# Supplementary material for: A systematic structural study of halogen bonding versus hydrogen bonding within competitive supramolecular systems
Source: IUCrJ. 2015 Jul 30;2(Pt 5):498–510. doi: 10.1107/S2052252515010854 (PMC4547818; doi:10.1107/S2052252515010854)
Supplement: Supplementary file 1 [file m-02-00498-sup1.cif]

data_IF4OX3 
_publcif_datablock.id '{230f0377-8855-4b16-9ff7-716e33e6dce8}'

_audit_update_record
;
2015-07-28 # Formatted by IUCr publCIF system
;
_database_code_depnum_ccdc_archive 'CCDC 1405186'
#==============================================================================

# PROCESSING SUMMARY (IUCr Office Use Only)

_journal_date_recd_electronic      2015-04-29
_journal_date_to_coeditor         ?
_journal_date_from_coeditor       ?
_journal_date_accepted     2015-06-04
_journal_date_printers_first      ?
_journal_date_printers_final      ?
_journal_date_proofs_out          ?
_journal_date_proofs_in           ?
_journal_coeditor_name            ?
_journal_coeditor_code      LC5065SUP1
_journal_coeditor_notes
; ?
;
_journal_paper_category      FA
_journal_techeditor_code      M151085
_iucr_compatibility_tag          ACTA95
_journal_techeditor_notes  
;
;
_journal_coden_ASTM               ?
_journal_name_full                ?
_journal_year                     ?
_journal_volume                   ?
_journal_issue                    ?
_journal_page_first               ?
_journal_page_last                ?
_journal_suppl_publ_number        ?
_journal_suppl_publ_pages         ?

#==============================================================================

_audit_creation_method            SHELXL-97 
_chemical_name_systematic 
;
CS---AS-9--3 4-I---F4-PhCHO oxime, 4-(Me2N)-pyridine
; 
_chemical_name_common             ? 
_chemical_melting_point           ? 
_chemical_formula_moiety
;
(C7 H2 F4 I N O) (C7 H10 N2)
;
_chemical_formula_sum 
 'C14 H12 F4 I N3 O' 
_chemical_formula_weight          441.17 

loop_ 
 _atom_type_symbol 
 _atom_type_description 
 _atom_type_scat_dispersion_real 
 _atom_type_scat_dispersion_imag 
 _atom_type_scat_source 
 'C'  'C'   0.0033   0.0016 
 'International Tables Vol C Tables 4.2.6.8 and 6.1.1.4' 
 'H'  'H'   0.0000   0.0000 
 'International Tables Vol C Tables 4.2.6.8 and 6.1.1.4' 
 'N'  'N'   0.0061   0.0033 
 'International Tables Vol C Tables 4.2.6.8 and 6.1.1.4' 
 'O'  'O'   0.0106   0.0060 
 'International Tables Vol C Tables 4.2.6.8 and 6.1.1.4' 
 'F'  'F'   0.0171   0.0103 
 'International Tables Vol C Tables 4.2.6.8 and 6.1.1.4' 
 'I'  'I'  -0.4742   1.8119 
 'International Tables Vol C Tables 4.2.6.8 and 6.1.1.4' 

_symmetry_cell_setting            Monoclinic 
_symmetry_space_group_name_H-M    P2(1)/c 

loop_ 
 _symmetry_equiv_pos_as_xyz 
 'x, y, z' 
 '-x, y+1/2, -z+1/2' 
 '-x, -y, -z' 
 'x, -y-1/2, z-1/2' 

_cell_length_a                    13.9735(9) 
_cell_length_b                    17.2451(11) 
_cell_length_c                    13.6166(8) 
_cell_angle_alpha                 90.00 
_cell_angle_beta                  105.489(2) 
_cell_angle_gamma                 90.00 
_cell_volume                      3162.1(3) 
_cell_formula_units_Z             8 
_cell_measurement_temperature     120(2) 
_cell_measurement_reflns_used     9973 
_cell_measurement_theta_min       2.81 
_cell_measurement_theta_max       31.86 

_exptl_crystal_description        plate 
_exptl_crystal_colour             colourless 
_exptl_crystal_size_max           0.38 
_exptl_crystal_size_mid           0.22 
_exptl_crystal_size_min           0.08 
_exptl_crystal_density_meas       ? 
_exptl_crystal_density_diffrn     1.853 
_exptl_crystal_density_method     'not measured' 
_exptl_crystal_F_000              1712 
_exptl_absorpt_coefficient_mu     2.074 
_exptl_absorpt_correction_type    multi-scan 
_exptl_absorpt_correction_T_min   0.5063 
_exptl_absorpt_correction_T_max   0.8517 
_exptl_absorpt_process_details    'SADABS'

_exptl_special_details 
; 
 ? 
; 

_diffrn_ambient_temperature       120(2) 
_diffrn_radiation_wavelength      0.71073 
_diffrn_radiation_type            MoK\a 
_diffrn_radiation_source          'fine-focus sealed tube' 
_diffrn_radiation_monochromator   graphite 
_diffrn_measurement_device_type   'Bruker APEX-II CCD' 
_diffrn_measurement_method        '\f and \w scans' 
_diffrn_detector_area_resol_mean  ? 
_diffrn_reflns_number             33827 
_diffrn_reflns_av_R_equivalents   0.0362 
_diffrn_reflns_av_sigmaI/netI     0.0400 
_diffrn_reflns_limit_h_min        -20 
_diffrn_reflns_limit_h_max        18 
_diffrn_reflns_limit_k_min        -25 
_diffrn_reflns_limit_k_max        25 
_diffrn_reflns_limit_l_min        -19 
_diffrn_reflns_limit_l_max        19 
_diffrn_reflns_theta_min          2.36 
_diffrn_reflns_theta_max          32.07 
_reflns_number_total              10414 
_reflns_number_gt                 7877 
_reflns_threshold_expression      >2sigma(I) 

_computing_data_collection        'Bruker APEX2' 
_computing_cell_refinement        'Bruker SAINT' 
_computing_data_reduction         'Bruker SAINT' 
_computing_structure_solution     'SHELXS-97 (Sheldrick, 2008)' 
_computing_structure_refinement   'SHELXL-97 (Sheldrick, 2008)' 
_computing_molecular_graphics     'Bruker SHELXTL' 
_computing_publication_material   'Bruker SHELXTL' 

_refine_special_details 
;
Refinement of <i>F</i>^2^ against ALL reflections. The weighted <i>R</i>-factor
<i>wR</i> and goodness of fit <i>S</i> are based on <i>F</i>^2^, conventional
<i>R</i>-factors <i>R</i> are based on <i>F</i>, with <i>F</i> set to zero for
negative <i>F</i>^2^. The threshold expression of <i>F</i>^2^ >
\s(<i>F</i>^2^) is used only for calculating <i>R</i>-factors(gt) <i>etc</i>.
and is not relevant to the choice of reflections for refinement.
<i>R</i>-factors based on <i>F</i>^2^ are statistically about twice as large
as those based on <i>F</i>, and <i>R</i>- factors based on ALL data will be
even larger.
; 

_refine_ls_structure_factor_coef  Fsqd 
_refine_ls_matrix_type            full 
_refine_ls_weighting_scheme       calc 
_refine_ls_weighting_details 
 'calc w=1/[\s^2^(Fo^2^)+(0.0550P)^2^+2.5000P] where P=(Fo^2^+2Fc^2^)/3' 
_atom_sites_solution_primary      direct 
_atom_sites_solution_secondary    difmap 
_atom_sites_solution_hydrogens    geom 
_refine_ls_hydrogen_treatment     mixed 
_refine_ls_extinction_method      none 
_refine_ls_extinction_coef        ? 
_refine_ls_number_reflns          10414 
_refine_ls_number_parameters      415 
_refine_ls_number_restraints      0 
_refine_ls_R_factor_all           0.0629 
_refine_ls_R_factor_gt            0.0431 
_refine_ls_wR_factor_ref          0.1109 
_refine_ls_wR_factor_gt           0.1019 
_refine_ls_goodness_of_fit_ref    1.001 
_refine_ls_restrained_S_all       1.001 
_refine_ls_shift/su_max           0.002 
_refine_ls_shift/su_mean          0.000 

loop_ 
 _atom_site_label 
 _atom_site_type_symbol 
 _atom_site_fract_x 
 _atom_site_fract_y 
 _atom_site_fract_z 
 _atom_site_U_iso_or_equiv 
 _atom_site_adp_type 
 _atom_site_occupancy 
 _atom_site_symmetry_multiplicity 
 _atom_site_calc_flag 
 _atom_site_refinement_flags 
 _atom_site_disorder_assembly 
 _atom_site_disorder_group 
I1_1 I 0.238568(15) 0.619982(11) 0.666171(15) 0.03923(7) Uani 1 1 d . . . 
C11_1 C -0.01738(18) 0.82016(13) 0.63176(18) 0.0224(4) Uani 1 1 d . . . 
C12_1 C 0.08197(19) 0.83847(13) 0.64211(18) 0.0240(5) Uani 1 1 d . . . 
F12_1 F 0.11069(13) 0.91197(8) 0.64024(14) 0.0352(4) Uani 1 1 d . . . 
C13_1 C 0.15294(18) 0.78177(15) 0.65205(19) 0.0251(5) Uani 1 1 d . . . 
F13_1 F 0.24662(12) 0.80315(11) 0.66036(13) 0.0385(4) Uani 1 1 d . . . 
C14_1 C 0.1301(2) 0.70361(14) 0.65328(18) 0.0259(5) Uani 1 1 d . . . 
C15_1 C 0.03219(19) 0.68451(13) 0.64337(18) 0.0241(5) Uani 1 1 d . . . 
F15_1 F 0.00362(13) 0.61034(8) 0.64230(13) 0.0337(4) Uani 1 1 d . . . 
C16_1 C -0.03839(18) 0.74151(13) 0.63359(18) 0.0231(4) Uani 1 1 d . . . 
F16_1 F -0.13304(12) 0.71959(9) 0.62407(13) 0.0331(3) Uani 1 1 d . . . 
C17_1 C -0.0984(2) 0.87517(15) 0.6183(2) 0.0319(6) Uani 1 1 d . . . 
H17A_1 H -0.1646 0.8564 0.6039 0.038 Uiso 1 1 calc R . . 
N17_1 N -0.08309(18) 0.94832(12) 0.62526(17) 0.0297(5) Uani 1 1 d . . . 
O17_1 O -0.17064(17) 0.98850(12) 0.61126(19) 0.0446(5) Uani 1 1 d . . . 
H17_1 H -0.1596 1.0363 0.6090 0.054 Uiso 1 1 calc R . . 
N21_1 N -0.1006(2) 1.13091(13) 0.60770(18) 0.0350(5) Uani 1 1 d . . . 
C22_1 C -0.1521(2) 1.19717(15) 0.5983(2) 0.0304(5) Uani 1 1 d . . . 
H22_1 H -0.2217 1.1939 0.5898 0.036 Uiso 1 1 calc R . . 
C23_1 C -0.1107(2) 1.26982(15) 0.60030(18) 0.0276(5) Uani 1 1 d . . . 
H23_1 H -0.1515 1.3146 0.5935 0.033 Uiso 1 1 calc R . . 
C24_1 C -0.0082(2) 1.27793(15) 0.61227(18) 0.0282(5) Uani 1 1 d . . . 
N24_1 N 0.03490(19) 1.34865(14) 0.6159(2) 0.0366(5) Uani 1 1 d . . . 
C25_1 C 0.0461(2) 1.20751(17) 0.6207(2) 0.0337(6) Uani 1 1 d . . . 
H25_1 H 0.1156 1.2083 0.6282 0.040 Uiso 1 1 calc R . . 
C26_1 C -0.0032(3) 1.13844(17) 0.6178(2) 0.0376(7) Uani 1 1 d . . . 
H26_1 H 0.0349 1.0922 0.6235 0.045 Uiso 1 1 calc R . . 
C27_1 C -0.0225(3) 1.41944(16) 0.6111(2) 0.0393(7) Uani 1 1 d . . . 
H27A_1 H -0.0921 1.4063 0.6048 0.059 Uiso 1 1 calc R . . 
H27B_1 H -0.0180 1.4501 0.5519 0.059 Uiso 1 1 calc R . . 
H27C_1 H 0.0039 1.4497 0.6734 0.059 Uiso 1 1 calc R . . 
C28_1 C 0.1398(3) 1.3573(3) 0.6216(3) 0.0534(9) Uani 1 1 d . . . 
H28A_1 H 0.1698 1.3060 0.6211 0.080 Uiso 1 1 calc R . . 
H28B_1 H 0.1732 1.3845 0.6846 0.080 Uiso 1 1 calc R . . 
H28C_1 H 0.1470 1.3873 0.5628 0.080 Uiso 1 1 calc R . . 
I2_2 I 0.730582(16) 0.585320(12) 0.653752(16) 0.04150(7) Uani 1 1 d . . . 
C11_2 C 0.47960(19) 0.38121(13) 0.62297(18) 0.0229(4) Uani 1 1 d . . . 
C12_2 C 0.57873(19) 0.36455(14) 0.63092(19) 0.0255(5) Uani 1 1 d . . . 
F12_2 F 0.60984(13) 0.29107(9) 0.63154(14) 0.0373(4) Uani 1 1 d . . . 
C13_2 C 0.6482(2) 0.42215(15) 0.6392(2) 0.0280(5) Uani 1 1 d . . . 
F13_2 F 0.74224(12) 0.40172(11) 0.64725(15) 0.0408(4) Uani 1 1 d . . . 
C14_2 C 0.6241(2) 0.50016(15) 0.63947(19) 0.0272(5) Uani 1 1 d . . . 
C15_2 C 0.5258(2) 0.51757(13) 0.63106(19) 0.0259(5) Uani 1 1 d . . . 
F15_2 F 0.49552(14) 0.59136(8) 0.62980(14) 0.0372(4) Uani 1 1 d . . . 
C16_2 C 0.45687(19) 0.45980(14) 0.62307(19) 0.0240(5) Uani 1 1 d . . . 
F16_2 F 0.36211(11) 0.48065(9) 0.61532(13) 0.0334(3) Uani 1 1 d . . . 
C17_2 C 0.4006(2) 0.32475(15) 0.6164(2) 0.0294(5) Uani 1 1 d . . . 
H17A_2 H 0.3349 0.3428 0.6092 0.035 Uiso 1 1 calc R . . 
N17_2 N 0.41665(18) 0.25214(12) 0.61980(18) 0.0315(5) Uani 1 1 d . . . 
O17_2 O 0.33054(17) 0.21115(11) 0.61452(19) 0.0421(5) Uani 1 1 d . . . 
H17_2 H 0.3424 0.1634 0.6145 0.051 Uiso 1 1 calc R . . 
N21_2 N 0.4036(2) 0.07053(13) 0.61670(18) 0.0346(5) Uani 1 1 d . . . 
C22_2 C 0.3514(2) 0.00439(15) 0.6041(2) 0.0315(5) Uani 1 1 d . . . 
H22_2 H 0.2815 0.0077 0.5935 0.038 Uiso 1 1 calc R . . 
C23_2 C 0.3930(2) -0.06779(15) 0.60575(19) 0.0282(5) Uani 1 1 d . . . 
H23_2 H 0.3519 -0.1125 0.5965 0.034 Uiso 1 1 calc R . . 
C24_2 C 0.4960(2) -0.07611(15) 0.62095(18) 0.0274(5) Uani 1 1 d . . . 
N24_2 N 0.5392(2) -0.14630(14) 0.6256(2) 0.0367(5) Uani 1 1 d . . . 
C25_2 C 0.5504(2) -0.00587(16) 0.63217(19) 0.0312(5) Uani 1 1 d . . . 
H25_2 H 0.6202 -0.0067 0.6415 0.037 Uiso 1 1 calc R . . 
C26_2 C 0.5018(2) 0.06301(16) 0.6295(2) 0.0353(6) Uani 1 1 d . . . 
H26_2 H 0.5403 0.1091 0.6373 0.042 Uiso 1 1 calc R . . 
C27_2 C 0.4802(3) -0.21685(17) 0.6117(3) 0.0437(7) Uani 1 1 d . . . 
H27A_2 H 0.4108 -0.2038 0.6066 0.066 Uiso 1 1 calc R . . 
H27B_2 H 0.5055 -0.2514 0.6700 0.066 Uiso 1 1 calc R . . 
H27C_2 H 0.4845 -0.2429 0.5491 0.066 Uiso 1 1 calc R . . 
C28_2 C 0.6447(2) -0.1546(2) 0.6345(3) 0.0464(8) Uani 1 1 d . . . 
H28A_2 H 0.6761 -0.1033 0.6428 0.070 Uiso 1 1 calc R . . 
H28B_2 H 0.6539 -0.1792 0.5728 0.070 Uiso 1 1 calc R . . 
H28C_2 H 0.6753 -0.1868 0.6939 0.070 Uiso 1 1 calc R . . 

loop_ 
 _atom_site_aniso_label 
 _atom_site_aniso_U_11 
 _atom_site_aniso_U_22 
 _atom_site_aniso_U_33 
 _atom_site_aniso_U_23 
 _atom_site_aniso_U_13 
 _atom_site_aniso_U_12 
I1_1 0.03648(11) 0.03669(11) 0.04441(11) 0.00106(7) 0.01063(8) 0.01578(8) 
C11_1 0.0247(11) 0.0178(9) 0.0271(10) -0.0002(8) 0.0111(9) -0.0014(8) 
C12_1 0.0274(12) 0.0183(10) 0.0282(11) 0.0010(8) 0.0105(9) -0.0051(9) 
F12_1 0.0344(9) 0.0198(7) 0.0532(10) 0.0021(6) 0.0147(8) -0.0080(6) 
C13_1 0.0198(11) 0.0289(11) 0.0288(11) -0.0010(9) 0.0102(9) -0.0039(9) 
F13_1 0.0215(8) 0.0443(9) 0.0506(10) 0.0012(7) 0.0116(7) -0.0050(7) 
C14_1 0.0283(12) 0.0241(10) 0.0263(11) 0.0011(9) 0.0089(9) 0.0029(9) 
C15_1 0.0297(12) 0.0164(9) 0.0268(11) 0.0008(8) 0.0084(9) -0.0016(9) 
F15_1 0.0405(9) 0.0153(6) 0.0458(9) 0.0006(6) 0.0123(7) -0.0035(6) 
C16_1 0.0213(11) 0.0204(10) 0.0286(11) -0.0001(8) 0.0085(9) -0.0032(8) 
F16_1 0.0229(7) 0.0248(7) 0.0536(9) 0.0004(6) 0.0135(7) -0.0080(6) 
C17_1 0.0266(13) 0.0237(11) 0.0465(15) 0.0037(10) 0.0116(11) 0.0012(10) 
N17_1 0.0314(11) 0.0225(9) 0.0349(11) 0.0020(8) 0.0085(9) 0.0054(9) 
O17_1 0.0372(12) 0.0229(9) 0.0707(15) 0.0026(9) 0.0089(11) 0.0091(8) 
N21_1 0.0479(15) 0.0253(10) 0.0337(11) 0.0014(9) 0.0144(10) 0.0066(10) 
C22_1 0.0362(14) 0.0253(11) 0.0309(12) 0.0016(9) 0.0111(11) 0.0021(10) 
C23_1 0.0346(14) 0.0241(11) 0.0259(11) 0.0032(9) 0.0111(10) 0.0071(10) 
C24_1 0.0344(14) 0.0273(11) 0.0234(11) -0.0012(9) 0.0089(10) 0.0036(10) 
N24_1 0.0342(13) 0.0326(12) 0.0453(13) -0.0033(10) 0.0147(11) -0.0032(10) 
C25_1 0.0351(15) 0.0370(14) 0.0296(12) -0.0016(10) 0.0095(11) 0.0136(12) 
C26_1 0.0526(19) 0.0301(13) 0.0308(13) 0.0022(10) 0.0123(12) 0.0149(13) 
C27_1 0.0493(18) 0.0242(12) 0.0436(16) -0.0004(11) 0.0109(14) -0.0022(12) 
C28_1 0.0347(17) 0.065(2) 0.058(2) -0.0100(18) 0.0090(15) -0.0094(16) 
I2_2 0.04046(12) 0.03715(11) 0.04750(12) -0.00109(8) 0.01279(9) -0.01716(8) 
C11_2 0.0245(11) 0.0197(10) 0.0263(11) -0.0005(8) 0.0101(9) 0.0013(8) 
C12_2 0.0265(12) 0.0202(10) 0.0311(12) -0.0037(9) 0.0099(9) 0.0028(9) 
F12_2 0.0324(9) 0.0208(7) 0.0591(10) -0.0069(7) 0.0126(8) 0.0077(6) 
C13_2 0.0230(12) 0.0288(12) 0.0345(12) -0.0026(10) 0.0117(10) 0.0013(9) 
F13_2 0.0240(8) 0.0409(9) 0.0598(11) -0.0079(8) 0.0154(8) 0.0026(7) 
C14_2 0.0282(13) 0.0252(11) 0.0292(11) -0.0005(9) 0.0093(10) -0.0049(9) 
C15_2 0.0336(13) 0.0158(9) 0.0290(11) 0.0012(8) 0.0096(10) 0.0027(9) 
F15_2 0.0437(10) 0.0160(6) 0.0507(10) 0.0030(6) 0.0107(8) 0.0034(6) 
C16_2 0.0234(11) 0.0215(10) 0.0286(11) 0.0014(8) 0.0094(9) 0.0040(9) 
F16_2 0.0242(8) 0.0251(7) 0.0509(9) -0.0020(6) 0.0101(7) 0.0065(6) 
C17_2 0.0244(12) 0.0245(11) 0.0411(13) -0.0019(10) 0.0122(10) 0.0011(9) 
N17_2 0.0350(12) 0.0218(9) 0.0381(12) -0.0008(8) 0.0107(10) -0.0043(9) 
O17_2 0.0382(12) 0.0230(9) 0.0672(14) 0.0022(9) 0.0177(11) -0.0074(8) 
N21_2 0.0426(14) 0.0237(10) 0.0359(12) 0.0030(9) 0.0080(10) -0.0057(10) 
C22_2 0.0305(13) 0.0279(12) 0.0351(13) 0.0017(10) 0.0073(11) -0.0039(10) 
C23_2 0.0310(13) 0.0237(11) 0.0299(12) 0.0000(9) 0.0083(10) -0.0089(10) 
C24_2 0.0313(13) 0.0275(11) 0.0239(11) 0.0009(9) 0.0086(10) -0.0055(10) 
N24_2 0.0352(13) 0.0321(11) 0.0459(13) 0.0025(10) 0.0161(11) -0.0019(10) 
C25_2 0.0284(13) 0.0356(13) 0.0283(12) 0.0030(10) 0.0054(10) -0.0083(11) 
C26_2 0.0435(16) 0.0274(12) 0.0319(13) 0.0011(10) 0.0047(12) -0.0154(12) 
C27_2 0.0490(19) 0.0262(13) 0.0566(19) -0.0035(12) 0.0155(15) 0.0027(13) 
C28_2 0.0337(16) 0.059(2) 0.0459(17) 0.0016(15) 0.0091(13) 0.0067(15) 

_geom_special_details 
;
All e.s.d.'s (except the e.s.d. in the dihedral angle between two l.s. planes)
are estimated using the full covariance matrix. The cell e.s.d.'s are taken
into account individually in the estimation of e.s.d.'s in distances, angles
and torsion angles; correlations between e.s.d.'s in cell parameters are only
used when they are defined by crystal symmetry. An approximate (isotropic)
treatment of cell e.s.d.'s is used for estimating e.s.d.'s involving l.s.
planes.
; 

loop_ 
 _geom_bond_atom_site_label_1 
 _geom_bond_atom_site_label_2 
 _geom_bond_distance 
 _geom_bond_site_symmetry_2 
 _geom_bond_publ_flag 
I1_1 C14_1 2.066(3) . ? 
C11_1 C16_1 1.389(3) . ? 
C11_1 C12_1 1.394(4) . ? 
C11_1 C17_1 1.450(4) . ? 
C12_1 F12_1 1.332(3) . ? 
C12_1 C13_1 1.373(4) . ? 
C13_1 F13_1 1.335(3) . ? 
C13_1 C14_1 1.386(3) . ? 
C14_1 C15_1 1.378(4) . ? 
C15_1 F15_1 1.339(3) . ? 
C15_1 C16_1 1.373(3) . ? 
C16_1 F16_1 1.348(3) . ? 
C17_1 N17_1 1.279(3) . ? 
C17_1 H17A_1 0.9500 . ? 
N17_1 O17_1 1.374(3) . ? 
O17_1 H17_1 0.8400 . ? 
N21_1 C26_1 1.337(4) . ? 
N21_1 C22_1 1.339(3) . ? 
C22_1 C23_1 1.378(4) . ? 
C22_1 H22_1 0.9500 . ? 
C23_1 C24_1 1.404(4) . ? 
C23_1 H23_1 0.9500 . ? 
C24_1 N24_1 1.356(4) . ? 
C24_1 C25_1 1.420(4) . ? 
N24_1 C27_1 1.453(4) . ? 
N24_1 C28_1 1.454(4) . ? 
C25_1 C26_1 1.371(4) . ? 
C25_1 H25_1 0.9500 . ? 
C26_1 H26_1 0.9500 . ? 
C27_1 H27A_1 0.9800 . ? 
C27_1 H27B_1 0.9800 . ? 
C27_1 H27C_1 0.9800 . ? 
C28_1 H28A_1 0.9800 . ? 
C28_1 H28B_1 0.9800 . ? 
C28_1 H28C_1 0.9800 . ? 
I2_2 C14_2 2.063(3) . ? 
C11_2 C12_2 1.390(4) . ? 
C11_2 C16_2 1.392(3) . ? 
C11_2 C17_2 1.457(4) . ? 
C12_2 F12_2 1.339(3) . ? 
C12_2 C13_2 1.372(4) . ? 
C13_2 F13_2 1.336(3) . ? 
C13_2 C14_2 1.387(4) . ? 
C14_2 C15_2 1.380(4) . ? 
C15_2 F15_2 1.340(3) . ? 
C15_2 C16_2 1.370(4) . ? 
C16_2 F16_2 1.349(3) . ? 
C17_2 N17_2 1.271(3) . ? 
C17_2 H17A_2 0.9500 . ? 
N17_2 O17_2 1.381(3) . ? 
O17_2 H17_2 0.8400 . ? 
N21_2 C22_2 1.340(3) . ? 
N21_2 C26_2 1.342(4) . ? 
C22_2 C23_2 1.372(4) . ? 
C22_2 H22_2 0.9500 . ? 
C23_2 C24_2 1.406(4) . ? 
C23_2 H23_2 0.9500 . ? 
C24_2 N24_2 1.346(4) . ? 
C24_2 C25_2 1.416(4) . ? 
N24_2 C27_2 1.453(4) . ? 
N24_2 C28_2 1.454(4) . ? 
C25_2 C26_2 1.364(4) . ? 
C25_2 H25_2 0.9500 . ? 
C26_2 H26_2 0.9500 . ? 
C27_2 H27A_2 0.9800 . ? 
C27_2 H27B_2 0.9800 . ? 
C27_2 H27C_2 0.9800 . ? 
C28_2 H28A_2 0.9800 . ? 
C28_2 H28B_2 0.9800 . ? 
C28_2 H28C_2 0.9800 . ? 

loop_ 
 _geom_angle_atom_site_label_1 
 _geom_angle_atom_site_label_2 
 _geom_angle_atom_site_label_3 
 _geom_angle 
 _geom_angle_site_symmetry_1 
 _geom_angle_site_symmetry_3 
 _geom_angle_publ_flag 
C16_1 C11_1 C12_1 115.4(2) . . ? 
C16_1 C11_1 C17_1 118.6(2) . . ? 
C12_1 C11_1 C17_1 126.0(2) . . ? 
F12_1 C12_1 C13_1 117.8(2) . . ? 
F12_1 C12_1 C11_1 120.7(2) . . ? 
C13_1 C12_1 C11_1 121.5(2) . . ? 
F13_1 C13_1 C12_1 118.5(2) . . ? 
F13_1 C13_1 C14_1 119.4(2) . . ? 
C12_1 C13_1 C14_1 122.1(2) . . ? 
C15_1 C14_1 C13_1 117.2(2) . . ? 
C15_1 C14_1 I1_1 121.89(18) . . ? 
C13_1 C14_1 I1_1 120.91(19) . . ? 
F15_1 C15_1 C16_1 118.6(2) . . ? 
F15_1 C15_1 C14_1 121.0(2) . . ? 
C16_1 C15_1 C14_1 120.4(2) . . ? 
F16_1 C16_1 C15_1 118.0(2) . . ? 
F16_1 C16_1 C11_1 118.6(2) . . ? 
C15_1 C16_1 C11_1 123.4(2) . . ? 
N17_1 C17_1 C11_1 121.8(3) . . ? 
N17_1 C17_1 H17A_1 119.1 . . ? 
C11_1 C17_1 H17A_1 119.1 . . ? 
C17_1 N17_1 O17_1 111.2(2) . . ? 
N17_1 O17_1 H17_1 109.5 . . ? 
C26_1 N21_1 C22_1 115.7(3) . . ? 
N21_1 C22_1 C23_1 124.2(3) . . ? 
N21_1 C22_1 H22_1 117.9 . . ? 
C23_1 C22_1 H22_1 117.9 . . ? 
C22_1 C23_1 C24_1 120.2(2) . . ? 
C22_1 C23_1 H23_1 119.9 . . ? 
C24_1 C23_1 H23_1 119.9 . . ? 
N24_1 C24_1 C23_1 121.6(2) . . ? 
N24_1 C24_1 C25_1 122.9(3) . . ? 
C23_1 C24_1 C25_1 115.5(2) . . ? 
C24_1 N24_1 C27_1 121.3(3) . . ? 
C24_1 N24_1 C28_1 121.8(3) . . ? 
C27_1 N24_1 C28_1 116.9(3) . . ? 
C26_1 C25_1 C24_1 119.2(3) . . ? 
C26_1 C25_1 H25_1 120.4 . . ? 
C24_1 C25_1 H25_1 120.4 . . ? 
N21_1 C26_1 C25_1 125.2(3) . . ? 
N21_1 C26_1 H26_1 117.4 . . ? 
C25_1 C26_1 H26_1 117.4 . . ? 
N24_1 C27_1 H27A_1 109.5 . . ? 
N24_1 C27_1 H27B_1 109.5 . . ? 
H27A_1 C27_1 H27B_1 109.5 . . ? 
N24_1 C27_1 H27C_1 109.5 . . ? 
H27A_1 C27_1 H27C_1 109.5 . . ? 
H27B_1 C27_1 H27C_1 109.5 . . ? 
N24_1 C28_1 H28A_1 109.5 . . ? 
N24_1 C28_1 H28B_1 109.5 . . ? 
H28A_1 C28_1 H28B_1 109.5 . . ? 
N24_1 C28_1 H28C_1 109.5 . . ? 
H28A_1 C28_1 H28C_1 109.5 . . ? 
H28B_1 C28_1 H28C_1 109.5 . . ? 
C12_2 C11_2 C16_2 115.1(2) . . ? 
C12_2 C11_2 C17_2 126.1(2) . . ? 
C16_2 C11_2 C17_2 118.8(2) . . ? 
F12_2 C12_2 C13_2 117.6(2) . . ? 
F12_2 C12_2 C11_2 120.7(2) . . ? 
C13_2 C12_2 C11_2 121.7(2) . . ? 
F13_2 C13_2 C12_2 118.3(2) . . ? 
F13_2 C13_2 C14_2 119.3(2) . . ? 
C12_2 C13_2 C14_2 122.3(2) . . ? 
C15_2 C14_2 C13_2 116.6(2) . . ? 
C15_2 C14_2 I2_2 121.98(18) . . ? 
C13_2 C14_2 I2_2 121.4(2) . . ? 
F15_2 C15_2 C16_2 118.4(2) . . ? 
F15_2 C15_2 C14_2 120.8(2) . . ? 
C16_2 C15_2 C14_2 120.8(2) . . ? 
F16_2 C16_2 C15_2 117.9(2) . . ? 
F16_2 C16_2 C11_2 118.6(2) . . ? 
C15_2 C16_2 C11_2 123.5(2) . . ? 
N17_2 C17_2 C11_2 122.2(2) . . ? 
N17_2 C17_2 H17A_2 118.9 . . ? 
C11_2 C17_2 H17A_2 118.9 . . ? 
C17_2 N17_2 O17_2 111.1(2) . . ? 
N17_2 O17_2 H17_2 109.5 . . ? 
C22_2 N21_2 C26_2 115.9(2) . . ? 
N21_2 C22_2 C23_2 123.8(3) . . ? 
N21_2 C22_2 H22_2 118.1 . . ? 
C23_2 C22_2 H22_2 118.1 . . ? 
C22_2 C23_2 C24_2 120.5(2) . . ? 
C22_2 C23_2 H23_2 119.7 . . ? 
C24_2 C23_2 H23_2 119.7 . . ? 
N24_2 C24_2 C23_2 121.8(2) . . ? 
N24_2 C24_2 C25_2 122.9(3) . . ? 
C23_2 C24_2 C25_2 115.3(2) . . ? 
C24_2 N24_2 C27_2 121.0(3) . . ? 
C24_2 N24_2 C28_2 121.6(3) . . ? 
C27_2 N24_2 C28_2 117.1(3) . . ? 
C26_2 C25_2 C24_2 119.6(3) . . ? 
C26_2 C25_2 H25_2 120.2 . . ? 
C24_2 C25_2 H25_2 120.2 . . ? 
N21_2 C26_2 C25_2 124.9(2) . . ? 
N21_2 C26_2 H26_2 117.6 . . ? 
C25_2 C26_2 H26_2 117.6 . . ? 
N24_2 C27_2 H27A_2 109.5 . . ? 
N24_2 C27_2 H27B_2 109.5 . . ? 
H27A_2 C27_2 H27B_2 109.5 . . ? 
N24_2 C27_2 H27C_2 109.5 . . ? 
H27A_2 C27_2 H27C_2 109.5 . . ? 
H27B_2 C27_2 H27C_2 109.5 . . ? 
N24_2 C28_2 H28A_2 109.5 . . ? 
N24_2 C28_2 H28B_2 109.5 . . ? 
H28A_2 C28_2 H28B_2 109.5 . . ? 
N24_2 C28_2 H28C_2 109.5 . . ? 
H28A_2 C28_2 H28C_2 109.5 . . ? 
H28B_2 C28_2 H28C_2 109.5 . . ? 

loop_ 
 _geom_torsion_atom_site_label_1 
 _geom_torsion_atom_site_label_2 
 _geom_torsion_atom_site_label_3 
 _geom_torsion_atom_site_label_4 
 _geom_torsion 
 _geom_torsion_site_symmetry_1 
 _geom_torsion_site_symmetry_2 
 _geom_torsion_site_symmetry_3 
 _geom_torsion_site_symmetry_4 
 _geom_torsion_publ_flag 
C16_1 C11_1 C12_1 F12_1 179.2(2) . . . . ? 
C17_1 C11_1 C12_1 F12_1 0.0(4) . . . . ? 
C16_1 C11_1 C12_1 C13_1 0.8(4) . . . . ? 
C17_1 C11_1 C12_1 C13_1 -178.4(2) . . . . ? 
F12_1 C12_1 C13_1 F13_1 0.7(3) . . . . ? 
C11_1 C12_1 C13_1 F13_1 179.2(2) . . . . ? 
F12_1 C12_1 C13_1 C14_1 -179.0(2) . . . . ? 
C11_1 C12_1 C13_1 C14_1 -0.6(4) . . . . ? 
F13_1 C13_1 C14_1 C15_1 -179.3(2) . . . . ? 
C12_1 C13_1 C14_1 C15_1 0.4(4) . . . . ? 
F13_1 C13_1 C14_1 I1_1 -0.7(3) . . . . ? 
C12_1 C13_1 C14_1 I1_1 179.06(18) . . . . ? 
C13_1 C14_1 C15_1 F15_1 179.0(2) . . . . ? 
I1_1 C14_1 C15_1 F15_1 0.4(3) . . . . ? 
C13_1 C14_1 C15_1 C16_1 -0.5(4) . . . . ? 
I1_1 C14_1 C15_1 C16_1 -179.13(18) . . . . ? 
F15_1 C15_1 C16_1 F16_1 0.4(3) . . . . ? 
C14_1 C15_1 C16_1 F16_1 180.0(2) . . . . ? 
F15_1 C15_1 C16_1 C11_1 -178.7(2) . . . . ? 
C14_1 C15_1 C16_1 C11_1 0.8(4) . . . . ? 
C12_1 C11_1 C16_1 F16_1 179.9(2) . . . . ? 
C17_1 C11_1 C16_1 F16_1 -0.8(4) . . . . ? 
C12_1 C11_1 C16_1 C15_1 -0.9(4) . . . . ? 
C17_1 C11_1 C16_1 C15_1 178.3(2) . . . . ? 
C16_1 C11_1 C17_1 N17_1 173.4(3) . . . . ? 
C12_1 C11_1 C17_1 N17_1 -7.4(4) . . . . ? 
C11_1 C17_1 N17_1 O17_1 -179.0(2) . . . . ? 
C26_1 N21_1 C22_1 C23_1 -1.1(4) . . . . ? 
N21_1 C22_1 C23_1 C24_1 0.3(4) . . . . ? 
C22_1 C23_1 C24_1 N24_1 -179.1(2) . . . . ? 
C22_1 C23_1 C24_1 C25_1 0.6(4) . . . . ? 
C23_1 C24_1 N24_1 C27_1 2.2(4) . . . . ? 
C25_1 C24_1 N24_1 C27_1 -177.5(3) . . . . ? 
C23_1 C24_1 N24_1 C28_1 -175.9(3) . . . . ? 
C25_1 C24_1 N24_1 C28_1 4.4(4) . . . . ? 
N24_1 C24_1 C25_1 C26_1 179.0(3) . . . . ? 
C23_1 C24_1 C25_1 C26_1 -0.7(4) . . . . ? 
C22_1 N21_1 C26_1 C25_1 1.0(4) . . . . ? 
C24_1 C25_1 C26_1 N21_1 -0.1(4) . . . . ? 
C16_2 C11_2 C12_2 F12_2 -179.9(2) . . . . ? 
C17_2 C11_2 C12_2 F12_2 1.1(4) . . . . ? 
C16_2 C11_2 C12_2 C13_2 0.6(4) . . . . ? 
C17_2 C11_2 C12_2 C13_2 -178.4(3) . . . . ? 
F12_2 C12_2 C13_2 F13_2 0.1(4) . . . . ? 
C11_2 C12_2 C13_2 F13_2 179.6(2) . . . . ? 
F12_2 C12_2 C13_2 C14_2 -180.0(2) . . . . ? 
C11_2 C12_2 C13_2 C14_2 -0.5(4) . . . . ? 
F13_2 C13_2 C14_2 C15_2 -179.9(2) . . . . ? 
C12_2 C13_2 C14_2 C15_2 0.1(4) . . . . ? 
F13_2 C13_2 C14_2 I2_2 -0.8(3) . . . . ? 
C12_2 C13_2 C14_2 I2_2 179.3(2) . . . . ? 
C13_2 C14_2 C15_2 F15_2 -179.5(2) . . . . ? 
I2_2 C14_2 C15_2 F15_2 1.4(3) . . . . ? 
C13_2 C14_2 C15_2 C16_2 0.1(4) . . . . ? 
I2_2 C14_2 C15_2 C16_2 -179.09(18) . . . . ? 
F15_2 C15_2 C16_2 F16_2 -0.6(3) . . . . ? 
C14_2 C15_2 C16_2 F16_2 179.8(2) . . . . ? 
F15_2 C15_2 C16_2 C11_2 179.7(2) . . . . ? 
C14_2 C15_2 C16_2 C11_2 0.1(4) . . . . ? 
C12_2 C11_2 C16_2 F16_2 179.8(2) . . . . ? 
C17_2 C11_2 C16_2 F16_2 -1.1(4) . . . . ? 
C12_2 C11_2 C16_2 C15_2 -0.5(4) . . . . ? 
C17_2 C11_2 C16_2 C15_2 178.6(2) . . . . ? 
C12_2 C11_2 C17_2 N17_2 1.7(4) . . . . ? 
C16_2 C11_2 C17_2 N17_2 -177.3(3) . . . . ? 
C11_2 C17_2 N17_2 O17_2 178.5(2) . . . . ? 
C26_2 N21_2 C22_2 C23_2 1.2(4) . . . . ? 
N21_2 C22_2 C23_2 C24_2 -0.2(4) . . . . ? 
C22_2 C23_2 C24_2 N24_2 178.2(3) . . . . ? 
C22_2 C23_2 C24_2 C25_2 -1.0(4) . . . . ? 
C23_2 C24_2 N24_2 C27_2 2.1(4) . . . . ? 
C25_2 C24_2 N24_2 C27_2 -178.8(3) . . . . ? 
C23_2 C24_2 N24_2 C28_2 175.8(3) . . . . ? 
C25_2 C24_2 N24_2 C28_2 -5.0(4) . . . . ? 
N24_2 C24_2 C25_2 C26_2 -178.1(3) . . . . ? 
C23_2 C24_2 C25_2 C26_2 1.1(4) . . . . ? 
C22_2 N21_2 C26_2 C25_2 -1.1(4) . . . . ? 
C24_2 C25_2 C26_2 N21_2 0.0(4) . . . . ? 

loop_ 
 _geom_hbond_atom_site_label_D 
 _geom_hbond_atom_site_label_H 
 _geom_hbond_atom_site_label_A 
 _geom_hbond_distance_DH 
 _geom_hbond_distance_HA 
 _geom_hbond_distance_DA 
 _geom_hbond_angle_DHA 
 _geom_hbond_site_symmetry_A 
O17_1 H17_1 N21_1  0.84 1.83 2.649(3) 164.2 . 
O17_2 H17_2 N21_2  0.84 1.81 2.628(3) 163.4 . 

_diffrn_measured_fraction_theta_max    0.943 
_diffrn_reflns_theta_full              30.00 
_diffrn_measured_fraction_theta_full   0.985 
_refine_diff_density_max    1.700 
_refine_diff_density_min   -0.743 
_refine_diff_density_rms    0.108 

#END

data_BrOX5
_publcif_datablock.id '{39fc5ed7-2d7b-4927-8318-19375b384109}'

_database_code_depnum_ccdc_archive 'CCDC 1405187'

_audit_creation_method            SHELXL-97
_chemical_name_systematic
;
S---AV-14--5 4-Br-PhCH(=NOH), 4-(1-pyrrolidinyl)-pyridine
;
_chemical_name_common             ?
_chemical_melting_point           ?
_chemical_formula_moiety
;
(C7 H6 Br N O) (C9 H12 N2)
;
_chemical_formula_sum
 'C16 H18 Br N3 O'
_chemical_formula_weight          348.24

loop_
 _atom_type_symbol
 _atom_type_description
 _atom_type_scat_dispersion_real
 _atom_type_scat_dispersion_imag
 _atom_type_scat_source
 'C'  'C'   0.0033   0.0016
 'International Tables Vol C Tables 4.2.6.8 and 6.1.1.4'
 'H'  'H'   0.0000   0.0000
 'International Tables Vol C Tables 4.2.6.8 and 6.1.1.4'
 'N'  'N'   0.0061   0.0033
 'International Tables Vol C Tables 4.2.6.8 and 6.1.1.4'
 'O'  'O'   0.0106   0.0060
 'International Tables Vol C Tables 4.2.6.8 and 6.1.1.4'
 'Br'  'Br'  -0.2901   2.4595
 'International Tables Vol C Tables 4.2.6.8 and 6.1.1.4'

_symmetry_cell_setting            Triclinic
_symmetry_space_group_name_H-M    P-1

loop_
 _symmetry_equiv_pos_as_xyz
 'x, y, z'
 '-x, -y, -z'

_cell_length_a                    7.8090(11)
_cell_length_b                    9.6156(14)
_cell_length_c                    11.4520(18)
_cell_angle_alpha                 101.314(5)
_cell_angle_beta                  94.225(5)
_cell_angle_gamma                 113.541(4)
_cell_volume                      761.9(2)
_cell_formula_units_Z             2
_cell_measurement_temperature     120(2)
_cell_measurement_reflns_used     9017
_cell_measurement_theta_min       2.38
_cell_measurement_theta_max       31.37

_exptl_crystal_description        prism
_exptl_crystal_colour             colourless
_exptl_crystal_size_max           0.30
_exptl_crystal_size_mid           0.22
_exptl_crystal_size_min           0.08
_exptl_crystal_density_meas       ?
_exptl_crystal_density_diffrn     1.518
_exptl_crystal_density_method     'not measured'
_exptl_crystal_F_000              356
_exptl_absorpt_coefficient_mu     2.700
_exptl_absorpt_correction_type    multi-scan
_exptl_absorpt_correction_T_min   0.4980
_exptl_absorpt_correction_T_max   0.8130
_exptl_absorpt_process_details    'SADABS'

_exptl_special_details
;
 ?
;

_diffrn_ambient_temperature       120(2)
_diffrn_radiation_wavelength      0.71073
_diffrn_radiation_type            MoK\a
_diffrn_radiation_source          'fine-focus sealed tube'
_diffrn_radiation_monochromator   graphite
_diffrn_measurement_device_type   'Bruker APEX-II CCD'
_diffrn_measurement_method        '\f and \w scans'
_diffrn_detector_area_resol_mean  ?
_diffrn_reflns_number             16077
_diffrn_reflns_av_R_equivalents   0.0299
_diffrn_reflns_av_sigmaI/netI     0.0304
_diffrn_reflns_limit_h_min        -11
_diffrn_reflns_limit_h_max        11
_diffrn_reflns_limit_k_min        -14
_diffrn_reflns_limit_k_max        13
_diffrn_reflns_limit_l_min        -15
_diffrn_reflns_limit_l_max        16
_diffrn_reflns_theta_min          2.38
_diffrn_reflns_theta_max          31.50
_reflns_number_total              4635
_reflns_number_gt                 3909
_reflns_threshold_expression      >2sigma(I)

_computing_data_collection        'Bruker APEX2'
_computing_cell_refinement        'Bruker SAINT'
_computing_data_reduction         'Bruker SAINT'
_computing_structure_solution     'SHELXS-97 (Sheldrick, 2008)'
_computing_structure_refinement   'SHELXL-97 (Sheldrick, 2008)'
_computing_molecular_graphics     'Bruker SHELXTL'
_computing_publication_material   'Bruker SHELXTL'

_refine_special_details
;
Refinement of <i>F</i>^2^ against ALL reflections. The weighted <i>R</i>-factor
<i>wR</i> and goodness of fit <i>S</i> are based on <i>F</i>^2^, conventional
<i>R</i>-factors <i>R</i> are based on <i>F</i>, with <i>F</i> set to zero for
negative <i>F</i>^2^. The threshold expression of <i>F</i>^2^ >
\s(<i>F</i>^2^) is used only for calculating <i>R</i>-factors(gt) <i>etc</i>.
and is not relevant to the choice of reflections for refinement.
<i>R</i>-factors based on <i>F</i>^2^ are statistically about twice as large
as those based on <i>F</i>, and <i>R</i>- factors based on ALL data will be
even larger.
;

_refine_ls_structure_factor_coef  Fsqd
_refine_ls_matrix_type            full
_refine_ls_weighting_scheme       calc
_refine_ls_weighting_details
 'calc w=1/[\s^2^(Fo^2^)+(0.0300P)^2^+0.4000P] where P=(Fo^2^+2Fc^2^)/3'
_atom_sites_solution_primary      direct
_atom_sites_solution_secondary    difmap
_atom_sites_solution_hydrogens    geom
_refine_ls_hydrogen_treatment     mixed
_refine_ls_extinction_method      none
_refine_ls_extinction_coef        ?
_refine_ls_number_reflns          4635
_refine_ls_number_parameters      200
_refine_ls_number_restraints      0
_refine_ls_R_factor_all           0.0397
_refine_ls_R_factor_gt            0.0294
_refine_ls_wR_factor_ref          0.0782
_refine_ls_wR_factor_gt           0.0706
_refine_ls_goodness_of_fit_ref    1.106
_refine_ls_restrained_S_all       1.106
_refine_ls_shift/su_max           0.000
_refine_ls_shift/su_mean          0.000

loop_
 _atom_site_label
 _atom_site_type_symbol
 _atom_site_fract_x
 _atom_site_fract_y
 _atom_site_fract_z
 _atom_site_U_iso_or_equiv
 _atom_site_adp_type
 _atom_site_occupancy
 _atom_site_symmetry_multiplicity
 _atom_site_calc_flag
 _atom_site_refinement_flags
 _atom_site_disorder_assembly
 _atom_site_disorder_group
Br1 Br 0.10553(3) 0.80402(2) -0.024168(18) 0.03188(7) Uani 1 1 d . . .
C11 C 0.5557(2) 0.64997(19) 0.12443(15) 0.0223(3) Uani 1 1 d . . .
C12 C 0.5998(2) 0.7564(2) 0.05288(16) 0.0256(3) Uani 1 1 d . . .
H12 H 0.7241 0.7989 0.0344 0.031 Uiso 1 1 calc R . .
C13 C 0.4664(2) 0.8019(2) 0.00795(16) 0.0255(3) Uani 1 1 d . . .
H13 H 0.4976 0.8738 -0.0418 0.031 Uiso 1 1 calc R . .
C14 C 0.2871(2) 0.7407(2) 0.03695(16) 0.0237(3) Uani 1 1 d . . .
C15 C 0.2382(2) 0.6339(2) 0.10828(16) 0.0260(3) Uani 1 1 d . . .
H15 H 0.1139 0.5925 0.1271 0.031 Uiso 1 1 calc R . .
C16 C 0.3728(3) 0.5890(2) 0.15132(16) 0.0255(3) Uani 1 1 d . . .
H16 H 0.3404 0.5157 0.1999 0.031 Uiso 1 1 calc R . .
C17 C 0.7029(2) 0.6042(2) 0.16581(16) 0.0243(3) Uani 1 1 d . . .
H17A H 0.8241 0.6485 0.1432 0.029 Uiso 1 1 calc R . .
N17 N 0.6731(2) 0.50698(17) 0.23105(14) 0.0262(3) Uani 1 1 d . . .
O17 O 0.83261(19) 0.48073(17) 0.25530(13) 0.0313(3) Uani 1 1 d . . .
H17 H 0.802(4) 0.422(3) 0.290(2) 0.038 Uiso 1 1 d . . .
N21 N 0.7593(2) 0.2624(2) 0.38141(16) 0.0347(4) Uani 1 1 d . . .
C22 C 0.8170(3) 0.2995(2) 0.50056(19) 0.0332(4) Uani 1 1 d . . .
H22 H 0.8601 0.4061 0.5427 0.040 Uiso 1 1 calc R . .
C23 C 0.8186(3) 0.1963(2) 0.56604(17) 0.0293(4) Uani 1 1 d . . .
H23 H 0.8624 0.2314 0.6508 0.035 Uiso 1 1 calc R . .
C24 C 0.7548(2) 0.0370(2) 0.50742(16) 0.0248(3) Uani 1 1 d . A .
C25 C 0.6942(3) -0.0027(2) 0.38201(17) 0.0293(4) Uani 1 1 d . . .
H25 H 0.6498 -0.1081 0.3367 0.035 Uiso 1 1 calc R . .
C26 C 0.6996(3) 0.1112(3) 0.32567(19) 0.0353(4) Uani 1 1 d . . .
H26 H 0.6580 0.0810 0.2408 0.042 Uiso 1 1 calc R . .
N31 N 0.7529(2) -0.07022(18) 0.56773(14) 0.0310(3) Uani 1 1 d . . .
C32A C 0.8044(3) -0.0347(2) 0.69838(18) 0.0343(4) Uani 0.818(7) 1 d P A 1
H32A H 0.7451 0.0309 0.7391 0.041 Uiso 0.818(7) 1 calc PR A 1
H32B H 0.9436 0.0214 0.7234 0.041 Uiso 0.818(7) 1 calc PR A 1
C33A C 0.7314(5) -0.1901(3) 0.7287(3) 0.0353(6) Uani 0.818(7) 1 d P A 1
H33A H 0.5990 -0.2232 0.7431 0.042 Uiso 0.818(7) 1 calc PR A 1
H33B H 0.8114 -0.1879 0.8009 0.042 Uiso 0.818(7) 1 calc PR A 1
C34A C 0.7439(6) -0.2973(4) 0.6157(3) 0.0375(7) Uani 0.818(7) 1 d P A 1
H34A H 0.6535 -0.4072 0.6077 0.045 Uiso 0.818(7) 1 calc PR A 1
H34B H 0.8736 -0.2917 0.6182 0.045 Uiso 0.818(7) 1 calc PR A 1
C35A C 0.6923(3) -0.2352(2) 0.5101(2) 0.0343(4) Uani 0.818(7) 1 d P A 1
H35A H 0.7619 -0.2493 0.4432 0.041 Uiso 0.818(7) 1 calc PR A 1
H35B H 0.5544 -0.2875 0.4788 0.041 Uiso 0.818(7) 1 calc PR A 1
C32B C 0.8044(3) -0.0347(2) 0.69838(18) 0.0343(4) Uani 0.182(7) 1 d P A 2
H32C H 0.7126 -0.0074 0.7417 0.041 Uiso 0.182(7) 1 calc PR A 2
H32D H 0.9342 0.0486 0.7286 0.041 Uiso 0.182(7) 1 calc PR A 2
C33B C 0.789(2) -0.2045(17) 0.7034(14) 0.0353(6) Uani 0.182(7) 1 d P A 2
H33C H 0.9172 -0.2030 0.7083 0.042 Uiso 0.182(7) 1 calc PR A 2
H33D H 0.7390 -0.2313 0.7768 0.042 Uiso 0.182(7) 1 calc PR A 2
C34B C 0.663(3) -0.3258(18) 0.5944(15) 0.0375(7) Uani 0.182(7) 1 d P A 2
H34C H 0.7027 -0.4117 0.5715 0.045 Uiso 0.182(7) 1 calc PR A 2
H34D H 0.5288 -0.3698 0.6059 0.045 Uiso 0.182(7) 1 calc PR A 2
C35B C 0.6923(3) -0.2352(2) 0.5101(2) 0.0343(4) Uani 0.182(7) 1 d P A 2
H35C H 0.5733 -0.2730 0.4522 0.041 Uiso 0.182(7) 1 calc PR A 2
H35D H 0.7900 -0.2476 0.4642 0.041 Uiso 0.182(7) 1 calc PR A 2

loop_
 _atom_site_aniso_label
 _atom_site_aniso_U_11
 _atom_site_aniso_U_22
 _atom_site_aniso_U_33
 _atom_site_aniso_U_23
 _atom_site_aniso_U_13
 _atom_site_aniso_U_12
Br1 0.02771(10) 0.03555(11) 0.03907(12) 0.01594(8) 0.00721(7) 0.01677(8)
C11 0.0270(8) 0.0180(7) 0.0207(8) 0.0034(6) 0.0029(6) 0.0092(6)
C12 0.0249(8) 0.0228(8) 0.0295(9) 0.0076(7) 0.0086(6) 0.0090(6)
C13 0.0291(8) 0.0225(8) 0.0281(9) 0.0096(7) 0.0081(6) 0.0122(7)
C14 0.0264(8) 0.0218(7) 0.0238(8) 0.0053(6) 0.0043(6) 0.0114(6)
C15 0.0250(8) 0.0255(8) 0.0284(9) 0.0098(7) 0.0083(6) 0.0094(7)
C16 0.0298(8) 0.0224(8) 0.0255(8) 0.0106(6) 0.0065(6) 0.0097(7)
C17 0.0265(8) 0.0223(8) 0.0240(8) 0.0070(6) 0.0042(6) 0.0098(6)
N17 0.0267(7) 0.0246(7) 0.0263(7) 0.0051(6) 0.0011(5) 0.0108(6)
O17 0.0295(7) 0.0320(7) 0.0363(8) 0.0155(6) 0.0031(5) 0.0140(6)
N21 0.0307(8) 0.0372(9) 0.0414(9) 0.0178(7) 0.0073(7) 0.0155(7)
C22 0.0316(9) 0.0254(9) 0.0421(11) 0.0081(8) 0.0074(8) 0.0114(7)
C23 0.0366(10) 0.0242(8) 0.0258(9) 0.0058(7) 0.0036(7) 0.0120(7)
C24 0.0282(8) 0.0231(8) 0.0251(8) 0.0094(6) 0.0068(6) 0.0107(7)
C25 0.0341(9) 0.0271(8) 0.0254(9) 0.0072(7) 0.0041(7) 0.0115(7)
C26 0.0345(10) 0.0433(11) 0.0280(9) 0.0117(8) 0.0036(7) 0.0154(9)
N31 0.0429(9) 0.0243(7) 0.0258(8) 0.0069(6) 0.0067(6) 0.0138(7)
C32A 0.0403(10) 0.0358(10) 0.0278(9) 0.0129(8) 0.0046(8) 0.0148(8)
C33A 0.0378(16) 0.0400(13) 0.0359(14) 0.0210(11) 0.0094(11) 0.0186(11)
C34A 0.0378(18) 0.0326(13) 0.0502(16) 0.0179(12) 0.0082(14) 0.0195(14)
C35A 0.0379(10) 0.0227(8) 0.0424(11) 0.0063(8) 0.0087(8) 0.0133(8)
C32B 0.0403(10) 0.0358(10) 0.0278(9) 0.0129(8) 0.0046(8) 0.0148(8)
C33B 0.0378(16) 0.0400(13) 0.0359(14) 0.0210(11) 0.0094(11) 0.0186(11)
C34B 0.0378(18) 0.0326(13) 0.0502(16) 0.0179(12) 0.0082(14) 0.0195(14)
C35B 0.0379(10) 0.0227(8) 0.0424(11) 0.0063(8) 0.0087(8) 0.0133(8)

_geom_special_details
;
All e.s.d.'s (except the e.s.d. in the dihedral angle between two l.s. planes)
are estimated using the full covariance matrix. The cell e.s.d.'s are taken
into account individually in the estimation of e.s.d.'s in distances, angles
and torsion angles; correlations between e.s.d.'s in cell parameters are only
used when they are defined by crystal symmetry. An approximate (isotropic)
treatment of cell e.s.d.'s is used for estimating e.s.d.'s involving l.s.
planes.
;

loop_
 _geom_bond_atom_site_label_1
 _geom_bond_atom_site_label_2
 _geom_bond_distance
 _geom_bond_site_symmetry_2
 _geom_bond_publ_flag
Br1 C14 1.8927(17) . ?
C11 C12 1.388(2) . ?
C11 C16 1.395(2) . ?
C11 C17 1.465(2) . ?
C12 C13 1.384(2) . ?
C12 H12 0.9500 . ?
C13 C14 1.380(2) . ?
C13 H13 0.9500 . ?
C14 C15 1.389(2) . ?
C15 C16 1.380(3) . ?
C15 H15 0.9500 . ?
C16 H16 0.9500 . ?
C17 N17 1.270(2) . ?
C17 H17A 0.9500 . ?
N17 O17 1.385(2) . ?
O17 H17 0.72(3) . ?
N21 C22 1.335(3) . ?
N21 C26 1.337(3) . ?
C22 C23 1.359(3) . ?
C22 H22 0.9500 . ?
C23 C24 1.408(2) . ?
C23 H23 0.9500 . ?
C24 N31 1.345(2) . ?
C24 C25 1.405(3) . ?
C25 C26 1.365(3) . ?
C25 H25 0.9500 . ?
C26 H26 0.9500 . ?
N31 C32A 1.455(2) . ?
N31 C35A 1.456(2) . ?
C32A C33A 1.494(3) . ?
C32A H32A 0.9900 . ?
C32A H32B 0.9900 . ?
C33A C34A 1.524(4) . ?
C33A H33A 0.9900 . ?
C33A H33B 0.9900 . ?
C34A C35A 1.545(4) . ?
C34A H34A 0.9900 . ?
C34A H34B 0.9900 . ?
C35A H35A 0.9900 . ?
C35A H35B 0.9900 . ?
C33B C34B 1.49(2) . ?
C33B H33C 0.9900 . ?
C33B H33D 0.9900 . ?
C34B H34C 0.9900 . ?
C34B H34D 0.9900 . ?

loop_
 _geom_angle_atom_site_label_1
 _geom_angle_atom_site_label_2
 _geom_angle_atom_site_label_3
 _geom_angle
 _geom_angle_site_symmetry_1
 _geom_angle_site_symmetry_3
 _geom_angle_publ_flag
C12 C11 C16 118.69(16) . . ?
C12 C11 C17 118.21(15) . . ?
C16 C11 C17 123.08(15) . . ?
C13 C12 C11 121.40(16) . . ?
C13 C12 H12 119.3 . . ?
C11 C12 H12 119.3 . . ?
C14 C13 C12 118.59(16) . . ?
C14 C13 H13 120.7 . . ?
C12 C13 H13 120.7 . . ?
C13 C14 C15 121.53(16) . . ?
C13 C14 Br1 118.44(13) . . ?
C15 C14 Br1 120.03(13) . . ?
C16 C15 C14 118.97(16) . . ?
C16 C15 H15 120.5 . . ?
C14 C15 H15 120.5 . . ?
C15 C16 C11 120.82(16) . . ?
C15 C16 H16 119.6 . . ?
C11 C16 H16 119.6 . . ?
N17 C17 C11 121.93(16) . . ?
N17 C17 H17A 119.0 . . ?
C11 C17 H17A 119.0 . . ?
C17 N17 O17 110.65(15) . . ?
N17 O17 H17 103(2) . . ?
C22 N21 C26 115.57(17) . . ?
N21 C22 C23 124.90(18) . . ?
N21 C22 H22 117.6 . . ?
C23 C22 H22 117.6 . . ?
C22 C23 C24 119.53(17) . . ?
C22 C23 H23 120.2 . . ?
C24 C23 H23 120.2 . . ?
N31 C24 C25 122.13(16) . . ?
N31 C24 C23 122.06(16) . . ?
C25 C24 C23 115.81(16) . . ?
C26 C25 C24 119.51(17) . . ?
C26 C25 H25 120.2 . . ?
C24 C25 H25 120.2 . . ?
N21 C26 C25 124.68(19) . . ?
N21 C26 H26 117.7 . . ?
C25 C26 H26 117.7 . . ?
C24 N31 C32A 123.51(16) . . ?
C24 N31 C35A 123.72(16) . . ?
C32A N31 C35A 112.73(16) . . ?
N31 C32A C33A 105.09(18) . . ?
N31 C32A H32A 110.7 . . ?
C33A C32A H32A 110.7 . . ?
N31 C32A H32B 110.7 . . ?
C33A C32A H32B 110.7 . . ?
H32A C32A H32B 108.8 . . ?
C32A C33A C34A 102.5(2) . . ?
C32A C33A H33A 111.3 . . ?
C34A C33A H33A 111.3 . . ?
C32A C33A H33B 111.3 . . ?
C34A C33A H33B 111.3 . . ?
H33A C33A H33B 109.2 . . ?
C33A C34A C35A 104.7(2) . . ?
C33A C34A H34A 110.8 . . ?
C35A C34A H34A 110.8 . . ?
C33A C34A H34B 110.8 . . ?
C35A C34A H34B 110.8 . . ?
H34A C34A H34B 108.9 . . ?
N31 C35A C34A 101.86(19) . . ?
N31 C35A H35A 111.4 . . ?
C34A C35A H35A 111.4 . . ?
N31 C35A H35B 111.4 . . ?
C34A C35A H35B 111.4 . . ?
H35A C35A H35B 109.3 . . ?
C34B C33B H33C 109.4 . . ?
C34B C33B H33D 109.4 . . ?
H33C C33B H33D 108.0 . . ?
C33B C34B H34C 111.8 . . ?
C33B C34B H34D 111.8 . . ?
H34C C34B H34D 109.5 . . ?

loop_
 _geom_torsion_atom_site_label_1
 _geom_torsion_atom_site_label_2
 _geom_torsion_atom_site_label_3
 _geom_torsion_atom_site_label_4
 _geom_torsion
 _geom_torsion_site_symmetry_1
 _geom_torsion_site_symmetry_2
 _geom_torsion_site_symmetry_3
 _geom_torsion_site_symmetry_4
 _geom_torsion_publ_flag
C16 C11 C12 C13 -0.3(3) . . . . ?
C17 C11 C12 C13 178.31(16) . . . . ?
C11 C12 C13 C14 0.8(3) . . . . ?
C12 C13 C14 C15 -0.8(3) . . . . ?
C12 C13 C14 Br1 179.73(13) . . . . ?
C13 C14 C15 C16 0.3(3) . . . . ?
Br1 C14 C15 C16 179.70(13) . . . . ?
C14 C15 C16 C11 0.3(3) . . . . ?
C12 C11 C16 C15 -0.3(3) . . . . ?
C17 C11 C16 C15 -178.82(16) . . . . ?
C12 C11 C17 N17 -179.69(16) . . . . ?
C16 C11 C17 N17 -1.2(3) . . . . ?
C11 C17 N17 O17 178.51(14) . . . . ?
C26 N21 C22 C23 0.1(3) . . . . ?
N21 C22 C23 C24 -0.4(3) . . . . ?
C22 C23 C24 N31 -179.88(18) . . . . ?
C22 C23 C24 C25 0.4(3) . . . . ?
N31 C24 C25 C26 -179.91(18) . . . . ?
C23 C24 C25 C26 -0.2(3) . . . . ?
C22 N21 C26 C25 0.2(3) . . . . ?
C24 C25 C26 N21 -0.1(3) . . . . ?
C25 C24 N31 C32A -176.39(18) . . . . ?
C23 C24 N31 C32A 3.9(3) . . . . ?
C25 C24 N31 C35A 1.2(3) . . . . ?
C23 C24 N31 C35A -178.51(18) . . . . ?
C24 N31 C32A C33A 164.5(2) . . . . ?
C35A N31 C32A C33A -13.3(3) . . . . ?
N31 C32A C33A C34A 30.3(3) . . . . ?
C32A C33A C34A C35A -36.6(3) . . . . ?
C24 N31 C35A C34A 172.7(2) . . . . ?
C32A N31 C35A C34A -9.6(2) . . . . ?
C33A C34A C35A N31 28.3(3) . . . . ?

loop_
 _geom_hbond_atom_site_label_D
 _geom_hbond_atom_site_label_H
 _geom_hbond_atom_site_label_A
 _geom_hbond_distance_DH
 _geom_hbond_distance_HA
 _geom_hbond_distance_DA
 _geom_hbond_angle_DHA
 _geom_hbond_site_symmetry_A
O17 H17 N21  0.72(3) 1.96(3) 2.678(2) 171(3) .

_diffrn_measured_fraction_theta_max    0.915
_diffrn_reflns_theta_full              30.00
_diffrn_measured_fraction_theta_full   0.961
_refine_diff_density_max    0.526
_refine_diff_density_min   -0.329
_refine_diff_density_rms    0.073

#END

data_BrCO5
_publcif_datablock.id '{a5827738-1479-4537-9952-8ecc39578f46}'

_database_code_depnum_ccdc_archive 'CCDC 1405188'

_audit_creation_method            SHELXL-97
_chemical_name_systematic
;
SD-1--27-6--4 4-(1-pyrrolidinyl)-pyridine, (4-Br-PhCOOH)2
;
_chemical_name_common             ?
_chemical_melting_point           ?
_chemical_formula_moiety          '(C9 H12 N2) (C7 H5 Br O2)2'
_chemical_formula_sum
 'C23 H22 Br2 N2 O4'
_chemical_formula_weight          550.25

loop_
 _atom_type_symbol
 _atom_type_description
 _atom_type_scat_dispersion_real
 _atom_type_scat_dispersion_imag
 _atom_type_scat_source
 'C'  'C'   0.0033   0.0016
 'International Tables Vol C Tables 4.2.6.8 and 6.1.1.4'
 'H'  'H'   0.0000   0.0000
 'International Tables Vol C Tables 4.2.6.8 and 6.1.1.4'
 'N'  'N'   0.0061   0.0033
 'International Tables Vol C Tables 4.2.6.8 and 6.1.1.4'
 'O'  'O'   0.0106   0.0060
 'International Tables Vol C Tables 4.2.6.8 and 6.1.1.4'
 'Br'  'Br'  -0.2901   2.4595
 'International Tables Vol C Tables 4.2.6.8 and 6.1.1.4'

_symmetry_cell_setting            Triclinic
_symmetry_space_group_name_H-M    P-1

loop_
 _symmetry_equiv_pos_as_xyz
 'x, y, z'
 '-x, -y, -z'

_cell_length_a                    9.3718(6)
_cell_length_b                    9.6497(6)
_cell_length_c                    14.1666(9)
_cell_angle_alpha                 98.672(3)
_cell_angle_beta                  105.769(2)
_cell_angle_gamma                 110.884(3)
_cell_volume                      1107.38(12)
_cell_formula_units_Z             2
_cell_measurement_temperature     120(2)
_cell_measurement_reflns_used     9903
_cell_measurement_theta_min       2.42
_cell_measurement_theta_max       31.58

_exptl_crystal_description        prism
_exptl_crystal_colour             colourless
_exptl_crystal_size_max           0.32
_exptl_crystal_size_mid           0.18
_exptl_crystal_size_min           0.12
_exptl_crystal_density_meas       ?
_exptl_crystal_density_diffrn     1.650
_exptl_crystal_density_method     'not measured'
_exptl_crystal_F_000              552
_exptl_absorpt_coefficient_mu     3.693
_exptl_absorpt_correction_type    multi-scan
_exptl_absorpt_correction_T_min   0.3845
_exptl_absorpt_correction_T_max   0.6656
_exptl_absorpt_process_details    SADABS

_exptl_special_details
;
 ?
;

_diffrn_ambient_temperature       120(2)
_diffrn_radiation_wavelength      0.71073
_diffrn_radiation_type            MoK\a
_diffrn_radiation_source          'fine-focus sealed tube'
_diffrn_radiation_monochromator   graphite
_diffrn_measurement_device_type   'Bruker APEX-II CCD'
_diffrn_measurement_method        '\f and \w scans'
_diffrn_detector_area_resol_mean  ?
_diffrn_reflns_number             26091
_diffrn_reflns_av_R_equivalents   0.0310
_diffrn_reflns_av_sigmaI/netI     0.0442
_diffrn_reflns_limit_h_min        -13
_diffrn_reflns_limit_h_max        13
_diffrn_reflns_limit_k_min        -13
_diffrn_reflns_limit_k_max        14
_diffrn_reflns_limit_l_min        -20
_diffrn_reflns_limit_l_max        20
_diffrn_reflns_theta_min          1.55
_diffrn_reflns_theta_max          31.67
_reflns_number_total              6911
_reflns_number_gt                 4410
_reflns_threshold_expression      >2sigma(I)

_computing_data_collection        'Bruker APEX2'
_computing_cell_refinement        'Bruker SAINT'
_computing_data_reduction         'Bruker SAINT'
_computing_structure_solution     'SHELXS-97 (Sheldrick, 2008)'
_computing_structure_refinement   'SHELXL-97 (Sheldrick, 2008)'
_computing_molecular_graphics     'Bruker SHELXTL'
_computing_publication_material   'Bruker SHELXTL'

_refine_special_details
;
Refinement of <i>F</i>^2^ against ALL reflections. The weighted <i>R</i>-factor
<i>wR</i> and goodness of fit <i>S</i> are based on <i>F</i>^2^, conventional
<i>R</i>-factors <i>R</i> are based on <i>F</i>, with <i>F</i> set to zero for
negative <i>F</i>^2^. The threshold expression of <i>F</i>^2^ >
\s(<i>F</i>^2^) is used only for calculating <i>R</i>-factors(gt) <i>etc</i>.
and is not relevant to the choice of reflections for refinement.
<i>R</i>-factors based on <i>F</i>^2^ are statistically about twice as large
as those based on <i>F</i>, and <i>R</i>- factors based on ALL data will be
even larger.
;

_refine_ls_structure_factor_coef  Fsqd
_refine_ls_matrix_type            full
_refine_ls_weighting_scheme       calc
_refine_ls_weighting_details
 'calc w=1/[\s^2^(Fo^2^)+(0.0300P)^2^+3.0000P] where P=(Fo^2^+2Fc^2^)/3'
_atom_sites_solution_primary      direct
_atom_sites_solution_secondary    difmap
_atom_sites_solution_hydrogens    geom
_refine_ls_hydrogen_treatment     mixed
_refine_ls_extinction_method      none
_refine_ls_extinction_coef        ?
_refine_ls_number_reflns          6911
_refine_ls_number_parameters      293
_refine_ls_number_restraints      10
_refine_ls_R_factor_all           0.0999
_refine_ls_R_factor_gt            0.0582
_refine_ls_wR_factor_ref          0.1288
_refine_ls_wR_factor_gt           0.1139
_refine_ls_goodness_of_fit_ref    1.043
_refine_ls_restrained_S_all       1.058
_refine_ls_shift/su_max           0.001
_refine_ls_shift/su_mean          0.000

loop_
 _atom_site_label
 _atom_site_type_symbol
 _atom_site_fract_x
 _atom_site_fract_y
 _atom_site_fract_z
 _atom_site_U_iso_or_equiv
 _atom_site_adp_type
 _atom_site_occupancy
 _atom_site_symmetry_multiplicity
 _atom_site_calc_flag
 _atom_site_refinement_flags
 _atom_site_disorder_assembly
 _atom_site_disorder_group
N11 N -0.1715(3) 0.2991(3) 0.3082(2) 0.0244(6) Uani 1 1 d . . .
C12A C -0.2259(4) 0.1317(4) 0.2865(3) 0.0300(7) Uani 0.525(10) 1 d PD A 1
H12A H -0.2358 0.0976 0.3479 0.036 Uiso 0.525(10) 1 calc PR A 1
H12B H -0.1475 0.1002 0.2649 0.036 Uiso 0.525(10) 1 calc PR A 1
C13A C -0.3877(10) 0.0633(9) 0.2028(7) 0.0354(16) Uani 0.525(10) 1 d PD A 1
H13A H -0.4388 -0.0333 0.1525 0.043 Uiso 0.525(10) 1 calc PR A 1
H13B H -0.4573 -0.0001 0.2356 0.043 Uiso 0.525(10) 1 d PR A 1
C14A C -0.4517(12) 0.1888(13) 0.2184(8) 0.034(2) Uani 0.525(10) 1 d PD A 1
H14A H -0.5300 0.1831 0.1533 0.041 Uiso 0.525(10) 1 calc PR A 1
H14B H -0.5072 0.1759 0.2689 0.041 Uiso 0.525(10) 1 calc PR A 1
C15A C -0.3005(4) 0.3439(4) 0.2575(3) 0.0280(7) Uani 0.525(10) 1 d PD A 1
H15A H -0.2797 0.3858 0.2006 0.034 Uiso 0.525(10) 1 calc PR A 1
H15B H -0.3118 0.4208 0.3062 0.034 Uiso 0.525(10) 1 calc PR A 1
C12B C -0.2259(4) 0.1317(4) 0.2865(3) 0.0300(7) Uani 0.475(10) 1 d PD A 2
H12C H -0.1938 0.1001 0.3495 0.036 Uiso 0.475(10) 1 calc PR A 2
H12D H -0.1831 0.0923 0.2370 0.036 Uiso 0.475(10) 1 calc PR A 2
C13B C -0.4176(11) 0.0761(10) 0.2393(8) 0.0354(16) Uani 0.475(10) 1 d PD A 2
H13C H -0.4697 -0.0272 0.1899 0.043 Uiso 0.475(10) 1 calc PR A 2
H13D H -0.4659 0.0721 0.2935 0.043 Uiso 0.475(10) 1 calc PR A 2
C14B C -0.4385(14) 0.1958(15) 0.1870(8) 0.034(2) Uani 0.475(10) 1 d PD A 2
H14C H -0.5454 0.1987 0.1795 0.041 Uiso 0.475(10) 1 calc PR A 2
H14D H -0.4295 0.1753 0.1187 0.041 Uiso 0.475(10) 1 calc PR A 2
C15B C -0.3005(4) 0.3439(4) 0.2575(3) 0.0280(7) Uani 0.475(10) 1 d PD A 2
H15C H -0.2618 0.4173 0.2186 0.034 Uiso 0.475(10) 1 calc PR A 2
H15D H -0.3355 0.3927 0.3081 0.034 Uiso 0.475(10) 1 calc PR A 2
N21 N 0.2961(3) 0.6070(3) 0.4839(2) 0.0260(6) Uani 1 1 d . . .
H21 H 0.398(5) 0.671(5) 0.514(3) 0.031 Uiso 1 1 d . . .
C22 C 0.2560(4) 0.4557(4) 0.4657(3) 0.0285(7) Uani 1 1 d . A .
H22 H 0.3374 0.4213 0.4934 0.034 Uiso 1 1 calc R . .
C23 C 0.1019(4) 0.3494(4) 0.4084(3) 0.0267(7) Uani 1 1 d . . .
H23 H 0.0760 0.2423 0.3972 0.032 Uiso 1 1 calc R A .
C24 C -0.0198(3) 0.3998(4) 0.3655(2) 0.0218(6) Uani 1 1 d . A .
C25 C 0.0279(4) 0.5598(4) 0.3871(2) 0.0252(7) Uani 1 1 d . . .
H25 H -0.0497 0.5989 0.3607 0.030 Uiso 1 1 calc R A .
C26 C 0.1840(4) 0.6595(4) 0.4454(2) 0.0261(7) Uani 1 1 d . A .
H26 H 0.2143 0.7675 0.4592 0.031 Uiso 1 1 calc R . .
Br1 Br 1.36401(5) 1.32683(5) 0.91260(4) 0.05505(16) Uani 1 1 d . . .
C31 C 0.8659(4) 1.0224(3) 0.6520(2) 0.0233(6) Uani 1 1 d . . .
C37 C 0.7054(4) 0.9209(4) 0.5673(2) 0.0255(7) Uani 1 1 d . . .
O31 O 0.6915(3) 0.9462(3) 0.48119(18) 0.0361(6) Uani 1 1 d . . .
O32 O 0.6023(3) 0.8208(3) 0.58871(18) 0.0311(5) Uani 1 1 d . . .
C32 C 1.0031(4) 1.1022(4) 0.6297(3) 0.0259(7) Uani 1 1 d . . .
H32 H 0.9945 1.0948 0.5606 0.031 Uiso 1 1 calc R . .
C33 C 1.1523(4) 1.1926(4) 0.7070(3) 0.0306(8) Uani 1 1 d . . .
H33 H 1.2464 1.2451 0.6915 0.037 Uiso 1 1 calc R . .
C34 C 1.1607(4) 1.2045(4) 0.8062(3) 0.0327(8) Uani 1 1 d . . .
C35 C 1.0270(4) 1.1293(4) 0.8314(3) 0.0351(8) Uani 1 1 d . . .
H35 H 1.0355 1.1407 0.9008 0.042 Uiso 1 1 calc R . .
C36 C 0.8789(4) 1.0361(4) 0.7529(3) 0.0288(7) Uani 1 1 d . . .
H36 H 0.7860 0.9815 0.7688 0.035 Uiso 1 1 calc R . .
Br2 Br -0.24046(6) 0.17510(8) -0.01179(3) 0.0838(3) Uani 1 1 d . . .
C41 C 0.2627(4) 0.5240(4) 0.2247(2) 0.0243(6) Uani 1 1 d . . .
C47 C 0.4233(4) 0.6324(4) 0.3042(2) 0.0253(7) Uani 1 1 d . . .
O41 O 0.4400(3) 0.7745(3) 0.32983(18) 0.0319(5) Uani 1 1 d . . .
H41 H 0.529(5) 0.828(5) 0.382(3) 0.038 Uiso 1 1 d . . .
O42 O 0.5255(3) 0.5872(3) 0.34142(19) 0.0343(6) Uani 1 1 d . . .
C42 C 0.2287(5) 0.3708(4) 0.1964(3) 0.0389(9) Uani 1 1 d . . .
H42 H 0.3090 0.3359 0.2254 0.047 Uiso 1 1 calc R . .
C43 C 0.0783(6) 0.2653(5) 0.1258(3) 0.0511(12) Uani 1 1 d . . .
H43 H 0.0547 0.1588 0.1062 0.061 Uiso 1 1 calc R . .
C44 C -0.0355(4) 0.3186(5) 0.0851(3) 0.0440(11) Uani 1 1 d . . .
C45 C -0.0052(4) 0.4707(6) 0.1121(3) 0.0459(11) Uani 1 1 d . . .
H45 H -0.0858 0.5051 0.0829 0.055 Uiso 1 1 calc R . .
C46 C 0.1453(4) 0.5744(5) 0.1830(3) 0.0342(8) Uani 1 1 d . . .
H46 H 0.1679 0.6807 0.2030 0.041 Uiso 1 1 calc R . .

loop_
 _atom_site_aniso_label
 _atom_site_aniso_U_11
 _atom_site_aniso_U_22
 _atom_site_aniso_U_33
 _atom_site_aniso_U_23
 _atom_site_aniso_U_13
 _atom_site_aniso_U_12
N11 0.0206(12) 0.0198(13) 0.0268(13) 0.0011(11) 0.0055(10) 0.0060(10)
C12A 0.0273(16) 0.0208(16) 0.0335(18) 0.0023(13) 0.0089(13) 0.0042(13)
C13A 0.027(3) 0.027(3) 0.032(4) 0.002(3) 0.001(3) -0.001(2)
C14A 0.015(2) 0.046(3) 0.031(5) -0.005(4) 0.006(3) 0.0087(19)
C15A 0.0193(14) 0.0302(17) 0.0285(16) 0.0064(14) 0.0028(12) 0.0086(13)
C12B 0.0273(16) 0.0208(16) 0.0335(18) 0.0023(13) 0.0089(13) 0.0042(13)
C13B 0.027(3) 0.027(3) 0.032(4) 0.002(3) 0.001(3) -0.001(2)
C14B 0.015(2) 0.046(3) 0.031(5) -0.005(4) 0.006(3) 0.0087(19)
C15B 0.0193(14) 0.0302(17) 0.0285(16) 0.0064(14) 0.0028(12) 0.0086(13)
N21 0.0176(12) 0.0292(15) 0.0215(13) 0.0019(11) 0.0031(10) 0.0039(11)
C22 0.0195(14) 0.0346(19) 0.0305(17) 0.0106(14) 0.0064(12) 0.0117(13)
C23 0.0226(14) 0.0236(16) 0.0336(17) 0.0083(13) 0.0097(13) 0.0093(13)
C24 0.0193(13) 0.0204(15) 0.0225(14) 0.0024(12) 0.0076(11) 0.0060(11)
C25 0.0212(14) 0.0233(16) 0.0269(16) 0.0027(13) 0.0048(12) 0.0091(12)
C26 0.0250(15) 0.0220(16) 0.0250(15) 0.0015(12) 0.0070(12) 0.0062(12)
Br1 0.02810(19) 0.0427(2) 0.0558(3) -0.00567(19) -0.01606(17) 0.00294(16)
C31 0.0193(13) 0.0174(14) 0.0260(15) 0.0003(12) 0.0010(11) 0.0070(11)
C37 0.0229(14) 0.0197(15) 0.0246(15) -0.0011(12) 0.0019(12) 0.0064(12)
O31 0.0326(13) 0.0299(13) 0.0253(12) 0.0026(10) -0.0002(10) 0.0003(10)
O32 0.0213(11) 0.0269(12) 0.0311(12) 0.0027(10) 0.0028(9) 0.0016(9)
C32 0.0228(14) 0.0212(15) 0.0291(16) 0.0020(13) 0.0050(12) 0.0091(12)
C33 0.0196(14) 0.0201(16) 0.045(2) 0.0052(14) 0.0065(14) 0.0058(12)
C34 0.0197(14) 0.0202(16) 0.0398(19) -0.0014(14) -0.0070(13) 0.0050(12)
C35 0.0290(17) 0.035(2) 0.0269(17) -0.0032(15) 0.0000(13) 0.0095(15)
C36 0.0226(14) 0.0249(17) 0.0291(17) 0.0012(13) 0.0041(13) 0.0052(13)
Br2 0.0346(2) 0.1141(5) 0.0307(2) -0.0155(3) 0.00512(17) -0.0294(3)
C41 0.0198(13) 0.0272(16) 0.0191(14) 0.0035(12) 0.0050(11) 0.0048(12)
C47 0.0193(13) 0.0303(17) 0.0209(14) 0.0058(13) 0.0056(11) 0.0060(13)
O41 0.0286(12) 0.0266(13) 0.0260(12) 0.0031(10) -0.0006(10) 0.0049(10)
O42 0.0244(11) 0.0394(14) 0.0325(13) 0.0076(11) 0.0014(10) 0.0130(11)
C42 0.040(2) 0.034(2) 0.0296(18) 0.0038(15) 0.0008(15) 0.0110(16)
C43 0.059(3) 0.032(2) 0.032(2) 0.0018(17) 0.0057(19) -0.0036(19)
C44 0.0254(17) 0.056(3) 0.0193(16) -0.0037(17) 0.0044(13) -0.0095(17)
C45 0.0241(16) 0.078(3) 0.0235(17) -0.0035(18) -0.0011(13) 0.0214(19)
C46 0.0281(16) 0.042(2) 0.0242(16) -0.0013(15) 0.0019(13) 0.0150(15)

_geom_special_details
;
All e.s.d.'s (except the e.s.d. in the dihedral angle between two l.s. planes)
are estimated using the full covariance matrix. The cell e.s.d.'s are taken
into account individually in the estimation of e.s.d.'s in distances, angles
and torsion angles; correlations between e.s.d.'s in cell parameters are only
used when they are defined by crystal symmetry. An approximate (isotropic)
treatment of cell e.s.d.'s is used for estimating e.s.d.'s involving l.s.
planes.
;

loop_
 _geom_bond_atom_site_label_1
 _geom_bond_atom_site_label_2
 _geom_bond_distance
 _geom_bond_site_symmetry_2
 _geom_bond_publ_flag
N11 C24 1.332(4) . ?
N11 C12A 1.464(4) . ?
N11 C15A 1.469(4) . ?
C12A C13A 1.488(8) . ?
C12A H12A 0.9900 . ?
C12A H12B 0.9900 . ?
C13A C14A 1.545(12) . ?
C13A H13A 0.9500 . ?
C13A H13B 0.9900 . ?
C14A C15A 1.538(11) . ?
C14A H14A 0.9900 . ?
C14A H14B 0.9900 . ?
C15A H15A 0.9900 . ?
C15A H15B 0.9900 . ?
C13B C14B 1.504(13) . ?
C13B H13B 0.6815 . ?
C13B H13C 0.9900 . ?
C13B H13D 0.9900 . ?
C14B H14C 0.9900 . ?
C14B H14D 0.9900 . ?
N21 C22 1.335(4) . ?
N21 C26 1.344(4) . ?
N21 H21 0.87(4) . ?
C22 C23 1.361(4) . ?
C22 H22 0.9500 . ?
C23 C24 1.419(4) . ?
C23 H23 0.9500 . ?
C24 C25 1.403(4) . ?
C25 C26 1.360(4) . ?
C25 H25 0.9500 . ?
C26 H26 0.9500 . ?
Br1 C34 1.897(3) . ?
C31 C36 1.382(5) . ?
C31 C32 1.391(5) . ?
C31 C37 1.508(4) . ?
C37 O32 1.241(4) . ?
C37 O31 1.262(4) . ?
C32 C33 1.387(4) . ?
C32 H32 0.9500 . ?
C33 C34 1.371(5) . ?
C33 H33 0.9500 . ?
C34 C35 1.378(5) . ?
C35 C36 1.393(4) . ?
C35 H35 0.9500 . ?
C36 H36 0.9500 . ?
Br2 C44 1.894(3) . ?
C41 C42 1.365(5) . ?
C41 C46 1.382(5) . ?
C41 C47 1.493(4) . ?
C47 O42 1.216(4) . ?
C47 O41 1.305(4) . ?
O41 H41 0.87(4) . ?
C42 C43 1.388(5) . ?
C42 H42 0.9500 . ?
C43 C44 1.371(7) . ?
C43 H43 0.9500 . ?
C44 C45 1.363(6) . ?
C45 C46 1.385(5) . ?
C45 H45 0.9500 . ?
C46 H46 0.9500 . ?

loop_
 _geom_angle_atom_site_label_1
 _geom_angle_atom_site_label_2
 _geom_angle_atom_site_label_3
 _geom_angle
 _geom_angle_site_symmetry_1
 _geom_angle_site_symmetry_3
 _geom_angle_publ_flag
C24 N11 C12A 123.5(3) . . ?
C24 N11 C15A 123.7(3) . . ?
C12A N11 C15A 112.8(2) . . ?
N11 C12A C13A 106.0(4) . . ?
N11 C12A H12A 110.5 . . ?
C13A C12A H12A 110.5 . . ?
N11 C12A H12B 110.5 . . ?
C13A C12A H12B 110.5 . . ?
H12A C12A H12B 108.7 . . ?
C12A C13A C14A 102.5(7) . . ?
C12A C13A H13A 128.7 . . ?
C14A C13A H13A 128.7 . . ?
C12A C13A H13B 100.8 . . ?
C14A C13A H13B 91.7 . . ?
H13A C13A H13B 80.0 . . ?
C15A C14A C13A 105.8(7) . . ?
C15A C14A H14A 110.6 . . ?
C13A C14A H14A 110.6 . . ?
C15A C14A H14B 110.6 . . ?
C13A C14A H14B 110.6 . . ?
H14A C14A H14B 108.7 . . ?
N11 C15A C14A 101.6(5) . . ?
N11 C15A H15A 111.5 . . ?
C14A C15A H15A 111.5 . . ?
N11 C15A H15B 111.5 . . ?
C14A C15A H15B 111.5 . . ?
H15A C15A H15B 109.3 . . ?
C14B C13B H13B 140.1 . . ?
C14B C13B H13C 110.9 . . ?
H13B C13B H13C 38.4 . . ?
C14B C13B H13D 110.9 . . ?
H13B C13B H13D 73.8 . . ?
H13C C13B H13D 108.9 . . ?
C13B C14B H14C 111.1 . . ?
C13B C14B H14D 111.1 . . ?
H14C C14B H14D 109.1 . . ?
C22 N21 C26 120.6(3) . . ?
C22 N21 H21 119(3) . . ?
C26 N21 H21 120(3) . . ?
N21 C22 C23 121.8(3) . . ?
N21 C22 H22 119.1 . . ?
C23 C22 H22 119.1 . . ?
C22 C23 C24 119.5(3) . . ?
C22 C23 H23 120.3 . . ?
C24 C23 H23 120.3 . . ?
N11 C24 C25 122.2(3) . . ?
N11 C24 C23 121.1(3) . . ?
C25 C24 C23 116.6(3) . . ?
C26 C25 C24 120.7(3) . . ?
C26 C25 H25 119.6 . . ?
C24 C25 H25 119.6 . . ?
N21 C26 C25 120.8(3) . . ?
N21 C26 H26 119.6 . . ?
C25 C26 H26 119.6 . . ?
C36 C31 C32 119.1(3) . . ?
C36 C31 C37 120.4(3) . . ?
C32 C31 C37 120.5(3) . . ?
O32 C37 O31 126.8(3) . . ?
O32 C37 C31 117.3(3) . . ?
O31 C37 C31 115.8(3) . . ?
C33 C32 C31 120.9(3) . . ?
C33 C32 H32 119.5 . . ?
C31 C32 H32 119.5 . . ?
C34 C33 C32 118.4(3) . . ?
C34 C33 H33 120.8 . . ?
C32 C33 H33 120.8 . . ?
C33 C34 C35 122.4(3) . . ?
C33 C34 Br1 118.9(3) . . ?
C35 C34 Br1 118.7(3) . . ?
C34 C35 C36 118.4(3) . . ?
C34 C35 H35 120.8 . . ?
C36 C35 H35 120.8 . . ?
C31 C36 C35 120.7(3) . . ?
C31 C36 H36 119.7 . . ?
C35 C36 H36 119.7 . . ?
C42 C41 C46 119.5(3) . . ?
C42 C41 C47 119.0(3) . . ?
C46 C41 C47 121.4(3) . . ?
O42 C47 O41 124.7(3) . . ?
O42 C47 C41 121.1(3) . . ?
O41 C47 C41 114.2(3) . . ?
C47 O41 H41 109(3) . . ?
C41 C42 C43 120.8(4) . . ?
C41 C42 H42 119.6 . . ?
C43 C42 H42 119.6 . . ?
C44 C43 C42 118.5(4) . . ?
C44 C43 H43 120.8 . . ?
C42 C43 H43 120.8 . . ?
C45 C44 C43 122.0(3) . . ?
C45 C44 Br2 119.5(3) . . ?
C43 C44 Br2 118.6(3) . . ?
C44 C45 C46 118.8(4) . . ?
C44 C45 H45 120.6 . . ?
C46 C45 H45 120.6 . . ?
C41 C46 C45 120.4(4) . . ?
C41 C46 H46 119.8 . . ?
C45 C46 H46 119.8 . . ?

loop_
 _geom_torsion_atom_site_label_1
 _geom_torsion_atom_site_label_2
 _geom_torsion_atom_site_label_3
 _geom_torsion_atom_site_label_4
 _geom_torsion
 _geom_torsion_site_symmetry_1
 _geom_torsion_site_symmetry_2
 _geom_torsion_site_symmetry_3
 _geom_torsion_site_symmetry_4
 _geom_torsion_publ_flag
C24 N11 C12A C13A -167.5(5) . . . . ?
C15A N11 C12A C13A 10.8(5) . . . . ?
N11 C12A C13A C14A -27.1(8) . . . . ?
C12A C13A C14A C15A 34.2(10) . . . . ?
C24 N11 C15A C14A -171.1(5) . . . . ?
C12A N11 C15A C14A 10.6(5) . . . . ?
C13A C14A C15A N11 -27.3(8) . . . . ?
C26 N21 C22 C23 -0.2(5) . . . . ?
N21 C22 C23 C24 0.8(5) . . . . ?
C12A N11 C24 C25 -178.4(3) . . . . ?
C15A N11 C24 C25 3.5(5) . . . . ?
C12A N11 C24 C23 1.3(5) . . . . ?
C15A N11 C24 C23 -176.8(3) . . . . ?
C22 C23 C24 N11 179.3(3) . . . . ?
C22 C23 C24 C25 -1.0(5) . . . . ?
N11 C24 C25 C26 -179.6(3) . . . . ?
C23 C24 C25 C26 0.7(5) . . . . ?
C22 N21 C26 C25 -0.1(5) . . . . ?
C24 C25 C26 N21 -0.1(5) . . . . ?
C36 C31 C37 O32 -19.3(5) . . . . ?
C32 C31 C37 O32 160.1(3) . . . . ?
C36 C31 C37 O31 161.5(3) . . . . ?
C32 C31 C37 O31 -19.1(4) . . . . ?
C36 C31 C32 C33 1.1(5) . . . . ?
C37 C31 C32 C33 -178.3(3) . . . . ?
C31 C32 C33 C34 -1.5(5) . . . . ?
C32 C33 C34 C35 0.4(5) . . . . ?
C32 C33 C34 Br1 179.7(2) . . . . ?
C33 C34 C35 C36 1.0(5) . . . . ?
Br1 C34 C35 C36 -178.2(3) . . . . ?
C32 C31 C36 C35 0.4(5) . . . . ?
C37 C31 C36 C35 179.8(3) . . . . ?
C34 C35 C36 C31 -1.4(5) . . . . ?
C42 C41 C47 O42 2.3(5) . . . . ?
C46 C41 C47 O42 179.3(3) . . . . ?
C42 C41 C47 O41 -176.3(3) . . . . ?
C46 C41 C47 O41 0.6(5) . . . . ?
C46 C41 C42 C43 0.4(6) . . . . ?
C47 C41 C42 C43 177.4(4) . . . . ?
C41 C42 C43 C44 0.0(6) . . . . ?
C42 C43 C44 C45 -0.3(6) . . . . ?
C42 C43 C44 Br2 179.7(3) . . . . ?
C43 C44 C45 C46 0.0(6) . . . . ?
Br2 C44 C45 C46 -179.9(3) . . . . ?
C42 C41 C46 C45 -0.7(6) . . . . ?
C47 C41 C46 C45 -177.6(3) . . . . ?
C44 C45 C46 C41 0.5(6) . . . . ?

loop_
 _geom_hbond_atom_site_label_D
 _geom_hbond_atom_site_label_H
 _geom_hbond_atom_site_label_A
 _geom_hbond_distance_DH
 _geom_hbond_distance_HA
 _geom_hbond_distance_DA
 _geom_hbond_angle_DHA
 _geom_hbond_site_symmetry_A
N21 H21 O32  0.87(4) 1.83(4) 2.690(3) 172(4) .
O41 H41 O31  0.87(4) 1.64(4) 2.509(3) 173(4) .

_diffrn_measured_fraction_theta_max    0.925
_diffrn_reflns_theta_full              30.00
_diffrn_measured_fraction_theta_full   0.966
_refine_diff_density_max    1.965
_refine_diff_density_min   -2.733
_refine_diff_density_rms    0.098

#END

data_BrCO3
_publcif_datablock.id '{27cd958a-df93-496a-af3f-d82b96f918db}'

_database_code_depnum_ccdc_archive 'CCDC 1405189'

_audit_creation_method            SHELXL-97
_chemical_name_systematic
;
D-1--27-6--2 4-(Me2N)-pyridine, 4-Br-PhCOOH
;
_chemical_name_common             ?
_chemical_melting_point           ?
_chemical_formula_moiety
;
(C7 H10 N2) (C7 H5 Br O2)
;
_chemical_formula_sum
 'C14 H15 Br N2 O2'
_chemical_formula_weight          323.19

loop_
 _atom_type_symbol
 _atom_type_description
 _atom_type_scat_dispersion_real
 _atom_type_scat_dispersion_imag
 _atom_type_scat_source
 'C'  'C'   0.0033   0.0016
 'International Tables Vol C Tables 4.2.6.8 and 6.1.1.4'
 'H'  'H'   0.0000   0.0000
 'International Tables Vol C Tables 4.2.6.8 and 6.1.1.4'
 'N'  'N'   0.0061   0.0033
 'International Tables Vol C Tables 4.2.6.8 and 6.1.1.4'
 'O'  'O'   0.0106   0.0060
 'International Tables Vol C Tables 4.2.6.8 and 6.1.1.4'
 'Br'  'Br'  -0.2901   2.4595
 'International Tables Vol C Tables 4.2.6.8 and 6.1.1.4'

_symmetry_cell_setting            Monoclinic
_symmetry_space_group_name_H-M    P2(1)/c

loop_
 _symmetry_equiv_pos_as_xyz
 'x, y, z'
 '-x, y+1/2, -z+1/2'
 '-x, -y, -z'
 'x, -y-1/2, z-1/2'

_cell_length_a                    13.5603(12)
_cell_length_b                    8.1700(8)
_cell_length_c                    12.2863(12)
_cell_angle_alpha                 90.00
_cell_angle_beta                  92.157(3)
_cell_angle_gamma                 90.00
_cell_volume                      1360.2(2)
_cell_formula_units_Z             4
_cell_measurement_temperature     120(2)
_cell_measurement_reflns_used     9987
_cell_measurement_theta_min       2.91
_cell_measurement_theta_max       31.86

_exptl_crystal_description        prism
_exptl_crystal_colour             colourless
_exptl_crystal_size_max           0.32
_exptl_crystal_size_mid           0.22
_exptl_crystal_size_min           0.18
_exptl_crystal_density_meas       ?
_exptl_crystal_density_diffrn     1.578
_exptl_crystal_density_method     'not measured'
_exptl_crystal_F_000              656
_exptl_absorpt_coefficient_mu     3.021
_exptl_absorpt_correction_type    multi-scan
_exptl_absorpt_correction_T_min   0.6592
_exptl_absorpt_correction_T_max   0.7465
_exptl_absorpt_process_details    'SADABS'

_exptl_special_details
;
 ?
;

_diffrn_ambient_temperature       120(2)
_diffrn_radiation_wavelength      0.71073
_diffrn_radiation_type            MoK\a
_diffrn_radiation_source          'fine-focus sealed tube'
_diffrn_radiation_monochromator   graphite
_diffrn_measurement_device_type   'Bruker APEX-II CCD'
_diffrn_measurement_method        '\f and \w scans'
_diffrn_detector_area_resol_mean  ?
_diffrn_reflns_number             19711
_diffrn_reflns_av_R_equivalents   0.0270
_diffrn_reflns_av_sigmaI/netI     0.0260
_diffrn_reflns_limit_h_min        -19
_diffrn_reflns_limit_h_max        19
_diffrn_reflns_limit_k_min        -8
_diffrn_reflns_limit_k_max        12
_diffrn_reflns_limit_l_min        -17
_diffrn_reflns_limit_l_max        18
_diffrn_reflns_theta_min          2.91
_diffrn_reflns_theta_max          33.12
_reflns_number_total              4543
_reflns_number_gt                 3653
_reflns_threshold_expression      >2sigma(I)

_computing_data_collection        'Bruker APEX2'
_computing_cell_refinement        'Bruker SAINT'
_computing_data_reduction         'Bruker SAINT'
_computing_structure_solution     'SHELXS-97 (Sheldrick, 2008)'
_computing_structure_refinement   'SHELXL-97 (Sheldrick, 2008)'
_computing_molecular_graphics     'Bruker SHELXTL'
_computing_publication_material   'Bruker SHELXTL'

_refine_special_details
;
Refinement of <i>F</i>^2^ against ALL reflections. The weighted <i>R</i>-factor
<i>wR</i> and goodness of fit <i>S</i> are based on <i>F</i>^2^, conventional
<i>R</i>-factors <i>R</i> are based on <i>F</i>, with <i>F</i> set to zero for
negative <i>F</i>^2^. The threshold expression of <i>F</i>^2^ >
\s(<i>F</i>^2^) is used only for calculating <i>R</i>-factors(gt) <i>etc</i>.
and is not relevant to the choice of reflections for refinement.
<i>R</i>-factors based on <i>F</i>^2^ are statistically about twice as large
as those based on <i>F</i>, and <i>R</i>- factors based on ALL data will be
even larger.
;

_refine_ls_structure_factor_coef  Fsqd
_refine_ls_matrix_type            full
_refine_ls_weighting_scheme       calc
_refine_ls_weighting_details
 'calc w=1/[\s^2^(Fo^2^)+(0.0300P)^2^+0.4000P] where P=(Fo^2^+2Fc^2^)/3'
_atom_sites_solution_primary      direct
_atom_sites_solution_secondary    difmap
_atom_sites_solution_hydrogens    geom
_refine_ls_hydrogen_treatment     mixed
_refine_ls_extinction_method      none
_refine_ls_extinction_coef        ?
_refine_ls_number_reflns          4543
_refine_ls_number_parameters      177
_refine_ls_number_restraints      0
_refine_ls_R_factor_all           0.0402
_refine_ls_R_factor_gt            0.0282
_refine_ls_wR_factor_ref          0.0671
_refine_ls_wR_factor_gt           0.0632
_refine_ls_goodness_of_fit_ref    1.049
_refine_ls_restrained_S_all       1.049
_refine_ls_shift/su_max           0.002
_refine_ls_shift/su_mean          0.000

loop_
 _atom_site_label
 _atom_site_type_symbol
 _atom_site_fract_x
 _atom_site_fract_y
 _atom_site_fract_z
 _atom_site_U_iso_or_equiv
 _atom_site_adp_type
 _atom_site_occupancy
 _atom_site_symmetry_multiplicity
 _atom_site_calc_flag
 _atom_site_refinement_flags
 _atom_site_disorder_assembly
 _atom_site_disorder_group
Br1 Br 0.992962(10) 0.129265(18) 0.285184(13) 0.03245(6) Uani 1 1 d . . .
N11 N 0.49287(8) 0.78104(14) 0.56978(10) 0.0223(2) Uani 1 1 d . . .
H11 H 0.5384(13) 0.723(2) 0.5621(14) 0.027 Uiso 1 1 d . . .
C12 C 0.47955(10) 0.85247(16) 0.66676(11) 0.0225(3) Uani 1 1 d . . .
H12 H 0.5262 0.8332 0.7250 0.027 Uiso 1 1 calc R . .
C13 C 0.40089(10) 0.95167(16) 0.68368(11) 0.0212(2) Uani 1 1 d . . .
H13 H 0.3934 1.0010 0.7529 0.025 Uiso 1 1 calc R . .
C14 C 0.33011(9) 0.98126(15) 0.59780(10) 0.0199(2) Uani 1 1 d . . .
N14 N 0.24969(8) 1.07262(15) 0.61198(9) 0.0228(2) Uani 1 1 d . . .
C17 C 0.23290(11) 1.14745(18) 0.71750(12) 0.0265(3) Uani 1 1 d . . .
H17A H 0.2338 1.0626 0.7739 0.040 Uiso 1 1 calc R . .
H17B H 0.1686 1.2024 0.7151 0.040 Uiso 1 1 calc R . .
H17C H 0.2850 1.2277 0.7344 0.040 Uiso 1 1 calc R . .
C18 C 0.17896(11) 1.10311(18) 0.52190(12) 0.0274(3) Uani 1 1 d . . .
H18A H 0.1533 0.9986 0.4938 0.041 Uiso 1 1 calc R . .
H18B H 0.2117 1.1617 0.4638 0.041 Uiso 1 1 calc R . .
H18C H 0.1244 1.1696 0.5476 0.041 Uiso 1 1 calc R . .
C15 C 0.34862(10) 0.90663(17) 0.49649(11) 0.0227(3) Uani 1 1 d . . .
H15 H 0.3048 0.9253 0.4356 0.027 Uiso 1 1 calc R . .
C16 C 0.42899(10) 0.80807(17) 0.48574(11) 0.0234(3) Uani 1 1 d . . .
H16 H 0.4398 0.7578 0.4175 0.028 Uiso 1 1 calc R . .
C21 C 0.74314(10) 0.46646(15) 0.41008(10) 0.0206(2) Uani 1 1 d . . .
C27 C 0.65733(10) 0.56540(16) 0.45032(11) 0.0213(2) Uani 1 1 d . . .
O21 O 0.65932(8) 0.60196(13) 0.55052(8) 0.0272(2) Uani 1 1 d . . .
O22 O 0.59097(8) 0.60303(13) 0.38245(8) 0.0286(2) Uani 1 1 d . . .
C22 C 0.73759(11) 0.40222(17) 0.30519(11) 0.0239(3) Uani 1 1 d . . .
H22 H 0.6817 0.4257 0.2589 0.029 Uiso 1 1 calc R . .
C23 C 0.81242(11) 0.30440(17) 0.26715(11) 0.0254(3) Uani 1 1 d . . .
H23 H 0.8079 0.2603 0.1956 0.030 Uiso 1 1 calc R . .
C24 C 0.89362(10) 0.27209(16) 0.33510(12) 0.0244(3) Uani 1 1 d . . .
C25 C 0.90260(10) 0.33761(18) 0.43889(12) 0.0268(3) Uani 1 1 d . . .
H25 H 0.9596 0.3166 0.4840 0.032 Uiso 1 1 calc R . .
C26 C 0.82671(10) 0.43473(17) 0.47604(11) 0.0239(3) Uani 1 1 d . . .
H26 H 0.8319 0.4800 0.5472 0.029 Uiso 1 1 calc R . .

loop_
 _atom_site_aniso_label
 _atom_site_aniso_U_11
 _atom_site_aniso_U_22
 _atom_site_aniso_U_33
 _atom_site_aniso_U_23
 _atom_site_aniso_U_13
 _atom_site_aniso_U_12
Br1 0.02564(8) 0.02917(9) 0.04322(10) -0.00146(6) 0.01028(6) 0.00354(5)
N11 0.0208(5) 0.0236(6) 0.0228(6) -0.0006(4) 0.0037(4) 0.0007(4)
C12 0.0216(6) 0.0262(6) 0.0195(6) 0.0015(5) -0.0015(5) -0.0019(5)
C13 0.0235(6) 0.0228(6) 0.0174(6) 0.0001(5) 0.0002(5) -0.0017(5)
C14 0.0204(6) 0.0198(6) 0.0196(6) 0.0023(5) 0.0009(5) -0.0034(4)
N14 0.0220(5) 0.0259(5) 0.0204(5) 0.0009(4) -0.0004(4) 0.0016(4)
C17 0.0267(7) 0.0296(7) 0.0236(7) -0.0011(5) 0.0051(5) 0.0037(5)
C18 0.0242(6) 0.0290(7) 0.0284(7) 0.0036(5) -0.0044(5) 0.0018(5)
C15 0.0241(6) 0.0268(6) 0.0170(6) 0.0006(5) -0.0022(5) -0.0026(5)
C16 0.0255(6) 0.0265(7) 0.0184(6) -0.0022(5) 0.0025(5) -0.0035(5)
C21 0.0231(6) 0.0191(6) 0.0195(6) 0.0031(4) 0.0019(5) -0.0014(4)
C27 0.0222(6) 0.0222(6) 0.0197(6) 0.0020(5) 0.0015(5) -0.0016(5)
O21 0.0265(5) 0.0358(6) 0.0194(5) -0.0025(4) 0.0007(4) 0.0044(4)
O22 0.0274(5) 0.0367(6) 0.0215(5) -0.0002(4) -0.0020(4) 0.0076(4)
C22 0.0261(6) 0.0248(6) 0.0206(6) 0.0024(5) -0.0001(5) 0.0009(5)
C23 0.0319(7) 0.0231(6) 0.0213(6) -0.0003(5) 0.0040(5) 0.0014(5)
C24 0.0219(6) 0.0202(6) 0.0315(7) 0.0017(5) 0.0072(5) 0.0005(5)
C25 0.0225(6) 0.0286(7) 0.0290(7) 0.0017(5) -0.0021(5) -0.0005(5)
C26 0.0249(6) 0.0257(6) 0.0211(6) 0.0007(5) 0.0001(5) -0.0009(5)

_geom_special_details
;
All e.s.d.'s (except the e.s.d. in the dihedral angle between two l.s. planes)
are estimated using the full covariance matrix. The cell e.s.d.'s are taken
into account individually in the estimation of e.s.d.'s in distances, angles
and torsion angles; correlations between e.s.d.'s in cell parameters are only
used when they are defined by crystal symmetry. An approximate (isotropic)
treatment of cell e.s.d.'s is used for estimating e.s.d.'s involving l.s.
planes.
;

loop_
 _geom_bond_atom_site_label_1
 _geom_bond_atom_site_label_2
 _geom_bond_distance
 _geom_bond_site_symmetry_2
 _geom_bond_publ_flag
Br1 C24 1.9012(14) . ?
N11 C16 1.3409(18) . ?
N11 C12 1.3450(18) . ?
N11 H11 0.787(18) . ?
C12 C13 1.3618(19) . ?
C12 H12 0.9500 . ?
C13 C14 1.4202(17) . ?
C13 H13 0.9500 . ?
C14 N14 1.3383(17) . ?
C14 C15 1.4169(19) . ?
N14 C18 1.4584(17) . ?
N14 C17 1.4590(18) . ?
C17 H17A 0.9800 . ?
C17 H17B 0.9800 . ?
C17 H17C 0.9800 . ?
C18 H18A 0.9800 . ?
C18 H18B 0.9800 . ?
C18 H18C 0.9800 . ?
C15 C16 1.365(2) . ?
C15 H15 0.9500 . ?
C16 H16 0.9500 . ?
C21 C22 1.3909(19) . ?
C21 C26 1.3924(18) . ?
C21 C27 1.5149(19) . ?
C27 O22 1.2424(16) . ?
C27 O21 1.2660(16) . ?
C22 C23 1.387(2) . ?
C22 H22 0.9500 . ?
C23 C24 1.382(2) . ?
C23 H23 0.9500 . ?
C24 C25 1.384(2) . ?
C25 C26 1.390(2) . ?
C25 H25 0.9500 . ?
C26 H26 0.9500 . ?

loop_
 _geom_angle_atom_site_label_1
 _geom_angle_atom_site_label_2
 _geom_angle_atom_site_label_3
 _geom_angle
 _geom_angle_site_symmetry_1
 _geom_angle_site_symmetry_3
 _geom_angle_publ_flag
C16 N11 C12 120.42(12) . . ?
C16 N11 H11 119.6(13) . . ?
C12 N11 H11 120.0(13) . . ?
N11 C12 C13 121.70(12) . . ?
N11 C12 H12 119.1 . . ?
C13 C12 H12 119.1 . . ?
C12 C13 C14 119.95(12) . . ?
C12 C13 H13 120.0 . . ?
C14 C13 H13 120.0 . . ?
N14 C14 C15 121.77(12) . . ?
N14 C14 C13 121.97(12) . . ?
C15 C14 C13 116.25(12) . . ?
C14 N14 C18 120.82(12) . . ?
C14 N14 C17 120.30(11) . . ?
C18 N14 C17 118.86(12) . . ?
N14 C17 H17A 109.5 . . ?
N14 C17 H17B 109.5 . . ?
H17A C17 H17B 109.5 . . ?
N14 C17 H17C 109.5 . . ?
H17A C17 H17C 109.5 . . ?
H17B C17 H17C 109.5 . . ?
N14 C18 H18A 109.5 . . ?
N14 C18 H18B 109.5 . . ?
H18A C18 H18B 109.5 . . ?
N14 C18 H18C 109.5 . . ?
H18A C18 H18C 109.5 . . ?
H18B C18 H18C 109.5 . . ?
C16 C15 C14 120.48(12) . . ?
C16 C15 H15 119.8 . . ?
C14 C15 H15 119.8 . . ?
N11 C16 C15 121.16(13) . . ?
N11 C16 H16 119.4 . . ?
C15 C16 H16 119.4 . . ?
C22 C21 C26 118.91(13) . . ?
C22 C21 C27 119.23(12) . . ?
C26 C21 C27 121.85(12) . . ?
O22 C27 O21 125.64(13) . . ?
O22 C27 C21 117.31(12) . . ?
O21 C27 C21 117.05(11) . . ?
C23 C22 C21 121.00(13) . . ?
C23 C22 H22 119.5 . . ?
C21 C22 H22 119.5 . . ?
C24 C23 C22 118.88(13) . . ?
C24 C23 H23 120.6 . . ?
C22 C23 H23 120.6 . . ?
C23 C24 C25 121.54(13) . . ?
C23 C24 Br1 118.72(11) . . ?
C25 C24 Br1 119.71(11) . . ?
C24 C25 C26 118.86(13) . . ?
C24 C25 H25 120.6 . . ?
C26 C25 H25 120.6 . . ?
C25 C26 C21 120.77(13) . . ?
C25 C26 H26 119.6 . . ?
C21 C26 H26 119.6 . . ?

loop_
 _geom_torsion_atom_site_label_1
 _geom_torsion_atom_site_label_2
 _geom_torsion_atom_site_label_3
 _geom_torsion_atom_site_label_4
 _geom_torsion
 _geom_torsion_site_symmetry_1
 _geom_torsion_site_symmetry_2
 _geom_torsion_site_symmetry_3
 _geom_torsion_site_symmetry_4
 _geom_torsion_publ_flag
C16 N11 C12 C13 1.0(2) . . . . ?
N11 C12 C13 C14 0.3(2) . . . . ?
C12 C13 C14 N14 177.33(13) . . . . ?
C12 C13 C14 C15 -1.79(18) . . . . ?
C15 C14 N14 C18 -1.88(19) . . . . ?
C13 C14 N14 C18 179.05(12) . . . . ?
C15 C14 N14 C17 179.91(12) . . . . ?
C13 C14 N14 C17 0.83(19) . . . . ?
N14 C14 C15 C16 -177.05(13) . . . . ?
C13 C14 C15 C16 2.08(19) . . . . ?
C12 N11 C16 C15 -0.7(2) . . . . ?
C14 C15 C16 N11 -0.9(2) . . . . ?
C22 C21 C27 O22 -9.31(18) . . . . ?
C26 C21 C27 O22 172.17(13) . . . . ?
C22 C21 C27 O21 170.39(12) . . . . ?
C26 C21 C27 O21 -8.14(19) . . . . ?
C26 C21 C22 C23 1.7(2) . . . . ?
C27 C21 C22 C23 -176.84(12) . . . . ?
C21 C22 C23 C24 -0.4(2) . . . . ?
C22 C23 C24 C25 -1.3(2) . . . . ?
C22 C23 C24 Br1 176.96(10) . . . . ?
C23 C24 C25 C26 1.6(2) . . . . ?
Br1 C24 C25 C26 -176.60(11) . . . . ?
C24 C25 C26 C21 -0.3(2) . . . . ?
C22 C21 C26 C25 -1.4(2) . . . . ?
C27 C21 C26 C25 177.15(13) . . . . ?

loop_
 _geom_hbond_atom_site_label_D
 _geom_hbond_atom_site_label_H
 _geom_hbond_atom_site_label_A
 _geom_hbond_distance_DH
 _geom_hbond_distance_HA
 _geom_hbond_distance_DA
 _geom_hbond_angle_DHA
 _geom_hbond_site_symmetry_A
N11 H11 O21  0.787(18) 1.925(19) 2.7077(16) 173.1(18) .

_diffrn_measured_fraction_theta_max    0.874
_diffrn_reflns_theta_full              30.00
_diffrn_measured_fraction_theta_full   0.987
_refine_diff_density_max    0.406
_refine_diff_density_min   -0.381
_refine_diff_density_rms    0.067

#END

data_IF4CO4
_publcif_datablock.id '{ef47de1f-c7a7-4378-9ca7-85ad217c0dbb}'

_database_code_depnum_ccdc_archive 'CCDC 1405190'

_audit_creation_method            SHELXL-97
_chemical_name_systematic
;
SD---A-1--4 4-I---F4-PhCOOH, 4-benzoylpyridine
;
_chemical_name_common             ?
_chemical_melting_point           ?
_chemical_formula_moiety
;
(C7 H F4 I O2) (C12 H9 N O)2
;
_chemical_formula_sum
 'C31 H19 F4 I N2 O4'
_chemical_formula_weight          686.38

loop_
 _atom_type_symbol
 _atom_type_description
 _atom_type_scat_dispersion_real
 _atom_type_scat_dispersion_imag
 _atom_type_scat_source
 'C'  'C'   0.0033   0.0016
 'International Tables Vol C Tables 4.2.6.8 and 6.1.1.4'
 'H'  'H'   0.0000   0.0000
 'International Tables Vol C Tables 4.2.6.8 and 6.1.1.4'
 'N'  'N'   0.0061   0.0033
 'International Tables Vol C Tables 4.2.6.8 and 6.1.1.4'
 'O'  'O'   0.0106   0.0060
 'International Tables Vol C Tables 4.2.6.8 and 6.1.1.4'
 'F'  'F'   0.0171   0.0103
 'International Tables Vol C Tables 4.2.6.8 and 6.1.1.4'
 'I'  'I'  -0.4742   1.8119
 'International Tables Vol C Tables 4.2.6.8 and 6.1.1.4'

_symmetry_cell_setting            Monoclinic
_symmetry_space_group_name_H-M    C2

loop_
 _symmetry_equiv_pos_as_xyz
 'x, y, z'
 '-x, y, -z'
 'x+1/2, y+1/2, z'
 '-x+1/2, y+1/2, -z'

_cell_length_a                    25.216(2)
_cell_length_b                    6.0746(5)
_cell_length_c                    19.0419(16)
_cell_angle_alpha                 90.00
_cell_angle_beta                  107.453(3)
_cell_angle_gamma                 90.00
_cell_volume                      2782.5(4)
_cell_formula_units_Z             4
_cell_measurement_temperature     120(2)
_cell_measurement_reflns_used     9991
_cell_measurement_theta_min       2.24
_cell_measurement_theta_max       32.60

_exptl_crystal_description        prism
_exptl_crystal_colour             colourless
_exptl_crystal_size_max           0.34
_exptl_crystal_size_mid           0.28
_exptl_crystal_size_min           0.22
_exptl_crystal_density_meas       ?
_exptl_crystal_density_diffrn     1.638
_exptl_crystal_density_method     'not measured'
_exptl_crystal_F_000              1360
_exptl_absorpt_coefficient_mu     1.218
_exptl_absorpt_correction_type    multi-scan
_exptl_absorpt_correction_T_min   0.6822
_exptl_absorpt_correction_T_max   0.7754
_exptl_absorpt_process_details    'TWINABS'

_exptl_special_details
;
 ?
;

_diffrn_ambient_temperature       120(2)
_diffrn_radiation_wavelength      0.71073
_diffrn_radiation_type            MoK\a
_diffrn_radiation_source          'fine-focus sealed tube'
_diffrn_radiation_monochromator   graphite
_diffrn_measurement_device_type   'Bruker APEX-II CCD'
_diffrn_measurement_method        '\f and \w scans'
_diffrn_detector_area_resol_mean  ?
_diffrn_reflns_number             20908
_diffrn_reflns_av_R_equivalents   0.0291
_diffrn_reflns_av_sigmaI/netI     0.0388
_diffrn_reflns_limit_h_min        -28
_diffrn_reflns_limit_h_max        37
_diffrn_reflns_limit_k_min        -8
_diffrn_reflns_limit_k_max        9
_diffrn_reflns_limit_l_min        -28
_diffrn_reflns_limit_l_max        28
_diffrn_reflns_theta_min          1.12
_diffrn_reflns_theta_max          32.57
_reflns_number_total              8074
_reflns_number_gt                 7262
_reflns_threshold_expression      >2sigma(I)

_computing_data_collection        'Bruker APEX2'
_computing_cell_refinement        'Bruker SAINT'
_computing_data_reduction         'Bruker SAINT'
_computing_structure_solution     'SHELXS-97 (Sheldrick, 2008)'
_computing_structure_refinement   'SHELXL-97 (Sheldrick, 2008)'
_computing_molecular_graphics     'Bruker SHELXTL'
_computing_publication_material   'Bruker SHELXTL'

_refine_special_details
;
Refinement of <i>F</i>^2^ against ALL reflections. The weighted <i>R</i>-factor
<i>wR</i> and goodness of fit <i>S</i> are based on <i>F</i>^2^, conventional
<i>R</i>-factors <i>R</i> are based on <i>F</i>, with <i>F</i> set to zero for
negative <i>F</i>^2^. The threshold expression of <i>F</i>^2^ >
\s(<i>F</i>^2^) is used only for calculating <i>R</i>-factors(gt) <i>etc</i>.
and is not relevant to the choice of reflections for refinement.
<i>R</i>-factors based on <i>F</i>^2^ are statistically about twice as large
as those based on <i>F</i>, and <i>R</i>- factors based on ALL data will be
even larger.
;

_refine_ls_structure_factor_coef  Fsqd
_refine_ls_matrix_type            full
_refine_ls_weighting_scheme       calc
_refine_ls_weighting_details
 'calc w=1/[\s^2^(Fo^2^)+(0.0600P)^2^+40.0000P] where P=(Fo^2^+2Fc^2^)/3'
_atom_sites_solution_primary      direct
_atom_sites_solution_secondary    difmap
_atom_sites_solution_hydrogens    geom
_refine_ls_hydrogen_treatment     constr
_refine_ls_extinction_method      none
_refine_ls_extinction_coef        ?
_refine_ls_number_reflns          8074
_refine_ls_number_parameters      221
_refine_ls_number_restraints      45
_refine_ls_R_factor_all           0.0900
_refine_ls_R_factor_gt            0.0832
_refine_ls_wR_factor_ref          0.2173
_refine_ls_wR_factor_gt           0.2130
_refine_ls_goodness_of_fit_ref    1.198
_refine_ls_restrained_S_all       1.199
_refine_ls_shift/su_max           0.000
_refine_ls_shift/su_mean          0.000

loop_
 _atom_site_label
 _atom_site_type_symbol
 _atom_site_fract_x
 _atom_site_fract_y
 _atom_site_fract_z
 _atom_site_U_iso_or_equiv
 _atom_site_adp_type
 _atom_site_occupancy
 _atom_site_symmetry_multiplicity
 _atom_site_calc_flag
 _atom_site_refinement_flags
 _atom_site_disorder_assembly
 _atom_site_disorder_group
I1 I 0.59562(5) 0.2770(4) 0.40541(5) 0.02201(14) Uani 0.4641(14) 1 d PD A 1
C31A C 0.4643(4) 0.5518(15) 0.1783(5) 0.0181(17) Uiso 0.4641(14) 1 d PD A 1
C32A C 0.4558(4) 0.3530(14) 0.2060(5) 0.0165(17) Uiso 0.4641(14) 1 d PD A 1
C33A C 0.4926(5) 0.2706(17) 0.2714(6) 0.0144(17) Uiso 0.4641(14) 1 d PD A 1
C34A C 0.5396(4) 0.3967(16) 0.3088(5) 0.0170(18) Uiso 0.4641(14) 1 d PD A 1
C35A C 0.5458(4) 0.5959(16) 0.2785(6) 0.0149(18) Uiso 0.4641(14) 1 d PD A 1
C36A C 0.5107(4) 0.6721(19) 0.2164(6) 0.025(2) Uiso 0.4641(14) 1 d PD A 1
F32A F 0.4112(4) 0.2308(16) 0.1719(5) 0.0190(12) Uiso 0.4641(14) 1 d PD A 1
F33A F 0.4792(5) 0.0734(18) 0.2971(6) 0.0272(15) Uiso 0.4641(14) 1 d PD A 1
F35A F 0.5879(4) 0.7332(18) 0.3140(5) 0.0199(13) Uiso 0.4641(14) 1 d PD A 1
F36A F 0.5164(5) 0.8619(19) 0.1882(7) 0.0242(14) Uiso 0.4641(14) 1 d PD A 1
C37A C 0.4260(4) 0.6389(13) 0.1083(5) 0.02201(14) Uani 0.4641(14) 1 d PD A 1
O31A O 0.3748(4) 0.6668(19) 0.1055(6) 0.026(2) Uiso 0.4641(14) 1 d PD A 1
H31A H 0.3558 0.6930 0.0619 0.031 Uiso 0.4641(14) 1 calc PR A 1
O32A O 0.4453(5) 0.681(2) 0.0547(6) 0.041(4) Uiso 0.4641(14) 1 d PD A 1
I2 I 0.40382(4) 0.6333(4) 0.09502(4) 0.02201(14) Uani 0.5359(14) 1 d PD A 2
C31B C 0.5366(4) 0.3763(17) 0.3242(5) 0.0170(18) Uiso 0.5359(14) 1 d PD A 2
C32B C 0.5440(4) 0.5745(17) 0.2943(5) 0.0149(18) Uiso 0.5359(14) 1 d PD A 2
C33B C 0.5081(5) 0.641(2) 0.2265(6) 0.025(2) Uiso 0.5359(14) 1 d PD A 2
C34B C 0.4631(4) 0.5066(18) 0.1876(5) 0.0181(17) Uiso 0.5359(14) 1 d PD A 2
C35B C 0.4586(5) 0.3087(18) 0.2199(5) 0.0165(17) Uiso 0.5359(14) 1 d PD A 2
C36B C 0.4919(5) 0.2474(18) 0.2859(5) 0.0144(17) Uiso 0.5359(14) 1 d PD A 2
F32B F 0.5840(3) 0.7156(14) 0.3312(4) 0.0199(13) Uiso 0.5359(14) 1 d PD A 2
F33B F 0.5158(5) 0.8477(16) 0.2015(6) 0.0242(14) Uiso 0.5359(14) 1 d PD A 2
F35B F 0.4143(3) 0.1796(14) 0.1865(4) 0.0190(12) Uiso 0.5359(14) 1 d PD A 2
F36B F 0.4841(4) 0.0619(16) 0.3147(5) 0.0272(15) Uiso 0.5359(14) 1 d PD A 2
C37B C 0.5743(5) 0.296(2) 0.3959(6) 0.02201(14) Uani 0.5359(14) 1 d PD A 2
O31B O 0.6274(3) 0.3176(13) 0.4024(4) 0.0112(13) Uiso 0.5359(14) 1 d PD A 2
H31B H 0.6463 0.2451 0.4389 0.013 Uiso 0.5359(14) 1 calc PR A 2
O32B O 0.5547(4) 0.1831(19) 0.4389(5) 0.031(2) Uiso 0.5359(14) 1 d PD A 2
N11_1 N 0.3184(3) 0.8189(16) -0.0181(4) 0.0308(16) Uiso 1 1 d . . .
C12_1 C 0.2691(2) 0.7378(12) -0.0533(3) 0.0116(10) Uiso 1 1 d . . .
H12_1 H 0.2598 0.5959 -0.0396 0.014 Uiso 1 1 calc R . .
C13_1 C 0.2308(3) 0.8461(14) -0.1083(4) 0.0181(13) Uiso 1 1 d . . .
H13_1 H 0.1956 0.7813 -0.1315 0.022 Uiso 1 1 calc R . .
C14_1 C 0.2444(3) 1.0625(13) -0.1311(4) 0.0160(12) Uiso 1 1 d . . .
C15_1 C 0.2950(3) 1.1214(14) -0.0934(4) 0.0207(13) Uiso 1 1 d . . .
H15_1 H 0.3078 1.2510 -0.1110 0.025 Uiso 1 1 calc R . .
C16_1 C 0.3296(3) 1.0372(16) -0.0380(4) 0.0264(16) Uiso 1 1 d . . .
H16_1 H 0.3618 1.1153 -0.0106 0.032 Uiso 1 1 calc R . .
C17_1 C 0.2008(3) 1.1916(11) -0.1892(3) 0.0123(11) Uiso 1 1 d . . .
O17_1 O 0.21480(19) 1.3916(9) -0.1917(2) 0.0163(8) Uiso 1 1 d . . .
C21_1 C 0.1647(2) 1.0873(12) -0.2531(3) 0.0120(11) Uiso 1 1 d . . .
C22_1 C 0.1668(3) 0.8773(15) -0.2843(4) 0.0200(14) Uiso 1 1 d . . .
H22_1 H 0.1972 0.7865 -0.2592 0.024 Uiso 1 1 calc R . .
C23_1 C 0.1331(3) 0.7959(15) -0.3413(4) 0.0227(14) Uiso 1 1 d . . .
H23_1 H 0.1377 0.6517 -0.3579 0.027 Uiso 1 1 calc R . .
C24_1 C 0.0836(3) 0.9450(14) -0.3829(4) 0.0220(14) Uiso 1 1 d . . .
H24_1 H 0.0568 0.8951 -0.4266 0.026 Uiso 1 1 calc R . .
C25_1 C 0.0791(2) 1.1601(12) -0.3538(3) 0.0148(11) Uiso 1 1 d . . .
H25_1 H 0.0488 1.2534 -0.3775 0.018 Uiso 1 1 calc R . .
C26_1 C 0.1163(3) 1.2253(15) -0.2954(4) 0.0211(14) Uiso 1 1 d . . .
H26_1 H 0.1130 1.3696 -0.2779 0.025 Uiso 1 1 calc R . .
N11_2 N 0.6851(3) 0.0892(12) 0.5165(3) 0.0196(12) Uiso 1 1 d . . .
C12_2 C 0.7388(4) 0.1722(18) 0.5551(5) 0.035(2) Uiso 1 1 d . . .
H12_2 H 0.7514 0.3060 0.5396 0.041 Uiso 1 1 calc R . .
C13_2 C 0.7724(3) 0.0607(14) 0.6141(4) 0.0179(13) Uiso 1 1 d . . .
H13_2 H 0.8069 0.1232 0.6417 0.021 Uiso 1 1 calc R . .
C14_2 C 0.7574(3) -0.1324(13) 0.6330(3) 0.0142(12) Uiso 1 1 d . . .
C15_2 C 0.7056(2) -0.2453(11) 0.5933(3) 0.0114(10) Uiso 1 1 d . . .
H15_2 H 0.6958 -0.3907 0.6029 0.014 Uiso 1 1 calc R . .
C16_2 C 0.6706(3) -0.0943(14) 0.5350(4) 0.0208(14) Uiso 1 1 d . . .
H16_2 H 0.6340 -0.1424 0.5098 0.025 Uiso 1 1 calc R . .
C17_2 C 0.7899(2) -0.2734(11) 0.6943(3) 0.0117(10) Uiso 1 1 d . . .
O17_2 O 0.7955(2) -0.4771(10) 0.6828(3) 0.0249(11) Uiso 1 1 d . . .
C21_2 C 0.8389(3) -0.1773(15) 0.7588(4) 0.0205(14) Uiso 1 1 d . . .
C22_2 C 0.8288(3) 0.0327(14) 0.7789(4) 0.0179(13) Uiso 1 1 d . . .
H22_2 H 0.7983 0.1209 0.7525 0.021 Uiso 1 1 calc R . .
C23_2 C 0.8721(3) 0.1045(15) 0.8475(4) 0.0228(14) Uiso 1 1 d . . .
H23_2 H 0.8679 0.2464 0.8661 0.027 Uiso 1 1 calc R . .
C24_2 C 0.9125(3) -0.0043(16) 0.8819(4) 0.0257(16) Uiso 1 1 d . . .
H24_2 H 0.9379 0.0524 0.9256 0.031 Uiso 1 1 calc R . .
C25_2 C 0.9204(3) -0.2004(13) 0.8575(4) 0.0202(13) Uiso 1 1 d . . .
H25_2 H 0.9525 -0.2815 0.8836 0.024 Uiso 1 1 calc R . .
C26_2 C 0.8813(3) -0.3001(13) 0.7909(4) 0.0171(13) Uiso 1 1 d . . .
H26_2 H 0.8869 -0.4418 0.7733 0.021 Uiso 1 1 calc R . .

loop_
 _atom_site_aniso_label
 _atom_site_aniso_U_11
 _atom_site_aniso_U_22
 _atom_site_aniso_U_33
 _atom_site_aniso_U_23
 _atom_site_aniso_U_13
 _atom_site_aniso_U_12
I1 0.0217(3) 0.0243(2) 0.0185(2) 0.00311(16) 0.00375(17) 0.0022(2)
C37A 0.0217(3) 0.0243(2) 0.0185(2) 0.00311(16) 0.00375(17) 0.0022(2)
I2 0.0217(3) 0.0243(2) 0.0185(2) 0.00311(16) 0.00375(17) 0.0022(2)
C37B 0.0217(3) 0.0243(2) 0.0185(2) 0.00311(16) 0.00375(17) 0.0022(2)

_geom_special_details
;
All e.s.d.'s (except the e.s.d. in the dihedral angle between two l.s. planes)
are estimated using the full covariance matrix. The cell e.s.d.'s are taken
into account individually in the estimation of e.s.d.'s in distances, angles
and torsion angles; correlations between e.s.d.'s in cell parameters are only
used when they are defined by crystal symmetry. An approximate (isotropic)
treatment of cell e.s.d.'s is used for estimating e.s.d.'s involving l.s.
planes.
;

loop_
 _geom_bond_atom_site_label_1
 _geom_bond_atom_site_label_2
 _geom_bond_distance
 _geom_bond_site_symmetry_2
 _geom_bond_publ_flag
I1 C34A 2.086(9) . ?
C31A C32A 1.360(11) . ?
C31A C36A 1.386(13) . ?
C31A C37A 1.489(12) . ?
C32A F32A 1.341(11) . ?
C32A C33A 1.403(11) . ?
C33A F33A 1.374(12) . ?
C33A C34A 1.412(13) . ?
C34A C35A 1.370(12) . ?
C35A C36A 1.329(11) . ?
C35A F35A 1.360(11) . ?
C36A F36A 1.298(12) . ?
C37A O32A 1.280(12) . ?
C37A O31A 1.288(12) . ?
O31A H31A 0.8400 . ?
I2 C34B 2.087(9) . ?
C31B C32B 1.369(11) . ?
C31B C36B 1.387(13) . ?
C31B C37B 1.493(12) . ?
C32B F32B 1.350(10) . ?
C32B C33B 1.395(11) . ?
C33B F33B 1.379(12) . ?
C33B C34B 1.412(13) . ?
C34B C35B 1.371(11) . ?
C35B C36B 1.338(11) . ?
C35B F35B 1.357(10) . ?
C36B F36B 1.294(11) . ?
C37B O32B 1.274(12) . ?
C37B O31B 1.315(12) . ?
O31B H31B 0.8400 . ?
N11_1 C12_1 1.318(10) . ?
N11_1 C16_1 1.431(13) . ?
C12_1 C13_1 1.363(9) . ?
C12_1 H12_1 0.9500 . ?
C13_1 C14_1 1.457(11) . ?
C13_1 H13_1 0.9500 . ?
C14_1 C15_1 1.313(9) . ?
C14_1 C17_1 1.522(9) . ?
C15_1 C16_1 1.258(10) . ?
C15_1 H15_1 0.9500 . ?
C16_1 H16_1 0.9500 . ?
C17_1 O17_1 1.270(8) . ?
C17_1 C21_1 1.431(8) . ?
C21_1 C22_1 1.414(11) . ?
C21_1 C26_1 1.500(10) . ?
C22_1 C23_1 1.263(10) . ?
C22_1 H22_1 0.9500 . ?
C23_1 C24_1 1.553(11) . ?
C23_1 H23_1 0.9500 . ?
C24_1 C25_1 1.437(11) . ?
C24_1 H24_1 0.9500 . ?
C25_1 C26_1 1.283(9) . ?
C25_1 H25_1 0.9500 . ?
C26_1 H26_1 0.9500 . ?
N11_2 C16_2 1.257(11) . ?
N11_2 C12_2 1.425(11) . ?
C12_2 C13_2 1.367(11) . ?
C12_2 H12_2 0.9500 . ?
C13_2 C14_2 1.316(11) . ?
C13_2 H13_2 0.9500 . ?
C14_2 C15_2 1.468(9) . ?
C14_2 C17_2 1.480(9) . ?
C15_2 C16_2 1.505(9) . ?
C15_2 H15_2 0.9500 . ?
C16_2 H16_2 0.9500 . ?
C17_2 O17_2 1.272(8) . ?
C17_2 C21_2 1.570(10) . ?
C21_2 C26_2 1.297(10) . ?
C21_2 C22_2 1.377(11) . ?
C22_2 C23_2 1.494(10) . ?
C22_2 H22_2 0.9500 . ?
C23_2 C24_2 1.227(11) . ?
C23_2 H23_2 0.9500 . ?
C24_2 C25_2 1.315(12) . ?
C24_2 H24_2 0.9500 . ?
C25_2 C26_2 1.482(9) . ?
C25_2 H25_2 0.9500 . ?
C26_2 H26_2 0.9500 . ?

loop_
 _geom_angle_atom_site_label_1
 _geom_angle_atom_site_label_2
 _geom_angle_atom_site_label_3
 _geom_angle
 _geom_angle_site_symmetry_1
 _geom_angle_site_symmetry_3
 _geom_angle_publ_flag
C32A C31A C36A 118.1(9) . . ?
C32A C31A C37A 121.8(8) . . ?
C36A C31A C37A 120.0(7) . . ?
F32A C32A C31A 120.7(8) . . ?
F32A C32A C33A 117.9(8) . . ?
C31A C32A C33A 121.4(9) . . ?
F33A C33A C32A 117.4(9) . . ?
F33A C33A C34A 123.5(9) . . ?
C32A C33A C34A 119.1(9) . . ?
C35A C34A C33A 116.8(9) . . ?
C35A C34A I1 123.2(7) . . ?
C33A C34A I1 120.0(7) . . ?
C36A C35A F35A 116.1(9) . . ?
C36A C35A C34A 123.6(9) . . ?
F35A C35A C34A 120.2(9) . . ?
F36A C36A C35A 123.4(10) . . ?
F36A C36A C31A 115.6(9) . . ?
C35A C36A C31A 121.0(10) . . ?
O32A C37A O31A 123.8(10) . . ?
O32A C37A C31A 119.0(9) . . ?
O31A C37A C31A 117.2(8) . . ?
C37A O31A H31A 109.5 . . ?
C32B C31B C36B 117.9(8) . . ?
C32B C31B C37B 122.8(9) . . ?
C36B C31B C37B 119.3(9) . . ?
F32B C32B C31B 121.1(8) . . ?
F32B C32B C33B 118.4(8) . . ?
C31B C32B C33B 120.4(9) . . ?
F33B C33B C32B 117.6(9) . . ?
F33B C33B C34B 121.2(9) . . ?
C32B C33B C34B 121.1(9) . . ?
C35B C34B C33B 115.6(8) . . ?
C35B C34B I2 124.5(7) . . ?
C33B C34B I2 119.3(7) . . ?
C36B C35B F35B 118.5(8) . . ?
C36B C35B C34B 123.5(9) . . ?
F35B C35B C34B 117.7(8) . . ?
F36B C36B C35B 120.5(9) . . ?
F36B C36B C31B 118.1(8) . . ?
C35B C36B C31B 121.3(9) . . ?
O32B C37B O31B 125.1(10) . . ?
O32B C37B C31B 120.0(10) . . ?
O31B C37B C31B 113.8(8) . . ?
C37B O31B H31B 109.5 . . ?
C12_1 N11_1 C16_1 116.3(8) . . ?
N11_1 C12_1 C13_1 123.6(7) . . ?
N11_1 C12_1 H12_1 118.2 . . ?
C13_1 C12_1 H12_1 118.2 . . ?
C12_1 C13_1 C14_1 119.2(6) . . ?
C12_1 C13_1 H13_1 120.4 . . ?
C14_1 C13_1 H13_1 120.4 . . ?
C15_1 C14_1 C13_1 111.1(7) . . ?
C15_1 C14_1 C17_1 129.0(7) . . ?
C13_1 C14_1 C17_1 119.9(6) . . ?
C16_1 C15_1 C14_1 131.6(8) . . ?
C16_1 C15_1 H15_1 114.2 . . ?
C14_1 C15_1 H15_1 114.2 . . ?
C15_1 C16_1 N11_1 117.2(8) . . ?
C15_1 C16_1 H16_1 121.4 . . ?
N11_1 C16_1 H16_1 121.4 . . ?
O17_1 C17_1 C21_1 120.3(6) . . ?
O17_1 C17_1 C14_1 111.9(6) . . ?
C21_1 C17_1 C14_1 121.7(6) . . ?
C22_1 C21_1 C17_1 131.5(6) . . ?
C22_1 C21_1 C26_1 113.9(6) . . ?
C17_1 C21_1 C26_1 114.6(6) . . ?
C23_1 C22_1 C21_1 127.9(8) . . ?
C23_1 C22_1 H22_1 116.0 . . ?
C21_1 C22_1 H22_1 116.0 . . ?
C22_1 C23_1 C24_1 116.2(8) . . ?
C22_1 C23_1 H23_1 121.9 . . ?
C24_1 C23_1 H23_1 121.9 . . ?
C25_1 C24_1 C23_1 118.5(6) . . ?
C25_1 C24_1 H24_1 120.8 . . ?
C23_1 C24_1 H24_1 120.8 . . ?
C26_1 C25_1 C24_1 119.6(7) . . ?
C26_1 C25_1 H25_1 120.2 . . ?
C24_1 C25_1 H25_1 120.2 . . ?
C25_1 C26_1 C21_1 123.9(8) . . ?
C25_1 C26_1 H26_1 118.1 . . ?
C21_1 C26_1 H26_1 118.1 . . ?
C16_2 N11_2 C12_2 118.7(7) . . ?
C13_2 C12_2 N11_2 120.5(9) . . ?
C13_2 C12_2 H12_2 119.8 . . ?
N11_2 C12_2 H12_2 119.8 . . ?
C14_2 C13_2 C12_2 120.6(8) . . ?
C14_2 C13_2 H13_2 119.7 . . ?
C12_2 C13_2 H13_2 119.7 . . ?
C13_2 C14_2 C15_2 124.0(6) . . ?
C13_2 C14_2 C17_2 126.6(6) . . ?
C15_2 C14_2 C17_2 109.4(6) . . ?
C14_2 C15_2 C16_2 109.3(6) . . ?
C14_2 C15_2 H15_2 125.4 . . ?
C16_2 C15_2 H15_2 125.4 . . ?
N11_2 C16_2 C15_2 126.3(7) . . ?
N11_2 C16_2 H16_2 116.9 . . ?
C15_2 C16_2 H16_2 116.9 . . ?
O17_2 C17_2 C14_2 119.4(6) . . ?
O17_2 C17_2 C21_2 113.2(6) . . ?
C14_2 C17_2 C21_2 121.4(6) . . ?
C26_2 C21_2 C22_2 126.6(7) . . ?
C26_2 C21_2 C17_2 119.9(7) . . ?
C22_2 C21_2 C17_2 113.3(6) . . ?
C21_2 C22_2 C23_2 111.5(7) . . ?
C21_2 C22_2 H22_2 124.2 . . ?
C23_2 C22_2 H22_2 124.2 . . ?
C24_2 C23_2 C22_2 125.5(8) . . ?
C24_2 C23_2 H23_2 117.2 . . ?
C22_2 C23_2 H23_2 117.2 . . ?
C23_2 C24_2 C25_2 119.3(8) . . ?
C23_2 C24_2 H24_2 120.4 . . ?
C25_2 C24_2 H24_2 120.4 . . ?
C24_2 C25_2 C26_2 122.7(7) . . ?
C24_2 C25_2 H25_2 118.7 . . ?
C26_2 C25_2 H25_2 118.7 . . ?
C21_2 C26_2 C25_2 114.3(7) . . ?
C21_2 C26_2 H26_2 122.9 . . ?
C25_2 C26_2 H26_2 122.9 . . ?

loop_
 _geom_torsion_atom_site_label_1
 _geom_torsion_atom_site_label_2
 _geom_torsion_atom_site_label_3
 _geom_torsion_atom_site_label_4
 _geom_torsion
 _geom_torsion_site_symmetry_1
 _geom_torsion_site_symmetry_2
 _geom_torsion_site_symmetry_3
 _geom_torsion_site_symmetry_4
 _geom_torsion_publ_flag
C36A C31A C32A F32A 179.1(12) . . . . ?
C37A C31A C32A F32A -2.1(12) . . . . ?
C36A C31A C32A C33A 0.2(6) . . . . ?
C37A C31A C32A C33A 178.9(5) . . . . ?
F32A C32A C33A F33A -2.1(11) . . . . ?
C31A C32A C33A F33A 176.9(12) . . . . ?
F32A C32A C33A C34A -179.4(12) . . . . ?
C31A C32A C33A C34A -0.4(8) . . . . ?
F33A C33A C34A C35A -176.4(13) . . . . ?
C32A C33A C34A C35A 0.7(11) . . . . ?
F33A C33A C34A I1 3.8(15) . . . . ?
C32A C33A C34A I1 -179.2(5) . . . . ?
C33A C34A C35A C36A -0.8(12) . . . . ?
I1 C34A C35A C36A 179.0(6) . . . . ?
C33A C34A C35A F35A 175.6(12) . . . . ?
I1 C34A C35A F35A -4.6(14) . . . . ?
F35A C35A C36A F36A 2.8(15) . . . . ?
C34A C35A C36A F36A 179.3(14) . . . . ?
F35A C35A C36A C31A -175.9(11) . . . . ?
C34A C35A C36A C31A 0.6(12) . . . . ?
C32A C31A C36A F36A -179.1(13) . . . . ?
C37A C31A C36A F36A 2.2(14) . . . . ?
C32A C31A C36A C35A -0.3(9) . . . . ?
C37A C31A C36A C35A -179.0(7) . . . . ?
C32A C31A C37A O32A -119.9(10) . . . . ?
C36A C31A C37A O32A 58.8(11) . . . . ?
C32A C31A C37A O31A 59.8(9) . . . . ?
C36A C31A C37A O31A -121.5(10) . . . . ?
C36B C31B C32B F32B 174.9(12) . . . . ?
C37B C31B C32B F32B -4.9(19) . . . . ?
C36B C31B C32B C33B -1.3(18) . . . . ?
C37B C31B C32B C33B 178.9(13) . . . . ?
F32B C32B C33B F33B -0.1(19) . . . . ?
C31B C32B C33B F33B 176.1(14) . . . . ?
F32B C32B C33B C34B -175.6(13) . . . . ?
C31B C32B C33B C34B 1(2) . . . . ?
F33B C33B C34B C35B -177.0(15) . . . . ?
C32B C33B C34B C35B -1.7(19) . . . . ?
F33B C33B C34B I2 -5(2) . . . . ?
C32B C33B C34B I2 170.6(10) . . . . ?
C33B C34B C35B C36B 3.7(18) . . . . ?
I2 C34B C35B C36B -168.1(10) . . . . ?
C33B C34B C35B F35B 176.5(13) . . . . ?
I2 C34B C35B F35B 4.7(18) . . . . ?
F35B C35B C36B F36B 4.5(19) . . . . ?
C34B C35B C36B F36B 177.2(14) . . . . ?
F35B C35B C36B C31B -177.4(13) . . . . ?
C34B C35B C36B C31B -4.6(19) . . . . ?
C32B C31B C36B F36B -178.6(13) . . . . ?
C37B C31B C36B F36B 1.2(19) . . . . ?
C32B C31B C36B C35B 3.2(18) . . . . ?
C37B C31B C36B C35B -177.0(12) . . . . ?
C32B C31B C37B O32B 145.0(14) . . . . ?
C36B C31B C37B O32B -35(2) . . . . ?
C32B C31B C37B O31B -46.3(18) . . . . ?
C36B C31B C37B O31B 133.9(13) . . . . ?
C16_1 N11_1 C12_1 C13_1 2.9(11) . . . . ?
N11_1 C12_1 C13_1 C14_1 1.0(10) . . . . ?
C12_1 C13_1 C14_1 C15_1 1.0(9) . . . . ?
C12_1 C13_1 C14_1 C17_1 -176.3(6) . . . . ?
C13_1 C14_1 C15_1 C16_1 -8.8(12) . . . . ?
C17_1 C14_1 C15_1 C16_1 168.2(8) . . . . ?
C14_1 C15_1 C16_1 N11_1 13.2(13) . . . . ?
C12_1 N11_1 C16_1 C15_1 -9.0(11) . . . . ?
C15_1 C14_1 C17_1 O17_1 -10.4(10) . . . . ?
C13_1 C14_1 C17_1 O17_1 166.3(6) . . . . ?
C15_1 C14_1 C17_1 C21_1 142.1(7) . . . . ?
C13_1 C14_1 C17_1 C21_1 -41.2(9) . . . . ?
O17_1 C17_1 C21_1 C22_1 136.2(7) . . . . ?
C14_1 C17_1 C21_1 C22_1 -14.1(10) . . . . ?
O17_1 C17_1 C21_1 C26_1 -43.0(8) . . . . ?
C14_1 C17_1 C21_1 C26_1 166.8(6) . . . . ?
C17_1 C21_1 C22_1 C23_1 179.9(8) . . . . ?
C26_1 C21_1 C22_1 C23_1 -0.9(11) . . . . ?
C21_1 C22_1 C23_1 C24_1 0.6(12) . . . . ?
C22_1 C23_1 C24_1 C25_1 -0.7(10) . . . . ?
C23_1 C24_1 C25_1 C26_1 1.3(10) . . . . ?
C24_1 C25_1 C26_1 C21_1 -1.6(11) . . . . ?
C22_1 C21_1 C26_1 C25_1 1.4(10) . . . . ?
C17_1 C21_1 C26_1 C25_1 -179.3(7) . . . . ?
C16_2 N11_2 C12_2 C13_2 -4.1(12) . . . . ?
N11_2 C12_2 C13_2 C14_2 4.8(12) . . . . ?
C12_2 C13_2 C14_2 C15_2 1.3(11) . . . . ?
C12_2 C13_2 C14_2 C17_2 178.6(7) . . . . ?
C13_2 C14_2 C15_2 C16_2 -6.9(9) . . . . ?
C17_2 C14_2 C15_2 C16_2 175.4(5) . . . . ?
C12_2 N11_2 C16_2 C15_2 -2.7(11) . . . . ?
C14_2 C15_2 C16_2 N11_2 7.7(9) . . . . ?
C13_2 C14_2 C17_2 O17_2 -132.4(7) . . . . ?
C15_2 C14_2 C17_2 O17_2 45.3(8) . . . . ?
C13_2 C14_2 C17_2 C21_2 18.6(10) . . . . ?
C15_2 C14_2 C17_2 C21_2 -163.8(6) . . . . ?
O17_2 C17_2 C21_2 C26_2 4.6(9) . . . . ?
C14_2 C17_2 C21_2 C26_2 -147.9(7) . . . . ?
O17_2 C17_2 C21_2 C22_2 -170.5(6) . . . . ?
C14_2 C17_2 C21_2 C22_2 36.9(8) . . . . ?
C26_2 C21_2 C22_2 C23_2 -3.6(11) . . . . ?
C17_2 C21_2 C22_2 C23_2 171.2(6) . . . . ?
C21_2 C22_2 C23_2 C24_2 1.6(11) . . . . ?
C22_2 C23_2 C24_2 C25_2 1.0(12) . . . . ?
C23_2 C24_2 C25_2 C26_2 -2.0(12) . . . . ?
C22_2 C21_2 C26_2 C25_2 2.9(11) . . . . ?
C17_2 C21_2 C26_2 C25_2 -171.6(6) . . . . ?
C24_2 C25_2 C26_2 C21_2 0.1(10) . . . . ?

loop_
 _geom_hbond_atom_site_label_D
 _geom_hbond_atom_site_label_H
 _geom_hbond_atom_site_label_A
 _geom_hbond_distance_DH
 _geom_hbond_distance_HA
 _geom_hbond_distance_DA
 _geom_hbond_angle_DHA
 _geom_hbond_site_symmetry_A
O31A H31A N11_1  0.84 1.71 2.531(13) 164.2 .
O31B H31B N11_2  0.84 1.78 2.620(10) 178.8 .

_diffrn_measured_fraction_theta_max    0.957
_diffrn_reflns_theta_full              32.57
_diffrn_measured_fraction_theta_full   0.957
_refine_diff_density_max    0.998
_refine_diff_density_min   -2.484
_refine_diff_density_rms    0.161

#END

data_ICO12
_publcif_datablock.id '{17306c82-2e3f-43d6-b130-fad408a7a3f0}'

_database_code_depnum_ccdc_archive 'CCDC 1405191'

_audit_creation_method            SHELXL-97
_chemical_name_systematic
;
CS---AE-5--12 4-iodobenzoic acid, 4,4'-bipyridyl
;
_chemical_name_common             ?
_chemical_melting_point           ?
_chemical_formula_moiety
;
(C7 H5 I O2) (C10 H8 N2)
;
_chemical_formula_sum
 'C17 H13 I N2 O2'
_chemical_formula_weight          404.19

loop_
 _atom_type_symbol
 _atom_type_description
 _atom_type_scat_dispersion_real
 _atom_type_scat_dispersion_imag
 _atom_type_scat_source
 'C'  'C'   0.0033   0.0016
 'International Tables Vol C Tables 4.2.6.8 and 6.1.1.4'
 'H'  'H'   0.0000   0.0000
 'International Tables Vol C Tables 4.2.6.8 and 6.1.1.4'
 'N'  'N'   0.0061   0.0033
 'International Tables Vol C Tables 4.2.6.8 and 6.1.1.4'
 'O'  'O'   0.0106   0.0060
 'International Tables Vol C Tables 4.2.6.8 and 6.1.1.4'
 'I'  'I'  -0.4742   1.8119
 'International Tables Vol C Tables 4.2.6.8 and 6.1.1.4'

_symmetry_cell_setting            Triclinic
_symmetry_space_group_name_H-M    P-1

loop_
 _symmetry_equiv_pos_as_xyz
 'x, y, z'
 '-x, -y, -z'

_cell_length_a                    6.2888(5)
_cell_length_b                    7.4027(6)
_cell_length_c                    8.1348(6)
_cell_angle_alpha                 84.773(3)
_cell_angle_beta                  82.604(3)
_cell_angle_gamma                 83.781(2)
_cell_volume                      372.20(5)
_cell_formula_units_Z             1
_cell_measurement_temperature     120(2)
_cell_measurement_reflns_used     6673
_cell_measurement_theta_min       2.53
_cell_measurement_theta_max       33.12

_exptl_crystal_description        plate
_exptl_crystal_colour             colorless
_exptl_crystal_size_min           0.06
_exptl_crystal_size_mid           0.22
_exptl_crystal_size_max           0.32
_exptl_crystal_density_meas       ?
_exptl_crystal_density_diffrn     1.803
_exptl_crystal_density_method     'not measured'
_exptl_crystal_F_000              198
_exptl_absorpt_coefficient_mu     2.160
_exptl_absorpt_correction_type    multi-scan
_exptl_absorpt_correction_T_min   0.6119
_exptl_absorpt_correction_T_max   0.7465
_exptl_absorpt_process_details    'SADABS'

_exptl_special_details
;
 ?
;

_diffrn_ambient_temperature       120(2)
_diffrn_radiation_wavelength      0.71073
_diffrn_radiation_type            MoK\a
_diffrn_radiation_source          'fine-focus sealed tube'
_diffrn_radiation_monochromator   graphite
_diffrn_measurement_device_type   'Bruker APEX-II CCD'
_diffrn_measurement_method        '\f and \w scans'
_diffrn_detector_area_resol_mean  ?
_diffrn_reflns_number             8430
_diffrn_reflns_av_R_equivalents   0.0173
_diffrn_reflns_av_sigmaI/netI     0.0189
_diffrn_reflns_limit_h_min        -9
_diffrn_reflns_limit_h_max        9
_diffrn_reflns_limit_k_min        -11
_diffrn_reflns_limit_k_max        10
_diffrn_reflns_limit_l_min        -10
_diffrn_reflns_limit_l_max        12
_diffrn_reflns_theta_min          2.53
_diffrn_reflns_theta_max          33.12
_reflns_number_total              2379
_reflns_number_gt                 2262
_reflns_threshold_expression      >2sigma(I)

_computing_data_collection        'Bruker APEX2'
_computing_cell_refinement        'Bruker SAINT'
_computing_data_reduction         'Bruker SAINT'
_computing_structure_solution     'SHELXS-97 (Sheldrick, 2008)'
_computing_structure_refinement   'SHELXL-97 (Sheldrick, 2008)'
_computing_molecular_graphics     'Bruker SHELXTL'
_computing_publication_material   'Bruker SHELXTL'

_refine_special_details
;
Refinement of <i>F</i>^2^ against ALL reflections. The weighted <i>R</i>-factor
<i>wR</i> and goodness of fit <i>S</i> are based on <i>F</i>^2^, conventional
<i>R</i>-factors <i>R</i> are based on <i>F</i>, with <i>F</i> set to zero for
negative <i>F</i>^2^. The threshold expression of <i>F</i>^2^ >
\s(<i>F</i>^2^) is used only for calculating <i>R</i>-factors(gt) <i>etc</i>.
and is not relevant to the choice of reflections for refinement.
<i>R</i>-factors based on <i>F</i>^2^ are statistically about twice as large
as those based on <i>F</i>, and <i>R</i>- factors based on ALL data will be
even larger.
;

_refine_ls_structure_factor_coef  Fsqd
_refine_ls_matrix_type            full
_refine_ls_weighting_scheme       calc
_refine_ls_weighting_details
 'calc w=1/[\s^2^(Fo^2^)+(0.0250P)^2^+0.2000P] where P=(Fo^2^+2Fc^2^)/3'
_atom_sites_solution_primary      direct
_atom_sites_solution_secondary    difmap
_atom_sites_solution_hydrogens    geom
_refine_ls_hydrogen_treatment     constr
_refine_ls_extinction_method      none
_refine_ls_extinction_coef        ?
_refine_ls_number_reflns          2379
_refine_ls_number_parameters      157
_refine_ls_number_restraints      13
_refine_ls_R_factor_all           0.0247
_refine_ls_R_factor_gt            0.0232
_refine_ls_wR_factor_ref          0.0563
_refine_ls_wR_factor_gt           0.0558
_refine_ls_goodness_of_fit_ref    1.051
_refine_ls_restrained_S_all       1.048
_refine_ls_shift/su_max           0.000
_refine_ls_shift/su_mean          0.000

loop_
 _atom_site_label
 _atom_site_type_symbol
 _atom_site_fract_x
 _atom_site_fract_y
 _atom_site_fract_z
 _atom_site_U_iso_or_equiv
 _atom_site_adp_type
 _atom_site_occupancy
 _atom_site_symmetry_multiplicity
 _atom_site_calc_flag
 _atom_site_refinement_flags
 _atom_site_disorder_assembly
 _atom_site_disorder_group
N11 N 0.4372(9) 0.5876(12) 0.3152(12) 0.0249(9) Uani 0.50 1 d PD A -1
C12 C 0.6240(11) 0.6622(17) 0.2859(18) 0.0276(10) Uani 0.50 1 d PD A -1
H12 H 0.7394 0.6027 0.2174 0.033 Uiso 0.50 1 calc PR A -1
C13 C 0.658(2) 0.823(3) 0.351(3) 0.0270(13) Uani 0.50 1 d PD A -1
H13 H 0.7895 0.8754 0.3191 0.032 Uiso 0.50 1 calc PR A -1
C14 C 0.500(2) 0.906(2) 0.461(3) 0.0198(15) Uani 0.50 1 d PD A -1
C15 C 0.3029(19) 0.830(2) 0.489(2) 0.0263(11) Uani 0.50 1 d PD A -1
H15 H 0.1844 0.8873 0.5564 0.032 Uiso 0.50 1 calc PR A -1
C16 C 0.2821(12) 0.6715(15) 0.4167(16) 0.0277(10) Uani 0.50 1 d PD A -1
H16 H 0.1490 0.6193 0.4412 0.033 Uiso 0.50 1 calc PR A -1
N21 N 0.6213(9) 1.3923(12) 0.6674(12) 0.0249(9) Uani 0.50 1 d PD A -1
C22 C 0.4307(11) 1.3265(17) 0.7036(18) 0.0276(10) Uani 0.50 1 d PD A -1
H22 H 0.3239 1.3878 0.7780 0.033 Uiso 0.50 1 calc PR A -1
C23 C 0.382(2) 1.172(3) 0.637(3) 0.0270(13) Uani 0.50 1 d PD A -1
H23 H 0.2412 1.1335 0.6621 0.032 Uiso 0.50 1 calc PR A -1
C24 C 0.537(2) 1.074(2) 0.535(3) 0.0198(15) Uani 0.50 1 d PD A -1
C25 C 0.7346(19) 1.149(2) 0.491(2) 0.0263(11) Uani 0.50 1 d PD A -1
H25 H 0.8424 1.0949 0.4125 0.032 Uiso 0.50 1 calc PR A -1
C26 C 0.7685(12) 1.3040(15) 0.5654(16) 0.0277(10) Uani 0.50 1 d PD A -1
H26 H 0.9060 1.3488 0.5414 0.033 Uiso 0.50 1 calc PR A -1
C31 C 0.0777(15) 0.1553(11) 0.0867(10) 0.0185(11) Uani 0.50 1 d PD B -1
C32 C -0.1309(13) 0.1875(8) 0.0276(11) 0.0195(10) Uani 0.50 1 d P B -1
H32 H -0.2157 0.3005 0.0416 0.023 Uiso 0.50 1 calc PR B -1
C33 C -0.2052(18) 0.0544(9) -0.0485(12) 0.0213(12) Uani 0.50 1 d P B -1
H33 H -0.3403 0.0754 -0.0909 0.026 Uiso 0.50 1 calc PR B -1
C34 C -0.0803(16) -0.1147(12) -0.0639(11) 0.0224(13) Uani 0.50 1 d P B -1
I1 I -0.21158(3) -0.31720(3) -0.17736(3) 0.02283(7) Uani 0.50 1 d P B -1
C35 C 0.1174(15) -0.1417(8) -0.0098(11) 0.0230(12) Uani 0.50 1 d P B -1
H35 H 0.2012 -0.2555 -0.0223 0.028 Uiso 0.50 1 calc PR B -1
C36 C 0.1979(18) -0.0068(8) 0.0627(12) 0.0193(11) Uani 0.50 1 d P B -1
H36 H 0.3383 -0.0268 0.0963 0.023 Uiso 0.50 1 calc PR B -1
C37 C 0.1482(7) 0.3093(6) 0.1669(5) 0.02283(7) Uani 0.50 1 d PD B -1
O31 O 0.3553(4) 0.2924(3) 0.1788(3) 0.0321(5) Uani 0.50 1 d PD B -1
H31 H 0.3886 0.3862 0.2162 0.039 Uiso 0.50 1 calc PR B -1
O32 O 0.0231(4) 0.4336(4) 0.2171(4) 0.0504(8) Uani 0.50 1 d PD B -1

loop_
 _atom_site_aniso_label
 _atom_site_aniso_U_11
 _atom_site_aniso_U_22
 _atom_site_aniso_U_33
 _atom_site_aniso_U_23
 _atom_site_aniso_U_13
 _atom_site_aniso_U_12
N11 0.033(3) 0.0217(18) 0.0222(18) -0.0055(11) -0.004(2) -0.007(2)
C12 0.030(3) 0.0270(14) 0.0265(17) -0.0069(10) 0.000(3) -0.004(3)
C13 0.027(5) 0.0293(12) 0.026(3) -0.0028(10) -0.001(3) -0.012(3)
C14 0.022(4) 0.020(3) 0.0199(12) 0.0004(19) -0.008(3) -0.006(3)
C15 0.026(3) 0.029(3) 0.026(3) -0.0105(14) 0.004(2) -0.012(3)
C16 0.026(3) 0.028(3) 0.032(2) -0.0069(15) -0.002(3) -0.012(2)
N21 0.033(3) 0.0217(18) 0.0222(18) -0.0055(11) -0.004(2) -0.007(2)
C22 0.030(3) 0.0270(14) 0.0265(17) -0.0069(10) 0.000(3) -0.004(3)
C23 0.027(5) 0.0293(12) 0.026(3) -0.0028(10) -0.001(3) -0.012(3)
C24 0.022(4) 0.020(3) 0.0199(12) 0.0004(19) -0.008(3) -0.006(3)
C25 0.026(3) 0.029(3) 0.026(3) -0.0105(14) 0.004(2) -0.012(3)
C26 0.026(3) 0.028(3) 0.032(2) -0.0069(15) -0.002(3) -0.012(2)
C31 0.0221(14) 0.022(3) 0.015(2) -0.0062(17) -0.0041(15) -0.011(2)
C32 0.0207(18) 0.010(3) 0.030(2) -0.0074(19) -0.0039(13) -0.002(2)
C33 0.0231(15) 0.013(3) 0.030(2) -0.002(2) -0.0074(15) -0.005(3)
C34 0.0300(18) 0.026(4) 0.016(2) -0.0091(18) -0.0044(16) -0.017(2)
I1 0.02846(13) 0.02027(9) 0.02241(9) -0.00674(6) -0.00482(8) -0.00802(8)
C35 0.0271(17) 0.011(3) 0.031(2) -0.006(2) -0.0051(15) 0.003(2)
C36 0.0227(18) 0.013(3) 0.0251(19) -0.003(2) -0.0070(13) -0.007(3)
C37 0.02846(13) 0.02027(9) 0.02241(9) -0.00674(6) -0.00482(8) -0.00802(8)
O31 0.0262(12) 0.0292(11) 0.0461(14) -0.0163(10) -0.0105(9) -0.0081(8)
O32 0.0325(11) 0.0453(15) 0.080(2) -0.0433(15) -0.0018(12) -0.0080(10)

_geom_special_details
;
All e.s.d.'s (except the e.s.d. in the dihedral angle between two l.s. planes)
are estimated using the full covariance matrix. The cell e.s.d.'s are taken
into account individually in the estimation of e.s.d.'s in distances, angles
and torsion angles; correlations between e.s.d.'s in cell parameters are only
used when they are defined by crystal symmetry. An approximate (isotropic)
treatment of cell e.s.d.'s is used for estimating e.s.d.'s involving l.s.
planes.
;

loop_
 _geom_bond_atom_site_label_1
 _geom_bond_atom_site_label_2
 _geom_bond_distance
 _geom_bond_site_symmetry_2
 _geom_bond_publ_flag
N11 C16 1.332(6) . ?
N11 C12 1.336(8) . ?
C12 C13 1.391(9) . ?
C12 H12 0.9500 . ?
C13 C14 1.381(10) . ?
C13 H13 0.9500 . ?
C14 C15 1.400(9) . ?
C14 C24 1.482(3) . ?
C15 C16 1.387(9) . ?
C15 H15 0.9500 . ?
C16 H16 0.9500 . ?
N21 C26 1.320(7) . ?
N21 C22 1.330(8) . ?
C22 C23 1.387(9) . ?
C22 H22 0.9500 . ?
C23 C24 1.386(9) . ?
C23 H23 0.9500 . ?
C24 C25 1.405(9) . ?
C25 C26 1.394(9) . ?
C25 H25 0.9500 . ?
C26 H26 0.9500 . ?
C31 C36 1.363(9) . ?
C31 C32 1.443(13) . ?
C31 C37 1.497(6) . ?
C32 C33 1.363(9) . ?
C32 H32 0.9500 . ?
C33 C34 1.411(11) . ?
C33 H33 0.9500 . ?
C34 C35 1.360(15) . ?
C34 I1 2.121(6) . ?
C35 C36 1.377(10) . ?
C35 H35 0.9500 . ?
C36 H36 0.9500 . ?
C37 O32 1.208(5) . ?
C37 O31 1.310(4) . ?
O31 H31 0.8400 . ?

loop_
 _geom_angle_atom_site_label_1
 _geom_angle_atom_site_label_2
 _geom_angle_atom_site_label_3
 _geom_angle
 _geom_angle_site_symmetry_1
 _geom_angle_site_symmetry_3
 _geom_angle_publ_flag
C16 N11 C12 116.6(8) . . ?
N11 C12 C13 123.2(7) . . ?
N11 C12 H12 118.4 . . ?
C13 C12 H12 118.4 . . ?
C14 C13 C12 120.3(10) . . ?
C14 C13 H13 119.9 . . ?
C12 C13 H13 119.9 . . ?
C13 C14 C15 116.3(10) . . ?
C13 C14 C24 120.7(7) . . ?
C15 C14 C24 122.9(6) . . ?
C16 C15 C14 119.4(8) . . ?
C16 C15 H15 120.3 . . ?
C14 C15 H15 120.3 . . ?
N11 C16 C15 124.0(8) . . ?
N11 C16 H16 118.0 . . ?
C15 C16 H16 118.0 . . ?
C26 N21 C22 117.7(8) . . ?
N21 C22 C23 122.7(8) . . ?
N21 C22 H22 118.7 . . ?
C23 C22 H22 118.7 . . ?
C24 C23 C22 120.2(10) . . ?
C24 C23 H23 119.9 . . ?
C22 C23 H23 119.9 . . ?
C23 C24 C25 116.7(10) . . ?
C23 C24 C14 123.9(7) . . ?
C25 C24 C14 119.3(6) . . ?
C26 C25 C24 118.3(8) . . ?
C26 C25 H25 120.8 . . ?
C24 C25 H25 120.8 . . ?
N21 C26 C25 124.0(7) . . ?
N21 C26 H26 118.0 . . ?
C25 C26 H26 118.0 . . ?
C36 C31 C32 119.2(6) . . ?
C36 C31 C37 124.8(8) . . ?
C32 C31 C37 116.0(7) . . ?
C33 C32 C31 119.5(7) . . ?
C33 C32 H32 120.3 . . ?
C31 C32 H32 120.3 . . ?
C32 C33 C34 119.6(10) . . ?
C32 C33 H33 120.2 . . ?
C34 C33 H33 120.2 . . ?
C35 C34 C33 120.1(7) . . ?
C35 C34 I1 122.6(6) . . ?
C33 C34 I1 117.3(7) . . ?
C34 C35 C36 121.0(8) . . ?
C34 C35 H35 119.5 . . ?
C36 C35 H35 119.5 . . ?
C31 C36 C35 120.5(10) . . ?
C31 C36 H36 119.7 . . ?
C35 C36 H36 119.7 . . ?
O32 C37 O31 124.5(3) . . ?
O32 C37 C31 122.3(5) . . ?
O31 C37 C31 113.1(5) . . ?
C37 O31 H31 109.5 . . ?

loop_
 _geom_torsion_atom_site_label_1
 _geom_torsion_atom_site_label_2
 _geom_torsion_atom_site_label_3
 _geom_torsion_atom_site_label_4
 _geom_torsion
 _geom_torsion_site_symmetry_1
 _geom_torsion_site_symmetry_2
 _geom_torsion_site_symmetry_3
 _geom_torsion_site_symmetry_4
 _geom_torsion_publ_flag
C16 N11 C12 C13 -2(3) . . . . ?
N11 C12 C13 C14 5(4) . . . . ?
C12 C13 C14 C15 -6(4) . . . . ?
C12 C13 C14 C24 178.2(18) . . . . ?
C13 C14 C15 C16 5(4) . . . . ?
C24 C14 C15 C16 -179.3(12) . . . . ?
C12 N11 C16 C15 1(2) . . . . ?
C14 C15 C16 N11 -3(3) . . . . ?
C26 N21 C22 C23 -1(3) . . . . ?
N21 C22 C23 C24 3(4) . . . . ?
C22 C23 C24 C25 -6(4) . . . . ?
C22 C23 C24 C14 178.7(17) . . . . ?
C13 C14 C24 C23 175(4) . . . . ?
C15 C14 C24 C23 0(2) . . . . ?
C13 C14 C24 C25 0.1(19) . . . . ?
C15 C14 C24 C25 -175(3) . . . . ?
C23 C24 C25 C26 6(4) . . . . ?
C14 C24 C25 C26 -178.1(12) . . . . ?
C22 N21 C26 C25 1(2) . . . . ?
C24 C25 C26 N21 -4(3) . . . . ?
C36 C31 C32 C33 1.1(12) . . . . ?
C37 C31 C32 C33 179.3(7) . . . . ?
C31 C32 C33 C34 1.9(12) . . . . ?
C32 C33 C34 C35 -3.0(13) . . . . ?
C32 C33 C34 I1 178.2(7) . . . . ?
C33 C34 C35 C36 1.0(13) . . . . ?
I1 C34 C35 C36 179.7(7) . . . . ?
C32 C31 C36 C35 -3.1(12) . . . . ?
C37 C31 C36 C35 178.9(8) . . . . ?
C34 C35 C36 C31 2.1(12) . . . . ?
C36 C31 C37 O32 -164.1(8) . . . . ?
C32 C31 C37 O32 17.8(10) . . . . ?
C36 C31 C37 O31 14.7(10) . . . . ?
C32 C31 C37 O31 -163.4(6) . . . . ?

loop_
 _geom_hbond_atom_site_label_D
 _geom_hbond_atom_site_label_H
 _geom_hbond_atom_site_label_A
 _geom_hbond_distance_DH
 _geom_hbond_distance_HA
 _geom_hbond_distance_DA
 _geom_hbond_angle_DHA
 _geom_hbond_site_symmetry_A
O31 H31 N11  0.84 1.83 2.666(9) 173.9 .
O31 H31 N21  0.84 1.96 2.773(8) 163.3 2_676

_diffrn_measured_fraction_theta_max    0.837
_diffrn_reflns_theta_full              27.50
_diffrn_measured_fraction_theta_full   0.977
_refine_diff_density_max    0.464
_refine_diff_density_min   -0.275
_refine_diff_density_rms    0.064

#END

data_ICO11
_publcif_datablock.id '{e8a4f3f0-1aab-425b-83e9-6bed9718606a}'

_database_code_depnum_ccdc_archive 'CCDC 1405192'

_audit_creation_method            SHELXL-97
_chemical_name_systematic
;
SD---A-1--5 4-iodobenzoic acid, 1,2-bis(4-pyridyl)ethane
;
_chemical_name_common             ?
_chemical_melting_point           ?
_chemical_formula_moiety
;
(C7 H5 I O2) (C12 H12 N2)
;
_chemical_formula_sum
 'C19 H17 I N2 O2'
_chemical_formula_weight          432.25

loop_
 _atom_type_symbol
 _atom_type_description
 _atom_type_scat_dispersion_real
 _atom_type_scat_dispersion_imag
 _atom_type_scat_source
 'C'  'C'   0.0033   0.0016
 'International Tables Vol C Tables 4.2.6.8 and 6.1.1.4'
 'H'  'H'   0.0000   0.0000
 'International Tables Vol C Tables 4.2.6.8 and 6.1.1.4'
 'N'  'N'   0.0061   0.0033
 'International Tables Vol C Tables 4.2.6.8 and 6.1.1.4'
 'O'  'O'   0.0106   0.0060
 'International Tables Vol C Tables 4.2.6.8 and 6.1.1.4'
 'I'  'I'  -0.4742   1.8119
 'International Tables Vol C Tables 4.2.6.8 and 6.1.1.4'

_symmetry_cell_setting            Monoclinic
_symmetry_space_group_name_H-M    Pn

loop_
 _symmetry_equiv_pos_as_xyz
 'x, y, z'
 'x+1/2, -y, z+1/2'

_cell_length_a                    10.7653(5)
_cell_length_b                    7.3634(4)
_cell_length_c                    11.4066(6)
_cell_angle_alpha                 90.00
_cell_angle_beta                  109.025(2)
_cell_angle_gamma                 90.00
_cell_volume                      854.80(8)
_cell_formula_units_Z             2
_cell_measurement_temperature     120(2)
_cell_measurement_reflns_used     4247
_cell_measurement_theta_min       2.26
_cell_measurement_theta_max       31.83

_exptl_crystal_description        block
_exptl_crystal_colour             colourless
_exptl_crystal_size_max           0.26
_exptl_crystal_size_mid           0.22
_exptl_crystal_size_min           0.16
_exptl_crystal_density_meas       ?
_exptl_crystal_density_diffrn     1.679
_exptl_crystal_density_method     'not measured'
_exptl_crystal_F_000              428
_exptl_absorpt_coefficient_mu     1.887
_exptl_absorpt_correction_type    multi-scan
_exptl_absorpt_correction_T_min   0.6397
_exptl_absorpt_correction_T_max   0.7523
_exptl_absorpt_process_details    'TWINABS'

_exptl_special_details
;
 ?
;

_diffrn_ambient_temperature       120(2)
_diffrn_radiation_wavelength      0.71073
_diffrn_radiation_type            MoK\a
_diffrn_radiation_source          'fine-focus sealed tube'
_diffrn_radiation_monochromator   graphite
_diffrn_measurement_device_type   'Bruker APEX-II CCD'
_diffrn_measurement_method        '\f and \w scans'
_diffrn_detector_area_resol_mean  ?
_diffrn_reflns_number             11340
_diffrn_reflns_av_R_equivalents   0.0000
_diffrn_reflns_av_sigmaI/netI     0.0748
_diffrn_reflns_limit_h_min        -16
_diffrn_reflns_limit_h_max        15
_diffrn_reflns_limit_k_min        -10
_diffrn_reflns_limit_k_max        10
_diffrn_reflns_limit_l_min        0
_diffrn_reflns_limit_l_max        16
_diffrn_reflns_theta_min          2.26
_diffrn_reflns_theta_max          32.19
_reflns_number_total              11346
_reflns_number_gt                 9582
_reflns_threshold_expression      >2sigma(I)

_computing_data_collection        'Bruker APEX2'
_computing_cell_refinement        'Bruker SAINT'
_computing_data_reduction         'Bruker SAINT'
_computing_structure_solution     'SHELXS-97 (Sheldrick, 2008)'
_computing_structure_refinement   'SHELXL-97 (Sheldrick, 2008)'
_computing_molecular_graphics     'Bruker SHELXTL'
_computing_publication_material   'Bruker SHELXTL'

_refine_special_details
;
Refinement of <i>F</i>^2^ against ALL reflections. The weighted <i>R</i>-factor
<i>wR</i> and goodness of fit <i>S</i> are based on <i>F</i>^2^, conventional
<i>R</i>-factors <i>R</i> are based on <i>F</i>, with <i>F</i> set to zero for
negative <i>F</i>^2^. The threshold expression of <i>F</i>^2^ >
\s(<i>F</i>^2^) is used only for calculating <i>R</i>-factors(gt) <i>etc</i>.
and is not relevant to the choice of reflections for refinement.
<i>R</i>-factors based on <i>F</i>^2^ are statistically about twice as large
as those based on <i>F</i>, and <i>R</i>- factors based on ALL data will be
even larger.
;

_refine_ls_structure_factor_coef  Fsqd
_refine_ls_matrix_type            full
_refine_ls_weighting_scheme       calc
_refine_ls_weighting_details
 'calc w=1/[\s^2^(Fo^2^)+(0.0700P)^2^+0.0300P] where P=(Fo^2^+2Fc^2^)/3'
_atom_sites_solution_primary      direct
_atom_sites_solution_secondary    difmap
_atom_sites_solution_hydrogens    geom
_refine_ls_hydrogen_treatment     constr
_refine_ls_extinction_method      none
_refine_ls_extinction_coef        ?
_refine_ls_abs_structure_details
 'Flack H D (1983), Acta Cryst. A39, 876-881'
_refine_ls_abs_structure_Flack    0.12(2)
_refine_ls_number_reflns          11346
_refine_ls_number_parameters      189
_refine_ls_number_restraints      97
_refine_ls_R_factor_all           0.0703
_refine_ls_R_factor_gt            0.0577
_refine_ls_wR_factor_ref          0.1498
_refine_ls_wR_factor_gt           0.1428
_refine_ls_goodness_of_fit_ref    1.117
_refine_ls_restrained_S_all       1.120
_refine_ls_shift/su_max           0.001
_refine_ls_shift/su_mean          0.000

loop_
 _atom_site_label
 _atom_site_type_symbol
 _atom_site_fract_x
 _atom_site_fract_y
 _atom_site_fract_z
 _atom_site_U_iso_or_equiv
 _atom_site_adp_type
 _atom_site_occupancy
 _atom_site_symmetry_multiplicity
 _atom_site_calc_flag
 _atom_site_refinement_flags
 _atom_site_disorder_assembly
 _atom_site_disorder_group
N11 N 0.2946(5) 0.2753(5) 0.5771(4) 0.0514(6) Uani 1 1 d U . .
C12 C 0.4217(5) 0.3002(5) 0.6277(4) 0.0455(5) Uani 1 1 d U . .
H12 H 0.4688 0.3444 0.5762 0.055 Uiso 1 1 calc R . .
C13 C 0.4914(4) 0.2664(5) 0.7503(4) 0.0368(4) Uani 1 1 d U . .
H13 H 0.5833 0.2888 0.7822 0.044 Uiso 1 1 calc R . .
C14 C 0.4239(4) 0.1987(5) 0.8264(3) 0.0296(4) Uani 1 1 d U . .
C15 C 0.2902(4) 0.1714(5) 0.7748(4) 0.0349(4) Uani 1 1 d U . .
H15 H 0.2407 0.1265 0.8240 0.042 Uiso 1 1 calc R . .
C16 C 0.2292(5) 0.2104(6) 0.6502(4) 0.0482(7) Uani 1 1 d U . .
H16 H 0.1373 0.1903 0.6151 0.058 Uiso 1 1 calc R . .
C17 C 0.4926(5) 0.1595(6) 0.9602(3) 0.0417(5) Uani 1 1 d . . .
H17A H 0.5774 0.0991 0.9694 0.050 Uiso 1 1 calc R . .
H17B H 0.4385 0.0746 0.9905 0.050 Uiso 1 1 calc R . .
N21 N 0.7022(5) 0.2166(5) 1.4309(4) 0.0514(6) Uani 1 1 d U . .
C22 C 0.5770(5) 0.1843(5) 1.3724(4) 0.0455(5) Uani 1 1 d U . .
H22 H 0.5264 0.1342 1.4189 0.055 Uiso 1 1 calc R . .
C23 C 0.5151(5) 0.2179(6) 1.2498(4) 0.0368(4) Uani 1 1 d U . .
H23 H 0.4242 0.1913 1.2138 0.044 Uiso 1 1 calc R . .
C24 C 0.5840(4) 0.2910(5) 1.1767(3) 0.0296(4) Uani 1 1 d U . .
C25 C 0.7170(4) 0.3242(5) 1.2371(4) 0.0349(4) Uani 1 1 d U . .
H25 H 0.7702 0.3729 1.1927 0.042 Uiso 1 1 calc R . .
C26 C 0.7709(5) 0.2858(6) 1.3621(5) 0.0482(7) Uani 1 1 d U . .
H26 H 0.8617 0.3098 1.4015 0.058 Uiso 1 1 calc R . .
C27 C 0.5181(5) 0.3311(5) 1.0396(3) 0.0417(5) Uani 1 1 d . . .
H27A H 0.5746 0.4142 1.0110 0.050 Uiso 1 1 calc R . .
H27B H 0.4335 0.3937 1.0281 0.050 Uiso 1 1 calc R . .
I1 I 0.15116(3) 0.26724(4) 0.30827(2) 0.02559(10) Uani 0.6234(11) 1 d PD A 1
C31A C 0.0614(14) 0.2582(19) 0.1163(9) 0.0283(14) Uani 0.6234(11) 1 d PD A 1
C32A C -0.0576(14) 0.1734(19) 0.0642(9) 0.0288(12) Uani 0.6234(11) 1 d PD A 1
H32A H -0.0976 0.1130 0.1163 0.035 Uiso 0.6234(11) 1 calc PR A 1
C33A C -0.1204(16) 0.174(2) -0.0627(10) 0.0297(14) Uani 0.6234(11) 1 d PD A 1
H33A H -0.2035 0.1172 -0.0969 0.036 Uiso 0.6234(11) 1 calc PR A 1
C34A C -0.0622(13) 0.258(2) -0.1395(9) 0.0283(14) Uani 0.6234(11) 1 d PD A 1
C35A C 0.0603(13) 0.3488(18) -0.0873(10) 0.0288(12) Uani 0.6234(11) 1 d PD A 1
H35A H 0.1000 0.4097 -0.1394 0.035 Uiso 0.6234(11) 1 calc PR A 1
C36A C 0.1215(16) 0.347(2) 0.0402(10) 0.0297(14) Uani 0.6234(11) 1 d PD A 1
H36A H 0.2038 0.4063 0.0758 0.036 Uiso 0.6234(11) 1 calc PR A 1
C37A C -0.1187(8) 0.2654(12) -0.2772(7) 0.0273(2) Uani 0.6234(11) 1 d PD A 1
O31A O -0.2302(4) 0.1740(6) -0.3228(4) 0.0393(6) Uani 0.6234(11) 1 d PD A 1
H31A H -0.2569 0.1821 -0.4005 0.047 Uiso 0.6234(11) 1 calc PR A 1
O32A O -0.0606(5) 0.3283(7) -0.3440(4) 0.0504(8) Uani 0.6234(11) 1 d PD A 1
I2 I -0.14357(6) 0.23818(10) -0.30640(5) 0.0273(2) Uani 0.3766(11) 1 d PD A 2
C31B C -0.050(2) 0.250(3) -0.1126(16) 0.0283(14) Uani 0.3766(11) 1 d PD A 2
C32B C 0.069(2) 0.332(3) -0.0617(16) 0.0288(12) Uani 0.3766(11) 1 d PD A 2
H32B H 0.1128 0.3847 -0.1133 0.035 Uiso 0.3766(11) 1 calc PR A 2
C33B C 0.126(3) 0.337(4) 0.0666(17) 0.0297(14) Uani 0.3766(11) 1 d PD A 2
H33B H 0.2081 0.3952 0.1025 0.036 Uiso 0.3766(11) 1 calc PR A 2
C34B C 0.063(2) 0.259(3) 0.1427(15) 0.0283(14) Uani 0.3766(11) 1 d PD A 2
C35B C -0.058(2) 0.164(3) 0.0896(16) 0.0288(12) Uani 0.3766(11) 1 d PD A 2
H35B H -0.1000 0.1059 0.1409 0.035 Uiso 0.3766(11) 1 calc PR A 2
C36B C -0.113(3) 0.159(4) -0.0375(18) 0.0297(14) Uani 0.3766(11) 1 d PD A 2
H36B H -0.1922 0.0947 -0.0750 0.036 Uiso 0.3766(11) 1 calc PR A 2
C37B C 0.1174(12) 0.2586(15) 0.2793(10) 0.02559(10) Uani 0.3766(11) 1 d PD A 2
O31B O 0.2390(7) 0.3219(11) 0.3235(6) 0.0393(6) Uani 0.3766(11) 1 d PD A 2
H31B H 0.2663 0.3122 0.4011 0.047 Uiso 0.3766(11) 1 calc PR A 2
O32B O 0.0646(8) 0.1927(12) 0.3464(6) 0.0504(8) Uani 0.3766(11) 1 d PD A 2

loop_
 _atom_site_aniso_label
 _atom_site_aniso_U_11
 _atom_site_aniso_U_22
 _atom_site_aniso_U_33
 _atom_site_aniso_U_23
 _atom_site_aniso_U_13
 _atom_site_aniso_U_12
N11 0.0844(17) 0.0354(9) 0.0202(9) -0.0057(7) -0.0023(10) 0.0157(9)
C12 0.0798(16) 0.0370(10) 0.0232(10) -0.0003(8) 0.0215(10) 0.0014(11)
C13 0.0411(10) 0.0417(11) 0.0291(11) -0.0064(8) 0.0136(9) -0.0067(8)
C14 0.0405(9) 0.0301(8) 0.0166(8) -0.0047(6) 0.0074(7) -0.0020(7)
C15 0.0387(9) 0.0284(8) 0.0388(11) -0.0074(7) 0.0144(8) -0.0031(7)
C16 0.0426(12) 0.0320(10) 0.0485(14) -0.0158(9) -0.0147(10) 0.0073(8)
C17 0.0671(14) 0.0356(10) 0.0170(9) -0.0036(8) 0.0062(8) -0.0007(10)
N21 0.0844(17) 0.0354(9) 0.0202(9) -0.0057(7) -0.0023(10) 0.0157(9)
C22 0.0798(16) 0.0370(10) 0.0232(10) -0.0003(8) 0.0215(10) 0.0014(11)
C23 0.0411(10) 0.0417(11) 0.0291(11) -0.0064(8) 0.0136(9) -0.0067(8)
C24 0.0405(9) 0.0301(8) 0.0166(8) -0.0047(6) 0.0074(7) -0.0020(7)
C25 0.0387(9) 0.0284(8) 0.0388(11) -0.0074(7) 0.0144(8) -0.0031(7)
C26 0.0426(12) 0.0320(10) 0.0485(14) -0.0158(9) -0.0147(10) 0.0073(8)
C27 0.0671(14) 0.0356(10) 0.0170(9) -0.0036(8) 0.0062(8) -0.0007(10)
I1 0.0334(2) 0.02608(14) 0.01443(16) 0.0028(3) 0.00380(10) 0.0037(3)
C31A 0.0313(16) 0.0297(11) 0.023(5) -0.001(3) 0.007(3) 0.0042(10)
C32A 0.0346(13) 0.029(2) 0.025(4) 0.005(3) 0.013(3) -0.0012(12)
C33A 0.0308(16) 0.033(2) 0.025(5) 0.001(3) 0.007(3) -0.0003(15)
C34A 0.0313(16) 0.0297(11) 0.023(5) -0.001(3) 0.007(3) 0.0042(10)
C35A 0.0346(13) 0.029(2) 0.025(4) 0.005(3) 0.013(3) -0.0012(12)
C36A 0.0308(16) 0.033(2) 0.025(5) 0.001(3) 0.007(3) -0.0003(15)
C37A 0.0355(4) 0.0269(4) 0.0166(4) -0.0005(3) 0.0043(3) 0.0008(3)
O31A 0.0398(16) 0.0534(17) 0.0188(13) 0.0027(12) 0.0013(11) -0.0046(14)
O32A 0.0574(19) 0.076(2) 0.0168(13) 0.0088(14) 0.0109(13) -0.0144(18)
I2 0.0355(4) 0.0269(4) 0.0166(4) -0.0005(3) 0.0043(3) 0.0008(3)
C31B 0.0313(16) 0.0297(11) 0.023(5) -0.001(3) 0.007(3) 0.0042(10)
C32B 0.0346(13) 0.029(2) 0.025(4) 0.005(3) 0.013(3) -0.0012(12)
C33B 0.0308(16) 0.033(2) 0.025(5) 0.001(3) 0.007(3) -0.0003(15)
C34B 0.0313(16) 0.0297(11) 0.023(5) -0.001(3) 0.007(3) 0.0042(10)
C35B 0.0346(13) 0.029(2) 0.025(4) 0.005(3) 0.013(3) -0.0012(12)
C36B 0.0308(16) 0.033(2) 0.025(5) 0.001(3) 0.007(3) -0.0003(15)
C37B 0.0334(2) 0.02608(14) 0.01443(16) 0.0028(3) 0.00380(10) 0.0037(3)
O31B 0.0398(16) 0.0534(17) 0.0188(13) 0.0027(12) 0.0013(11) -0.0046(14)
O32B 0.0574(19) 0.076(2) 0.0168(13) 0.0088(14) 0.0109(13) -0.0144(18)

_geom_special_details
;
All e.s.d.'s (except the e.s.d. in the dihedral angle between two l.s. planes)
are estimated using the full covariance matrix. The cell e.s.d.'s are taken
into account individually in the estimation of e.s.d.'s in distances, angles
and torsion angles; correlations between e.s.d.'s in cell parameters are only
used when they are defined by crystal symmetry. An approximate (isotropic)
treatment of cell e.s.d.'s is used for estimating e.s.d.'s involving l.s.
planes.
;

loop_
 _geom_bond_atom_site_label_1
 _geom_bond_atom_site_label_2
 _geom_bond_distance
 _geom_bond_site_symmetry_2
 _geom_bond_publ_flag
N11 C12 1.313(7) . ?
N11 C16 1.342(8) . ?
C12 C13 1.377(6) . ?
C12 H12 0.9500 . ?
C13 C14 1.393(5) . ?
C13 H13 0.9500 . ?
C14 C15 1.381(5) . ?
C14 C17 1.492(5) . ?
C15 C16 1.388(6) . ?
C15 H15 0.9500 . ?
C16 H16 0.9500 . ?
C17 C27 1.526(4) . ?
C17 H17A 0.9900 . ?
C17 H17B 0.9900 . ?
N21 C22 1.316(6) . ?
N21 C26 1.342(8) . ?
C22 C23 1.362(6) . ?
C22 H22 0.9500 . ?
C23 C24 1.393(5) . ?
C23 H23 0.9500 . ?
C24 C25 1.393(5) . ?
C24 C27 1.521(5) . ?
C25 C26 1.382(6) . ?
C25 H25 0.9500 . ?
C26 H26 0.9500 . ?
C27 H27A 0.9900 . ?
C27 H27B 0.9900 . ?
I1 C31A 2.086(10) . ?
C31A C32A 1.375(17) . ?
C31A C36A 1.403(15) . ?
C32A C33A 1.384(14) . ?
C32A H32A 0.9500 . ?
C33A C34A 1.378(15) . ?
C33A H33A 0.9500 . ?
C34A C35A 1.423(17) . ?
C34A C37A 1.488(12) . ?
C35A C36A 1.387(14) . ?
C35A H35A 0.9500 . ?
C36A H36A 0.9500 . ?
C37A O32A 1.224(9) . ?
C37A O31A 1.326(8) . ?
O31A H31A 0.8400 . ?
I2 C31B 2.112(17) . ?
C31B C32B 1.36(3) . ?
C31B C36B 1.42(2) . ?
C32B C33B 1.39(2) . ?
C32B H32B 0.9500 . ?
C33B C34B 1.39(2) . ?
C33B H33B 0.9500 . ?
C34B C35B 1.43(3) . ?
C34B C37B 1.475(17) . ?
C35B C36B 1.38(2) . ?
C35B H35B 0.9500 . ?
C36B H36B 0.9500 . ?
C37B O32B 1.195(12) . ?
C37B O31B 1.325(12) . ?
O31B H31B 0.8400 . ?

loop_
 _geom_angle_atom_site_label_1
 _geom_angle_atom_site_label_2
 _geom_angle_atom_site_label_3
 _geom_angle
 _geom_angle_site_symmetry_1
 _geom_angle_site_symmetry_3
 _geom_angle_publ_flag
C12 N11 C16 117.3(4) . . ?
N11 C12 C13 124.5(4) . . ?
N11 C12 H12 117.7 . . ?
C13 C12 H12 117.7 . . ?
C12 C13 C14 118.3(4) . . ?
C12 C13 H13 120.8 . . ?
C14 C13 H13 120.8 . . ?
C15 C14 C13 118.0(3) . . ?
C15 C14 C17 120.5(3) . . ?
C13 C14 C17 121.4(4) . . ?
C14 C15 C16 119.1(4) . . ?
C14 C15 H15 120.5 . . ?
C16 C15 H15 120.5 . . ?
N11 C16 C15 122.8(4) . . ?
N11 C16 H16 118.6 . . ?
C15 C16 H16 118.6 . . ?
C14 C17 C27 112.3(3) . . ?
C14 C17 H17A 109.1 . . ?
C27 C17 H17A 109.1 . . ?
C14 C17 H17B 109.1 . . ?
C27 C17 H17B 109.1 . . ?
H17A C17 H17B 107.9 . . ?
C22 N21 C26 116.2(4) . . ?
N21 C22 C23 124.4(4) . . ?
N21 C22 H22 117.8 . . ?
C23 C22 H22 117.8 . . ?
C22 C23 C24 120.5(4) . . ?
C22 C23 H23 119.8 . . ?
C24 C23 H23 119.8 . . ?
C23 C24 C25 115.7(3) . . ?
C23 C24 C27 122.0(4) . . ?
C25 C24 C27 122.3(3) . . ?
C26 C25 C24 119.6(4) . . ?
C26 C25 H25 120.2 . . ?
C24 C25 H25 120.2 . . ?
N21 C26 C25 123.6(4) . . ?
N21 C26 H26 118.2 . . ?
C25 C26 H26 118.2 . . ?
C24 C27 C17 112.5(3) . . ?
C24 C27 H27A 109.1 . . ?
C17 C27 H27A 109.1 . . ?
C24 C27 H27B 109.1 . . ?
C17 C27 H27B 109.1 . . ?
H27A C27 H27B 107.8 . . ?
C32A C31A C36A 119.9(10) . . ?
C32A C31A I1 121.0(8) . . ?
C36A C31A I1 119.0(10) . . ?
C31A C32A C33A 121.2(10) . . ?
C31A C32A H32A 119.4 . . ?
C33A C32A H32A 119.4 . . ?
C34A C33A C32A 120.0(13) . . ?
C34A C33A H33A 120.0 . . ?
C32A C33A H33A 120.0 . . ?
C33A C34A C35A 119.6(10) . . ?
C33A C34A C37A 124.9(11) . . ?
C35A C34A C37A 115.4(10) . . ?
C36A C35A C34A 119.6(10) . . ?
C36A C35A H35A 120.2 . . ?
C34A C35A H35A 120.2 . . ?
C35A C36A C31A 119.7(13) . . ?
C35A C36A H36A 120.2 . . ?
C31A C36A H36A 120.2 . . ?
O32A C37A O31A 121.9(6) . . ?
O32A C37A C34A 123.7(8) . . ?
O31A C37A C34A 113.8(8) . . ?
C37A O31A H31A 109.5 . . ?
C32B C31B C36B 121.2(17) . . ?
C32B C31B I2 121.7(14) . . ?
C36B C31B I2 117.0(15) . . ?
C31B C32B C33B 119.3(18) . . ?
C31B C32B H32B 120.4 . . ?
C33B C32B H32B 120.4 . . ?
C34B C33B C32B 121(2) . . ?
C34B C33B H33B 119.6 . . ?
C32B C33B H33B 119.6 . . ?
C33B C34B C35B 120.0(17) . . ?
C33B C34B C37B 123.7(18) . . ?
C35B C34B C37B 116.2(15) . . ?
C36B C35B C34B 118.6(17) . . ?
C36B C35B H35B 120.7 . . ?
C34B C35B H35B 120.7 . . ?
C35B C36B C31B 120(2) . . ?
C35B C36B H36B 120.0 . . ?
C31B C36B H36B 120.0 . . ?
O32B C37B O31B 121.2(10) . . ?
O32B C37B C34B 124.6(13) . . ?
O31B C37B C34B 113.9(12) . . ?
C37B O31B H31B 109.5 . . ?

loop_
 _geom_torsion_atom_site_label_1
 _geom_torsion_atom_site_label_2
 _geom_torsion_atom_site_label_3
 _geom_torsion_atom_site_label_4
 _geom_torsion
 _geom_torsion_site_symmetry_1
 _geom_torsion_site_symmetry_2
 _geom_torsion_site_symmetry_3
 _geom_torsion_site_symmetry_4
 _geom_torsion_publ_flag
C16 N11 C12 C13 -0.9(6) . . . . ?
N11 C12 C13 C14 1.0(6) . . . . ?
C12 C13 C14 C15 -0.8(5) . . . . ?
C12 C13 C14 C17 -179.8(4) . . . . ?
C13 C14 C15 C16 0.6(5) . . . . ?
C17 C14 C15 C16 179.6(4) . . . . ?
C12 N11 C16 C15 0.6(6) . . . . ?
C14 C15 C16 N11 -0.5(6) . . . . ?
C15 C14 C17 C27 -100.2(4) . . . . ?
C13 C14 C17 C27 78.7(5) . . . . ?
C26 N21 C22 C23 -0.6(6) . . . . ?
N21 C22 C23 C24 0.1(6) . . . . ?
C22 C23 C24 C25 0.5(6) . . . . ?
C22 C23 C24 C27 -179.7(4) . . . . ?
C23 C24 C25 C26 -0.6(5) . . . . ?
C27 C24 C25 C26 179.6(4) . . . . ?
C22 N21 C26 C25 0.5(6) . . . . ?
C24 C25 C26 N21 0.2(6) . . . . ?
C23 C24 C27 C17 -75.6(5) . . . . ?
C25 C24 C27 C17 104.2(4) . . . . ?
C14 C17 C27 C24 178.1(4) . . . . ?
C36A C31A C32A C33A -0.2(19) . . . . ?
I1 C31A C32A C33A 176.9(12) . . . . ?
C31A C32A C33A C34A 1(2) . . . . ?
C32A C33A C34A C35A -2(2) . . . . ?
C32A C33A C34A C37A 178.7(13) . . . . ?
C33A C34A C35A C36A 2(2) . . . . ?
C37A C34A C35A C36A -179.0(13) . . . . ?
C34A C35A C36A C31A -1(2) . . . . ?
C32A C31A C36A C35A 0(2) . . . . ?
I1 C31A C36A C35A -177.3(12) . . . . ?
C33A C34A C37A O32A -174.0(13) . . . . ?
C35A C34A C37A O32A 6.7(17) . . . . ?
C33A C34A C37A O31A -3.2(18) . . . . ?
C35A C34A C37A O31A 177.5(10) . . . . ?
C36B C31B C32B C33B -5(3) . . . . ?
I2 C31B C32B C33B 179(2) . . . . ?
C31B C32B C33B C34B 1(4) . . . . ?
C32B C33B C34B C35B 3(4) . . . . ?
C32B C33B C34B C37B 180(2) . . . . ?
C33B C34B C35B C36B -3(3) . . . . ?
C37B C34B C35B C36B -179(2) . . . . ?
C34B C35B C36B C31B -1(4) . . . . ?
C32B C31B C36B C35B 5(4) . . . . ?
I2 C31B C36B C35B -179(2) . . . . ?
C33B C34B C37B O32B 180(2) . . . . ?
C35B C34B C37B O32B -4(3) . . . . ?
C33B C34B C37B O31B -7(3) . . . . ?
C35B C34B C37B O31B 169.5(17) . . . . ?

loop_
 _geom_hbond_atom_site_label_D
 _geom_hbond_atom_site_label_H
 _geom_hbond_atom_site_label_A
 _geom_hbond_distance_DH
 _geom_hbond_distance_HA
 _geom_hbond_distance_DA
 _geom_hbond_angle_DHA
 _geom_hbond_site_symmetry_A
O31A H31A N21  0.84 1.85 2.681(6) 173.1 1_453
O31B H31B N11  0.84 1.95 2.778(8) 168.8 .

_diffrn_measured_fraction_theta_max    0.987
_diffrn_reflns_theta_full              32.19
_diffrn_measured_fraction_theta_full   0.987
_refine_diff_density_max    0.589
_refine_diff_density_min   -1.177
_refine_diff_density_rms    0.092

#END

data_BrF4OH13
_publcif_datablock.id '{5773162c-1e88-4827-8fa3-3f11530fd9b3}'

_database_code_depnum_ccdc_archive 'CCDC 1405193'

_audit_creation_method            SHELXL-97
_chemical_name_systematic
;
SD-1--20-12--7 4-Br---F4-PhOH, 2,3,5,6-Me4-pyrazine
;
_chemical_name_common             ?
_chemical_melting_point           ?
_chemical_formula_moiety
;
(C6 H Br F4 O) (C8 H12 N2)
;
_chemical_formula_sum
 'C14 H13 Br F4 N2 O'
_chemical_formula_weight          381.17

loop_
 _atom_type_symbol
 _atom_type_description
 _atom_type_scat_dispersion_real
 _atom_type_scat_dispersion_imag
 _atom_type_scat_source
 'C'  'C'   0.0033   0.0016
 'International Tables Vol C Tables 4.2.6.8 and 6.1.1.4'
 'H'  'H'   0.0000   0.0000
 'International Tables Vol C Tables 4.2.6.8 and 6.1.1.4'
 'N'  'N'   0.0061   0.0033
 'International Tables Vol C Tables 4.2.6.8 and 6.1.1.4'
 'O'  'O'   0.0106   0.0060
 'International Tables Vol C Tables 4.2.6.8 and 6.1.1.4'
 'F'  'F'   0.0171   0.0103
 'International Tables Vol C Tables 4.2.6.8 and 6.1.1.4'
 'Br'  'Br'  -0.2901   2.4595
 'International Tables Vol C Tables 4.2.6.8 and 6.1.1.4'

_symmetry_cell_setting            Triclinic
_symmetry_space_group_name_H-M    P-1

loop_
 _symmetry_equiv_pos_as_xyz
 'x, y, z'
 '-x, -y, -z'

_cell_length_a                    4.4175(4)
_cell_length_b                    12.5878(13)
_cell_length_c                    13.4274(14)
_cell_angle_alpha                 80.827(4)
_cell_angle_beta                  82.672(3)
_cell_angle_gamma                 87.809(4)
_cell_volume                      730.96(13)
_cell_formula_units_Z             2
_cell_measurement_temperature     120(2)
_cell_measurement_reflns_used     4524
_cell_measurement_theta_min       3.28
_cell_measurement_theta_max       30.50

_exptl_crystal_description        rod
_exptl_crystal_colour             colourless
_exptl_crystal_size_max           0.24
_exptl_crystal_size_mid           0.08
_exptl_crystal_size_min           0.04
_exptl_crystal_density_meas       ?
_exptl_crystal_density_diffrn     1.732
_exptl_crystal_density_method     'not measured'
_exptl_crystal_F_000              380
_exptl_absorpt_coefficient_mu     2.858
_exptl_absorpt_correction_type    multi-scan
_exptl_absorpt_correction_T_min   0.5470
_exptl_absorpt_correction_T_max   0.8942
_exptl_absorpt_process_details    'SADABS'

_exptl_special_details
;
 ?
;

_diffrn_ambient_temperature       120(2)
_diffrn_radiation_wavelength      0.71073
_diffrn_radiation_type            MoK\a
_diffrn_radiation_source          'fine-focus sealed tube'
_diffrn_radiation_monochromator   graphite
_diffrn_measurement_device_type   'Bruker APEX-II CCD'
_diffrn_measurement_method        '\f and \w scans'
_diffrn_detector_area_resol_mean  ?
_diffrn_reflns_number             11188
_diffrn_reflns_av_R_equivalents   0.0372
_diffrn_reflns_av_sigmaI/netI     0.0500
_diffrn_reflns_limit_h_min        -6
_diffrn_reflns_limit_h_max        5
_diffrn_reflns_limit_k_min        -16
_diffrn_reflns_limit_k_max        17
_diffrn_reflns_limit_l_min        -19
_diffrn_reflns_limit_l_max        18
_diffrn_reflns_theta_min          2.07
_diffrn_reflns_theta_max          31.66
_reflns_number_total              4088
_reflns_number_gt                 3211
_reflns_threshold_expression      >2sigma(I)

_computing_data_collection        'Bruker APEX2'
_computing_cell_refinement        'Bruker SAINT'
_computing_data_reduction         'Bruker SAINT'
_computing_structure_solution     'SHELXS-97 (Sheldrick, 2008)'
_computing_structure_refinement   'SHELXL-97 (Sheldrick, 2008)'
_computing_molecular_graphics     'Bruker SHELXTL'
_computing_publication_material   'Bruker SHELXTL'

_refine_special_details
;
Refinement of <i>F</i>^2^ against ALL reflections. The weighted <i>R</i>-factor
<i>wR</i> and goodness of fit <i>S</i> are based on <i>F</i>^2^, conventional
<i>R</i>-factors <i>R</i> are based on <i>F</i>, with <i>F</i> set to zero for
negative <i>F</i>^2^. The threshold expression of <i>F</i>^2^ >
\s(<i>F</i>^2^) is used only for calculating <i>R</i>-factors(gt) <i>etc</i>.
and is not relevant to the choice of reflections for refinement.
<i>R</i>-factors based on <i>F</i>^2^ are statistically about twice as large
as those based on <i>F</i>, and <i>R</i>- factors based on ALL data will be
even larger.
;

_refine_ls_structure_factor_coef  Fsqd
_refine_ls_matrix_type            full
_refine_ls_weighting_scheme       calc
_refine_ls_weighting_details
 'calc w=1/[\s^2^(Fo^2^)+(0.0850P)^2^+0.0000P] where P=(Fo^2^+2Fc^2^)/3'
_atom_sites_solution_primary      direct
_atom_sites_solution_secondary    difmap
_atom_sites_solution_hydrogens    geom
_refine_ls_hydrogen_treatment     mixed
_refine_ls_extinction_method      none
_refine_ls_extinction_coef        ?
_refine_ls_number_reflns          4088
_refine_ls_number_parameters      206
_refine_ls_number_restraints      0
_refine_ls_R_factor_all           0.0681
_refine_ls_R_factor_gt            0.0504
_refine_ls_wR_factor_ref          0.1370
_refine_ls_wR_factor_gt           0.1241
_refine_ls_goodness_of_fit_ref    1.052
_refine_ls_restrained_S_all       1.052
_refine_ls_shift/su_max           0.000
_refine_ls_shift/su_mean          0.000

loop_
 _atom_site_label
 _atom_site_type_symbol
 _atom_site_fract_x
 _atom_site_fract_y
 _atom_site_fract_z
 _atom_site_U_iso_or_equiv
 _atom_site_adp_type
 _atom_site_occupancy
 _atom_site_symmetry_multiplicity
 _atom_site_calc_flag
 _atom_site_refinement_flags
 _atom_site_disorder_assembly
 _atom_site_disorder_group
C11 C 0.4210(7) 0.2966(3) 0.3636(2) 0.0239(6) Uani 1 1 d . . .
O11 O 0.5184(6) 0.3194(2) 0.44741(16) 0.0305(5) Uani 1 1 d . . .
H11 H 0.398(9) 0.276(3) 0.505(3) 0.037 Uiso 1 1 d . . .
C12 C 0.5258(7) 0.3579(2) 0.2701(2) 0.0233(6) Uani 1 1 d . . .
F12 F 0.7180(4) 0.43861(15) 0.26876(14) 0.0311(4) Uani 1 1 d . . .
C13 C 0.4397(7) 0.3373(2) 0.1803(2) 0.0233(6) Uani 1 1 d . . .
F13 F 0.5457(5) 0.40086(15) 0.09433(13) 0.0308(4) Uani 1 1 d . . .
C14 C 0.2469(7) 0.2552(3) 0.1781(2) 0.0245(6) Uani 1 1 d . . .
Br1 Br 0.13777(7) 0.22463(3) 0.05528(2) 0.02877(13) Uani 1 1 d . . .
C15 C 0.1391(7) 0.1944(3) 0.2704(2) 0.0247(6) Uani 1 1 d . . .
F15 F -0.0526(4) 0.11337(16) 0.27309(14) 0.0310(4) Uani 1 1 d . . .
C16 C 0.2264(7) 0.2148(3) 0.3596(2) 0.0243(6) Uani 1 1 d . . .
F16 F 0.1205(5) 0.15136(16) 0.44743(13) 0.0317(4) Uani 1 1 d . . .
N21 N 0.2616(6) 0.2449(2) 0.63431(18) 0.0253(5) Uani 1 1 d . . .
C22 C 0.0607(7) 0.3098(2) 0.6785(2) 0.0233(6) Uani 1 1 d . . .
C23 C -0.0373(7) 0.2876(3) 0.7828(2) 0.0243(6) Uani 1 1 d . . .
N24 N 0.0694(6) 0.2004(2) 0.83937(18) 0.0249(5) Uani 1 1 d . . .
C25 C 0.2694(7) 0.1351(2) 0.7952(2) 0.0237(6) Uani 1 1 d . . .
C26 C 0.3686(7) 0.1571(3) 0.6908(2) 0.0243(6) Uani 1 1 d . . .
C32 C -0.0503(8) 0.4062(3) 0.6115(2) 0.0323(7) Uani 1 1 d . . .
H32A H -0.0793 0.3865 0.5457 0.048 Uiso 1 1 calc R . .
H32B H 0.1006 0.4633 0.6012 0.048 Uiso 1 1 calc R . .
H32C H -0.2448 0.4321 0.6437 0.048 Uiso 1 1 calc R . .
C33 C -0.2548(8) 0.3599(3) 0.8359(2) 0.0322(7) Uani 1 1 d . . .
H33A H -0.3240 0.3238 0.9048 0.048 Uiso 1 1 calc R . .
H33B H -0.4310 0.3768 0.7983 0.048 Uiso 1 1 calc R . .
H33C H -0.1524 0.4266 0.8396 0.048 Uiso 1 1 calc R . .
C35 C 0.3892(8) 0.0398(3) 0.8621(2) 0.0294(7) Uani 1 1 d . . .
H35A H 0.2471 0.0232 0.9245 0.044 Uiso 1 1 calc R . .
H35B H 0.5892 0.0565 0.8793 0.044 Uiso 1 1 calc R . .
H35C H 0.4095 -0.0224 0.8260 0.044 Uiso 1 1 calc R . .
C36 C 0.5879(8) 0.0850(3) 0.6375(2) 0.0322(7) Uani 1 1 d . . .
H36A H 0.6472 0.1195 0.5673 0.048 Uiso 1 1 calc R . .
H36B H 0.4904 0.0164 0.6374 0.048 Uiso 1 1 calc R . .
H36C H 0.7697 0.0720 0.6729 0.048 Uiso 1 1 calc R . .

loop_
 _atom_site_aniso_label
 _atom_site_aniso_U_11
 _atom_site_aniso_U_22
 _atom_site_aniso_U_33
 _atom_site_aniso_U_23
 _atom_site_aniso_U_13
 _atom_site_aniso_U_12
C11 0.0282(15) 0.0318(16) 0.0123(12) -0.0062(11) -0.0011(11) -0.0002(12)
O11 0.0390(13) 0.0409(14) 0.0129(10) -0.0068(9) -0.0017(9) -0.0106(11)
C12 0.0254(14) 0.0269(16) 0.0179(13) -0.0060(11) 0.0005(11) -0.0044(12)
F12 0.0376(11) 0.0352(11) 0.0209(9) -0.0068(7) 0.0003(8) -0.0108(8)
C13 0.0301(15) 0.0286(16) 0.0098(12) -0.0045(10) 0.0041(10) 0.0008(12)
F13 0.0438(11) 0.0341(10) 0.0127(8) -0.0028(7) 0.0041(7) -0.0060(8)
C14 0.0279(15) 0.0362(17) 0.0098(12) -0.0070(11) -0.0015(10) 0.0037(13)
Br1 0.0367(2) 0.0372(2) 0.01414(16) -0.00882(12) -0.00392(12) -0.00015(14)
C15 0.0264(15) 0.0294(16) 0.0183(13) -0.0065(11) 0.0004(11) 0.0000(12)
F15 0.0363(10) 0.0364(11) 0.0220(9) -0.0088(8) -0.0024(8) -0.0094(8)
C16 0.0282(15) 0.0328(17) 0.0106(12) -0.0038(11) 0.0031(10) -0.0015(12)
F16 0.0424(11) 0.0381(11) 0.0124(8) -0.0005(7) 0.0034(7) -0.0108(9)
N21 0.0313(14) 0.0328(14) 0.0129(11) -0.0062(9) -0.0020(9) -0.0063(11)
C22 0.0313(16) 0.0266(15) 0.0135(13) -0.0055(11) -0.0050(11) -0.0046(12)
C23 0.0283(15) 0.0289(16) 0.0171(13) -0.0067(11) -0.0025(11) -0.0052(12)
N24 0.0317(14) 0.0310(14) 0.0129(11) -0.0054(9) -0.0016(10) -0.0066(11)
C25 0.0287(15) 0.0275(16) 0.0163(13) -0.0046(11) -0.0050(11) -0.0055(12)
C26 0.0276(15) 0.0303(16) 0.0157(13) -0.0051(11) -0.0016(11) -0.0050(12)
C32 0.046(2) 0.0346(18) 0.0163(14) -0.0031(12) -0.0075(13) 0.0024(15)
C33 0.0360(18) 0.0386(19) 0.0208(15) -0.0051(13) 0.0007(13) 0.0041(15)
C35 0.0392(18) 0.0317(17) 0.0177(14) -0.0034(12) -0.0056(13) -0.0001(14)
C36 0.0369(18) 0.0378(19) 0.0212(15) -0.0070(13) 0.0015(13) 0.0012(14)

_geom_special_details
;
All e.s.d.'s (except the e.s.d. in the dihedral angle between two l.s. planes)
are estimated using the full covariance matrix. The cell e.s.d.'s are taken
into account individually in the estimation of e.s.d.'s in distances, angles
and torsion angles; correlations between e.s.d.'s in cell parameters are only
used when they are defined by crystal symmetry. An approximate (isotropic)
treatment of cell e.s.d.'s is used for estimating e.s.d.'s involving l.s.
planes.
;

loop_
 _geom_bond_atom_site_label_1
 _geom_bond_atom_site_label_2
 _geom_bond_distance
 _geom_bond_site_symmetry_2
 _geom_bond_publ_flag
C11 O11 1.331(4) . ?
C11 C16 1.379(5) . ?
C11 C12 1.398(4) . ?
O11 H11 0.98(4) . ?
C12 F12 1.345(4) . ?
C12 C13 1.375(4) . ?
C13 F13 1.337(3) . ?
C13 C14 1.369(5) . ?
C14 C15 1.387(4) . ?
C14 Br1 1.877(3) . ?
C15 F15 1.344(4) . ?
C15 C16 1.367(4) . ?
C16 F16 1.355(3) . ?
N21 C22 1.331(4) . ?
N21 C26 1.343(4) . ?
C22 C23 1.398(4) . ?
C22 C32 1.498(4) . ?
C23 N24 1.338(4) . ?
C23 C33 1.492(4) . ?
N24 C25 1.332(4) . ?
C25 C26 1.402(4) . ?
C25 C35 1.501(4) . ?
C26 C36 1.496(4) . ?
C32 H32A 0.9800 . ?
C32 H32B 0.9800 . ?
C32 H32C 0.9800 . ?
C33 H33A 0.9800 . ?
C33 H33B 0.9800 . ?
C33 H33C 0.9800 . ?
C35 H35A 0.9800 . ?
C35 H35B 0.9800 . ?
C35 H35C 0.9800 . ?
C36 H36A 0.9800 . ?
C36 H36B 0.9800 . ?
C36 H36C 0.9800 . ?

loop_
 _geom_angle_atom_site_label_1
 _geom_angle_atom_site_label_2
 _geom_angle_atom_site_label_3
 _geom_angle
 _geom_angle_site_symmetry_1
 _geom_angle_site_symmetry_3
 _geom_angle_publ_flag
O11 C11 C16 125.5(3) . . ?
O11 C11 C12 118.8(3) . . ?
C16 C11 C12 115.7(3) . . ?
C11 O11 H11 107(3) . . ?
F12 C12 C13 119.6(3) . . ?
F12 C12 C11 118.6(3) . . ?
C13 C12 C11 121.8(3) . . ?
F13 C13 C14 120.4(3) . . ?
F13 C13 C12 118.1(3) . . ?
C14 C13 C12 121.4(3) . . ?
C13 C14 C15 117.3(3) . . ?
C13 C14 Br1 121.5(2) . . ?
C15 C14 Br1 121.2(2) . . ?
F15 C15 C16 118.9(3) . . ?
F15 C15 C14 119.9(3) . . ?
C16 C15 C14 121.1(3) . . ?
F16 C16 C15 118.9(3) . . ?
F16 C16 C11 118.5(3) . . ?
C15 C16 C11 122.6(3) . . ?
C22 N21 C26 119.3(3) . . ?
N21 C22 C23 120.6(3) . . ?
N21 C22 C32 116.8(3) . . ?
C23 C22 C32 122.6(3) . . ?
N24 C23 C22 120.2(3) . . ?
N24 C23 C33 117.4(3) . . ?
C22 C23 C33 122.4(3) . . ?
C25 N24 C23 119.3(3) . . ?
N24 C25 C26 120.7(3) . . ?
N24 C25 C35 117.5(3) . . ?
C26 C25 C35 121.9(3) . . ?
N21 C26 C25 119.9(3) . . ?
N21 C26 C36 117.5(3) . . ?
C25 C26 C36 122.6(3) . . ?
C22 C32 H32A 109.5 . . ?
C22 C32 H32B 109.5 . . ?
H32A C32 H32B 109.5 . . ?
C22 C32 H32C 109.5 . . ?
H32A C32 H32C 109.5 . . ?
H32B C32 H32C 109.5 . . ?
C23 C33 H33A 109.5 . . ?
C23 C33 H33B 109.5 . . ?
H33A C33 H33B 109.5 . . ?
C23 C33 H33C 109.5 . . ?
H33A C33 H33C 109.5 . . ?
H33B C33 H33C 109.5 . . ?
C25 C35 H35A 109.5 . . ?
C25 C35 H35B 109.5 . . ?
H35A C35 H35B 109.5 . . ?
C25 C35 H35C 109.5 . . ?
H35A C35 H35C 109.5 . . ?
H35B C35 H35C 109.5 . . ?
C26 C36 H36A 109.5 . . ?
C26 C36 H36B 109.5 . . ?
H36A C36 H36B 109.5 . . ?
C26 C36 H36C 109.5 . . ?
H36A C36 H36C 109.5 . . ?
H36B C36 H36C 109.5 . . ?

loop_
 _geom_torsion_atom_site_label_1
 _geom_torsion_atom_site_label_2
 _geom_torsion_atom_site_label_3
 _geom_torsion_atom_site_label_4
 _geom_torsion
 _geom_torsion_site_symmetry_1
 _geom_torsion_site_symmetry_2
 _geom_torsion_site_symmetry_3
 _geom_torsion_site_symmetry_4
 _geom_torsion_publ_flag
O11 C11 C12 F12 -0.9(4) . . . . ?
C16 C11 C12 F12 -179.6(3) . . . . ?
O11 C11 C12 C13 178.6(3) . . . . ?
C16 C11 C12 C13 -0.1(5) . . . . ?
F12 C12 C13 F13 -1.7(4) . . . . ?
C11 C12 C13 F13 178.8(3) . . . . ?
F12 C12 C13 C14 179.4(3) . . . . ?
C11 C12 C13 C14 -0.2(5) . . . . ?
F13 C13 C14 C15 -178.2(3) . . . . ?
C12 C13 C14 C15 0.7(5) . . . . ?
F13 C13 C14 Br1 2.8(4) . . . . ?
C12 C13 C14 Br1 -178.3(2) . . . . ?
C13 C14 C15 F15 179.5(3) . . . . ?
Br1 C14 C15 F15 -1.5(4) . . . . ?
C13 C14 C15 C16 -1.0(5) . . . . ?
Br1 C14 C15 C16 178.0(2) . . . . ?
F15 C15 C16 F16 1.1(5) . . . . ?
C14 C15 C16 F16 -178.4(3) . . . . ?
F15 C15 C16 C11 -179.7(3) . . . . ?
C14 C15 C16 C11 0.8(5) . . . . ?
O11 C11 C16 F16 0.4(5) . . . . ?
C12 C11 C16 F16 179.0(3) . . . . ?
O11 C11 C16 C15 -178.8(3) . . . . ?
C12 C11 C16 C15 -0.3(5) . . . . ?
C26 N21 C22 C23 0.5(5) . . . . ?
C26 N21 C22 C32 -179.9(3) . . . . ?
N21 C22 C23 N24 -0.3(5) . . . . ?
C32 C22 C23 N24 -179.9(3) . . . . ?
N21 C22 C23 C33 178.1(3) . . . . ?
C32 C22 C23 C33 -1.5(5) . . . . ?
C22 C23 N24 C25 -0.1(5) . . . . ?
C33 C23 N24 C25 -178.5(3) . . . . ?
C23 N24 C25 C26 0.2(5) . . . . ?
C23 N24 C25 C35 178.4(3) . . . . ?
C22 N21 C26 C25 -0.3(5) . . . . ?
C22 N21 C26 C36 178.5(3) . . . . ?
N24 C25 C26 N21 0.0(5) . . . . ?
C35 C25 C26 N21 -178.2(3) . . . . ?
N24 C25 C26 C36 -178.8(3) . . . . ?
C35 C25 C26 C36 3.1(5) . . . . ?

loop_
 _geom_hbond_atom_site_label_D
 _geom_hbond_atom_site_label_H
 _geom_hbond_atom_site_label_A
 _geom_hbond_distance_DH
 _geom_hbond_distance_HA
 _geom_hbond_distance_DA
 _geom_hbond_angle_DHA
 _geom_hbond_site_symmetry_A
O11 H11 N21  0.98(4) 1.75(4) 2.659(3) 152(4) .

_diffrn_measured_fraction_theta_max    0.826
_diffrn_reflns_theta_full              27.50
_diffrn_measured_fraction_theta_full   0.983
_refine_diff_density_max    1.089
_refine_diff_density_min   -1.721
_refine_diff_density_rms    0.145

#END

data_BrF4CO11
_publcif_datablock.id '{8fe4b26a-fad7-4e81-92c0-3e8aafae1ad5}'

_database_code_depnum_ccdc_archive 'CCDC 1405194'

_audit_creation_method            SHELXL-97
_chemical_name_systematic
;
SD-1--22-2--5 4-Br---F4-PhCOOH, 1,2-bis(4-pyridyl)ethane
;
_chemical_name_common             ?
_chemical_melting_point           ?
_chemical_formula_moiety
;
(C7 H Br F4 O2) (C12 H12 N2)
;
_chemical_formula_sum
 'C19 H13 Br F4 N2 O2'
_chemical_formula_weight          457.22

loop_
 _atom_type_symbol
 _atom_type_description
 _atom_type_scat_dispersion_real
 _atom_type_scat_dispersion_imag
 _atom_type_scat_source
 'C'  'C'   0.0033   0.0016
 'International Tables Vol C Tables 4.2.6.8 and 6.1.1.4'
 'H'  'H'   0.0000   0.0000
 'International Tables Vol C Tables 4.2.6.8 and 6.1.1.4'
 'N'  'N'   0.0061   0.0033
 'International Tables Vol C Tables 4.2.6.8 and 6.1.1.4'
 'O'  'O'   0.0106   0.0060
 'International Tables Vol C Tables 4.2.6.8 and 6.1.1.4'
 'F'  'F'   0.0171   0.0103
 'International Tables Vol C Tables 4.2.6.8 and 6.1.1.4'
 'Br'  'Br'  -0.2901   2.4595
 'International Tables Vol C Tables 4.2.6.8 and 6.1.1.4'

_symmetry_cell_setting            Triclinic
_symmetry_space_group_name_H-M    P-1

loop_
 _symmetry_equiv_pos_as_xyz
 'x, y, z'
 '-x, -y, -z'

_cell_length_a                    4.8727(3)
_cell_length_b                    10.7621(7)
_cell_length_c                    16.5950(10)
_cell_angle_alpha                 87.808(2)
_cell_angle_beta                  85.332(2)
_cell_angle_gamma                 83.646(2)
_cell_volume                      861.66(9)
_cell_formula_units_Z             2
_cell_measurement_temperature     120(2)
_cell_measurement_reflns_used     9988
_cell_measurement_theta_min       2.46
_cell_measurement_theta_max       32.82

_exptl_crystal_description        prism
_exptl_crystal_colour             colourless
_exptl_crystal_size_max           0.28
_exptl_crystal_size_mid           0.16
_exptl_crystal_size_min           0.16
_exptl_crystal_density_meas       ?
_exptl_crystal_density_diffrn     1.762
_exptl_crystal_density_method     'not measured'
_exptl_crystal_F_000              456
_exptl_absorpt_coefficient_mu     2.446
_exptl_absorpt_correction_type    multi-scan
_exptl_absorpt_correction_T_min   0.5475
_exptl_absorpt_correction_T_max   0.6956
_exptl_absorpt_process_details    'SADABS'

_exptl_special_details
;
 ?
;

_diffrn_ambient_temperature       120(2)
_diffrn_radiation_wavelength      0.71073
_diffrn_radiation_type            MoK\a
_diffrn_radiation_source          'fine-focus sealed tube'
_diffrn_radiation_monochromator   graphite
_diffrn_measurement_device_type   'Bruker APEX-II CCD'
_diffrn_measurement_method        '\f and \w scans'
_diffrn_detector_area_resol_mean  ?
_diffrn_reflns_number             23701
_diffrn_reflns_av_R_equivalents   0.0325
_diffrn_reflns_av_sigmaI/netI     0.0310
_diffrn_reflns_limit_h_min        -3
_diffrn_reflns_limit_h_max        7
_diffrn_reflns_limit_k_min        -15
_diffrn_reflns_limit_k_max        15
_diffrn_reflns_limit_l_min        -24
_diffrn_reflns_limit_l_max        25
_diffrn_reflns_theta_min          1.23
_diffrn_reflns_theta_max          32.88
_reflns_number_total              6066
_reflns_number_gt                 5273
_reflns_threshold_expression      >2sigma(I)

_computing_data_collection        'Bruker APEX2'
_computing_cell_refinement        'Bruker SAINT'
_computing_data_reduction         'Bruker SAINT'
_computing_structure_solution     'SHELXS-97 (Sheldrick, 2008)'
_computing_structure_refinement   'SHELXL-97 (Sheldrick, 2008)'
_computing_molecular_graphics     'Bruker SHELXTL'
_computing_publication_material   'Bruker SHELXTL'

_refine_special_details
;
Refinement of <i>F</i>^2^ against ALL reflections. The weighted <i>R</i>-factor
<i>wR</i> and goodness of fit <i>S</i> are based on <i>F</i>^2^, conventional
<i>R</i>-factors <i>R</i> are based on <i>F</i>, with <i>F</i> set to zero for
negative <i>F</i>^2^. The threshold expression of <i>F</i>^2^ >
\s(<i>F</i>^2^) is used only for calculating <i>R</i>-factors(gt) <i>etc</i>.
and is not relevant to the choice of reflections for refinement.
<i>R</i>-factors based on <i>F</i>^2^ are statistically about twice as large
as those based on <i>F</i>, and <i>R</i>- factors based on ALL data will be
even larger.
;

_refine_ls_structure_factor_coef  Fsqd
_refine_ls_matrix_type            full
_refine_ls_weighting_scheme       calc
_refine_ls_weighting_details
 'calc w=1/[\s^2^(Fo^2^)+(0.0400P)^2^+0.4000P] where P=(Fo^2^+2Fc^2^)/3'
_atom_sites_solution_primary      direct
_atom_sites_solution_secondary    difmap
_atom_sites_solution_hydrogens    geom
_refine_ls_hydrogen_treatment     mixed
_refine_ls_extinction_method      none
_refine_ls_extinction_coef        ?
_refine_ls_number_reflns          6066
_refine_ls_number_parameters      287
_refine_ls_number_restraints      35
_refine_ls_R_factor_all           0.0414
_refine_ls_R_factor_gt            0.0332
_refine_ls_wR_factor_ref          0.0820
_refine_ls_wR_factor_gt           0.0772
_refine_ls_goodness_of_fit_ref    1.044
_refine_ls_restrained_S_all       1.042
_refine_ls_shift/su_max           0.002
_refine_ls_shift/su_mean          0.000

loop_
 _atom_site_label
 _atom_site_type_symbol
 _atom_site_fract_x
 _atom_site_fract_y
 _atom_site_fract_z
 _atom_site_U_iso_or_equiv
 _atom_site_adp_type
 _atom_site_occupancy
 _atom_site_symmetry_multiplicity
 _atom_site_calc_flag
 _atom_site_refinement_flags
 _atom_site_disorder_assembly
 _atom_site_disorder_group
N11 N 0.3858(3) 0.30864(13) 0.46600(8) 0.0194(2) Uani 1 1 d . . .
H11 H 0.228(5) 0.318(2) 0.5008(14) 0.023 Uiso 1 1 d . . .
C12 C 0.5240(3) 0.19460(15) 0.45556(10) 0.0211(3) Uani 1 1 d . . .
H12 H 0.4667 0.1254 0.4873 0.025 Uiso 1 1 calc R . .
C13 C 0.7477(3) 0.17679(15) 0.39945(9) 0.0204(3) Uani 1 1 d . . .
H13 H 0.8425 0.0956 0.3918 0.024 Uiso 1 1 calc R . .
C14 C 0.8342(3) 0.27918(14) 0.35383(9) 0.0179(3) Uani 1 1 d . . .
C15 C 0.6911(3) 0.39700(15) 0.36797(9) 0.0199(3) Uani 1 1 d . . .
H15 H 0.7494 0.4688 0.3393 0.024 Uiso 1 1 calc R . .
C16 C 0.4651(3) 0.40876(15) 0.42368(9) 0.0199(3) Uani 1 1 d . . .
H16 H 0.3646 0.4886 0.4322 0.024 Uiso 1 1 calc R . .
C17 C 1.0651(3) 0.26262(15) 0.28824(9) 0.0199(3) Uani 1 1 d . . .
H17A H 1.1730 0.1801 0.2957 0.024 Uiso 1 1 calc R . .
H17B H 1.1910 0.3280 0.2920 0.024 Uiso 1 1 calc R . .
N21 N 1.6385(3) 0.21284(15) 0.02475(8) 0.0255(3) Uani 1 1 d . . .
C22 C 1.5143(4) 0.32680(18) 0.04051(10) 0.0273(3) Uani 1 1 d . . .
H22 H 1.5839 0.3959 0.0115 0.033 Uiso 1 1 calc R . .
C23 C 1.2899(4) 0.35082(16) 0.09667(10) 0.0233(3) Uani 1 1 d . . .
H23 H 1.2104 0.4342 0.1058 0.028 Uiso 1 1 calc R . .
C24 C 1.1830(3) 0.25104(15) 0.13940(9) 0.0189(3) Uani 1 1 d . . .
C25 C 1.3093(3) 0.13176(16) 0.12278(10) 0.0227(3) Uani 1 1 d . . .
H25 H 1.2420 0.0606 0.1500 0.027 Uiso 1 1 calc R . .
C26 C 1.5351(4) 0.11773(17) 0.06598(10) 0.0246(3) Uani 1 1 d . . .
H26 H 1.6209 0.0356 0.0560 0.029 Uiso 1 1 calc R . .
C27 C 0.9508(3) 0.27147(16) 0.20431(9) 0.0206(3) Uani 1 1 d . . .
H27A H 0.8208 0.2077 0.2010 0.025 Uiso 1 1 calc R . .
H27B H 0.8477 0.3550 0.1961 0.025 Uiso 1 1 calc R . .
Br1 Br -0.95931(4) 0.21285(2) 0.894916(10) 0.02096(6) Uani 0.9464(7) 1 d PD A 1
C31A C -0.2783(4) 0.22968(15) 0.67721(11) 0.0167(3) Uani 0.9464(7) 1 d PD A 1
C37A C -0.0532(4) 0.2303(2) 0.60814(13) 0.02269(16) Uani 0.9464(7) 1 d PD A 1
O31A O -0.0390(3) 0.33718(12) 0.57136(8) 0.02269(16) Uani 0.9464(7) 1 d PD A 1
O32A O 0.0911(3) 0.13414(11) 0.59292(7) 0.02269(16) Uani 0.9464(7) 1 d PD A 1
C32A C -0.4270(4) 0.12706(16) 0.69192(11) 0.0173(3) Uani 0.9464(7) 1 d PD A 1
F32A F -0.3781(3) 0.02825(10) 0.64405(9) 0.0229(2) Uani 0.9464(7) 1 d PD A 1
C33A C -0.6290(4) 0.12269(15) 0.75460(12) 0.0182(3) Uani 0.9464(7) 1 d PD A 1
F33A F -0.7688(3) 0.02185(10) 0.76404(11) 0.0249(3) Uani 0.9464(7) 1 d PD A 1
C34A C -0.6930(4) 0.22050(17) 0.80673(11) 0.0185(3) Uani 0.9464(7) 1 d PD A 1
C35A C -0.5457(4) 0.32324(17) 0.79339(13) 0.0187(3) Uani 0.9464(7) 1 d PD A 1
F35A F -0.5942(3) 0.41986(12) 0.84319(10) 0.0259(3) Uani 0.9464(7) 1 d PD A 1
C36A C -0.3439(4) 0.32729(16) 0.73039(12) 0.0177(3) Uani 0.9464(7) 1 d PD A 1
F36A F -0.2021(4) 0.42773(13) 0.72420(10) 0.0241(3) Uani 0.9464(7) 1 d PD A 1
Br2 Br -0.0326(7) 0.2663(3) 0.6001(2) 0.02269(16) Uani 0.0536(7) 1 d PD A 2
C31B C -0.706(7) 0.242(2) 0.8179(18) 0.0185(3) Uani 0.0536(7) 1 d PD A 2
C37B C -0.945(6) 0.2447(17) 0.8836(17) 0.02096(6) Uani 0.0536(7) 1 d PD A 2
O31B O -0.955(4) 0.1409(16) 0.9242(11) 0.02096(6) Uani 0.0536(7) 1 d PD A 2
O32B O -1.079(4) 0.3434(16) 0.8966(12) 0.02096(6) Uani 0.0536(7) 1 d PD A 2
C32B C -0.562(9) 0.347(3) 0.804(2) 0.0187(3) Uani 0.0536(7) 1 d PD A 2
F32B F -0.624(7) 0.446(2) 0.8508(19) 0.0259(3) Uani 0.0536(7) 1 d PD A 2
C33B C -0.358(8) 0.352(3) 0.742(2) 0.0177(3) Uani 0.0536(7) 1 d PD A 2
F33B F -0.211(7) 0.451(3) 0.735(2) 0.0241(3) Uani 0.0536(7) 1 d PD A 2
C34B C -0.298(7) 0.259(2) 0.6881(17) 0.0167(3) Uani 0.0536(7) 1 d PD A 2
C35B C -0.435(8) 0.153(2) 0.702(2) 0.0173(3) Uani 0.0536(7) 1 d PD A 2
F35B F -0.380(7) 0.058(2) 0.6519(18) 0.0229(2) Uani 0.0536(7) 1 d PD A 2
C36B C -0.661(6) 0.154(2) 0.7580(18) 0.0182(3) Uani 0.0536(7) 1 d PD A 2
F36B F -0.792(7) 0.050(2) 0.763(2) 0.0249(3) Uani 0.0536(7) 1 d PD A 2

loop_
 _atom_site_aniso_label
 _atom_site_aniso_U_11
 _atom_site_aniso_U_22
 _atom_site_aniso_U_33
 _atom_site_aniso_U_23
 _atom_site_aniso_U_13
 _atom_site_aniso_U_12
N11 0.0165(6) 0.0232(6) 0.0180(6) -0.0030(5) 0.0019(5) -0.0012(5)
C12 0.0222(7) 0.0202(7) 0.0205(7) 0.0003(5) 0.0011(6) -0.0031(6)
C13 0.0209(7) 0.0195(7) 0.0200(7) -0.0021(5) 0.0008(5) -0.0003(5)
C14 0.0161(6) 0.0218(7) 0.0158(6) -0.0029(5) -0.0001(5) -0.0020(5)
C15 0.0200(7) 0.0196(7) 0.0195(6) -0.0003(5) 0.0017(5) -0.0024(5)
C16 0.0206(7) 0.0199(7) 0.0189(6) -0.0028(5) -0.0005(5) -0.0004(5)
C17 0.0171(6) 0.0260(7) 0.0161(6) -0.0016(5) 0.0013(5) -0.0011(5)
N21 0.0216(6) 0.0349(8) 0.0189(6) -0.0027(5) 0.0026(5) -0.0014(6)
C22 0.0268(8) 0.0314(9) 0.0225(7) 0.0038(6) 0.0055(6) -0.0051(7)
C23 0.0245(7) 0.0217(7) 0.0225(7) -0.0009(6) 0.0031(6) -0.0008(6)
C24 0.0171(6) 0.0234(7) 0.0164(6) -0.0025(5) -0.0003(5) -0.0024(5)
C25 0.0238(7) 0.0225(7) 0.0219(7) -0.0021(6) 0.0001(6) -0.0038(6)
C26 0.0231(7) 0.0276(8) 0.0222(7) -0.0066(6) -0.0010(6) 0.0025(6)
C27 0.0177(6) 0.0271(7) 0.0169(6) -0.0019(5) 0.0012(5) -0.0029(6)
Br1 0.01706(8) 0.02808(10) 0.01661(9) 0.00168(6) 0.00269(5) -0.00113(7)
C31A 0.0147(6) 0.0179(8) 0.0167(7) 0.0002(6) 0.0012(5) 0.0000(6)
C37A 0.0218(3) 0.0218(4) 0.0223(3) 0.0021(3) 0.0046(3) 0.0018(3)
O31A 0.0218(3) 0.0218(4) 0.0223(3) 0.0021(3) 0.0046(3) 0.0018(3)
O32A 0.0218(3) 0.0218(4) 0.0223(3) 0.0021(3) 0.0046(3) 0.0018(3)
C32A 0.0186(6) 0.0155(8) 0.0176(8) -0.0019(6) 0.0000(6) -0.0014(7)
F32A 0.0250(5) 0.0178(6) 0.0253(5) -0.0060(5) 0.0040(4) -0.0028(5)
C33A 0.0171(7) 0.0173(8) 0.0200(7) 0.0018(6) 0.0005(5) -0.0029(6)
F33A 0.0263(6) 0.0216(6) 0.0272(5) 0.0012(6) 0.0039(4) -0.0091(6)
C34A 0.0150(6) 0.0236(8) 0.0161(8) 0.0009(6) 0.0013(5) -0.0005(6)
C35A 0.0198(7) 0.0184(9) 0.0173(8) -0.0024(6) 0.0009(6) 0.0002(7)
F35A 0.0308(7) 0.0232(7) 0.0228(6) -0.0080(5) 0.0060(4) -0.0024(6)
C36A 0.0186(7) 0.0167(8) 0.0176(8) 0.0001(5) 0.0002(6) -0.0027(7)
F36A 0.0277(5) 0.0203(7) 0.0250(7) -0.0032(4) 0.0041(5) -0.0093(5)
Br2 0.0218(3) 0.0218(4) 0.0223(3) 0.0021(3) 0.0046(3) 0.0018(3)
C31B 0.0150(6) 0.0236(8) 0.0161(8) 0.0009(6) 0.0013(5) -0.0005(6)
C37B 0.01706(8) 0.02808(10) 0.01661(9) 0.00168(6) 0.00269(5) -0.00113(7)
O31B 0.01706(8) 0.02808(10) 0.01661(9) 0.00168(6) 0.00269(5) -0.00113(7)
O32B 0.01706(8) 0.02808(10) 0.01661(9) 0.00168(6) 0.00269(5) -0.00113(7)
C32B 0.0198(7) 0.0184(9) 0.0173(8) -0.0024(6) 0.0009(6) 0.0002(7)
F32B 0.0308(7) 0.0232(7) 0.0228(6) -0.0080(5) 0.0060(4) -0.0024(6)
C33B 0.0186(7) 0.0167(8) 0.0176(8) 0.0001(5) 0.0002(6) -0.0027(7)
F33B 0.0277(5) 0.0203(7) 0.0250(7) -0.0032(4) 0.0041(5) -0.0093(5)
C34B 0.0147(6) 0.0179(8) 0.0167(7) 0.0002(6) 0.0012(5) 0.0000(6)
C35B 0.0186(6) 0.0155(8) 0.0176(8) -0.0019(6) 0.0000(6) -0.0014(7)
F35B 0.0250(5) 0.0178(6) 0.0253(5) -0.0060(5) 0.0040(4) -0.0028(5)
C36B 0.0171(7) 0.0173(8) 0.0200(7) 0.0018(6) 0.0005(5) -0.0029(6)
F36B 0.0263(6) 0.0216(6) 0.0272(5) 0.0012(6) 0.0039(4) -0.0091(6)

_geom_special_details
;
All e.s.d.'s (except the e.s.d. in the dihedral angle between two l.s. planes)
are estimated using the full covariance matrix. The cell e.s.d.'s are taken
into account individually in the estimation of e.s.d.'s in distances, angles
and torsion angles; correlations between e.s.d.'s in cell parameters are only
used when they are defined by crystal symmetry. An approximate (isotropic)
treatment of cell e.s.d.'s is used for estimating e.s.d.'s involving l.s.
planes.
;

loop_
 _geom_bond_atom_site_label_1
 _geom_bond_atom_site_label_2
 _geom_bond_distance
 _geom_bond_site_symmetry_2
 _geom_bond_publ_flag
N11 C16 1.339(2) . ?
N11 C12 1.343(2) . ?
N11 H11 0.92(2) . ?
C12 C13 1.376(2) . ?
C12 H12 0.9500 . ?
C13 C14 1.397(2) . ?
C13 H13 0.9500 . ?
C14 C15 1.396(2) . ?
C14 C17 1.501(2) . ?
C15 C16 1.377(2) . ?
C15 H15 0.9500 . ?
C16 H16 0.9500 . ?
C17 C27 1.538(2) . ?
C17 H17A 0.9900 . ?
C17 H17B 0.9900 . ?
N21 C22 1.332(2) . ?
N21 C26 1.332(2) . ?
C22 C23 1.386(2) . ?
C22 H22 0.9500 . ?
C23 C24 1.390(2) . ?
C23 H23 0.9500 . ?
C24 C25 1.388(2) . ?
C24 C27 1.501(2) . ?
C25 C26 1.388(2) . ?
C25 H25 0.9500 . ?
C26 H26 0.9500 . ?
C27 H27A 0.9900 . ?
C27 H27B 0.9900 . ?
Br1 C34A 1.8808(16) . ?
C31A C32A 1.390(2) . ?
C31A C36A 1.391(2) . ?
C31A C37A 1.521(3) . ?
C37A O32A 1.208(2) . ?
C37A O31A 1.287(3) . ?
C32A F32A 1.3404(18) . ?
C32A C33A 1.376(2) . ?
C33A F33A 1.341(2) . ?
C33A C34A 1.381(2) . ?
C34A C35A 1.385(2) . ?
C35A F35A 1.3415(19) . ?
C35A C36A 1.378(2) . ?
C36A F36A 1.3423(19) . ?
Br2 C34B 1.875(9) . ?
C31B C36B 1.387(9) . ?
C31B C32B 1.395(9) . ?
C31B C37B 1.527(9) . ?
C37B O32B 1.201(9) . ?
C37B O31B 1.287(9) . ?
C32B F32B 1.338(9) . ?
C32B C33B 1.372(9) . ?
C33B F33B 1.343(9) . ?
C33B C34B 1.371(9) . ?
C34B C35B 1.385(9) . ?
C35B F35B 1.336(9) . ?
C35B C36B 1.382(9) . ?
C36B F36B 1.343(9) . ?

loop_
 _geom_angle_atom_site_label_1
 _geom_angle_atom_site_label_2
 _geom_angle_atom_site_label_3
 _geom_angle
 _geom_angle_site_symmetry_1
 _geom_angle_site_symmetry_3
 _geom_angle_publ_flag
C16 N11 C12 121.15(14) . . ?
C16 N11 H11 118.7(14) . . ?
C12 N11 H11 120.1(14) . . ?
N11 C12 C13 120.81(15) . . ?
N11 C12 H12 119.6 . . ?
C13 C12 H12 119.6 . . ?
C12 C13 C14 119.42(14) . . ?
C12 C13 H13 120.3 . . ?
C14 C13 H13 120.3 . . ?
C15 C14 C13 118.27(14) . . ?
C15 C14 C17 120.55(14) . . ?
C13 C14 C17 121.10(14) . . ?
C16 C15 C14 119.74(15) . . ?
C16 C15 H15 120.1 . . ?
C14 C15 H15 120.1 . . ?
N11 C16 C15 120.56(14) . . ?
N11 C16 H16 119.7 . . ?
C15 C16 H16 119.7 . . ?
C14 C17 C27 110.88(12) . . ?
C14 C17 H17A 109.5 . . ?
C27 C17 H17A 109.5 . . ?
C14 C17 H17B 109.5 . . ?
C27 C17 H17B 109.5 . . ?
H17A C17 H17B 108.1 . . ?
C22 N21 C26 116.60(15) . . ?
N21 C22 C23 124.06(16) . . ?
N21 C22 H22 118.0 . . ?
C23 C22 H22 118.0 . . ?
C22 C23 C24 118.99(15) . . ?
C22 C23 H23 120.5 . . ?
C24 C23 H23 120.5 . . ?
C25 C24 C23 117.35(15) . . ?
C25 C24 C27 121.08(15) . . ?
C23 C24 C27 121.47(14) . . ?
C24 C25 C26 119.21(16) . . ?
C24 C25 H25 120.4 . . ?
C26 C25 H25 120.4 . . ?
N21 C26 C25 123.77(16) . . ?
N21 C26 H26 118.1 . . ?
C25 C26 H26 118.1 . . ?
C24 C27 C17 110.36(12) . . ?
C24 C27 H27A 109.6 . . ?
C17 C27 H27A 109.6 . . ?
C24 C27 H27B 109.6 . . ?
C17 C27 H27B 109.6 . . ?
H27A C27 H27B 108.1 . . ?
C32A C31A C36A 115.88(14) . . ?
C32A C31A C37A 120.69(15) . . ?
C36A C31A C37A 123.40(16) . . ?
O32A C37A O31A 126.69(19) . . ?
O32A C37A C31A 118.82(19) . . ?
O31A C37A C31A 114.49(16) . . ?
F32A C32A C33A 117.57(15) . . ?
F32A C32A C31A 120.27(15) . . ?
C33A C32A C31A 122.16(15) . . ?
F33A C33A C32A 118.92(16) . . ?
F33A C33A C34A 119.70(15) . . ?
C32A C33A C34A 121.37(16) . . ?
C33A C34A C35A 117.32(15) . . ?
C33A C34A Br1 121.67(13) . . ?
C35A C34A Br1 120.97(12) . . ?
F35A C35A C36A 118.88(15) . . ?
F35A C35A C34A 120.02(15) . . ?
C36A C35A C34A 121.09(15) . . ?
F36A C36A C35A 117.16(14) . . ?
F36A C36A C31A 120.60(14) . . ?
C35A C36A C31A 122.17(15) . . ?
C36B C31B C32B 115.4(11) . . ?
C36B C31B C37B 123.4(14) . . ?
C32B C31B C37B 119.4(11) . . ?
O32B C37B O31B 128.1(14) . . ?
O32B C37B C31B 117.7(13) . . ?
O31B C37B C31B 113.7(13) . . ?
F32B C32B C33B 118.3(13) . . ?
F32B C32B C31B 120.1(13) . . ?
C33B C32B C31B 121.6(10) . . ?
F33B C33B C34B 118.9(12) . . ?
F33B C33B C32B 119.4(12) . . ?
C34B C33B C32B 121.6(10) . . ?
C33B C34B C35B 117.2(9) . . ?
C33B C34B Br2 122.9(9) . . ?
C35B C34B Br2 119.9(9) . . ?
F35B C35B C36B 119.1(13) . . ?
F35B C35B C34B 119.7(13) . . ?
C36B C35B C34B 120.2(12) . . ?
F36B C36B C35B 115.9(13) . . ?
F36B C36B C31B 121.1(14) . . ?
C35B C36B C31B 121.0(12) . . ?

loop_
 _geom_torsion_atom_site_label_1
 _geom_torsion_atom_site_label_2
 _geom_torsion_atom_site_label_3
 _geom_torsion_atom_site_label_4
 _geom_torsion
 _geom_torsion_site_symmetry_1
 _geom_torsion_site_symmetry_2
 _geom_torsion_site_symmetry_3
 _geom_torsion_site_symmetry_4
 _geom_torsion_publ_flag
C16 N11 C12 C13 -1.6(2) . . . . ?
N11 C12 C13 C14 1.0(2) . . . . ?
C12 C13 C14 C15 0.9(2) . . . . ?
C12 C13 C14 C17 -175.91(14) . . . . ?
C13 C14 C15 C16 -2.3(2) . . . . ?
C17 C14 C15 C16 174.55(14) . . . . ?
C12 N11 C16 C15 0.2(2) . . . . ?
C14 C15 C16 N11 1.8(2) . . . . ?
C15 C14 C17 C27 -73.61(18) . . . . ?
C13 C14 C17 C27 103.15(17) . . . . ?
C26 N21 C22 C23 0.5(3) . . . . ?
N21 C22 C23 C24 -0.6(3) . . . . ?
C22 C23 C24 C25 -0.1(2) . . . . ?
C22 C23 C24 C27 176.49(15) . . . . ?
C23 C24 C25 C26 0.8(2) . . . . ?
C27 C24 C25 C26 -175.80(14) . . . . ?
C22 N21 C26 C25 0.3(2) . . . . ?
C24 C25 C26 N21 -1.0(2) . . . . ?
C25 C24 C27 C17 77.59(18) . . . . ?
C23 C24 C27 C17 -98.90(18) . . . . ?
C14 C17 C27 C24 -178.35(13) . . . . ?
C32A C31A C37A O32A -36.9(3) . . . . ?
C36A C31A C37A O32A 141.2(2) . . . . ?
C32A C31A C37A O31A 142.9(2) . . . . ?
C36A C31A C37A O31A -38.9(3) . . . . ?
C36A C31A C32A F32A -179.9(2) . . . . ?
C37A C31A C32A F32A -1.6(3) . . . . ?
C36A C31A C32A C33A 0.7(3) . . . . ?
C37A C31A C32A C33A 178.99(19) . . . . ?
F32A C32A C33A F33A -1.0(3) . . . . ?
C31A C32A C33A F33A 178.4(2) . . . . ?
F32A C32A C33A C34A -179.9(2) . . . . ?
C31A C32A C33A C34A -0.4(3) . . . . ?
F33A C33A C34A C35A -178.9(2) . . . . ?
C32A C33A C34A C35A 0.0(3) . . . . ?
F33A C33A C34A Br1 3.5(3) . . . . ?
C32A C33A C34A Br1 -177.66(17) . . . . ?
C33A C34A C35A F35A -178.4(2) . . . . ?
Br1 C34A C35A F35A -0.8(3) . . . . ?
C33A C34A C35A C36A 0.2(3) . . . . ?
Br1 C34A C35A C36A 177.81(19) . . . . ?
F35A C35A C36A F36A 1.7(3) . . . . ?
C34A C35A C36A F36A -176.9(2) . . . . ?
F35A C35A C36A C31A 178.8(2) . . . . ?
C34A C35A C36A C31A 0.2(4) . . . . ?
C32A C31A C36A F36A 176.3(2) . . . . ?
C37A C31A C36A F36A -1.9(3) . . . . ?
C32A C31A C36A C35A -0.6(3) . . . . ?
C37A C31A C36A C35A -178.8(2) . . . . ?
C36B C31B C37B O32B -133(4) . . . . ?
C32B C31B C37B O32B 32(5) . . . . ?
C36B C31B C37B O31B 55(5) . . . . ?
C32B C31B C37B O31B -141(4) . . . . ?
C36B C31B C32B F32B 169(5) . . . . ?
C37B C31B C32B F32B 3(7) . . . . ?
C36B C31B C32B C33B -10(7) . . . . ?
C37B C31B C32B C33B -176(4) . . . . ?
F32B C32B C33B F33B 6(8) . . . . ?
C31B C32B C33B F33B -175(5) . . . . ?
F32B C32B C33B C34B -175(5) . . . . ?
C31B C32B C33B C34B 4(8) . . . . ?
F33B C33B C34B C35B 174(5) . . . . ?
C32B C33B C34B C35B -5(8) . . . . ?
F33B C33B C34B Br2 -4(7) . . . . ?
C32B C33B C34B Br2 177(4) . . . . ?
C33B C34B C35B F35B -179(5) . . . . ?
Br2 C34B C35B F35B -1(6) . . . . ?
C33B C34B C35B C36B 13(7) . . . . ?
Br2 C34B C35B C36B -169(4) . . . . ?
F35B C35B C36B F36B 7(6) . . . . ?
C34B C35B C36B F36B 176(4) . . . . ?
F35B C35B C36B C31B 172(4) . . . . ?
C34B C35B C36B C31B -20(7) . . . . ?
C32B C31B C36B F36B -179(5) . . . . ?
C37B C31B C36B F36B -14(6) . . . . ?
C32B C31B C36B C35B 18(6) . . . . ?
C37B C31B C36B C35B -177(4) . . . . ?

loop_
 _geom_hbond_atom_site_label_D
 _geom_hbond_atom_site_label_H
 _geom_hbond_atom_site_label_A
 _geom_hbond_distance_DH
 _geom_hbond_distance_HA
 _geom_hbond_distance_DA
 _geom_hbond_angle_DHA
 _geom_hbond_site_symmetry_A
N11 H11 O31A  0.92(2) 1.68(2) 2.5975(18) 175(2) .

_diffrn_measured_fraction_theta_max    0.939
_diffrn_reflns_theta_full              30.00
_diffrn_measured_fraction_theta_full   0.986
_refine_diff_density_max    0.676
_refine_diff_density_min   -0.676
_refine_diff_density_rms    0.082

#END

data_IF4OX13
_publcif_datablock.id '{356b6b46-1150-40a2-b28b-dea578182164}'

_database_code_depnum_ccdc_archive 'CCDC 1405195'

_audit_creation_method            SHELXL-97
_chemical_name_systematic
;
SD-1--20-9--7 4-I---F4-PhCH=NOH, Me4-pyrazine
;
_chemical_name_common             ?
_chemical_melting_point           ?
_chemical_formula_moiety
;
(C7 H2 F4 I N O) (C8 H12 N2)
;
_chemical_formula_sum
 'C15 H14 F4 I N3 O'
_chemical_formula_weight          455.19

loop_
 _atom_type_symbol
 _atom_type_description
 _atom_type_scat_dispersion_real
 _atom_type_scat_dispersion_imag
 _atom_type_scat_source
 'C'  'C'   0.0033   0.0016
 'International Tables Vol C Tables 4.2.6.8 and 6.1.1.4'
 'H'  'H'   0.0000   0.0000
 'International Tables Vol C Tables 4.2.6.8 and 6.1.1.4'
 'N'  'N'   0.0061   0.0033
 'International Tables Vol C Tables 4.2.6.8 and 6.1.1.4'
 'O'  'O'   0.0106   0.0060
 'International Tables Vol C Tables 4.2.6.8 and 6.1.1.4'
 'F'  'F'   0.0171   0.0103
 'International Tables Vol C Tables 4.2.6.8 and 6.1.1.4'
 'I'  'I'  -0.4742   1.8119
 'International Tables Vol C Tables 4.2.6.8 and 6.1.1.4'

_symmetry_cell_setting            Monoclinic
_symmetry_space_group_name_H-M    P2(1)/c

loop_
 _symmetry_equiv_pos_as_xyz
 'x, y, z'
 '-x, y+1/2, -z+1/2'
 '-x, -y, -z'
 'x, -y-1/2, z-1/2'

_cell_length_a                    4.1573(2)
_cell_length_b                    14.8817(8)
_cell_length_c                    26.2084(13)
_cell_angle_alpha                 90.00
_cell_angle_beta                  91.3450(10)
_cell_angle_gamma                 90.00
_cell_volume                      1621.01(14)
_cell_formula_units_Z             4
_cell_measurement_temperature     120(2)
_cell_measurement_reflns_used     9976
_cell_measurement_theta_min       2.85
_cell_measurement_theta_max       33.21

_exptl_crystal_description        rod
_exptl_crystal_colour             colourless
_exptl_crystal_size_max           0.36
_exptl_crystal_size_mid           0.14
_exptl_crystal_size_min           0.06
_exptl_crystal_density_meas       ?
_exptl_crystal_density_diffrn     1.865
_exptl_crystal_density_method     'not measured'
_exptl_crystal_F_000              888
_exptl_absorpt_coefficient_mu     2.026
_exptl_absorpt_correction_type    multi-scan
_exptl_absorpt_correction_T_min   0.5292
_exptl_absorpt_correction_T_max   0.8881
_exptl_absorpt_process_details    'SADABS'

_exptl_special_details
;
 ?
;

_diffrn_ambient_temperature       120(2)
_diffrn_radiation_wavelength      0.71073
_diffrn_radiation_type            MoK\a
_diffrn_radiation_source          'fine-focus sealed tube'
_diffrn_radiation_monochromator   graphite
_diffrn_measurement_device_type   'Bruker APEX-II CCD'
_diffrn_measurement_method        '\f and \w scans'
_diffrn_detector_area_resol_mean  ?
_diffrn_reflns_number             19470
_diffrn_reflns_av_R_equivalents   0.0196
_diffrn_reflns_av_sigmaI/netI     0.0200
_diffrn_reflns_limit_h_min        -6
_diffrn_reflns_limit_h_max        6
_diffrn_reflns_limit_k_min        -18
_diffrn_reflns_limit_k_max        21
_diffrn_reflns_limit_l_min        -40
_diffrn_reflns_limit_l_max        37
_diffrn_reflns_theta_min          2.74
_diffrn_reflns_theta_max          33.14
_reflns_number_total              5424
_reflns_number_gt                 5028
_reflns_threshold_expression      >2sigma(I)

_computing_data_collection        'Bruker APEX2'
_computing_cell_refinement        'Bruker SAINT'
_computing_data_reduction         'Bruker SAINT'
_computing_structure_solution     'SHELXS-97 (Sheldrick, 2008)'
_computing_structure_refinement   'SHELXL-97 (Sheldrick, 2008)'
_computing_molecular_graphics     'Bruker SHELXTL'
_computing_publication_material   'Bruker SHELXTL'

_refine_special_details
;
Refinement of <i>F</i>^2^ against ALL reflections. The weighted <i>R</i>-factor
<i>wR</i> and goodness of fit <i>S</i> are based on <i>F</i>^2^, conventional
<i>R</i>-factors <i>R</i> are based on <i>F</i>, with <i>F</i> set to zero for
negative <i>F</i>^2^. The threshold expression of <i>F</i>^2^ >
\s(<i>F</i>^2^) is used only for calculating <i>R</i>-factors(gt) <i>etc</i>.
and is not relevant to the choice of reflections for refinement.
<i>R</i>-factors based on <i>F</i>^2^ are statistically about twice as large
as those based on <i>F</i>, and <i>R</i>- factors based on ALL data will be
even larger.
;

_refine_ls_structure_factor_coef  Fsqd
_refine_ls_matrix_type            full
_refine_ls_weighting_scheme       calc
_refine_ls_weighting_details
 'calc w=1/[\s^2^(Fo^2^)+(0.0200P)^2^+2.0000P] where P=(Fo^2^+2Fc^2^)/3'
_atom_sites_solution_primary      direct
_atom_sites_solution_secondary    difmap
_atom_sites_solution_hydrogens    geom
_refine_ls_hydrogen_treatment     mixed
_refine_ls_extinction_method      none
_refine_ls_extinction_coef        ?
_refine_ls_number_reflns          5424
_refine_ls_number_parameters      224
_refine_ls_number_restraints      0
_refine_ls_R_factor_all           0.0290
_refine_ls_R_factor_gt            0.0263
_refine_ls_wR_factor_ref          0.0699
_refine_ls_wR_factor_gt           0.0689
_refine_ls_goodness_of_fit_ref    1.227
_refine_ls_restrained_S_all       1.227
_refine_ls_shift/su_max           0.001
_refine_ls_shift/su_mean          0.000

loop_
 _atom_site_label
 _atom_site_type_symbol
 _atom_site_fract_x
 _atom_site_fract_y
 _atom_site_fract_z
 _atom_site_U_iso_or_equiv
 _atom_site_adp_type
 _atom_site_occupancy
 _atom_site_symmetry_multiplicity
 _atom_site_calc_flag
 _atom_site_refinement_flags
 _atom_site_disorder_assembly
 _atom_site_disorder_group
I1 I -0.71982(3) 0.240045(9) -0.028023(5) 0.02385(5) Uani 1 1 d . . .
N11 N 0.9309(4) 0.33955(12) 0.38141(7) 0.0229(3) Uani 1 1 d . . .
C12 C 0.8490(5) 0.28645(14) 0.34210(8) 0.0230(4) Uani 1 1 d . . .
C13 C 0.6697(5) 0.32078(14) 0.30044(7) 0.0225(4) Uani 1 1 d . . .
N14 N 0.5881(5) 0.40726(12) 0.29930(7) 0.0234(3) Uani 1 1 d . . .
C15 C 0.6735(5) 0.46117(14) 0.33840(8) 0.0229(4) Uani 1 1 d . . .
C16 C 0.8433(5) 0.42582(14) 0.38057(8) 0.0228(4) Uani 1 1 d . . .
C22 C 0.9499(6) 0.19006(15) 0.34550(9) 0.0301(4) Uani 1 1 d . . .
H22A H 1.1789 0.1867 0.3551 0.045 Uiso 1 1 calc R . .
H22B H 0.9137 0.1610 0.3123 0.045 Uiso 1 1 calc R . .
H22C H 0.8233 0.1594 0.3713 0.045 Uiso 1 1 calc R . .
C23 C 0.5713(6) 0.26379(16) 0.25558(9) 0.0297(4) Uani 1 1 d . . .
H23A H 0.4246 0.2979 0.2331 0.044 Uiso 1 1 calc R . .
H23B H 0.4622 0.2096 0.2676 0.044 Uiso 1 1 calc R . .
H23C H 0.7626 0.2465 0.2367 0.044 Uiso 1 1 calc R . .
C25 C 0.5846(7) 0.55825(16) 0.33335(9) 0.0336(5) Uani 1 1 d . . .
H25A H 0.5152 0.5707 0.2981 0.050 Uiso 1 1 calc R . .
H25B H 0.7717 0.5956 0.3423 0.050 Uiso 1 1 calc R . .
H25C H 0.4087 0.5720 0.3563 0.050 Uiso 1 1 calc R . .
C26 C 0.9274(7) 0.48030(16) 0.42712(9) 0.0322(5) Uani 1 1 d . . .
H26A H 0.8550 0.4487 0.4576 0.048 Uiso 1 1 calc R . .
H26B H 0.8211 0.5390 0.4247 0.048 Uiso 1 1 calc R . .
H26C H 1.1610 0.4888 0.4295 0.048 Uiso 1 1 calc R . .
C31 C -0.2600(5) 0.39935(14) 0.12149(7) 0.0206(3) Uani 1 1 d . . .
C37 C -0.1376(5) 0.45268(14) 0.16467(8) 0.0235(4) Uani 1 1 d . . .
H37A H -0.2292 0.5100 0.1711 0.028 Uiso 1 1 calc R . .
N37 N 0.0890(5) 0.42394(13) 0.19385(7) 0.0255(3) Uani 1 1 d . . .
O37 O 0.1686(4) 0.48753(12) 0.23083(6) 0.0294(3) Uani 1 1 d . . .
H37 H 0.305(8) 0.461(2) 0.2496(14) 0.035 Uiso 1 1 d . . .
C32 C -0.1978(5) 0.30871(14) 0.11312(7) 0.0211(3) Uani 1 1 d . . .
F32 F -0.0082(4) 0.26174(9) 0.14545(5) 0.0295(3) Uani 1 1 d . . .
C33 C -0.3282(5) 0.26346(13) 0.07156(8) 0.0218(3) Uani 1 1 d . . .
F33 F -0.2628(4) 0.17566(9) 0.06688(5) 0.0289(3) Uani 1 1 d . . .
C34 C -0.5232(5) 0.30598(14) 0.03534(7) 0.0209(3) Uani 1 1 d . . .
C35 C -0.5864(5) 0.39591(14) 0.04333(8) 0.0225(4) Uani 1 1 d . . .
F35 F -0.7766(3) 0.44116(10) 0.01068(5) 0.0308(3) Uani 1 1 d . . .
C36 C -0.4602(5) 0.44086(13) 0.08525(8) 0.0214(3) Uani 1 1 d . . .
F36 F -0.5334(4) 0.52774(9) 0.09095(5) 0.0303(3) Uani 1 1 d . . .

loop_
 _atom_site_aniso_label
 _atom_site_aniso_U_11
 _atom_site_aniso_U_22
 _atom_site_aniso_U_33
 _atom_site_aniso_U_23
 _atom_site_aniso_U_13
 _atom_site_aniso_U_12
I1 0.02159(7) 0.02909(8) 0.02090(7) -0.00444(4) 0.00114(4) 0.00027(5)
N11 0.0254(8) 0.0228(8) 0.0204(7) 0.0014(6) -0.0009(6) -0.0039(6)
C12 0.0274(9) 0.0209(9) 0.0206(8) 0.0012(7) 0.0021(7) -0.0028(7)
C13 0.0251(9) 0.0244(9) 0.0181(8) -0.0004(7) 0.0026(7) -0.0040(7)
N14 0.0271(8) 0.0246(8) 0.0185(7) 0.0004(6) -0.0001(6) -0.0026(6)
C15 0.0264(9) 0.0222(9) 0.0202(8) 0.0003(7) -0.0003(7) -0.0020(7)
C16 0.0253(9) 0.0232(9) 0.0199(8) -0.0002(7) -0.0013(7) -0.0039(7)
C22 0.0393(12) 0.0227(10) 0.0284(10) -0.0003(8) 0.0001(9) 0.0002(8)
C23 0.0397(12) 0.0282(10) 0.0209(9) -0.0034(7) -0.0022(8) -0.0031(9)
C25 0.0484(14) 0.0234(10) 0.0287(11) -0.0010(8) -0.0064(10) 0.0025(9)
C26 0.0424(13) 0.0270(10) 0.0267(10) -0.0041(8) -0.0105(9) -0.0021(9)
C31 0.0204(8) 0.0234(9) 0.0181(8) 0.0021(6) 0.0011(6) 0.0011(7)
C37 0.0261(9) 0.0244(9) 0.0199(8) 0.0001(7) 0.0007(7) -0.0002(7)
N37 0.0279(9) 0.0300(9) 0.0184(7) -0.0012(6) -0.0007(6) -0.0012(7)
O37 0.0348(9) 0.0309(8) 0.0221(7) -0.0021(6) -0.0067(6) -0.0006(7)
C32 0.0221(9) 0.0234(9) 0.0178(8) 0.0044(6) 0.0018(6) 0.0032(7)
F32 0.0383(7) 0.0278(6) 0.0220(6) 0.0048(5) -0.0058(5) 0.0089(5)
C33 0.0251(9) 0.0201(8) 0.0202(8) 0.0018(6) 0.0035(7) 0.0019(7)
F33 0.0414(8) 0.0194(6) 0.0258(6) 0.0012(5) 0.0015(5) 0.0046(5)
C34 0.0197(8) 0.0248(9) 0.0183(8) -0.0010(7) 0.0014(6) 0.0013(7)
C35 0.0203(9) 0.0269(9) 0.0202(8) 0.0015(7) -0.0010(7) 0.0050(7)
F35 0.0319(7) 0.0323(7) 0.0275(6) -0.0010(5) -0.0096(5) 0.0121(5)
C36 0.0215(9) 0.0207(9) 0.0218(8) -0.0006(7) -0.0001(7) 0.0047(7)
F36 0.0391(8) 0.0225(6) 0.0291(6) -0.0033(5) -0.0046(5) 0.0097(5)

_geom_special_details
;
All e.s.d.'s (except the e.s.d. in the dihedral angle between two l.s. planes)
are estimated using the full covariance matrix. The cell e.s.d.'s are taken
into account individually in the estimation of e.s.d.'s in distances, angles
and torsion angles; correlations between e.s.d.'s in cell parameters are only
used when they are defined by crystal symmetry. An approximate (isotropic)
treatment of cell e.s.d.'s is used for estimating e.s.d.'s involving l.s.
planes.
;

loop_
 _geom_bond_atom_site_label_1
 _geom_bond_atom_site_label_2
 _geom_bond_distance
 _geom_bond_site_symmetry_2
 _geom_bond_publ_flag
I1 C34 2.080(2) . ?
N11 C16 1.335(3) . ?
N11 C12 1.336(3) . ?
C12 C13 1.404(3) . ?
C12 C22 1.497(3) . ?
C13 N14 1.331(3) . ?
C13 C23 1.499(3) . ?
N14 C15 1.343(3) . ?
C15 C16 1.400(3) . ?
C15 C25 1.496(3) . ?
C16 C26 1.499(3) . ?
C22 H22A 0.9800 . ?
C22 H22B 0.9800 . ?
C22 H22C 0.9800 . ?
C23 H23A 0.9800 . ?
C23 H23B 0.9800 . ?
C23 H23C 0.9800 . ?
C25 H25A 0.9800 . ?
C25 H25B 0.9800 . ?
C25 H25C 0.9800 . ?
C26 H26A 0.9800 . ?
C26 H26B 0.9800 . ?
C26 H26C 0.9800 . ?
C31 C32 1.392(3) . ?
C31 C36 1.393(3) . ?
C31 C37 1.464(3) . ?
C37 N37 1.273(3) . ?
C37 H37A 0.9500 . ?
N37 O37 1.389(2) . ?
O37 H37 0.84(4) . ?
C32 F32 1.340(2) . ?
C32 C33 1.380(3) . ?
C33 F33 1.341(2) . ?
C33 C34 1.387(3) . ?
C34 C35 1.381(3) . ?
C35 F35 1.334(2) . ?
C35 C36 1.379(3) . ?
C36 F36 1.338(2) . ?

loop_
 _geom_angle_atom_site_label_1
 _geom_angle_atom_site_label_2
 _geom_angle_atom_site_label_3
 _geom_angle
 _geom_angle_site_symmetry_1
 _geom_angle_site_symmetry_3
 _geom_angle_publ_flag
C16 N11 C12 119.44(18) . . ?
N11 C12 C13 120.37(19) . . ?
N11 C12 C22 117.06(19) . . ?
C13 C12 C22 122.56(19) . . ?
N14 C13 C12 119.99(19) . . ?
N14 C13 C23 117.69(19) . . ?
C12 C13 C23 122.3(2) . . ?
C13 N14 C15 119.85(18) . . ?
N14 C15 C16 119.83(19) . . ?
N14 C15 C25 116.67(19) . . ?
C16 C15 C25 123.48(19) . . ?
N11 C16 C15 120.47(19) . . ?
N11 C16 C26 116.64(19) . . ?
C15 C16 C26 122.9(2) . . ?
C12 C22 H22A 109.5 . . ?
C12 C22 H22B 109.5 . . ?
H22A C22 H22B 109.5 . . ?
C12 C22 H22C 109.5 . . ?
H22A C22 H22C 109.5 . . ?
H22B C22 H22C 109.5 . . ?
C13 C23 H23A 109.5 . . ?
C13 C23 H23B 109.5 . . ?
H23A C23 H23B 109.5 . . ?
C13 C23 H23C 109.5 . . ?
H23A C23 H23C 109.5 . . ?
H23B C23 H23C 109.5 . . ?
C15 C25 H25A 109.5 . . ?
C15 C25 H25B 109.5 . . ?
H25A C25 H25B 109.5 . . ?
C15 C25 H25C 109.5 . . ?
H25A C25 H25C 109.5 . . ?
H25B C25 H25C 109.5 . . ?
C16 C26 H26A 109.5 . . ?
C16 C26 H26B 109.5 . . ?
H26A C26 H26B 109.5 . . ?
C16 C26 H26C 109.5 . . ?
H26A C26 H26C 109.5 . . ?
H26B C26 H26C 109.5 . . ?
C32 C31 C36 115.64(18) . . ?
C32 C31 C37 125.80(18) . . ?
C36 C31 C37 118.56(18) . . ?
N37 C37 C31 121.4(2) . . ?
N37 C37 H37A 119.3 . . ?
C31 C37 H37A 119.3 . . ?
C37 N37 O37 110.55(19) . . ?
N37 O37 H37 104(2) . . ?
F32 C32 C33 117.30(18) . . ?
F32 C32 C31 120.95(18) . . ?
C33 C32 C31 121.75(18) . . ?
F33 C33 C32 118.09(18) . . ?
F33 C33 C34 119.91(18) . . ?
C32 C33 C34 122.00(19) . . ?
C35 C34 C33 116.67(18) . . ?
C35 C34 I1 120.38(15) . . ?
C33 C34 I1 122.94(15) . . ?
F35 C35 C36 118.34(18) . . ?
F35 C35 C34 120.28(18) . . ?
C36 C35 C34 121.37(18) . . ?
F36 C36 C35 118.33(18) . . ?
F36 C36 C31 119.12(18) . . ?
C35 C36 C31 122.55(19) . . ?

loop_
 _geom_torsion_atom_site_label_1
 _geom_torsion_atom_site_label_2
 _geom_torsion_atom_site_label_3
 _geom_torsion_atom_site_label_4
 _geom_torsion
 _geom_torsion_site_symmetry_1
 _geom_torsion_site_symmetry_2
 _geom_torsion_site_symmetry_3
 _geom_torsion_site_symmetry_4
 _geom_torsion_publ_flag
C16 N11 C12 C13 -0.6(3) . . . . ?
C16 N11 C12 C22 -179.2(2) . . . . ?
N11 C12 C13 N14 1.9(3) . . . . ?
C22 C12 C13 N14 -179.6(2) . . . . ?
N11 C12 C13 C23 -179.8(2) . . . . ?
C22 C12 C13 C23 -1.3(3) . . . . ?
C12 C13 N14 C15 -1.0(3) . . . . ?
C23 C13 N14 C15 -179.4(2) . . . . ?
C13 N14 C15 C16 -1.1(3) . . . . ?
C13 N14 C15 C25 177.6(2) . . . . ?
C12 N11 C16 C15 -1.5(3) . . . . ?
C12 N11 C16 C26 176.7(2) . . . . ?
N14 C15 C16 N11 2.4(3) . . . . ?
C25 C15 C16 N11 -176.2(2) . . . . ?
N14 C15 C16 C26 -175.7(2) . . . . ?
C25 C15 C16 C26 5.7(4) . . . . ?
C32 C31 C37 N37 13.5(3) . . . . ?
C36 C31 C37 N37 -167.3(2) . . . . ?
C31 C37 N37 O37 178.18(18) . . . . ?
C36 C31 C32 F32 179.95(18) . . . . ?
C37 C31 C32 F32 -0.8(3) . . . . ?
C36 C31 C32 C33 -0.2(3) . . . . ?
C37 C31 C32 C33 179.0(2) . . . . ?
F32 C32 C33 F33 1.4(3) . . . . ?
C31 C32 C33 F33 -178.41(18) . . . . ?
F32 C32 C33 C34 -178.92(18) . . . . ?
C31 C32 C33 C34 1.2(3) . . . . ?
F33 C33 C34 C35 178.43(18) . . . . ?
C32 C33 C34 C35 -1.2(3) . . . . ?
F33 C33 C34 I1 -0.9(3) . . . . ?
C32 C33 C34 I1 179.43(15) . . . . ?
C33 C34 C35 F35 -178.82(19) . . . . ?
I1 C34 C35 F35 0.6(3) . . . . ?
C33 C34 C35 C36 0.2(3) . . . . ?
I1 C34 C35 C36 179.59(16) . . . . ?
F35 C35 C36 F36 -0.3(3) . . . . ?
C34 C35 C36 F36 -179.39(19) . . . . ?
F35 C35 C36 C31 179.86(19) . . . . ?
C34 C35 C36 C31 0.8(3) . . . . ?
C32 C31 C36 F36 179.40(18) . . . . ?
C37 C31 C36 F36 0.1(3) . . . . ?
C32 C31 C36 C35 -0.8(3) . . . . ?
C37 C31 C36 C35 179.9(2) . . . . ?

loop_
 _geom_hbond_atom_site_label_D
 _geom_hbond_atom_site_label_H
 _geom_hbond_atom_site_label_A
 _geom_hbond_distance_DH
 _geom_hbond_distance_HA
 _geom_hbond_distance_DA
 _geom_hbond_angle_DHA
 _geom_hbond_site_symmetry_A
O37 H37 N14  0.84(4) 1.91(4) 2.746(3) 173(3) .

_diffrn_measured_fraction_theta_max    0.876
_diffrn_reflns_theta_full              25.00
_diffrn_measured_fraction_theta_full   0.983
_refine_diff_density_max    0.997
_refine_diff_density_min   -0.920
_refine_diff_density_rms    0.091

#END

data_IF4OX11
_publcif_datablock.id '{d1066dd7-08e3-4e02-9bca-1463e4069b21}'

_database_code_depnum_ccdc_archive 'CCDC 1405196'

_audit_creation_method            SHELXL-97
_chemical_name_systematic
;
CS---AS-9--11 4-I---F4-PhCHO oxime, 1,2-bis(4-pyridyl)ethane
;
_chemical_name_common             ?
_chemical_melting_point           ?
_chemical_formula_moiety
;
(C7 H2 F4 I N O) (C12 H12 N2)
;
_chemical_formula_sum
 'C19 H14 F4 I N3 O'
_chemical_formula_weight          503.23

loop_
 _atom_type_symbol
 _atom_type_description
 _atom_type_scat_dispersion_real
 _atom_type_scat_dispersion_imag
 _atom_type_scat_source
 'C'  'C'   0.0033   0.0016
 'International Tables Vol C Tables 4.2.6.8 and 6.1.1.4'
 'H'  'H'   0.0000   0.0000
 'International Tables Vol C Tables 4.2.6.8 and 6.1.1.4'
 'N'  'N'   0.0061   0.0033
 'International Tables Vol C Tables 4.2.6.8 and 6.1.1.4'
 'O'  'O'   0.0106   0.0060
 'International Tables Vol C Tables 4.2.6.8 and 6.1.1.4'
 'F'  'F'   0.0171   0.0103
 'International Tables Vol C Tables 4.2.6.8 and 6.1.1.4'
 'I'  'I'  -0.4742   1.8119
 'International Tables Vol C Tables 4.2.6.8 and 6.1.1.4'

_symmetry_cell_setting            Monoclinic
_symmetry_space_group_name_H-M    P2(1)/n

loop_
 _symmetry_equiv_pos_as_xyz
 'x, y, z'
 '-x+1/2, y+1/2, -z+1/2'
 '-x, -y, -z'
 'x-1/2, -y-1/2, z-1/2'

_cell_length_a                    6.2801(9)
_cell_length_b                    11.2226(15)
_cell_length_c                    26.846(4)
_cell_angle_alpha                 90.00
_cell_angle_beta                  95.661(4)
_cell_angle_gamma                 90.00
_cell_volume                      1882.8(5)
_cell_formula_units_Z             4
_cell_measurement_temperature     120(2)
_cell_measurement_reflns_used     9874
_cell_measurement_theta_min       2.37
_cell_measurement_theta_max       31.73

_exptl_crystal_description        plate
_exptl_crystal_colour             colourless
_exptl_crystal_size_max           0.34
_exptl_crystal_size_mid           0.28
_exptl_crystal_size_min           0.14
_exptl_crystal_density_meas       ?
_exptl_crystal_density_diffrn     1.775
_exptl_crystal_density_method     'not measured'
_exptl_crystal_F_000              984
_exptl_absorpt_coefficient_mu     1.754
_exptl_absorpt_correction_type    multi-scan
_exptl_absorpt_correction_T_min   0.5870
_exptl_absorpt_correction_T_max   0.7913
_exptl_absorpt_process_details    'SADABS'

_exptl_special_details
;
 ?
;

_diffrn_ambient_temperature       120(2)
_diffrn_radiation_wavelength      0.71073
_diffrn_radiation_type            MoK\a
_diffrn_radiation_source          'fine-focus sealed tube'
_diffrn_radiation_monochromator   graphite
_diffrn_measurement_device_type   'Bruker APEX-II CCD'
_diffrn_measurement_method        '\f and \w scans'
_diffrn_detector_area_resol_mean  ?
_diffrn_reflns_number             28823
_diffrn_reflns_av_R_equivalents   0.0353
_diffrn_reflns_av_sigmaI/netI     0.0286
_diffrn_reflns_limit_h_min        -8
_diffrn_reflns_limit_h_max        9
_diffrn_reflns_limit_k_min        -16
_diffrn_reflns_limit_k_max        15
_diffrn_reflns_limit_l_min        -39
_diffrn_reflns_limit_l_max        40
_diffrn_reflns_theta_min          1.97
_diffrn_reflns_theta_max          32.03
_reflns_number_total              6405
_reflns_number_gt                 5234
_reflns_threshold_expression      >2sigma(I)

_computing_data_collection        'Bruker APEX2'
_computing_cell_refinement        'Bruker SAINT'
_computing_data_reduction         'Bruker SAINT'
_computing_structure_solution     'SHELXS-97 (Sheldrick, 2008)'
_computing_structure_refinement   'SHELXL-97 (Sheldrick, 2008)'
_computing_molecular_graphics     'Bruker SHELXTL'
_computing_publication_material   'Bruker SHELXTL'

_refine_special_details
;
Refinement of <i>F</i>^2^ against ALL reflections. The weighted <i>R</i>-factor
<i>wR</i> and goodness of fit <i>S</i> are based on <i>F</i>^2^, conventional
<i>R</i>-factors <i>R</i> are based on <i>F</i>, with <i>F</i> set to zero for
negative <i>F</i>^2^. The threshold expression of <i>F</i>^2^ >
\s(<i>F</i>^2^) is used only for calculating <i>R</i>-factors(gt) <i>etc</i>.
and is not relevant to the choice of reflections for refinement.
<i>R</i>-factors based on <i>F</i>^2^ are statistically about twice as large
as those based on <i>F</i>, and <i>R</i>- factors based on ALL data will be
even larger.
;

_refine_ls_structure_factor_coef  Fsqd
_refine_ls_matrix_type            full
_refine_ls_weighting_scheme       calc
_refine_ls_weighting_details
 'calc w=1/[\s^2^(Fo^2^)+(0.0400P)^2^+0.5000P] where P=(Fo^2^+2Fc^2^)/3'
_atom_sites_solution_primary      direct
_atom_sites_solution_secondary    difmap
_atom_sites_solution_hydrogens    geom
_refine_ls_hydrogen_treatment     mixed
_refine_ls_extinction_method      none
_refine_ls_extinction_coef        ?
_refine_ls_number_reflns          6405
_refine_ls_number_parameters      256
_refine_ls_number_restraints      0
_refine_ls_R_factor_all           0.0383
_refine_ls_R_factor_gt            0.0287
_refine_ls_wR_factor_ref          0.0787
_refine_ls_wR_factor_gt           0.0731
_refine_ls_goodness_of_fit_ref    1.026
_refine_ls_restrained_S_all       1.026
_refine_ls_shift/su_max           0.003
_refine_ls_shift/su_mean          0.000

loop_
 _atom_site_label
 _atom_site_type_symbol
 _atom_site_fract_x
 _atom_site_fract_y
 _atom_site_fract_z
 _atom_site_U_iso_or_equiv
 _atom_site_adp_type
 _atom_site_occupancy
 _atom_site_symmetry_multiplicity
 _atom_site_calc_flag
 _atom_site_refinement_flags
 _atom_site_disorder_assembly
 _atom_site_disorder_group
C11 C 1.0834(3) 0.61419(16) 0.34975(6) 0.0322(3) Uani 1 1 d . . .
C12 C 1.0054(3) 0.50210(17) 0.36022(7) 0.0344(3) Uani 1 1 d . . .
F12 F 0.81031(17) 0.46804(11) 0.34078(5) 0.0447(3) Uani 1 1 d . . .
C13 C 1.1241(3) 0.42204(16) 0.39035(7) 0.0353(3) Uani 1 1 d . . .
F13 F 1.0372(2) 0.31534(10) 0.39857(6) 0.0478(3) Uani 1 1 d . . .
C14 C 1.3293(3) 0.44800(16) 0.41139(6) 0.0341(3) Uani 1 1 d . . .
I1 I 1.51017(2) 0.328867(12) 0.458343(4) 0.04006(5) Uani 1 1 d . . .
C15 C 1.4094(3) 0.55835(17) 0.40050(6) 0.0339(3) Uani 1 1 d . . .
F15 F 1.60875(17) 0.58920(11) 0.41906(4) 0.0422(3) Uani 1 1 d . . .
C16 C 1.2901(3) 0.63888(17) 0.37104(7) 0.0332(3) Uani 1 1 d . . .
F16 F 1.37725(18) 0.74594(10) 0.36298(4) 0.0430(3) Uani 1 1 d . . .
C17 C 0.9682(3) 0.70613(18) 0.31989(7) 0.0363(4) Uani 1 1 d . . .
H17A H 1.0337 0.7817 0.3167 0.044 Uiso 1 1 calc R . .
N17 N 0.7806(3) 0.68800(14) 0.29777(6) 0.0377(3) Uani 1 1 d . . .
O17 O 0.7077(2) 0.78911(14) 0.27185(6) 0.0449(3) Uani 1 1 d . . .
H17 H 0.583(5) 0.768(3) 0.2586(10) 0.054 Uiso 1 1 d . . .
N21 N 0.3302(3) 0.70842(17) 0.22878(6) 0.0424(4) Uani 1 1 d . . .
C22 C 0.3054(3) 0.5901(2) 0.22987(8) 0.0435(4) Uani 1 1 d . . .
H22 H 0.4167 0.5434 0.2466 0.052 Uiso 1 1 calc R . .
C23 C 0.1258(3) 0.53254(19) 0.20789(7) 0.0424(4) Uani 1 1 d . . .
H23 H 0.1150 0.4482 0.2095 0.051 Uiso 1 1 calc R . .
C24 C -0.0390(3) 0.5995(2) 0.18341(7) 0.0406(4) Uani 1 1 d . . .
C25 C -0.0134(3) 0.7214(2) 0.18205(7) 0.0429(4) Uani 1 1 d . . .
H25 H -0.1218 0.7703 0.1655 0.051 Uiso 1 1 calc R . .
C26 C 0.1709(4) 0.7712(2) 0.20492(7) 0.0434(4) Uani 1 1 d . . .
H26 H 0.1858 0.8554 0.2037 0.052 Uiso 1 1 calc R . .
C27 C -0.2374(3) 0.5415(2) 0.15795(8) 0.0487(5) Uani 1 1 d . . .
H27A H -0.2659 0.4661 0.1753 0.058 Uiso 1 1 calc R . .
H27B H -0.3619 0.5948 0.1599 0.058 Uiso 1 1 calc R . .
N31 N -0.7163(3) 0.31924(17) 0.02210(7) 0.0463(4) Uani 1 1 d . . .
C32 C -0.7484(3) 0.4285(2) 0.03839(8) 0.0513(5) Uani 1 1 d . . .
H32 H -0.8867 0.4622 0.0311 0.062 Uiso 1 1 calc R . .
C33 C -0.5940(4) 0.4967(2) 0.06521(8) 0.0479(5) Uani 1 1 d . . .
H33 H -0.6262 0.5748 0.0759 0.058 Uiso 1 1 calc R . .
C34 C -0.3915(3) 0.44918(18) 0.07623(7) 0.0396(4) Uani 1 1 d . . .
C35 C -0.3588(4) 0.33600(18) 0.05991(9) 0.0444(5) Uani 1 1 d . . .
H35 H -0.2227 0.2995 0.0670 0.053 Uiso 1 1 calc R . .
C36 C -0.5225(4) 0.2743(2) 0.03306(8) 0.0466(5) Uani 1 1 d . . .
H36 H -0.4947 0.1960 0.0220 0.056 Uiso 1 1 calc R . .
C37 C -0.2086(4) 0.5164(2) 0.10446(9) 0.0570(6) Uani 1 1 d . . .
H37A H -0.0756 0.4697 0.1031 0.068 Uiso 1 1 calc R . .
H37B H -0.1897 0.5931 0.0872 0.068 Uiso 1 1 calc R . .

loop_
 _atom_site_aniso_label
 _atom_site_aniso_U_11
 _atom_site_aniso_U_22
 _atom_site_aniso_U_33
 _atom_site_aniso_U_23
 _atom_site_aniso_U_13
 _atom_site_aniso_U_12
C11 0.0296(7) 0.0333(9) 0.0333(8) -0.0042(6) 0.0012(6) -0.0003(6)
C12 0.0283(7) 0.0358(9) 0.0386(8) -0.0048(7) 0.0001(6) -0.0026(6)
F12 0.0313(5) 0.0417(6) 0.0587(7) -0.0016(5) -0.0073(5) -0.0070(4)
C13 0.0356(8) 0.0311(9) 0.0393(9) -0.0020(7) 0.0033(7) -0.0026(7)
F13 0.0428(6) 0.0357(6) 0.0640(8) 0.0072(5) 0.0006(5) -0.0075(5)
C14 0.0342(8) 0.0356(9) 0.0322(8) -0.0025(7) 0.0022(6) 0.0026(7)
I1 0.04208(8) 0.04368(9) 0.03394(7) 0.00145(4) 0.00129(5) 0.00812(5)
C15 0.0283(7) 0.0403(9) 0.0326(8) -0.0050(7) -0.0006(6) -0.0013(6)
F15 0.0313(5) 0.0484(7) 0.0450(6) -0.0045(5) -0.0067(4) -0.0052(4)
C16 0.0319(8) 0.0323(8) 0.0353(8) -0.0031(7) 0.0024(6) -0.0048(6)
F16 0.0392(6) 0.0373(6) 0.0513(7) 0.0026(5) -0.0019(5) -0.0097(5)
C17 0.0352(8) 0.0339(9) 0.0392(9) -0.0021(7) 0.0006(7) 0.0000(7)
N17 0.0373(8) 0.0366(8) 0.0379(8) -0.0023(6) -0.0025(6) 0.0043(6)
O17 0.0390(7) 0.0410(7) 0.0521(8) 0.0036(7) -0.0083(6) 0.0055(6)
N21 0.0430(9) 0.0486(10) 0.0341(8) 0.0000(7) -0.0042(6) -0.0011(7)
C22 0.0402(9) 0.0481(11) 0.0406(10) 0.0043(8) -0.0046(7) 0.0068(8)
C23 0.0453(10) 0.0413(10) 0.0394(9) 0.0017(8) -0.0021(7) 0.0012(8)
C24 0.0392(9) 0.0525(12) 0.0293(8) 0.0023(7) -0.0016(6) -0.0014(8)
C25 0.0435(10) 0.0511(12) 0.0327(9) 0.0054(8) -0.0029(7) 0.0087(9)
C26 0.0524(11) 0.0432(11) 0.0333(9) 0.0015(8) -0.0020(7) 0.0026(9)
C27 0.0409(10) 0.0671(15) 0.0370(9) 0.0035(9) -0.0023(7) -0.0083(9)
N31 0.0407(9) 0.0594(12) 0.0375(8) -0.0035(7) -0.0022(7) -0.0078(7)
C32 0.0391(10) 0.0703(15) 0.0436(11) 0.0004(10) -0.0010(8) 0.0154(10)
C33 0.0608(12) 0.0399(11) 0.0431(10) -0.0043(8) 0.0050(9) 0.0112(9)
C34 0.0460(10) 0.0404(10) 0.0324(8) -0.0023(7) 0.0034(7) -0.0075(8)
C35 0.0390(10) 0.0437(11) 0.0487(11) -0.0022(8) -0.0056(8) 0.0046(8)
C36 0.0525(12) 0.0354(11) 0.0503(11) -0.0061(8) -0.0034(9) -0.0013(8)
C37 0.0596(13) 0.0696(16) 0.0430(11) -0.0176(10) 0.0109(9) -0.0264(12)

_geom_special_details
;
All e.s.d.'s (except the e.s.d. in the dihedral angle between two l.s. planes)
are estimated using the full covariance matrix. The cell e.s.d.'s are taken
into account individually in the estimation of e.s.d.'s in distances, angles
and torsion angles; correlations between e.s.d.'s in cell parameters are only
used when they are defined by crystal symmetry. An approximate (isotropic)
treatment of cell e.s.d.'s is used for estimating e.s.d.'s involving l.s.
planes.
;

loop_
 _geom_bond_atom_site_label_1
 _geom_bond_atom_site_label_2
 _geom_bond_distance
 _geom_bond_site_symmetry_2
 _geom_bond_publ_flag
C11 C12 1.389(3) . ?
C11 C16 1.394(2) . ?
C11 C17 1.455(3) . ?
C12 F12 1.3392(19) . ?
C12 C13 1.378(3) . ?
C13 F13 1.343(2) . ?
C13 C14 1.386(2) . ?
C14 C15 1.379(3) . ?
C14 I1 2.0936(18) . ?
C15 F15 1.3463(19) . ?
C15 C16 1.373(3) . ?
C16 F16 1.347(2) . ?
C17 N17 1.282(2) . ?
C17 H17A 0.9500 . ?
N17 O17 1.385(2) . ?
O17 H17 0.86(3) . ?
N21 C22 1.338(3) . ?
N21 C26 1.335(3) . ?
C22 C23 1.380(3) . ?
C22 H22 0.9500 . ?
C23 C24 1.391(3) . ?
C23 H23 0.9500 . ?
C24 C25 1.378(3) . ?
C24 C27 1.509(3) . ?
C25 C26 1.375(3) . ?
C25 H25 0.9500 . ?
C26 H26 0.9500 . ?
C27 C37 1.492(3) . ?
C27 H27A 0.9900 . ?
C27 H27B 0.9900 . ?
N31 C36 1.323(3) . ?
N31 C32 1.324(3) . ?
C32 C33 1.381(3) . ?
C32 H32 0.9500 . ?
C33 C34 1.384(3) . ?
C33 H33 0.9500 . ?
C34 C35 1.366(3) . ?
C34 C37 1.514(3) . ?
C35 C36 1.382(3) . ?
C35 H35 0.9500 . ?
C36 H36 0.9500 . ?
C37 H37A 0.9900 . ?
C37 H37B 0.9900 . ?

loop_
 _geom_angle_atom_site_label_1
 _geom_angle_atom_site_label_2
 _geom_angle_atom_site_label_3
 _geom_angle
 _geom_angle_site_symmetry_1
 _geom_angle_site_symmetry_3
 _geom_angle_publ_flag
C12 C11 C16 115.47(16) . . ?
C12 C11 C17 125.99(16) . . ?
C16 C11 C17 118.53(17) . . ?
F12 C12 C13 117.64(16) . . ?
F12 C12 C11 120.47(16) . . ?
C13 C12 C11 121.89(16) . . ?
F13 C13 C12 118.21(16) . . ?
F13 C13 C14 119.80(16) . . ?
C12 C13 C14 121.98(17) . . ?
C15 C14 C13 116.50(16) . . ?
C15 C14 I1 120.92(13) . . ?
C13 C14 I1 122.58(14) . . ?
F15 C15 C16 118.59(16) . . ?
F15 C15 C14 119.85(16) . . ?
C16 C15 C14 121.57(16) . . ?
F16 C16 C15 118.19(15) . . ?
F16 C16 C11 119.23(16) . . ?
C15 C16 C11 122.58(17) . . ?
N17 C17 C11 121.81(18) . . ?
N17 C17 H17A 119.1 . . ?
C11 C17 H17A 119.1 . . ?
C17 N17 O17 110.23(17) . . ?
N17 O17 H17 103.0(19) . . ?
C22 N21 C26 116.83(18) . . ?
N21 C22 C23 123.17(18) . . ?
N21 C22 H22 118.4 . . ?
C23 C22 H22 118.4 . . ?
C22 C23 C24 119.2(2) . . ?
C22 C23 H23 120.4 . . ?
C24 C23 H23 120.4 . . ?
C25 C24 C23 117.75(18) . . ?
C25 C24 C27 120.68(18) . . ?
C23 C24 C27 121.5(2) . . ?
C26 C25 C24 119.19(18) . . ?
C26 C25 H25 120.4 . . ?
C24 C25 H25 120.4 . . ?
N21 C26 C25 123.9(2) . . ?
N21 C26 H26 118.1 . . ?
C25 C26 H26 118.1 . . ?
C37 C27 C24 110.14(18) . . ?
C37 C27 H27A 109.6 . . ?
C24 C27 H27A 109.6 . . ?
C37 C27 H27B 109.6 . . ?
C24 C27 H27B 109.6 . . ?
H27A C27 H27B 108.1 . . ?
C36 N31 C32 116.50(19) . . ?
N31 C32 C33 124.3(2) . . ?
N31 C32 H32 117.9 . . ?
C33 C32 H32 117.9 . . ?
C32 C33 C34 118.8(2) . . ?
C32 C33 H33 120.6 . . ?
C34 C33 H33 120.6 . . ?
C35 C34 C33 117.01(19) . . ?
C35 C34 C37 119.6(2) . . ?
C33 C34 C37 123.4(2) . . ?
C34 C35 C36 120.4(2) . . ?
C34 C35 H35 119.8 . . ?
C36 C35 H35 119.8 . . ?
N31 C36 C35 123.1(2) . . ?
N31 C36 H36 118.5 . . ?
C35 C36 H36 118.5 . . ?
C27 C37 C34 114.70(18) . . ?
C27 C37 H37A 108.6 . . ?
C34 C37 H37A 108.6 . . ?
C27 C37 H37B 108.6 . . ?
C34 C37 H37B 108.6 . . ?
H37A C37 H37B 107.6 . . ?

loop_
 _geom_torsion_atom_site_label_1
 _geom_torsion_atom_site_label_2
 _geom_torsion_atom_site_label_3
 _geom_torsion_atom_site_label_4
 _geom_torsion
 _geom_torsion_site_symmetry_1
 _geom_torsion_site_symmetry_2
 _geom_torsion_site_symmetry_3
 _geom_torsion_site_symmetry_4
 _geom_torsion_publ_flag
C16 C11 C12 F12 -178.54(16) . . . . ?
C17 C11 C12 F12 2.6(3) . . . . ?
C16 C11 C12 C13 1.0(3) . . . . ?
C17 C11 C12 C13 -177.79(18) . . . . ?
F12 C12 C13 F13 -0.3(3) . . . . ?
C11 C12 C13 F13 -179.89(17) . . . . ?
F12 C12 C13 C14 178.67(16) . . . . ?
C11 C12 C13 C14 -0.9(3) . . . . ?
F13 C13 C14 C15 178.76(16) . . . . ?
C12 C13 C14 C15 -0.2(3) . . . . ?
F13 C13 C14 I1 -2.2(2) . . . . ?
C12 C13 C14 I1 178.83(14) . . . . ?
C13 C14 C15 F15 -179.12(16) . . . . ?
I1 C14 C15 F15 1.9(2) . . . . ?
C13 C14 C15 C16 1.1(3) . . . . ?
I1 C14 C15 C16 -177.91(14) . . . . ?
F15 C15 C16 F16 -1.3(2) . . . . ?
C14 C15 C16 F16 178.49(16) . . . . ?
F15 C15 C16 C11 179.23(16) . . . . ?
C14 C15 C16 C11 -1.0(3) . . . . ?
C12 C11 C16 F16 -179.59(16) . . . . ?
C17 C11 C16 F16 -0.7(3) . . . . ?
C12 C11 C16 C15 -0.1(3) . . . . ?
C17 C11 C16 C15 178.82(17) . . . . ?
C12 C11 C17 N17 -3.7(3) . . . . ?
C16 C11 C17 N17 177.48(18) . . . . ?
C11 C17 N17 O17 -179.74(16) . . . . ?
C26 N21 C22 C23 -0.1(3) . . . . ?
N21 C22 C23 C24 -0.2(3) . . . . ?
C22 C23 C24 C25 0.5(3) . . . . ?
C22 C23 C24 C27 178.95(19) . . . . ?
C23 C24 C25 C26 -0.4(3) . . . . ?
C27 C24 C25 C26 -178.92(19) . . . . ?
C22 N21 C26 C25 0.2(3) . . . . ?
C24 C25 C26 N21 0.1(3) . . . . ?
C25 C24 C27 C37 87.2(3) . . . . ?
C23 C24 C27 C37 -91.3(3) . . . . ?
C36 N31 C32 C33 0.5(3) . . . . ?
N31 C32 C33 C34 -0.1(4) . . . . ?
C32 C33 C34 C35 -0.6(3) . . . . ?
C32 C33 C34 C37 178.8(2) . . . . ?
C33 C34 C35 C36 0.9(3) . . . . ?
C37 C34 C35 C36 -178.5(2) . . . . ?
C32 N31 C36 C35 -0.2(3) . . . . ?
C34 C35 C36 N31 -0.5(4) . . . . ?
C24 C27 C37 C34 175.4(2) . . . . ?
C35 C34 C37 C27 -113.4(3) . . . . ?
C33 C34 C37 C27 67.3(3) . . . . ?

loop_
 _geom_hbond_atom_site_label_D
 _geom_hbond_atom_site_label_H
 _geom_hbond_atom_site_label_A
 _geom_hbond_distance_DH
 _geom_hbond_distance_HA
 _geom_hbond_distance_DA
 _geom_hbond_angle_DHA
 _geom_hbond_site_symmetry_A
O17 H17 N21  0.86(3) 1.83(3) 2.690(2) 174(3) .

_diffrn_measured_fraction_theta_max    0.976
_diffrn_reflns_theta_full              30.00
_diffrn_measured_fraction_theta_full   0.995
_refine_diff_density_max    0.769
_refine_diff_density_min   -0.564
_refine_diff_density_rms    0.088

#END

data_IF4CO13
_publcif_datablock.id '{4f808487-ff30-4378-a210-ce876e62ed1f}'

_database_code_depnum_ccdc_archive 'CCDC 1059415'

_audit_creation_method            SHELXL-97
_chemical_name_systematic
;
SD-1--8-1--7 4-I---F4-PhCOOH, 2,3,5,6-Me4-pyrazine
;
_chemical_name_common             ?
_chemical_melting_point           ?
_chemical_formula_moiety
;
(C7 H F4 I O2) (C8 H12 N2)
;
_chemical_formula_sum
 'C15 H13 F4 I N2 O2'
_chemical_formula_weight          456.17

loop_
 _atom_type_symbol
 _atom_type_description
 _atom_type_scat_dispersion_real
 _atom_type_scat_dispersion_imag
 _atom_type_scat_source
 'C'  'C'   0.0033   0.0016
 'International Tables Vol C Tables 4.2.6.8 and 6.1.1.4'
 'H'  'H'   0.0000   0.0000
 'International Tables Vol C Tables 4.2.6.8 and 6.1.1.4'
 'N'  'N'   0.0061   0.0033
 'International Tables Vol C Tables 4.2.6.8 and 6.1.1.4'
 'O'  'O'   0.0106   0.0060
 'International Tables Vol C Tables 4.2.6.8 and 6.1.1.4'
 'F'  'F'   0.0171   0.0103
 'International Tables Vol C Tables 4.2.6.8 and 6.1.1.4'
 'I'  'I'  -0.4742   1.8119
 'International Tables Vol C Tables 4.2.6.8 and 6.1.1.4'

_symmetry_cell_setting            Orthorhombic
_symmetry_space_group_name_H-M    Pna2(1)

loop_
 _symmetry_equiv_pos_as_xyz
 'x, y, z'
 '-x, -y, z+1/2'
 'x+1/2, -y+1/2, z'
 '-x+1/2, y+1/2, z+1/2'

_cell_length_a                    17.5616(10)
_cell_length_b                    14.8078(9)
_cell_length_c                    6.1199(3)
_cell_angle_alpha                 90.00
_cell_angle_beta                  90.00
_cell_angle_gamma                 90.00
_cell_volume                      1591.47(15)
_cell_formula_units_Z             4
_cell_measurement_temperature     120(2)
_cell_measurement_reflns_used     5785
_cell_measurement_theta_min       2.75
_cell_measurement_theta_max       32.48

_exptl_crystal_description        plate
_exptl_crystal_colour             colourless
_exptl_crystal_size_max           0.38
_exptl_crystal_size_mid           0.20
_exptl_crystal_size_min           0.10
_exptl_crystal_density_meas       ?
_exptl_crystal_density_diffrn     1.904
_exptl_crystal_density_method     'not measured'
_exptl_crystal_F_000              888
_exptl_absorpt_coefficient_mu     2.066
_exptl_absorpt_correction_type    multi-scan
_exptl_absorpt_correction_T_min   0.5073
_exptl_absorpt_correction_T_max   0.8200
_exptl_absorpt_process_details    'SADABS'

_exptl_special_details
;
 ?
;

_diffrn_ambient_temperature       120(2)
_diffrn_radiation_wavelength      0.71073
_diffrn_radiation_type            MoK\a
_diffrn_radiation_source          'fine-focus sealed tube'
_diffrn_radiation_monochromator   graphite
_diffrn_measurement_device_type   'Bruker APEX-II CCD'
_diffrn_measurement_method        '\f and \w scans'
_diffrn_detector_area_resol_mean  ?
_diffrn_reflns_number             12591
_diffrn_reflns_av_R_equivalents   0.0397
_diffrn_reflns_av_sigmaI/netI     0.0507
_diffrn_reflns_limit_h_min        -24
_diffrn_reflns_limit_h_max        25
_diffrn_reflns_limit_k_min        -22
_diffrn_reflns_limit_k_max        21
_diffrn_reflns_limit_l_min        -5
_diffrn_reflns_limit_l_max        9
_diffrn_reflns_theta_min          1.80
_diffrn_reflns_theta_max          32.54
_reflns_number_total              4502
_reflns_number_gt                 3352
_reflns_threshold_expression      >2sigma(I)

_computing_data_collection        'Bruker APEX2'
_computing_cell_refinement        'Bruker SAINT'
_computing_data_reduction         'Bruker SAINT'
_computing_structure_solution     'SHELXS-97 (Sheldrick, 2008)'
_computing_structure_refinement   'SHELXL-97 (Sheldrick, 2008)'
_computing_molecular_graphics     'Bruker SHELXTL'
_computing_publication_material   'Bruker SHELXTL'

_refine_special_details
;
Refinement of <i>F</i>^2^ against ALL reflections. The weighted <i>R</i>-factor
<i>wR</i> and goodness of fit <i>S</i> are based on <i>F</i>^2^, conventional
<i>R</i>-factors <i>R</i> are based on <i>F</i>, with <i>F</i> set to zero for
negative <i>F</i>^2^. The threshold expression of <i>F</i>^2^ >
\s(<i>F</i>^2^) is used only for calculating <i>R</i>-factors(gt) <i>etc</i>.
and is not relevant to the choice of reflections for refinement.
<i>R</i>-factors based on <i>F</i>^2^ are statistically about twice as large
as those based on <i>F</i>, and <i>R</i>- factors based on ALL data will be
even larger.
;

_refine_ls_structure_factor_coef  Fsqd
_refine_ls_matrix_type            full
_refine_ls_weighting_scheme       calc
_refine_ls_weighting_details
 'calc w=1/[\s^2^(Fo^2^)+(0.0950P)^2^+0.0000P] where P=(Fo^2^+2Fc^2^)/3'
_atom_sites_solution_primary      direct
_atom_sites_solution_secondary    difmap
_atom_sites_solution_hydrogens    geom
_refine_ls_hydrogen_treatment     constr
_refine_ls_extinction_method      none
_refine_ls_extinction_coef        ?
_refine_ls_abs_structure_details
 'Flack H D (1983), Acta Cryst. A39, 876-881'
_refine_ls_abs_structure_Flack    -0.06(3)
_refine_ls_number_reflns          4502
_refine_ls_number_parameters      221
_refine_ls_number_restraints      1
_refine_ls_R_factor_all           0.0727
_refine_ls_R_factor_gt            0.0508
_refine_ls_wR_factor_ref          0.1539
_refine_ls_wR_factor_gt           0.1326
_refine_ls_goodness_of_fit_ref    1.066
_refine_ls_restrained_S_all       1.066
_refine_ls_shift/su_max           0.000
_refine_ls_shift/su_mean          0.000

loop_
 _atom_site_label
 _atom_site_type_symbol
 _atom_site_fract_x
 _atom_site_fract_y
 _atom_site_fract_z
 _atom_site_U_iso_or_equiv
 _atom_site_adp_type
 _atom_site_occupancy
 _atom_site_symmetry_multiplicity
 _atom_site_calc_flag
 _atom_site_refinement_flags
 _atom_site_disorder_assembly
 _atom_site_disorder_group
I1 I -0.014819(17) 0.25687(2) -0.37970(17) 0.03077(12) Uani 1 1 d . . .
C11 C 0.1458(3) 0.3565(4) 0.2293(9) 0.0268(10) Uani 1 1 d . . .
C17 C 0.2009(2) 0.3857(4) 0.4158(9) 0.0261(11) Uani 1 1 d . . .
O11 O 0.18993(19) 0.3452(3) 0.5886(7) 0.0356(9) Uani 1 1 d . . .
H11 H 0.2284 0.3505 0.6692 0.043 Uiso 1 1 calc R . .
O12 O 0.2450(2) 0.4470(3) 0.3750(7) 0.0345(9) Uani 1 1 d . . .
C12 C 0.1102(3) 0.4171(3) 0.0956(10) 0.0283(11) Uani 1 1 d . . .
F12 F 0.11947(15) 0.50572(17) 0.1205(7) 0.0319(6) Uani 1 1 d . . .
C13 C 0.0618(3) 0.3895(4) -0.0732(9) 0.0308(11) Uani 1 1 d . . .
F13 F 0.02929(19) 0.4525(2) -0.2000(6) 0.0386(8) Uani 1 1 d . . .
C14 C 0.0495(3) 0.2988(4) -0.1124(9) 0.0297(11) Uani 1 1 d . . .
C15 C 0.0850(4) 0.2379(4) 0.0235(11) 0.0298(12) Uani 1 1 d . . .
F15 F 0.0750(2) 0.1488(2) -0.0068(6) 0.0386(8) Uani 1 1 d . . .
C16 C 0.1312(3) 0.2657(4) 0.1872(11) 0.0274(11) Uani 1 1 d . . .
F16 F 0.1664(2) 0.2016(2) 0.3089(6) 0.0388(8) Uani 1 1 d . . .
N21 N 0.2961(2) 0.3306(3) 0.8706(7) 0.0261(9) Uani 1 1 d . . .
C22 C 0.3059(4) 0.2457(3) 0.9356(10) 0.0262(11) Uani 1 1 d . . .
C23 C 0.3564(3) 0.2237(3) 1.1052(14) 0.0287(11) Uani 1 1 d . . .
N24 N 0.3948(3) 0.2901(3) 1.2016(8) 0.0286(9) Uani 1 1 d . . .
C25 C 0.3864(3) 0.3749(3) 1.1362(12) 0.0258(9) Uani 1 1 d . . .
C26 C 0.3363(3) 0.3964(4) 0.9656(9) 0.0270(10) Uani 1 1 d . . .
C32 C 0.2621(3) 0.1716(4) 0.8174(12) 0.0348(13) Uani 1 1 d . . .
H32A H 0.2268 0.1989 0.7125 0.052 Uiso 1 1 calc R . .
H32B H 0.2333 0.1359 0.9240 0.052 Uiso 1 1 calc R . .
H32C H 0.2979 0.1323 0.7398 0.052 Uiso 1 1 calc R . .
C33 C 0.3692(3) 0.1286(4) 1.1714(10) 0.0344(14) Uani 1 1 d . . .
H33A H 0.4065 0.1266 1.2902 0.052 Uiso 1 1 calc R . .
H33B H 0.3884 0.0942 1.0463 0.052 Uiso 1 1 calc R . .
H33C H 0.3210 0.1022 1.2214 0.052 Uiso 1 1 calc R . .
C35 C 0.4293(3) 0.4476(4) 1.2547(11) 0.0364(13) Uani 1 1 d . . .
H35A H 0.4675 0.4200 1.3506 0.055 Uiso 1 1 calc R . .
H35B H 0.3938 0.4835 1.3425 0.055 Uiso 1 1 calc R . .
H35C H 0.4548 0.4868 1.1483 0.055 Uiso 1 1 calc R . .
C36 C 0.3251(3) 0.4907(4) 0.8880(9) 0.0318(11) Uani 1 1 d . . .
H36A H 0.2915 0.4906 0.7600 0.048 Uiso 1 1 calc R . .
H36B H 0.3744 0.5169 0.8483 0.048 Uiso 1 1 calc R . .
H36C H 0.3018 0.5267 1.0047 0.048 Uiso 1 1 calc R . .

loop_
 _atom_site_aniso_label
 _atom_site_aniso_U_11
 _atom_site_aniso_U_22
 _atom_site_aniso_U_33
 _atom_site_aniso_U_23
 _atom_site_aniso_U_13
 _atom_site_aniso_U_12
I1 0.02517(17) 0.0469(2) 0.02022(17) -0.0033(3) 0.0003(2) -0.00504(11)
C11 0.024(2) 0.034(3) 0.022(2) 0.001(2) 0.0020(19) 0.000(2)
C17 0.0145(18) 0.035(3) 0.029(3) -0.011(2) 0.0083(19) -0.0005(18)
O11 0.0290(16) 0.046(2) 0.032(3) 0.006(2) -0.0066(18) -0.0051(14)
O12 0.0345(18) 0.041(2) 0.028(2) 0.0006(19) -0.0028(17) -0.0043(18)
C12 0.029(2) 0.035(2) 0.021(3) 0.005(2) -0.002(2) -0.0023(17)
F12 0.0377(13) 0.0283(13) 0.0296(14) 0.006(2) -0.0056(19) -0.0023(10)
C13 0.031(3) 0.037(3) 0.025(2) 0.000(2) 0.003(2) -0.001(2)
F13 0.0463(18) 0.0364(19) 0.0330(19) 0.0052(16) -0.0154(16) -0.0010(15)
C14 0.029(2) 0.043(3) 0.018(2) -0.005(2) -0.002(2) -0.005(2)
C15 0.031(3) 0.033(3) 0.025(3) -0.001(2) 0.002(2) -0.001(2)
F15 0.0462(18) 0.0354(17) 0.0343(18) -0.0020(16) -0.0019(16) -0.0019(16)
C16 0.027(3) 0.030(3) 0.025(3) 0.004(2) 0.004(2) 0.003(2)
F16 0.0470(19) 0.0368(19) 0.0325(18) 0.0056(16) -0.0097(17) 0.0058(16)
N21 0.030(2) 0.030(2) 0.0189(18) 0.0019(18) 0.0027(18) 0.0027(18)
C22 0.027(3) 0.033(3) 0.018(2) -0.0024(19) 0.002(2) 0.0015(18)
C23 0.028(2) 0.035(2) 0.023(3) 0.012(3) -0.006(3) -0.0002(18)
N24 0.032(2) 0.030(2) 0.024(2) 0.0004(19) -0.0034(18) 0.0035(19)
C25 0.0246(18) 0.030(2) 0.023(2) 0.001(3) -0.005(2) -0.0007(16)
C26 0.025(2) 0.036(3) 0.020(2) 0.000(2) 0.0038(19) -0.002(2)
C32 0.034(3) 0.034(3) 0.035(3) -0.006(3) -0.005(2) -0.002(2)
C33 0.035(3) 0.036(3) 0.033(3) 0.006(2) -0.006(2) 0.003(2)
C35 0.039(3) 0.039(3) 0.032(3) -0.003(3) -0.008(3) -0.005(2)
C36 0.037(3) 0.030(3) 0.028(3) 0.003(2) -0.002(2) 0.004(2)

_geom_special_details
;
All e.s.d.'s (except the e.s.d. in the dihedral angle between two l.s. planes)
are estimated using the full covariance matrix. The cell e.s.d.'s are taken
into account individually in the estimation of e.s.d.'s in distances, angles
and torsion angles; correlations between e.s.d.'s in cell parameters are only
used when they are defined by crystal symmetry. An approximate (isotropic)
treatment of cell e.s.d.'s is used for estimating e.s.d.'s involving l.s.
planes.
;

loop_
 _geom_bond_atom_site_label_1
 _geom_bond_atom_site_label_2
 _geom_bond_distance
 _geom_bond_site_symmetry_2
 _geom_bond_publ_flag
I1 C14 2.083(5) . ?
C11 C12 1.367(8) . ?
C11 C16 1.391(8) . ?
C11 C17 1.558(7) . ?
C17 O12 1.220(6) . ?
C17 O11 1.231(7) . ?
O11 H11 0.8400 . ?
C12 F12 1.331(6) . ?
C12 C13 1.398(8) . ?
C13 F13 1.342(7) . ?
C13 C14 1.380(8) . ?
C14 C15 1.377(9) . ?
C15 F15 1.343(6) . ?
C15 C16 1.353(9) . ?
C16 F16 1.356(7) . ?
N21 C22 1.330(7) . ?
N21 C26 1.335(7) . ?
C22 C23 1.404(10) . ?
C22 C32 1.523(8) . ?
C23 N24 1.330(8) . ?
C23 C33 1.482(8) . ?
N24 C25 1.327(7) . ?
C25 C26 1.402(8) . ?
C25 C35 1.501(8) . ?
C26 C36 1.488(8) . ?
C32 H32A 0.9800 . ?
C32 H32B 0.9800 . ?
C32 H32C 0.9800 . ?
C33 H33A 0.9800 . ?
C33 H33B 0.9800 . ?
C33 H33C 0.9800 . ?
C35 H35A 0.9800 . ?
C35 H35B 0.9800 . ?
C35 H35C 0.9800 . ?
C36 H36A 0.9800 . ?
C36 H36B 0.9800 . ?
C36 H36C 0.9800 . ?

loop_
 _geom_angle_atom_site_label_1
 _geom_angle_atom_site_label_2
 _geom_angle_atom_site_label_3
 _geom_angle
 _geom_angle_site_symmetry_1
 _geom_angle_site_symmetry_3
 _geom_angle_publ_flag
C12 C11 C16 116.1(5) . . ?
C12 C11 C17 122.7(5) . . ?
C16 C11 C17 121.2(5) . . ?
O12 C17 O11 129.6(5) . . ?
O12 C17 C11 116.9(5) . . ?
O11 C17 C11 113.4(4) . . ?
C17 O11 H11 109.5 . . ?
F12 C12 C11 121.5(5) . . ?
F12 C12 C13 116.6(5) . . ?
C11 C12 C13 121.8(5) . . ?
F13 C13 C14 120.6(5) . . ?
F13 C13 C12 118.8(5) . . ?
C14 C13 C12 120.5(5) . . ?
C15 C14 C13 117.5(5) . . ?
C15 C14 I1 121.6(4) . . ?
C13 C14 I1 120.8(4) . . ?
F15 C15 C16 118.7(5) . . ?
F15 C15 C14 120.1(6) . . ?
C16 C15 C14 121.2(5) . . ?
C15 C16 F16 117.8(5) . . ?
C15 C16 C11 122.8(5) . . ?
F16 C16 C11 119.4(6) . . ?
C22 N21 C26 119.4(5) . . ?
N21 C22 C23 121.5(5) . . ?
N21 C22 C32 118.3(5) . . ?
C23 C22 C32 120.2(5) . . ?
N24 C23 C22 118.4(5) . . ?
N24 C23 C33 120.3(6) . . ?
C22 C23 C33 121.2(5) . . ?
C25 N24 C23 120.7(5) . . ?
N24 C25 C26 120.6(5) . . ?
N24 C25 C35 118.5(5) . . ?
C26 C25 C35 120.9(5) . . ?
N21 C26 C25 119.4(5) . . ?
N21 C26 C36 118.4(5) . . ?
C25 C26 C36 122.2(5) . . ?
C22 C32 H32A 109.5 . . ?
C22 C32 H32B 109.5 . . ?
H32A C32 H32B 109.5 . . ?
C22 C32 H32C 109.5 . . ?
H32A C32 H32C 109.5 . . ?
H32B C32 H32C 109.5 . . ?
C23 C33 H33A 109.5 . . ?
C23 C33 H33B 109.5 . . ?
H33A C33 H33B 109.5 . . ?
C23 C33 H33C 109.5 . . ?
H33A C33 H33C 109.5 . . ?
H33B C33 H33C 109.5 . . ?
C25 C35 H35A 109.5 . . ?
C25 C35 H35B 109.5 . . ?
H35A C35 H35B 109.5 . . ?
C25 C35 H35C 109.5 . . ?
H35A C35 H35C 109.5 . . ?
H35B C35 H35C 109.5 . . ?
C26 C36 H36A 109.5 . . ?
C26 C36 H36B 109.5 . . ?
H36A C36 H36B 109.5 . . ?
C26 C36 H36C 109.5 . . ?
H36A C36 H36C 109.5 . . ?
H36B C36 H36C 109.5 . . ?

loop_
 _geom_torsion_atom_site_label_1
 _geom_torsion_atom_site_label_2
 _geom_torsion_atom_site_label_3
 _geom_torsion_atom_site_label_4
 _geom_torsion
 _geom_torsion_site_symmetry_1
 _geom_torsion_site_symmetry_2
 _geom_torsion_site_symmetry_3
 _geom_torsion_site_symmetry_4
 _geom_torsion_publ_flag
C12 C11 C17 O12 -41.2(7) . . . . ?
C16 C11 C17 O12 137.6(6) . . . . ?
C12 C11 C17 O11 135.2(5) . . . . ?
C16 C11 C17 O11 -45.9(7) . . . . ?
C16 C11 C12 F12 179.7(5) . . . . ?
C17 C11 C12 F12 -1.4(8) . . . . ?
C16 C11 C12 C13 0.1(8) . . . . ?
C17 C11 C12 C13 179.0(5) . . . . ?
F12 C12 C13 F13 1.1(8) . . . . ?
C11 C12 C13 F13 -179.3(5) . . . . ?
F12 C12 C13 C14 179.3(5) . . . . ?
C11 C12 C13 C14 -1.0(9) . . . . ?
F13 C13 C14 C15 179.6(5) . . . . ?
C12 C13 C14 C15 1.4(9) . . . . ?
F13 C13 C14 I1 3.5(8) . . . . ?
C12 C13 C14 I1 -174.7(4) . . . . ?
C13 C14 C15 F15 179.9(5) . . . . ?
I1 C14 C15 F15 -4.0(8) . . . . ?
C13 C14 C15 C16 -0.9(9) . . . . ?
I1 C14 C15 C16 175.2(5) . . . . ?
F15 C15 C16 F16 1.6(9) . . . . ?
C14 C15 C16 F16 -177.6(6) . . . . ?
F15 C15 C16 C11 179.2(5) . . . . ?
C14 C15 C16 C11 0.0(10) . . . . ?
C12 C11 C16 C15 0.5(9) . . . . ?
C17 C11 C16 C15 -178.4(5) . . . . ?
C12 C11 C16 F16 178.0(5) . . . . ?
C17 C11 C16 F16 -0.9(8) . . . . ?
C26 N21 C22 C23 1.3(9) . . . . ?
C26 N21 C22 C32 -177.2(5) . . . . ?
N21 C22 C23 N24 0.2(10) . . . . ?
C32 C22 C23 N24 178.7(6) . . . . ?
N21 C22 C23 C33 -177.7(6) . . . . ?
C32 C22 C23 C33 0.8(10) . . . . ?
C22 C23 N24 C25 -1.2(9) . . . . ?
C33 C23 N24 C25 176.8(6) . . . . ?
C23 N24 C25 C26 0.7(9) . . . . ?
C23 N24 C25 C35 178.3(6) . . . . ?
C22 N21 C26 C25 -1.8(8) . . . . ?
C22 N21 C26 C36 179.2(5) . . . . ?
N24 C25 C26 N21 0.9(8) . . . . ?
C35 C25 C26 N21 -176.8(5) . . . . ?
N24 C25 C26 C36 179.8(5) . . . . ?
C35 C25 C26 C36 2.2(9) . . . . ?

loop_
 _geom_hbond_atom_site_label_D
 _geom_hbond_atom_site_label_H
 _geom_hbond_atom_site_label_A
 _geom_hbond_distance_DH
 _geom_hbond_distance_HA
 _geom_hbond_distance_DA
 _geom_hbond_angle_DHA
 _geom_hbond_site_symmetry_A
O11 H11 N21  0.84 1.74 2.550(6) 162.0 .

_diffrn_measured_fraction_theta_max    0.938
_diffrn_reflns_theta_full              30.00
_diffrn_measured_fraction_theta_full   0.999
_refine_diff_density_max    3.160
_refine_diff_density_min   -2.338
_refine_diff_density_rms    0.193

#END

data_IF4CO12
_publcif_datablock.id '{42b4fbaf-9d19-4b5e-98dd-7bb95e1acfc0}'

_database_code_depnum_ccdc_archive 'CCDC 1059416'

_audit_creation_method            SHELXL-97
_chemical_name_systematic
;
SD---A-5--6 4-I---F4-PhCOOH, 4,4'-bipyridyl
;
_chemical_name_common             ?
_chemical_melting_point           ?
_chemical_formula_moiety          '(C7 H I F4 O2) (C10 H8 N2)'
_chemical_formula_sum
 'C17 H9 F4 I N2 O2'
_chemical_formula_weight          476.16

loop_
 _atom_type_symbol
 _atom_type_description
 _atom_type_scat_dispersion_real
 _atom_type_scat_dispersion_imag
 _atom_type_scat_source
 'C'  'C'   0.0033   0.0016
 'International Tables Vol C Tables 4.2.6.8 and 6.1.1.4'
 'H'  'H'   0.0000   0.0000
 'International Tables Vol C Tables 4.2.6.8 and 6.1.1.4'
 'N'  'N'   0.0061   0.0033
 'International Tables Vol C Tables 4.2.6.8 and 6.1.1.4'
 'O'  'O'   0.0106   0.0060
 'International Tables Vol C Tables 4.2.6.8 and 6.1.1.4'
 'F'  'F'   0.0171   0.0103
 'International Tables Vol C Tables 4.2.6.8 and 6.1.1.4'
 'I'  'I'  -0.4742   1.8119
 'International Tables Vol C Tables 4.2.6.8 and 6.1.1.4'

_symmetry_cell_setting            Monoclinic
_symmetry_space_group_name_H-M    P2(1)/c

loop_
 _symmetry_equiv_pos_as_xyz
 'x, y, z'
 '-x, y+1/2, -z+1/2'
 '-x, -y, -z'
 'x, -y-1/2, z-1/2'

_cell_length_a                    12.1699(6)
_cell_length_b                    11.1933(6)
_cell_length_c                    12.2448(6)
_cell_angle_alpha                 90.00
_cell_angle_beta                  104.562(2)
_cell_angle_gamma                 90.00
_cell_volume                      1614.42(14)
_cell_formula_units_Z             4
_cell_measurement_temperature     120(2)
_cell_measurement_reflns_used     9917
_cell_measurement_theta_min       2.51
_cell_measurement_theta_max       32.57

_exptl_crystal_description        prism
_exptl_crystal_colour             colourless
_exptl_crystal_size_max           0.24
_exptl_crystal_size_mid           0.14
_exptl_crystal_size_min           0.08
_exptl_crystal_density_meas       ?
_exptl_crystal_density_diffrn     1.959
_exptl_crystal_density_method     'not measured'
_exptl_crystal_F_000              920
_exptl_absorpt_coefficient_mu     2.042
_exptl_absorpt_correction_type    multi-scan
_exptl_absorpt_correction_T_min   0.6400
_exptl_absorpt_correction_T_max   0.8537
_exptl_absorpt_process_details    'SADABS'

_exptl_special_details
;
 ?
;

_diffrn_ambient_temperature       120(2)
_diffrn_radiation_wavelength      0.71073
_diffrn_radiation_type            MoK\a
_diffrn_radiation_source          'fine-focus sealed tube'
_diffrn_radiation_monochromator   graphite
_diffrn_measurement_device_type   'Bruker APEX-II CCD'
_diffrn_measurement_method        '\f and \w scans'
_diffrn_detector_area_resol_mean  ?
_diffrn_reflns_number             26566
_diffrn_reflns_av_R_equivalents   0.0221
_diffrn_reflns_av_sigmaI/netI     0.0187
_diffrn_reflns_limit_h_min        -18
_diffrn_reflns_limit_h_max        17
_diffrn_reflns_limit_k_min        -16
_diffrn_reflns_limit_k_max        16
_diffrn_reflns_limit_l_min        -18
_diffrn_reflns_limit_l_max        17
_diffrn_reflns_theta_min          1.73
_diffrn_reflns_theta_max          32.57
_reflns_number_total              5816
_reflns_number_gt                 5229
_reflns_threshold_expression      >2sigma(I)

_computing_data_collection        'Bruker APEX2'
_computing_cell_refinement        'Bruker SAINT'
_computing_data_reduction         'Bruker SAINT'
_computing_structure_solution     'SHELXS-97 (Sheldrick, 2008)'
_computing_structure_refinement   'SHELXL-97 (Sheldrick, 2008)'
_computing_molecular_graphics     'Bruker SHELXTL'
_computing_publication_material   'Bruker SHELXTL'

_refine_special_details
;
Refinement of <i>F</i>^2^ against ALL reflections. The weighted <i>R</i>-factor
<i>wR</i> and goodness of fit <i>S</i> are based on <i>F</i>^2^, conventional
<i>R</i>-factors <i>R</i> are based on <i>F</i>, with <i>F</i> set to zero for
negative <i>F</i>^2^. The threshold expression of <i>F</i>^2^ >
\s(<i>F</i>^2^) is used only for calculating <i>R</i>-factors(gt) <i>etc</i>.
and is not relevant to the choice of reflections for refinement.
<i>R</i>-factors based on <i>F</i>^2^ are statistically about twice as large
as those based on <i>F</i>, and <i>R</i>- factors based on ALL data will be
even larger.
;

_refine_ls_structure_factor_coef  Fsqd
_refine_ls_matrix_type            full
_refine_ls_weighting_scheme       calc
_refine_ls_weighting_details
 'calc w=1/[\s^2^(Fo^2^)+(0.0250P)^2^+1.5000P] where P=(Fo^2^+2Fc^2^)/3'
_atom_sites_solution_primary      direct
_atom_sites_solution_secondary    difmap
_atom_sites_solution_hydrogens    geom
_refine_ls_hydrogen_treatment     mixed
_refine_ls_extinction_method      none
_refine_ls_extinction_coef        ?
_refine_ls_number_reflns          5816
_refine_ls_number_parameters      238
_refine_ls_number_restraints      0
_refine_ls_R_factor_all           0.0256
_refine_ls_R_factor_gt            0.0221
_refine_ls_wR_factor_ref          0.0587
_refine_ls_wR_factor_gt           0.0561
_refine_ls_goodness_of_fit_ref    1.055
_refine_ls_restrained_S_all       1.055
_refine_ls_shift/su_max           0.002
_refine_ls_shift/su_mean          0.000

loop_
 _atom_site_label
 _atom_site_type_symbol
 _atom_site_fract_x
 _atom_site_fract_y
 _atom_site_fract_z
 _atom_site_U_iso_or_equiv
 _atom_site_adp_type
 _atom_site_occupancy
 _atom_site_symmetry_multiplicity
 _atom_site_calc_flag
 _atom_site_refinement_flags
 _atom_site_disorder_assembly
 _atom_site_disorder_group
I1 I 0.036163(9) 0.724735(9) 0.828205(9) 0.01951(4) Uani 1 1 d . . .
N11 N 0.54874(12) 0.66860(13) 0.35776(12) 0.0187(2) Uani 1 1 d . . .
H11 H 0.4986(19) 0.669(2) 0.4297(18) 0.022 Uiso 1 1 d . . .
C12 C 0.57110(14) 0.56961(15) 0.30681(15) 0.0208(3) Uani 1 1 d . . .
H12 H 0.5441 0.4951 0.3265 0.025 Uiso 1 1 calc R . .
C13 C 0.63248(14) 0.57246(14) 0.22613(15) 0.0203(3) Uani 1 1 d . . .
H13 H 0.6451 0.5010 0.1892 0.024 Uiso 1 1 calc R . .
C14 C 0.67593(13) 0.68080(13) 0.19918(13) 0.0157(3) Uani 1 1 d . . .
C15 C 0.65085(15) 0.78316(14) 0.25372(15) 0.0206(3) Uani 1 1 d . . .
H15 H 0.6783 0.8588 0.2374 0.025 Uiso 1 1 calc R . .
C16 C 0.58658(16) 0.77441(14) 0.33081(15) 0.0217(3) Uani 1 1 d . . .
H16 H 0.5685 0.8449 0.3659 0.026 Uiso 1 1 calc R . .
N21 N 0.89668(12) 0.69739(13) -0.02385(13) 0.0213(3) Uani 1 1 d . . .
C22 C 0.85414(16) 0.79577(15) 0.01063(15) 0.0229(3) Uani 1 1 d . . .
H22 H 0.8756 0.8707 -0.0139 0.027 Uiso 1 1 calc R . .
C23 C 0.78034(15) 0.79533(15) 0.08027(15) 0.0208(3) Uani 1 1 d . . .
H23 H 0.7515 0.8683 0.1014 0.025 Uiso 1 1 calc R . .
C24 C 0.74873(13) 0.68641(14) 0.11902(13) 0.0159(3) Uani 1 1 d . . .
C25 C 0.79247(14) 0.58335(15) 0.08219(15) 0.0217(3) Uani 1 1 d . . .
H25 H 0.7727 0.5069 0.1051 0.026 Uiso 1 1 calc R . .
C26 C 0.86508(15) 0.59324(15) 0.01191(16) 0.0235(3) Uani 1 1 d . . .
H26 H 0.8941 0.5219 -0.0123 0.028 Uiso 1 1 calc R . .
C31 C 0.29754(14) 0.74777(14) 0.57945(13) 0.0170(3) Uani 1 1 d . . .
C37 C 0.37709(15) 0.75246(15) 0.50208(14) 0.0195(3) Uani 1 1 d . . .
O31 O 0.44329(11) 0.66239(11) 0.51118(11) 0.0241(2) Uani 1 1 d . . .
O32 O 0.37174(13) 0.83722(12) 0.43812(12) 0.0296(3) Uani 1 1 d . . .
C32 C 0.23196(14) 0.64774(14) 0.58437(14) 0.0186(3) Uani 1 1 d . . .
F32 F 0.23763(10) 0.55296(9) 0.51917(9) 0.0259(2) Uani 1 1 d . . .
C33 C 0.15654(14) 0.64330(14) 0.65181(14) 0.0188(3) Uani 1 1 d . . .
F33 F 0.09572(10) 0.54327(9) 0.65067(10) 0.0277(2) Uani 1 1 d . . .
C34 C 0.14372(14) 0.73845(14) 0.71956(14) 0.0182(3) Uani 1 1 d . . .
C35 C 0.20831(14) 0.83908(14) 0.71431(14) 0.0191(3) Uani 1 1 d . . .
F35 F 0.20064(10) 0.93554(10) 0.77715(10) 0.0295(2) Uani 1 1 d . . .
C36 C 0.28269(14) 0.84368(14) 0.64599(14) 0.0180(3) Uani 1 1 d . . .
F36 F 0.34337(9) 0.94427(9) 0.64655(9) 0.0245(2) Uani 1 1 d . . .

loop_
 _atom_site_aniso_label
 _atom_site_aniso_U_11
 _atom_site_aniso_U_22
 _atom_site_aniso_U_33
 _atom_site_aniso_U_23
 _atom_site_aniso_U_13
 _atom_site_aniso_U_12
I1 0.01980(5) 0.02146(6) 0.02006(6) -0.00028(4) 0.01017(4) 0.00124(3)
N11 0.0197(6) 0.0191(6) 0.0201(6) 0.0000(5) 0.0101(5) 0.0006(5)
C12 0.0241(7) 0.0176(7) 0.0252(8) 0.0004(6) 0.0145(6) -0.0013(5)
C13 0.0244(7) 0.0151(6) 0.0258(8) -0.0008(6) 0.0144(6) -0.0003(5)
C14 0.0162(6) 0.0151(6) 0.0171(6) 0.0003(5) 0.0065(5) 0.0010(5)
C15 0.0274(8) 0.0149(6) 0.0234(8) -0.0004(5) 0.0136(6) -0.0004(5)
C16 0.0279(8) 0.0179(7) 0.0233(8) -0.0017(6) 0.0141(7) 0.0007(6)
N21 0.0219(6) 0.0229(6) 0.0229(7) 0.0018(5) 0.0130(5) 0.0002(5)
C22 0.0297(8) 0.0197(7) 0.0241(8) 0.0029(6) 0.0160(7) -0.0021(6)
C23 0.0255(8) 0.0170(6) 0.0243(8) 0.0011(6) 0.0141(6) 0.0008(6)
C24 0.0161(6) 0.0150(6) 0.0178(6) 0.0007(5) 0.0064(5) 0.0001(5)
C25 0.0248(8) 0.0162(6) 0.0287(8) 0.0001(6) 0.0151(7) 0.0003(5)
C26 0.0262(8) 0.0202(7) 0.0301(9) -0.0012(6) 0.0179(7) 0.0016(6)
C31 0.0195(7) 0.0172(6) 0.0169(7) 0.0002(5) 0.0092(6) 0.0009(5)
C37 0.0223(7) 0.0193(6) 0.0192(7) 0.0011(5) 0.0095(6) -0.0012(5)
O31 0.0294(6) 0.0219(6) 0.0270(6) 0.0053(5) 0.0182(5) 0.0065(5)
O32 0.0392(7) 0.0229(6) 0.0351(7) 0.0111(5) 0.0248(6) 0.0078(5)
C32 0.0240(7) 0.0150(6) 0.0198(7) -0.0026(5) 0.0111(6) 0.0001(5)
F32 0.0380(6) 0.0163(4) 0.0303(5) -0.0080(4) 0.0215(5) -0.0046(4)
C33 0.0222(7) 0.0163(6) 0.0214(7) -0.0008(5) 0.0118(6) -0.0026(5)
F33 0.0358(6) 0.0200(5) 0.0345(6) -0.0057(4) 0.0225(5) -0.0097(4)
C34 0.0205(7) 0.0188(7) 0.0182(7) -0.0004(5) 0.0104(6) 0.0008(5)
C35 0.0238(7) 0.0177(6) 0.0182(7) -0.0047(5) 0.0098(6) 0.0004(5)
F35 0.0416(6) 0.0214(5) 0.0329(6) -0.0121(4) 0.0229(5) -0.0061(4)
C36 0.0214(7) 0.0155(6) 0.0186(7) -0.0011(5) 0.0081(6) -0.0023(5)
F36 0.0297(5) 0.0179(4) 0.0297(5) -0.0046(4) 0.0146(4) -0.0077(4)

_geom_special_details
;
All e.s.d.'s (except the e.s.d. in the dihedral angle between two l.s. planes)
are estimated using the full covariance matrix. The cell e.s.d.'s are taken
into account individually in the estimation of e.s.d.'s in distances, angles
and torsion angles; correlations between e.s.d.'s in cell parameters are only
used when they are defined by crystal symmetry. An approximate (isotropic)
treatment of cell e.s.d.'s is used for estimating e.s.d.'s involving l.s.
planes.
;

loop_
 _geom_bond_atom_site_label_1
 _geom_bond_atom_site_label_2
 _geom_bond_distance
 _geom_bond_site_symmetry_2
 _geom_bond_publ_flag
I1 C34 2.0934(16) . ?
N11 C12 1.333(2) . ?
N11 C16 1.342(2) . ?
N11 H11 1.19(2) . ?
C12 C13 1.381(2) . ?
C12 H12 0.9500 . ?
C13 C14 1.395(2) . ?
C13 H13 0.9500 . ?
C14 C15 1.398(2) . ?
C14 C24 1.480(2) . ?
C15 C16 1.373(2) . ?
C15 H15 0.9500 . ?
C16 H16 0.9500 . ?
N21 C22 1.330(2) . ?
N21 C26 1.335(2) . ?
C22 C23 1.385(2) . ?
C22 H22 0.9500 . ?
C23 C24 1.397(2) . ?
C23 H23 0.9500 . ?
C24 C25 1.392(2) . ?
C25 C26 1.384(2) . ?
C25 H25 0.9500 . ?
C26 H26 0.9500 . ?
C31 C32 1.385(2) . ?
C31 C36 1.387(2) . ?
C31 C37 1.516(2) . ?
C37 O32 1.221(2) . ?
C37 O31 1.278(2) . ?
O31 H11 1.34(2) . ?
C32 F32 1.3399(17) . ?
C32 C33 1.381(2) . ?
C33 F33 1.3404(18) . ?
C33 C34 1.383(2) . ?
C34 C35 1.384(2) . ?
C35 F35 1.3426(18) . ?
C35 C36 1.379(2) . ?
C36 F36 1.3455(18) . ?

loop_
 _geom_angle_atom_site_label_1
 _geom_angle_atom_site_label_2
 _geom_angle_atom_site_label_3
 _geom_angle
 _geom_angle_site_symmetry_1
 _geom_angle_site_symmetry_3
 _geom_angle_publ_flag
C12 N11 C16 119.71(14) . . ?
C12 N11 H11 123.7(11) . . ?
C16 N11 H11 116.5(11) . . ?
N11 C12 C13 121.78(15) . . ?
N11 C12 H12 119.1 . . ?
C13 C12 H12 119.1 . . ?
C12 C13 C14 119.65(14) . . ?
C12 C13 H13 120.2 . . ?
C14 C13 H13 120.2 . . ?
C13 C14 C15 117.26(14) . . ?
C13 C14 C24 121.30(13) . . ?
C15 C14 C24 121.41(14) . . ?
C16 C15 C14 120.05(14) . . ?
C16 C15 H15 120.0 . . ?
C14 C15 H15 120.0 . . ?
N11 C16 C15 121.49(15) . . ?
N11 C16 H16 119.3 . . ?
C15 C16 H16 119.3 . . ?
C22 N21 C26 116.85(14) . . ?
N21 C22 C23 123.84(15) . . ?
N21 C22 H22 118.1 . . ?
C23 C22 H22 118.1 . . ?
C22 C23 C24 119.26(15) . . ?
C22 C23 H23 120.4 . . ?
C24 C23 H23 120.4 . . ?
C25 C24 C23 116.92(14) . . ?
C25 C24 C14 121.41(14) . . ?
C23 C24 C14 121.62(14) . . ?
C26 C25 C24 119.41(15) . . ?
C26 C25 H25 120.3 . . ?
C24 C25 H25 120.3 . . ?
N21 C26 C25 123.72(15) . . ?
N21 C26 H26 118.1 . . ?
C25 C26 H26 118.1 . . ?
C32 C31 C36 116.02(14) . . ?
C32 C31 C37 121.37(14) . . ?
C36 C31 C37 122.57(14) . . ?
O32 C37 O31 126.84(16) . . ?
O32 C37 C31 119.21(15) . . ?
O31 C37 C31 113.94(14) . . ?
C37 O31 H11 108.3(10) . . ?
F32 C32 C33 117.99(14) . . ?
F32 C32 C31 119.84(14) . . ?
C33 C32 C31 122.13(14) . . ?
F33 C33 C32 118.17(14) . . ?
F33 C33 C34 120.29(14) . . ?
C32 C33 C34 121.55(14) . . ?
C33 C34 C35 116.60(14) . . ?
C33 C34 I1 120.51(12) . . ?
C35 C34 I1 122.84(11) . . ?
F35 C35 C36 117.93(14) . . ?
F35 C35 C34 120.37(14) . . ?
C36 C35 C34 121.70(14) . . ?
F36 C36 C35 118.11(14) . . ?
F36 C36 C31 119.90(14) . . ?
C35 C36 C31 121.98(14) . . ?

loop_
 _geom_torsion_atom_site_label_1
 _geom_torsion_atom_site_label_2
 _geom_torsion_atom_site_label_3
 _geom_torsion_atom_site_label_4
 _geom_torsion
 _geom_torsion_site_symmetry_1
 _geom_torsion_site_symmetry_2
 _geom_torsion_site_symmetry_3
 _geom_torsion_site_symmetry_4
 _geom_torsion_publ_flag
C16 N11 C12 C13 -0.1(3) . . . . ?
N11 C12 C13 C14 2.2(3) . . . . ?
C12 C13 C14 C15 -2.3(3) . . . . ?
C12 C13 C14 C24 175.75(16) . . . . ?
C13 C14 C15 C16 0.5(3) . . . . ?
C24 C14 C15 C16 -177.55(16) . . . . ?
C12 N11 C16 C15 -1.8(3) . . . . ?
C14 C15 C16 N11 1.6(3) . . . . ?
C26 N21 C22 C23 0.0(3) . . . . ?
N21 C22 C23 C24 1.0(3) . . . . ?
C22 C23 C24 C25 -1.4(3) . . . . ?
C22 C23 C24 C14 176.14(16) . . . . ?
C13 C14 C24 C25 -11.0(2) . . . . ?
C15 C14 C24 C25 166.89(17) . . . . ?
C13 C14 C24 C23 171.50(16) . . . . ?
C15 C14 C24 C23 -10.6(2) . . . . ?
C23 C24 C25 C26 1.0(3) . . . . ?
C14 C24 C25 C26 -176.57(16) . . . . ?
C22 N21 C26 C25 -0.5(3) . . . . ?
C24 C25 C26 N21 0.0(3) . . . . ?
C32 C31 C37 O32 128.44(19) . . . . ?
C36 C31 C37 O32 -49.1(3) . . . . ?
C32 C31 C37 O31 -50.6(2) . . . . ?
C36 C31 C37 O31 131.82(17) . . . . ?
C36 C31 C32 F32 177.24(15) . . . . ?
C37 C31 C32 F32 -0.5(2) . . . . ?
C36 C31 C32 C33 -0.3(2) . . . . ?
C37 C31 C32 C33 -178.00(16) . . . . ?
F32 C32 C33 F33 1.9(2) . . . . ?
C31 C32 C33 F33 179.43(16) . . . . ?
F32 C32 C33 C34 -178.50(16) . . . . ?
C31 C32 C33 C34 -0.9(3) . . . . ?
F33 C33 C34 C35 -178.94(16) . . . . ?
C32 C33 C34 C35 1.4(3) . . . . ?
F33 C33 C34 I1 3.4(2) . . . . ?
C32 C33 C34 I1 -176.17(13) . . . . ?
C33 C34 C35 F35 179.79(16) . . . . ?
I1 C34 C35 F35 -2.7(2) . . . . ?
C33 C34 C35 C36 -0.8(3) . . . . ?
I1 C34 C35 C36 176.79(13) . . . . ?
F35 C35 C36 F36 0.2(2) . . . . ?
C34 C35 C36 F36 -179.27(16) . . . . ?
F35 C35 C36 C31 179.02(16) . . . . ?
C34 C35 C36 C31 -0.4(3) . . . . ?
C32 C31 C36 F36 179.76(15) . . . . ?
C37 C31 C36 F36 -2.5(2) . . . . ?
C32 C31 C36 C35 1.0(2) . . . . ?
C37 C31 C36 C35 178.65(16) . . . . ?

loop_
 _geom_hbond_atom_site_label_D
 _geom_hbond_atom_site_label_H
 _geom_hbond_atom_site_label_A
 _geom_hbond_distance_DH
 _geom_hbond_distance_HA
 _geom_hbond_distance_DA
 _geom_hbond_angle_DHA
 _geom_hbond_site_symmetry_A
N11 H11 O31  1.19(2) 1.34(2) 2.5285(17) 176(2) .

_diffrn_measured_fraction_theta_max    0.988
_diffrn_reflns_theta_full              32.57
_diffrn_measured_fraction_theta_full   0.988
_refine_diff_density_max    0.892
_refine_diff_density_min   -0.518
_refine_diff_density_rms    0.091

#END

data_BrCO11
_publcif_datablock.id '{ea6a6c31-9d2a-4fe2-8628-1fdb90ffe50b}'

_database_code_depnum_ccdc_archive 'CCDC 1059418'

_audit_creation_method            SHELXL-97
_chemical_name_systematic
;
SD-1--27-6--5 1,2-bis(4-pyridyl)ethane, (4-Br-PhCOOH)2
;
_chemical_name_common             ?
_chemical_melting_point           ?
_chemical_formula_moiety
;
(C12 H12 N2) (C7 H5 Br O2)2
;
_chemical_formula_sum
 'C26 H22 Br2 N2 O4'
_chemical_formula_weight          586.28

loop_
 _atom_type_symbol
 _atom_type_description
 _atom_type_scat_dispersion_real
 _atom_type_scat_dispersion_imag
 _atom_type_scat_source
 'C'  'C'   0.0033   0.0016
 'International Tables Vol C Tables 4.2.6.8 and 6.1.1.4'
 'H'  'H'   0.0000   0.0000
 'International Tables Vol C Tables 4.2.6.8 and 6.1.1.4'
 'N'  'N'   0.0061   0.0033
 'International Tables Vol C Tables 4.2.6.8 and 6.1.1.4'
 'O'  'O'   0.0106   0.0060
 'International Tables Vol C Tables 4.2.6.8 and 6.1.1.4'
 'Br'  'Br'  -0.2901   2.4595
 'International Tables Vol C Tables 4.2.6.8 and 6.1.1.4'

_symmetry_cell_setting            Triclinic
_symmetry_space_group_name_H-M    P-1

loop_
 _symmetry_equiv_pos_as_xyz
 'x, y, z'
 '-x, -y, -z'

_cell_length_a                    7.1108(4)
_cell_length_b                    7.4624(4)
_cell_length_c                    11.2299(6)
_cell_angle_alpha                 93.434(2)
_cell_angle_beta                  94.022(2)
_cell_angle_gamma                 103.373(2)
_cell_volume                      576.53(5)
_cell_formula_units_Z             1
_cell_measurement_temperature     120(2)
_cell_measurement_reflns_used     6775
_cell_measurement_theta_min       2.81
_cell_measurement_theta_max       32.94

_exptl_crystal_description        plate
_exptl_crystal_colour             colourless
_exptl_crystal_size_max           0.34
_exptl_crystal_size_mid           0.22
_exptl_crystal_size_min           0.06
_exptl_crystal_density_meas       ?
_exptl_crystal_density_diffrn     1.689
_exptl_crystal_density_method     'not measured'
_exptl_crystal_F_000              294
_exptl_absorpt_coefficient_mu     3.553
_exptl_absorpt_correction_type    multi-scan
_exptl_absorpt_correction_T_min   0.3780
_exptl_absorpt_correction_T_max   0.8151
_exptl_absorpt_process_details    'SADABS'

_exptl_special_details
;
 ?
;

_diffrn_ambient_temperature       120(2)
_diffrn_radiation_wavelength      0.71073
_diffrn_radiation_type            MoK\a
_diffrn_radiation_source          'fine-focus sealed tube'
_diffrn_radiation_monochromator   graphite
_diffrn_measurement_device_type   'Bruker APEX-II CCD'
_diffrn_measurement_method        '\f and \w scans'
_diffrn_detector_area_resol_mean  ?
_diffrn_reflns_number             13290
_diffrn_reflns_av_R_equivalents   0.0349
_diffrn_reflns_av_sigmaI/netI     0.0387
_diffrn_reflns_limit_h_min        -10
_diffrn_reflns_limit_h_max        10
_diffrn_reflns_limit_k_min        -11
_diffrn_reflns_limit_k_max        11
_diffrn_reflns_limit_l_min        -16
_diffrn_reflns_limit_l_max        16
_diffrn_reflns_theta_min          1.82
_diffrn_reflns_theta_max          33.16
_reflns_number_total              4144
_reflns_number_gt                 3417
_reflns_threshold_expression      >2sigma(I)

_computing_data_collection        'Bruker APEX2'
_computing_cell_refinement        'Bruker SAINT'
_computing_data_reduction         'Bruker SAINT'
_computing_structure_solution     'SHELXS-97 (Sheldrick, 2008)'
_computing_structure_refinement   'SHELXL-97 (Sheldrick, 2008)'
_computing_molecular_graphics     'Bruker SHELXTL'
_computing_publication_material   'Bruker SHELXTL'

_refine_special_details
;
Refinement of <i>F</i>^2^ against ALL reflections. The weighted <i>R</i>-factor
<i>wR</i> and goodness of fit <i>S</i> are based on <i>F</i>^2^, conventional
<i>R</i>-factors <i>R</i> are based on <i>F</i>, with <i>F</i> set to zero for
negative <i>F</i>^2^. The threshold expression of <i>F</i>^2^ >
\s(<i>F</i>^2^) is used only for calculating <i>R</i>-factors(gt) <i>etc</i>.
and is not relevant to the choice of reflections for refinement.
<i>R</i>-factors based on <i>F</i>^2^ are statistically about twice as large
as those based on <i>F</i>, and <i>R</i>- factors based on ALL data will be
even larger.
;

_refine_ls_structure_factor_coef  Fsqd
_refine_ls_matrix_type            full
_refine_ls_weighting_scheme       calc
_refine_ls_weighting_details
 'calc w=1/[\s^2^(Fo^2^)+(0.0650P)^2^+0.2000P] where P=(Fo^2^+2Fc^2^)/3'
_atom_sites_solution_primary      direct
_atom_sites_solution_secondary    difmap
_atom_sites_solution_hydrogens    geom
_refine_ls_hydrogen_treatment     mixed
_refine_ls_extinction_method      none
_refine_ls_extinction_coef        ?
_refine_ls_number_reflns          4144
_refine_ls_number_parameters      157
_refine_ls_number_restraints      0
_refine_ls_R_factor_all           0.0529
_refine_ls_R_factor_gt            0.0388
_refine_ls_wR_factor_ref          0.1065
_refine_ls_wR_factor_gt           0.0986
_refine_ls_goodness_of_fit_ref    1.021
_refine_ls_restrained_S_all       1.021
_refine_ls_shift/su_max           0.002
_refine_ls_shift/su_mean          0.000

loop_
 _atom_site_label
 _atom_site_type_symbol
 _atom_site_fract_x
 _atom_site_fract_y
 _atom_site_fract_z
 _atom_site_U_iso_or_equiv
 _atom_site_adp_type
 _atom_site_occupancy
 _atom_site_symmetry_multiplicity
 _atom_site_calc_flag
 _atom_site_refinement_flags
 _atom_site_disorder_assembly
 _atom_site_disorder_group
N11 N 0.2019(3) 0.9603(2) 0.36740(17) 0.0222(3) Uani 1 1 d . . .
C12 C 0.3794(3) 0.9729(3) 0.3303(2) 0.0229(4) Uani 1 1 d . . .
H12 H 0.4292 1.0683 0.2806 0.027 Uiso 1 1 calc R . .
C13 C 0.4924(3) 0.8527(3) 0.36146(19) 0.0207(4) Uani 1 1 d . . .
H13 H 0.6174 0.8661 0.3332 0.025 Uiso 1 1 calc R . .
C14 C 0.4231(3) 0.7114(3) 0.43455(18) 0.0192(3) Uani 1 1 d . . .
C15 C 0.2396(3) 0.6999(3) 0.47291(19) 0.0220(4) Uani 1 1 d . . .
H15 H 0.1863 0.6067 0.5233 0.026 Uiso 1 1 calc R . .
C16 C 0.1345(3) 0.8254(3) 0.4371(2) 0.0234(4) Uani 1 1 d . . .
H16 H 0.0087 0.8149 0.4636 0.028 Uiso 1 1 calc R . .
C17 C 0.5495(3) 0.5830(3) 0.46874(19) 0.0209(4) Uani 1 1 d . . .
H17A H 0.6624 0.6542 0.5219 0.025 Uiso 1 1 calc R . .
H17B H 0.5996 0.5385 0.3953 0.025 Uiso 1 1 calc R . .
Br1 Br -0.34658(3) 1.87116(3) 0.04548(2) 0.02855(9) Uani 1 1 d . . .
C21 C -0.0148(3) 1.4482(3) 0.18747(17) 0.0179(3) Uani 1 1 d . . .
C27 C 0.0972(3) 1.3182(3) 0.23586(18) 0.0189(3) Uani 1 1 d . . .
O21 O -0.0107(2) 1.1762(2) 0.28247(16) 0.0276(3) Uani 1 1 d . . .
H21 H 0.053(5) 1.102(5) 0.306(3) 0.033 Uiso 1 1 d . . .
O22 O 0.2719(2) 1.3448(2) 0.23445(16) 0.0282(3) Uani 1 1 d . . .
C22 C 0.0858(3) 1.6105(3) 0.14412(19) 0.0208(4) Uani 1 1 d . . .
H22 H 0.2230 1.6349 0.1440 0.025 Uiso 1 1 calc R . .
C23 C -0.0119(3) 1.7364(3) 0.10132(19) 0.0222(4) Uani 1 1 d . . .
H23 H 0.0567 1.8477 0.0721 0.027 Uiso 1 1 calc R . .
C24 C -0.2122(3) 1.6972(3) 0.10176(19) 0.0205(4) Uani 1 1 d . . .
C25 C -0.3165(3) 1.5356(3) 0.1423(2) 0.0232(4) Uani 1 1 d . . .
H25 H -0.4539 1.5106 0.1408 0.028 Uiso 1 1 calc R . .
C26 C -0.2160(3) 1.4107(3) 0.1853(2) 0.0218(4) Uani 1 1 d . . .
H26 H -0.2851 1.2988 0.2135 0.026 Uiso 1 1 calc R . .

loop_
 _atom_site_aniso_label
 _atom_site_aniso_U_11
 _atom_site_aniso_U_22
 _atom_site_aniso_U_33
 _atom_site_aniso_U_23
 _atom_site_aniso_U_13
 _atom_site_aniso_U_12
N11 0.0224(8) 0.0167(7) 0.0287(9) 0.0030(6) -0.0003(6) 0.0073(6)
C12 0.0240(9) 0.0175(8) 0.0283(10) 0.0051(7) 0.0012(7) 0.0065(7)
C13 0.0197(8) 0.0169(8) 0.0262(10) 0.0030(7) 0.0023(7) 0.0054(6)
C14 0.0185(8) 0.0155(8) 0.0240(9) 0.0014(7) -0.0014(6) 0.0059(6)
C15 0.0204(8) 0.0194(8) 0.0277(10) 0.0056(7) 0.0024(7) 0.0067(7)
C16 0.0197(8) 0.0206(9) 0.0316(11) 0.0034(8) 0.0019(7) 0.0080(7)
C17 0.0177(8) 0.0184(8) 0.0284(10) 0.0045(7) 0.0012(7) 0.0074(6)
Br1 0.02723(12) 0.02552(12) 0.03712(15) 0.01073(9) 0.00177(8) 0.01302(8)
C21 0.0169(8) 0.0176(8) 0.0195(9) 0.0011(6) 0.0008(6) 0.0051(6)
C27 0.0190(8) 0.0173(8) 0.0207(9) 0.0020(7) 0.0002(6) 0.0052(6)
O21 0.0198(7) 0.0236(7) 0.0432(9) 0.0155(7) 0.0050(6) 0.0090(6)
O22 0.0181(7) 0.0273(8) 0.0411(9) 0.0094(7) 0.0018(6) 0.0075(6)
C22 0.0159(8) 0.0201(8) 0.0257(10) 0.0031(7) 0.0002(6) 0.0032(6)
C23 0.0206(8) 0.0192(8) 0.0262(10) 0.0055(7) 0.0009(7) 0.0030(7)
C24 0.0193(8) 0.0197(8) 0.0246(9) 0.0051(7) 0.0013(7) 0.0081(7)
C25 0.0158(8) 0.0224(9) 0.0323(11) 0.0066(8) 0.0023(7) 0.0051(7)
C26 0.0170(8) 0.0188(8) 0.0302(10) 0.0061(7) 0.0027(7) 0.0043(6)

_geom_special_details
;
All e.s.d.'s (except the e.s.d. in the dihedral angle between two l.s. planes)
are estimated using the full covariance matrix. The cell e.s.d.'s are taken
into account individually in the estimation of e.s.d.'s in distances, angles
and torsion angles; correlations between e.s.d.'s in cell parameters are only
used when they are defined by crystal symmetry. An approximate (isotropic)
treatment of cell e.s.d.'s is used for estimating e.s.d.'s involving l.s.
planes.
;

loop_
 _geom_bond_atom_site_label_1
 _geom_bond_atom_site_label_2
 _geom_bond_distance
 _geom_bond_site_symmetry_2
 _geom_bond_publ_flag
N11 C16 1.334(3) . ?
N11 C12 1.341(3) . ?
C12 C13 1.380(3) . ?
C12 H12 0.9500 . ?
C13 C14 1.396(3) . ?
C13 H13 0.9500 . ?
C14 C15 1.388(3) . ?
C14 C17 1.506(3) . ?
C15 C16 1.387(3) . ?
C15 H15 0.9500 . ?
C16 H16 0.9500 . ?
C17 C17 1.515(4) 2_666 ?
C17 H17A 0.9900 . ?
C17 H17B 0.9900 . ?
Br1 C24 1.8934(19) . ?
C21 C26 1.391(3) . ?
C21 C22 1.391(3) . ?
C21 C27 1.493(3) . ?
C27 O22 1.213(2) . ?
C27 O21 1.316(2) . ?
O21 H21 0.83(4) . ?
C22 C23 1.381(3) . ?
C22 H22 0.9500 . ?
C23 C24 1.387(3) . ?
C23 H23 0.9500 . ?
C24 C25 1.382(3) . ?
C25 C26 1.388(3) . ?
C25 H25 0.9500 . ?
C26 H26 0.9500 . ?

loop_
 _geom_angle_atom_site_label_1
 _geom_angle_atom_site_label_2
 _geom_angle_atom_site_label_3
 _geom_angle
 _geom_angle_site_symmetry_1
 _geom_angle_site_symmetry_3
 _geom_angle_publ_flag
C16 N11 C12 117.79(18) . . ?
N11 C12 C13 122.58(19) . . ?
N11 C12 H12 118.7 . . ?
C13 C12 H12 118.7 . . ?
C12 C13 C14 119.98(18) . . ?
C12 C13 H13 120.0 . . ?
C14 C13 H13 120.0 . . ?
C15 C14 C13 117.03(17) . . ?
C15 C14 C17 123.78(18) . . ?
C13 C14 C17 119.18(17) . . ?
C16 C15 C14 119.52(19) . . ?
C16 C15 H15 120.2 . . ?
C14 C15 H15 120.2 . . ?
N11 C16 C15 123.10(19) . . ?
N11 C16 H16 118.5 . . ?
C15 C16 H16 118.5 . . ?
C14 C17 C17 115.1(2) . 2_666 ?
C14 C17 H17A 108.5 . . ?
C17 C17 H17A 108.5 2_666 . ?
C14 C17 H17B 108.5 . . ?
C17 C17 H17B 108.5 2_666 . ?
H17A C17 H17B 107.5 . . ?
C26 C21 C22 119.69(18) . . ?
C26 C21 C27 121.56(17) . . ?
C22 C21 C27 118.75(17) . . ?
O22 C27 O21 123.69(18) . . ?
O22 C27 C21 122.62(18) . . ?
O21 C27 C21 113.68(16) . . ?
C27 O21 H21 112(2) . . ?
C23 C22 C21 120.55(18) . . ?
C23 C22 H22 119.7 . . ?
C21 C22 H22 119.7 . . ?
C22 C23 C24 118.67(18) . . ?
C22 C23 H23 120.7 . . ?
C24 C23 H23 120.7 . . ?
C25 C24 C23 122.08(18) . . ?
C25 C24 Br1 119.08(14) . . ?
C23 C24 Br1 118.83(15) . . ?
C24 C25 C26 118.53(18) . . ?
C24 C25 H25 120.7 . . ?
C26 C25 H25 120.7 . . ?
C25 C26 C21 120.45(18) . . ?
C25 C26 H26 119.8 . . ?
C21 C26 H26 119.8 . . ?

loop_
 _geom_torsion_atom_site_label_1
 _geom_torsion_atom_site_label_2
 _geom_torsion_atom_site_label_3
 _geom_torsion_atom_site_label_4
 _geom_torsion
 _geom_torsion_site_symmetry_1
 _geom_torsion_site_symmetry_2
 _geom_torsion_site_symmetry_3
 _geom_torsion_site_symmetry_4
 _geom_torsion_publ_flag
C16 N11 C12 C13 0.0(3) . . . . ?
N11 C12 C13 C14 -0.1(3) . . . . ?
C12 C13 C14 C15 -0.1(3) . . . . ?
C12 C13 C14 C17 -179.29(19) . . . . ?
C13 C14 C15 C16 0.5(3) . . . . ?
C17 C14 C15 C16 179.58(19) . . . . ?
C12 N11 C16 C15 0.3(3) . . . . ?
C14 C15 C16 N11 -0.6(3) . . . . ?
C15 C14 C17 C17 10.2(3) . . . 2_666 ?
C13 C14 C17 C17 -170.7(2) . . . 2_666 ?
C26 C21 C27 O22 177.2(2) . . . . ?
C22 C21 C27 O22 -3.1(3) . . . . ?
C26 C21 C27 O21 -4.5(3) . . . . ?
C22 C21 C27 O21 175.25(19) . . . . ?
C26 C21 C22 C23 1.4(3) . . . . ?
C27 C21 C22 C23 -178.41(19) . . . . ?
C21 C22 C23 C24 -0.4(3) . . . . ?
C22 C23 C24 C25 -0.7(3) . . . . ?
C22 C23 C24 Br1 179.03(16) . . . . ?
C23 C24 C25 C26 0.9(3) . . . . ?
Br1 C24 C25 C26 -178.87(16) . . . . ?
C24 C25 C26 C21 0.1(3) . . . . ?
C22 C21 C26 C25 -1.2(3) . . . . ?
C27 C21 C26 C25 178.57(19) . . . . ?

loop_
 _geom_hbond_atom_site_label_D
 _geom_hbond_atom_site_label_H
 _geom_hbond_atom_site_label_A
 _geom_hbond_distance_DH
 _geom_hbond_distance_HA
 _geom_hbond_distance_DA
 _geom_hbond_angle_DHA
 _geom_hbond_site_symmetry_A
O21 H21 N11  0.83(4) 1.80(4) 2.626(2) 174(3) .

_diffrn_measured_fraction_theta_max    0.942
_diffrn_reflns_theta_full              32.50
_diffrn_measured_fraction_theta_full   0.969
_refine_diff_density_max    0.771
_refine_diff_density_min   -1.014
_refine_diff_density_rms    0.112

#END

data_BrCO12
_publcif_datablock.id '{cab66ae1-454a-4e25-89b8-08184124f309}'

_database_code_depnum_ccdc_archive 'CCDC 1059419'

_audit_creation_method            SHELXL-97
_chemical_name_systematic
;
CS---AL-6--12 4,4'-bipyridyl, (4-Br-PhCOOH)2
;
_chemical_name_common             ?
_chemical_melting_point           ?
_chemical_formula_moiety
;
(C10 H8 N2) (C7 H5 Br O2)2
;
_chemical_formula_sum
 'C24 H18 Br2 N2 O4'
_chemical_formula_weight          558.22

loop_
 _atom_type_symbol
 _atom_type_description
 _atom_type_scat_dispersion_real
 _atom_type_scat_dispersion_imag
 _atom_type_scat_source
 'C'  'C'   0.0033   0.0016
 'International Tables Vol C Tables 4.2.6.8 and 6.1.1.4'
 'H'  'H'   0.0000   0.0000
 'International Tables Vol C Tables 4.2.6.8 and 6.1.1.4'
 'N'  'N'   0.0061   0.0033
 'International Tables Vol C Tables 4.2.6.8 and 6.1.1.4'
 'O'  'O'   0.0106   0.0060
 'International Tables Vol C Tables 4.2.6.8 and 6.1.1.4'
 'Br'  'Br'  -0.2901   2.4595
 'International Tables Vol C Tables 4.2.6.8 and 6.1.1.4'

_symmetry_cell_setting            Monoclinic
_symmetry_space_group_name_H-M    P2(1)/c

loop_
 _symmetry_equiv_pos_as_xyz
 'x, y, z'
 '-x, y+1/2, -z+1/2'
 '-x, -y, -z'
 'x, -y-1/2, z-1/2'

_cell_length_a                    11.0467(6)
_cell_length_b                    28.9658(18)
_cell_length_c                    10.7956(7)
_cell_angle_alpha                 90.00
_cell_angle_beta                  110.603(2)
_cell_angle_gamma                 90.00
_cell_volume                      3233.4(3)
_cell_formula_units_Z             6
_cell_measurement_temperature     120(2)
_cell_measurement_reflns_used     3538
_cell_measurement_theta_min       2.67
_cell_measurement_theta_max       25.52

_exptl_crystal_description        needle
_exptl_crystal_colour             colourless
_exptl_crystal_size_max           0.34
_exptl_crystal_size_mid           0.08
_exptl_crystal_size_min           0.04
_exptl_crystal_density_meas       ?
_exptl_crystal_density_diffrn     1.720
_exptl_crystal_density_method     'not measured'
_exptl_crystal_F_000              1668
_exptl_absorpt_coefficient_mu     3.796
_exptl_absorpt_correction_type    multi-scan
_exptl_absorpt_correction_T_min   0.3585
_exptl_absorpt_correction_T_max   0.8630
_exptl_absorpt_process_details    'TWINABS'

_exptl_special_details
;
 ?
;

_diffrn_ambient_temperature       120(2)
_diffrn_radiation_wavelength      0.71073
_diffrn_radiation_type            MoK\a
_diffrn_radiation_source          'fine-focus sealed tube'
_diffrn_radiation_monochromator   graphite
_diffrn_measurement_device_type   'Bruker APEX-II CCD'
_diffrn_measurement_method        '\f and \w scans'
_diffrn_detector_area_resol_mean  ?
_diffrn_reflns_number             17557
_diffrn_reflns_av_R_equivalents   0.0000
_diffrn_reflns_av_sigmaI/netI     0.0826
_diffrn_reflns_limit_h_min        -15
_diffrn_reflns_limit_h_max        14
_diffrn_reflns_limit_k_min        0
_diffrn_reflns_limit_k_max        41
_diffrn_reflns_limit_l_min        0
_diffrn_reflns_limit_l_max        15
_diffrn_reflns_theta_min          1.97
_diffrn_reflns_theta_max          31.55
_reflns_number_total              17575
_reflns_number_gt                 9657
_reflns_threshold_expression      >2sigma(I)

_computing_data_collection        'Bruker APEX2'
_computing_cell_refinement        'Bruker SAINT'
_computing_data_reduction         'Bruker SAINT'
_computing_structure_solution     'SHELXS-97 (Sheldrick, 2008)'
_computing_structure_refinement   'SHELXL-97 (Sheldrick, 2008)'
_computing_molecular_graphics     'Bruker SHELXTL'
_computing_publication_material   'Bruker SHELXTL'

_refine_special_details
;
Refinement of <i>F</i>^2^ against ALL reflections. The weighted <i>R</i>-factor
<i>wR</i> and goodness of fit <i>S</i> are based on <i>F</i>^2^, conventional
<i>R</i>-factors <i>R</i> are based on <i>F</i>, with <i>F</i> set to zero for
negative <i>F</i>^2^. The threshold expression of <i>F</i>^2^ >
\s(<i>F</i>^2^) is used only for calculating <i>R</i>-factors(gt) <i>etc</i>.
and is not relevant to the choice of reflections for refinement.
<i>R</i>-factors based on <i>F</i>^2^ are statistically about twice as large
as those based on <i>F</i>, and <i>R</i>- factors based on ALL data will be
even larger.
;

_refine_ls_structure_factor_coef  Fsqd
_refine_ls_matrix_type            full
_refine_ls_weighting_scheme       calc
_refine_ls_weighting_details
 'calc w=1/[\s^2^(Fo^2^)+(0.0800P)^2^+0.0000P] where P=(Fo^2^+2Fc^2^)/3'
_atom_sites_solution_primary      direct
_atom_sites_solution_secondary    difmap
_atom_sites_solution_hydrogens    geom
_refine_ls_hydrogen_treatment     constr
_refine_ls_extinction_method      none
_refine_ls_extinction_coef        ?
_refine_ls_number_reflns          17575
_refine_ls_number_parameters      437
_refine_ls_number_restraints      0
_refine_ls_R_factor_all           0.1333
_refine_ls_R_factor_gt            0.0603
_refine_ls_wR_factor_ref          0.1604
_refine_ls_wR_factor_gt           0.1319
_refine_ls_goodness_of_fit_ref    1.000
_refine_ls_restrained_S_all       1.000
_refine_ls_shift/su_max           0.002
_refine_ls_shift/su_mean          0.000

loop_
 _atom_site_label
 _atom_site_type_symbol
 _atom_site_fract_x
 _atom_site_fract_y
 _atom_site_fract_z
 _atom_site_U_iso_or_equiv
 _atom_site_adp_type
 _atom_site_occupancy
 _atom_site_symmetry_multiplicity
 _atom_site_calc_flag
 _atom_site_refinement_flags
 _atom_site_disorder_assembly
 _atom_site_disorder_group
N11_1 N -0.0362(3) 0.38315(10) 0.0785(3) 0.0360(7) Uani 1 1 d . . .
C12_1 C 0.0194(3) 0.41425(13) 0.1721(3) 0.0387(8) Uani 1 1 d . . .
H12_1 H 0.0492 0.4044 0.2618 0.046 Uiso 1 1 calc R . .
C13_1 C 0.0361(3) 0.45971(13) 0.1461(3) 0.0374(8) Uani 1 1 d . . .
H13_1 H 0.0773 0.4803 0.2168 0.045 Uiso 1 1 calc R . .
C14_1 C -0.0075(3) 0.47564(12) 0.0157(3) 0.0304(7) Uani 1 1 d . . .
C15_1 C -0.0650(4) 0.44269(13) -0.0809(3) 0.0433(9) Uani 1 1 d . . .
H15_1 H -0.0962 0.4510 -0.1718 0.052 Uiso 1 1 calc R . .
C16_1 C -0.0760(3) 0.39800(13) -0.0432(3) 0.0401(8) Uani 1 1 d . . .
H16_1 H -0.1159 0.3763 -0.1112 0.048 Uiso 1 1 calc R . .
N11_2 N 0.6444(2) 0.43767(8) 0.5571(2) 0.0244(5) Uani 1 1 d . . .
C12_2 C 0.6315(3) 0.41935(10) 0.4391(3) 0.0247(6) Uani 1 1 d . . .
H12_2 H 0.6298 0.4397 0.3695 0.030 Uiso 1 1 calc R . .
C13_2 C 0.6206(3) 0.37333(11) 0.4135(3) 0.0249(6) Uani 1 1 d . . .
H13_2 H 0.6111 0.3622 0.3278 0.030 Uiso 1 1 calc R . .
C14_2 C 0.6234(3) 0.34230(10) 0.5140(3) 0.0218(6) Uani 1 1 d . . .
C15_2 C 0.6387(3) 0.36131(11) 0.6369(3) 0.0253(6) Uani 1 1 d . . .
H15_2 H 0.6428 0.3417 0.7088 0.030 Uiso 1 1 calc R . .
C16_2 C 0.6478(3) 0.40815(10) 0.6543(3) 0.0260(6) Uani 1 1 d . . .
H16_2 H 0.6570 0.4203 0.7388 0.031 Uiso 1 1 calc R . .
N11_3 N 0.5803(2) 0.19660(9) 0.4462(2) 0.0266(5) Uani 1 1 d . . .
C12_3 C 0.6428(3) 0.21376(11) 0.5672(3) 0.0290(7) Uani 1 1 d . . .
H12_3 H 0.6769 0.1928 0.6388 0.035 Uiso 1 1 calc R . .
C13_3 C 0.6599(3) 0.26038(10) 0.5924(3) 0.0255(6) Uani 1 1 d . . .
H13_3 H 0.7057 0.2709 0.6798 0.031 Uiso 1 1 calc R . .
C14_3 C 0.6108(3) 0.29197(10) 0.4910(3) 0.0228(6) Uani 1 1 d . . .
C15_3 C 0.5454(3) 0.27387(11) 0.3648(3) 0.0261(6) Uani 1 1 d . . .
H15_3 H 0.5093 0.2939 0.2914 0.031 Uiso 1 1 calc R . .
C16_3 C 0.5341(3) 0.22684(11) 0.3481(3) 0.0286(7) Uani 1 1 d . . .
H16_3 H 0.4907 0.2153 0.2614 0.034 Uiso 1 1 calc R . .
Br1_1 Br -0.02853(3) 0.058958(13) 0.03885(4) 0.04202(11) Uani 1 1 d . . .
C21_1 C -0.0612(3) 0.21896(12) 0.0196(3) 0.0289(7) Uani 1 1 d . . .
C22_1 C -0.0928(3) 0.19316(12) -0.0965(3) 0.0322(7) Uani 1 1 d . . .
H22_1 H -0.1199 0.2084 -0.1798 0.039 Uiso 1 1 calc R . .
C23_1 C -0.0848(3) 0.14594(13) -0.0909(3) 0.0339(7) Uani 1 1 d . . .
H23_1 H -0.1075 0.1283 -0.1700 0.041 Uiso 1 1 calc R . .
C24_1 C -0.0433(3) 0.12425(12) 0.0310(3) 0.0306(7) Uani 1 1 d . . .
C25_1 C -0.0123(3) 0.14940(13) 0.1471(3) 0.0341(8) Uani 1 1 d . . .
H25_1 H 0.0155 0.1341 0.2302 0.041 Uiso 1 1 calc R . .
C26_1 C -0.0219(3) 0.19629(13) 0.1411(3) 0.0333(7) Uani 1 1 d . . .
H26_1 H -0.0017 0.2137 0.2204 0.040 Uiso 1 1 calc R . .
C27_1 C -0.0729(3) 0.27064(11) 0.0080(3) 0.0260(6) Uani 1 1 d . . .
O21_1 O -0.0295(2) 0.29227(8) 0.1198(2) 0.0367(5) Uani 1 1 d . . .
H21_1 H -0.0327 0.3209 0.1060 0.044 Uiso 1 1 calc R . .
O22_1 O -0.1230(2) 0.28929(9) -0.0995(2) 0.0394(6) Uani 1 1 d . . .
Br2_2 Br 0.75515(4) 0.757335(13) 0.52374(5) 0.04798(12) Uani 1 1 d . . .
C21_2 C 0.6899(3) 0.59882(11) 0.4969(3) 0.0249(6) Uani 1 1 d . . .
C22_2 C 0.6972(3) 0.62311(11) 0.3889(3) 0.0290(7) Uani 1 1 d . . .
H22_2 H 0.6866 0.6073 0.3086 0.035 Uiso 1 1 calc R . .
C23_2 C 0.7198(3) 0.67004(11) 0.3976(3) 0.0314(7) Uani 1 1 d . . .
H23_2 H 0.7264 0.6866 0.3243 0.038 Uiso 1 1 calc R . .
C24_2 C 0.7328(3) 0.69258(11) 0.5143(3) 0.0328(7) Uani 1 1 d . . .
C25_2 C 0.7258(3) 0.66893(11) 0.6233(3) 0.0319(7) Uani 1 1 d . . .
H25_2 H 0.7356 0.6849 0.7031 0.038 Uiso 1 1 calc R . .
C26_2 C 0.7044(3) 0.62199(11) 0.6141(3) 0.0262(6) Uani 1 1 d . . .
H26_2 H 0.6995 0.6054 0.6880 0.031 Uiso 1 1 calc R . .
C27_2 C 0.6676(3) 0.54766(10) 0.4837(3) 0.0229(6) Uani 1 1 d . . .
O21_2 O 0.6768(2) 0.52714(7) 0.59450(19) 0.0301(5) Uani 1 1 d . . .
H21_2 H 0.6555 0.4993 0.5795 0.036 Uiso 1 1 calc R . .
O22_2 O 0.6444(2) 0.52791(8) 0.3786(2) 0.0343(5) Uani 1 1 d . . .
Br3_3 Br 0.71468(4) -0.123768(12) 0.48989(4) 0.04144(11) Uani 1 1 d . . .
C21_3 C 0.6546(3) 0.03391(11) 0.5218(3) 0.0236(6) Uani 1 1 d . . .
C22_3 C 0.7283(3) 0.00880(11) 0.6331(3) 0.0267(7) Uani 1 1 d . . .
H22_3 H 0.7662 0.0241 0.7157 0.032 Uiso 1 1 calc R . .
C23_3 C 0.7467(3) -0.03775(11) 0.6245(3) 0.0287(7) Uani 1 1 d . . .
H23_3 H 0.7964 -0.0549 0.7003 0.034 Uiso 1 1 calc R . .
C24_3 C 0.6910(3) -0.05926(11) 0.5026(3) 0.0270(6) Uani 1 1 d . . .
C25_3 C 0.6180(3) -0.03526(11) 0.3916(3) 0.0266(6) Uani 1 1 d . . .
H25_3 H 0.5814 -0.0507 0.3091 0.032 Uiso 1 1 calc R . .
C26_3 C 0.5985(3) 0.01124(11) 0.4013(3) 0.0243(6) Uani 1 1 d . . .
H26_3 H 0.5467 0.0280 0.3255 0.029 Uiso 1 1 calc R . .
C27_3 C 0.6380(3) 0.08433(10) 0.5355(3) 0.0227(6) Uani 1 1 d . . .
O21_3 O 0.5798(2) 0.10551(7) 0.42154(19) 0.0298(5) Uani 1 1 d . . .
H21_3 H 0.5650 0.1331 0.4358 0.036 Uiso 1 1 calc R . .
O22_3 O 0.6750(2) 0.10421(8) 0.6424(2) 0.0339(5) Uani 1 1 d . . .

loop_
 _atom_site_aniso_label
 _atom_site_aniso_U_11
 _atom_site_aniso_U_22
 _atom_site_aniso_U_33
 _atom_site_aniso_U_23
 _atom_site_aniso_U_13
 _atom_site_aniso_U_12
N11_1 0.0322(15) 0.0448(18) 0.0306(14) -0.0022(13) 0.0105(12) -0.0016(13)
C12_1 0.0353(18) 0.052(2) 0.0234(16) 0.0029(15) 0.0043(14) 0.0052(17)
C13_1 0.0331(17) 0.044(2) 0.0266(16) -0.0049(15) 0.0005(14) 0.0024(16)
C14_1 0.0201(14) 0.048(2) 0.0232(15) -0.0021(15) 0.0080(12) 0.0020(14)
C15_1 0.049(2) 0.057(2) 0.0223(16) -0.0056(16) 0.0112(16) -0.0111(18)
C16_1 0.049(2) 0.042(2) 0.0326(18) -0.0097(16) 0.0187(17) -0.0129(17)
N11_2 0.0312(13) 0.0241(13) 0.0175(11) 0.0009(10) 0.0079(10) -0.0008(11)
C12_2 0.0256(15) 0.0263(16) 0.0192(13) 0.0025(12) 0.0042(12) 0.0020(12)
C13_2 0.0250(15) 0.0330(17) 0.0150(12) -0.0001(12) 0.0048(12) -0.0013(13)
C14_2 0.0236(14) 0.0245(15) 0.0165(13) -0.0011(11) 0.0062(11) 0.0022(12)
C15_2 0.0342(17) 0.0264(16) 0.0184(13) 0.0021(12) 0.0130(13) -0.0009(13)
C16_2 0.0370(16) 0.0252(15) 0.0169(13) -0.0018(12) 0.0109(12) -0.0001(13)
N11_3 0.0318(13) 0.0252(13) 0.0229(12) -0.0025(10) 0.0097(11) 0.0008(11)
C12_3 0.0344(17) 0.0300(17) 0.0240(15) 0.0006(13) 0.0122(13) 0.0038(14)
C13_3 0.0320(16) 0.0269(16) 0.0193(13) -0.0016(12) 0.0109(13) -0.0029(13)
C14_3 0.0224(14) 0.0288(16) 0.0200(13) -0.0038(12) 0.0108(12) -0.0025(12)
C15_3 0.0267(15) 0.0326(17) 0.0170(13) -0.0007(12) 0.0051(12) 0.0005(13)
C16_3 0.0309(16) 0.0335(17) 0.0202(14) -0.0071(13) 0.0073(13) -0.0032(14)
Br1_1 0.0400(2) 0.0444(2) 0.03643(19) 0.00074(16) 0.00702(16) 0.00127(16)
C21_1 0.0189(14) 0.049(2) 0.0191(14) -0.0033(13) 0.0074(12) -0.0017(14)
C22_1 0.0332(17) 0.046(2) 0.0171(14) 0.0001(14) 0.0083(13) -0.0033(15)
C23_1 0.0305(17) 0.048(2) 0.0201(14) -0.0051(14) 0.0043(13) -0.0045(15)
C24_1 0.0239(15) 0.0401(19) 0.0258(15) 0.0002(14) 0.0063(13) -0.0006(13)
C25_1 0.0307(17) 0.051(2) 0.0200(15) 0.0040(14) 0.0076(13) 0.0056(15)
C26_1 0.0309(16) 0.050(2) 0.0201(14) -0.0014(14) 0.0100(13) 0.0031(15)
C27_1 0.0239(15) 0.0376(18) 0.0206(14) 0.0001(13) 0.0128(12) 0.0007(13)
O21_1 0.0458(13) 0.0418(14) 0.0213(11) -0.0023(10) 0.0102(10) 0.0019(11)
O22_1 0.0467(14) 0.0467(15) 0.0223(11) -0.0001(11) 0.0088(11) 0.0005(12)
Br2_2 0.0444(2) 0.02604(18) 0.0724(3) 0.00279(18) 0.0191(2) 0.00012(15)
C21_2 0.0224(14) 0.0271(16) 0.0237(14) 0.0012(12) 0.0060(12) 0.0043(12)
C22_2 0.0297(16) 0.0322(17) 0.0247(15) 0.0025(13) 0.0092(13) 0.0042(13)
C23_2 0.0245(15) 0.0324(17) 0.0366(18) 0.0107(14) 0.0098(14) 0.0049(13)
C24_2 0.0260(16) 0.0244(16) 0.045(2) 0.0040(15) 0.0096(15) 0.0049(13)
C25_2 0.0285(16) 0.0314(18) 0.0333(17) -0.0032(14) 0.0078(14) 0.0025(13)
C26_2 0.0243(15) 0.0286(16) 0.0251(14) 0.0011(13) 0.0080(12) 0.0018(12)
C27_2 0.0219(14) 0.0264(16) 0.0182(13) -0.0020(12) 0.0043(11) 0.0010(12)
O21_2 0.0454(13) 0.0240(11) 0.0181(10) -0.0004(9) 0.0078(10) -0.0024(10)
O22_2 0.0491(14) 0.0314(13) 0.0208(10) -0.0012(9) 0.0101(10) -0.0023(10)
Br3_3 0.0545(2) 0.02981(19) 0.0400(2) 0.00402(15) 0.01664(17) 0.00703(16)
C21_3 0.0292(15) 0.0284(16) 0.0158(13) 0.0003(12) 0.0112(12) -0.0042(12)
C22_3 0.0285(15) 0.0352(18) 0.0150(13) 0.0000(12) 0.0061(12) -0.0027(13)
C23_3 0.0292(16) 0.0361(18) 0.0188(14) 0.0083(13) 0.0059(12) 0.0025(14)
C24_3 0.0276(16) 0.0268(16) 0.0280(15) 0.0052(13) 0.0118(13) 0.0018(12)
C25_3 0.0297(16) 0.0297(17) 0.0188(13) -0.0016(12) 0.0064(12) -0.0034(13)
C26_3 0.0249(15) 0.0330(17) 0.0143(12) 0.0035(12) 0.0063(12) -0.0016(12)
C27_3 0.0258(15) 0.0271(15) 0.0162(13) 0.0024(11) 0.0086(12) -0.0027(12)
O21_3 0.0454(13) 0.0241(11) 0.0192(10) -0.0002(9) 0.0107(10) 0.0023(10)
O22_3 0.0465(13) 0.0333(13) 0.0201(10) -0.0054(9) 0.0094(10) -0.0029(11)

_geom_special_details
;
All e.s.d.'s (except the e.s.d. in the dihedral angle between two l.s. planes)
are estimated using the full covariance matrix. The cell e.s.d.'s are taken
into account individually in the estimation of e.s.d.'s in distances, angles
and torsion angles; correlations between e.s.d.'s in cell parameters are only
used when they are defined by crystal symmetry. An approximate (isotropic)
treatment of cell e.s.d.'s is used for estimating e.s.d.'s involving l.s.
planes.
;

loop_
 _geom_bond_atom_site_label_1
 _geom_bond_atom_site_label_2
 _geom_bond_distance
 _geom_bond_site_symmetry_2
 _geom_bond_publ_flag
N11_1 C16_1 1.303(4) . ?
N11_1 C12_1 1.332(4) . ?
C12_1 C13_1 1.373(5) . ?
C12_1 H12_1 0.9500 . ?
C13_1 C14_1 1.397(5) . ?
C13_1 H13_1 0.9500 . ?
C14_1 C15_1 1.391(5) . ?
C14_1 C14_1 1.474(7) 3_565 ?
C15_1 C16_1 1.375(5) . ?
C15_1 H15_1 0.9500 . ?
C16_1 H16_1 0.9500 . ?
N11_2 C12_2 1.341(4) . ?
N11_2 C16_2 1.344(4) . ?
C12_2 C13_2 1.358(4) . ?
C12_2 H12_2 0.9500 . ?
C13_2 C14_2 1.401(4) . ?
C13_2 H13_2 0.9500 . ?
C14_2 C15_2 1.391(4) . ?
C14_2 C14_3 1.477(4) . ?
C15_2 C16_2 1.369(4) . ?
C15_2 H15_2 0.9500 . ?
C16_2 H16_2 0.9500 . ?
N11_3 C16_3 1.330(4) . ?
N11_3 C12_3 1.340(4) . ?
C12_3 C13_3 1.377(4) . ?
C12_3 H12_3 0.9500 . ?
C13_3 C14_3 1.383(4) . ?
C13_3 H13_3 0.9500 . ?
C14_3 C15_3 1.400(4) . ?
C15_3 C16_3 1.374(4) . ?
C15_3 H15_3 0.9500 . ?
C16_3 H16_3 0.9500 . ?
Br1_1 C24_1 1.898(3) . ?
C21_1 C26_1 1.392(4) . ?
C21_1 C22_1 1.394(4) . ?
C21_1 C27_1 1.504(5) . ?
C22_1 C23_1 1.371(5) . ?
C22_1 H22_1 0.9500 . ?
C23_1 C24_1 1.383(4) . ?
C23_1 H23_1 0.9500 . ?
C24_1 C25_1 1.384(4) . ?
C25_1 C26_1 1.362(5) . ?
C25_1 H25_1 0.9500 . ?
C26_1 H26_1 0.9500 . ?
C27_1 O22_1 1.221(4) . ?
C27_1 O21_1 1.294(4) . ?
O21_1 H21_1 0.8400 . ?
Br2_2 C24_2 1.890(3) . ?
C21_2 C22_2 1.388(4) . ?
C21_2 C26_2 1.390(4) . ?
C21_2 C27_2 1.501(4) . ?
C22_2 C23_2 1.379(4) . ?
C22_2 H22_2 0.9500 . ?
C23_2 C24_2 1.382(5) . ?
C23_2 H23_2 0.9500 . ?
C24_2 C25_2 1.386(5) . ?
C25_2 C26_2 1.377(4) . ?
C25_2 H25_2 0.9500 . ?
C26_2 H26_2 0.9500 . ?
C27_2 O22_2 1.215(3) . ?
C27_2 O21_2 1.307(3) . ?
O21_2 H21_2 0.8400 . ?
Br3_3 C24_3 1.898(3) . ?
C21_3 C26_3 1.394(4) . ?
C21_3 C22_3 1.395(4) . ?
C21_3 C27_3 1.486(4) . ?
C22_3 C23_3 1.372(4) . ?
C22_3 H22_3 0.9500 . ?
C23_3 C24_3 1.388(4) . ?
C23_3 H23_3 0.9500 . ?
C24_3 C25_3 1.375(4) . ?
C25_3 C26_3 1.373(4) . ?
C25_3 H25_3 0.9500 . ?
C26_3 H26_3 0.9500 . ?
C27_3 O22_3 1.224(3) . ?
C27_3 O21_3 1.322(3) . ?
O21_3 H21_3 0.8400 . ?

loop_
 _geom_angle_atom_site_label_1
 _geom_angle_atom_site_label_2
 _geom_angle_atom_site_label_3
 _geom_angle
 _geom_angle_site_symmetry_1
 _geom_angle_site_symmetry_3
 _geom_angle_publ_flag
C16_1 N11_1 C12_1 116.4(3) . . ?
N11_1 C12_1 C13_1 123.6(3) . . ?
N11_1 C12_1 H12_1 118.2 . . ?
C13_1 C12_1 H12_1 118.2 . . ?
C12_1 C13_1 C14_1 120.0(3) . . ?
C12_1 C13_1 H13_1 120.0 . . ?
C14_1 C13_1 H13_1 120.0 . . ?
C15_1 C14_1 C13_1 115.7(3) . . ?
C15_1 C14_1 C14_1 122.9(4) . 3_565 ?
C13_1 C14_1 C14_1 121.4(4) . 3_565 ?
C16_1 C15_1 C14_1 119.3(3) . . ?
C16_1 C15_1 H15_1 120.4 . . ?
C14_1 C15_1 H15_1 120.4 . . ?
N11_1 C16_1 C15_1 125.1(3) . . ?
N11_1 C16_1 H16_1 117.4 . . ?
C15_1 C16_1 H16_1 117.4 . . ?
C12_2 N11_2 C16_2 117.0(3) . . ?
N11_2 C12_2 C13_2 123.6(3) . . ?
N11_2 C12_2 H12_2 118.2 . . ?
C13_2 C12_2 H12_2 118.2 . . ?
C12_2 C13_2 C14_2 119.7(3) . . ?
C12_2 C13_2 H13_2 120.1 . . ?
C14_2 C13_2 H13_2 120.1 . . ?
C15_2 C14_2 C13_2 116.6(3) . . ?
C15_2 C14_2 C14_3 121.5(3) . . ?
C13_2 C14_2 C14_3 121.9(3) . . ?
C16_2 C15_2 C14_2 120.1(3) . . ?
C16_2 C15_2 H15_2 119.9 . . ?
C14_2 C15_2 H15_2 119.9 . . ?
N11_2 C16_2 C15_2 122.9(3) . . ?
N11_2 C16_2 H16_2 118.6 . . ?
C15_2 C16_2 H16_2 118.6 . . ?
C16_3 N11_3 C12_3 117.0(3) . . ?
N11_3 C12_3 C13_3 123.0(3) . . ?
N11_3 C12_3 H12_3 118.5 . . ?
C13_3 C12_3 H12_3 118.5 . . ?
C12_3 C13_3 C14_3 120.3(3) . . ?
C12_3 C13_3 H13_3 119.9 . . ?
C14_3 C13_3 H13_3 119.9 . . ?
C13_3 C14_3 C15_3 116.5(3) . . ?
C13_3 C14_3 C14_2 122.2(3) . . ?
C15_3 C14_3 C14_2 121.2(3) . . ?
C16_3 C15_3 C14_3 119.4(3) . . ?
C16_3 C15_3 H15_3 120.3 . . ?
C14_3 C15_3 H15_3 120.3 . . ?
N11_3 C16_3 C15_3 123.8(3) . . ?
N11_3 C16_3 H16_3 118.1 . . ?
C15_3 C16_3 H16_3 118.1 . . ?
C26_1 C21_1 C22_1 119.4(3) . . ?
C26_1 C21_1 C27_1 122.5(3) . . ?
C22_1 C21_1 C27_1 118.1(3) . . ?
C23_1 C22_1 C21_1 120.2(3) . . ?
C23_1 C22_1 H22_1 119.9 . . ?
C21_1 C22_1 H22_1 119.9 . . ?
C22_1 C23_1 C24_1 119.3(3) . . ?
C22_1 C23_1 H23_1 120.3 . . ?
C24_1 C23_1 H23_1 120.3 . . ?
C23_1 C24_1 C25_1 121.1(3) . . ?
C23_1 C24_1 Br1_1 119.3(3) . . ?
C25_1 C24_1 Br1_1 119.6(3) . . ?
C26_1 C25_1 C24_1 119.5(3) . . ?
C26_1 C25_1 H25_1 120.3 . . ?
C24_1 C25_1 H25_1 120.3 . . ?
C25_1 C26_1 C21_1 120.5(3) . . ?
C25_1 C26_1 H26_1 119.7 . . ?
C21_1 C26_1 H26_1 119.7 . . ?
O22_1 C27_1 O21_1 124.6(3) . . ?
O22_1 C27_1 C21_1 121.1(3) . . ?
O21_1 C27_1 C21_1 114.3(3) . . ?
C27_1 O21_1 H21_1 109.5 . . ?
C22_2 C21_2 C26_2 119.8(3) . . ?
C22_2 C21_2 C27_2 118.5(3) . . ?
C26_2 C21_2 C27_2 121.7(3) . . ?
C23_2 C22_2 C21_2 120.3(3) . . ?
C23_2 C22_2 H22_2 119.8 . . ?
C21_2 C22_2 H22_2 119.8 . . ?
C22_2 C23_2 C24_2 119.1(3) . . ?
C22_2 C23_2 H23_2 120.5 . . ?
C24_2 C23_2 H23_2 120.5 . . ?
C23_2 C24_2 C25_2 121.4(3) . . ?
C23_2 C24_2 Br2_2 119.2(3) . . ?
C25_2 C24_2 Br2_2 119.4(3) . . ?
C26_2 C25_2 C24_2 119.1(3) . . ?
C26_2 C25_2 H25_2 120.5 . . ?
C24_2 C25_2 H25_2 120.5 . . ?
C25_2 C26_2 C21_2 120.3(3) . . ?
C25_2 C26_2 H26_2 119.9 . . ?
C21_2 C26_2 H26_2 119.9 . . ?
O22_2 C27_2 O21_2 124.3(3) . . ?
O22_2 C27_2 C21_2 121.8(3) . . ?
O21_2 C27_2 C21_2 113.9(2) . . ?
C27_2 O21_2 H21_2 109.5 . . ?
C26_3 C21_3 C22_3 119.4(3) . . ?
C26_3 C21_3 C27_3 121.7(3) . . ?
C22_3 C21_3 C27_3 118.8(3) . . ?
C23_3 C22_3 C21_3 120.6(3) . . ?
C23_3 C22_3 H22_3 119.7 . . ?
C21_3 C22_3 H22_3 119.7 . . ?
C22_3 C23_3 C24_3 118.6(3) . . ?
C22_3 C23_3 H23_3 120.7 . . ?
C24_3 C23_3 H23_3 120.7 . . ?
C25_3 C24_3 C23_3 121.8(3) . . ?
C25_3 C24_3 Br3_3 119.2(2) . . ?
C23_3 C24_3 Br3_3 119.0(2) . . ?
C26_3 C25_3 C24_3 119.3(3) . . ?
C26_3 C25_3 H25_3 120.4 . . ?
C24_3 C25_3 H25_3 120.4 . . ?
C25_3 C26_3 C21_3 120.2(3) . . ?
C25_3 C26_3 H26_3 119.9 . . ?
C21_3 C26_3 H26_3 119.9 . . ?
O22_3 C27_3 O21_3 123.4(3) . . ?
O22_3 C27_3 C21_3 122.9(3) . . ?
O21_3 C27_3 C21_3 113.6(2) . . ?
C27_3 O21_3 H21_3 109.5 . . ?

loop_
 _geom_torsion_atom_site_label_1
 _geom_torsion_atom_site_label_2
 _geom_torsion_atom_site_label_3
 _geom_torsion_atom_site_label_4
 _geom_torsion
 _geom_torsion_site_symmetry_1
 _geom_torsion_site_symmetry_2
 _geom_torsion_site_symmetry_3
 _geom_torsion_site_symmetry_4
 _geom_torsion_publ_flag
C16_1 N11_1 C12_1 C13_1 -0.2(5) . . . . ?
N11_1 C12_1 C13_1 C14_1 0.7(5) . . . . ?
C12_1 C13_1 C14_1 C15_1 -0.8(5) . . . . ?
C12_1 C13_1 C14_1 C14_1 179.3(3) . . . 3_565 ?
C13_1 C14_1 C15_1 C16_1 0.5(5) . . . . ?
C14_1 C14_1 C15_1 C16_1 -179.5(4) 3_565 . . . ?
C12_1 N11_1 C16_1 C15_1 0.0(5) . . . . ?
C14_1 C15_1 C16_1 N11_1 -0.1(6) . . . . ?
C16_2 N11_2 C12_2 C13_2 0.7(4) . . . . ?
N11_2 C12_2 C13_2 C14_2 -0.4(5) . . . . ?
C12_2 C13_2 C14_2 C15_2 -0.5(4) . . . . ?
C12_2 C13_2 C14_2 C14_3 179.4(3) . . . . ?
C13_2 C14_2 C15_2 C16_2 1.1(4) . . . . ?
C14_3 C14_2 C15_2 C16_2 -178.9(3) . . . . ?
C12_2 N11_2 C16_2 C15_2 0.0(4) . . . . ?
C14_2 C15_2 C16_2 N11_2 -0.9(5) . . . . ?
C16_3 N11_3 C12_3 C13_3 0.2(4) . . . . ?
N11_3 C12_3 C13_3 C14_3 0.6(5) . . . . ?
C12_3 C13_3 C14_3 C15_3 -0.5(4) . . . . ?
C12_3 C13_3 C14_3 C14_2 178.2(3) . . . . ?
C15_2 C14_2 C14_3 C13_3 -24.9(4) . . . . ?
C13_2 C14_2 C14_3 C13_3 155.1(3) . . . . ?
C15_2 C14_2 C14_3 C15_3 153.7(3) . . . . ?
C13_2 C14_2 C14_3 C15_3 -26.3(4) . . . . ?
C13_3 C14_3 C15_3 C16_3 -0.3(4) . . . . ?
C14_2 C14_3 C15_3 C16_3 -179.0(3) . . . . ?
C12_3 N11_3 C16_3 C15_3 -1.0(4) . . . . ?
C14_3 C15_3 C16_3 N11_3 1.1(5) . . . . ?
C26_1 C21_1 C22_1 C23_1 -0.2(5) . . . . ?
C27_1 C21_1 C22_1 C23_1 -179.4(3) . . . . ?
C21_1 C22_1 C23_1 C24_1 -0.9(5) . . . . ?
C22_1 C23_1 C24_1 C25_1 1.3(5) . . . . ?
C22_1 C23_1 C24_1 Br1_1 -178.6(2) . . . . ?
C23_1 C24_1 C25_1 C26_1 -0.4(5) . . . . ?
Br1_1 C24_1 C25_1 C26_1 179.4(2) . . . . ?
C24_1 C25_1 C26_1 C21_1 -0.7(5) . . . . ?
C22_1 C21_1 C26_1 C25_1 1.0(5) . . . . ?
C27_1 C21_1 C26_1 C25_1 -179.8(3) . . . . ?
C26_1 C21_1 C27_1 O22_1 -170.5(3) . . . . ?
C22_1 C21_1 C27_1 O22_1 8.6(4) . . . . ?
C26_1 C21_1 C27_1 O21_1 7.5(4) . . . . ?
C22_1 C21_1 C27_1 O21_1 -173.3(3) . . . . ?
C26_2 C21_2 C22_2 C23_2 0.5(4) . . . . ?
C27_2 C21_2 C22_2 C23_2 -178.9(3) . . . . ?
C21_2 C22_2 C23_2 C24_2 -1.1(5) . . . . ?
C22_2 C23_2 C24_2 C25_2 1.2(5) . . . . ?
C22_2 C23_2 C24_2 Br2_2 -176.9(2) . . . . ?
C23_2 C24_2 C25_2 C26_2 -0.6(5) . . . . ?
Br2_2 C24_2 C25_2 C26_2 177.5(2) . . . . ?
C24_2 C25_2 C26_2 C21_2 -0.1(5) . . . . ?
C22_2 C21_2 C26_2 C25_2 0.1(4) . . . . ?
C27_2 C21_2 C26_2 C25_2 179.5(3) . . . . ?
C22_2 C21_2 C27_2 O22_2 -6.8(4) . . . . ?
C26_2 C21_2 C27_2 O22_2 173.9(3) . . . . ?
C22_2 C21_2 C27_2 O21_2 172.6(3) . . . . ?
C26_2 C21_2 C27_2 O21_2 -6.7(4) . . . . ?
C26_3 C21_3 C22_3 C23_3 0.5(4) . . . . ?
C27_3 C21_3 C22_3 C23_3 -179.6(3) . . . . ?
C21_3 C22_3 C23_3 C24_3 0.4(4) . . . . ?
C22_3 C23_3 C24_3 C25_3 -0.4(5) . . . . ?
C22_3 C23_3 C24_3 Br3_3 -179.5(2) . . . . ?
C23_3 C24_3 C25_3 C26_3 -0.5(5) . . . . ?
Br3_3 C24_3 C25_3 C26_3 178.7(2) . . . . ?
C24_3 C25_3 C26_3 C21_3 1.3(4) . . . . ?
C22_3 C21_3 C26_3 C25_3 -1.4(4) . . . . ?
C27_3 C21_3 C26_3 C25_3 178.7(3) . . . . ?
C26_3 C21_3 C27_3 O22_3 172.4(3) . . . . ?
C22_3 C21_3 C27_3 O22_3 -7.5(4) . . . . ?
C26_3 C21_3 C27_3 O21_3 -7.7(4) . . . . ?
C22_3 C21_3 C27_3 O21_3 172.4(3) . . . . ?

loop_
 _geom_hbond_atom_site_label_D
 _geom_hbond_atom_site_label_H
 _geom_hbond_atom_site_label_A
 _geom_hbond_distance_DH
 _geom_hbond_distance_HA
 _geom_hbond_distance_DA
 _geom_hbond_angle_DHA
 _geom_hbond_site_symmetry_A
O21_1 H21_1 N11_1  0.84 1.83 2.667(4) 178.8 .
O21_2 H21_2 N11_2  0.84 1.80 2.628(3) 168.4 .
O21_3 H21_3 N11_3  0.84 1.85 2.652(3) 159.8 .

_diffrn_measured_fraction_theta_max    0.942
_diffrn_reflns_theta_full              30.00
_diffrn_measured_fraction_theta_full   0.989
_refine_diff_density_max    1.013
_refine_diff_density_min   -1.031
_refine_diff_density_rms    0.138

#END

data_BrF4OX14
_publcif_datablock.id '{e3a6530c-99d8-4389-a453-d0124ad3871e}'

_database_code_depnum_ccdc_archive 'CCDC 1059420'

_audit_creation_method            SHELXL-97
_chemical_name_systematic
;
SD-1--20-10--8 (4-Br---F4-PhCH=NOH,)2 1,2-bis(4-pyridyl)ethylene
;
_chemical_name_common             ?
_chemical_melting_point           ?
_chemical_formula_moiety
;
(C7 H2 Br F4 N O)2 (C12 H10 N2)
;
_chemical_formula_sum
 'C26 H14 Br2 F8 N4 O2'
_chemical_formula_weight          726.23

loop_
 _atom_type_symbol
 _atom_type_description
 _atom_type_scat_dispersion_real
 _atom_type_scat_dispersion_imag
 _atom_type_scat_source
 'C'  'C'   0.0181   0.0091
 'International Tables Vol C Tables 4.2.6.8 and 6.1.1.4'
 'H'  'H'   0.0000   0.0000
 'International Tables Vol C Tables 4.2.6.8 and 6.1.1.4'
 'N'  'N'   0.0311   0.0180
 'International Tables Vol C Tables 4.2.6.8 and 6.1.1.4'
 'O'  'O'   0.0492   0.0322
 'International Tables Vol C Tables 4.2.6.8 and 6.1.1.4'
 'F'  'F'   0.0727   0.0534
 'International Tables Vol C Tables 4.2.6.8 and 6.1.1.4'
 'Br'  'Br'  -0.6763   1.2805
 'International Tables Vol C Tables 4.2.6.8 and 6.1.1.4'

_symmetry_cell_setting            Triclinic
_symmetry_space_group_name_H-M    P-1

loop_
 _symmetry_equiv_pos_as_xyz
 'x, y, z'
 '-x, -y, -z'

_cell_length_a                    5.8370(3)
_cell_length_b                    12.8464(5)
_cell_length_c                    18.1146(8)
_cell_angle_alpha                 103.537(2)
_cell_angle_beta                  96.861(2)
_cell_angle_gamma                 93.060(2)
_cell_volume                      1306.46(10)
_cell_formula_units_Z             2
_cell_measurement_temperature     200(2)
_cell_measurement_reflns_used     9332
_cell_measurement_theta_min       2.53
_cell_measurement_theta_max       68.31

_exptl_crystal_description        plate
_exptl_crystal_colour             colourless
_exptl_crystal_size_max           0.28
_exptl_crystal_size_mid           0.24
_exptl_crystal_size_min           0.06
_exptl_crystal_density_meas       ?
_exptl_crystal_density_diffrn     1.846
_exptl_crystal_density_method     'not measured'
_exptl_crystal_F_000              712
_exptl_absorpt_coefficient_mu     4.781
_exptl_absorpt_correction_type    multi-scan
_exptl_absorpt_correction_T_min   0.5285
_exptl_absorpt_correction_T_max   0.7531
_exptl_absorpt_process_details    'SADABS'

_exptl_special_details
;
 ?
;

_diffrn_ambient_temperature       200(2)
_diffrn_radiation_wavelength      1.54178
_diffrn_radiation_type            CuK\a
_diffrn_radiation_source          'fine-focus sealed tube'
_diffrn_radiation_monochromator   graphite
_diffrn_measurement_device_type   'Bruker APEX-II CCD'
_diffrn_measurement_method        '\f and \w scans'
_diffrn_detector_area_resol_mean  ?
_diffrn_reflns_number             16525
_diffrn_reflns_av_R_equivalents   0.0372
_diffrn_reflns_av_sigmaI/netI     0.0308
_diffrn_reflns_limit_h_min        -5
_diffrn_reflns_limit_h_max        6
_diffrn_reflns_limit_k_min        -15
_diffrn_reflns_limit_k_max        15
_diffrn_reflns_limit_l_min        -21
_diffrn_reflns_limit_l_max        21
_diffrn_reflns_theta_min          2.53
_diffrn_reflns_theta_max          68.19
_reflns_number_total              4377
_reflns_number_gt                 3946
_reflns_threshold_expression      >2sigma(I)

_computing_data_collection        'Bruker APEX2'
_computing_cell_refinement        'Bruker SAINT'
_computing_data_reduction         'Bruker SAINT'
_computing_structure_solution     'SHELXS-97 (Sheldrick, 2008)'
_computing_structure_refinement   'SHELXL-97 (Sheldrick, 2008)'
_computing_molecular_graphics     'Bruker SHELXTL'
_computing_publication_material   'Bruker SHELXTL'

_refine_special_details
;
Refinement of <i>F</i>^2^ against ALL reflections. The weighted <i>R</i>-factor
<i>wR</i> and goodness of fit <i>S</i> are based on <i>F</i>^2^, conventional
<i>R</i>-factors <i>R</i> are based on <i>F</i>, with <i>F</i> set to zero for
negative <i>F</i>^2^. The threshold expression of <i>F</i>^2^ >
\s(<i>F</i>^2^) is used only for calculating <i>R</i>-factors(gt) <i>etc</i>.
and is not relevant to the choice of reflections for refinement.
<i>R</i>-factors based on <i>F</i>^2^ are statistically about twice as large
as those based on <i>F</i>, and <i>R</i>- factors based on ALL data will be
even larger.
;

_refine_ls_structure_factor_coef  Fsqd
_refine_ls_matrix_type            full
_refine_ls_weighting_scheme       calc
_refine_ls_weighting_details
 'calc w=1/[\s^2^(Fo^2^)+(0.1000P)^2^+0.0000P] where P=(Fo^2^+2Fc^2^)/3'
_atom_sites_solution_primary      direct
_atom_sites_solution_secondary    difmap
_atom_sites_solution_hydrogens    geom
_refine_ls_hydrogen_treatment     mixed
_refine_ls_extinction_method      none
_refine_ls_extinction_coef        ?
_refine_ls_number_reflns          4377
_refine_ls_number_parameters      385
_refine_ls_number_restraints      0
_refine_ls_R_factor_all           0.0339
_refine_ls_R_factor_gt            0.0306
_refine_ls_wR_factor_ref          0.1037
_refine_ls_wR_factor_gt           0.0984
_refine_ls_goodness_of_fit_ref    0.862
_refine_ls_restrained_S_all       0.862
_refine_ls_shift/su_max           0.001
_refine_ls_shift/su_mean          0.000

loop_
 _atom_site_label
 _atom_site_type_symbol
 _atom_site_fract_x
 _atom_site_fract_y
 _atom_site_fract_z
 _atom_site_U_iso_or_equiv
 _atom_site_adp_type
 _atom_site_occupancy
 _atom_site_symmetry_multiplicity
 _atom_site_calc_flag
 _atom_site_refinement_flags
 _atom_site_disorder_assembly
 _atom_site_disorder_group
Br1 Br 0.75028(5) 0.54628(2) 0.104058(16) 0.04831(13) Uani 1 1 d . . .
Br2 Br 0.19535(5) 0.32794(2) 0.077187(15) 0.05174(13) Uani 1 1 d . . .
N11 N -0.4211(4) 1.02290(16) 0.20929(12) 0.0406(5) Uani 1 1 d . . .
C12 C -0.3903(4) 0.9554(2) 0.14305(14) 0.0392(5) Uani 1 1 d . . .
H12 H -0.2540 0.9181 0.1417 0.047 Uiso 1 1 calc R . .
C13 C -0.5456(4) 0.93735(18) 0.07698(14) 0.0359(5) Uani 1 1 d . . .
H13 H -0.5160 0.8881 0.0318 0.043 Uiso 1 1 calc R . .
C14 C -0.7462(4) 0.99140(17) 0.07641(13) 0.0326(5) Uani 1 1 d . . .
C17 C -0.9088(4) 0.97285(18) 0.00585(13) 0.0345(5) Uani 1 1 d . . .
H17 H -0.8812 0.9164 -0.0357 0.041 Uiso 1 1 calc R . .
C15 C -0.7782(4) 1.06249(18) 0.14535(13) 0.0368(5) Uani 1 1 d . . .
H15 H -0.9115 1.1018 0.1481 0.044 Uiso 1 1 calc R . .
C16 C -0.6162(4) 1.07467(18) 0.20842(13) 0.0375(5) Uani 1 1 d . . .
H16 H -0.6426 1.1226 0.2546 0.045 Uiso 1 1 calc R . .
N21 N 1.5188(4) 0.27315(15) 0.46759(11) 0.0394(5) Uani 1 1 d . . .
C22 C 1.4739(4) 0.16716(19) 0.43733(13) 0.0385(5) Uani 1 1 d . . .
H22 H 1.3302 0.1423 0.4058 0.046 Uiso 1 1 calc R . .
C23 C 1.6256(4) 0.09278(18) 0.44970(13) 0.0372(5) Uani 1 1 d . . .
H23 H 1.5860 0.0186 0.4269 0.045 Uiso 1 1 calc R . .
C24 C 1.8374(4) 0.12641(17) 0.49578(12) 0.0318(5) Uani 1 1 d . . .
C27 C 2.0087(4) 0.05321(17) 0.51359(12) 0.0335(5) Uani 1 1 d . . .
H27 H 2.1445 0.0845 0.5476 0.040 Uiso 1 1 calc R . .
C25 C 1.8837(4) 0.23595(18) 0.52677(13) 0.0364(5) Uani 1 1 d . . .
H25 H 2.0259 0.2630 0.5585 0.044 Uiso 1 1 calc R . .
C26 C 1.7225(4) 0.30590(18) 0.51140(14) 0.0391(5) Uani 1 1 d . . .
H26 H 1.7584 0.3807 0.5330 0.047 Uiso 1 1 calc R . .
C31 C 0.3041(4) 0.79216(17) 0.24647(13) 0.0327(5) Uani 1 1 d . . .
C32 C 0.2459(4) 0.75038(17) 0.16734(13) 0.0341(5) Uani 1 1 d . . .
F32 F 0.0609(3) 0.78066(11) 0.12896(8) 0.0434(3) Uani 1 1 d . . .
C33 C 0.3779(4) 0.67905(19) 0.12624(13) 0.0383(5) Uani 1 1 d . . .
F33 F 0.3118(3) 0.64353(13) 0.05016(8) 0.0524(4) Uani 1 1 d . . .
C34 C 0.5731(4) 0.64462(18) 0.16085(14) 0.0380(5) Uani 1 1 d . . .
C35 C 0.6335(4) 0.68451(19) 0.23865(15) 0.0381(5) Uani 1 1 d . . .
F35 F 0.8225(3) 0.65418(12) 0.27547(9) 0.0477(4) Uani 1 1 d . . .
C36 C 0.4991(4) 0.75520(17) 0.27997(13) 0.0352(5) Uani 1 1 d . . .
F36 F 0.5656(3) 0.79102(12) 0.35611(8) 0.0470(4) Uani 1 1 d . . .
C37 C 0.1788(4) 0.8733(2) 0.29382(13) 0.0387(5) Uani 1 1 d . . .
H37A H 0.2282 0.8969 0.3474 0.046 Uiso 1 1 calc R . .
N37 N 0.0060(4) 0.91189(16) 0.26405(11) 0.0390(5) Uani 1 1 d . . .
O37 O -0.0795(4) 0.99141(16) 0.31670(10) 0.0512(5) Uani 1 1 d . . .
H37 H -0.203(7) 1.008(3) 0.286(2) 0.077 Uiso 1 1 d . . .
C41 C 0.7318(4) 0.39586(16) 0.30186(12) 0.0304(5) Uani 1 1 d . . .
C42 C 0.7586(4) 0.31744(17) 0.23631(13) 0.0329(5) Uani 1 1 d . . .
F42 F 0.9425(3) 0.25940(11) 0.23486(8) 0.0465(4) Uani 1 1 d . . .
C43 C 0.6010(4) 0.29816(18) 0.17110(13) 0.0355(5) Uani 1 1 d . . .
F43 F 0.6400(3) 0.22264(12) 0.10957(8) 0.0489(4) Uani 1 1 d . . .
C44 C 0.4055(4) 0.35337(19) 0.16742(13) 0.0371(5) Uani 1 1 d . . .
C45 C 0.3753(4) 0.43112(19) 0.23210(14) 0.0359(5) Uani 1 1 d . . .
F45 F 0.1903(3) 0.48872(13) 0.23144(9) 0.0484(4) Uani 1 1 d . . .
C46 C 0.5364(4) 0.45122(17) 0.29692(13) 0.0327(5) Uani 1 1 d . . .
F46 F 0.5000(3) 0.53033(11) 0.35667(8) 0.0441(3) Uani 1 1 d . . .
C47 C 0.8949(4) 0.42297(17) 0.37339(13) 0.0342(5) Uani 1 1 d . . .
H47A H 0.8665 0.4802 0.4142 0.041 Uiso 1 1 calc R . .
N47 N 1.0732(3) 0.37169(14) 0.38198(11) 0.0352(4) Uani 1 1 d . . .
O47 O 1.1966(3) 0.41254(13) 0.45447(9) 0.0409(4) Uani 1 1 d . . .
H47 H 1.299(6) 0.371(3) 0.455(2) 0.061 Uiso 1 1 d . . .

loop_
 _atom_site_aniso_label
 _atom_site_aniso_U_11
 _atom_site_aniso_U_22
 _atom_site_aniso_U_33
 _atom_site_aniso_U_23
 _atom_site_aniso_U_13
 _atom_site_aniso_U_12
Br1 0.0494(2) 0.03977(17) 0.0547(2) 0.00525(13) 0.01382(14) 0.00688(13)
Br2 0.0469(2) 0.0637(2) 0.03979(18) 0.01121(14) -0.00760(13) -0.00214(14)
N11 0.0400(11) 0.0450(11) 0.0369(10) 0.0123(8) 0.0011(9) 0.0031(9)
C12 0.0364(13) 0.0448(12) 0.0373(12) 0.0115(10) 0.0030(10) 0.0087(10)
C13 0.0347(13) 0.0369(11) 0.0359(12) 0.0069(9) 0.0054(10) 0.0074(9)
C14 0.0332(12) 0.0319(10) 0.0327(11) 0.0080(9) 0.0046(9) 0.0014(9)
C17 0.0352(11) 0.0338(10) 0.0318(11) 0.0018(8) 0.0048(9) 0.0054(8)
C15 0.0377(13) 0.0355(11) 0.0377(12) 0.0072(9) 0.0077(10) 0.0093(9)
C16 0.0462(14) 0.0351(11) 0.0282(11) 0.0019(9) 0.0047(10) 0.0035(10)
N21 0.0441(12) 0.0380(10) 0.0381(10) 0.0105(8) 0.0054(9) 0.0165(9)
C22 0.0342(12) 0.0433(12) 0.0358(12) 0.0068(9) -0.0019(9) 0.0114(10)
C23 0.0393(13) 0.0331(10) 0.0346(11) 0.0007(9) -0.0014(9) 0.0101(9)
C24 0.0339(12) 0.0343(10) 0.0268(10) 0.0063(8) 0.0024(9) 0.0089(9)
C27 0.0325(12) 0.0338(10) 0.0309(11) 0.0041(8) -0.0027(9) 0.0076(9)
C25 0.0357(13) 0.0324(11) 0.0381(12) 0.0051(9) -0.0023(10) 0.0062(9)
C26 0.0430(14) 0.0303(10) 0.0423(13) 0.0058(9) 0.0018(10) 0.0105(9)
C31 0.0344(12) 0.0318(10) 0.0301(11) 0.0070(8) -0.0002(9) -0.0014(9)
C32 0.0332(12) 0.0335(10) 0.0338(11) 0.0090(9) -0.0031(9) -0.0004(9)
F32 0.0454(8) 0.0472(7) 0.0333(7) 0.0063(6) -0.0079(6) 0.0089(6)
C33 0.0436(14) 0.0378(11) 0.0303(11) 0.0059(9) -0.0004(10) -0.0024(10)
F33 0.0624(10) 0.0569(9) 0.0301(7) -0.0024(6) -0.0013(7) 0.0113(7)
C34 0.0387(13) 0.0314(10) 0.0415(13) 0.0048(9) 0.0056(10) -0.0023(9)
C35 0.0329(13) 0.0353(11) 0.0453(13) 0.0134(10) -0.0037(10) 0.0000(9)
F35 0.0368(8) 0.0480(8) 0.0550(9) 0.0112(7) -0.0061(7) 0.0089(6)
C36 0.0358(12) 0.0323(10) 0.0328(11) 0.0043(9) -0.0045(9) -0.0032(9)
F36 0.0498(9) 0.0517(8) 0.0323(7) 0.0033(6) -0.0110(6) 0.0072(7)
C37 0.0417(14) 0.0434(12) 0.0287(11) 0.0066(9) -0.0005(10) 0.0036(11)
N37 0.0416(12) 0.0434(10) 0.0308(10) 0.0062(8) 0.0029(8) 0.0100(9)
O37 0.0592(12) 0.0618(11) 0.0317(9) 0.0052(8) 0.0038(8) 0.0289(10)
C41 0.0299(12) 0.0277(10) 0.0326(11) 0.0046(8) 0.0048(9) 0.0041(8)
C42 0.0299(12) 0.0306(10) 0.0370(12) 0.0035(9) 0.0071(9) 0.0069(9)
F42 0.0417(8) 0.0441(8) 0.0467(8) -0.0058(6) 0.0052(6) 0.0184(6)
C43 0.0382(13) 0.0338(11) 0.0315(11) 0.0011(9) 0.0074(9) 0.0013(9)
F43 0.0502(9) 0.0504(8) 0.0360(8) -0.0103(6) 0.0067(6) 0.0048(7)
C44 0.0354(13) 0.0398(12) 0.0345(12) 0.0087(9) 0.0016(9) -0.0031(9)
C45 0.0291(12) 0.0373(11) 0.0428(13) 0.0118(10) 0.0052(10) 0.0072(9)
F45 0.0360(8) 0.0533(8) 0.0554(9) 0.0123(7) 0.0003(7) 0.0165(7)
C46 0.0348(12) 0.0293(10) 0.0332(11) 0.0040(8) 0.0077(9) 0.0064(9)
F46 0.0445(8) 0.0432(7) 0.0404(7) -0.0018(6) 0.0073(6) 0.0174(6)
C47 0.0375(13) 0.0284(10) 0.0342(11) 0.0027(8) 0.0028(9) 0.0084(9)
N47 0.0373(11) 0.0323(9) 0.0343(10) 0.0053(8) 0.0009(8) 0.0092(8)
O47 0.0422(10) 0.0372(8) 0.0385(9) 0.0025(7) -0.0056(7) 0.0161(7)

_geom_special_details
;
All e.s.d.'s (except the e.s.d. in the dihedral angle between two l.s. planes)
are estimated using the full covariance matrix. The cell e.s.d.'s are taken
into account individually in the estimation of e.s.d.'s in distances, angles
and torsion angles; correlations between e.s.d.'s in cell parameters are only
used when they are defined by crystal symmetry. An approximate (isotropic)
treatment of cell e.s.d.'s is used for estimating e.s.d.'s involving l.s.
planes.
;

loop_
 _geom_bond_atom_site_label_1
 _geom_bond_atom_site_label_2
 _geom_bond_distance
 _geom_bond_site_symmetry_2
 _geom_bond_publ_flag
Br1 C34 1.873(2) . ?
Br2 C44 1.874(2) . ?
N11 C12 1.344(3) . ?
N11 C16 1.350(3) . ?
C12 C13 1.377(3) . ?
C12 H12 0.9500 . ?
C13 C14 1.393(3) . ?
C13 H13 0.9500 . ?
C14 C15 1.403(3) . ?
C14 C17 1.461(3) . ?
C17 C17 1.326(5) 2_375 ?
C17 H17 0.9500 . ?
C15 C16 1.366(3) . ?
C15 H15 0.9500 . ?
C16 H16 0.9500 . ?
N21 C26 1.337(3) . ?
N21 C22 1.342(3) . ?
C22 C23 1.375(3) . ?
C22 H22 0.9500 . ?
C23 C24 1.393(3) . ?
C23 H23 0.9500 . ?
C24 C25 1.386(3) . ?
C24 C27 1.467(3) . ?
C27 C27 1.334(4) 2_956 ?
C27 C27 11.720(5) 2_756 ?
C27 H27 0.9500 . ?
C25 C26 1.384(3) . ?
C25 H25 0.9500 . ?
C26 H26 0.9500 . ?
C31 C36 1.385(3) . ?
C31 C32 1.401(3) . ?
C31 C37 1.473(3) . ?
C32 F32 1.339(3) . ?
C32 C33 1.371(4) . ?
C33 F33 1.348(3) . ?
C33 C34 1.379(4) . ?
C34 C35 1.377(4) . ?
C35 F35 1.344(3) . ?
C35 C36 1.378(4) . ?
C36 F36 1.349(3) . ?
C37 N37 1.266(3) . ?
C37 H37A 0.9500 . ?
N37 O37 1.384(3) . ?
O37 H37 0.92(4) . ?
C41 C46 1.381(3) . ?
C41 C42 1.397(3) . ?
C41 C47 1.471(3) . ?
C42 F42 1.338(3) . ?
C42 C43 1.372(3) . ?
C43 F43 1.347(3) . ?
C43 C44 1.379(4) . ?
C44 C45 1.386(3) . ?
C45 F45 1.342(3) . ?
C45 C46 1.377(3) . ?
C46 F46 1.346(3) . ?
C47 N47 1.274(3) . ?
C47 H47A 0.9500 . ?
N47 O47 1.389(2) . ?
O47 H47 0.82(4) . ?

loop_
 _geom_angle_atom_site_label_1
 _geom_angle_atom_site_label_2
 _geom_angle_atom_site_label_3
 _geom_angle
 _geom_angle_site_symmetry_1
 _geom_angle_site_symmetry_3
 _geom_angle_publ_flag
C12 N11 C16 116.2(2) . . ?
N11 C12 C13 123.5(2) . . ?
N11 C12 H12 118.2 . . ?
C13 C12 H12 118.2 . . ?
C12 C13 C14 120.0(2) . . ?
C12 C13 H13 120.0 . . ?
C14 C13 H13 120.0 . . ?
C13 C14 C15 116.7(2) . . ?
C13 C14 C17 119.6(2) . . ?
C15 C14 C17 123.7(2) . . ?
C17 C17 C14 126.3(3) 2_375 . ?
C17 C17 H17 116.9 2_375 . ?
C14 C17 H17 116.9 . . ?
C16 C15 C14 119.5(2) . . ?
C16 C15 H15 120.3 . . ?
C14 C15 H15 120.3 . . ?
N11 C16 C15 124.1(2) . . ?
N11 C16 H16 117.9 . . ?
C15 C16 H16 117.9 . . ?
C26 N21 C22 117.1(2) . . ?
N21 C22 C23 123.2(2) . . ?
N21 C22 H22 118.4 . . ?
C23 C22 H22 118.4 . . ?
C22 C23 C24 119.9(2) . . ?
C22 C23 H23 120.0 . . ?
C24 C23 H23 120.0 . . ?
C25 C24 C23 116.8(2) . . ?
C25 C24 C27 119.3(2) . . ?
C23 C24 C27 124.0(2) . . ?
C27 C27 C24 126.0(3) 2_956 . ?
C27 C27 C27 84.7(2) 2_956 2_756 ?
C24 C27 C27 51.70(12) . 2_756 ?
C27 C27 H27 117.0 2_956 . ?
C24 C27 H27 117.0 . . ?
C27 C27 H27 141.5 2_756 . ?
C26 C25 C24 120.0(2) . . ?
C26 C25 H25 120.0 . . ?
C24 C25 H25 120.0 . . ?
N21 C26 C25 123.0(2) . . ?
N21 C26 H26 118.5 . . ?
C25 C26 H26 118.5 . . ?
C36 C31 C32 115.7(2) . . ?
C36 C31 C37 119.5(2) . . ?
C32 C31 C37 124.7(2) . . ?
F32 C32 C33 117.7(2) . . ?
F32 C32 C31 120.8(2) . . ?
C33 C32 C31 121.5(2) . . ?
F33 C33 C32 117.9(2) . . ?
F33 C33 C34 120.5(2) . . ?
C32 C33 C34 121.6(2) . . ?
C35 C34 C33 117.9(2) . . ?
C35 C34 Br1 121.0(2) . . ?
C33 C34 Br1 121.14(19) . . ?
F35 C35 C34 120.5(2) . . ?
F35 C35 C36 119.1(2) . . ?
C34 C35 C36 120.4(2) . . ?
F36 C36 C35 117.8(2) . . ?
F36 C36 C31 119.3(2) . . ?
C35 C36 C31 122.9(2) . . ?
N37 C37 C31 120.8(2) . . ?
N37 C37 H37A 119.6 . . ?
C31 C37 H37A 119.6 . . ?
C37 N37 O37 112.31(19) . . ?
N37 O37 H37 100(2) . . ?
C46 C41 C42 115.8(2) . . ?
C46 C41 C47 119.18(19) . . ?
C42 C41 C47 125.0(2) . . ?
F42 C42 C43 117.69(19) . . ?
F42 C42 C41 120.7(2) . . ?
C43 C42 C41 121.6(2) . . ?
F43 C43 C42 118.4(2) . . ?
F43 C43 C44 119.8(2) . . ?
C42 C43 C44 121.8(2) . . ?
C43 C44 C45 117.4(2) . . ?
C43 C44 Br2 121.17(18) . . ?
C45 C44 Br2 121.43(19) . . ?
F45 C45 C46 119.5(2) . . ?
F45 C45 C44 120.0(2) . . ?
C46 C45 C44 120.5(2) . . ?
F46 C46 C45 117.3(2) . . ?
F46 C46 C41 119.8(2) . . ?
C45 C46 C41 122.9(2) . . ?
N47 C47 C41 121.70(19) . . ?
N47 C47 H47A 119.2 . . ?
C41 C47 H47A 119.2 . . ?
C47 N47 O47 110.20(18) . . ?
N47 O47 H47 102(2) . . ?

loop_
 _geom_torsion_atom_site_label_1
 _geom_torsion_atom_site_label_2
 _geom_torsion_atom_site_label_3
 _geom_torsion_atom_site_label_4
 _geom_torsion
 _geom_torsion_site_symmetry_1
 _geom_torsion_site_symmetry_2
 _geom_torsion_site_symmetry_3
 _geom_torsion_site_symmetry_4
 _geom_torsion_publ_flag
C16 N11 C12 C13 -0.4(3) . . . . ?
N11 C12 C13 C14 0.7(4) . . . . ?
C12 C13 C14 C15 -0.3(3) . . . . ?
C12 C13 C14 C17 179.2(2) . . . . ?
C13 C14 C17 C17 -171.6(3) . . . 2_375 ?
C15 C14 C17 C17 7.9(4) . . . 2_375 ?
C13 C14 C15 C16 -0.4(3) . . . . ?
C17 C14 C15 C16 -179.9(2) . . . . ?
C12 N11 C16 C15 -0.3(4) . . . . ?
C14 C15 C16 N11 0.7(4) . . . . ?
C26 N21 C22 C23 0.3(4) . . . . ?
N21 C22 C23 C24 0.2(4) . . . . ?
C22 C23 C24 C25 -0.4(3) . . . . ?
C22 C23 C24 C27 178.8(2) . . . . ?
C25 C24 C27 C27 -178.0(3) . . . 2_956 ?
C23 C24 C27 C27 2.9(5) . . . 2_956 ?
C25 C24 C27 C27 137.8(2) . . . 2_756 ?
C23 C24 C27 C27 -41.29(18) . . . 2_756 ?
C23 C24 C25 C26 0.1(3) . . . . ?
C27 C24 C25 C26 -179.1(2) . . . . ?
C22 N21 C26 C25 -0.6(4) . . . . ?
C24 C25 C26 N21 0.4(4) . . . . ?
C36 C31 C32 F32 -179.9(2) . . . . ?
C37 C31 C32 F32 -2.1(3) . . . . ?
C36 C31 C32 C33 -1.2(3) . . . . ?
C37 C31 C32 C33 176.5(2) . . . . ?
F32 C32 C33 F33 -0.5(3) . . . . ?
C31 C32 C33 F33 -179.2(2) . . . . ?
F32 C32 C33 C34 179.1(2) . . . . ?
C31 C32 C33 C34 0.4(4) . . . . ?
F33 C33 C34 C35 179.3(2) . . . . ?
C32 C33 C34 C35 -0.3(4) . . . . ?
F33 C33 C34 Br1 -0.9(3) . . . . ?
C32 C33 C34 Br1 179.50(17) . . . . ?
C33 C34 C35 F35 -179.7(2) . . . . ?
Br1 C34 C35 F35 0.5(3) . . . . ?
C33 C34 C35 C36 1.0(3) . . . . ?
Br1 C34 C35 C36 -178.74(17) . . . . ?
F35 C35 C36 F36 0.2(3) . . . . ?
C34 C35 C36 F36 179.5(2) . . . . ?
F35 C35 C36 C31 178.8(2) . . . . ?
C34 C35 C36 C31 -2.0(4) . . . . ?
C32 C31 C36 F36 -179.51(19) . . . . ?
C37 C31 C36 F36 2.6(3) . . . . ?
C32 C31 C36 C35 2.0(3) . . . . ?
C37 C31 C36 C35 -175.9(2) . . . . ?
C36 C31 C37 N37 176.9(2) . . . . ?
C32 C31 C37 N37 -0.7(4) . . . . ?
C31 C37 N37 O37 -176.3(2) . . . . ?
C46 C41 C42 F42 179.7(2) . . . . ?
C47 C41 C42 F42 0.3(3) . . . . ?
C46 C41 C42 C43 0.8(3) . . . . ?
C47 C41 C42 C43 -178.7(2) . . . . ?
F42 C42 C43 F43 -0.2(3) . . . . ?
C41 C42 C43 F43 178.8(2) . . . . ?
F42 C42 C43 C44 179.5(2) . . . . ?
C41 C42 C43 C44 -1.5(4) . . . . ?
F43 C43 C44 C45 -179.2(2) . . . . ?
C42 C43 C44 C45 1.1(3) . . . . ?
F43 C43 C44 Br2 -1.6(3) . . . . ?
C42 C43 C44 Br2 178.72(17) . . . . ?
C43 C44 C45 F45 178.9(2) . . . . ?
Br2 C44 C45 F45 1.3(3) . . . . ?
C43 C44 C45 C46 0.0(3) . . . . ?
Br2 C44 C45 C46 -177.61(17) . . . . ?
F45 C45 C46 F46 -1.1(3) . . . . ?
C44 C45 C46 F46 177.8(2) . . . . ?
F45 C45 C46 C41 -179.6(2) . . . . ?
C44 C45 C46 C41 -0.7(4) . . . . ?
C42 C41 C46 F46 -178.1(2) . . . . ?
C47 C41 C46 F46 1.4(3) . . . . ?
C42 C41 C46 C45 0.4(3) . . . . ?
C47 C41 C46 C45 179.8(2) . . . . ?
C46 C41 C47 N47 177.3(2) . . . . ?
C42 C41 C47 N47 -3.2(4) . . . . ?
C41 C47 N47 O47 -179.61(19) . . . . ?

loop_
 _geom_hbond_atom_site_label_D
 _geom_hbond_atom_site_label_H
 _geom_hbond_atom_site_label_A
 _geom_hbond_distance_DH
 _geom_hbond_distance_HA
 _geom_hbond_distance_DA
 _geom_hbond_angle_DHA
 _geom_hbond_site_symmetry_A
O37 H37 N11  0.92(4) 1.82(4) 2.730(3) 168(4) .
O47 H47 N21  0.82(4) 1.88(4) 2.693(2) 173(3) .

_diffrn_measured_fraction_theta_max    0.917
_diffrn_reflns_theta_full              66.00
_diffrn_measured_fraction_theta_full   0.947
_refine_diff_density_max    0.254
_refine_diff_density_min   -0.539
_refine_diff_density_rms    0.079

#END

data_BrF4OH12
_publcif_datablock.id '{97fd0381-36cd-4107-936e-fbf7c57aeb3c}'

_database_code_depnum_ccdc_archive 'CCDC 1059421'

_audit_creation_method            SHELXL-97
_chemical_name_systematic
;
SD-1--20-12--6 (4-Br---F4-PhOH)2, 4,4-bipyridyl
;
_chemical_name_common             ?
_chemical_melting_point           ?
_chemical_formula_moiety
;
(C6 H Br F4 O)2 (C10 H8 N2)
;
_chemical_formula_sum
 'C22 H10 Br2 F8 N2 O2'
_chemical_formula_weight          646.14

loop_
 _atom_type_symbol
 _atom_type_description
 _atom_type_scat_dispersion_real
 _atom_type_scat_dispersion_imag
 _atom_type_scat_source
 'C'  'C'   0.0033   0.0016
 'International Tables Vol C Tables 4.2.6.8 and 6.1.1.4'
 'H'  'H'   0.0000   0.0000
 'International Tables Vol C Tables 4.2.6.8 and 6.1.1.4'
 'N'  'N'   0.0061   0.0033
 'International Tables Vol C Tables 4.2.6.8 and 6.1.1.4'
 'O'  'O'   0.0106   0.0060
 'International Tables Vol C Tables 4.2.6.8 and 6.1.1.4'
 'F'  'F'   0.0171   0.0103
 'International Tables Vol C Tables 4.2.6.8 and 6.1.1.4'
 'Br'  'Br'  -0.2901   2.4595
 'International Tables Vol C Tables 4.2.6.8 and 6.1.1.4'

_symmetry_cell_setting            Monoclinic
_symmetry_space_group_name_H-M    P2(1)/c

loop_
 _symmetry_equiv_pos_as_xyz
 'x, y, z'
 '-x, y+1/2, -z+1/2'
 '-x, -y, -z'
 'x, -y-1/2, z-1/2'

_cell_length_a                    13.6342(15)
_cell_length_b                    5.8333(6)
_cell_length_c                    13.3118(14)
_cell_angle_alpha                 90.00
_cell_angle_beta                  90.944(7)
_cell_angle_gamma                 90.00
_cell_volume                      1058.58(19)
_cell_formula_units_Z             2
_cell_measurement_temperature     120(2)
_cell_measurement_reflns_used     4618
_cell_measurement_theta_min       2.99
_cell_measurement_theta_max       29.64

_exptl_crystal_description        prism
_exptl_crystal_colour             colourless
_exptl_crystal_size_max           0.30
_exptl_crystal_size_mid           0.14
_exptl_crystal_size_min           0.06
_exptl_crystal_density_meas       ?
_exptl_crystal_density_diffrn     2.027
_exptl_crystal_density_method     'not measured'
_exptl_crystal_F_000              628
_exptl_absorpt_coefficient_mu     3.925
_exptl_absorpt_correction_type    multi-scan
_exptl_absorpt_correction_T_min   0.3895
_exptl_absorpt_correction_T_max   0.7986
_exptl_absorpt_process_details    'SADABS'

_exptl_special_details
;
 ?
;

_diffrn_ambient_temperature       120(2)
_diffrn_radiation_wavelength      0.71073
_diffrn_radiation_type            MoK\a
_diffrn_radiation_source          'fine-focus sealed tube'
_diffrn_radiation_monochromator   graphite
_diffrn_measurement_device_type   'Bruker APEX-II CCD'
_diffrn_measurement_method        '\f and \w scans'
_diffrn_detector_area_resol_mean  ?
_diffrn_reflns_number             11348
_diffrn_reflns_av_R_equivalents   0.0381
_diffrn_reflns_av_sigmaI/netI     0.0530
_diffrn_reflns_limit_h_min        -19
_diffrn_reflns_limit_h_max        19
_diffrn_reflns_limit_k_min        -8
_diffrn_reflns_limit_k_max        8
_diffrn_reflns_limit_l_min        -19
_diffrn_reflns_limit_l_max        19
_diffrn_reflns_theta_min          2.99
_diffrn_reflns_theta_max          31.51
_reflns_number_total              3352
_reflns_number_gt                 2304
_reflns_threshold_expression      >2sigma(I)

_computing_data_collection        'Bruker APEX2'
_computing_cell_refinement        'Bruker SAINT'
_computing_data_reduction         'Bruker SAINT'
_computing_structure_solution     'SHELXS-97 (Sheldrick, 2008)'
_computing_structure_refinement   'SHELXL-97 (Sheldrick, 2008)'
_computing_molecular_graphics     'Bruker SHELXTL'
_computing_publication_material   'Bruker SHELXTL'

_refine_special_details
;
Refinement of <i>F</i>^2^ against ALL reflections. The weighted <i>R</i>-factor
<i>wR</i> and goodness of fit <i>S</i> are based on <i>F</i>^2^, conventional
<i>R</i>-factors <i>R</i> are based on <i>F</i>, with <i>F</i> set to zero for
negative <i>F</i>^2^. The threshold expression of <i>F</i>^2^ >
\s(<i>F</i>^2^) is used only for calculating <i>R</i>-factors(gt) <i>etc</i>.
and is not relevant to the choice of reflections for refinement.
<i>R</i>-factors based on <i>F</i>^2^ are statistically about twice as large
as those based on <i>F</i>, and <i>R</i>- factors based on ALL data will be
even larger.
;

_refine_ls_structure_factor_coef  Fsqd
_refine_ls_matrix_type            full
_refine_ls_weighting_scheme       calc
_refine_ls_weighting_details
 'calc w=1/[\s^2^(Fo^2^)+(0.0550P)^2^+0.0000P] where P=(Fo^2^+2Fc^2^)/3'
_atom_sites_solution_primary      direct
_atom_sites_solution_secondary    difmap
_atom_sites_solution_hydrogens    geom
_refine_ls_hydrogen_treatment     mixed
_refine_ls_extinction_method      none
_refine_ls_extinction_coef        ?
_refine_ls_number_reflns          3352
_refine_ls_number_parameters      167
_refine_ls_number_restraints      0
_refine_ls_R_factor_all           0.0740
_refine_ls_R_factor_gt            0.0441
_refine_ls_wR_factor_ref          0.1130
_refine_ls_wR_factor_gt           0.1007
_refine_ls_goodness_of_fit_ref    1.057
_refine_ls_restrained_S_all       1.057
_refine_ls_shift/su_max           0.001
_refine_ls_shift/su_mean          0.000

loop_
 _atom_site_label
 _atom_site_type_symbol
 _atom_site_fract_x
 _atom_site_fract_y
 _atom_site_fract_z
 _atom_site_U_iso_or_equiv
 _atom_site_adp_type
 _atom_site_occupancy
 _atom_site_symmetry_multiplicity
 _atom_site_calc_flag
 _atom_site_refinement_flags
 _atom_site_disorder_assembly
 _atom_site_disorder_group
N11 N 0.12749(15) 0.4027(3) 0.23101(15) 0.0189(4) Uani 1 1 d . . .
C12 C 0.0640(2) 0.2494(4) 0.1939(2) 0.0194(5) Uani 1 1 d . . .
H12 H 0.0536 0.1121 0.2307 0.023 Uiso 1 1 calc R . .
C13 C 0.0123(2) 0.2808(4) 0.10399(19) 0.0193(5) Uani 1 1 d . . .
H13 H -0.0324 0.1671 0.0805 0.023 Uiso 1 1 calc R . .
C14 C 0.02661(18) 0.4799(4) 0.04866(17) 0.0167(5) Uani 1 1 d . . .
C15 C 0.09434(19) 0.6371(4) 0.08707(18) 0.0183(5) Uani 1 1 d . . .
H15 H 0.1079 0.7738 0.0511 0.022 Uiso 1 1 calc R . .
C16 C 0.14178(19) 0.5942(4) 0.17746(18) 0.0203(5) Uani 1 1 d . . .
H16 H 0.1866 0.7054 0.2029 0.024 Uiso 1 1 calc R . .
C21 C 0.24544(19) 0.2443(4) 0.46171(19) 0.0179(5) Uani 1 1 d . . .
O21 O 0.18081(13) 0.3928(3) 0.42195(13) 0.0218(4) Uani 1 1 d . . .
H21 H 0.172(4) 0.381(8) 0.352(4) 0.112(17) Uiso 1 1 d . . .
C22 C 0.2834(2) 0.2865(4) 0.55779(19) 0.0195(5) Uani 1 1 d . . .
F22 F 0.25441(11) 0.4756(2) 0.60638(10) 0.0247(4) Uani 1 1 d . . .
C23 C 0.34722(19) 0.1357(5) 0.60452(19) 0.0215(5) Uani 1 1 d . . .
F23 F 0.37876(13) 0.1862(3) 0.69834(12) 0.0311(4) Uani 1 1 d . . .
C24 C 0.37820(18) -0.0614(4) 0.55799(19) 0.0210(5) Uani 1 1 d . . .
Br1 Br 0.46623(2) -0.26131(5) 0.62176(2) 0.03233(12) Uani 1 1 d . . .
C25 C 0.3409(2) -0.1049(4) 0.4625(2) 0.0224(6) Uani 1 1 d . . .
F25 F 0.36867(13) -0.2928(3) 0.41208(13) 0.0324(4) Uani 1 1 d . . .
C26 C 0.27619(19) 0.0434(4) 0.41656(17) 0.0192(5) Uani 1 1 d . . .
F26 F 0.23985(11) -0.0072(3) 0.32383(10) 0.0282(4) Uani 1 1 d . . .

loop_
 _atom_site_aniso_label
 _atom_site_aniso_U_11
 _atom_site_aniso_U_22
 _atom_site_aniso_U_33
 _atom_site_aniso_U_23
 _atom_site_aniso_U_13
 _atom_site_aniso_U_12
N11 0.0204(11) 0.0204(10) 0.0159(10) 0.0010(8) 0.0013(9) 0.0003(9)
C12 0.0213(13) 0.0196(13) 0.0174(11) 0.0041(9) 0.0025(10) -0.0007(10)
C13 0.0225(13) 0.0196(13) 0.0158(11) 0.0009(9) -0.0007(10) -0.0020(11)
C14 0.0188(12) 0.0186(11) 0.0127(10) -0.0013(9) 0.0014(9) 0.0013(10)
C15 0.0222(13) 0.0165(12) 0.0162(11) 0.0020(9) -0.0011(10) -0.0021(11)
C16 0.0254(14) 0.0183(12) 0.0171(12) -0.0010(9) -0.0016(10) -0.0023(11)
C21 0.0179(12) 0.0209(13) 0.0149(11) 0.0024(9) 0.0000(9) -0.0026(10)
O21 0.0261(10) 0.0234(9) 0.0158(8) 0.0015(7) -0.0013(8) 0.0058(8)
C22 0.0215(13) 0.0210(13) 0.0160(11) -0.0019(9) 0.0025(10) 0.0000(11)
F22 0.0315(9) 0.0247(8) 0.0179(7) -0.0046(6) -0.0012(7) 0.0030(7)
C23 0.0207(13) 0.0282(14) 0.0156(11) 0.0044(10) -0.0023(10) -0.0059(12)
F23 0.0361(10) 0.0375(9) 0.0192(8) 0.0013(7) -0.0122(7) -0.0014(8)
C24 0.0178(12) 0.0207(12) 0.0245(13) 0.0064(10) -0.0014(11) -0.0012(11)
Br1 0.02364(18) 0.02969(19) 0.0434(2) 0.01450(12) -0.00643(14) 0.00230(12)
C25 0.0227(13) 0.0196(12) 0.0251(13) -0.0012(10) 0.0030(11) 0.0023(11)
F25 0.0387(11) 0.0226(8) 0.0361(10) -0.0041(7) 0.0029(9) 0.0073(8)
C26 0.0221(13) 0.0215(12) 0.0139(11) -0.0008(9) 0.0008(10) -0.0049(11)
F26 0.0403(10) 0.0277(8) 0.0164(7) -0.0045(6) -0.0060(7) 0.0034(8)

_geom_special_details
;
All e.s.d.'s (except the e.s.d. in the dihedral angle between two l.s. planes)
are estimated using the full covariance matrix. The cell e.s.d.'s are taken
into account individually in the estimation of e.s.d.'s in distances, angles
and torsion angles; correlations between e.s.d.'s in cell parameters are only
used when they are defined by crystal symmetry. An approximate (isotropic)
treatment of cell e.s.d.'s is used for estimating e.s.d.'s involving l.s.
planes.
;

loop_
 _geom_bond_atom_site_label_1
 _geom_bond_atom_site_label_2
 _geom_bond_distance
 _geom_bond_site_symmetry_2
 _geom_bond_publ_flag
N11 C12 1.334(3) . ?
N11 C16 1.341(3) . ?
C12 C13 1.391(4) . ?
C12 H12 0.9500 . ?
C13 C14 1.391(3) . ?
C13 H13 0.9500 . ?
C14 C15 1.393(3) . ?
C14 C14 1.493(4) 3_565 ?
C15 C16 1.380(3) . ?
C15 H15 0.9500 . ?
C16 H16 0.9500 . ?
C21 O21 1.338(3) . ?
C21 C26 1.385(3) . ?
C21 C22 1.394(3) . ?
O21 H21 0.94(5) . ?
C22 F22 1.341(3) . ?
C22 C23 1.378(4) . ?
C23 F23 1.347(3) . ?
C23 C24 1.376(4) . ?
C24 C25 1.385(4) . ?
C24 Br1 1.867(2) . ?
C25 F25 1.343(3) . ?
C25 C26 1.372(3) . ?
C26 F26 1.355(3) . ?

loop_
 _geom_angle_atom_site_label_1
 _geom_angle_atom_site_label_2
 _geom_angle_atom_site_label_3
 _geom_angle
 _geom_angle_site_symmetry_1
 _geom_angle_site_symmetry_3
 _geom_angle_publ_flag
C12 N11 C16 117.5(2) . . ?
N11 C12 C13 123.1(2) . . ?
N11 C12 H12 118.4 . . ?
C13 C12 H12 118.4 . . ?
C14 C13 C12 119.5(2) . . ?
C14 C13 H13 120.2 . . ?
C12 C13 H13 120.2 . . ?
C13 C14 C15 117.0(2) . . ?
C13 C14 C14 121.4(3) . 3_565 ?
C15 C14 C14 121.7(3) . 3_565 ?
C16 C15 C14 120.0(2) . . ?
C16 C15 H15 120.0 . . ?
C14 C15 H15 120.0 . . ?
N11 C16 C15 123.0(2) . . ?
N11 C16 H16 118.5 . . ?
C15 C16 H16 118.5 . . ?
O21 C21 C26 125.3(2) . . ?
O21 C21 C22 118.7(2) . . ?
C26 C21 C22 115.9(2) . . ?
C21 O21 H21 115(3) . . ?
F22 C22 C23 119.7(2) . . ?
F22 C22 C21 118.7(2) . . ?
C23 C22 C21 121.6(2) . . ?
F23 C23 C24 120.3(2) . . ?
F23 C23 C22 117.9(2) . . ?
C24 C23 C22 121.8(2) . . ?
C23 C24 C25 117.1(2) . . ?
C23 C24 Br1 121.13(19) . . ?
C25 C24 Br1 121.8(2) . . ?
F25 C25 C26 118.5(2) . . ?
F25 C25 C24 120.4(2) . . ?
C26 C25 C24 121.2(2) . . ?
F26 C26 C25 119.4(2) . . ?
F26 C26 C21 118.1(2) . . ?
C25 C26 C21 122.5(2) . . ?

loop_
 _geom_torsion_atom_site_label_1
 _geom_torsion_atom_site_label_2
 _geom_torsion_atom_site_label_3
 _geom_torsion_atom_site_label_4
 _geom_torsion
 _geom_torsion_site_symmetry_1
 _geom_torsion_site_symmetry_2
 _geom_torsion_site_symmetry_3
 _geom_torsion_site_symmetry_4
 _geom_torsion_publ_flag
C16 N11 C12 C13 -0.6(4) . . . . ?
N11 C12 C13 C14 0.2(4) . . . . ?
C12 C13 C14 C15 0.9(4) . . . . ?
C12 C13 C14 C14 179.5(3) . . . 3_565 ?
C13 C14 C15 C16 -1.7(4) . . . . ?
C14 C14 C15 C16 179.8(3) 3_565 . . . ?
C12 N11 C16 C15 -0.2(4) . . . . ?
C14 C15 C16 N11 1.4(4) . . . . ?
O21 C21 C22 F22 -0.6(4) . . . . ?
C26 C21 C22 F22 -178.4(2) . . . . ?
O21 C21 C22 C23 177.4(2) . . . . ?
C26 C21 C22 C23 -0.3(4) . . . . ?
F22 C22 C23 F23 -0.4(4) . . . . ?
C21 C22 C23 F23 -178.4(2) . . . . ?
F22 C22 C23 C24 179.4(2) . . . . ?
C21 C22 C23 C24 1.3(4) . . . . ?
F23 C23 C24 C25 178.5(2) . . . . ?
C22 C23 C24 C25 -1.3(4) . . . . ?
F23 C23 C24 Br1 -1.2(4) . . . . ?
C22 C23 C24 Br1 179.0(2) . . . . ?
C23 C24 C25 F25 179.3(2) . . . . ?
Br1 C24 C25 F25 -1.1(4) . . . . ?
C23 C24 C25 C26 0.3(4) . . . . ?
Br1 C24 C25 C26 179.97(19) . . . . ?
F25 C25 C26 F26 2.2(4) . . . . ?
C24 C25 C26 F26 -178.8(2) . . . . ?
F25 C25 C26 C21 -178.3(2) . . . . ?
C24 C25 C26 C21 0.7(4) . . . . ?
O21 C21 C26 F26 1.2(4) . . . . ?
C22 C21 C26 F26 178.8(2) . . . . ?
O21 C21 C26 C25 -178.2(2) . . . . ?
C22 C21 C26 C25 -0.7(4) . . . . ?

loop_
 _geom_hbond_atom_site_label_D
 _geom_hbond_atom_site_label_H
 _geom_hbond_atom_site_label_A
 _geom_hbond_distance_DH
 _geom_hbond_distance_HA
 _geom_hbond_distance_DA
 _geom_hbond_angle_DHA
 _geom_hbond_site_symmetry_A
O21 H21 N11  0.94(5) 1.72(5) 2.633(3) 164(5) .

_diffrn_measured_fraction_theta_max    0.950
_diffrn_reflns_theta_full              30.00
_diffrn_measured_fraction_theta_full   0.982
_refine_diff_density_max    0.555
_refine_diff_density_min   -1.123
_refine_diff_density_rms    0.119

#END

data_BrF4OH11
_publcif_datablock.id '{4b955d6b-e817-46e8-8329-eb0fed9fa672}'

_database_code_depnum_ccdc_archive 'CCDC 1059422'

_audit_creation_method            SHELXL-97
_chemical_name_systematic
;
SD-1--20-12--5, 4-Br---F4-PhOH, 1,2-bis(4-pyridyl)ethane
;
_chemical_name_common             ?
_chemical_melting_point           ?
_chemical_formula_moiety
;
(C6 H Br F4 O)2 (C12 H12 N2)
;
_chemical_formula_sum
 'C24 H14 Br2 F8 N2 O2'
_chemical_formula_weight          674.19

loop_
 _atom_type_symbol
 _atom_type_description
 _atom_type_scat_dispersion_real
 _atom_type_scat_dispersion_imag
 _atom_type_scat_source
 'C'  'C'   0.0033   0.0016
 'International Tables Vol C Tables 4.2.6.8 and 6.1.1.4'
 'H'  'H'   0.0000   0.0000
 'International Tables Vol C Tables 4.2.6.8 and 6.1.1.4'
 'N'  'N'   0.0061   0.0033
 'International Tables Vol C Tables 4.2.6.8 and 6.1.1.4'
 'O'  'O'   0.0106   0.0060
 'International Tables Vol C Tables 4.2.6.8 and 6.1.1.4'
 'F'  'F'   0.0171   0.0103
 'International Tables Vol C Tables 4.2.6.8 and 6.1.1.4'
 'Br'  'Br'  -0.2901   2.4595
 'International Tables Vol C Tables 4.2.6.8 and 6.1.1.4'

_symmetry_cell_setting            Monoclinic
_symmetry_space_group_name_H-M    C2/c

loop_
 _symmetry_equiv_pos_as_xyz
 'x, y, z'
 '-x, y, -z+1/2'
 'x+1/2, y+1/2, z'
 '-x+1/2, y+1/2, -z+1/2'
 '-x, -y, -z'
 'x, -y, z-1/2'
 '-x+1/2, -y+1/2, -z'
 'x+1/2, -y+1/2, z-1/2'

_cell_length_a                    25.9125(16)
_cell_length_b                    4.6925(3)
_cell_length_c                    20.0909(12)
_cell_angle_alpha                 90.00
_cell_angle_beta                  103.464(3)
_cell_angle_gamma                 90.00
_cell_volume                      2375.8(3)
_cell_formula_units_Z             4
_cell_measurement_temperature     120(2)
_cell_measurement_reflns_used     4226
_cell_measurement_theta_min       2.32
_cell_measurement_theta_max       32.42

_exptl_crystal_description        prism
_exptl_crystal_colour             colourless
_exptl_crystal_size_max           0.30
_exptl_crystal_size_mid           0.24
_exptl_crystal_size_min           0.20
_exptl_crystal_density_meas       ?
_exptl_crystal_density_diffrn     1.885
_exptl_crystal_density_method     'not measured'
_exptl_crystal_F_000              1320
_exptl_absorpt_coefficient_mu     3.502
_exptl_absorpt_correction_type    multi-scan
_exptl_absorpt_correction_T_min   0.4197
_exptl_absorpt_correction_T_max   0.5410
_exptl_absorpt_process_details    'SADABS'

_exptl_special_details
;
 ?
;

_diffrn_ambient_temperature       120(2)
_diffrn_radiation_wavelength      0.71073
_diffrn_radiation_type            MoK\a
_diffrn_radiation_source          'fine-focus sealed tube'
_diffrn_radiation_monochromator   graphite
_diffrn_measurement_device_type   'Bruker APEX-II CCD'
_diffrn_measurement_method        '\f and \w scans'
_diffrn_detector_area_resol_mean  ?
_diffrn_reflns_number             11464
_diffrn_reflns_av_R_equivalents   0.0370
_diffrn_reflns_av_sigmaI/netI     0.0443
_diffrn_reflns_limit_h_min        -37
_diffrn_reflns_limit_h_max        38
_diffrn_reflns_limit_k_min        -7
_diffrn_reflns_limit_k_max        4
_diffrn_reflns_limit_l_min        -26
_diffrn_reflns_limit_l_max        30
_diffrn_reflns_theta_min          2.08
_diffrn_reflns_theta_max          32.57
_reflns_number_total              4064
_reflns_number_gt                 3044
_reflns_threshold_expression      >2sigma(I)

_computing_data_collection        'Bruker APEX2'
_computing_cell_refinement        'Bruker SAINT'
_computing_data_reduction         'Bruker SAINT'
_computing_structure_solution     'SHELXS-97 (Sheldrick, 2008)'
_computing_structure_refinement   'SHELXL-97 (Sheldrick, 2008)'
_computing_molecular_graphics     'Bruker SHELXTL'
_computing_publication_material   'Bruker SHELXTL'

_refine_special_details
;
Refinement of <i>F</i>^2^ against ALL reflections. The weighted <i>R</i>-factor
<i>wR</i> and goodness of fit <i>S</i> are based on <i>F</i>^2^, conventional
<i>R</i>-factors <i>R</i> are based on <i>F</i>, with <i>F</i> set to zero for
negative <i>F</i>^2^. The threshold expression of <i>F</i>^2^ >
\s(<i>F</i>^2^) is used only for calculating <i>R</i>-factors(gt) <i>etc</i>.
and is not relevant to the choice of reflections for refinement.
<i>R</i>-factors based on <i>F</i>^2^ are statistically about twice as large
as those based on <i>F</i>, and <i>R</i>- factors based on ALL data will be
even larger.
;

_refine_ls_structure_factor_coef  Fsqd
_refine_ls_matrix_type            full
_refine_ls_weighting_scheme       calc
_refine_ls_weighting_details
 'calc w=1/[\s^2^(Fo^2^)+(0.0600P)^2^+0.0000P] where P=(Fo^2^+2Fc^2^)/3'
_atom_sites_solution_primary      direct
_atom_sites_solution_secondary    difmap
_atom_sites_solution_hydrogens    geom
_refine_ls_hydrogen_treatment     mixed
_refine_ls_extinction_method      none
_refine_ls_extinction_coef        ?
_refine_ls_number_reflns          4064
_refine_ls_number_parameters      175
_refine_ls_number_restraints      0
_refine_ls_R_factor_all           0.0591
_refine_ls_R_factor_gt            0.0385
_refine_ls_wR_factor_ref          0.1085
_refine_ls_wR_factor_gt           0.0989
_refine_ls_goodness_of_fit_ref    1.052
_refine_ls_restrained_S_all       1.052
_refine_ls_shift/su_max           0.001
_refine_ls_shift/su_mean          0.000

loop_
 _atom_site_label
 _atom_site_type_symbol
 _atom_site_fract_x
 _atom_site_fract_y
 _atom_site_fract_z
 _atom_site_U_iso_or_equiv
 _atom_site_adp_type
 _atom_site_occupancy
 _atom_site_symmetry_multiplicity
 _atom_site_calc_flag
 _atom_site_refinement_flags
 _atom_site_disorder_assembly
 _atom_site_disorder_group
Br1 Br -0.024830(8) 1.28914(6) 0.063810(12) 0.02760(9) Uani 1 1 d . . .
N11 N 0.16779(8) 0.2178(4) 0.30189(10) 0.0251(4) Uani 1 1 d . . .
C12 C 0.21757(8) 0.1194(6) 0.31417(12) 0.0261(5) Uani 1 1 d . . .
H12 H 0.2395 0.1757 0.2846 0.031 Uiso 1 1 calc R . .
C13 C 0.23829(9) -0.0591(6) 0.36761(12) 0.0270(5) Uani 1 1 d . . .
H13 H 0.2738 -0.1245 0.3744 0.032 Uiso 1 1 calc R . .
C14 C 0.20734(8) -0.1444(5) 0.41189(11) 0.0238(4) Uani 1 1 d . . .
C15 C 0.15549(9) -0.0415(6) 0.39870(13) 0.0309(5) Uani 1 1 d . . .
H15 H 0.1327 -0.0938 0.4274 0.037 Uiso 1 1 calc R . .
C16 C 0.13768(9) 0.1363(6) 0.34377(13) 0.0306(5) Uani 1 1 d . . .
H16 H 0.1022 0.2041 0.3353 0.037 Uiso 1 1 calc R . .
C17 C 0.22955(9) -0.3300(5) 0.47264(12) 0.0262(5) Uani 1 1 d . . .
H17A H 0.2465 -0.4994 0.4575 0.031 Uiso 1 1 calc R . .
H17B H 0.2003 -0.3968 0.4927 0.031 Uiso 1 1 calc R . .
C21 C 0.11859(8) 0.7168(5) 0.17233(11) 0.0217(4) Uani 1 1 d . . .
O21 O 0.15971(6) 0.5547(4) 0.20005(9) 0.0277(4) Uani 1 1 d . . .
H21 H 0.1541(11) 0.455(7) 0.2344(15) 0.033 Uiso 1 1 d . . .
C22 C 0.12267(8) 0.9117(5) 0.12212(12) 0.0241(4) Uani 1 1 d . . .
F22 F 0.16889(5) 0.9300(4) 0.10234(8) 0.0337(3) Uani 1 1 d . . .
C23 C 0.08128(8) 1.0840(5) 0.09105(11) 0.0232(4) Uani 1 1 d . . .
F23 F 0.08858(6) 1.2668(3) 0.04240(8) 0.0311(3) Uani 1 1 d . . .
C24 C 0.03295(8) 1.0692(5) 0.10859(11) 0.0226(4) Uani 1 1 d . . .
C25 C 0.02791(8) 0.8774(5) 0.15865(11) 0.0223(4) Uani 1 1 d . . .
F25 F -0.01835(5) 0.8531(4) 0.17655(7) 0.0302(3) Uani 1 1 d . . .
C26 C 0.06948(8) 0.7066(5) 0.18980(11) 0.0216(4) Uani 1 1 d . . .
F26 F 0.06272(5) 0.5159(3) 0.23689(7) 0.0291(3) Uani 1 1 d . . .

loop_
 _atom_site_aniso_label
 _atom_site_aniso_U_11
 _atom_site_aniso_U_22
 _atom_site_aniso_U_33
 _atom_site_aniso_U_23
 _atom_site_aniso_U_13
 _atom_site_aniso_U_12
Br1 0.02340(13) 0.03170(15) 0.02690(14) 0.00545(9) 0.00422(9) 0.00363(9)
N11 0.0209(8) 0.0328(11) 0.0214(9) 0.0029(8) 0.0050(7) 0.0000(7)
C12 0.0228(9) 0.0308(13) 0.0265(11) 0.0034(9) 0.0095(8) 0.0026(9)
C13 0.0223(9) 0.0323(13) 0.0270(11) 0.0034(10) 0.0072(8) 0.0040(9)
C14 0.0220(9) 0.0271(12) 0.0219(10) 0.0017(9) 0.0043(8) -0.0011(8)
C15 0.0219(9) 0.0419(15) 0.0306(12) 0.0099(11) 0.0099(8) -0.0003(10)
C16 0.0182(9) 0.0438(15) 0.0309(12) 0.0105(11) 0.0078(8) 0.0035(10)
C17 0.0260(10) 0.0284(14) 0.0238(11) 0.0052(9) 0.0052(8) 0.0007(9)
C21 0.0192(9) 0.0275(12) 0.0181(10) -0.0006(8) 0.0036(7) 0.0001(8)
O21 0.0206(7) 0.0357(10) 0.0286(8) 0.0085(7) 0.0090(6) 0.0060(7)
C22 0.0187(9) 0.0276(13) 0.0269(11) 0.0007(9) 0.0075(8) -0.0026(8)
F22 0.0218(6) 0.0423(10) 0.0411(8) 0.0122(7) 0.0154(6) 0.0004(6)
C23 0.0253(9) 0.0241(12) 0.0209(10) 0.0022(8) 0.0069(8) -0.0043(8)
F23 0.0294(7) 0.0327(8) 0.0335(8) 0.0134(6) 0.0117(6) 0.0001(6)
C24 0.0215(9) 0.0240(12) 0.0216(10) 0.0007(8) 0.0032(8) 0.0010(8)
C25 0.0200(9) 0.0287(12) 0.0198(9) -0.0006(9) 0.0076(7) 0.0007(8)
F25 0.0207(6) 0.0415(9) 0.0318(7) 0.0089(7) 0.0130(5) 0.0062(6)
C26 0.0216(9) 0.0261(11) 0.0183(9) 0.0020(8) 0.0068(8) -0.0006(8)
F26 0.0277(6) 0.0361(9) 0.0267(7) 0.0114(6) 0.0130(5) 0.0062(6)

_geom_special_details
;
All e.s.d.'s (except the e.s.d. in the dihedral angle between two l.s. planes)
are estimated using the full covariance matrix. The cell e.s.d.'s are taken
into account individually in the estimation of e.s.d.'s in distances, angles
and torsion angles; correlations between e.s.d.'s in cell parameters are only
used when they are defined by crystal symmetry. An approximate (isotropic)
treatment of cell e.s.d.'s is used for estimating e.s.d.'s involving l.s.
planes.
;

loop_
 _geom_bond_atom_site_label_1
 _geom_bond_atom_site_label_2
 _geom_bond_distance
 _geom_bond_site_symmetry_2
 _geom_bond_publ_flag
Br1 C24 1.868(2) . ?
N11 C16 1.330(3) . ?
N11 C12 1.338(3) . ?
C12 C13 1.369(3) . ?
C12 H12 0.9500 . ?
C13 C14 1.388(3) . ?
C13 H13 0.9500 . ?
C14 C15 1.394(3) . ?
C14 C17 1.501(3) . ?
C15 C16 1.375(3) . ?
C15 H15 0.9500 . ?
C16 H16 0.9500 . ?
C17 C17 1.534(5) 7_546 ?
C17 H17A 0.9900 . ?
C17 H17B 0.9900 . ?
C21 O21 1.322(3) . ?
C21 C22 1.384(3) . ?
C21 C26 1.397(3) . ?
O21 H21 0.87(3) . ?
C22 F22 1.350(2) . ?
C22 C23 1.372(3) . ?
C23 F23 1.346(3) . ?
C23 C24 1.379(3) . ?
C24 C25 1.378(3) . ?
C25 F25 1.334(2) . ?
C25 C26 1.371(3) . ?
C26 F26 1.343(3) . ?

loop_
 _geom_angle_atom_site_label_1
 _geom_angle_atom_site_label_2
 _geom_angle_atom_site_label_3
 _geom_angle
 _geom_angle_site_symmetry_1
 _geom_angle_site_symmetry_3
 _geom_angle_publ_flag
C16 N11 C12 117.8(2) . . ?
N11 C12 C13 122.8(2) . . ?
N11 C12 H12 118.6 . . ?
C13 C12 H12 118.6 . . ?
C12 C13 C14 120.0(2) . . ?
C12 C13 H13 120.0 . . ?
C14 C13 H13 120.0 . . ?
C13 C14 C15 117.0(2) . . ?
C13 C14 C17 121.3(2) . . ?
C15 C14 C17 121.7(2) . . ?
C16 C15 C14 119.4(2) . . ?
C16 C15 H15 120.3 . . ?
C14 C15 H15 120.3 . . ?
N11 C16 C15 123.1(2) . . ?
N11 C16 H16 118.5 . . ?
C15 C16 H16 118.5 . . ?
C14 C17 C17 111.7(3) . 7_546 ?
C14 C17 H17A 109.3 . . ?
C17 C17 H17A 109.3 7_546 . ?
C14 C17 H17B 109.3 . . ?
C17 C17 H17B 109.3 7_546 . ?
H17A C17 H17B 107.9 . . ?
O21 C21 C22 119.8(2) . . ?
O21 C21 C26 124.5(2) . . ?
C22 C21 C26 115.8(2) . . ?
C21 O21 H21 112.0(19) . . ?
F22 C22 C23 118.8(2) . . ?
F22 C22 C21 118.7(2) . . ?
C23 C22 C21 122.5(2) . . ?
F23 C23 C22 118.61(19) . . ?
F23 C23 C24 120.5(2) . . ?
C22 C23 C24 120.9(2) . . ?
C25 C24 C23 117.7(2) . . ?
C25 C24 Br1 120.71(16) . . ?
C23 C24 Br1 121.50(17) . . ?
F25 C25 C26 119.1(2) . . ?
F25 C25 C24 119.7(2) . . ?
C26 C25 C24 121.12(19) . . ?
F26 C26 C25 119.56(19) . . ?
F26 C26 C21 118.4(2) . . ?
C25 C26 C21 122.0(2) . . ?

loop_
 _geom_torsion_atom_site_label_1
 _geom_torsion_atom_site_label_2
 _geom_torsion_atom_site_label_3
 _geom_torsion_atom_site_label_4
 _geom_torsion
 _geom_torsion_site_symmetry_1
 _geom_torsion_site_symmetry_2
 _geom_torsion_site_symmetry_3
 _geom_torsion_site_symmetry_4
 _geom_torsion_publ_flag
C16 N11 C12 C13 -0.1(4) . . . . ?
N11 C12 C13 C14 -0.2(4) . . . . ?
C12 C13 C14 C15 0.3(4) . . . . ?
C12 C13 C14 C17 -177.4(2) . . . . ?
C13 C14 C15 C16 -0.1(4) . . . . ?
C17 C14 C15 C16 177.6(3) . . . . ?
C12 N11 C16 C15 0.4(4) . . . . ?
C14 C15 C16 N11 -0.2(4) . . . . ?
C13 C14 C17 C17 69.4(3) . . . 7_546 ?
C15 C14 C17 C17 -108.2(3) . . . 7_546 ?
O21 C21 C22 F22 0.4(3) . . . . ?
C26 C21 C22 F22 -179.3(2) . . . . ?
O21 C21 C22 C23 179.5(2) . . . . ?
C26 C21 C22 C23 -0.2(4) . . . . ?
F22 C22 C23 F23 -0.6(3) . . . . ?
C21 C22 C23 F23 -179.7(2) . . . . ?
F22 C22 C23 C24 178.7(2) . . . . ?
C21 C22 C23 C24 -0.3(4) . . . . ?
F23 C23 C24 C25 179.8(2) . . . . ?
C22 C23 C24 C25 0.5(4) . . . . ?
F23 C23 C24 Br1 2.4(3) . . . . ?
C22 C23 C24 Br1 -176.91(18) . . . . ?
C23 C24 C25 F25 -179.1(2) . . . . ?
Br1 C24 C25 F25 -1.6(3) . . . . ?
C23 C24 C25 C26 -0.2(4) . . . . ?
Br1 C24 C25 C26 177.27(18) . . . . ?
F25 C25 C26 F26 0.9(3) . . . . ?
C24 C25 C26 F26 -178.0(2) . . . . ?
F25 C25 C26 C21 178.5(2) . . . . ?
C24 C25 C26 C21 -0.4(4) . . . . ?
O21 C21 C26 F26 -1.5(4) . . . . ?
C22 C21 C26 F26 178.2(2) . . . . ?
O21 C21 C26 C25 -179.1(2) . . . . ?
C22 C21 C26 C25 0.5(3) . . . . ?

loop_
 _geom_hbond_atom_site_label_D
 _geom_hbond_atom_site_label_H
 _geom_hbond_atom_site_label_A
 _geom_hbond_distance_DH
 _geom_hbond_distance_HA
 _geom_hbond_distance_DA
 _geom_hbond_angle_DHA
 _geom_hbond_site_symmetry_A
O21 H21 N11  0.87(3) 1.73(3) 2.556(3) 158(3) .

_diffrn_measured_fraction_theta_max    0.941
_diffrn_reflns_theta_full              27.50
_diffrn_measured_fraction_theta_full   0.986
_refine_diff_density_max    0.946
_refine_diff_density_min   -0.966
_refine_diff_density_rms    0.106

#END

data_IF4OH16
_publcif_datablock.id '{6d39515b-f086-49bc-90f2-4fc03acd9b23}'

_database_code_depnum_ccdc_archive 'CCDC 1059423'

_audit_creation_method            SHELXL-97
_chemical_name_systematic
;
CS---AP-11--16 pyrazine 1-oxide, 4-I---F4-PhOH
;
_chemical_name_common             ?
_chemical_melting_point           ?
_chemical_formula_moiety
;
(C4 H4 N2 O) (C6 H F4 I O)
;
_chemical_formula_sum
 'C10 H5 F4 I N2 O2'
_chemical_formula_weight          388.06

loop_
 _atom_type_symbol
 _atom_type_description
 _atom_type_scat_dispersion_real
 _atom_type_scat_dispersion_imag
 _atom_type_scat_source
 'C'  'C'   0.0033   0.0016
 'International Tables Vol C Tables 4.2.6.8 and 6.1.1.4'
 'H'  'H'   0.0000   0.0000
 'International Tables Vol C Tables 4.2.6.8 and 6.1.1.4'
 'N'  'N'   0.0061   0.0033
 'International Tables Vol C Tables 4.2.6.8 and 6.1.1.4'
 'O'  'O'   0.0106   0.0060
 'International Tables Vol C Tables 4.2.6.8 and 6.1.1.4'
 'F'  'F'   0.0171   0.0103
 'International Tables Vol C Tables 4.2.6.8 and 6.1.1.4'
 'I'  'I'  -0.4742   1.8119
 'International Tables Vol C Tables 4.2.6.8 and 6.1.1.4'

_symmetry_cell_setting            Monoclinic
_symmetry_space_group_name_H-M    P2(1)/n

loop_
 _symmetry_equiv_pos_as_xyz
 'x, y, z'
 '-x+1/2, y+1/2, -z+1/2'
 '-x, -y, -z'
 'x-1/2, -y-1/2, z-1/2'

_cell_length_a                    11.701(2)
_cell_length_b                    4.6121(9)
_cell_length_c                    21.594(4)
_cell_angle_alpha                 90.00
_cell_angle_beta                  103.591(6)
_cell_angle_gamma                 90.00
_cell_volume                      1132.7(4)
_cell_formula_units_Z             4
_cell_measurement_temperature     120(2)
_cell_measurement_reflns_used     5600
_cell_measurement_theta_min       3.58
_cell_measurement_theta_max       33.74

_exptl_crystal_description        plate
_exptl_crystal_colour             bronze
_exptl_crystal_size_max           0.36
_exptl_crystal_size_mid           0.26
_exptl_crystal_size_min           0.08
_exptl_crystal_density_meas       ?
_exptl_crystal_density_diffrn     2.275
_exptl_crystal_density_method     'not measured'
_exptl_crystal_F_000              736
_exptl_absorpt_coefficient_mu     2.881
_exptl_absorpt_correction_type    multi-scan
_exptl_absorpt_correction_T_min   0.4236
_exptl_absorpt_correction_T_max   0.8023
_exptl_absorpt_process_details    'SADABS'

_exptl_special_details
;
 ?
;

_diffrn_ambient_temperature       120(2)
_diffrn_radiation_wavelength      0.71073
_diffrn_radiation_type            MoK\a
_diffrn_radiation_source          'fine-focus sealed tube'
_diffrn_radiation_monochromator   graphite
_diffrn_measurement_device_type   'Bruker APEX-II CCD'
_diffrn_measurement_method        '\f and \w scans'
_diffrn_detector_area_resol_mean  ?
_diffrn_reflns_number             8224
_diffrn_reflns_av_R_equivalents   0.0224
_diffrn_reflns_av_sigmaI/netI     0.0291
_diffrn_reflns_limit_h_min        -17
_diffrn_reflns_limit_h_max        12
_diffrn_reflns_limit_k_min        -6
_diffrn_reflns_limit_k_max        4
_diffrn_reflns_limit_l_min        -31
_diffrn_reflns_limit_l_max        33
_diffrn_reflns_theta_min          1.83
_diffrn_reflns_theta_max          33.72
_reflns_number_total              3766
_reflns_number_gt                 3283
_reflns_threshold_expression      >2sigma(I)

_computing_data_collection        'Bruker APEX2'
_computing_cell_refinement        'Bruker SAINT'
_computing_data_reduction         'Bruker SAINT'
_computing_structure_solution     'SHELXS-97 (Sheldrick, 2008)'
_computing_structure_refinement   'SHELXL-97 (Sheldrick, 2008)'
_computing_molecular_graphics     'Bruker SHELXTL'
_computing_publication_material   'Bruker SHELXTL'

_refine_special_details
;
Refinement of <i>F</i>^2^ against ALL reflections. The weighted <i>R</i>-factor
<i>wR</i> and goodness of fit <i>S</i> are based on <i>F</i>^2^, conventional
<i>R</i>-factors <i>R</i> are based on <i>F</i>, with <i>F</i> set to zero for
negative <i>F</i>^2^. The threshold expression of <i>F</i>^2^ >
\s(<i>F</i>^2^) is used only for calculating <i>R</i>-factors(gt) <i>etc</i>.
and is not relevant to the choice of reflections for refinement.
<i>R</i>-factors based on <i>F</i>^2^ are statistically about twice as large
as those based on <i>F</i>, and <i>R</i>- factors based on ALL data will be
even larger.
;

_refine_ls_structure_factor_coef  Fsqd
_refine_ls_matrix_type            full
_refine_ls_weighting_scheme       calc
_refine_ls_weighting_details
 'calc w=1/[\s^2^(Fo^2^)+(0.0300P)^2^+0.7000P] where P=(Fo^2^+2Fc^2^)/3'
_atom_sites_solution_primary      direct
_atom_sites_solution_secondary    difmap
_atom_sites_solution_hydrogens    geom
_refine_ls_hydrogen_treatment     mixed
_refine_ls_extinction_method      none
_refine_ls_extinction_coef        ?
_refine_ls_number_reflns          3766
_refine_ls_number_parameters      175
_refine_ls_number_restraints      0
_refine_ls_R_factor_all           0.0287
_refine_ls_R_factor_gt            0.0238
_refine_ls_wR_factor_ref          0.0625
_refine_ls_wR_factor_gt           0.0596
_refine_ls_goodness_of_fit_ref    1.009
_refine_ls_restrained_S_all       1.009
_refine_ls_shift/su_max           0.002
_refine_ls_shift/su_mean          0.000

loop_
 _atom_site_label
 _atom_site_type_symbol
 _atom_site_fract_x
 _atom_site_fract_y
 _atom_site_fract_z
 _atom_site_U_iso_or_equiv
 _atom_site_adp_type
 _atom_site_occupancy
 _atom_site_symmetry_multiplicity
 _atom_site_calc_flag
 _atom_site_refinement_flags
 _atom_site_disorder_assembly
 _atom_site_disorder_group
N11 N 0.05119(15) -0.2042(4) 0.08733(8) 0.0227(3) Uani 1 1 d . . .
O11 O -0.02786(14) -0.4030(4) 0.07514(8) 0.0332(3) Uani 1 1 d . . .
C12 C 0.07272(17) -0.0561(5) 0.14273(9) 0.0248(4) Uani 1 1 d . . .
H12 H 0.0287 -0.0955 0.1735 0.030 Uiso 1 1 calc R . .
C13 C 0.15869(18) 0.1516(4) 0.15410(10) 0.0236(4) Uani 1 1 d . . .
H13 H 0.1734 0.2519 0.1936 0.028 Uiso 1 1 calc R . .
N14 N 0.22298(15) 0.2208(4) 0.11279(9) 0.0244(3) Uani 1 1 d . . .
C15 C 0.19978(17) 0.0733(5) 0.05833(9) 0.0246(4) Uani 1 1 d . . .
H15 H 0.2430 0.1192 0.0275 0.030 Uiso 1 1 calc R . .
C16 C 0.11656(18) -0.1420(5) 0.04440(10) 0.0244(4) Uani 1 1 d . . .
H16 H 0.1047 -0.2460 0.0054 0.029 Uiso 1 1 calc R . .
C21 C 0.44678(17) 0.7764(4) 0.16067(9) 0.0200(3) Uani 1 1 d . . .
O21 O 0.35987(14) 0.6295(4) 0.17685(7) 0.0269(3) Uani 1 1 d . . .
H21 H 0.332(3) 0.530(7) 0.1519(14) 0.032 Uiso 1 1 d . . .
C22 C 0.51018(16) 0.9747(4) 0.20371(8) 0.0202(3) Uani 1 1 d . . .
F22 F 0.47836(11) 1.0143(3) 0.25905(5) 0.0301(3) Uani 1 1 d . . .
C23 C 0.60213(17) 1.1296(4) 0.19131(9) 0.0207(3) Uani 1 1 d . . .
F23 F 0.65840(12) 1.3171(3) 0.23534(6) 0.0289(3) Uani 1 1 d . . .
C24 C 0.63639(15) 1.0949(4) 0.13459(8) 0.0196(3) Uani 1 1 d . . .
I1 I 0.780400(10) 1.31425(3) 0.117521(6) 0.02425(5) Uani 1 1 d . . .
C25 C 0.57221(16) 0.9036(4) 0.09096(8) 0.0197(3) Uani 1 1 d . . .
F25 F 0.59983(11) 0.8617(3) 0.03494(5) 0.0267(2) Uani 1 1 d . . .
C26 C 0.47997(17) 0.7468(4) 0.10334(9) 0.0200(3) Uani 1 1 d . . .
F26 F 0.41980(11) 0.5600(3) 0.06000(6) 0.0296(3) Uani 1 1 d . . .

loop_
 _atom_site_aniso_label
 _atom_site_aniso_U_11
 _atom_site_aniso_U_22
 _atom_site_aniso_U_33
 _atom_site_aniso_U_23
 _atom_site_aniso_U_13
 _atom_site_aniso_U_12
N11 0.0172(7) 0.0231(8) 0.0283(7) 0.0061(6) 0.0065(6) -0.0027(6)
O11 0.0259(7) 0.0345(8) 0.0408(8) 0.0013(7) 0.0107(6) -0.0134(7)
C12 0.0211(8) 0.0264(9) 0.0294(8) 0.0072(8) 0.0112(7) 0.0016(8)
C13 0.0203(8) 0.0245(9) 0.0273(8) -0.0002(7) 0.0083(7) 0.0015(7)
N14 0.0183(7) 0.0248(8) 0.0313(8) 0.0011(7) 0.0082(6) -0.0025(6)
C15 0.0195(8) 0.0278(9) 0.0291(8) 0.0041(8) 0.0110(7) -0.0019(8)
C16 0.0209(9) 0.0282(10) 0.0254(8) 0.0018(7) 0.0083(7) -0.0029(7)
C21 0.0168(8) 0.0205(8) 0.0238(8) -0.0004(7) 0.0070(6) 0.0005(7)
O21 0.0248(7) 0.0287(7) 0.0299(7) -0.0046(6) 0.0120(6) -0.0083(6)
C22 0.0202(8) 0.0236(9) 0.0181(7) -0.0031(6) 0.0073(6) 0.0000(7)
F22 0.0352(7) 0.0364(7) 0.0229(5) -0.0073(5) 0.0152(5) -0.0049(6)
C23 0.0196(8) 0.0206(8) 0.0209(7) -0.0023(6) 0.0030(6) -0.0002(7)
F23 0.0303(6) 0.0304(7) 0.0253(5) -0.0098(5) 0.0049(5) -0.0085(5)
C24 0.0162(7) 0.0212(8) 0.0216(7) 0.0011(7) 0.0051(6) 0.0008(7)
I1 0.01743(7) 0.02603(8) 0.03012(7) 0.00226(5) 0.00722(5) -0.00176(4)
C25 0.0187(8) 0.0242(8) 0.0173(7) -0.0008(7) 0.0064(6) 0.0023(7)
F25 0.0262(6) 0.0367(7) 0.0197(5) -0.0035(5) 0.0104(4) 0.0000(5)
C26 0.0182(8) 0.0218(8) 0.0193(7) -0.0044(6) 0.0029(6) -0.0015(7)
F26 0.0276(6) 0.0340(7) 0.0271(5) -0.0127(5) 0.0059(4) -0.0099(6)

_geom_special_details
;
All e.s.d.'s (except the e.s.d. in the dihedral angle between two l.s. planes)
are estimated using the full covariance matrix. The cell e.s.d.'s are taken
into account individually in the estimation of e.s.d.'s in distances, angles
and torsion angles; correlations between e.s.d.'s in cell parameters are only
used when they are defined by crystal symmetry. An approximate (isotropic)
treatment of cell e.s.d.'s is used for estimating e.s.d.'s involving l.s.
planes.
;

loop_
 _geom_bond_atom_site_label_1
 _geom_bond_atom_site_label_2
 _geom_bond_distance
 _geom_bond_site_symmetry_2
 _geom_bond_publ_flag
N11 O11 1.285(2) . ?
N11 C12 1.349(3) . ?
N11 C16 1.364(2) . ?
C12 C13 1.369(3) . ?
C12 H12 0.9500 . ?
C13 N14 1.334(3) . ?
C13 H13 0.9500 . ?
N14 C15 1.330(3) . ?
C15 C16 1.374(3) . ?
C15 H15 0.9500 . ?
C16 H16 0.9500 . ?
C21 O21 1.335(2) . ?
C21 C22 1.388(3) . ?
C21 C26 1.388(3) . ?
O21 H21 0.72(3) . ?
C22 F22 1.3452(19) . ?
C22 C23 1.369(3) . ?
C23 F23 1.338(2) . ?
C23 C24 1.385(2) . ?
C24 C25 1.377(3) . ?
C24 I1 2.0713(18) . ?
C25 F25 1.3376(19) . ?
C25 C26 1.377(3) . ?
C26 F26 1.343(2) . ?

loop_
 _geom_angle_atom_site_label_1
 _geom_angle_atom_site_label_2
 _geom_angle_atom_site_label_3
 _geom_angle
 _geom_angle_site_symmetry_1
 _geom_angle_site_symmetry_3
 _geom_angle_publ_flag
O11 N11 C12 121.22(16) . . ?
O11 N11 C16 120.18(18) . . ?
C12 N11 C16 118.59(17) . . ?
N11 C12 C13 119.32(17) . . ?
N11 C12 H12 120.3 . . ?
C13 C12 H12 120.3 . . ?
N14 C13 C12 123.63(19) . . ?
N14 C13 H13 118.2 . . ?
C12 C13 H13 118.2 . . ?
C15 N14 C13 116.02(18) . . ?
N14 C15 C16 123.39(17) . . ?
N14 C15 H15 118.3 . . ?
C16 C15 H15 118.3 . . ?
N11 C16 C15 119.02(18) . . ?
N11 C16 H16 120.5 . . ?
C15 C16 H16 120.5 . . ?
O21 C21 C22 118.64(17) . . ?
O21 C21 C26 125.00(19) . . ?
C22 C21 C26 116.36(18) . . ?
C21 O21 H21 111(2) . . ?
F22 C22 C23 119.81(16) . . ?
F22 C22 C21 117.92(16) . . ?
C23 C22 C21 122.27(16) . . ?
F23 C23 C22 118.45(16) . . ?
F23 C23 C24 120.44(17) . . ?
C22 C23 C24 121.11(17) . . ?
C25 C24 C23 117.02(17) . . ?
C25 C24 I1 121.78(12) . . ?
C23 C24 I1 121.18(14) . . ?
F25 C25 C26 117.82(16) . . ?
F25 C25 C24 120.16(16) . . ?
C26 C25 C24 122.01(16) . . ?
F26 C26 C25 120.54(16) . . ?
F26 C26 C21 118.26(18) . . ?
C25 C26 C21 121.20(18) . . ?

loop_
 _geom_torsion_atom_site_label_1
 _geom_torsion_atom_site_label_2
 _geom_torsion_atom_site_label_3
 _geom_torsion_atom_site_label_4
 _geom_torsion
 _geom_torsion_site_symmetry_1
 _geom_torsion_site_symmetry_2
 _geom_torsion_site_symmetry_3
 _geom_torsion_site_symmetry_4
 _geom_torsion_publ_flag
O11 N11 C12 C13 179.22(19) . . . . ?
C16 N11 C12 C13 0.2(3) . . . . ?
N11 C12 C13 N14 0.8(3) . . . . ?
C12 C13 N14 C15 -0.4(3) . . . . ?
C13 N14 C15 C16 -1.0(3) . . . . ?
O11 N11 C16 C15 179.42(19) . . . . ?
C12 N11 C16 C15 -1.6(3) . . . . ?
N14 C15 C16 N11 2.0(3) . . . . ?
O21 C21 C22 F22 -1.8(3) . . . . ?
C26 C21 C22 F22 178.31(18) . . . . ?
O21 C21 C22 C23 178.63(19) . . . . ?
C26 C21 C22 C23 -1.3(3) . . . . ?
F22 C22 C23 F23 0.2(3) . . . . ?
C21 C22 C23 F23 179.82(18) . . . . ?
F22 C22 C23 C24 -179.58(18) . . . . ?
C21 C22 C23 C24 0.0(3) . . . . ?
F23 C23 C24 C25 -178.32(17) . . . . ?
C22 C23 C24 C25 1.5(3) . . . . ?
F23 C23 C24 I1 3.2(3) . . . . ?
C22 C23 C24 I1 -177.03(15) . . . . ?
C23 C24 C25 F25 179.38(17) . . . . ?
I1 C24 C25 F25 -2.1(3) . . . . ?
C23 C24 C25 C26 -1.7(3) . . . . ?
I1 C24 C25 C26 176.78(15) . . . . ?
F25 C25 C26 F26 -0.5(3) . . . . ?
C24 C25 C26 F26 -179.39(18) . . . . ?
F25 C25 C26 C21 179.38(18) . . . . ?
C24 C25 C26 C21 0.5(3) . . . . ?
O21 C21 C26 F26 1.0(3) . . . . ?
C22 C21 C26 F26 -179.10(16) . . . . ?
O21 C21 C26 C25 -178.87(18) . . . . ?
C22 C21 C26 C25 1.1(3) . . . . ?

loop_
 _geom_hbond_atom_site_label_D
 _geom_hbond_atom_site_label_H
 _geom_hbond_atom_site_label_A
 _geom_hbond_distance_DH
 _geom_hbond_distance_HA
 _geom_hbond_distance_DA
 _geom_hbond_angle_DHA
 _geom_hbond_site_symmetry_A
O21 H21 N14  0.72(3) 1.97(3) 2.644(2) 156(3) .

_diffrn_measured_fraction_theta_max    0.831
_diffrn_reflns_theta_full              30.00
_diffrn_measured_fraction_theta_full   0.970
_refine_diff_density_max    0.710
_refine_diff_density_min   -0.825
_refine_diff_density_rms    0.099

#END

data_IF4OH2
_publcif_datablock.id '{4e879727-db69-4f8b-802f-127e90bfb704}'

_database_code_depnum_ccdc_archive 'CCDC 1059424'

_audit_creation_method            SHELXL-97
_chemical_name_systematic
;
CS---AP-11--2 4-I---F4-PhOH, isonicotinonitrile
;
_chemical_name_common             ?
_chemical_melting_point           ?
_chemical_formula_moiety
;
(C6 H F4 I O) (C6 H4 N2)
;
_chemical_formula_sum
 'C12 H5 F4 I N2 O'
_chemical_formula_weight          396.08

loop_
 _atom_type_symbol
 _atom_type_description
 _atom_type_scat_dispersion_real
 _atom_type_scat_dispersion_imag
 _atom_type_scat_source
 'C'  'C'   0.0033   0.0016
 'International Tables Vol C Tables 4.2.6.8 and 6.1.1.4'
 'H'  'H'   0.0000   0.0000
 'International Tables Vol C Tables 4.2.6.8 and 6.1.1.4'
 'N'  'N'   0.0061   0.0033
 'International Tables Vol C Tables 4.2.6.8 and 6.1.1.4'
 'O'  'O'   0.0106   0.0060
 'International Tables Vol C Tables 4.2.6.8 and 6.1.1.4'
 'F'  'F'   0.0171   0.0103
 'International Tables Vol C Tables 4.2.6.8 and 6.1.1.4'
 'I'  'I'  -0.4742   1.8119
 'International Tables Vol C Tables 4.2.6.8 and 6.1.1.4'

_symmetry_cell_setting            Monoclinic
_symmetry_space_group_name_H-M    P2(1)/n

loop_
 _symmetry_equiv_pos_as_xyz
 'x, y, z'
 '-x+1/2, y+1/2, -z+1/2'
 '-x, -y, -z'
 'x-1/2, -y-1/2, z-1/2'

_cell_length_a                    12.7258(15)
_cell_length_b                    4.9322(6)
_cell_length_c                    20.729(2)
_cell_angle_alpha                 90.00
_cell_angle_beta                  106.074(3)
_cell_angle_gamma                 90.00
_cell_volume                      1250.2(3)
_cell_formula_units_Z             4
_cell_measurement_temperature     120(2)
_cell_measurement_reflns_used     9904
_cell_measurement_theta_min       2.25
_cell_measurement_theta_max       32.58

_exptl_crystal_description        rod
_exptl_crystal_colour             gold
_exptl_crystal_size_max           0.32
_exptl_crystal_size_mid           0.12
_exptl_crystal_size_min           0.06
_exptl_crystal_density_meas       ?
_exptl_crystal_density_diffrn     2.104
_exptl_crystal_density_method     'not measured'
_exptl_crystal_F_000              752
_exptl_absorpt_coefficient_mu     2.607
_exptl_absorpt_correction_type    multi-scan
_exptl_absorpt_correction_T_min   0.4892
_exptl_absorpt_correction_T_max   0.8593
_exptl_absorpt_process_details    'SADABS'

_exptl_special_details
;
 ?
;

_diffrn_ambient_temperature       120(2)
_diffrn_radiation_wavelength      0.71073
_diffrn_radiation_type            MoK\a
_diffrn_radiation_source          'fine-focus sealed tube'
_diffrn_radiation_monochromator   graphite
_diffrn_measurement_device_type   'Bruker APEX-II CCD'
_diffrn_measurement_method        '\f and \w scans'
_diffrn_detector_area_resol_mean  ?
_diffrn_reflns_number             15519
_diffrn_reflns_av_R_equivalents   0.0309
_diffrn_reflns_av_sigmaI/netI     0.0298
_diffrn_reflns_limit_h_min        -18
_diffrn_reflns_limit_h_max        17
_diffrn_reflns_limit_k_min        -6
_diffrn_reflns_limit_k_max        7
_diffrn_reflns_limit_l_min        -30
_diffrn_reflns_limit_l_max        30
_diffrn_reflns_theta_min          2.04
_diffrn_reflns_theta_max          32.03
_reflns_number_total              4266
_reflns_number_gt                 3829
_reflns_threshold_expression      >2sigma(I)

_computing_data_collection        'Bruker APEX2'
_computing_cell_refinement        'Bruker SAINT'
_computing_data_reduction         'Bruker SAINT'
_computing_structure_solution     'SHELXS-97 (Sheldrick, 2008)'
_computing_structure_refinement   'SHELXL-97 (Sheldrick, 2008)'
_computing_molecular_graphics     'Bruker SHELXTL'
_computing_publication_material   'Bruker SHELXTL'

_refine_special_details
;
Refinement of <i>F</i>^2^ against ALL reflections. The weighted <i>R</i>-factor
<i>wR</i> and goodness of fit <i>S</i> are based on <i>F</i>^2^, conventional
<i>R</i>-factors <i>R</i> are based on <i>F</i>, with <i>F</i> set to zero for
negative <i>F</i>^2^. The threshold expression of <i>F</i>^2^ >
\s(<i>F</i>^2^) is used only for calculating <i>R</i>-factors(gt) <i>etc</i>.
and is not relevant to the choice of reflections for refinement.
<i>R</i>-factors based on <i>F</i>^2^ are statistically about twice as large
as those based on <i>F</i>, and <i>R</i>- factors based on ALL data will be
even larger.
;

_refine_ls_structure_factor_coef  Fsqd
_refine_ls_matrix_type            full
_refine_ls_weighting_scheme       calc
_refine_ls_weighting_details
 'calc w=1/[\s^2^(Fo^2^)+(0.0500P)^2^+0.6000P] where P=(Fo^2^+2Fc^2^)/3'
_atom_sites_solution_primary      direct
_atom_sites_solution_secondary    difmap
_atom_sites_solution_hydrogens    geom
_refine_ls_hydrogen_treatment     mixed
_refine_ls_extinction_method      none
_refine_ls_extinction_coef        ?
_refine_ls_number_reflns          4266
_refine_ls_number_parameters      184
_refine_ls_number_restraints      0
_refine_ls_R_factor_all           0.0354
_refine_ls_R_factor_gt            0.0317
_refine_ls_wR_factor_ref          0.0870
_refine_ls_wR_factor_gt           0.0830
_refine_ls_goodness_of_fit_ref    1.098
_refine_ls_restrained_S_all       1.098
_refine_ls_shift/su_max           0.001
_refine_ls_shift/su_mean          0.000

loop_
 _atom_site_label
 _atom_site_type_symbol
 _atom_site_fract_x
 _atom_site_fract_y
 _atom_site_fract_z
 _atom_site_U_iso_or_equiv
 _atom_site_adp_type
 _atom_site_occupancy
 _atom_site_symmetry_multiplicity
 _atom_site_calc_flag
 _atom_site_refinement_flags
 _atom_site_disorder_assembly
 _atom_site_disorder_group
N11 N 0.74605(15) 0.3011(4) 0.37052(9) 0.0248(3) Uani 1 1 d . . .
C12 C 0.8062(2) 0.2417(4) 0.32940(11) 0.0240(4) Uani 1 1 d . . .
H12 H 0.7932 0.3400 0.2885 0.029 Uiso 1 1 calc R . .
C13 C 0.88700(15) 0.0440(4) 0.34269(9) 0.0245(3) Uani 1 1 d . . .
H13 H 0.9290 0.0080 0.3122 0.029 Uiso 1 1 calc R . .
C14 C 0.90382(15) -0.0988(4) 0.40241(9) 0.0227(3) Uani 1 1 d . . .
C15 C 0.84104(16) -0.0428(4) 0.44588(9) 0.0264(4) Uani 1 1 d . . .
H15 H 0.8510 -0.1407 0.4866 0.032 Uiso 1 1 calc R . .
C16 C 0.76328(17) 0.1610(4) 0.42785(10) 0.0266(4) Uani 1 1 d . . .
H16 H 0.7204 0.2030 0.4575 0.032 Uiso 1 1 calc R . .
C17 C 0.98733(18) -0.3062(4) 0.41954(10) 0.0263(4) Uani 1 1 d . . .
N17 N 1.05269(16) -0.4690(4) 0.43343(9) 0.0342(4) Uani 1 1 d . . .
C21 C 0.54135(15) 0.8222(4) 0.32944(9) 0.0213(3) Uani 1 1 d . . .
O21 O 0.62252(14) 0.7030(3) 0.31076(8) 0.0273(3) Uani 1 1 d . . .
H21 H 0.651(2) 0.588(7) 0.3361(15) 0.033 Uiso 1 1 d . . .
C22 C 0.51485(18) 0.7652(4) 0.38884(10) 0.0231(4) Uani 1 1 d . . .
F22 F 0.57362(11) 0.5782(3) 0.43032(6) 0.0346(3) Uani 1 1 d . . .
C23 C 0.42934(15) 0.8953(4) 0.40481(9) 0.0233(3) Uani 1 1 d . . .
F23 F 0.40911(11) 0.8307(3) 0.46300(6) 0.0308(3) Uani 1 1 d . . .
C24 C 0.36692(15) 1.0874(4) 0.36299(9) 0.0239(3) Uani 1 1 d . . .
I1 I 0.236138(11) 1.27339(3) 0.386120(7) 0.02910(6) Uani 1 1 d . . .
C25 C 0.39384(16) 1.1485(4) 0.30423(9) 0.0241(3) Uani 1 1 d . . .
F25 F 0.33738(12) 1.3349(3) 0.26192(7) 0.0355(3) Uani 1 1 d . . .
C26 C 0.47941(15) 1.0195(4) 0.28816(8) 0.0231(3) Uani 1 1 d . . .
F26 F 0.50402(11) 1.0840(3) 0.23110(6) 0.0311(3) Uani 1 1 d . . .

loop_
 _atom_site_aniso_label
 _atom_site_aniso_U_11
 _atom_site_aniso_U_22
 _atom_site_aniso_U_33
 _atom_site_aniso_U_23
 _atom_site_aniso_U_13
 _atom_site_aniso_U_12
N11 0.0246(8) 0.0256(7) 0.0249(7) -0.0001(6) 0.0082(6) 0.0041(6)
C12 0.0271(10) 0.0225(8) 0.0223(9) 0.0015(6) 0.0067(7) 0.0051(6)
C13 0.0252(8) 0.0280(8) 0.0216(7) -0.0010(6) 0.0085(6) 0.0047(7)
C14 0.0223(7) 0.0245(8) 0.0203(7) -0.0009(6) 0.0043(6) 0.0027(7)
C15 0.0275(8) 0.0310(9) 0.0216(8) 0.0027(7) 0.0083(7) 0.0057(7)
C16 0.0269(9) 0.0316(9) 0.0237(8) 0.0002(7) 0.0111(7) 0.0059(8)
C17 0.0260(9) 0.0315(9) 0.0214(8) -0.0012(7) 0.0066(7) 0.0047(7)
N17 0.0340(9) 0.0393(10) 0.0298(8) 0.0015(7) 0.0094(7) 0.0124(8)
C21 0.0207(8) 0.0260(8) 0.0185(7) 0.0008(6) 0.0072(6) 0.0008(7)
O21 0.0275(7) 0.0342(7) 0.0231(7) 0.0050(5) 0.0119(6) 0.0106(6)
C22 0.0245(9) 0.0288(9) 0.0161(8) 0.0043(6) 0.0058(7) 0.0042(7)
F22 0.0377(7) 0.0422(7) 0.0254(5) 0.0143(5) 0.0114(5) 0.0166(6)
C23 0.0235(8) 0.0297(9) 0.0183(7) 0.0007(6) 0.0083(6) -0.0007(7)
F23 0.0329(6) 0.0432(7) 0.0199(5) 0.0056(5) 0.0133(5) 0.0037(6)
C24 0.0206(7) 0.0294(9) 0.0224(8) -0.0006(6) 0.0072(6) 0.0008(7)
I1 0.02417(9) 0.03566(9) 0.02940(9) -0.00214(4) 0.01063(6) 0.00607(4)
C25 0.0225(8) 0.0280(8) 0.0215(8) 0.0048(7) 0.0053(6) 0.0037(7)
F25 0.0361(7) 0.0395(7) 0.0311(6) 0.0136(6) 0.0096(5) 0.0167(6)
C26 0.0245(8) 0.0280(8) 0.0184(7) 0.0033(6) 0.0084(6) 0.0006(7)
F26 0.0350(6) 0.0391(7) 0.0228(5) 0.0095(5) 0.0142(5) 0.0058(5)

_geom_special_details
;
All e.s.d.'s (except the e.s.d. in the dihedral angle between two l.s. planes)
are estimated using the full covariance matrix. The cell e.s.d.'s are taken
into account individually in the estimation of e.s.d.'s in distances, angles
and torsion angles; correlations between e.s.d.'s in cell parameters are only
used when they are defined by crystal symmetry. An approximate (isotropic)
treatment of cell e.s.d.'s is used for estimating e.s.d.'s involving l.s.
planes.
;

loop_
 _geom_bond_atom_site_label_1
 _geom_bond_atom_site_label_2
 _geom_bond_distance
 _geom_bond_site_symmetry_2
 _geom_bond_publ_flag
N11 C12 1.326(3) . ?
N11 C16 1.339(3) . ?
C12 C13 1.389(3) . ?
C12 H12 0.9500 . ?
C13 C14 1.388(3) . ?
C13 H13 0.9500 . ?
C14 C15 1.387(3) . ?
C14 C17 1.447(3) . ?
C15 C16 1.387(3) . ?
C15 H15 0.9500 . ?
C16 H16 0.9500 . ?
C17 N17 1.134(3) . ?
C21 O21 1.336(2) . ?
C21 C26 1.388(3) . ?
C21 C22 1.393(2) . ?
O21 H21 0.79(3) . ?
C22 F22 1.339(2) . ?
C22 C23 1.380(3) . ?
C23 F23 1.340(2) . ?
C23 C24 1.378(3) . ?
C24 C25 1.387(2) . ?
C24 I1 2.0695(18) . ?
C25 F25 1.335(2) . ?
C25 C26 1.379(3) . ?
C26 F26 1.3431(19) . ?

loop_
 _geom_angle_atom_site_label_1
 _geom_angle_atom_site_label_2
 _geom_angle_atom_site_label_3
 _geom_angle
 _geom_angle_site_symmetry_1
 _geom_angle_site_symmetry_3
 _geom_angle_publ_flag
C12 N11 C16 118.33(17) . . ?
N11 C12 C13 123.71(19) . . ?
N11 C12 H12 118.1 . . ?
C13 C12 H12 118.1 . . ?
C14 C13 C12 117.13(17) . . ?
C14 C13 H13 121.4 . . ?
C12 C13 H13 121.4 . . ?
C15 C14 C13 120.25(17) . . ?
C15 C14 C17 119.82(17) . . ?
C13 C14 C17 119.93(17) . . ?
C16 C15 C14 117.73(17) . . ?
C16 C15 H15 121.1 . . ?
C14 C15 H15 121.1 . . ?
N11 C16 C15 122.84(18) . . ?
N11 C16 H16 118.6 . . ?
C15 C16 H16 118.6 . . ?
N17 C17 C14 179.5(2) . . ?
O21 C21 C26 118.85(16) . . ?
O21 C21 C22 124.31(18) . . ?
C26 C21 C22 116.83(17) . . ?
C21 O21 H21 112(2) . . ?
F22 C22 C23 120.23(17) . . ?
F22 C22 C21 118.54(18) . . ?
C23 C22 C21 121.22(17) . . ?
F23 C23 C24 120.59(16) . . ?
F23 C23 C22 117.79(17) . . ?
C24 C23 C22 121.62(16) . . ?
C23 C24 C25 117.54(17) . . ?
C23 C24 I1 121.30(13) . . ?
C25 C24 I1 121.16(14) . . ?
F25 C25 C26 118.44(16) . . ?
F25 C25 C24 120.52(17) . . ?
C26 C25 C24 121.03(17) . . ?
F26 C26 C25 119.71(16) . . ?
F26 C26 C21 118.55(16) . . ?
C25 C26 C21 121.74(16) . . ?

loop_
 _geom_torsion_atom_site_label_1
 _geom_torsion_atom_site_label_2
 _geom_torsion_atom_site_label_3
 _geom_torsion_atom_site_label_4
 _geom_torsion
 _geom_torsion_site_symmetry_1
 _geom_torsion_site_symmetry_2
 _geom_torsion_site_symmetry_3
 _geom_torsion_site_symmetry_4
 _geom_torsion_publ_flag
C16 N11 C12 C13 -0.7(3) . . . . ?
N11 C12 C13 C14 0.6(3) . . . . ?
C12 C13 C14 C15 0.2(3) . . . . ?
C12 C13 C14 C17 -179.56(19) . . . . ?
C13 C14 C15 C16 -0.9(3) . . . . ?
C17 C14 C15 C16 178.90(19) . . . . ?
C12 N11 C16 C15 0.0(3) . . . . ?
C14 C15 C16 N11 0.8(3) . . . . ?
O21 C21 C22 F22 -0.3(3) . . . . ?
C26 C21 C22 F22 -179.27(18) . . . . ?
O21 C21 C22 C23 -179.6(2) . . . . ?
C26 C21 C22 C23 1.4(3) . . . . ?
F22 C22 C23 F23 1.0(3) . . . . ?
C21 C22 C23 F23 -179.68(18) . . . . ?
F22 C22 C23 C24 -179.59(19) . . . . ?
C21 C22 C23 C24 -0.3(3) . . . . ?
F23 C23 C24 C25 178.66(18) . . . . ?
C22 C23 C24 C25 -0.7(3) . . . . ?
F23 C23 C24 I1 -2.4(3) . . . . ?
C22 C23 C24 I1 178.24(15) . . . . ?
C23 C24 C25 F25 -179.26(19) . . . . ?
I1 C24 C25 F25 1.8(3) . . . . ?
C23 C24 C25 C26 0.6(3) . . . . ?
I1 C24 C25 C26 -178.42(15) . . . . ?
F25 C25 C26 F26 0.2(3) . . . . ?
C24 C25 C26 F26 -179.59(18) . . . . ?
F25 C25 C26 C21 -179.56(19) . . . . ?
C24 C25 C26 C21 0.6(3) . . . . ?
O21 C21 C26 F26 -0.4(3) . . . . ?
C22 C21 C26 F26 178.63(18) . . . . ?
O21 C21 C26 C25 179.41(19) . . . . ?
C22 C21 C26 C25 -1.6(3) . . . . ?

loop_
 _geom_hbond_atom_site_label_D
 _geom_hbond_atom_site_label_H
 _geom_hbond_atom_site_label_A
 _geom_hbond_distance_DH
 _geom_hbond_distance_HA
 _geom_hbond_distance_DA
 _geom_hbond_angle_DHA
 _geom_hbond_site_symmetry_A
O21 H21 N11  0.79(3) 1.87(3) 2.619(2) 158(3) .

_diffrn_measured_fraction_theta_max    0.981
_diffrn_reflns_theta_full              32.03
_diffrn_measured_fraction_theta_full   0.981
_refine_diff_density_max    1.195
_refine_diff_density_min   -1.998
_refine_diff_density_rms    0.129

#END

data_IF4CO16
_publcif_datablock.id '{a1c2e6ac-e33c-45e3-9223-8e45e53e84d9}'

_database_code_depnum_ccdc_archive 'CCDC 1059425'

_audit_creation_method            SHELXL-97
_chemical_name_systematic
;
SD-1--8-1--10 4-I---F4-PhCOOH, pyrazine 1-oxide
;
_chemical_name_common             ?
_chemical_melting_point           ?
_chemical_formula_moiety
;
(C7 H F4 I O2) (C4 H4 N2 O)
;
_chemical_formula_sum
 'C11 H5 F4 I N2 O3'
_chemical_formula_weight          416.07

loop_
 _atom_type_symbol
 _atom_type_description
 _atom_type_scat_dispersion_real
 _atom_type_scat_dispersion_imag
 _atom_type_scat_source
 'C'  'C'   0.0033   0.0016
 'International Tables Vol C Tables 4.2.6.8 and 6.1.1.4'
 'H'  'H'   0.0000   0.0000
 'International Tables Vol C Tables 4.2.6.8 and 6.1.1.4'
 'N'  'N'   0.0061   0.0033
 'International Tables Vol C Tables 4.2.6.8 and 6.1.1.4'
 'O'  'O'   0.0106   0.0060
 'International Tables Vol C Tables 4.2.6.8 and 6.1.1.4'
 'F'  'F'   0.0171   0.0103
 'International Tables Vol C Tables 4.2.6.8 and 6.1.1.4'
 'I'  'I'  -0.4742   1.8119
 'International Tables Vol C Tables 4.2.6.8 and 6.1.1.4'

_symmetry_cell_setting            Triclinic
_symmetry_space_group_name_H-M    P-1

loop_
 _symmetry_equiv_pos_as_xyz
 'x, y, z'
 '-x, -y, -z'

_cell_length_a                    4.2485(3)
_cell_length_b                    11.6204(8)
_cell_length_c                    13.8288(10)
_cell_angle_alpha                 110.206(2)
_cell_angle_beta                  95.9700(10)
_cell_angle_gamma                 98.5310(10)
_cell_volume                      624.68(8)
_cell_formula_units_Z             2
_cell_measurement_temperature     120(2)
_cell_measurement_reflns_used     9870
_cell_measurement_theta_min       4.90
_cell_measurement_theta_max       33.31

_exptl_crystal_description        prism
_exptl_crystal_colour             colourless
_exptl_crystal_size_max           0.32
_exptl_crystal_size_mid           0.26
_exptl_crystal_size_min           0.20
_exptl_crystal_density_meas       ?
_exptl_crystal_density_diffrn     2.212
_exptl_crystal_density_method     'not measured'
_exptl_crystal_F_000              396
_exptl_absorpt_coefficient_mu     2.626
_exptl_absorpt_correction_type    multi-scan
_exptl_absorpt_correction_T_min   0.4870
_exptl_absorpt_correction_T_max   0.6217
_exptl_absorpt_process_details    'SADABS'

_exptl_special_details
;
 ?
;

_diffrn_ambient_temperature       120(2)
_diffrn_radiation_wavelength      0.71073
_diffrn_radiation_type            MoK\a
_diffrn_radiation_source          'fine-focus sealed tube'
_diffrn_radiation_monochromator   graphite
_diffrn_measurement_device_type   'Bruker APEX-II CCD'
_diffrn_measurement_method        '\f and \w scans'
_diffrn_detector_area_resol_mean  ?
_diffrn_reflns_number             18348
_diffrn_reflns_av_R_equivalents   0.0201
_diffrn_reflns_av_sigmaI/netI     0.0173
_diffrn_reflns_limit_h_min        -6
_diffrn_reflns_limit_h_max        6
_diffrn_reflns_limit_k_min        -17
_diffrn_reflns_limit_k_max        17
_diffrn_reflns_limit_l_min        -21
_diffrn_reflns_limit_l_max        20
_diffrn_reflns_theta_min          1.98
_diffrn_reflns_theta_max          33.14
_reflns_number_total              4376
_reflns_number_gt                 4274
_reflns_threshold_expression      >2sigma(I)

_computing_data_collection        'Bruker APEX2'
_computing_cell_refinement        'Bruker SAINT'
_computing_data_reduction         'Bruker SAINT'
_computing_structure_solution     'SHELXS-97 (Sheldrick, 2008)'
_computing_structure_refinement   'SHELXL-97 (Sheldrick, 2008)'
_computing_molecular_graphics     'Bruker SHELXTL'
_computing_publication_material   'Bruker SHELXTL'

_refine_special_details
;
Refinement of <i>F</i>^2^ against ALL reflections. The weighted <i>R</i>-factor
<i>wR</i> and goodness of fit <i>S</i> are based on <i>F</i>^2^, conventional
<i>R</i>-factors <i>R</i> are based on <i>F</i>, with <i>F</i> set to zero for
negative <i>F</i>^2^. The threshold expression of <i>F</i>^2^ >
\s(<i>F</i>^2^) is used only for calculating <i>R</i>-factors(gt) <i>etc</i>.
and is not relevant to the choice of reflections for refinement.
<i>R</i>-factors based on <i>F</i>^2^ are statistically about twice as large
as those based on <i>F</i>, and <i>R</i>- factors based on ALL data will be
even larger.
;

_refine_ls_structure_factor_coef  Fsqd
_refine_ls_matrix_type            full
_refine_ls_weighting_scheme       calc
_refine_ls_weighting_details
 'calc w=1/[\s^2^(Fo^2^)+(0.0250P)^2^+0.4000P] where P=(Fo^2^+2Fc^2^)/3'
_atom_sites_solution_primary      direct
_atom_sites_solution_secondary    difmap
_atom_sites_solution_hydrogens    geom
_refine_ls_hydrogen_treatment     constr
_refine_ls_extinction_method      none
_refine_ls_extinction_coef        ?
_refine_ls_number_reflns          4376
_refine_ls_number_parameters      233
_refine_ls_number_restraints      35
_refine_ls_R_factor_all           0.0186
_refine_ls_R_factor_gt            0.0181
_refine_ls_wR_factor_ref          0.0472
_refine_ls_wR_factor_gt           0.0469
_refine_ls_goodness_of_fit_ref    1.050
_refine_ls_restrained_S_all       1.045
_refine_ls_shift/su_max           0.001
_refine_ls_shift/su_mean          0.000

loop_
 _atom_site_label
 _atom_site_type_symbol
 _atom_site_fract_x
 _atom_site_fract_y
 _atom_site_fract_z
 _atom_site_U_iso_or_equiv
 _atom_site_adp_type
 _atom_site_occupancy
 _atom_site_symmetry_multiplicity
 _atom_site_calc_flag
 _atom_site_refinement_flags
 _atom_site_disorder_assembly
 _atom_site_disorder_group
N11 N -0.2566(3) 0.86050(11) 0.54544(9) 0.01790(19) Uani 1 1 d . . .
O11 O -0.4103(3) 0.94051(11) 0.60034(9) 0.0274(2) Uani 1 1 d . . .
C12 C -0.1441(4) 0.77738(13) 0.58205(11) 0.0213(2) Uani 1 1 d . . .
H12 H -0.1750 0.7779 0.6492 0.080 Uiso 1 1 calc R . .
C13 C 0.0154(4) 0.69224(14) 0.52069(12) 0.0236(3) Uani 1 1 d . . .
H13 H 0.0927 0.6343 0.5470 0.080 Uiso 1 1 calc R . .
N14 N 0.0660(3) 0.68760(12) 0.42565(10) 0.0234(2) Uani 1 1 d . . .
C15 C -0.0495(4) 0.77021(13) 0.39113(11) 0.0214(2) Uani 1 1 d . . .
H15 H -0.0184 0.7684 0.3236 0.080 Uiso 1 1 calc R . .
C16 C -0.2108(3) 0.85745(12) 0.44873(10) 0.0190(2) Uani 1 1 d . . .
H16 H -0.2888 0.9145 0.4215 0.080 Uiso 1 1 calc R . .
I1A I 0.58373(2) 0.079905(8) -0.188724(6) 0.02029(3) Uani 0.9910(4) 1 d PD A 1
C21A C 0.4607(3) 0.36452(12) 0.15820(10) 0.0155(2) Uani 0.9910(4) 1 d PD A 1
C27A C 0.4156(4) 0.44523(15) 0.26489(11) 0.0183(2) Uani 0.9910(4) 1 d PD A 1
O21A O 0.2611(5) 0.53346(16) 0.26287(10) 0.0494(5) Uani 0.9910(4) 1 d PD A 1
H21A H 0.2038 0.5655 0.3210 0.080 Uiso 0.9910(4) 1 calc PR A 1
O22A O 0.5074(4) 0.42984(13) 0.34352(10) 0.0405(3) Uani 0.9910(4) 1 d PD A 1
C22A C 0.6218(4) 0.26489(13) 0.14571(10) 0.0176(2) Uani 0.9910(4) 1 d PD A 1
C23A C 0.6585(4) 0.18572(13) 0.04836(11) 0.0181(2) Uani 0.9910(4) 1 d PD A 1
C24A C 0.5377(3) 0.20158(13) -0.04238(10) 0.0176(2) Uani 0.9910(4) 1 d PD A 1
C25A C 0.3840(3) 0.30135(14) -0.03092(10) 0.0177(2) Uani 0.9910(4) 1 d PD A 1
C26A C 0.3445(4) 0.38037(13) 0.06634(10) 0.0171(2) Uani 0.9910(4) 1 d PD A 1
F22A F 0.7498(3) 0.24295(9) 0.22871(7) 0.0274(2) Uani 0.9910(4) 1 d PD A 1
F23A F 0.8190(2) 0.09368(9) 0.04349(8) 0.0264(2) Uani 0.9910(4) 1 d PD A 1
F25A F 0.2653(3) 0.32360(11) -0.11500(7) 0.0254(2) Uani 0.9910(4) 1 d PD A 1
F26A F 0.1857(3) 0.47142(11) 0.06769(8) 0.0262(2) Uani 0.9910(4) 1 d PD A 1
I1B I 0.348(3) 0.4846(11) 0.2823(8) 0.0183(2) Uani 0.0090(4) 1 d PD A 2
C21B C 0.58(2) 0.190(6) -0.043(3) 0.0176(2) Uani 0.0090(4) 1 d PD A 2
C27B C 0.721(15) 0.115(5) -0.135(3) 0.02029(3) Uani 0.0090(4) 1 d PD A 2
O21B O 0.64(2) 0.141(8) -0.218(3) 0.02029(3) Uani 0.0090(4) 1 d PD A 2
H21B H 0.6308 0.0772 -0.2717 0.080 Uiso 0.0090(4) 1 calc PR A 2
O22B O 0.93(2) 0.057(8) -0.128(5) 0.02029(3) Uani 0.0090(4) 1 d PD A 2
C22B C 0.64(3) 0.174(6) 0.052(3) 0.0181(2) Uani 0.0090(4) 1 d PD A 2
C23B C 0.58(3) 0.257(7) 0.144(3) 0.0176(2) Uani 0.0090(4) 1 d PD A 2
C24B C 0.43(3) 0.355(8) 0.1440(17) 0.0155(2) Uani 0.0090(4) 1 d PD A 2
C25B C 0.35(3) 0.367(8) 0.0487(16) 0.0171(2) Uani 0.0090(4) 1 d PD A 2
C26B C 0.43(3) 0.289(8) -0.042(2) 0.0177(2) Uani 0.0090(4) 1 d PD A 2
F22B F 0.75(4) 0.073(7) 0.058(4) 0.0264(2) Uani 0.0090(4) 1 d PD A 2
F23B F 0.64(3) 0.235(8) 0.232(3) 0.0274(2) Uani 0.0090(4) 1 d PD A 2
F25B F 0.22(4) 0.463(11) 0.044(3) 0.0262(2) Uani 0.0090(4) 1 d PD A 2
F26B F 0.33(4) 0.306(11) -0.130(2) 0.0254(2) Uani 0.0090(4) 1 d PD A 2

loop_
 _atom_site_aniso_label
 _atom_site_aniso_U_11
 _atom_site_aniso_U_22
 _atom_site_aniso_U_33
 _atom_site_aniso_U_23
 _atom_site_aniso_U_13
 _atom_site_aniso_U_12
N11 0.0223(5) 0.0176(4) 0.0139(4) 0.0037(4) 0.0040(4) 0.0088(4)
O11 0.0390(6) 0.0289(5) 0.0176(4) 0.0047(4) 0.0100(4) 0.0224(5)
C12 0.0266(6) 0.0229(6) 0.0183(6) 0.0099(5) 0.0050(5) 0.0102(5)
C13 0.0283(6) 0.0201(6) 0.0241(6) 0.0080(5) 0.0037(5) 0.0105(5)
N14 0.0266(6) 0.0211(5) 0.0210(5) 0.0031(4) 0.0048(4) 0.0110(4)
C15 0.0249(6) 0.0229(6) 0.0155(5) 0.0038(4) 0.0054(5) 0.0081(5)
C16 0.0255(6) 0.0185(5) 0.0142(5) 0.0057(4) 0.0043(4) 0.0082(4)
I1A 0.02195(5) 0.02179(5) 0.01507(5) 0.00244(3) 0.00646(3) 0.00630(3)
C21A 0.0180(5) 0.0144(5) 0.0134(5) 0.0035(4) 0.0028(4) 0.0053(4)
C27A 0.0216(6) 0.0147(6) 0.0174(6) 0.0033(5) 0.0048(5) 0.0058(5)
O21A 0.0849(12) 0.0557(9) 0.0174(5) 0.0068(5) 0.0122(6) 0.0571(9)
O22A 0.0747(10) 0.0380(7) 0.0166(5) 0.0092(5) 0.0108(6) 0.0346(7)
C22A 0.0210(6) 0.0181(5) 0.0143(5) 0.0054(4) 0.0019(4) 0.0078(5)
C23A 0.0195(5) 0.0175(5) 0.0174(5) 0.0040(4) 0.0041(4) 0.0086(4)
C24A 0.0181(5) 0.0187(5) 0.0144(5) 0.0030(4) 0.0044(4) 0.0049(4)
C25A 0.0211(6) 0.0187(5) 0.0138(5) 0.0062(4) 0.0023(4) 0.0049(4)
C26A 0.0202(5) 0.0158(5) 0.0161(5) 0.0055(4) 0.0025(5) 0.0071(4)
F22A 0.0400(6) 0.0288(4) 0.0163(4) 0.0078(3) 0.0006(4) 0.0198(4)
F23A 0.0322(5) 0.0250(4) 0.0240(4) 0.0056(3) 0.0055(4) 0.0195(4)
F25A 0.0366(6) 0.0263(5) 0.0145(4) 0.0086(3) 0.0005(3) 0.0095(4)
F26A 0.0391(6) 0.0219(4) 0.0208(4) 0.0076(4) 0.0026(4) 0.0183(4)
I1B 0.0216(6) 0.0147(6) 0.0174(6) 0.0033(5) 0.0048(5) 0.0058(5)
C21B 0.0181(5) 0.0187(5) 0.0144(5) 0.0030(4) 0.0044(4) 0.0049(4)
C27B 0.02195(5) 0.02179(5) 0.01507(5) 0.00244(3) 0.00646(3) 0.00630(3)
O21B 0.02195(5) 0.02179(5) 0.01507(5) 0.00244(3) 0.00646(3) 0.00630(3)
O22B 0.02195(5) 0.02179(5) 0.01507(5) 0.00244(3) 0.00646(3) 0.00630(3)
C22B 0.0195(5) 0.0175(5) 0.0174(5) 0.0040(4) 0.0041(4) 0.0086(4)
C23B 0.0210(6) 0.0181(5) 0.0143(5) 0.0054(4) 0.0019(4) 0.0078(5)
C24B 0.0180(5) 0.0144(5) 0.0134(5) 0.0035(4) 0.0028(4) 0.0053(4)
C25B 0.0202(5) 0.0158(5) 0.0161(5) 0.0055(4) 0.0025(5) 0.0071(4)
C26B 0.0211(6) 0.0187(5) 0.0138(5) 0.0062(4) 0.0023(4) 0.0049(4)
F22B 0.0322(5) 0.0250(4) 0.0240(4) 0.0056(3) 0.0055(4) 0.0195(4)
F23B 0.0400(6) 0.0288(4) 0.0163(4) 0.0078(3) 0.0006(4) 0.0198(4)
F25B 0.0391(6) 0.0219(4) 0.0208(4) 0.0076(4) 0.0026(4) 0.0183(4)
F26B 0.0366(6) 0.0263(5) 0.0145(4) 0.0086(3) 0.0005(3) 0.0095(4)

_geom_special_details
;
All e.s.d.'s (except the e.s.d. in the dihedral angle between two l.s. planes)
are estimated using the full covariance matrix. The cell e.s.d.'s are taken
into account individually in the estimation of e.s.d.'s in distances, angles
and torsion angles; correlations between e.s.d.'s in cell parameters are only
used when they are defined by crystal symmetry. An approximate (isotropic)
treatment of cell e.s.d.'s is used for estimating e.s.d.'s involving l.s.
planes.
;

loop_
 _geom_bond_atom_site_label_1
 _geom_bond_atom_site_label_2
 _geom_bond_distance
 _geom_bond_site_symmetry_2
 _geom_bond_publ_flag
N11 O11 1.2895(15) . ?
N11 C12 1.3572(17) . ?
N11 C16 1.3605(17) . ?
C12 C13 1.377(2) . ?
C12 H12 0.9500 . ?
C13 N14 1.338(2) . ?
C13 H13 0.9500 . ?
N14 C15 1.3409(19) . ?
C15 C16 1.3764(19) . ?
C15 H15 0.9500 . ?
C16 H16 0.9500 . ?
I1A C24A 2.0785(13) . ?
C21A C26A 1.3963(18) . ?
C21A C22A 1.3999(17) . ?
C21A C27A 1.500(2) . ?
C27A O22A 1.1972(18) . ?
C27A O21A 1.303(2) . ?
O21A H21A 0.8400 . ?
C22A F22A 1.3386(15) . ?
C22A C23A 1.3834(18) . ?
C23A F23A 1.3379(15) . ?
C23A C24A 1.3877(19) . ?
C24A C25A 1.3840(19) . ?
C25A F25A 1.3407(15) . ?
C25A C26A 1.3855(19) . ?
C26A F26A 1.3324(15) . ?
I1B C24B 2.079(4) . ?
C21B C26B 1.396(4) . ?
C21B C22B 1.400(4) . ?
C21B C27B 1.502(4) . ?
C27B O22B 1.199(4) . ?
C27B O21B 1.304(5) . ?
O21B H21B 0.8400 . ?
C22B F22B 1.339(4) . ?
C22B C23B 1.384(4) . ?
C23B F23B 1.338(4) . ?
C23B C24B 1.388(4) . ?
C24B C25B 1.384(4) . ?
C25B F25B 1.341(4) . ?
C25B C26B 1.386(4) . ?
C26B F26B 1.333(4) . ?

loop_
 _geom_angle_atom_site_label_1
 _geom_angle_atom_site_label_2
 _geom_angle_atom_site_label_3
 _geom_angle
 _geom_angle_site_symmetry_1
 _geom_angle_site_symmetry_3
 _geom_angle_publ_flag
O11 N11 C12 120.87(12) . . ?
O11 N11 C16 119.83(11) . . ?
C12 N11 C16 119.29(11) . . ?
N11 C12 C13 119.26(13) . . ?
N11 C12 H12 120.4 . . ?
C13 C12 H12 120.4 . . ?
N14 C13 C12 122.80(13) . . ?
N14 C13 H13 118.6 . . ?
C12 C13 H13 118.6 . . ?
C13 N14 C15 116.70(12) . . ?
N14 C15 C16 123.19(13) . . ?
N14 C15 H15 118.4 . . ?
C16 C15 H15 118.4 . . ?
N11 C16 C15 118.76(12) . . ?
N11 C16 H16 120.6 . . ?
C15 C16 H16 120.6 . . ?
C26A C21A C22A 115.80(12) . . ?
C26A C21A C27A 123.79(12) . . ?
C22A C21A C27A 120.40(12) . . ?
O22A C27A O21A 123.36(16) . . ?
O22A C27A C21A 123.97(15) . . ?
O21A C27A C21A 112.67(12) . . ?
C27A O21A H21A 109.5 . . ?
F22A C22A C23A 117.04(12) . . ?
F22A C22A C21A 120.83(12) . . ?
C23A C22A C21A 122.13(12) . . ?
F23A C23A C22A 118.28(12) . . ?
F23A C23A C24A 120.29(12) . . ?
C22A C23A C24A 121.43(12) . . ?
C25A C24A C23A 116.99(12) . . ?
C25A C24A I1A 121.69(10) . . ?
C23A C24A I1A 121.32(10) . . ?
F25A C25A C24A 120.34(12) . . ?
F25A C25A C26A 117.85(12) . . ?
C24A C25A C26A 121.80(12) . . ?
F26A C26A C25A 116.55(12) . . ?
F26A C26A C21A 121.61(12) . . ?
C25A C26A C21A 121.84(12) . . ?
C26B C21B C22B 115.6(5) . . ?
C26B C21B C27B 123.7(7) . . ?
C22B C21B C27B 120.1(7) . . ?
O22B C27B O21B 122.8(9) . . ?
O22B C27B C21B 123.4(8) . . ?
O21B C27B C21B 112.3(7) . . ?
C27B O21B H21B 109.5 . . ?
F22B C22B C23B 117.0(7) . . ?
F22B C22B C21B 120.7(7) . . ?
C23B C22B C21B 122.1(5) . . ?
F23B C23B C22B 118.1(7) . . ?
F23B C23B C24B 120.3(8) . . ?
C22B C23B C24B 121.4(6) . . ?
C25B C24B C23B 116.9(5) . . ?
C25B C24B I1B 121.6(6) . . ?
C23B C24B I1B 121.4(6) . . ?
F25B C25B C24B 120.1(7) . . ?
F25B C25B C26B 117.8(7) . . ?
C24B C25B C26B 121.8(6) . . ?
F26B C26B C25B 116.4(7) . . ?
F26B C26B C21B 121.6(8) . . ?
C25B C26B C21B 121.8(5) . . ?

loop_
 _geom_torsion_atom_site_label_1
 _geom_torsion_atom_site_label_2
 _geom_torsion_atom_site_label_3
 _geom_torsion_atom_site_label_4
 _geom_torsion
 _geom_torsion_site_symmetry_1
 _geom_torsion_site_symmetry_2
 _geom_torsion_site_symmetry_3
 _geom_torsion_site_symmetry_4
 _geom_torsion_publ_flag
O11 N11 C12 C13 179.18(14) . . . . ?
C16 N11 C12 C13 0.3(2) . . . . ?
N11 C12 C13 N14 0.1(2) . . . . ?
C12 C13 N14 C15 -0.6(2) . . . . ?
C13 N14 C15 C16 0.5(2) . . . . ?
O11 N11 C16 C15 -179.23(13) . . . . ?
C12 N11 C16 C15 -0.4(2) . . . . ?
N14 C15 C16 N11 -0.1(2) . . . . ?
C26A C21A C27A O22A 177.93(17) . . . . ?
C22A C21A C27A O22A -0.8(2) . . . . ?
C26A C21A C27A O21A -1.2(2) . . . . ?
C22A C21A C27A O21A -179.95(16) . . . . ?
C26A C21A C22A F22A 178.38(14) . . . . ?
C27A C21A C22A F22A -2.8(2) . . . . ?
C26A C21A C22A C23A -1.1(2) . . . . ?
C27A C21A C22A C23A 177.73(14) . . . . ?
F22A C22A C23A F23A -0.3(2) . . . . ?
C21A C22A C23A F23A 179.23(14) . . . . ?
F22A C22A C23A C24A -179.24(14) . . . . ?
C21A C22A C23A C24A 0.3(2) . . . . ?
F23A C23A C24A C25A -177.87(14) . . . . ?
C22A C23A C24A C25A 1.1(2) . . . . ?
F23A C23A C24A I1A 2.54(19) . . . . ?
C22A C23A C24A I1A -178.52(11) . . . . ?
C23A C24A C25A F25A 179.04(13) . . . . ?
I1A C24A C25A F25A -1.37(19) . . . . ?
C23A C24A C25A C26A -1.6(2) . . . . ?
I1A C24A C25A C26A 178.04(12) . . . . ?
F25A C25A C26A F26A 1.0(2) . . . . ?
C24A C25A C26A F26A -178.39(14) . . . . ?
F25A C25A C26A C21A -179.87(14) . . . . ?
C24A C25A C26A C21A 0.7(2) . . . . ?
C22A C21A C26A F26A 179.69(14) . . . . ?
C27A C21A C26A F26A 0.9(2) . . . . ?
C22A C21A C26A C25A 0.6(2) . . . . ?
C27A C21A C26A C25A -178.17(14) . . . . ?
C26B C21B C27B O22B 157(8) . . . . ?
C22B C21B C27B O22B -14(8) . . . . ?
C26B C21B C27B O21B -9(8) . . . . ?
C22B C21B C27B O21B -180(7) . . . . ?
C26B C21B C22B F22B 171(11) . . . . ?
C27B C21B C22B F22B -18(11) . . . . ?
C26B C21B C22B C23B -5(8) . . . . ?
C27B C21B C22B C23B 166(8) . . . . ?
F22B C22B C23B F23B 4(13) . . . . ?
C21B C22B C23B F23B 180(10) . . . . ?
F22B C22B C23B C24B -170(12) . . . . ?
C21B C22B C23B C24B 6(11) . . . . ?
F23B C23B C24B C25B -176(11) . . . . ?
C22B C23B C24B C25B -2(12) . . . . ?
F23B C23B C24B I1B 9(12) . . . . ?
C22B C23B C24B I1B -177(9) . . . . ?
C23B C24B C25B F25B -177(12) . . . . ?
I1B C24B C25B F25B -1(14) . . . . ?
C23B C24B C25B C26B -2(13) . . . . ?
I1B C24B C25B C26B 173(10) . . . . ?
F25B C25B C26B F26B -8(14) . . . . ?
C24B C25B C26B F26B 177(12) . . . . ?
F25B C25B C26B C21B 177(12) . . . . ?
C24B C25B C26B C21B 2(13) . . . . ?
C22B C21B C26B F26B -173(11) . . . . ?
C27B C21B C26B F26B 15(12) . . . . ?
C22B C21B C26B C25B 1(10) . . . . ?
C27B C21B C26B C25B -170(9) . . . . ?

loop_
 _geom_hbond_atom_site_label_D
 _geom_hbond_atom_site_label_H
 _geom_hbond_atom_site_label_A
 _geom_hbond_distance_DH
 _geom_hbond_distance_HA
 _geom_hbond_distance_DA
 _geom_hbond_angle_DHA
 _geom_hbond_site_symmetry_A
O21A H21A N14  0.84 1.86 2.6469(18) 155.7 .
O21B H21B O11  0.84 1.90 2.73(6) 175.3 1_644

_diffrn_measured_fraction_theta_max    0.915
_diffrn_reflns_theta_full              30.00
_diffrn_measured_fraction_theta_full   0.994
_refine_diff_density_max    0.623
_refine_diff_density_min   -0.654
_refine_diff_density_rms    0.119

#END

data_IF4CO2
_publcif_datablock.id '{07d6b50c-3fb5-4a74-b00f-23f519e80c3a}'

_database_code_depnum_ccdc_archive 'CCDC 1059426'

_audit_creation_method            SHELXL-97
_chemical_name_systematic
;
SD---A-5--1 4-I---F4-PhCOOH, isonicotinonitrile
;
_chemical_name_common             ?
_chemical_melting_point           ?
_chemical_formula_moiety
;
(C7 H I F4 O2) (C6 H4 N2)
;
_chemical_formula_sum
 'C13 H5 F4 I N2 O2'
_chemical_formula_weight          424.09

loop_
 _atom_type_symbol
 _atom_type_description
 _atom_type_scat_dispersion_real
 _atom_type_scat_dispersion_imag
 _atom_type_scat_source
 'C'  'C'   0.0033   0.0016
 'International Tables Vol C Tables 4.2.6.8 and 6.1.1.4'
 'H'  'H'   0.0000   0.0000
 'International Tables Vol C Tables 4.2.6.8 and 6.1.1.4'
 'N'  'N'   0.0061   0.0033
 'International Tables Vol C Tables 4.2.6.8 and 6.1.1.4'
 'O'  'O'   0.0106   0.0060
 'International Tables Vol C Tables 4.2.6.8 and 6.1.1.4'
 'F'  'F'   0.0171   0.0103
 'International Tables Vol C Tables 4.2.6.8 and 6.1.1.4'
 'I'  'I'  -0.4742   1.8119
 'International Tables Vol C Tables 4.2.6.8 and 6.1.1.4'

_symmetry_cell_setting            Monoclinic
_symmetry_space_group_name_H-M    P2(1)/c

loop_
 _symmetry_equiv_pos_as_xyz
 'x, y, z'
 '-x, y+1/2, -z+1/2'
 '-x, -y, -z'
 'x, -y-1/2, z-1/2'

_cell_length_a                    7.4234(3)
_cell_length_b                    35.8851(18)
_cell_length_c                    10.0949(5)
_cell_angle_alpha                 90.00
_cell_angle_beta                  101.028(2)
_cell_angle_gamma                 90.00
_cell_volume                      2639.5(2)
_cell_formula_units_Z             8
_cell_measurement_temperature     120(2)
_cell_measurement_reflns_used     6447
_cell_measurement_theta_min       3.02
_cell_measurement_theta_max       32.50

_exptl_crystal_description        plate
_exptl_crystal_colour             colourless
_exptl_crystal_size_max           0.28
_exptl_crystal_size_mid           0.24
_exptl_crystal_size_min           0.06
_exptl_crystal_density_meas       ?
_exptl_crystal_density_diffrn     2.134
_exptl_crystal_density_method     'not measured'
_exptl_crystal_F_000              1616
_exptl_absorpt_coefficient_mu     2.483
_exptl_absorpt_correction_type    multi-scan
_exptl_absorpt_correction_T_min   0.6200
_exptl_absorpt_correction_T_max   0.7474
_exptl_absorpt_process_details    'SADABS'

_exptl_special_details
;
 ?
;

_diffrn_ambient_temperature       120(2)
_diffrn_radiation_wavelength      0.71073
_diffrn_radiation_type            MoK\a
_diffrn_radiation_source          'fine-focus sealed tube'
_diffrn_radiation_monochromator   graphite
_diffrn_measurement_device_type   'Bruker APEX-II CCD'
_diffrn_measurement_method        '\f and \w scans'
_diffrn_detector_area_resol_mean  ?
_diffrn_reflns_number             22625
_diffrn_reflns_av_R_equivalents   0.0406
_diffrn_reflns_av_sigmaI/netI     0.0479
_diffrn_reflns_limit_h_min        -10
_diffrn_reflns_limit_h_max        10
_diffrn_reflns_limit_k_min        -52
_diffrn_reflns_limit_k_max        51
_diffrn_reflns_limit_l_min        -15
_diffrn_reflns_limit_l_max        12
_diffrn_reflns_theta_min          2.13
_diffrn_reflns_theta_max          32.57
_reflns_number_total              8978
_reflns_number_gt                 6715
_reflns_threshold_expression      >2sigma(I)

_computing_data_collection        'Bruker APEX2'
_computing_cell_refinement        'Bruker SAINT'
_computing_data_reduction         'Bruker SAINT'
_computing_structure_solution     'SHELXS-97 (Sheldrick, 2008)'
_computing_structure_refinement   'SHELXL-97 (Sheldrick, 2008)'
_computing_molecular_graphics     'Bruker SHELXTL'
_computing_publication_material   'Bruker SHELXTL'

_refine_special_details
;
Refinement of <i>F</i>^2^ against ALL reflections. The weighted <i>R</i>-factor
<i>wR</i> and goodness of fit <i>S</i> are based on <i>F</i>^2^, conventional
<i>R</i>-factors <i>R</i> are based on <i>F</i>, with <i>F</i> set to zero for
negative <i>F</i>^2^. The threshold expression of <i>F</i>^2^ >
\s(<i>F</i>^2^) is used only for calculating <i>R</i>-factors(gt) <i>etc</i>.
and is not relevant to the choice of reflections for refinement.
<i>R</i>-factors based on <i>F</i>^2^ are statistically about twice as large
as those based on <i>F</i>, and <i>R</i>- factors based on ALL data will be
even larger.
;

_refine_ls_structure_factor_coef  Fsqd
_refine_ls_matrix_type            full
_refine_ls_weighting_scheme       calc
_refine_ls_weighting_details
 'calc w=1/[\s^2^(Fo^2^)+(0.0500P)^2^+5.0000P] where P=(Fo^2^+2Fc^2^)/3'
_atom_sites_solution_primary      direct
_atom_sites_solution_secondary    difmap
_atom_sites_solution_hydrogens    geom
_refine_ls_hydrogen_treatment     constr
_refine_ls_extinction_method      none
_refine_ls_extinction_coef        ?
_refine_ls_number_reflns          8978
_refine_ls_number_parameters      459
_refine_ls_number_restraints      210
_refine_ls_R_factor_all           0.0685
_refine_ls_R_factor_gt            0.0476
_refine_ls_wR_factor_ref          0.1224
_refine_ls_wR_factor_gt           0.1105
_refine_ls_goodness_of_fit_ref    1.059
_refine_ls_restrained_S_all       1.051
_refine_ls_shift/su_max           0.003
_refine_ls_shift/su_mean          0.000

loop_
 _atom_site_label
 _atom_site_type_symbol
 _atom_site_fract_x
 _atom_site_fract_y
 _atom_site_fract_z
 _atom_site_U_iso_or_equiv
 _atom_site_adp_type
 _atom_site_occupancy
 _atom_site_symmetry_multiplicity
 _atom_site_calc_flag
 _atom_site_refinement_flags
 _atom_site_disorder_assembly
 _atom_site_disorder_group
I1A I -0.01163(3) 0.389363(7) 0.73489(2) 0.02187(8) Uani 0.9760(9) 1 d PD A 1
C11A C 0.0379(5) 0.25289(8) 0.7831(3) 0.0202(7) Uani 0.9760(9) 1 d PD A 1
C12A C 0.1173(5) 0.27730(8) 0.8857(3) 0.0189(7) Uani 0.9760(9) 1 d PD A 1
C13A C 0.1023(5) 0.31542(8) 0.8731(3) 0.0197(7) Uani 0.9760(9) 1 d PD A 1
C14A C 0.0062(4) 0.33184(8) 0.7561(3) 0.0179(6) Uani 0.9760(9) 1 d PD A 1
C15A C -0.0731(5) 0.30833(8) 0.6545(3) 0.0193(7) Uani 0.9760(9) 1 d PD A 1
C16A C -0.0598(5) 0.27009(8) 0.6664(3) 0.0205(7) Uani 0.9760(9) 1 d PD A 1
F12A F 0.2175(4) 0.26422(6) 1.0014(2) 0.0264(6) Uani 0.9760(9) 1 d PD A 1
F13A F 0.1826(3) 0.33665(6) 0.9765(2) 0.0249(5) Uani 0.9760(9) 1 d PD A 1
F15A F -0.1690(3) 0.32241(6) 0.5392(2) 0.0276(5) Uani 0.9760(9) 1 d PD A 1
F16A F -0.1457(4) 0.25002(6) 0.5612(2) 0.0281(5) Uani 0.9760(9) 1 d PD A 1
C17A C 0.0583(7) 0.21177(11) 0.8008(4) 0.0322(4) Uani 0.9760(9) 1 d PD A 1
O11A O -0.0270(4) 0.19256(8) 0.6965(3) 0.0322(4) Uani 0.9760(9) 1 d PD A 1
H11A H -0.0112 0.1697 0.7122 0.039 Uiso 0.9760(9) 1 calc PR A 1
O12A O 0.1429(4) 0.19728(7) 0.9010(3) 0.0322(4) Uani 0.9760(9) 1 d PD A 1
I1B I 0.0433(19) 0.1995(2) 0.7677(13) 0.0322(4) Uani 0.0240(9) 1 d PD A 2
C11B C 0.019(4) 0.3366(2) 0.748(4) 0.0179(6) Uani 0.0240(9) 1 d PD A 2
C12B C -0.090(3) 0.3140(3) 0.652(3) 0.0193(7) Uani 0.0240(9) 1 d PD A 2
C13B C -0.070(4) 0.2758(3) 0.650(3) 0.0205(7) Uani 0.0240(9) 1 d PD A 2
C14B C 0.042(4) 0.2573(2) 0.756(2) 0.0202(7) Uani 0.0240(9) 1 d PD A 2
C15B C 0.139(5) 0.2790(3) 0.856(3) 0.0189(7) Uani 0.0240(9) 1 d PD A 2
C16B C 0.137(4) 0.3174(3) 0.850(3) 0.0197(7) Uani 0.0240(9) 1 d PD A 2
F12B F -0.232(7) 0.3284(6) 0.564(6) 0.0276(5) Uani 0.0240(9) 1 d PD A 2
F13B F -0.149(12) 0.2571(6) 0.540(5) 0.0281(5) Uani 0.0240(9) 1 d PD A 2
F15B F 0.231(14) 0.2629(5) 0.969(6) 0.0264(6) Uani 0.0240(9) 1 d PD A 2
F16B F 0.261(9) 0.3355(5) 0.942(6) 0.0249(5) Uani 0.0240(9) 1 d PD A 2
C17B C 0.016(6) 0.3779(2) 0.732(4) 0.02187(8) Uani 0.0240(9) 1 d PD A 2
O11B O 0.078(12) 0.3959(4) 0.845(5) 0.02187(8) Uani 0.0240(9) 1 d PD A 2
O12B O -0.024(12) 0.3934(6) 0.625(5) 0.02187(8) Uani 0.0240(9) 1 d PD A 2
H12B H -0.0129 0.4165 0.6360 0.026 Uiso 0.0240(9) 1 calc PR A 2
I2A I 0.47338(3) 0.637016(7) 0.72384(3) 0.02327(8) Uani 0.9464(9) 1 d PD B 1
C21A C 0.5259(5) 0.50070(8) 0.7781(3) 0.0211(7) Uani 0.9464(9) 1 d PD B 1
C22A C 0.6034(5) 0.52556(8) 0.8797(3) 0.0199(7) Uani 0.9464(9) 1 d PD B 1
C23A C 0.5876(5) 0.56360(8) 0.8650(3) 0.0195(7) Uani 0.9464(9) 1 d PD B 1
C24A C 0.4937(5) 0.57954(8) 0.7463(3) 0.0192(7) Uani 0.9464(9) 1 d PD B 1
C25A C 0.4187(5) 0.55559(8) 0.6447(3) 0.0213(7) Uani 0.9464(9) 1 d PD B 1
C26A C 0.4305(5) 0.51739(8) 0.6596(3) 0.0226(8) Uani 0.9464(9) 1 d PD B 1
F22A F 0.6985(5) 0.51293(6) 0.9979(2) 0.0260(6) Uani 0.9464(9) 1 d PD B 1
F23A F 0.6640(4) 0.58526(6) 0.9684(2) 0.0253(7) Uani 0.9464(9) 1 d PD B 1
F25A F 0.3283(4) 0.56911(7) 0.5268(2) 0.0306(7) Uani 0.9464(9) 1 d PD B 1
F26A F 0.3461(4) 0.49677(6) 0.5553(2) 0.0267(6) Uani 0.9464(9) 1 d PD B 1
C27A C 0.5470(6) 0.45970(11) 0.7992(4) 0.0311(4) Uani 0.9464(9) 1 d PD B 1
O21A O 0.4346(4) 0.43983(8) 0.7101(3) 0.0311(4) Uani 0.9464(9) 1 d PD B 1
H21A H 0.4548 0.4171 0.7256 0.037 Uiso 0.9464(9) 1 calc PR B 1
O22A O 0.6547(4) 0.44595(8) 0.8901(3) 0.0311(4) Uani 0.9464(9) 1 d PD B 1
I2B I 0.5134(8) 0.44793(15) 0.7693(6) 0.0311(4) Uani 0.0536(9) 1 d PD B 2
C21B C 0.474(5) 0.5843(2) 0.731(3) 0.0192(7) Uani 0.0536(9) 1 d PD B 2
C22B C 0.398(5) 0.5605(3) 0.625(2) 0.0213(7) Uani 0.0536(9) 1 d PD B 2
C23B C 0.428(6) 0.5227(3) 0.6297(18) 0.0226(8) Uani 0.0536(9) 1 d PD B 2
C24B C 0.519(5) 0.50544(19) 0.7470(17) 0.0211(7) Uani 0.0536(9) 1 d PD B 2
C25B C 0.596(6) 0.5284(2) 0.851(2) 0.0199(7) Uani 0.0536(9) 1 d PD B 2
C26B C 0.583(5) 0.5667(2) 0.842(2) 0.0195(7) Uani 0.0536(9) 1 d PD B 2
F22B F 0.275(7) 0.5734(6) 0.520(4) 0.0306(7) Uani 0.0536(9) 1 d PD B 2
F23B F 0.353(8) 0.5021(4) 0.523(2) 0.0267(6) Uani 0.0536(9) 1 d PD B 2
F25B F 0.697(9) 0.5138(3) 0.964(3) 0.0260(6) Uani 0.0536(9) 1 d PD B 2
F26B F 0.693(7) 0.5863(3) 0.938(4) 0.0253(7) Uani 0.0536(9) 1 d PD B 2
C27B C 0.447(4) 0.6254(2) 0.718(3) 0.02327(8) Uani 0.0536(9) 1 d PD B 2
O21B O 0.567(5) 0.6421(8) 0.658(4) 0.02327(8) Uani 0.0536(9) 1 d PD B 2
H21B H 0.5509 0.6653 0.6591 0.028 Uiso 0.0536(9) 1 calc PR B 2
O22B O 0.316(5) 0.6412(7) 0.745(4) 0.02327(8) Uani 0.0536(9) 1 d PD B 2
N31 N 0.0063(4) 0.11941(10) 0.7323(3) 0.0246(7) Uani 1 1 d . . .
C32 C -0.0447(5) 0.09553(12) 0.6299(4) 0.0259(8) Uani 1 1 d . . .
H32A H -0.0842 0.1053 0.5417 0.031 Uiso 1 1 calc R . .
C33 C -0.0424(5) 0.05733(11) 0.6467(4) 0.0249(8) Uani 1 1 d . . .
H33A H -0.0804 0.0411 0.5722 0.030 Uiso 1 1 calc R . .
C34 C 0.0172(5) 0.04335(11) 0.7760(4) 0.0213(7) Uani 1 1 d . . .
C37 C 0.0208(5) 0.00342(12) 0.7953(4) 0.0267(8) Uani 1 1 d . . .
N37 N 0.0226(5) -0.02800(11) 0.8086(4) 0.0362(9) Uani 1 1 d . . .
C35 C 0.0718(6) 0.06773(11) 0.8833(4) 0.0263(8) Uani 1 1 d . . .
H35A H 0.1146 0.0587 0.9722 0.032 Uiso 1 1 calc R . .
C36 C 0.0618(6) 0.10549(12) 0.8564(4) 0.0261(8) Uani 1 1 d . . .
H36A H 0.0959 0.1224 0.9294 0.031 Uiso 1 1 calc R . .
N41 N 0.4891(5) 0.36706(10) 0.7526(4) 0.0275(7) Uani 1 1 d . . .
C42 C 0.4386(6) 0.34410(12) 0.6477(4) 0.0283(8) Uani 1 1 d . . .
H42A H 0.3886 0.3546 0.5621 0.034 Uiso 1 1 calc R . .
C43 C 0.4560(5) 0.30616(12) 0.6582(4) 0.0267(8) Uani 1 1 d . . .
H43A H 0.4193 0.2906 0.5816 0.032 Uiso 1 1 calc R . .
C44 C 0.5289(5) 0.29081(11) 0.7844(4) 0.0230(7) Uani 1 1 d . . .
C47 C 0.5450(6) 0.25116(12) 0.7976(5) 0.0291(8) Uani 1 1 d . . .
N47 N 0.5539(6) 0.21959(12) 0.8057(5) 0.0427(10) Uani 1 1 d . . .
C45 C 0.5836(5) 0.31443(12) 0.8941(4) 0.0264(8) Uani 1 1 d . . .
H45A H 0.6361 0.3048 0.9805 0.032 Uiso 1 1 calc R . .
C46 C 0.5596(5) 0.35219(12) 0.8740(4) 0.0266(8) Uani 1 1 d . . .
H46A H 0.5941 0.3684 0.9488 0.032 Uiso 1 1 calc R . .

loop_
 _atom_site_aniso_label
 _atom_site_aniso_U_11
 _atom_site_aniso_U_22
 _atom_site_aniso_U_33
 _atom_site_aniso_U_23
 _atom_site_aniso_U_13
 _atom_site_aniso_U_12
I1A 0.02847(13) 0.01370(12) 0.02260(12) 0.00021(9) 0.00278(9) 0.00090(8)
C11A 0.0250(16) 0.0158(17) 0.0196(16) -0.0007(13) 0.0035(13) 0.0007(13)
C12A 0.0228(16) 0.0170(17) 0.0165(14) 0.0008(13) 0.0030(12) 0.0019(13)
C13A 0.0239(16) 0.0152(17) 0.0200(15) -0.0041(13) 0.0041(13) -0.0030(13)
C14A 0.0217(15) 0.0142(16) 0.0196(15) -0.0020(12) 0.0086(12) -0.0041(12)
C15A 0.0179(15) 0.0219(18) 0.0174(14) 0.0026(13) 0.0019(12) 0.0016(12)
C16A 0.0219(15) 0.0152(17) 0.0225(16) -0.0038(13) -0.0007(13) -0.0025(12)
F12A 0.0368(13) 0.0197(12) 0.0194(11) 0.0016(9) -0.0033(10) 0.0040(9)
F13A 0.0348(12) 0.0168(12) 0.0201(10) -0.0048(9) -0.0024(9) -0.0027(9)
F15A 0.0361(12) 0.0214(12) 0.0210(11) 0.0011(9) -0.0057(9) 0.0047(10)
F16A 0.0371(12) 0.0180(12) 0.0247(11) -0.0036(9) -0.0052(10) -0.0016(10)
C17A 0.0445(11) 0.0169(9) 0.0311(10) 0.0012(8) -0.0032(8) 0.0011(8)
O11A 0.0445(11) 0.0169(9) 0.0311(10) 0.0012(8) -0.0032(8) 0.0011(8)
O12A 0.0445(11) 0.0169(9) 0.0311(10) 0.0012(8) -0.0032(8) 0.0011(8)
I1B 0.0445(11) 0.0169(9) 0.0311(10) 0.0012(8) -0.0032(8) 0.0011(8)
C11B 0.0217(15) 0.0142(16) 0.0196(15) -0.0020(12) 0.0086(12) -0.0041(12)
C12B 0.0179(15) 0.0219(18) 0.0174(14) 0.0026(13) 0.0019(12) 0.0016(12)
C13B 0.0219(15) 0.0152(17) 0.0225(16) -0.0038(13) -0.0007(13) -0.0025(12)
C14B 0.0250(16) 0.0158(17) 0.0196(16) -0.0007(13) 0.0035(13) 0.0007(13)
C15B 0.0228(16) 0.0170(17) 0.0165(14) 0.0008(13) 0.0030(12) 0.0019(13)
C16B 0.0239(16) 0.0152(17) 0.0200(15) -0.0041(13) 0.0041(13) -0.0030(13)
F12B 0.0361(12) 0.0214(12) 0.0210(11) 0.0011(9) -0.0057(9) 0.0047(10)
F13B 0.0371(12) 0.0180(12) 0.0247(11) -0.0036(9) -0.0052(10) -0.0016(10)
F15B 0.0368(13) 0.0197(12) 0.0194(11) 0.0016(9) -0.0033(10) 0.0040(9)
F16B 0.0348(12) 0.0168(12) 0.0201(10) -0.0048(9) -0.0024(9) -0.0027(9)
C17B 0.02847(13) 0.01370(12) 0.02260(12) 0.00021(9) 0.00278(9) 0.00090(8)
O11B 0.02847(13) 0.01370(12) 0.02260(12) 0.00021(9) 0.00278(9) 0.00090(8)
O12B 0.02847(13) 0.01370(12) 0.02260(12) 0.00021(9) 0.00278(9) 0.00090(8)
I2A 0.02768(13) 0.01443(13) 0.02651(13) 0.00222(10) 0.00223(10) 0.00076(9)
C21A 0.0266(17) 0.0170(18) 0.0185(16) 0.0023(14) 0.0013(14) -0.0008(14)
C22A 0.0241(16) 0.0186(18) 0.0157(15) 0.0038(13) 0.0005(13) 0.0010(13)
C23A 0.0252(16) 0.0154(17) 0.0165(15) 0.0007(13) 0.0005(13) -0.0023(13)
C24A 0.0252(17) 0.0136(17) 0.0201(16) -0.0001(13) 0.0075(13) 0.0027(13)
C25A 0.0221(16) 0.0205(19) 0.0195(16) 0.0054(14) -0.0006(13) 0.0010(14)
C26A 0.0254(17) 0.0194(19) 0.0205(17) 0.0003(14) -0.0017(14) -0.0046(14)
F22A 0.0382(12) 0.0202(12) 0.0162(11) 0.0030(9) -0.0034(12) 0.0043(9)
F23A 0.0360(14) 0.0186(12) 0.0193(11) -0.0037(9) -0.0001(10) -0.0023(9)
F25A 0.0362(17) 0.0267(14) 0.0225(11) 0.0048(10) -0.0104(11) 0.0016(10)
F26A 0.0363(13) 0.0231(13) 0.0183(11) -0.0041(9) -0.0005(11) -0.0066(10)
C27A 0.0383(11) 0.0182(10) 0.0335(11) 0.0032(8) -0.0014(8) 0.0017(8)
O21A 0.0383(11) 0.0182(10) 0.0335(11) 0.0032(8) -0.0014(8) 0.0017(8)
O22A 0.0383(11) 0.0182(10) 0.0335(11) 0.0032(8) -0.0014(8) 0.0017(8)
I2B 0.0383(11) 0.0182(10) 0.0335(11) 0.0032(8) -0.0014(8) 0.0017(8)
C21B 0.0252(17) 0.0136(17) 0.0201(16) -0.0001(13) 0.0075(13) 0.0027(13)
C22B 0.0221(16) 0.0205(19) 0.0195(16) 0.0054(14) -0.0006(13) 0.0010(14)
C23B 0.0254(17) 0.0194(19) 0.0205(17) 0.0003(14) -0.0017(14) -0.0046(14)
C24B 0.0266(17) 0.0170(18) 0.0185(16) 0.0023(14) 0.0013(14) -0.0008(14)
C25B 0.0241(16) 0.0186(18) 0.0157(15) 0.0038(13) 0.0005(13) 0.0010(13)
C26B 0.0252(16) 0.0154(17) 0.0165(15) 0.0007(13) 0.0005(13) -0.0023(13)
F22B 0.0362(17) 0.0267(14) 0.0225(11) 0.0048(10) -0.0104(11) 0.0016(10)
F23B 0.0363(13) 0.0231(13) 0.0183(11) -0.0041(9) -0.0005(11) -0.0066(10)
F25B 0.0382(12) 0.0202(12) 0.0162(11) 0.0030(9) -0.0034(12) 0.0043(9)
F26B 0.0360(14) 0.0186(12) 0.0193(11) -0.0037(9) -0.0001(10) -0.0023(9)
C27B 0.02768(13) 0.01443(13) 0.02651(13) 0.00222(10) 0.00223(10) 0.00076(9)
O21B 0.02768(13) 0.01443(13) 0.02651(13) 0.00222(10) 0.00223(10) 0.00076(9)
O22B 0.02768(13) 0.01443(13) 0.02651(13) 0.00222(10) 0.00223(10) 0.00076(9)
N31 0.0302(16) 0.0171(15) 0.0261(15) 0.0005(13) 0.0047(13) 0.0009(12)
C32 0.0323(19) 0.022(2) 0.0220(16) 0.0007(15) 0.0024(14) 0.0004(15)
C33 0.0302(18) 0.0188(19) 0.0241(17) -0.0030(14) 0.0012(14) -0.0005(14)
C34 0.0230(16) 0.0151(17) 0.0269(17) 0.0020(14) 0.0076(14) 0.0004(13)
C37 0.0287(19) 0.0198(19) 0.032(2) 0.0022(15) 0.0060(16) -0.0011(14)
N37 0.045(2) 0.023(2) 0.039(2) -0.0013(16) 0.0028(17) -0.0024(16)
C35 0.037(2) 0.0199(19) 0.0216(16) 0.0021(14) 0.0040(15) 0.0023(15)
C36 0.037(2) 0.0178(19) 0.0228(16) -0.0049(14) 0.0036(15) 0.0001(15)
N41 0.0313(17) 0.0165(16) 0.0332(17) 0.0023(13) 0.0025(14) 0.0014(12)
C42 0.0308(19) 0.025(2) 0.0279(18) 0.0056(16) 0.0032(15) 0.0021(15)
C43 0.0298(18) 0.023(2) 0.0258(18) -0.0045(15) 0.0019(15) 0.0003(15)
C44 0.0215(16) 0.0163(17) 0.0304(19) 0.0002(14) 0.0033(14) 0.0004(13)
C47 0.0306(19) 0.0195(19) 0.036(2) -0.0015(16) 0.0022(16) 0.0013(15)
N47 0.051(2) 0.0203(19) 0.051(2) -0.0014(18) -0.0029(19) 0.0001(17)
C45 0.0295(18) 0.025(2) 0.0232(17) -0.0023(15) 0.0012(14) -0.0004(15)
C46 0.0304(18) 0.021(2) 0.0270(18) -0.0054(15) 0.0020(15) 0.0011(14)

_geom_special_details
;
All e.s.d.'s (except the e.s.d. in the dihedral angle between two l.s. planes)
are estimated using the full covariance matrix. The cell e.s.d.'s are taken
into account individually in the estimation of e.s.d.'s in distances, angles
and torsion angles; correlations between e.s.d.'s in cell parameters are only
used when they are defined by crystal symmetry. An approximate (isotropic)
treatment of cell e.s.d.'s is used for estimating e.s.d.'s involving l.s.
planes.
;

loop_
 _geom_bond_atom_site_label_1
 _geom_bond_atom_site_label_2
 _geom_bond_distance
 _geom_bond_site_symmetry_2
 _geom_bond_publ_flag
I1A C14A 2.077(3) . ?
C11A C12A 1.398(4) . ?
C11A C16A 1.403(4) . ?
C11A C17A 1.491(5) . ?
C12A F12A 1.344(3) . ?
C12A C13A 1.377(4) . ?
C13A F13A 1.337(3) . ?
C13A C14A 1.389(4) . ?
C14A C15A 1.371(4) . ?
C15A F15A 1.341(3) . ?
C15A C16A 1.379(4) . ?
C16A F16A 1.339(3) . ?
C17A O12A 1.202(4) . ?
C17A O11A 1.315(4) . ?
O11A H11A 0.8400 . ?
I1B C14B 2.077(3) . ?
C11B C12B 1.398(4) . ?
C11B C16B 1.403(4) . ?
C11B C17B 1.491(5) . ?
C12B F12B 1.344(3) . ?
C12B C13B 1.377(4) . ?
C13B F13B 1.337(3) . ?
C13B C14B 1.389(4) . ?
C14B C15B 1.372(4) . ?
C15B F15B 1.341(3) . ?
C15B C16B 1.380(4) . ?
C16B F16B 1.340(3) . ?
C17B O12B 1.202(4) . ?
C17B O11B 1.315(5) . ?
O12B H12B 0.8400 . ?
I2A C24A 2.077(3) . ?
C21A C22A 1.398(4) . ?
C21A C26A 1.403(4) . ?
C21A C27A 1.490(5) . ?
C22A F22A 1.343(3) . ?
C22A C23A 1.376(4) . ?
C23A F23A 1.337(3) . ?
C23A C24A 1.389(4) . ?
C24A C25A 1.372(4) . ?
C25A F25A 1.341(3) . ?
C25A C26A 1.380(4) . ?
C26A F26A 1.340(3) . ?
C27A O22A 1.202(4) . ?
C27A O21A 1.314(5) . ?
O21A H21A 0.8400 . ?
I2B C24B 2.077(3) . ?
C21B C22B 1.398(4) . ?
C21B C26B 1.403(4) . ?
C21B C27B 1.491(5) . ?
C22B F22B 1.344(3) . ?
C22B C23B 1.377(4) . ?
C23B F23B 1.337(3) . ?
C23B C24B 1.390(4) . ?
C24B C25B 1.372(4) . ?
C25B F25B 1.341(3) . ?
C25B C26B 1.380(4) . ?
C26B F26B 1.340(3) . ?
C27B O22B 1.202(4) . ?
C27B O21B 1.315(5) . ?
O21B H21B 0.8400 . ?
N31 C36 1.339(5) . ?
N31 C32 1.341(5) . ?
C32 C33 1.381(6) . ?
C32 H32A 0.9500 . ?
C33 C34 1.389(5) . ?
C33 H33A 0.9500 . ?
C34 C35 1.391(5) . ?
C34 C37 1.446(6) . ?
C37 N37 1.135(6) . ?
C35 C36 1.381(6) . ?
C35 H35A 0.9500 . ?
C36 H36A 0.9500 . ?
N41 C42 1.337(6) . ?
N41 C46 1.347(5) . ?
C42 C43 1.370(6) . ?
C42 H42A 0.9500 . ?
C43 C44 1.398(6) . ?
C43 H43A 0.9500 . ?
C44 C45 1.392(5) . ?
C44 C47 1.432(6) . ?
C47 N47 1.137(6) . ?
C45 C46 1.377(6) . ?
C45 H45A 0.9500 . ?
C46 H46A 0.9500 . ?

loop_
 _geom_angle_atom_site_label_1
 _geom_angle_atom_site_label_2
 _geom_angle_atom_site_label_3
 _geom_angle
 _geom_angle_site_symmetry_1
 _geom_angle_site_symmetry_3
 _geom_angle_publ_flag
C12A C11A C16A 115.1(3) . . ?
C12A C11A C17A 120.8(3) . . ?
C16A C11A C17A 124.1(3) . . ?
F12A C12A C13A 116.7(2) . . ?
F12A C12A C11A 120.7(3) . . ?
C13A C12A C11A 122.6(2) . . ?
F13A C13A C12A 118.6(2) . . ?
F13A C13A C14A 120.1(3) . . ?
C12A C13A C14A 121.3(2) . . ?
C15A C14A C13A 116.9(3) . . ?
C15A C14A I1A 121.6(2) . . ?
C13A C14A I1A 121.4(2) . . ?
F15A C15A C14A 119.9(3) . . ?
F15A C15A C16A 117.9(3) . . ?
C14A C15A C16A 122.2(2) . . ?
F16A C16A C15A 116.8(2) . . ?
F16A C16A C11A 121.4(3) . . ?
C15A C16A C11A 121.9(3) . . ?
O12A C17A O11A 122.7(4) . . ?
O12A C17A C11A 123.6(4) . . ?
O11A C17A C11A 113.6(3) . . ?
C17A O11A H11A 109.5 . . ?
C12B C11B C16B 115.0(3) . . ?
C12B C11B C17B 120.6(3) . . ?
C16B C11B C17B 124.2(3) . . ?
F12B C12B C13B 116.6(3) . . ?
F12B C12B C11B 120.6(3) . . ?
C13B C12B C11B 122.5(3) . . ?
F13B C13B C12B 118.5(3) . . ?
F13B C13B C14B 120.1(3) . . ?
C12B C13B C14B 121.2(3) . . ?
C15B C14B C13B 116.8(3) . . ?
C15B C14B I1B 121.8(2) . . ?
C13B C14B I1B 121.2(2) . . ?
F15B C15B C14B 119.9(3) . . ?
F15B C15B C16B 117.8(3) . . ?
C14B C15B C16B 122.1(3) . . ?
F16B C16B C15B 116.8(3) . . ?
F16B C16B C11B 121.2(3) . . ?
C15B C16B C11B 121.8(3) . . ?
O12B C17B O11B 122.7(4) . . ?
O12B C17B C11B 123.4(4) . . ?
O11B C17B C11B 113.6(3) . . ?
C17B O12B H12B 109.5 . . ?
C22A C21A C26A 115.1(3) . . ?
C22A C21A C27A 120.5(3) . . ?
C26A C21A C27A 124.5(3) . . ?
F22A C22A C23A 116.7(2) . . ?
F22A C22A C21A 120.6(3) . . ?
C23A C22A C21A 122.7(2) . . ?
F23A C23A C22A 118.6(2) . . ?
F23A C23A C24A 120.1(3) . . ?
C22A C23A C24A 121.3(2) . . ?
C25A C24A C23A 116.9(3) . . ?
C25A C24A I2A 122.0(2) . . ?
C23A C24A I2A 121.1(2) . . ?
F25A C25A C24A 120.0(3) . . ?
F25A C25A C26A 117.8(3) . . ?
C24A C25A C26A 122.2(3) . . ?
F26A C26A C25A 117.0(2) . . ?
F26A C26A C21A 121.2(3) . . ?
C25A C26A C21A 121.8(3) . . ?
O22A C27A O21A 122.9(4) . . ?
O22A C27A C21A 123.4(4) . . ?
O21A C27A C21A 113.7(3) . . ?
C27A O21A H21A 109.5 . . ?
C22B C21B C26B 115.0(3) . . ?
C22B C21B C27B 120.6(3) . . ?
C26B C21B C27B 124.3(3) . . ?
F22B C22B C23B 116.6(3) . . ?
F22B C22B C21B 120.6(3) . . ?
C23B C22B C21B 122.5(3) . . ?
F23B C23B C22B 118.5(3) . . ?
F23B C23B C24B 120.0(3) . . ?
C22B C23B C24B 121.1(3) . . ?
C25B C24B C23B 116.8(3) . . ?
C25B C24B I2B 121.8(2) . . ?
C23B C24B I2B 121.2(2) . . ?
F25B C25B C24B 119.9(3) . . ?
F25B C25B C26B 117.8(3) . . ?
C24B C25B C26B 122.1(3) . . ?
F26B C26B C25B 116.8(3) . . ?
F26B C26B C21B 121.2(3) . . ?
C25B C26B C21B 121.7(3) . . ?
O22B C27B O21B 122.6(4) . . ?
O22B C27B C21B 123.3(4) . . ?
O21B C27B C21B 113.5(3) . . ?
C27B O21B H21B 109.5 . . ?
C36 N31 C32 118.3(4) . . ?
N31 C32 C33 123.0(4) . . ?
N31 C32 H32A 118.5 . . ?
C33 C32 H32A 118.5 . . ?
C32 C33 C34 117.9(4) . . ?
C32 C33 H33A 121.0 . . ?
C34 C33 H33A 121.0 . . ?
C33 C34 C35 119.8(4) . . ?
C33 C34 C37 118.6(4) . . ?
C35 C34 C37 121.6(4) . . ?
N37 C37 C34 179.0(5) . . ?
C36 C35 C34 117.9(4) . . ?
C36 C35 H35A 121.1 . . ?
C34 C35 H35A 121.1 . . ?
N31 C36 C35 123.0(4) . . ?
N31 C36 H36A 118.5 . . ?
C35 C36 H36A 118.5 . . ?
C42 N41 C46 118.5(4) . . ?
N41 C42 C43 122.9(4) . . ?
N41 C42 H42A 118.6 . . ?
C43 C42 H42A 118.6 . . ?
C42 C43 C44 118.5(4) . . ?
C42 C43 H43A 120.8 . . ?
C44 C43 H43A 120.8 . . ?
C45 C44 C43 119.2(4) . . ?
C45 C44 C47 121.6(4) . . ?
C43 C44 C47 119.2(4) . . ?
N47 C47 C44 178.3(5) . . ?
C46 C45 C44 118.1(4) . . ?
C46 C45 H45A 120.9 . . ?
C44 C45 H45A 120.9 . . ?
N41 C46 C45 122.7(4) . . ?
N41 C46 H46A 118.6 . . ?
C45 C46 H46A 118.6 . . ?

loop_
 _geom_torsion_atom_site_label_1
 _geom_torsion_atom_site_label_2
 _geom_torsion_atom_site_label_3
 _geom_torsion_atom_site_label_4
 _geom_torsion
 _geom_torsion_site_symmetry_1
 _geom_torsion_site_symmetry_2
 _geom_torsion_site_symmetry_3
 _geom_torsion_site_symmetry_4
 _geom_torsion_publ_flag
C16A C11A C12A F12A -178.6(3) . . . . ?
C17A C11A C12A F12A 1.6(6) . . . . ?
C16A C11A C12A C13A -0.5(6) . . . . ?
C17A C11A C12A C13A 179.7(4) . . . . ?
F12A C12A C13A F13A -1.9(5) . . . . ?
C11A C12A C13A F13A 179.9(3) . . . . ?
F12A C12A C13A C14A 178.2(3) . . . . ?
C11A C12A C13A C14A 0.0(6) . . . . ?
F13A C13A C14A C15A -179.7(3) . . . . ?
C12A C13A C14A C15A 0.2(5) . . . . ?
F13A C13A C14A I1A 1.5(5) . . . . ?
C12A C13A C14A I1A -178.5(3) . . . . ?
C13A C14A C15A F15A 179.5(3) . . . . ?
I1A C14A C15A F15A -1.7(5) . . . . ?
C13A C14A C15A C16A 0.1(5) . . . . ?
I1A C14A C15A C16A 178.9(3) . . . . ?
F15A C15A C16A F16A -0.5(5) . . . . ?
C14A C15A C16A F16A 178.9(3) . . . . ?
F15A C15A C16A C11A 179.9(4) . . . . ?
C14A C15A C16A C11A -0.7(6) . . . . ?
C12A C11A C16A F16A -178.7(3) . . . . ?
C17A C11A C16A F16A 1.1(6) . . . . ?
C12A C11A C16A C15A 0.8(6) . . . . ?
C17A C11A C16A C15A -179.4(4) . . . . ?
C12A C11A C17A O12A -0.6(8) . . . . ?
C16A C11A C17A O12A 179.7(5) . . . . ?
C12A C11A C17A O11A 178.8(4) . . . . ?
C16A C11A C17A O11A -1.0(7) . . . . ?
C16B C11B C12B F12B 167(4) . . . . ?
C17B C11B C12B F12B -17(4) . . . . ?
C16B C11B C12B C13B -6(2) . . . . ?
C17B C11B C12B C13B 169(3) . . . . ?
F12B C12B C13B F13B 21(5) . . . . ?
C11B C12B C13B F13B -165(4) . . . . ?
F12B C12B C13B C14B -165(4) . . . . ?
C11B C12B C13B C14B 9(2) . . . . ?
F13B C13B C14B C15B 170(4) . . . . ?
C12B C13B C14B C15B -3(3) . . . . ?
F13B C13B C14B I1B -15(4) . . . . ?
C12B C13B C14B I1B 171(2) . . . . ?
C13B C14B C15B F15B 171(5) . . . . ?
I1B C14B C15B F15B -3(5) . . . . ?
C13B C14B C15B C16B -4(3) . . . . ?
I1B C14B C15B C16B -179(2) . . . . ?
F15B C15B C16B F16B 16(6) . . . . ?
C14B C15B C16B F16B -169(5) . . . . ?
F15B C15B C16B C11B -169(5) . . . . ?
C14B C15B C16B C11B 7(3) . . . . ?
C12B C11B C16B F16B 174(4) . . . . ?
C17B C11B C16B F16B -2(4) . . . . ?
C12B C11B C16B C15B -2(3) . . . . ?
C17B C11B C16B C15B -177(3) . . . . ?
C12B C11B C17B O12B -26(5) . . . . ?
C16B C11B C17B O12B 149(5) . . . . ?
C12B C11B C17B O11B 161(5) . . . . ?
C16B C11B C17B O11B -24(5) . . . . ?
C26A C21A C22A F22A -179.8(4) . . . . ?
C27A C21A C22A F22A 0.2(6) . . . . ?
C26A C21A C22A C23A 0.0(6) . . . . ?
C27A C21A C22A C23A -180.0(4) . . . . ?
F22A C22A C23A F23A -1.1(6) . . . . ?
C21A C22A C23A F23A 179.1(4) . . . . ?
F22A C22A C23A C24A 179.3(4) . . . . ?
C21A C22A C23A C24A -0.6(6) . . . . ?
F23A C23A C24A C25A -179.9(4) . . . . ?
C22A C23A C24A C25A -0.3(6) . . . . ?
F23A C23A C24A I2A 1.2(5) . . . . ?
C22A C23A C24A I2A -179.2(3) . . . . ?
C23A C24A C25A F25A -179.2(4) . . . . ?
I2A C24A C25A F25A -0.3(5) . . . . ?
C23A C24A C25A C26A 1.7(6) . . . . ?
I2A C24A C25A C26A -179.4(3) . . . . ?
F25A C25A C26A F26A -1.6(6) . . . . ?
C24A C25A C26A F26A 177.6(4) . . . . ?
F25A C25A C26A C21A 178.5(4) . . . . ?
C24A C25A C26A C21A -2.4(7) . . . . ?
C22A C21A C26A F26A -178.5(4) . . . . ?
C27A C21A C26A F26A 1.5(7) . . . . ?
C22A C21A C26A C25A 1.4(6) . . . . ?
C27A C21A C26A C25A -178.6(4) . . . . ?
C22A C21A C27A O22A -13.8(7) . . . . ?
C26A C21A C27A O22A 166.3(5) . . . . ?
C22A C21A C27A O21A 165.3(4) . . . . ?
C26A C21A C27A O21A -14.7(7) . . . . ?
C26B C21B C22B F22B 173(3) . . . . ?
C27B C21B C22B F22B -11(3) . . . . ?
C26B C21B C22B C23B 0(3) . . . . ?
C27B C21B C22B C23B 176(3) . . . . ?
F22B C22B C23B F23B 8(3) . . . . ?
C21B C22B C23B F23B -179(3) . . . . ?
F22B C22B C23B C24B -165(3) . . . . ?
C21B C22B C23B C24B 8(2) . . . . ?
F23B C23B C24B C25B 179(3) . . . . ?
C22B C23B C24B C25B -8(2) . . . . ?
F23B C23B C24B I2B -7(3) . . . . ?
C22B C23B C24B I2B 166(3) . . . . ?
C23B C24B C25B F25B -175(4) . . . . ?
I2B C24B C25B F25B 11(4) . . . . ?
C23B C24B C25B C26B 1(3) . . . . ?
I2B C24B C25B C26B -173(3) . . . . ?
F25B C25B C26B F26B 9(4) . . . . ?
C24B C25B C26B F26B -167(4) . . . . ?
F25B C25B C26B C21B -177(3) . . . . ?
C24B C25B C26B C21B 7(3) . . . . ?
C22B C21B C26B F26B 167(4) . . . . ?
C27B C21B C26B F26B -10(3) . . . . ?
C22B C21B C26B C25B -7(2) . . . . ?
C27B C21B C26B C25B 177(3) . . . . ?
C22B C21B C27B O22B 86(3) . . . . ?
C26B C21B C27B O22B -98(3) . . . . ?
C22B C21B C27B O21B -85(3) . . . . ?
C26B C21B C27B O21B 91(3) . . . . ?
C36 N31 C32 C33 0.0(6) . . . . ?
N31 C32 C33 C34 -0.6(6) . . . . ?
C32 C33 C34 C35 0.1(6) . . . . ?
C32 C33 C34 C37 -179.9(4) . . . . ?
C33 C34 C35 C36 0.9(6) . . . . ?
C37 C34 C35 C36 -179.2(4) . . . . ?
C32 N31 C36 C35 1.1(6) . . . . ?
C34 C35 C36 N31 -1.5(7) . . . . ?
C46 N41 C42 C43 -0.2(6) . . . . ?
N41 C42 C43 C44 0.3(7) . . . . ?
C42 C43 C44 C45 -0.9(6) . . . . ?
C42 C43 C44 C47 178.9(4) . . . . ?
C43 C44 C45 C46 1.4(6) . . . . ?
C47 C44 C45 C46 -178.4(4) . . . . ?
C42 N41 C46 C45 0.7(6) . . . . ?
C44 C45 C46 N41 -1.3(7) . . . . ?

loop_
 _geom_hbond_atom_site_label_D
 _geom_hbond_atom_site_label_H
 _geom_hbond_atom_site_label_A
 _geom_hbond_distance_DH
 _geom_hbond_distance_HA
 _geom_hbond_distance_DA
 _geom_hbond_angle_DHA
 _geom_hbond_site_symmetry_A
O11A H11A N31  0.84 1.82 2.655(4) 174.7 .
O12B H12B N37  0.84 2.07 2.90(3) 168.1 2_556
O21A H21A N41  0.84 1.83 2.665(4) 177.2 .
O21B H21B N47  0.84 2.15 2.97(3) 162.8 2_656

_diffrn_measured_fraction_theta_max    0.932
_diffrn_reflns_theta_full              30.00
_diffrn_measured_fraction_theta_full   0.975
_refine_diff_density_max    1.505
_refine_diff_density_min   -1.041
_refine_diff_density_rms    0.159

#END

data_BrCO2
_publcif_datablock.id '{cad33540-17e8-4796-b9ad-c520b92206a8}'

_database_code_depnum_ccdc_archive 'CCDC 1059427'

_audit_creation_method            SHELXL-97
_chemical_name_systematic
;
CS---AL-6--2 4-Br-PhCOOH, isonicotinonitrile
;
_chemical_name_common             ?
_chemical_melting_point           ?
_chemical_formula_moiety
;
(C7 H5 Br O2) (C6 H4 N2)
;
_chemical_formula_sum
 'C13 H9 Br N2 O2'
_chemical_formula_weight          305.13

loop_
 _atom_type_symbol
 _atom_type_description
 _atom_type_scat_dispersion_real
 _atom_type_scat_dispersion_imag
 _atom_type_scat_source
 'C'  'C'   0.0033   0.0016
 'International Tables Vol C Tables 4.2.6.8 and 6.1.1.4'
 'H'  'H'   0.0000   0.0000
 'International Tables Vol C Tables 4.2.6.8 and 6.1.1.4'
 'N'  'N'   0.0061   0.0033
 'International Tables Vol C Tables 4.2.6.8 and 6.1.1.4'
 'O'  'O'   0.0106   0.0060
 'International Tables Vol C Tables 4.2.6.8 and 6.1.1.4'
 'Br'  'Br'  -0.2901   2.4595
 'International Tables Vol C Tables 4.2.6.8 and 6.1.1.4'

_symmetry_cell_setting            Triclinic
_symmetry_space_group_name_H-M    P-1

loop_
 _symmetry_equiv_pos_as_xyz
 'x, y, z'
 '-x, -y, -z'

_cell_length_a                    7.3630(12)
_cell_length_b                    7.4800(12)
_cell_length_c                    12.446(2)
_cell_angle_alpha                 80.617(8)
_cell_angle_beta                  84.893(7)
_cell_angle_gamma                 62.018(5)
_cell_volume                      597.19(17)
_cell_formula_units_Z             2
_cell_measurement_temperature     120(2)
_cell_measurement_reflns_used     6634
_cell_measurement_theta_min       3.11
_cell_measurement_theta_max       31.70

_exptl_crystal_description        plate
_exptl_crystal_colour             colourless
_exptl_crystal_size_max           0.44
_exptl_crystal_size_mid           0.24
_exptl_crystal_size_min           0.06
_exptl_crystal_density_meas       ?
_exptl_crystal_density_diffrn     1.697
_exptl_crystal_density_method     'not measured'
_exptl_crystal_F_000              304
_exptl_absorpt_coefficient_mu     3.436
_exptl_absorpt_correction_type    multi-scan
_exptl_absorpt_correction_T_min   0.3132
_exptl_absorpt_correction_T_max   0.8204
_exptl_absorpt_process_details    'SADABS'

_exptl_special_details
;
 ?
;

_diffrn_ambient_temperature       120(2)
_diffrn_radiation_wavelength      0.71073
_diffrn_radiation_type            MoK\a
_diffrn_radiation_source          'fine-focus sealed tube'
_diffrn_radiation_monochromator   graphite
_diffrn_measurement_device_type   'Bruker APEX-II CCD'
_diffrn_measurement_method        '\f and \w scans'
_diffrn_detector_area_resol_mean  ?
_diffrn_reflns_number             12685
_diffrn_reflns_av_R_equivalents   0.0410
_diffrn_reflns_av_sigmaI/netI     0.0485
_diffrn_reflns_limit_h_min        -10
_diffrn_reflns_limit_h_max        10
_diffrn_reflns_limit_k_min        -10
_diffrn_reflns_limit_k_max        10
_diffrn_reflns_limit_l_min        -18
_diffrn_reflns_limit_l_max        18
_diffrn_reflns_theta_min          1.66
_diffrn_reflns_theta_max          32.58
_reflns_number_total              3871
_reflns_number_gt                 3201
_reflns_threshold_expression      >2sigma(I)

_computing_data_collection        'Bruker APEX2'
_computing_cell_refinement        'Bruker SAINT'
_computing_data_reduction         'Bruker SAINT'
_computing_structure_solution     'SHELXS-97 (Sheldrick, 2008)'
_computing_structure_refinement   'SHELXL-97 (Sheldrick, 2008)'
_computing_molecular_graphics     'Bruker SHELXTL'
_computing_publication_material   'Bruker SHELXTL'

_refine_special_details
;
Refinement of <i>F</i>^2^ against ALL reflections. The weighted <i>R</i>-factor
<i>wR</i> and goodness of fit <i>S</i> are based on <i>F</i>^2^, conventional
<i>R</i>-factors <i>R</i> are based on <i>F</i>, with <i>F</i> set to zero for
negative <i>F</i>^2^. The threshold expression of <i>F</i>^2^ >
\s(<i>F</i>^2^) is used only for calculating <i>R</i>-factors(gt) <i>etc</i>.
and is not relevant to the choice of reflections for refinement.
<i>R</i>-factors based on <i>F</i>^2^ are statistically about twice as large
as those based on <i>F</i>, and <i>R</i>- factors based on ALL data will be
even larger.
;

_refine_ls_structure_factor_coef  Fsqd
_refine_ls_matrix_type            full
_refine_ls_weighting_scheme       calc
_refine_ls_weighting_details
 'calc w=1/[\s^2^(Fo^2^)+(0.0900P)^2^+0.0000P] where P=(Fo^2^+2Fc^2^)/3'
_atom_sites_solution_primary      direct
_atom_sites_solution_secondary    difmap
_atom_sites_solution_hydrogens    geom
_refine_ls_hydrogen_treatment     mixed
_refine_ls_extinction_method      none
_refine_ls_extinction_coef        ?
_refine_ls_number_reflns          3871
_refine_ls_number_parameters      166
_refine_ls_number_restraints      0
_refine_ls_R_factor_all           0.0635
_refine_ls_R_factor_gt            0.0499
_refine_ls_wR_factor_ref          0.1351
_refine_ls_wR_factor_gt           0.1258
_refine_ls_goodness_of_fit_ref    1.050
_refine_ls_restrained_S_all       1.050
_refine_ls_shift/su_max           0.001
_refine_ls_shift/su_mean          0.000

loop_
 _atom_site_label
 _atom_site_type_symbol
 _atom_site_fract_x
 _atom_site_fract_y
 _atom_site_fract_z
 _atom_site_U_iso_or_equiv
 _atom_site_adp_type
 _atom_site_occupancy
 _atom_site_symmetry_multiplicity
 _atom_site_calc_flag
 _atom_site_refinement_flags
 _atom_site_disorder_assembly
 _atom_site_disorder_group
Br1 Br 0.29244(3) -0.04467(4) 0.90536(2) 0.02437(11) Uani 1 1 d . . .
C11 C 0.2806(4) 0.4890(4) 0.6474(2) 0.0196(5) Uani 1 1 d . . .
O11 O 0.2129(3) 0.6662(3) 0.46871(19) 0.0284(4) Uani 1 1 d . . .
H11 H 0.239(6) 0.759(6) 0.415(3) 0.034 Uiso 1 1 d . . .
C12 C 0.3426(4) 0.4672(4) 0.7536(2) 0.0216(5) Uani 1 1 d . . .
H12A H 0.3818 0.5617 0.7732 0.026 Uiso 1 1 calc R . .
O12 O 0.3246(3) 0.7837(3) 0.58816(19) 0.0296(5) Uani 1 1 d . . .
C13 C 0.3476(4) 0.3087(4) 0.8308(2) 0.0228(5) Uani 1 1 d . . .
H13A H 0.3890 0.2945 0.9032 0.027 Uiso 1 1 calc R . .
C14 C 0.2913(4) 0.1713(4) 0.8007(2) 0.0194(5) Uani 1 1 d . . .
C15 C 0.2274(4) 0.1899(4) 0.6961(2) 0.0229(5) Uani 1 1 d . . .
H15A H 0.1881 0.0951 0.6772 0.027 Uiso 1 1 calc R . .
C16 C 0.2219(4) 0.3506(4) 0.6191(2) 0.0230(5) Uani 1 1 d . . .
H16A H 0.1781 0.3658 0.5472 0.028 Uiso 1 1 calc R . .
C17 C 0.2755(4) 0.6609(4) 0.5659(2) 0.0220(5) Uani 1 1 d . . .
N21 N 0.2064(3) 0.9840(3) 0.3335(2) 0.0227(5) Uani 1 1 d . . .
C22 C 0.1458(4) 1.0281(4) 0.2310(3) 0.0245(5) Uani 1 1 d . . .
H22A H 0.1050 0.9407 0.2041 0.029 Uiso 1 1 calc R . .
C23 C 0.1393(4) 1.1953(4) 0.1613(2) 0.0234(5) Uani 1 1 d . . .
H23A H 0.0926 1.2245 0.0888 0.028 Uiso 1 1 calc R . .
C24 C 0.2037(4) 1.3192(4) 0.2013(2) 0.0204(5) Uani 1 1 d . . .
C25 C 0.2672(4) 1.2757(4) 0.3078(3) 0.0227(5) Uani 1 1 d . . .
H25A H 0.3099 1.3599 0.3365 0.027 Uiso 1 1 calc R . .
C26 C 0.2668(4) 1.1055(4) 0.3715(2) 0.0232(5) Uani 1 1 d . . .
H26A H 0.3109 1.0736 0.4447 0.028 Uiso 1 1 calc R . .
C27 C 0.2092(4) 1.4947(5) 0.1274(3) 0.0282(6) Uani 1 1 d . . .
N27 N 0.2190(4) 1.6183(5) 0.0736(3) 0.0366(6) Uani 1 1 d . . .

loop_
 _atom_site_aniso_label
 _atom_site_aniso_U_11
 _atom_site_aniso_U_22
 _atom_site_aniso_U_33
 _atom_site_aniso_U_23
 _atom_site_aniso_U_13
 _atom_site_aniso_U_12
Br1 0.02002(14) 0.02207(16) 0.02686(18) 0.00069(11) -0.00164(10) -0.00737(11)
C11 0.0140(9) 0.0193(11) 0.0224(13) -0.0015(10) -0.0012(9) -0.0054(8)
O11 0.0377(11) 0.0270(10) 0.0266(11) 0.0011(9) -0.0075(9) -0.0203(9)
C12 0.0178(10) 0.0209(11) 0.0272(14) -0.0065(11) -0.0020(9) -0.0085(9)
O12 0.0338(10) 0.0252(10) 0.0339(12) 0.0001(9) -0.0072(9) -0.0172(8)
C13 0.0195(10) 0.0235(12) 0.0241(14) -0.0010(11) -0.0058(9) -0.0086(9)
C14 0.0154(9) 0.0184(11) 0.0213(13) -0.0036(10) 0.0024(9) -0.0053(8)
C15 0.0233(11) 0.0227(12) 0.0246(14) -0.0038(11) -0.0020(10) -0.0119(10)
C16 0.0238(11) 0.0228(12) 0.0218(13) -0.0034(10) -0.0013(10) -0.0100(10)
C17 0.0164(10) 0.0218(12) 0.0254(14) -0.0029(11) -0.0005(9) -0.0068(9)
N21 0.0161(8) 0.0199(10) 0.0299(13) -0.0018(9) -0.0016(8) -0.0069(8)
C22 0.0215(11) 0.0207(12) 0.0323(16) -0.0056(11) -0.0003(10) -0.0100(10)
C23 0.0219(11) 0.0237(12) 0.0229(14) -0.0024(11) -0.0038(10) -0.0088(10)
C24 0.0141(9) 0.0176(11) 0.0263(14) -0.0010(10) -0.0005(9) -0.0052(8)
C25 0.0198(10) 0.0208(11) 0.0283(15) -0.0016(11) -0.0040(10) -0.0101(9)
C26 0.0205(10) 0.0252(12) 0.0233(14) -0.0023(11) -0.0023(10) -0.0100(10)
C27 0.0161(10) 0.0246(13) 0.0415(18) -0.0132(13) -0.0024(11) -0.0043(10)
N27 0.0297(12) 0.0376(15) 0.0336(16) -0.0021(13) -0.0019(11) -0.0089(12)

_geom_special_details
;
All e.s.d.'s (except the e.s.d. in the dihedral angle between two l.s. planes)
are estimated using the full covariance matrix. The cell e.s.d.'s are taken
into account individually in the estimation of e.s.d.'s in distances, angles
and torsion angles; correlations between e.s.d.'s in cell parameters are only
used when they are defined by crystal symmetry. An approximate (isotropic)
treatment of cell e.s.d.'s is used for estimating e.s.d.'s involving l.s.
planes.
;

loop_
 _geom_bond_atom_site_label_1
 _geom_bond_atom_site_label_2
 _geom_bond_distance
 _geom_bond_site_symmetry_2
 _geom_bond_publ_flag
Br1 C14 1.900(3) . ?
C11 C16 1.396(4) . ?
C11 C12 1.396(4) . ?
C11 C17 1.491(4) . ?
O11 C17 1.320(4) . ?
O11 H11 0.96(4) . ?
C12 C13 1.387(4) . ?
C12 H12A 0.9500 . ?
O12 C17 1.210(3) . ?
C13 C14 1.386(4) . ?
C13 H13A 0.9500 . ?
C14 C15 1.386(4) . ?
C15 C16 1.396(4) . ?
C15 H15A 0.9500 . ?
C16 H16A 0.9500 . ?
N21 C22 1.327(4) . ?
N21 C26 1.343(4) . ?
C22 C23 1.384(4) . ?
C22 H22A 0.9500 . ?
C23 C24 1.391(4) . ?
C23 H23A 0.9500 . ?
C24 C25 1.381(4) . ?
C24 C27 1.490(5) . ?
C25 C26 1.387(4) . ?
C25 H25A 0.9500 . ?
C26 H26A 0.9500 . ?
C27 N27 1.077(5) . ?

loop_
 _geom_angle_atom_site_label_1
 _geom_angle_atom_site_label_2
 _geom_angle_atom_site_label_3
 _geom_angle
 _geom_angle_site_symmetry_1
 _geom_angle_site_symmetry_3
 _geom_angle_publ_flag
C16 C11 C12 119.6(3) . . ?
C16 C11 C17 120.7(3) . . ?
C12 C11 C17 119.7(2) . . ?
C17 O11 H11 112(2) . . ?
C13 C12 C11 120.6(2) . . ?
C13 C12 H12A 119.7 . . ?
C11 C12 H12A 119.7 . . ?
C14 C13 C12 118.9(3) . . ?
C14 C13 H13A 120.5 . . ?
C12 C13 H13A 120.5 . . ?
C15 C14 C13 121.8(3) . . ?
C15 C14 Br1 118.34(19) . . ?
C13 C14 Br1 119.8(2) . . ?
C14 C15 C16 118.8(2) . . ?
C14 C15 H15A 120.6 . . ?
C16 C15 H15A 120.6 . . ?
C11 C16 C15 120.2(3) . . ?
C11 C16 H16A 119.9 . . ?
C15 C16 H16A 119.9 . . ?
O12 C17 O11 123.7(3) . . ?
O12 C17 C11 122.2(3) . . ?
O11 C17 C11 114.0(2) . . ?
C22 N21 C26 118.7(3) . . ?
N21 C22 C23 123.1(3) . . ?
N21 C22 H22A 118.4 . . ?
C23 C22 H22A 118.4 . . ?
C22 C23 C24 117.7(3) . . ?
C22 C23 H23A 121.2 . . ?
C24 C23 H23A 121.2 . . ?
C25 C24 C23 120.0(3) . . ?
C25 C24 C27 120.6(2) . . ?
C23 C24 C27 119.4(3) . . ?
C24 C25 C26 118.0(2) . . ?
C24 C25 H25A 121.0 . . ?
C26 C25 H25A 121.0 . . ?
N21 C26 C25 122.4(3) . . ?
N21 C26 H26A 118.8 . . ?
C25 C26 H26A 118.8 . . ?
N27 C27 C24 178.0(3) . . ?

loop_
 _geom_torsion_atom_site_label_1
 _geom_torsion_atom_site_label_2
 _geom_torsion_atom_site_label_3
 _geom_torsion_atom_site_label_4
 _geom_torsion
 _geom_torsion_site_symmetry_1
 _geom_torsion_site_symmetry_2
 _geom_torsion_site_symmetry_3
 _geom_torsion_site_symmetry_4
 _geom_torsion_publ_flag
C16 C11 C12 C13 0.4(4) . . . . ?
C17 C11 C12 C13 179.8(2) . . . . ?
C11 C12 C13 C14 0.4(4) . . . . ?
C12 C13 C14 C15 -1.0(4) . . . . ?
C12 C13 C14 Br1 -179.00(18) . . . . ?
C13 C14 C15 C16 0.6(4) . . . . ?
Br1 C14 C15 C16 178.71(19) . . . . ?
C12 C11 C16 C15 -0.7(4) . . . . ?
C17 C11 C16 C15 179.9(2) . . . . ?
C14 C15 C16 C11 0.2(4) . . . . ?
C16 C11 C17 O12 179.7(2) . . . . ?
C12 C11 C17 O12 0.3(4) . . . . ?
C16 C11 C17 O11 -0.2(4) . . . . ?
C12 C11 C17 O11 -179.5(2) . . . . ?
C26 N21 C22 C23 -0.8(4) . . . . ?
N21 C22 C23 C24 1.3(4) . . . . ?
C22 C23 C24 C25 -1.2(4) . . . . ?
C22 C23 C24 C27 176.9(2) . . . . ?
C23 C24 C25 C26 0.8(4) . . . . ?
C27 C24 C25 C26 -177.4(2) . . . . ?
C22 N21 C26 C25 0.3(4) . . . . ?
C24 C25 C26 N21 -0.3(4) . . . . ?

loop_
 _geom_hbond_atom_site_label_D
 _geom_hbond_atom_site_label_H
 _geom_hbond_atom_site_label_A
 _geom_hbond_distance_DH
 _geom_hbond_distance_HA
 _geom_hbond_distance_DA
 _geom_hbond_angle_DHA
 _geom_hbond_site_symmetry_A
O11 H11 N21  0.96(4) 1.74(4) 2.663(3) 160(3) .

_diffrn_measured_fraction_theta_max    0.889
_diffrn_reflns_theta_full              30.00
_diffrn_measured_fraction_theta_full   0.996
_refine_diff_density_max    1.551
_refine_diff_density_min   -1.673
_refine_diff_density_rms    0.177

#END

data_BrF4OH2
_publcif_datablock.id '{baa9882d-40cb-433a-8d53-33b211042356}'

_database_code_depnum_ccdc_archive 'CCDC 1059428'

_audit_creation_method            SHELXL-97
_chemical_name_systematic
;
CS---AQ-12--2 4-Br---F4-PhOH, isonicotinonitrile
;
_chemical_name_common             ?
_chemical_melting_point           ?
_chemical_formula_moiety
;
(C6 H Br F4 O) (C6 H4 N2)
;
_chemical_formula_sum
 'C12 H5 Br F4 N2 O'
_chemical_formula_weight          349.09

loop_
 _atom_type_symbol
 _atom_type_description
 _atom_type_scat_dispersion_real
 _atom_type_scat_dispersion_imag
 _atom_type_scat_source
 'C'  'C'   0.0033   0.0016
 'International Tables Vol C Tables 4.2.6.8 and 6.1.1.4'
 'H'  'H'   0.0000   0.0000
 'International Tables Vol C Tables 4.2.6.8 and 6.1.1.4'
 'N'  'N'   0.0061   0.0033
 'International Tables Vol C Tables 4.2.6.8 and 6.1.1.4'
 'O'  'O'   0.0106   0.0060
 'International Tables Vol C Tables 4.2.6.8 and 6.1.1.4'
 'F'  'F'   0.0171   0.0103
 'International Tables Vol C Tables 4.2.6.8 and 6.1.1.4'
 'Br'  'Br'  -0.2901   2.4595
 'International Tables Vol C Tables 4.2.6.8 and 6.1.1.4'

_symmetry_cell_setting            Monoclinic
_symmetry_space_group_name_H-M    P2(1)/n

loop_
 _symmetry_equiv_pos_as_xyz
 'x, y, z'
 '-x+1/2, y+1/2, -z+1/2'
 '-x, -y, -z'
 'x-1/2, -y-1/2, z-1/2'

_cell_length_a                    12.2763(19)
_cell_length_b                    5.0037(8)
_cell_length_c                    20.666(3)
_cell_angle_alpha                 90.00
_cell_angle_beta                  106.425(4)
_cell_angle_gamma                 90.00
_cell_volume                      1217.7(3)
_cell_formula_units_Z             4
_cell_measurement_temperature     120(2)
_cell_measurement_reflns_used     4952
_cell_measurement_theta_min       3.08
_cell_measurement_theta_max       32.40

_exptl_crystal_description        plate
_exptl_crystal_colour             colourless
_exptl_crystal_size_max           0.34
_exptl_crystal_size_mid           0.14
_exptl_crystal_size_min           0.08
_exptl_crystal_density_meas       ?
_exptl_crystal_density_diffrn     1.904
_exptl_crystal_density_method     'not measured'
_exptl_crystal_F_000              680
_exptl_absorpt_coefficient_mu     3.423
_exptl_absorpt_correction_type    multi-scan
_exptl_absorpt_correction_T_min   0.3891
_exptl_absorpt_correction_T_max   0.7714
_exptl_absorpt_process_details    'SADABS'

_exptl_special_details
;
 ?
;

_diffrn_ambient_temperature       120(2)
_diffrn_radiation_wavelength      0.71073
_diffrn_radiation_type            MoK\a
_diffrn_radiation_source          'fine-focus sealed tube'
_diffrn_radiation_monochromator   graphite
_diffrn_measurement_device_type   'Bruker APEX-II CCD'
_diffrn_measurement_method        '\f and \w scans'
_diffrn_detector_area_resol_mean  ?
_diffrn_reflns_number             9843
_diffrn_reflns_av_R_equivalents   0.0284
_diffrn_reflns_av_sigmaI/netI     0.0342
_diffrn_reflns_limit_h_min        -15
_diffrn_reflns_limit_h_max        18
_diffrn_reflns_limit_k_min        -7
_diffrn_reflns_limit_k_max        7
_diffrn_reflns_limit_l_min        -28
_diffrn_reflns_limit_l_max        28
_diffrn_reflns_theta_min          3.08
_diffrn_reflns_theta_max          32.56
_reflns_number_total              3721
_reflns_number_gt                 3046
_reflns_threshold_expression      >2sigma(I)

_computing_data_collection        'Bruker APEX2'
_computing_cell_refinement        'Bruker SAINT'
_computing_data_reduction         'Bruker SAINT'
_computing_structure_solution     'SHELXS-97 (Sheldrick, 2008)'
_computing_structure_refinement   'SHELXL-97 (Sheldrick, 2008)'
_computing_molecular_graphics     'Bruker SHELXTL'
_computing_publication_material   'Bruker SHELXTL'

_refine_special_details
;
Refinement of <i>F</i>^2^ against ALL reflections. The weighted <i>R</i>-factor
<i>wR</i> and goodness of fit <i>S</i> are based on <i>F</i>^2^, conventional
<i>R</i>-factors <i>R</i> are based on <i>F</i>, with <i>F</i> set to zero for
negative <i>F</i>^2^. The threshold expression of <i>F</i>^2^ >
\s(<i>F</i>^2^) is used only for calculating <i>R</i>-factors(gt) <i>etc</i>.
and is not relevant to the choice of reflections for refinement.
<i>R</i>-factors based on <i>F</i>^2^ are statistically about twice as large
as those based on <i>F</i>, and <i>R</i>- factors based on ALL data will be
even larger.
;

_refine_ls_structure_factor_coef  Fsqd
_refine_ls_matrix_type            full
_refine_ls_weighting_scheme       calc
_refine_ls_weighting_details
 'calc w=1/[\s^2^(Fo^2^)+(0.0725P)^2^+0.2000P] where P=(Fo^2^+2Fc^2^)/3'
_atom_sites_solution_primary      direct
_atom_sites_solution_secondary    difmap
_atom_sites_solution_hydrogens    geom
_refine_ls_hydrogen_treatment     mixed
_refine_ls_extinction_method      none
_refine_ls_extinction_coef        ?
_refine_ls_number_reflns          3721
_refine_ls_number_parameters      181
_refine_ls_number_restraints      0
_refine_ls_R_factor_all           0.0532
_refine_ls_R_factor_gt            0.0423
_refine_ls_wR_factor_ref          0.1149
_refine_ls_wR_factor_gt           0.1080
_refine_ls_goodness_of_fit_ref    1.059
_refine_ls_restrained_S_all       1.059
_refine_ls_shift/su_max           0.000
_refine_ls_shift/su_mean          0.000

loop_
 _atom_site_label
 _atom_site_type_symbol
 _atom_site_fract_x
 _atom_site_fract_y
 _atom_site_fract_z
 _atom_site_U_iso_or_equiv
 _atom_site_adp_type
 _atom_site_occupancy
 _atom_site_symmetry_multiplicity
 _atom_site_calc_flag
[truncated: 8,993 more chars]
