# Supplementary material for: A systematic structural study of halogen bonding versus hydrogen bonding within competitive supramolecular systems
Source: IUCrJ. 2015 Jul 30;2(Pt 5):498–510. doi: 10.1107/S2052252515010854 (PMC4547818; doi:10.1107/S2052252515010854)
Supplement: Supplementary file 3 [file m-02-00498-BrCO11sup3.hkl]

#
# h,k,l, Fc-squared, Fo-squared, sigma(Fo-squared), status flag
#
data_BrCO11
_shelx_title ' BrCO11 in P-1'
_shelx_refln_list_code          4
_shelx_F_calc_maximum      193.28
_exptl_crystal_F_000       294.00
_reflns_d_resolution_high  0.6496

loop_
 _space_group_symop_operation_xyz
 'x, y, z'
 '-x, -y, -z'

_cell_length_a     7.1108
_cell_length_b     7.4624
_cell_length_c    11.2299
_cell_angle_alpha  93.434
_cell_angle_beta   94.022
_cell_angle_gamma 103.373

_shelx_F_squared_multiplier     1.000

loop_
 _refln_index_h
 _refln_index_k
 _refln_index_l
 _refln_F_squared_calc
 _refln_F_squared_meas
 _refln_F_squared_sigma
 _refln_observed_status
   2   0   0        160.26        177.84         3.44 o
   3   0   0       2685.59       2708.15        44.85 o
   4   0   0         53.73         38.22         2.46 o
   5   0   0         59.32         59.73         1.98 o
   6   0   0        501.36        534.26         8.13 o
   7   0   0        289.94        299.67         7.24 o
   8   0   0         48.65         54.08         4.45 o
   9   0   0        292.53        300.78        12.84 o
  -9   1   0         30.36         25.32         7.99 o
  -8   1   0         44.49         44.53         4.92 o
  -7   1   0         72.34         75.68         3.82 o
  -6   1   0        909.26        961.64        12.99 o
  -5   1   0        398.80        369.16         5.68 o
  -4   1   0          6.30          7.69         1.12 o
  -3   1   0        723.21        646.06        12.95 o
  -1   1   0          5.27          2.55         0.83 o
   0   1   0        201.38        210.16         2.27 o
   1   1   0       3557.37       3711.95       104.60 o
   2   1   0       1542.17       1579.32        40.97 o
   3   1   0        513.40        521.79        21.49 o
   4   1   0       2640.85       2911.62        38.47 o
   5   1   0        669.28        694.45         8.86 o
   6   1   0        245.34        266.01         6.40 o
   7   1   0        450.28        461.98         9.57 o
   8   1   0        277.11        286.34        15.66 o
   9   1   0         15.16          1.33         6.66 o
  10   1   0         12.28         18.32         8.66 o
 -10   2   0         18.42          7.66         7.33 o
  -9   2   0         20.25         18.19         5.18 o
  -8   2   0        689.88        711.22        14.85 o
  -7   2   0          6.87          5.48         2.27 o
  -6   2   0        631.83        649.30        11.60 o
  -5   2   0       1130.44       1133.41        14.37 o
  -4   2   0        298.39        307.58         6.11 o
  -3   2   0         89.80         92.96         4.16 o
  -2   2   0       3092.95       3099.46        65.97 o
  -1   2   0        143.26        160.00         5.33 o
   0   2   0        243.31        257.73         2.94 o
   2   2   0       1237.31       1243.54        32.65 o
   3   2   0        132.14        134.68         3.82 o
   4   2   0        714.80        747.96         9.27 o
   5   2   0        677.00        727.46        11.63 o
   6   2   0        197.08        204.58         5.76 o
   7   2   0         69.92         72.17         6.01 o
   8   2   0         71.15         72.62         6.83 o
   9   2   0         24.51         17.66         7.66 o
 -10   3   0        110.64         79.62        10.66 o
  -9   3   0          0.89          1.67         6.33 o
  -8   3   0        184.29        202.96         8.44 o
  -7   3   0        262.36        269.02         7.64 o
  -6   3   0       1972.13       1988.93        26.92 o
  -5   3   0        220.77        217.56         5.67 o
  -4   3   0       1318.20       1280.79        18.79 o
  -3   3   0        932.94        969.18        17.31 o
  -2   3   0       5892.92       6363.26       240.51 o
  -1   3   0       1295.00       1359.51        16.33 o
   0   3   0        486.31        497.26         7.89 o
   1   3   0         20.94         18.33         1.05 o
   2   3   0        702.91        753.15        13.44 o
   3   3   0       1536.75       1597.01        18.17 o
   4   3   0          7.01          5.75         1.25 o
   5   3   0        357.70        361.68         7.54 o
   6   3   0        482.29        508.72        10.02 o
   7   3   0          1.49         -0.67         2.87 o
   8   3   0          0.87         -3.16         4.46 o
   9   3   0         68.26         54.30         9.99 o
 -10   4   0        160.79        154.23        13.99 o
  -9   4   0         37.49         30.31         8.33 o
  -8   4   0          1.14          2.00         5.66 o
  -7   4   0        410.52        429.17        13.06 o
  -6   4   0        444.54        432.92         7.92 o
  -5   4   0        440.34        417.85         8.12 o
  -4   4   0       1051.48       1003.34        16.73 o
  -3   4   0        911.91        863.23        37.64 o
  -2   4   0       1657.87       1771.21        40.71 o
  -1   4   0        524.21        551.75         6.07 o
   0   4   0       2168.84       2262.52        21.94 o
   1   4   0        422.34        433.28         5.90 o
   2   4   0        108.38        139.20         3.74 o
   3   4   0        412.74        441.64         7.66 o
   4   4   0        102.45         93.67         4.85 o
   5   4   0         72.40         81.99         4.85 o
   6   4   0        102.39        102.73         5.56 o
   7   4   0        201.48        216.98        13.82 o
   8   4   0          7.92          4.17         4.28 o
 -10   5   0         48.47         33.98         9.33 o
  -9   5   0        147.84        125.59        11.66 o
  -8   5   0        167.94        182.20         9.58 o
  -7   5   0        114.41        114.09         7.52 o
  -6   5   0        653.81        649.90        12.02 o
  -5   5   0        652.36        624.32        11.32 o
  -4   5   0          0.79         -1.35         1.35 o
  -3   5   0        450.27        438.12         8.87 o
  -2   5   0       1950.85       2020.71        29.28 o
  -1   5   0        183.54        196.48         3.11 o
   0   5   0        388.89        402.34         4.98 o
   1   5   0       1931.13       2009.72        20.96 o
   2   5   0         89.11         89.61         3.16 o
   3   5   0        235.33        244.67         6.09 o
   4   5   0        211.84        219.24         9.28 o
   5   5   0         68.49         77.92        11.06 o
   6   5   0         25.64         27.05         4.95 o
   7   5   0         14.61         13.53         5.03 o
   8   5   0         22.23         18.54         5.92 o
  -9   6   0         43.58         49.30         8.99 o
  -8   6   0        931.01       1026.26        61.79 o
  -7   6   0        146.70        150.97         9.33 o
  -6   6   0        147.95        138.00         5.88 o
  -5   6   0        719.93        728.86        14.77 o
  -4   6   0        581.13        512.15        27.17 o
  -3   6   0         13.67         11.78         1.65 o
  -2   6   0        307.84        296.65         6.51 o
  -1   6   0       1164.87       1172.14        15.65 o
   0   6   0        168.88        177.70         5.18 o
   1   6   0        771.06        796.13        11.63 o
   2   6   0        399.15        397.78         8.52 o
   3   6   0         78.60         79.60         4.45 o
   4   6   0         76.40         74.37         4.70 o
   5   6   0        431.52        433.34        12.17 o
   6   6   0         82.70         71.97        14.32 o
   7   6   0         10.58          1.88         9.66 o
  -9   7   0          0.28          1.93         5.76 o
  -8   7   0         39.41         43.09         6.07 o
  -7   7   0        513.35        547.55        16.68 o
  -6   7   0         32.99         20.65         7.33 o
  -5   7   0        353.91        324.54         9.83 o
  -4   7   0        177.50        195.14         7.62 o
  -3   7   0         99.67         97.04         4.94 o
  -2   7   0        234.86        234.21         5.64 o
  -1   7   0        633.80        653.42         9.82 o
   0   7   0       1079.15       1115.25        17.23 o
   1   7   0         10.78          9.04         2.11 o
   2   7   0        119.73        120.93         5.34 o
   3   7   0        173.86        164.74         6.86 o
   4   7   0         12.43         10.99         4.48 o
   5   7   0          4.45          6.60         4.82 o
   6   7   0        105.68        112.93        13.32 o
  -9   8   0         38.93         34.35         7.35 o
  -8   8   0          1.24         -4.33         8.66 o
  -7   8   0        124.91        102.27        12.33 o
  -6   8   0        283.98        274.91        15.32 o
  -5   8   0        130.75        112.62         5.82 o
  -4   8   0        253.59        242.90        12.89 o
  -3   8   0        587.03        592.12        13.27 o
  -2   8   0         72.95         64.20         4.15 o
  -1   8   0        619.51        624.56        12.16 o
   0   8   0         68.47         72.77         3.91 o
   1   8   0         17.80         22.43         2.88 o
   2   8   0          0.55          3.35         3.51 o
   3   8   0        120.74        118.09         6.44 o
   4   8   0         91.47         87.59         7.89 o
   5   8   0          3.48         -2.33         7.66 o
  -7   9   0          2.87          1.00         8.33 o
  -6   9   0        128.12        118.35         8.24 o
  -5   9   0        318.45        305.76        10.04 o
  -4   9   0         38.03         31.98         4.04 o
  -3   9   0        145.02        143.17         8.23 o
  -2   9   0        373.35        381.94        20.49 o
  -1   9   0         30.68         31.12        11.66 o
   0   9   0          3.95          2.38         2.79 o
   1   9   0        210.97        213.05        10.34 o
   2   9   0         22.54         22.94         8.49 o
   4   9   0         81.12        103.60        12.66 o
  -6  10   0        109.50        115.77        21.49 o
  -5  10   0         69.13         66.70         6.39 o
  -4  10   0         62.43         61.98         6.60 o
  -3  10   0          2.27          2.08         4.59 o
  -2  10   0        101.72        101.56        17.16 o
  -1  10   0        119.77        134.55        11.49 o
   0  10   0          5.86          9.70         3.70 o
   1  10   0         39.26         32.65         7.99 o
  -3  11   0          5.65         -5.66         7.00 o
  -2  11   0         16.66         14.99         8.66 o
  -1  11   0         72.82         71.29        10.66 o
   0 -11   1        118.25        145.24        13.99 o
   1 -11   1         78.74         77.28        11.33 o
   2 -11   1          9.54          2.68         6.79 o
   3 -11   1         92.74         75.97        17.82 o
   0 -10   1         24.08         15.78         3.55 o
   1 -10   1        266.31        270.02         9.06 o
   2 -10   1        118.89        123.38         8.60 o
   3 -10   1        265.24        259.08        16.04 o
   4 -10   1         71.94         75.55         5.67 o
   5 -10   1        297.91        289.27        10.89 o
   6 -10   1         10.63         10.80         4.86 o
   7 -10   1         10.73         23.32        11.99 o
  -4  -9   1         33.14         27.98         9.66 o
  -2  -9   1         76.89         63.27         9.33 o
  -1  -9   1        203.33        204.28         7.96 o
   0  -9   1          3.30          8.99         2.76 o
   1  -9   1         63.08         73.62         6.36 o
   2  -9   1        484.44        473.12        14.48 o
   3  -9   1        109.45        115.40         8.28 o
   4  -9   1         41.28         38.04         4.15 o
   5  -9   1        336.47        336.28        14.33 o
   6  -9   1         65.51         70.19         5.50 o
   7  -9   1        195.43        211.53        17.32 o
  -5  -8   1         19.26          6.66         7.66 o
  -4  -8   1         42.61         43.25         5.20 o
  -3  -8   1         79.72         90.19         5.68 o
  -2  -8   1          0.69          6.63         3.51 o
  -1  -8   1        214.09        204.60         6.41 o
   0  -8   1        176.81        201.28         5.71 o
   1  -8   1         10.96         10.70         2.06 o
   2  -8   1        202.27        204.01         5.59 o
   3  -8   1        584.60        570.61        12.80 o
   4  -8   1        173.31        148.24        11.25 o
   5  -8   1        166.78        168.54         6.95 o
   6  -8   1        425.07        441.38        21.65 o
   7  -8   1        119.78        107.93        11.99 o
   8  -8   1         25.98         25.65         9.66 o
   9  -8   1        259.91        284.17        18.16 o
  -6  -7   1         59.90         71.62        11.33 o
  -5  -7   1         47.56         56.07         6.47 o
  -4  -7   1          3.82         -1.29         2.83 o
  -3  -7   1        749.98        705.99        19.64 o
  -2  -7   1         73.76         87.42         4.78 o
  -1  -7   1          7.19          8.47         1.80 o
   0  -7   1        380.41        418.54         8.02 o
   1  -7   1        192.00        188.76         4.28 o
   2  -7   1        163.54        166.36         4.39 o
   3  -7   1        773.36        737.01        12.71 o
   4  -7   1        480.61        488.12        11.88 o
   5  -7   1         86.11         65.96         7.99 o
   6  -7   1        378.90        381.09        19.32 o
   7  -7   1        214.03        217.21        23.15 o
   8  -7   1         58.40         49.88         5.39 o
   9  -7   1         51.51         47.23         5.97 o
  -7  -6   1          0.12         -4.09        10.33 o
  -6  -6   1         35.30         33.65         6.00 o
  -5  -6   1         75.60         66.13         6.24 o
  -4  -6   1         59.45         54.02        10.16 o
  -3  -6   1         99.41        115.28         5.29 o
  -2  -6   1        738.82        738.42        15.46 o
  -1  -6   1        171.34        186.18         4.27 o
   0  -6   1         46.28         47.94         2.22 o
   1  -6   1       3357.01       3433.50        40.11 o
   2  -6   1        381.74        385.78         7.24 o
   3  -6   1         63.06         61.29         3.23 o
   4  -6   1        419.18        420.44        19.71 o
   5  -6   1        180.20        205.80         6.39 o
   6  -6   1          0.06          1.90         2.64 o
   7  -6   1         77.77         79.68         6.31 o
   8  -6   1        161.51        174.96        29.31 o
   9  -6   1          8.19          7.33         7.33 o
  10  -6   1        119.11        144.57        15.99 o
  -8  -5   1         32.70         31.97         6.45 o
  -7  -5   1         11.53         14.66         7.33 o
  -6  -5   1         20.06         23.13         4.82 o
  -5  -5   1        336.79        363.04        10.28 o
  -4  -5   1        313.64        340.72        14.04 o
  -3  -5   1         60.87         66.74         3.40 o
  -2  -5   1        245.59        256.44         5.37 o
  -1  -5   1        705.05        718.42         9.63 o
   0  -5   1        870.09        917.81         9.73 o
   1  -5   1        478.15        509.68         6.10 o
   2  -5   1       1800.78       1784.94        32.59 o
   3  -5   1        991.71        947.82        18.48 o
   4  -5   1        127.80        123.04         3.76 o
   5  -5   1        904.52        855.58        16.37 o
   6  -5   1        492.46        509.54        11.36 o
   7  -5   1         54.30         48.24         7.66 o
   8  -5   1        302.11        341.43        12.56 o
   9  -5   1        330.79        352.11        18.32 o
  10  -5   1          5.63          2.65         6.08 o
  -8  -4   1          6.45          5.65        10.66 o
  -7  -4   1        215.17        207.00         8.26 o
  -6  -4   1         58.57         59.77         4.56 o
  -5  -4   1       1250.19       1332.25        26.63 o
  -4  -4   1        380.36        408.07         7.64 o
  -3  -4   1        610.46        658.49        10.46 o
  -2  -4   1          0.85          0.31         1.06 o
  -1  -4   1         72.36         60.39         2.14 o
   0  -4   1       1970.08       2182.08        20.59 o
   1  -4   1        224.68        226.65         3.28 o
   2  -4   1       1118.37       1148.76        17.43 o
   3  -4   1       2254.09       2157.99        58.79 o
   4  -4   1        112.07        110.95         3.55 o
   5  -4   1         18.44         20.95         2.83 o
   6  -4   1        695.05        701.41        14.06 o
   7  -4   1        354.07        346.60        11.64 o
   8  -4   1          1.51          0.00         5.33 o
   9  -4   1        366.25        394.75        19.32 o
  10  -4   1         44.20         34.41         6.96 o
  -9  -3   1         38.97         20.32         8.33 o
  -8  -3   1         60.30         48.93         6.12 o
  -7  -3   1         83.19         96.57         4.74 o
  -6  -3   1        203.61        217.77         5.59 o
  -5  -3   1        743.97        779.42        12.01 o
  -4  -3   1        549.45        538.32         7.27 o
  -3  -3   1        811.63        871.05        12.18 o
  -2  -3   1       1065.63       1167.95        21.04 o
  -1  -3   1       2828.71       3359.11        45.54 o
   0  -3   1       2010.24       2195.12        24.07 o
   1  -3   1        886.88        881.48        12.41 o
   2  -3   1         74.68         80.74         2.20 o
   3  -3   1       2698.53       2922.89        55.80 o
   4  -3   1       2050.77       2019.21        28.81 o
   5  -3   1        538.52        529.67        10.42 o
   6  -3   1        168.02        172.31         4.79 o
   7  -3   1        923.18        972.88        18.22 o
   8  -3   1         28.71         26.00         4.22 o
   9  -3   1         12.16         11.33         7.00 o
  10  -3   1         87.42         89.12         8.34 o
  -9  -2   1         35.51         33.65         8.99 o
  -8  -2   1         95.26        107.12         6.44 o
  -7  -2   1          1.08         -0.54         2.74 o
  -6  -2   1         42.24         46.60         2.84 o
  -5  -2   1        541.91        545.52         8.89 o
  -4  -2   1        400.81        377.88         7.01 o
  -3  -2   1        470.42        481.33        10.67 o
  -2  -2   1       3158.48       3328.48        70.62 o
  -1  -2   1       1144.43       1238.35        24.70 o
   0  -2   1       1072.06       1165.94        16.65 o
   1  -2   1       4682.00       4880.00        69.13 o
   2  -2   1        366.59        415.32         6.10 o
   3  -2   1        413.76        441.95         7.15 o
   4  -2   1       1209.16       1219.87        29.68 o
   5  -2   1        980.24        953.69        14.87 o
   6  -2   1         65.75         58.40         3.79 o
   7  -2   1        569.32        581.65        12.17 o
   8  -2   1        511.67        512.38        11.72 o
   9  -2   1         95.82         80.17         6.82 o
  10  -2   1         12.01          3.66         7.33 o
 -10  -1   1         80.21         88.94        12.33 o
  -9  -1   1         12.90          8.99         4.95 o
  -8  -1   1        118.16        136.96         7.24 o
  -7  -1   1          4.49          3.76         2.20 o
  -6  -1   1          1.10          1.69         1.51 o
  -5  -1   1        339.65        342.57         7.35 o
  -4  -1   1        967.33        966.08        17.22 o
  -3  -1   1        597.25        618.60        17.66 o
  -2  -1   1        658.73        640.59        17.32 o
  -1  -1   1       3843.98       3965.07        78.91 o
   0  -1   1          5.72          5.24         0.86 o
   1  -1   1       1521.10       1475.20        29.41 o
   2  -1   1       1543.46       1663.16        20.85 o
   3  -1   1       1905.62       1996.66        30.62 o
   4  -1   1        399.50        412.44         6.54 o
   5  -1   1        811.98        817.57        13.22 o
   6  -1   1        127.44        139.84         6.35 o
   7  -1   1          1.48          1.63         2.03 o
   8  -1   1         89.77        108.83        14.42 o
   9  -1   1        188.63        191.88        14.99 o
  -9   0   1         25.32         18.03         5.30 o
  -8   0   1         10.42         15.02         3.06 o
  -7   0   1       1184.77       1173.15        16.17 o
  -6   0   1        204.25        214.29         4.24 o
  -5   0   1          9.72         12.59         1.59 o
  -4   0   1        966.62        951.72        26.32 o
  -3   0   1       4884.87       5586.75       142.24 o
  -1   0   1         48.40         54.06         1.60 o
   0   0   1       1294.46        780.17        32.65 o
   1   0   1         29.16         31.70         0.96 o
   2   0   1       2134.98       2239.91        27.91 o
   3   0   1       3160.93       3422.79        62.65 o
   4   0   1        339.39        341.38         8.18 o
   5   0   1        235.12        265.26         4.84 o
   6   0   1       1254.29       1178.59        18.74 o
   7   0   1         45.57         47.09         5.29 o
   8   0   1          8.32         15.63         4.35 o
   9   0   1        190.56        221.71        11.04 o
  -9   1   1        203.64        200.87        14.99 o
  -8   1   1        111.18        125.23         4.73 o
  -7   1   1         89.21        104.19         3.45 o
  -6   1   1       1180.06       1190.79        15.61 o
  -5   1   1        455.88        488.41         9.78 o
  -4   1   1       1635.61       1846.48        48.64 o
  -3   1   1        543.25        539.99        15.32 o
  -2   1   1       1313.70       1229.88        47.64 o
  -1   1   1         19.48         20.57         1.47 o
   0   1   1        478.85        472.03        12.66 o
   1   1   1      16562.56      17683.69       542.39 o
   2   1   1        488.02        568.81        11.30 o
   3   1   1        519.92        522.89        14.03 o
   4   1   1        735.38        680.40         9.81 o
   5   1   1        160.12        165.34         4.50 o
   6   1   1          3.50          3.31         2.10 o
   7   1   1        477.49        476.23        11.27 o
   8   1   1         25.69         32.76         5.30 o
   9   1   1          0.57         -1.66         7.16 o
  10   1   1        313.95        338.78        20.65 o
 -10   2   1         13.47          9.66         5.42 o
  -9   2   1        124.19        128.79         8.81 o
  -8   2   1        192.18        193.77         6.35 o
  -7   2   1         90.11         96.09         3.50 o
  -6   2   1        459.58        477.73         6.96 o
  -5   2   1       2475.17       2385.31        48.49 o
  -4   2   1        146.64        146.57         6.00 o
  -3   2   1        616.21        665.00        15.22 o
  -2   2   1       3994.08       3920.16       148.90 o
  -1   2   1        610.68        595.92         8.74 o
   0   2   1       1144.78       1243.95        18.15 o
   1   2   1       3485.45       3726.21        55.99 o
   2   2   1        301.04        306.58         6.82 o
   3   2   1        225.74        251.93         4.77 o
   4   2   1        310.68        301.21         4.88 o
   5   2   1        322.63        363.75         7.38 o
   6   2   1        167.74        172.73         8.44 o
   7   2   1        114.79        115.84         5.73 o
   8   2   1        291.42        289.14        14.49 o
   9   2   1         64.47         52.97         9.66 o
 -10   3   1         30.59         22.65         8.66 o
  -9   3   1          8.56         19.32         7.33 o
  -8   3   1        150.30        166.03         6.09 o
  -7   3   1        215.61        207.02         6.24 o
  -6   3   1          3.45         -0.87         1.78 o
  -5   3   1       2117.25       2011.38        34.52 o
  -4   3   1       1820.79       1857.63        40.47 o
  -3   3   1        825.10        879.27        19.82 o
  -2   3   1        631.79        646.92        26.98 o
  -1   3   1       4445.74       4629.57        78.17 o
   0   3   1        681.62        728.94        12.01 o
   1   3   1        691.57        722.57         9.02 o
   2   3   1       2403.23       2541.02        32.42 o
   3   3   1        786.40        796.99        10.42 o
   4   3   1        492.42        496.27         8.19 o
   5   3   1        164.77        166.15         8.89 o
   6   3   1        186.39        177.70         6.27 o
   7   3   1          0.16         -0.79         2.54 o
   8   3   1         31.78         26.98         4.36 o
   9   3   1         52.56         42.31         9.33 o
 -10   4   1        262.53        261.17        16.66 o
  -9   4   1         23.60         10.66         7.66 o
  -8   4   1         49.27         48.56        11.99 o
  -7   4   1        531.93        568.62        11.63 o
  -6   4   1         69.43         65.95         5.13 o
  -5   4   1        774.32        737.93        15.68 o
  -4   4   1        651.92        672.57        29.65 o
  -3   4   1        929.09        911.42        37.98 o
  -2   4   1        197.71        217.67         5.22 o
  -1   4   1       2431.74       2609.22        29.88 o
   0   4   1        994.75        988.62        10.51 o
   1   4   1        252.48        262.77         4.76 o
   2   4   1       1012.87       1117.53        14.63 o
   3   4   1        446.09        442.93         7.77 o
   4   4   1       1674.55       1734.05        41.45 o
   5   4   1        204.83        213.48         7.62 o
   6   4   1        165.75        169.37         7.23 o
   7   4   1        143.12        150.56         7.63 o
   8   4   1         34.58         39.17         5.00 o
 -10   5   1         46.72         44.30         9.66 o
  -9   5   1        392.08        368.10        18.65 o
  -8   5   1         45.00         49.76         5.98 o
  -7   5   1        157.26        166.65         7.33 o
  -6   5   1        826.16        828.90        14.59 o
  -5   5   1        207.86        191.62         4.52 o
  -4   5   1        145.81        152.43         4.44 o
  -3   5   1        601.76        574.39        11.67 o
  -2   5   1        241.57        241.78         4.48 o
  -1   5   1         15.54         14.18         1.39 o
   0   5   1        381.60        392.49         4.99 o
   1   5   1        634.58        647.73         9.04 o
   2   5   1        124.80        132.86         3.83 o
   3   5   1         53.88         58.21         3.11 o
   4   5   1        260.28        277.94         8.52 o
   5   5   1          9.79          6.45         2.94 o
   6   5   1        215.34        212.16        12.66 o
   7   5   1         70.70         69.21        15.99 o
   8   5   1         27.69         26.65         8.99 o
  -9   6   1         43.34         48.64         9.33 o
  -8   6   1        156.87        161.26         9.67 o
  -7   6   1        114.34        103.93         6.01 o
  -6   6   1        389.15        395.20         9.88 o
  -5   6   1        552.37        568.22         9.58 o
  -4   6   1        529.93        503.11         9.40 o
  -3   6   1        219.97        217.80         5.64 o
  -2   6   1       1114.81       1126.46        18.90 o
  -1   6   1        346.45        389.89         7.08 o
   0   6   1         91.18         85.68         3.31 o
   1   6   1        366.43        369.95         9.51 o
   2   6   1        417.20        448.81         8.22 o
   3   6   1          2.64          7.11         2.53 o
   4   6   1         44.30         37.75         6.83 o
   5   6   1         77.45         75.59         5.38 o
   6   6   1          0.89         -2.02         4.40 o
   7   6   1         11.77         12.66         5.40 o
  -9   7   1         11.67         14.56         6.16 o
  -8   7   1         28.63         22.89         5.74 o
  -7   7   1        683.07        765.21        20.95 o
  -6   7   1         37.93         25.98         7.33 o
  -5   7   1        356.01        338.43         8.99 o
  -4   7   1       1012.17        947.74        17.75 o
  -3   7   1        144.47        121.17         4.06 o
  -2   7   1          5.11          4.85         2.36 o
  -1   7   1        402.55        427.33         7.74 o
   0   7   1         52.16         55.46         3.99 o
   1   7   1          2.26          0.86         1.99 o
   2   7   1        771.17        778.32        14.60 o
   3   7   1         30.93         29.61         5.43 o
   4   7   1          1.52          4.52         4.22 o
   5   7   1          4.88          5.00         4.95 o
   6   7   1        117.37        127.25        13.66 o
  -9   8   1         72.49         72.29        10.99 o
  -8   8   1         88.73        128.25        13.99 o
  -7   8   1        125.08        138.91        14.99 o
  -6   8   1        279.73        283.49        17.99 o
  -5   8   1          2.70          0.62         3.86 o
  -4   8   1        377.07        350.63        10.95 o
  -3   8   1        244.61        273.66        22.10 o
  -2   8   1          5.78          4.87         2.86 o
  -1   8   1         67.07         69.46         4.61 o
   0   8   1        889.56        947.89        17.06 o
   1   8   1         94.00         99.41         4.97 o
   2   8   1          4.10          1.67         2.70 o
   3   8   1         96.10         96.75        10.17 o
   4   8   1         14.44         10.58         5.53 o
   5   8   1          5.35          3.66         8.33 o
  -7   9   1         13.27         37.64         9.66 o
  -6   9   1        264.89        262.50        18.65 o
  -5   9   1         81.37         81.85         5.53 o
  -4   9   1          1.49          7.74         3.74 o
  -3   9   1        174.28        177.15        14.49 o
  -2   9   1        234.31        227.89         9.76 o
  -1   9   1          0.09          1.16         5.83 o
   0   9   1        378.28        364.73         9.13 o
   1   9   1        140.54        142.74         7.79 o
   2   9   1         39.89         40.28        13.99 o
   4   9   1         52.84         64.96        10.99 o
  -6  10   1        149.00        159.56        17.32 o
  -5  10   1        117.73        137.45         9.15 o
  -4  10   1        193.09        189.95        10.01 o
  -3  10   1         14.38          9.69         4.82 o
  -2  10   1        125.50        133.15         8.71 o
  -1  10   1         18.49         17.89         5.30 o
   0  10   1          4.32          3.83         5.30 o
  -3  11   1         25.92         32.65         8.99 o
  -2  11   1         62.86         62.63        10.66 o
   0 -11   2         91.15         93.61        11.66 o
   1 -11   2         13.61          2.00         7.33 o
   2 -11   2          7.12         -3.89         6.55 o
   3 -11   2         76.96         79.75        18.16 o
   4 -11   2         62.13         39.64        23.32 o
   5 -11   2          1.02          1.67        10.99 o
   0 -10   2          4.48          7.39         3.31 o
   1 -10   2        182.26        183.08         7.89 o
   2 -10   2         85.98         89.12         7.07 o
   3 -10   2         37.46         29.51         4.95 o
   4 -10   2        163.35        171.53        17.90 o
   5 -10   2         27.29         24.92         4.84 o
   6 -10   2         12.89          2.35         4.61 o
   7 -10   2         98.38         71.95        14.66 o
  -2  -9   2        105.88         97.64        13.82 o
  -1  -9   2        119.07        136.71         8.38 o
   0  -9   2         13.09         14.80         2.98 o
   1  -9   2        105.96        111.06         5.77 o
   2  -9   2        210.68        222.30         6.86 o
   3  -9   2         34.92         34.04         3.95 o
   4  -9   2        421.39        409.76         9.74 o
   5  -9   2        237.44        224.57         8.46 o
   6  -9   2        167.47        163.22         7.07 o
   7  -9   2         24.03         20.32         6.82 o
   8  -9   2        130.85        127.92        16.32 o
  -5  -8   2         20.42         14.32         7.99 o
  -4  -8   2        130.12        133.68         7.98 o
  -3  -8   2         38.82         42.35         8.66 o
  -2  -8   2        110.67        112.64         7.02 o
  -1  -8   2        321.60        335.07         7.43 o
   0  -8   2        484.99        481.59        10.94 o
   1  -8   2          0.70          2.08         2.02 o
   2  -8   2        546.74        567.94         9.95 o
   3  -8   2        413.98        422.19         9.85 o
   4  -8   2          0.86          3.06         4.29 o
   5  -8   2        145.43        130.22         9.91 o
   6  -8   2        425.24        456.04        21.65 o
   7  -8   2         27.13         29.65         9.33 o
   8  -8   2         67.82         71.21         8.33 o
   9  -8   2        233.37        215.20        20.99 o
  -6  -7   2          6.98          3.66         7.99 o
  -5  -7   2          2.71         -3.00         6.66 o
  -4  -7   2         62.20         71.85         5.09 o
  -3  -7   2        188.47        175.95         7.44 o
  -2  -7   2          5.20          2.73         3.00 o
  -1  -7   2        107.31        121.26         5.43 o
   0  -7   2       1374.09       1409.13        20.15 o
   1  -7   2        240.60        235.02         5.36 o
   2  -7   2        113.69        115.99         3.91 o
   3  -7   2        502.40        525.20        11.52 o
   4  -7   2        538.05        507.92        20.94 o
   5  -7   2          0.26          8.99         6.00 o
   6  -7   2        439.94        457.22        34.31 o
   7  -7   2        126.06        110.13         6.32 o
   8  -7   2         77.04         81.19         6.11 o
   9  -7   2         83.95         74.13         6.73 o
  -7  -6   2          8.82          4.33         7.99 o
  -6  -6   2        202.80        197.87        14.99 o
  -5  -6   2         23.79         25.55         4.81 o
  -4  -6   2          1.37          2.27         2.60 o
  -3  -6   2         59.44         70.66         4.31 o
  -2  -6   2       1288.60       1251.62        21.87 o
  -1  -6   2          4.39          3.53         1.24 o
   0  -6   2        205.74        217.63         4.06 o
   1  -6   2        574.89        603.03         7.23 o
   2  -6   2         36.06         32.73         1.92 o
   3  -6   2        245.27        224.15         5.82 o
   4  -6   2       1501.81       1423.78        29.38 o
   5  -6   2        579.31        530.90        10.89 o
   6  -6   2         56.72         55.04         3.52 o
   7  -6   2        983.45        990.43        20.84 o
   8  -6   2         43.88         40.79         4.95 o
   9  -6   2          1.07         -4.42         5.28 o
  10  -6   2         85.58         86.28        13.99 o
  -8  -5   2        120.66        106.27        12.99 o
  -7  -5   2         54.25         54.91        10.33 o
  -6  -5   2          4.89          0.17         4.24 o
  -5  -5   2        164.72        183.03         7.42 o
  -4  -5   2         66.92         70.63         3.31 o
  -3  -5   2          7.50          8.42         1.78 o
  -2  -5   2        775.42        856.70        21.26 o
  -1  -5   2        605.72        590.19         7.77 o
   0  -5   2         43.37         41.43         1.31 o
   1  -5   2        410.81        452.05         7.07 o
   2  -5   2       1549.81       1565.38        21.17 o
   3  -5   2        459.39        472.05         9.98 o
   4  -5   2        849.15        811.05        12.72 o
   5  -5   2        738.06        763.44        16.08 o
   6  -5   2        423.36        449.41        13.65 o
   7  -5   2        170.33        150.38         8.24 o
   8  -5   2        247.42        249.80         9.30 o
   9  -5   2         30.97         27.56         6.08 o
  10  -5   2         29.26         24.47         6.92 o
  -8  -4   2         81.98         85.52         6.34 o
  -7  -4   2        110.62        116.41         8.34 o
  -6  -4   2        196.63        212.45         7.99 o
  -5  -4   2         11.05         11.66         3.93 o
  -4  -4   2        530.90        571.04        10.61 o
  -3  -4   2        196.21        206.90         4.99 o
  -2  -4   2        265.80        291.56         9.47 o
  -1  -4   2       1365.85       1356.06        13.94 o
   0  -4   2        492.22        526.49         6.49 o
   1  -4   2          0.12          0.81         1.01 o
   2  -4   2        668.21        644.65        10.34 o
   3  -4   2        561.19        539.41         8.51 o
   4  -4   2        151.96        165.18         6.15 o
   5  -4   2        105.74        103.38         3.92 o
   6  -4   2        924.62        913.69        17.52 o
   7  -4   2        160.17        150.87         9.66 o
   8  -4   2         61.95         67.29         8.33 o
   9  -4   2        383.90        365.80        13.94 o
  10  -4   2         71.92         61.74         7.73 o
  -9  -3   2          1.84         -3.66         6.66 o
  -8  -3   2         33.00         49.50         6.72 o
  -7  -3   2        165.02        166.60         8.32 o
  -6  -3   2        245.83        265.52         7.39 o
  -5  -3   2        392.52        423.00         8.50 o
  -4  -3   2       2810.84       2927.78        35.32 o
  -3  -3   2       1005.55       1023.64        15.59 o
  -2  -3   2       1322.39       1441.70        21.80 o
  -1  -3   2        183.88        189.15         3.50 o
   0  -3   2       1281.70       1243.20        16.31 o
   1  -3   2       3250.72       3426.65        53.10 o
   2  -3   2        392.23        431.13         9.62 o
   3  -3   2       1170.61       1131.35        15.79 o
   4  -3   2       1468.72       1427.50        15.60 o
   5  -3   2       1220.64       1157.15        18.59 o
   6  -3   2         17.92         14.24         1.97 o
   7  -3   2        349.47        353.49         8.65 o
   8  -3   2         26.75         17.28         3.75 o
   9  -3   2         14.46          3.96         5.20 o
  10  -3   2        260.23        249.08        12.14 o
  -9  -2   2        104.18        103.67         8.71 o
  -8  -2   2         36.18         35.31         4.62 o
  -7  -2   2          0.13         -1.44         1.91 o
  -6  -2   2        333.41        364.40         7.22 o
  -5  -2   2        125.12        132.65         3.80 o
  -4  -2   2        334.36        331.97         5.70 o
  -3  -2   2        748.64        744.68        15.60 o
  -2  -2   2       2970.73       3073.47        69.53 o
  -1  -2   2       1020.84       1103.98        19.19 o
   0  -2   2        997.87       1099.25        23.12 o
   1  -2   2       5297.59       5187.49       112.17 o
   2  -2   2       1192.49       1161.03        16.14 o
   3  -2   2       1615.28       1682.15        18.60 o
   4  -2   2       2283.03       2354.97        27.95 o
   5  -2   2       1759.97       1741.35        25.76 o
   6  -2   2          5.55          6.43         2.05 o
   7  -2   2        156.09        157.83         8.73 o
   8  -2   2        206.24        214.92         9.72 o
   9  -2   2          9.79          6.76         5.79 o
 -10  -1   2          1.75         11.66         8.66 o
  -9  -1   2         70.44         86.75         9.53 o
  -8  -1   2        360.60        380.50         8.66 o
  -7  -1   2        196.46        210.39         5.17 o
  -6  -1   2        294.81        292.39         6.78 o
  -5  -1   2        459.81        494.48         8.13 o
  -4  -1   2        515.48        497.68         8.56 o
  -3  -1   2        679.80        736.23        16.40 o
  -2  -1   2        696.65        682.56        26.98 o
  -1  -1   2       2316.84       2380.56        32.08 o
   0  -1   2        416.41        382.15        34.14 o
   1  -1   2        397.02        350.11        13.99 o
   2  -1   2       4434.66       4425.71        61.33 o
   3  -1   2        360.69        403.08         6.56 o
   4  -1   2         87.32         95.02         2.31 o
   5  -1   2       2108.22       2104.40        33.44 o
   6  -1   2        444.16        447.46         8.52 o
   7  -1   2        125.32        117.84         5.99 o
   8  -1   2        269.78        269.62         8.00 o
   9  -1   2         62.44         73.29         9.66 o
  -9   0   2         15.32         18.42         4.55 o
  -8   0   2         44.88         56.21         3.26 o
  -7   0   2        582.47        598.51        10.33 o
  -6   0   2          5.07         14.11         1.87 o
  -5   0   2        294.32        303.22         6.26 o
  -4   0   2       1197.12       1158.59        31.65 o
  -3   0   2        436.19        399.41        15.66 o
  -2   0   2        202.38        198.76         5.28 o
  -1   0   2      15602.75      15032.51       175.42 o
   0   0   2        820.31        594.62        25.98 o
   1   0   2        205.95        206.20         8.33 o
   2   0   2       2401.44       2364.18        41.86 o
   3   0   2        198.92        169.78         2.69 o
   4   0   2        981.20       1055.92        17.60 o
   5   0   2        342.16        359.41         6.01 o
   6   0   2        924.01        914.64        15.09 o
   7   0   2         23.41         24.72         3.08 o
   8   0   2        104.48         95.28         8.49 o
   9   0   2        167.33        160.83         9.62 o
  -9   1   2        197.31        232.62         9.08 o
  -8   1   2          2.41          1.57         2.10 o
  -7   1   2         23.99         35.71         2.35 o
  -6   1   2       1227.91       1208.10        17.65 o
  -5   1   2        194.84        198.72         5.32 o
  -4   1   2        178.80        143.03         4.93 o
  -3   1   2       3231.70       3183.86        80.48 o
  -2   1   2       2769.52       2742.91       104.27 o
  -1   1   2          3.14          2.99         0.63 o
   0   1   2       2755.71       2189.60        90.28 o
   2   1   2         15.00         16.24         1.01 o
   3   1   2       3301.55       3555.32        48.01 o
   4   1   2        844.49        855.58        13.19 o
   5   1   2          5.90          4.20         2.09 o
   6   1   2        147.84        149.38         5.43 o
   7   1   2        799.81        758.90        15.61 o
   8   1   2         15.14         19.51         4.59 o
   9   1   2         43.92         35.17         6.21 o
 -10   2   2         41.03         41.31         9.33 o
  -9   2   2        236.38        223.78        10.89 o
  -8   2   2        132.23        141.85         9.50 o
  -7   2   2          0.56          0.30         1.74 o
  -6   2   2        274.42        278.84         5.76 o
  -5   2   2        541.89        533.76         9.39 o
  -4   2   2        346.83        338.35         7.71 o
  -3   2   2       1639.78       1582.86        57.96 o
  -2   2   2       1489.80       1513.03        58.96 o
  -1   2   2        719.90        670.12        15.53 o
   0   2   2          5.50          4.00         0.80 o
   1   2   2       1917.16       1995.39        52.63 o
   2   2   2       1050.49       1148.13        18.13 o
   3   2   2        428.90        426.58         6.14 o
   4   2   2        689.39        690.80        10.56 o
   5   2   2        174.91        155.24         4.67 o
   6   2   2          5.12          4.12         2.11 o
   7   2   2          3.81          5.97         2.98 o
   8   2   2         39.36         37.63         5.53 o
   9   2   2          3.50         -2.00         6.33 o
 -10   3   2         19.41         16.66         8.33 o
  -9   3   2         97.81        100.73        11.49 o
  -8   3   2        601.03        646.13        13.74 o
  -7   3   2        350.46        360.89         6.67 o
  -6   3   2         30.48         29.24         2.39 o
  -5   3   2        795.99        765.00        13.34 o
  -4   3   2       1262.90       1223.05        27.76 o
  -3   3   2        317.35        316.20         9.82 o
  -2   3   2        457.37        454.62        11.46 o
  -1   3   2       1969.77       1892.85        29.06 o
   0   3   2        805.19        881.64        21.53 o
   1   3   2       1004.88       1078.24        13.27 o
   2   3   2       1772.14       1782.40        23.41 o
   3   3   2        296.48        308.24         4.96 o
   4   3   2        228.91        225.82         4.93 o
   5   3   2        281.48        291.73         6.81 o
   6   3   2         22.30         25.14         2.81 o
   7   3   2          1.20          5.16         3.96 o
   8   3   2         50.27         41.99         8.33 o
   9   3   2         33.41         31.31         8.66 o
 -10   4   2         85.07         73.95        10.99 o
  -9   4   2          2.80          0.09         5.33 o
  -8   4   2         21.02         15.49         3.81 o
  -7   4   2        530.55        572.22        13.46 o
  -6   4   2        274.90        278.10         7.63 o
  -5   4   2        731.37        702.59        15.89 o
  -4   4   2       1922.16       1784.19        71.29 o
  -3   4   2       1623.01       1658.45        44.47 o
  -2   4   2          1.76          2.02         1.34 o
  -1   4   2        425.25        396.41         7.53 o
   0   4   2        779.78        799.22        12.29 o
   1   4   2        903.56       1057.75        12.70 o
   2   4   2        507.43        524.80         7.08 o
   3   4   2        592.04        624.56        13.78 o
   4   4   2        375.53        403.69        10.37 o
   5   4   2        480.07        484.18        15.07 o
   6   4   2        134.37        143.49         6.94 o
   7   4   2         28.01         26.83         4.16 o
   8   4   2         26.79         28.71         5.74 o
 -10   5   2         50.40         44.64         9.66 o
  -9   5   2        259.85        273.49        17.99 o
  -8   5   2          6.76          7.73         3.33 o
  -7   5   2        334.37        344.15        10.10 o
  -6   5   2        515.76        546.32        24.98 o
  -5   5   2          4.10          7.55         2.62 o
  -4   5   2        132.73        116.94         4.09 o
  -3   5   2       1231.05       1192.20        23.46 o
  -2   5   2        809.33        842.51        14.84 o
  -1   5   2        214.01        234.09         4.88 o
   0   5   2       1353.64       1456.32        18.04 o
   1   5   2         78.20         76.84         2.39 o
   2   5   2         17.47         18.16         1.62 o
   3   5   2        509.82        529.76        13.68 o
   4   5   2        120.81        120.73         6.06 o
   5   5   2        550.89        552.92        13.96 o
   6   5   2          2.28         -3.84         3.84 o
   7   5   2        124.59        118.47        12.83 o
  -9   6   2        229.58        263.83        16.66 o
  -8   6   2        237.41        243.70        13.85 o
  -7   6   2         18.45         14.59         3.82 o
  -6   6   2        243.17        254.59         6.29 o
  -5   6   2        598.97        622.81        16.21 o
  -4   6   2        102.96         98.84         4.17 o
  -3   6   2        524.47        529.05        11.32 o
  -2   6   2       1102.13       1124.06        18.66 o
  -1   6   2        141.21        149.17         4.15 o
   0   6   2        410.39        425.11         7.26 o
   1   6   2        491.45        509.50         9.28 o
   2   6   2         78.94         86.54         3.67 o
   3   6   2         39.76         41.31         4.82 o
   4   6   2        128.74        136.79         6.88 o
   5   6   2        185.80        190.93         9.67 o
   6   6   2         16.97         15.69         5.20 o
   7   6   2         30.06         25.81         6.08 o
  -9   7   2          2.20          3.28         7.00 o
  -8   7   2        144.86        168.44        10.32 o
  -7   7   2         25.44         14.63         5.12 o
  -6   7   2         10.46         12.00         4.69 o
  -5   7   2        133.89        150.48         6.85 o
  -4   7   2        173.98        173.30         6.07 o
  -3   7   2          7.40         11.45         2.56 o
  -2   7   2         52.72         53.04         3.94 o
  -1   7   2       1691.48       1800.35        33.84 o
   0   7   2         30.78         31.21         2.86 o
   1   7   2        132.98        128.86         4.64 o
   2   7   2        328.52        337.60         8.95 o
   3   7   2         54.28         58.68         6.00 o
   4   7   2         23.86         22.16         4.91 o
   5   7   2         39.10         43.09         6.60 o
   6   7   2          2.74          4.00         8.33 o
  -9   8   2         15.39         -0.33         8.33 o
  -8   8   2         30.30         31.31         9.99 o
  -7   8   2        126.24        129.25        12.99 o
  -6   8   2        200.86        182.22        15.32 o
  -5   8   2         63.90         61.23         4.71 o
  -4   8   2        252.96        258.19         8.41 o
  -3   8   2        502.58        528.04        12.56 o
  -2   8   2        106.28        112.85         5.83 o
  -1   8   2         58.34         62.49         7.02 o
   0   8   2         74.62         81.14         6.08 o
   1   8   2          2.33         -0.39         3.93 o
   2   8   2         17.44         12.13         4.86 o
   3   8   2        332.91        343.41        13.84 o
   4   8   2          3.46          6.00         7.33 o
   5   8   2         19.25         26.32         9.33 o
  -7   9   2         93.61        111.26        13.32 o
  -6   9   2        237.93        277.49        19.32 o
  -5   9   2         99.67         93.49         6.01 o
  -4   9   2        103.05         99.19         5.96 o
  -3   9   2        360.99        343.09        12.24 o
  -2   9   2         67.88         67.60         6.24 o
  -1   9   2          1.41          1.26         5.17 o
   0   9   2         41.99         45.05         4.96 o
   1   9   2        121.94        124.50         6.08 o
   2   9   2          0.04          3.51         3.66 o
   3   9   2         46.89         28.32         8.66 o
  -6  10   2         19.47         34.98        10.33 o
  -5  10   2        159.44        166.40        14.82 o
  -4  10   2         21.69         23.61         5.40 o
  -3  10   2         60.32         67.34         6.83 o
  -2  10   2        191.66        198.62        10.59 o
  -1  10   2         22.35         22.47         5.77 o
   0  10   2          2.88         -0.20         5.30 o
   1  10   2        127.97        124.92        12.66 o
   1 -11   3         11.95         -2.00         7.66 o
   2 -11   3         72.12         64.39        13.82 o
   3 -11   3        209.53        182.90        23.98 o
   4 -11   3         64.27         59.96        24.65 o
   0 -10   3        180.96        183.28        10.00 o
   1 -10   3        167.11        179.06         7.02 o
   2 -10   3         40.52         34.88         3.67 o
   3 -10   3         24.72         17.64         4.51 o
   4 -10   3        183.50        181.32        12.69 o
   5 -10   3         24.34         28.87         5.20 o
   6 -10   3          4.08          0.14         4.68 o
   7 -10   3        679.77        742.86        36.98 o
  -2  -9   3         59.35         58.79         8.16 o
  -1  -9   3         52.35         49.57         4.75 o
   0  -9   3          7.16          6.90         2.53 o
   1  -9   3        238.44        232.10         6.99 o
   2  -9   3        167.15        171.54         9.14 o
   3  -9   3          0.84          3.57         2.80 o
   4  -9   3         94.18         75.66         5.36 o
   5  -9   3        177.14        172.91        11.78 o
   6  -9   3        136.61        136.47         9.91 o
   7  -9   3         58.97         66.92         9.66 o
   8  -9   3        167.59        137.58        17.32 o
  -5  -8   3          7.33          7.99         7.99 o
  -4  -8   3        132.32        124.58         6.76 o
  -3  -8   3         79.76         81.27        11.49 o
  -2  -8   3         16.22         17.89         3.82 o
  -1  -8   3        513.63        529.20        14.09 o
   0  -8   3         42.60         39.64         2.70 o
   1  -8   3         63.70         63.59         3.67 o
   2  -8   3        676.59        682.82        12.83 o
   3  -8   3        201.11        204.49         9.89 o
   4  -8   3         56.37         61.52         6.07 o
   5  -8   3        637.11        604.31        19.30 o
   6  -8   3        167.26        166.44        11.10 o
   7  -8   3          2.26         -4.62        10.49 o
   8  -8   3         29.99         20.26         6.07 o
   9  -8   3         93.24        101.02        11.28 o
  -5  -7   3          4.32          4.55        10.16 o
  -4  -7   3        164.79        153.51        14.38 o
  -3  -7   3        221.63        221.58         6.86 o
  -2  -7   3          0.41         -2.00         2.00 o
  -1  -7   3        178.62        188.25         4.72 o
   0  -7   3         73.14         77.73         2.99 o
   1  -7   3        775.93        793.07        11.46 o
   2  -7   3         52.69         53.29         4.19 o
   3  -7   3        876.78        946.91        18.26 o
   4  -7   3        462.30        439.59        13.32 o
   5  -7   3        237.08        216.63        10.67 o
   6  -7   3        430.98        487.37        16.33 o
   7  -7   3        207.86        201.92         7.76 o
   8  -7   3          2.70          1.22         3.89 o
   9  -7   3         65.56         69.59         6.77 o
  -7  -6   3         10.46          3.33         7.99 o
  -6  -6   3        211.55        234.18        11.78 o
  -5  -6   3          8.56          4.97         3.65 o
  -4  -6   3         30.93         26.66         4.24 o
  -3  -6   3        469.91        480.45        11.86 o
  -2  -6   3        139.17        154.11         5.80 o
  -1  -6   3         27.35         23.32         1.69 o
   0  -6   3       1639.78       1666.37        21.69 o
   1  -6   3        965.16       1011.83        15.49 o
   2  -6   3        434.59        429.96        10.35 o
   3  -6   3        346.25        338.43         8.45 o
   4  -6   3        234.26        278.59         7.60 o
   5  -6   3        356.10        320.68        16.11 o
   6  -6   3         50.07         48.07         4.26 o
   7  -6   3        611.07        588.87        14.22 o
   8  -6   3         38.04         35.08         5.16 o
   9  -6   3          0.63          0.49         5.44 o
  10  -6   3        103.78        103.60        14.66 o
  -8  -5   3         26.14         24.29         6.47 o
  -7  -5   3         13.26         18.40         9.33 o
  -6  -5   3         79.42         82.34         7.18 o
  -5  -5   3        559.67        595.57         9.86 o
  -4  -5   3        184.90        190.70         5.44 o
  -3  -5   3        210.39        226.67         5.82 o
  -2  -5   3        611.46        627.51        12.16 o
  -1  -5   3       1253.24       1301.43        17.13 o
   0  -5   3        196.90        210.67         3.64 o
   1  -5   3       2052.87       2044.73        24.06 o
   2  -5   3        272.69        279.35         5.29 o
   3  -5   3          8.36          6.84         1.46 o
   4  -5   3        658.61        587.78         9.81 o
   5  -5   3        963.21        959.72        16.20 o
   6  -5   3        146.09        138.44         5.16 o
   7  -5   3        126.35        107.96         9.18 o
   8  -5   3        962.59       1021.48        25.39 o
   9  -5   3         65.33         71.83         9.66 o
  10  -5   3         16.69         18.65        10.99 o
  -8  -4   3         41.95         31.48        11.66 o
  -7  -4   3         44.27         55.09         5.38 o
  -6  -4   3         17.41         11.50         3.57 o
  -5  -4   3        186.24        198.20         5.21 o
  -4  -4   3        194.28        199.64         5.34 o
  -3  -4   3        169.47        179.48         4.28 o
  -2  -4   3         76.66         69.74         2.42 o
  -1  -4   3       2731.48       3003.75        36.99 o
   0  -4   3        575.50        608.27         9.86 o
   1  -4   3        316.95        328.77         8.24 o
   2  -4   3       1943.02       1961.34        26.27 o
   3  -4   3        562.93        558.13         7.28 o
   4  -4   3         39.01         32.36         1.94 o
   5  -4   3        875.96        839.31        14.18 o
   6  -4   3        616.18        620.14        11.50 o
   7  -4   3         84.03         86.13         5.10 o
   8  -4   3        169.92        154.96         9.04 o
   9  -4   3        124.08        121.14         8.81 o
  10  -4   3         18.75          9.71         6.32 o
  -9  -3   3         38.62         40.89         6.83 o
  -8  -3   3         13.89         13.78         3.71 o
  -7  -3   3        385.14        423.04         8.59 o
  -6  -3   3        172.63        184.27         5.24 o
  -5  -3   3         12.67         18.37         1.97 o
  -4  -3   3         44.43         49.40         2.08 o
  -3  -3   3        658.99        700.55         9.61 o
  -2  -3   3        201.63        258.12         5.43 o
  -1  -3   3        735.62        807.70        14.68 o
   0  -3   3       2994.90       3224.99        52.90 o
   1  -3   3        950.78        969.02        35.48 o
   2  -3   3       2266.02       2477.33        64.25 o
   3  -3   3       1129.52       1104.26        15.97 o
   4  -3   3        667.70        657.34         7.87 o
   5  -3   3        382.95        359.84         5.36 o
   6  -3   3        403.22        413.81         7.36 o
   7  -3   3        370.66        352.65         7.89 o
   8  -3   3          1.30          0.01         3.45 o
   9  -3   3         48.74         40.88         6.32 o
  10  -3   3        105.78         98.53        10.49 o
  -9  -2   3        109.87         93.84         8.48 o
  -8  -2   3          2.00         -1.30         3.19 o
  -7  -2   3          2.71          2.03         2.23 o
  -6  -2   3        522.73        544.63         9.37 o
  -5  -2   3        633.15        654.02         9.46 o
  -4  -2   3         14.91         13.92         1.23 o
  -3  -2   3       2466.65       2455.61        44.05 o
  -2  -2   3       1076.28       1114.51        22.61 o
  -1  -2   3          0.31         -0.63         0.63 o
   0  -2   3        381.29        352.20        21.32 o
   1  -2   3        840.11        782.17        30.65 o
   2  -2   3       4769.43       4989.18       108.26 o
   3  -2   3        431.24        445.76         6.89 o
   4  -2   3       1238.09       1212.66        14.39 o
   5  -2   3        415.26        411.32         6.53 o
   6  -2   3       1817.39       1770.17        25.24 o
   7  -2   3        368.39        370.53         8.11 o
   8  -2   3         63.20         64.71         5.39 o
   9  -2   3          1.42          0.38         3.96 o
 -10  -1   3          3.01          5.17         6.00 o
  -9  -1   3         60.88         64.58         5.19 o
  -8  -1   3         97.65        116.49         5.44 o
  -7  -1   3         70.11         84.30         4.25 o
  -6  -1   3        207.49        226.34         5.31 o
  -5  -1   3        918.90        981.54        14.33 o
  -4  -1   3        569.27        614.71         9.40 o
  -3  -1   3        241.37        232.58         7.54 o
  -2  -1   3       1369.41       1353.00        24.97 o
  -1  -1   3       2647.86       2532.47        41.77 o
   0  -1   3        186.91        142.91         8.66 o
   1  -1   3        294.51        287.15        12.33 o
   2  -1   3       2195.27       2157.10        47.38 o
   3  -1   3         80.53         80.79         2.46 o
   4  -1   3        520.87        514.23         6.70 o
   5  -1   3        865.99        867.84        13.93 o
   6  -1   3        345.09        347.38         6.59 o
   7  -1   3         16.93         11.75         2.17 o
   8  -1   3        404.98        386.22        13.66 o
   9  -1   3         31.35         25.65         8.33 o
 -10   0   3          7.06         -4.33         7.99 o
  -9   0   3         43.76         53.24         5.06 o
  -8   0   3        325.00        337.18         9.81 o
  -7   0   3        445.66        466.33         8.82 o
  -6   0   3        269.68        275.44         5.82 o
  -5   0   3        508.30        503.52         9.07 o
  -4   0   3       2573.93       2786.45        50.85 o
  -3   0   3        648.36        616.39        13.55 o
  -2   0   3       2047.93       1943.41        27.17 o
  -1   0   3       5721.10       5570.97        88.54 o
   0   0   3         13.18         10.33         2.66 o
   1   0   3          9.65          6.00         1.67 o
   2   0   3       1786.11       1769.29        39.00 o
   3   0   3        672.21        614.38         9.90 o
   4   0   3          3.39          1.86         1.15 o
   5   0   3        314.57        305.91         6.33 o
   6   0   3        613.69        616.48        10.97 o
   7   0   3         67.13         66.80         4.20 o
   8   0   3         58.14         56.78         5.77 o
   9   0   3          8.26          9.86         4.88 o
  -9   1   3        275.51        305.79        14.76 o
  -8   1   3         32.18         32.92         2.74 o
  -7   1   3        431.27        428.27         8.26 o
  -6   1   3        407.53        428.40         7.72 o
  -5   1   3        107.54         99.96         3.14 o
  -4   1   3        117.33         94.55         6.50 o
  -3   1   3       1863.36       1696.14        41.97 o
  -2   1   3          6.30          7.26         0.70 o
  -1   1   3         74.59         85.83         2.58 o
   0   1   3      37357.11      33311.99      1348.80 o
   1   1   3        992.70       1026.68        32.65 o
   2   1   3        377.34        383.53         9.66 o
   3   1   3       2073.23       2111.30        33.94 o
   4   1   3         23.66         15.60         1.42 o
   5   1   3          7.89          4.97         2.17 o
   6   1   3        384.67        382.28         9.20 o
   7   1   3        128.51        122.64         5.72 o
   8   1   3         26.83         19.67         4.82 o
   9   1   3        208.22        233.85        15.66 o
 -10   2   3         71.27         80.17         8.66 o
  -9   2   3         70.40         70.70         4.86 o
  -8   2   3         23.68         24.45         3.59 o
  -7   2   3         73.44         84.47         4.22 o
  -6   2   3        745.55        793.45        13.72 o
  -5   2   3        324.59        295.34         4.80 o
  -4   2   3         64.00         63.52         3.52 o
  -3   2   3        507.46        421.98        11.05 o
  -2   2   3       1494.20       1378.24        26.23 o
  -1   2   3         39.41         30.85         1.67 o
   0   2   3        676.38        579.71        27.82 o
   1   2   3       1397.02       1367.46        42.97 o
   2   2   3        181.40        154.79         4.01 o
   3   2   3        304.48        306.30         4.43 o
   4   2   3       1438.33       1535.27        23.69 o
   5   2   3        520.95        519.78         9.75 o
   6   2   3        126.27        128.89         6.97 o
   7   2   3        284.05        281.59         8.43 o
   8   2   3        158.98        155.61         9.25 o
   9   2   3          6.14          5.44         4.40 o
 -10   3   3          6.59         -1.92         6.00 o
  -9   3   3         11.93          2.98         4.93 o
  -8   3   3        587.25        622.20        11.07 o
  -7   3   3         83.23         80.00         9.91 o
  -6   3   3        618.75        629.92        13.09 o
  -5   3   3       1087.59       1088.81        15.12 o
  -4   3   3        145.32        139.24         4.98 o
  -3   3   3        107.70        116.54         4.13 o
  -2   3   3       2177.30       2091.39        39.35 o
  -1   3   3        238.29        226.70         5.10 o
   0   3   3         47.90         47.02         3.80 o
   1   3   3        754.79        731.45        17.88 o
   2   3   3        591.06        604.36         9.31 o
   3   3   3         53.93         56.00         4.24 o
   4   3   3        512.18        522.28         7.86 o
   5   3   3        337.91        346.04         6.71 o
   6   3   3         91.20         93.88         4.38 o
   7   3   3         40.38         34.59         3.52 o
   8   3   3         38.22         43.69         4.75 o
   9   3   3          4.42          2.33         6.33 o
 -10   4   3         84.08         96.30        10.99 o
  -9   4   3          1.16         -4.10         4.24 o
  -8   4   3        250.70        264.30        10.87 o
  -7   4   3        160.90        165.66         9.15 o
  -6   4   3       1214.95       1170.88        21.27 o
  -5   4   3         59.27         63.05         2.98 o
  -4   4   3        637.09        588.11        11.57 o
  -3   4   3        972.76        952.90        19.71 o
  -2   4   3       2490.01       2523.27        35.13 o
  -1   4   3       1040.97       1060.27        14.24 o
   0   4   3        295.84        288.11         5.21 o
   1   4   3         10.02          6.09         1.13 o
   2   4   3        425.40        462.84         9.22 o
   3   4   3        631.63        661.11        14.55 o
   4   4   3          0.60          3.26         2.25 o
   5   4   3        115.44        120.58         6.13 o
   6   4   3        267.73        285.61         9.34 o
   7   4   3          4.28          5.80         3.77 o
   8   4   3          0.55         -2.01         4.72 o
 -10   5   3        153.84        166.73        11.14 o
  -9   5   3         24.19         33.73         6.11 o
  -8   5   3         13.77         12.36         3.57 o
  -7   5   3        287.56        276.49        16.99 o
  -6   5   3        214.56        223.95         9.76 o
  -5   5   3        362.56        356.08         9.83 o
  -4   5   3        864.35        816.56        14.80 o
  -3   5   3        582.89        553.82         9.96 o
  -2   5   3        576.14        604.52        10.94 o
  -1   5   3        200.49        196.46         4.32 o
   0   5   3        865.74        894.74        11.78 o
   1   5   3        161.96        171.99         4.04 o
   2   5   3         24.83         30.74         2.77 o
   3   5   3        118.32        121.86         5.02 o
   4   5   3        112.64        126.35         6.37 o
   5   5   3         67.31         66.30         4.85 o
   6   5   3         50.18         49.71         6.16 o
   7   5   3         73.34         67.01        17.99 o
  -9   6   3        130.91        150.73        12.16 o
  -8   6   3         97.78        110.36         9.63 o
  -7   6   3         78.74         73.86        18.16 o
  -6   6   3        480.95        484.33        24.65 o
  -5   6   3        325.32        296.81        14.99 o
  -4   6   3         28.74         29.46         2.45 o
  -3   6   3        269.25        265.92         6.32 o
  -2   6   3       1020.96       1053.55        17.82 o
  -1   6   3        107.68        115.47         7.74 o
   0   6   3        184.82        188.86         4.56 o
   1   6   3        787.87        839.57        12.23 o
   2   6   3         57.40         64.78         4.14 o
   3   6   3        141.67        128.28         6.74 o
   4   6   3        165.62        169.10         6.45 o
   5   6   3         12.57         12.92         3.48 o
   6   6   3         14.42         12.21         5.20 o
  -9   7   3         22.32         13.24         6.66 o
  -8   7   3        576.04        625.17        18.93 o
  -7   7   3        122.03        132.86        10.16 o
  -6   7   3        106.00        114.26        12.33 o
  -5   7   3        300.19        298.14        15.66 o
  -4   7   3        341.36        332.99         8.38 o
  -3   7   3         24.13         15.98         3.31 o
  -2   7   3        220.08        217.61         8.09 o
  -1   7   3        451.44        465.65        10.22 o
   0   7   3         49.07         52.87         4.20 o
   1   7   3        307.30        321.72         7.17 o
   2   7   3        171.98        178.38         8.44 o
   3   7   3          9.08          6.28         3.57 o
   4   7   3         20.84         13.58         4.15 o
   5   7   3        201.24        196.20        11.99 o
  -8   8   3         19.41          5.66         8.99 o
  -7   8   3        293.26        293.15        18.99 o
  -6   8   3         11.49          4.78         5.12 o
  -5   8   3        223.92        222.06         9.72 o
  -4   8   3         97.46        106.32         6.82 o
  -3   8   3          8.41         10.02         3.84 o
  -2   8   3        123.71        132.32         7.87 o
  -1   8   3        233.14        250.09         9.01 o
   0   8   3        481.95        500.84        12.71 o
   1   8   3          8.90          6.69         4.62 o
   2   8   3         85.36         81.04         5.63 o
   3   8   3         37.79         40.88        10.49 o
   4   8   3          2.65         14.32         7.99 o
  -7   9   3         42.16         57.30        11.66 o
  -6   9   3        113.50         97.94        12.33 o
  -5   9   3         44.95         41.07         5.75 o
  -4   9   3         95.55         86.32        10.51 o
  -3   9   3        232.20        243.47        10.36 o
  -2   9   3         63.80         57.08         5.87 o
  -1   9   3        267.00        263.80         9.57 o
   0   9   3         53.04         61.47         5.38 o
   1   9   3          4.89         -3.96         3.96 o
   3   9   3         41.05         55.96         9.99 o
  -6  10   3         73.85         54.96        11.33 o
  -5  10   3        106.65         96.66        10.66 o
  -4  10   3         16.59          6.33         7.00 o
  -3  10   3         63.56         56.41         7.33 o
  -2  10   3        150.93        136.93        12.16 o
  -1  10   3          8.32         10.66         8.33 o
   0  10   3          1.15         -0.67         7.66 o
   1  10   3         30.12         29.98         9.33 o
   1 -11   4          0.04          4.33         7.99 o
   4 -11   4         25.83         15.66        11.66 o
   0 -10   4        218.54        242.18        18.65 o
   1 -10   4        133.59        126.80         6.08 o
   2 -10   4         17.77         16.03         3.31 o
   3 -10   4        153.80        167.61         7.05 o
   4 -10   4        290.75        324.70        13.30 o
   5 -10   4          0.39          1.76         4.61 o
   6 -10   4         38.41         25.97         5.60 o
  -2  -9   4         48.84         40.90         5.66 o
  -1  -9   4         10.78          5.92         3.34 o
   0  -9   4         74.28         79.38         4.12 o
   1  -9   4        483.95        476.02        10.71 o
   2  -9   4        246.53        256.40         7.93 o
   3  -9   4        420.53        439.08        11.60 o
   4  -9   4        182.62        160.11        10.38 o
   5  -9   4        286.62        299.89        20.32 o
   6  -9   4          1.93         -6.21         6.21 o
   7  -9   4         14.52         22.78         7.20 o
   8  -9   4        305.33        278.49        23.65 o
  -4  -8   4         81.68         87.33         6.07 o
  -3  -8   4         23.88         14.27         3.60 o
  -2  -8   4        164.83        182.50         7.79 o
  -1  -8   4        274.46        284.24         9.26 o
   0  -8   4          0.45          1.33         1.80 o
   1  -8   4        107.37        103.33         5.00 o
   2  -8   4        743.25        736.86        26.65 o
   3  -8   4        150.33        164.35         9.38 o
   4  -8   4         67.94         65.59         6.41 o
   5  -8   4        409.84        430.61        22.65 o
   6  -8   4        126.30        120.16         9.15 o
   7  -8   4        248.24        292.63        14.13 o
   8  -8   4        403.06        434.66        15.61 o
  -5  -7   4         44.14         42.50         4.73 o
  -4  -7   4        111.06        104.52         6.01 o
  -3  -7   4         93.98        111.14         5.06 o
  -2  -7   4          0.21          0.79         2.29 o
  -1  -7   4        232.33        249.79         6.62 o
   0  -7   4        328.69        337.07         6.83 o
   1  -7   4          8.26          6.65         1.88 o
   2  -7   4        394.61        402.96        10.11 o
   3  -7   4        648.86        690.01        14.38 o
   4  -7   4        158.43        146.16         6.35 o
   5  -7   4        187.66        189.55        10.62 o
   6  -7   4        535.35        569.27        29.75 o
   7  -7   4         98.66         98.66         7.02 o
   8  -7   4         19.67         17.04         4.49 o
   9  -7   4        250.32        253.09        11.41 o
  -7  -6   4         10.94          8.33         8.33 o
  -6  -6   4         86.80         81.87         8.66 o
  -5  -6   4         84.20         86.64         4.29 o
  -4  -6   4          2.85          0.36         3.29 o
  -3  -6   4       1068.01       1024.72        21.51 o
  -2  -6   4        154.36        159.27         5.35 o
  -1  -6   4         30.30         37.49         2.42 o
   0  -6   4       1066.83       1078.11        16.73 o
   1  -6   4        354.67        346.16         7.29 o
   2  -6   4         89.18         86.80         4.44 o
   3  -6   4        734.06        766.68        18.75 o
   4  -6   4        562.78        560.84        10.87 o
   5  -6   4         79.41         71.69         3.85 o
   6  -6   4        494.13        486.07        11.00 o
   7  -6   4        210.33        209.02         7.66 o
   8  -6   4         84.31         79.05         6.27 o
   9  -6   4         79.03         70.89        10.33 o
  -8  -5   4        129.35        126.71         9.62 o
  -7  -5   4          0.01          5.16         7.33 o
  -6  -5   4        124.41        128.32         6.66 o
  -5  -5   4        119.60        125.42         4.96 o
  -4  -5   4         61.83         58.88         3.40 o
  -3  -5   4        125.85        137.41         4.62 o
  -2  -5   4       1134.26       1115.17        19.92 o
  -1  -5   4        136.92        159.65         4.03 o
   0  -5   4         78.74         83.10         4.44 o
   1  -5   4       3973.88       3677.29        66.72 o
   2  -5   4        960.11        968.13        15.30 o
   3  -5   4         68.15         68.49         3.06 o
   4  -5   4        668.90        693.53        11.21 o
   5  -5   4        168.19        207.61         5.51 o
   6  -5   4         16.01         10.17         3.37 o
   7  -5   4        127.53        122.47        10.42 o
   8  -5   4        120.75        110.58         6.60 o
   9  -5   4          5.15          0.89         5.42 o
  10  -5   4         83.68         80.95        14.66 o
  -8  -4   4         80.40         87.38        13.69 o
  -7  -4   4          2.26         -1.00         3.85 o
  -6  -4   4          2.08          6.82         3.18 o
  -5  -4   4        372.35        389.43         7.67 o
  -4  -4   4        453.57        473.36        13.22 o
  -3  -4   4         83.83         79.32         3.00 o
  -2  -4   4        470.86        489.68         7.77 o
  -1  -4   4        645.40        633.71         8.61 o
   0  -4   4       1052.22       1071.73        21.66 o
   1  -4   4        655.80        615.07        17.87 o
   2  -4   4       2021.83       1994.10        31.78 o
   3  -4   4        953.01        932.15        11.43 o
   4  -4   4        140.00        145.27         5.11 o
   5  -4   4        803.38        781.40        14.25 o
   6  -4   4        617.43        611.65        13.80 o
   7  -4   4         68.88         74.32         5.05 o
   8  -4   4        270.03        253.17        10.97 o
   9  -4   4        299.54        295.48        12.80 o
  10  -4   4          6.16          6.03         6.80 o
  -9  -3   4         12.43          3.99         4.61 o
  -8  -3   4          9.91          7.93         3.43 o
  -7  -3   4        205.32        225.69         6.66 o
  -6  -3   4        204.23        214.29         5.95 o
  -5  -3   4       1581.12       1635.21        22.85 o
  -4  -3   4        772.54        819.98        11.05 o
  -3  -3   4        506.70        531.94         7.27 o
  -2  -3   4         53.81         58.40         1.92 o
  -1  -3   4         67.38         44.98         1.89 o
   0  -3   4       1882.70       2018.28        37.79 o
   1  -3   4         92.76         81.56         5.11 o
   2  -3   4        973.04        970.64        22.66 o
   3  -3   4       2095.01       2114.39        32.72 o
   4  -3   4         87.27         89.39         2.45 o
   5  -3   4         54.85         53.72         2.13 o
   6  -3   4        705.88        702.41        11.04 o
   7  -3   4        229.24        224.40         6.30 o
   8  -3   4          1.14         -3.03         3.03 o
   9  -3   4        318.68        314.90        10.39 o
  10  -3   4         30.98         27.92         5.35 o
  -9  -2   4         29.00         26.26         5.21 o
  -8  -2   4         75.37         94.38         7.28 o
  -7  -2   4        121.32        122.57         5.88 o
  -6  -2   4        242.18        262.79         5.84 o
  -5  -2   4        742.81        760.20        10.74 o
  -4  -2   4        617.98        579.98        10.37 o
  -3  -2   4        547.15        565.91         9.27 o
  -2  -2   4       1280.87       1366.70        18.12 o
  -1  -2   4       2994.66       3417.55        51.52 o
   0  -2   4       2823.31       2225.64        62.77 o
   1  -2   4       1174.18       1044.66        40.64 o
   2  -2   4         62.40         57.96         5.00 o
   3  -2   4       2297.18       2335.23        41.59 o
   4  -2   4       1461.34       1435.67        17.89 o
   5  -2   4        113.83        115.01         3.99 o
   6  -2   4         44.51         42.60         2.80 o
   7  -2   4        779.93        764.97        13.54 o
   8  -2   4         33.09         35.95         4.72 o
   9  -2   4         15.15         11.76         3.66 o
  10  -2   4         62.20         52.30         8.99 o
 -10  -1   4          0.06          3.66         8.33 o
  -9  -1   4         26.16         22.25         3.68 o
  -8  -1   4        107.83        119.28         5.79 o
  -7  -1   4         10.78          8.01         2.45 o
  -6  -1   4         72.02         74.38         3.72 o
  -5  -1   4        523.73        528.30         7.89 o
  -4  -1   4        455.49        416.89         7.32 o
  -3  -1   4        334.41        322.65        12.66 o
  -2  -1   4       3105.03       2989.61        59.68 o
  -1  -1   4        528.79        510.07         8.33 o
   0  -1   4        593.88        532.99        25.32 o
   1  -1   4       3835.40       3538.07       129.58 o
   2  -1   4        185.26        174.55         8.99 o
   3  -1   4        104.52        113.61         8.33 o
   4  -1   4        600.18        597.21         8.36 o
   5  -1   4        624.45        605.82         9.63 o
   6  -1   4         48.13         45.96         4.70 o
   7  -1   4        574.35        577.47        11.21 o
   8  -1   4        334.61        344.54        12.22 o
   9  -1   4         42.88         34.47         5.59 o
  10  -1   4          4.55          2.66         6.66 o
 -10   0   4        125.23        136.35        15.91 o
  -9   0   4         10.19          7.55         3.15 o
  -8   0   4        216.09        227.15         7.62 o
  -7   0   4          4.19          3.28         2.05 o
  -6   0   4         22.31         20.44         2.33 o
  -5   0   4        396.37        401.28         7.23 o
  -4   0   4        929.23        910.96        15.82 o
  -3   0   4        179.19        180.02         5.25 o
  -2   0   4        406.29        373.50         5.50 o
  -1   0   4       2534.23       2560.11        45.78 o
   0   0   4        146.78        114.26         8.33 o
   1   0   4       1254.42       1161.59        43.64 o
   2   0   4       1172.84       1118.32        27.26 o
   3   0   4       1104.18       1108.50        20.61 o
   4   0   4        202.45        193.93         4.02 o
   5   0   4        799.17        765.16        11.64 o
   6   0   4         38.87         36.19         2.70 o
   7   0   4         13.93         12.71         2.87 o
   8   0   4         32.29         30.09         3.95 o
   9   0   4         72.32         67.39         7.48 o
  10   0   4         24.07         23.32         7.66 o
 -10   1   4        207.98        241.30        14.99 o
  -9   1   4          4.65          9.05         3.55 o
  -8   1   4         12.40         12.58         2.66 o
  -7   1   4       1106.26       1108.36        16.90 o
  -6   1   4        207.08        210.79         4.49 o
  -5   1   4         16.87         20.59         1.88 o
  -4   1   4        704.99        613.12        21.68 o
  -3   1   4       3299.20       3384.04        80.67 o
  -2   1   4         52.41         56.45         2.07 o
  -1   1   4        578.81        526.36        13.36 o
   0   1   4        932.24        827.11        21.97 o
   1   1   4         51.95         43.97         4.00 o
   2   1   4        708.51        702.26        13.94 o
   3   1   4       1445.29       1409.04        48.15 o
   4   1   4        326.65        334.35         5.37 o
   5   1   4        136.01        143.10         5.14 o
   6   1   4        807.23        752.75        13.14 o
   7   1   4         43.53         45.08         3.46 o
   8   1   4          2.21          0.13         3.04 o
   9   1   4        145.37        135.14         8.63 o
 -10   2   4         13.92         12.89         5.02 o
  -9   2   4        127.33        134.62         5.92 o
  -8   2   4         82.22         88.47         5.33 o
  -7   2   4        104.49        112.15         4.92 o
  -6   2   4       1044.84       1016.59        16.97 o
  -5   2   4        378.73        381.41         6.78 o
  -4   2   4       1033.29       1027.30        28.12 o
  -3   2   4        754.25        700.60        15.62 o
  -2   2   4        474.16        419.69         9.03 o
  -1   2   4        107.67        103.41         4.00 o
   0   2   4        163.43        143.78         5.68 o
   1   2   4       5571.06       5670.77       102.67 o
   2   2   4        533.55        600.20        12.17 o
   3   2   4        390.53        400.08         6.80 o
   4   2   4        312.37        286.58         4.96 o
   5   2   4         38.62         41.93         2.56 o
   6   2   4          1.77          0.31         1.80 o
   7   2   4        263.50        256.21         8.29 o
   8   2   4          7.01          7.44         3.43 o
   9   2   4          1.51          4.22         4.22 o
 -10   3   4          3.83          9.66         6.66 o
  -9   3   4        143.15        157.73         8.32 o
  -8   3   4        109.69        117.85         8.65 o
  -7   3   4         21.64         25.11         4.11 o
  -6   3   4        314.33        308.52         6.52 o
  -5   3   4       1431.20       1379.34        21.99 o
  -4   3   4        117.04        108.57         4.66 o
  -3   3   4        484.54        463.20        11.07 o
  -2   3   4       1692.24       1554.93        22.81 o
  -1   3   4        368.50        372.30         6.69 o
   0   3   4        555.38        562.19        11.53 o
   1   3   4       2377.13       2370.98        38.07 o
   2   3   4        166.96        171.43         4.84 o
   3   3   4          4.26          3.97         1.36 o
   4   3   4        115.08        114.47         4.31 o
   5   3   4        143.40        148.94         5.23 o
   6   3   4         70.87         69.09         3.35 o
   7   3   4         39.58         27.57         3.34 o
   8   3   4        144.32        141.04         8.23 o
 -10   4   4         11.08          5.51        18.65 o
  -9   4   4          1.40          3.85         4.56 o
  -8   4   4         72.41         75.48         6.92 o
  -7   4   4        121.48        122.54         7.87 o
  -6   4   4          1.57          0.27         2.11 o
  -5   4   4       1610.74       1498.79        23.84 o
  -4   4   4       1057.74        979.94        16.00 o
  -3   4   4        151.30        150.40         3.62 o
  -2   4   4        265.33        250.37         4.88 o
  -1   4   4       1882.76       1883.42        22.74 o
   0   4   4        347.34        361.88         6.20 o
   1   4   4        307.84        300.44         7.75 o
   2   4   4        886.84        913.60        14.47 o
   3   4   4        517.20        553.83        11.07 o
   4   4   4        358.81        366.10        10.11 o
   5   4   4        133.14        130.55         6.49 o
   6   4   4         74.89         70.35         5.12 o
   7   4   4          1.01          3.36         3.58 o
   8   4   4         15.74         17.32         7.33 o
 -10   5   4        180.76        199.84        25.15 o
  -9   5   4         19.56         14.57         4.88 o
  -8   5   4         35.22         43.48         6.00 o
  -7   5   4        532.90        524.00        23.65 o
  -6   5   4         52.08         38.90         6.50 o
  -5   5   4        227.84        199.31         7.25 o
  -4   5   4        149.90        150.45         5.48 o
  -3   5   4        367.67        359.07         7.35 o
  -2   5   4         66.88         61.36         2.96 o
  -1   5   4       1110.92       1119.72        13.91 o
   0   5   4        461.76        463.04         7.36 o
   1   5   4        129.26        133.74         3.98 o
   2   5   4        469.56        503.39        10.48 o
   3   5   4        139.73        128.16         5.22 o
   4   5   4        649.85        654.63        14.18 o
   5   5   4         92.06         89.79         5.66 o
   6   5   4         57.31         61.04         6.47 o
   7   5   4         83.14         76.50        19.49 o
  -9   6   4        254.79        292.77        23.65 o
  -8   6   4         24.81         20.82         5.89 o
  -7   6   4        117.64        127.43         9.30 o
  -6   6   4        428.53        401.99        13.77 o
  -5   6   4        178.91        167.23        11.33 o
  -4   6   4         39.22         36.27         2.96 o
  -3   6   4        435.30        422.78         8.65 o
  -2   6   4         82.90         84.08         3.55 o
  -1   6   4         41.92         33.85         2.69 o
   0   6   4        190.43        194.83         5.02 o
   1   6   4        210.24        223.75         5.43 o
   2   6   4         29.06         31.34         3.72 o
   3   6   4          9.12          6.60         3.24 o
   4   6   4         57.22         59.12         4.33 o
   5   6   4          8.60          9.57         3.77 o
   6   6   4        128.75        122.65         8.95 o
  -9   7   4         33.45         32.47         5.67 o
  -8   7   4         69.78         82.42         9.86 o
  -7   7   4         40.28         27.98         7.99 o
  -6   7   4        207.53        205.87        14.32 o
  -5   7   4        302.29        313.47        16.32 o
  -4   7   4        201.83        198.26         6.68 o
  -3   7   4         72.45         62.80         3.93 o
  -2   7   4        503.85        509.18        16.40 o
  -1   7   4        194.71        211.39         7.26 o
   0   7   4         36.37         36.46         4.05 o
   1   7   4        165.48        172.42         6.36 o
   2   7   4        133.82        117.97         7.13 o
   3   7   4          2.21          6.70         3.89 o
   4   7   4         15.68          8.66         5.18 o
   5   7   4         34.12         28.98         8.66 o
  -8   8   4         13.92         16.99         9.66 o
  -7   8   4        319.87        338.69        14.48 o
  -6   8   4         19.52         29.65         7.66 o
  -5   8   4        148.48        158.57        13.32 o
  -4   8   4        396.53        368.08        12.01 o
  -3   8   4         56.33         52.82         6.33 o
  -2   8   4          3.78          2.49         3.58 o
  -1   8   4        216.09        229.74        13.75 o
   0   8   4          2.73          0.97         3.65 o
   1   8   4          6.56          6.85         3.14 o
   2   8   4        289.09        273.17        12.48 o
   3   8   4         11.50          4.27         5.17 o
   4   8   4          7.29         13.99         8.66 o
  -7   9   4         82.98         80.95        12.33 o
  -6   9   4        127.42        135.25        13.99 o
  -5   9   4          3.88          2.66         6.33 o
  -4   9   4        179.49        170.95         9.07 o
  -3   9   4         90.89         79.26        11.49 o
  -2   9   4         12.92          9.66         5.33 o
  -1   9   4         15.19         17.48         8.36 o
   0   9   4        343.48        372.23        11.70 o
   1   9   4         62.20         66.31         7.16 o
   2   9   4          0.59          3.66         7.66 o
   3   9   4         38.44         27.98         9.33 o
  -5  10   4         33.41         28.84         6.72 o
  -4  10   4          4.49         -4.00         7.00 o
  -3  10   4         51.12         48.97         9.33 o
  -2  10   4         52.49         61.63        10.33 o
  -1  10   4          1.91         10.33         7.99 o
   0  10   4        185.45        209.53        17.32 o
   1 -10   5         20.39         21.59         3.46 o
   2 -10   5         20.76         20.66         4.30 o
   3 -10   5        157.27        156.15         7.34 o
   4 -10   5         77.86         59.17        11.65 o
   5 -10   5          0.34         -6.64         7.02 o
   6 -10   5        336.09        307.47        23.32 o
  -4  -9   5        138.93        146.91        15.32 o
  -2  -9   5        197.88        256.50        18.32 o
  -1  -9   5          5.25          2.62         3.39 o
   0  -9   5          5.66          7.82         3.22 o
   1  -9   5        234.05        241.57         7.29 o
   2  -9   5         71.63         63.43         5.26 o
   3  -9   5         43.24         35.10         5.11 o
   4  -9   5        260.67        262.97        12.47 o
   5  -9   5         60.75         62.70        12.66 o
   6  -9   5         13.08          3.72         8.49 o
   7  -9   5        194.72        184.24        14.99 o
  -5  -8   5        115.69        128.92        14.32 o
  -4  -8   5         92.61         95.08         7.44 o
  -3  -8   5         93.00         91.03         5.22 o
  -2  -8   5        188.76        185.05         6.63 o
  -1  -8   5        195.99        202.74         6.83 o
   0  -8   5         16.93         21.75         2.76 o
   1  -8   5        304.12        299.83         7.19 o
   2  -8   5        260.86        253.99        10.87 o
   3  -8   5         46.73         40.72         5.00 o
   4  -8   5        594.83        638.55        18.80 o
   5  -8   5        356.74        414.15        15.79 o
   6  -8   5        105.98         99.74         9.05 o
   7  -8   5         27.36         34.35         7.53 o
   8  -8   5        119.35        121.95         8.92 o
  -5  -7   5         27.12         18.53         4.04 o
  -4  -7   5        198.56        175.93         8.39 o
  -3  -7   5         62.77         62.75         4.82 o
  -2  -7   5        149.86        143.58         5.60 o
  -1  -7   5        562.42        588.18        10.46 o
   0  -7   5        426.88        421.03         8.21 o
   1  -7   5          0.81          4.39         2.90 o
   2  -7   5        748.18        713.95        18.34 o
   3  -7   5        619.60        649.82        20.16 o
   4  -7   5          7.46         11.83         4.60 o
   5  -7   5        197.68        191.88        12.16 o
   6  -7   5        381.40        440.26        29.96 o
   7  -7   5         40.51         41.35         4.77 o
   8  -7   5        105.47        124.40         6.98 o
   9  -7   5        283.88        288.15        24.32 o
  -7  -6   5         54.70         37.31        10.33 o
  -6  -6   5         10.17         12.45         3.46 o
  -5  -6   5          0.04         -0.51         2.60 o
  -4  -6   5        136.39        135.34         7.91 o
  -3  -6   5        273.98        279.08         7.11 o
  -2  -6   5          1.58          3.84         2.07 o
  -1  -6   5        117.08        125.95         4.03 o
   0  -6   5       1165.85       1187.91        18.35 o
   1  -6   5        462.62        447.58        10.87 o
   2  -6   5        256.84        265.10         8.62 o
   3  -6   5        738.93        787.87        18.18 o
   4  -6   5        528.17        504.07        12.89 o
   5  -6   5          2.92          8.94         2.51 o
   6  -6   5        474.19        520.23        11.93 o
   7  -6   5         92.63         79.44         5.22 o
   8  -6   5         28.32         35.03         5.49 o
   9  -6   5         70.07         70.87         8.08 o
  -8  -5   5          9.03         14.32         8.66 o
  -7  -5   5          9.10         10.31         5.50 o
  -6  -5   5        232.68        229.49         8.20 o
  -5  -5   5         45.35         43.41         3.39 o
  -4  -5   5          9.05          6.35         2.02 o
  -3  -5   5         80.45         89.89         3.53 o
  -2  -5   5       1318.14       1256.37        16.30 o
  -1  -5   5         26.63         25.68         1.88 o
   0  -5   5        347.59        349.87         8.46 o
   1  -5   5        673.68        644.14        13.63 o
   2  -5   5        117.43        107.16         5.17 o
   3  -5   5        339.06        326.26         7.15 o
   4  -5   5       1269.11       1339.29        20.52 o
   5  -5   5        629.44        592.71        12.23 o
   6  -5   5         47.60         40.41         3.85 o
   7  -5   5        956.88        983.18        20.96 o
   8  -5   5         41.76         52.15        10.01 o
   9  -5   5          0.02          2.60         5.84 o
  -8  -4   5        113.74        104.02        12.74 o
  -7  -4   5        106.30        119.36         6.64 o
  -6  -4   5         15.24         15.49         2.95 o
  -5  -4   5        267.23        274.94         7.15 o
  -4  -4   5         74.10         76.30         3.17 o
  -3  -4   5         24.50         20.10         1.85 o
  -2  -4   5        832.15        875.67        11.68 o
  -1  -4   5        736.80        708.34        10.20 o
   0  -4   5          0.15         -0.12         1.11 o
   1  -4   5        379.99        395.16        12.25 o
   2  -4   5       1140.26       1153.62        17.50 o
   3  -4   5        584.67        592.56         8.15 o
   4  -4   5        675.35        655.90        11.42 o
   5  -4   5        663.18        728.16        13.90 o
   6  -4   5        265.43        278.22         8.98 o
   7  -4   5        150.92        152.89         7.62 o
   8  -4   5        248.91        263.25        12.01 o
   9  -4   5         13.12         11.33         5.84 o
  10  -4   5         24.90         44.97        12.33 o
  -9  -3   5          0.68         -3.44         4.32 o
  -8  -3   5        128.10        139.33        13.17 o
  -7  -3   5        151.47        170.28         8.39 o
  -6  -3   5         95.21         99.10         3.95 o
  -5  -3   5         24.67         24.14         3.01 o
  -4  -3   5        520.81        518.70         9.87 o
  -3  -3   5        344.04        356.69         6.56 o
  -2  -3   5        217.80        245.97         3.92 o
  -1  -3   5       1757.70       1698.57        25.06 o
   0  -3   5        331.19        282.51        24.82 o
   1  -3   5         29.29         28.76         3.17 o
   2  -3   5       1003.71        955.41        22.08 o
   3  -3   5        441.88        412.28         7.07 o
   4  -3   5         23.90         25.27         1.88 o
   5  -3   5         30.06         36.83         3.62 o
   6  -3   5        570.39        569.02         9.86 o
   7  -3   5        111.61        110.59         5.76 o
   8  -3   5         54.37         52.65         4.82 o
   9  -3   5        246.68        225.91        12.65 o
  10  -3   5         64.47         56.83         7.58 o
  -9  -2   5          2.85          2.60         4.66 o
  -8  -2   5         16.85         11.04         5.40 o
  -7  -2   5        143.49        151.49         5.91 o
  -6  -2   5        174.68        175.82         4.40 o
  -5  -2   5        465.00        478.00         7.48 o
  -4  -2   5       2758.47       2707.02        37.96 o
  -3  -2   5       1485.25       1458.92        20.05 o
  -2  -2   5        790.08        772.70        10.38 o
  -1  -2   5        149.62        129.60         2.98 o
   0  -2   5        979.59        841.90        42.35 o
   1  -2   5       2305.89       2317.49        66.54 o
   2  -2   5        544.46        550.65        23.32 o
   3  -2   5        876.55        848.57        22.15 o
   4  -2   5       1584.98       1611.06        26.69 o
   5  -2   5        913.47        893.14        14.05 o
   6  -2   5         15.72         13.81         2.32 o
   7  -2   5        184.23        189.32         8.18 o
   8  -2   5          2.73          5.91         3.02 o
   9  -2   5          4.81          0.94         3.38 o
  10  -2   5        169.24        198.21        14.99 o
 -10  -1   5         50.64         83.28        11.66 o
  -9  -1   5        141.14        162.20         8.27 o
  -8  -1   5         23.55         19.70         4.03 o
  -7  -1   5          0.31         -1.81         1.81 o
  -6  -1   5        383.18        396.97         7.36 o
  -5  -1   5         92.71         97.45         3.50 o
  -4  -1   5         68.42         64.96         3.30 o
  -3  -1   5        571.28        534.50         9.24 o
  -2  -1   5       1690.70       1681.65        30.04 o
  -1  -1   5        748.55        772.36        23.36 o
   0  -1   5        657.50        660.91        31.31 o
   1  -1   5       3150.75       2863.83       105.93 o
   2  -1   5       1100.41       1054.92        26.80 o
   3  -1   5        979.72        959.99        22.80 o
   4  -1   5       1775.37       1815.00        33.64 o
   5  -1   5       1015.99        989.95        14.93 o
   6  -1   5          0.35          0.21         1.58 o
   7  -1   5         50.95         48.94         3.07 o
   8  -1   5        152.39        165.58         7.13 o
   9  -1   5          2.31         -1.56         4.83 o
  10  -1   5         47.86         39.97         9.33 o
 -10   0   5          8.64          9.62         5.10 o
  -9   0   5         65.71         78.58         5.20 o
  -8   0   5        262.88        261.47         9.20 o
  -7   0   5        208.74        217.52         5.11 o
  -6   0   5        294.78        282.63         5.12 o
  -5   0   5        430.18        431.57         7.19 o
  -4   0   5        484.24        460.93        12.77 o
  -3   0   5        463.53        487.26         9.25 o
  -2   0   5        690.22        653.48         8.16 o
  -1   0   5        903.89        867.47        21.34 o
   0   0   5          0.48          0.33         3.00 o
   1   0   5        185.82        163.83         5.64 o
   2   0   5       2122.71       1956.20        37.89 o
   3   0   5        110.87        110.61         3.87 o
   4   0   5         53.79         55.81         3.13 o
   5   0   5        949.80        972.49        16.60 o
   6   0   5        251.47        260.56         6.83 o
   7   0   5         72.62         61.71         3.72 o
   8   0   5        262.60        258.14         8.70 o
   9   0   5         25.57         30.31         7.33 o
 -10   1   5        310.69        344.21        15.07 o
  -9   1   5         44.94         52.69         7.89 o
  -8   1   5         30.05         32.44         3.72 o
  -7   1   5        456.07        469.71         8.84 o
  -6   1   5          1.76          5.68         1.38 o
  -5   1   5        268.37        246.62         4.99 o
  -4   1   5       1058.07        966.04        17.68 o
  -3   1   5        223.82        186.42         5.44 o
  -2   1   5        101.83         90.82         2.10 o
  -1   1   5       5500.27       5554.43       125.98 o
   0   1   5        337.08        321.33         8.28 o
   1   1   5         60.42         59.82         3.77 o
   2   1   5       1849.13       1821.07        41.53 o
   3   1   5         94.96         78.19         2.74 o
   4   1   5        301.70        310.40         6.09 o
   5   1   5        144.73        148.49         5.53 o
   6   1   5        507.16        501.66        13.26 o
   7   1   5          1.07          1.78         2.77 o
   8   1   5         83.07         71.92         5.28 o
   9   1   5         70.02         68.02         6.80 o
 -10   2   5          2.40         -1.27         5.04 o
  -9   2   5        173.72        184.33         9.16 o
  -8   2   5          2.59          0.96         2.73 o
  -7   2   5         14.08         18.41         2.64 o
  -6   2   5        726.21        704.13        12.02 o
  -5   2   5         73.24         74.45         2.98 o
  -4   2   5        110.84         97.84         3.69 o
  -3   2   5       1665.92       1525.95        25.71 o
  -2   2   5       1296.82       1269.25        21.62 o
  -1   2   5         11.05         17.66         2.22 o
   0   2   5       2415.00       2330.76        55.88 o
   1   2   5        233.48        294.98        10.99 o
   2   2   5         63.29         64.68         3.52 o
   3   2   5       1297.17       1378.60        16.60 o
   4   2   5        396.99        407.95         7.58 o
   5   2   5          2.98         -1.24         1.80 o
   6   2   5         70.05         68.67         6.45 o
   7   2   5        338.76        328.15         9.64 o
   8   2   5         16.33         15.21         3.89 o
   9   2   5         32.62         37.98         7.66 o
 -10   3   5         43.18         49.37         7.71 o
  -9   3   5        184.74        230.97        12.01 o
  -8   3   5        101.02        117.19         8.18 o
  -7   3   5          0.97          3.01         2.64 o
  -6   3   5        323.23        317.88         6.59 o
  -5   3   5        298.91        266.78         6.16 o
  -4   3   5        144.71        141.67         4.70 o
  -3   3   5        780.38        775.20        14.07 o
  -2   3   5        904.75        906.06        13.19 o
  -1   3   5        213.28        202.72         6.08 o
   0   3   5         60.83         51.83         2.90 o
   1   3   5        530.92        541.80         9.57 o
   2   3   5        637.12        671.46        12.36 o
   3   3   5        112.46        101.12         3.29 o
   4   3   5        347.53        368.71         7.70 o
   5   3   5         60.22         57.09         3.21 o
   6   3   5         18.28         15.56         2.85 o
   7   3   5          2.38          0.67         3.14 o
   8   3   5          9.53         12.73         4.46 o
 -10   4   5         16.62         21.51         5.45 o
  -9   4   5         44.23         56.46         7.42 o
  -8   4   5        459.27        514.59        17.19 o
  -7   4   5        168.19        171.34         7.61 o
  -6   4   5          0.90         -0.26         2.04 o
  -5   4   5        375.89        366.34         7.75 o
  -4   4   5        711.50        702.81        13.69 o
  -3   4   5        128.11        123.31         3.13 o
  -2   4   5        363.00        359.58         8.42 o
  -1   4   5        540.52        528.72         8.16 o
   0   4   5        319.27        336.40         7.00 o
   1   4   5        531.51        551.46        10.03 o
   2   4   5        835.23        869.12        15.78 o
   3   4   5        140.71        146.33         6.89 o
   4   4   5        108.93        116.89         6.59 o
   5   4   5         74.09         68.23         4.20 o
   6   4   5          8.19          7.80         4.28 o
   7   4   5          2.02         -2.08         3.63 o
 -10   5   5         54.06         47.37         8.10 o
  -9   5   5          0.56         -3.38         5.53 o
  -8   5   5         18.79         13.92         5.66 o
  -7   5   5        133.78        151.32        10.66 o
  -6   5   5        192.76        181.69         9.07 o
  -5   5   5        431.71        431.23        13.29 o
  -4   5   5       1183.65       1133.53        26.50 o
  -3   5   5        791.33        810.27        12.90 o
  -2   5   5         42.50         40.64         2.56 o
  -1   5   5        168.21        159.21         5.89 o
   0   5   5        219.26        212.56         4.77 o
   1   5   5        211.75        232.96         6.80 o
   2   5   5        168.43        166.78         6.78 o
   3   5   5        207.18        224.47         6.86 o
   4   5   5        205.42        206.41         6.97 o
   5   5   5        190.59        197.31        13.77 o
   6   5   5         73.80         81.28         7.42 o
   7   5   5          3.96          4.83         5.35 o
  -9   6   5        118.18        109.63         9.01 o
  -8   6   5          7.09         14.99         7.99 o
  -7   6   5        176.81        167.77        12.83 o
  -6   6   5        291.57        277.32        11.31 o
  -5   6   5         17.77         11.51         3.75 o
  -4   6   5        122.60        121.09         6.43 o
  -3   6   5        341.23        323.41         8.00 o
  -2   6   5        325.36        330.85        13.66 o
  -1   6   5         95.33        102.71         5.65 o
   0   6   5        614.08        644.85        10.59 o
   1   6   5         34.44         25.72         3.45 o
   2   6   5         15.12         14.62         3.33 o
   3   6   5        277.28        277.79         9.29 o
   4   6   5         30.10         30.96         3.79 o
   5   6   5        139.27        141.24         9.49 o
   6   6   5          5.03         -1.31         6.00 o
  -9   7   5        104.01        104.57         7.60 o
  -8   7   5        124.37        108.26        12.99 o
  -7   7   5          1.97         -0.33         6.66 o
  -6   7   5         88.52        112.26        10.66 o
  -5   7   5        223.75        228.19        14.32 o
  -4   7   5         53.17         48.92         3.85 o
  -3   7   5        141.82        149.23         6.39 o
  -2   7   5        503.52        504.55        11.99 o
  -1   7   5         12.59         14.01         3.20 o
   0   7   5        174.65        181.75         6.32 o
   1   7   5        215.86        215.27        17.32 o
   2   7   5         16.99         19.36         4.09 o
   3   7   5         22.19         20.18         4.29 o
   4   7   5         32.74         29.34         5.87 o
   5   7   5         57.12         36.64         8.99 o
  -8   8   5         86.67         98.60        13.32 o
  -7   8   5          4.61         -1.00         7.00 o
  -6   8   5         21.83         15.32         7.33 o
  -5   8   5         64.33         61.29         8.99 o
  -4   8   5         67.26         71.73         4.74 o
  -3   8   5          3.46          3.42         3.88 o
  -2   8   5          2.70         -0.49         4.83 o
  -1   8   5        561.88        579.75        13.45 o
   0   8   5         18.87         19.31         3.88 o
   1   8   5         56.09         54.30         6.24 o
   2   8   5        106.44         80.48        11.66 o
   3   8   5         17.63         14.66         7.99 o
   4   8   5          2.67         -1.33         7.99 o
  -7   9   5         44.51         50.59        11.99 o
  -4   9   5         83.61         78.65         6.83 o
  -3   9   5        210.91        185.47         9.52 o
  -2   9   5         33.89         24.54         5.42 o
  -1   9   5         17.92         12.58         4.42 o
   0   9   5         10.10         13.70         4.40 o
   2   9   5          2.53          7.66         8.33 o
  -5  10   5         42.23         21.27        11.83 o
  -4  10   5         36.66         31.98         8.66 o
  -3  10   5        152.00        152.90        14.32 o
  -2  10   5         18.44         26.65         8.66 o
  -1  10   5          1.22         -5.33         8.33 o
   1 -10   6         13.77         19.65         7.33 o
   2 -10   6         89.33         89.21         9.56 o
   3 -10   6        236.13        228.90        18.18 o
   4 -10   6        102.60         96.73        12.81 o
   5 -10   6         88.13         95.56         9.86 o
  -3  -9   6         21.70         14.66         8.33 o
  -2  -9   6         87.64         88.94        11.33 o
  -1  -9   6         45.25         46.48         4.88 o
   0  -9   6        308.86        284.87        10.69 o
   1  -9   6        255.08        230.86         7.74 o
   2  -9   6         67.91         80.22         8.56 o
   3  -9   6         56.04         59.19         9.68 o
   4  -9   6        217.39        203.27        13.18 o
   5  -9   6          1.86         -0.17         6.55 o
   6  -9   6         14.65         10.31         7.26 o
   7  -9   6        652.54        699.22        35.31 o
  -4  -8   6         87.96        114.26        12.66 o
  -3  -8   6        193.14        182.82        14.82 o
  -2  -8   6        175.60        165.78         7.33 o
  -1  -8   6         63.37         63.70         4.45 o
   0  -8   6         11.73          8.19         2.60 o
   1  -8   6        279.79        268.27         8.67 o
   2  -8   6        191.70        202.21        11.59 o
   3  -8   6         19.27         19.79         4.34 o
   4  -8   6         98.94         94.61         8.09 o
   5  -8   6        226.01        233.51        13.00 o
   6  -8   6        109.19        127.57         9.96 o
   7  -8   6        102.95         97.37         9.86 o
   8  -8   6        160.69        169.18        13.77 o
  -6  -7   6          0.54         -1.40         4.54 o
  -5  -7   6         13.52          8.67         3.46 o
  -4  -7   6        160.00        164.44         8.39 o
  -3  -7   6         37.73         39.59         4.23 o
  -2  -7   6         14.76         15.66         2.94 o
  -1  -7   6        617.63        617.04        16.38 o
   0  -7   6        118.03        113.57         4.04 o
   1  -7   6         60.11         51.85         4.23 o
   2  -7   6        858.06        834.49        26.65 o
   3  -7   6        183.78        192.58        11.93 o
   4  -7   6         53.83         62.00         5.67 o
   5  -7   6        789.86        829.53        21.37 o
   6  -7   6        183.85        194.93         9.93 o
   7  -7   6          0.01          1.74         3.98 o
   8  -7   6         21.69         19.48         4.50 o
  -7  -6   6         89.00         66.56         7.92 o
  -6  -6   6         87.46         83.43         7.20 o
  -5  -6   6          3.62          8.66         3.88 o
  -4  -6   6        212.47        200.47         6.42 o
  -3  -6   6        249.72        237.40         8.03 o
  -2  -6   6          1.10          0.39         1.52 o
  -1  -6   6        439.68        425.79         8.35 o
   0  -6   6         80.91         76.60         5.28 o
   1  -6   6        524.56        495.31        21.01 o
   2  -6   6         33.53         37.68         3.69 o
   3  -6   6        727.26        783.91        19.88 o
   4  -6   6        531.71        533.45        12.73 o
   5  -6   6        247.16        250.52         6.99 o
   6  -6   6        413.29        419.42         9.36 o
   7  -6   6        182.35        179.35         7.79 o
   8  -6   6          0.56          0.17         4.49 o
   9  -6   6         73.31         47.97        11.99 o
  -7  -5   6         11.99          6.21         4.46 o
  -6  -5   6        292.78        289.81         9.27 o
  -5  -5   6          9.69         14.78         3.28 o
  -4  -5   6         47.47         51.82         3.11 o
  -3  -5   6        733.78        743.75        12.43 o
  -2  -5   6        134.09        160.24         3.97 o
  -1  -5   6         60.56         47.10         2.56 o
   0  -5   6       1734.46       1619.85        31.57 o
   1  -5   6        689.53        675.52        14.66 o
   2  -5   6        541.81        524.30        13.28 o
   3  -5   6        546.99        541.62        10.18 o
   4  -5   6        231.77        290.14         7.99 o
   5  -5   6        205.90        190.79         5.95 o
   6  -5   6         52.50         53.44         4.20 o
   7  -5   6        472.32        503.72        13.39 o
   8  -5   6         22.63         22.79         8.33 o
   9  -5   6          6.27          7.24         6.15 o
  -8  -4   6         27.77         20.36         5.98 o
  -7  -4   6          6.88          4.10         3.62 o
  -6  -4   6         62.29         53.85         3.90 o
  -5  -4   6        410.78        410.32        14.86 o
  -4  -4   6        237.92        236.96         5.76 o
  -3  -4   6        263.44        299.47         5.94 o
  -2  -4   6        630.51        665.68         9.59 o
  -1  -4   6       1122.39       1095.91        15.63 o
   0  -4   6         92.55         85.76         3.09 o
   1  -4   6       2160.84       1987.97        43.82 o
   2  -4   6        241.01        252.78         6.89 o
   3  -4   6        120.38        107.49         3.75 o
   4  -4   6        598.86        565.47        11.62 o
   5  -4   6        773.33        772.40        14.65 o
   6  -4   6        101.98         96.62         6.92 o
   7  -4   6         74.90         77.85         6.64 o
   8  -4   6        648.37        652.47        19.73 o
   9  -4   6         60.78         76.34         8.16 o
  -8  -3   6         58.12         50.15        10.83 o
  -7  -3   6         48.44         51.58         4.84 o
  -6  -3   6          3.19          0.49         1.95 o
  -5  -3   6        251.74        253.43         7.45 o
  -4  -3   6        161.31        165.55         4.59 o
  -3  -3   6         41.54         44.30         2.08 o
  -2  -3   6         62.94         56.26         1.97 o
  -1  -3   6       1995.99       1991.49        32.54 o
   0  -3   6        655.24        634.94        23.91 o
   1  -3   6        368.92        351.02        11.47 o
   2  -3   6       1039.70       1011.57        23.27 o
   3  -3   6        428.97        439.43         9.04 o
   4  -3   6         42.25         41.62         2.49 o
   5  -3   6        675.46        675.15        15.49 o
   6  -3   6        435.66        420.01         9.18 o
   7  -3   6         27.22         34.25         3.99 o
   8  -3   6        110.12        108.22         8.39 o
   9  -3   6         77.99         81.11         6.20 o
  -9  -2   6         45.78         43.35         7.30 o
  -8  -2   6          9.21         -2.88         4.55 o
  -7  -2   6        444.78        449.91         9.52 o
  -6  -2   6        257.78        249.09         5.33 o
  -5  -2   6         12.95          9.66         1.98 o
  -4  -2   6         12.24         14.99         1.73 o
  -3  -2   6        481.58        498.46         6.97 o
  -2  -2   6        128.15        150.35         2.84 o
  -1  -2   6        532.04        521.91        13.24 o
   0  -2   6       1967.67       1946.65        58.24 o
   1  -2   6        631.80        590.21        13.12 o
   2  -2   6       1257.07       1294.81        24.22 o
   3  -2   6        932.11        888.29        15.50 o
   4  -2   6        252.29        236.71         6.08 o
   5  -2   6        268.81        271.03        13.32 o
   6  -2   6        199.94        222.53         6.46 o
   7  -2   6        188.15        173.98         6.25 o
   8  -2   6          1.98          2.89         3.69 o
   9  -2   6         46.56         45.64         8.66 o
  -9  -1   6         99.63         97.44         7.19 o
  -8  -1   6          4.36          3.11         5.08 o
  -7  -1   6         13.23         14.25         2.34 o
  -6  -1   6        329.16        323.89         6.10 o
  -5  -1   6        555.16        525.02         8.45 o
  -4  -1   6          8.78          9.09         1.80 o
  -3  -1   6       2004.46       1944.72        23.22 o
  -2  -1   6       1073.03       1077.56        12.12 o
  -1  -1   6         44.28         45.54         2.27 o
   0  -1   6        290.18        259.34        15.82 o
   1  -1   6        331.94        259.98        13.32 o
   2  -1   6       1388.06       1392.28        25.91 o
   3  -1   6        216.03        218.38         8.68 o
   4  -1   6        573.87        597.36        15.50 o
   5  -1   6        358.75        386.93         9.70 o
   6  -1   6        906.70        930.21        19.03 o
   7  -1   6        350.18        336.26        10.15 o
   8  -1   6          9.37          7.46         6.00 o
   9  -1   6          2.89          2.00         6.33 o
 -10   0   6          2.12         13.35         5.74 o
  -9   0   6         75.79         97.95         6.85 o
  -8   0   6        100.84        107.22         6.26 o
  -7   0   6         32.25         35.58         2.59 o
  -6   0   6        126.07        137.97         4.87 o
  -5   0   6        795.90        800.08        11.85 o
  -4   0   6        270.11        276.16         9.89 o
  -3   0   6        305.18        288.35         6.78 o
  -2   0   6       1087.89       1064.73        13.50 o
  -1   0   6       1170.85       1002.33        22.92 o
   0   0   6         30.19         33.42         2.94 o
   1   0   6        449.90        394.11        16.18 o
   2   0   6        867.19        809.56        15.47 o
   3   0   6         56.00         53.49         2.38 o
   4   0   6        443.21        438.53         7.87 o
   5   0   6        489.97        503.00        10.11 o
   6   0   6        104.53         88.80         5.07 o
   7   0   6         28.41         28.20         3.72 o
   8   0   6        102.88        105.91         6.19 o
   9   0   6         25.76         30.31         7.33 o
 -10   1   6          7.02          1.14         7.00 o
  -9   1   6         77.62         91.89         6.74 o
  -8   1   6        289.14        280.60         8.26 o
  -7   1   6        269.12        259.58         6.16 o
  -6   1   6        188.94        156.83         4.97 o
  -5   1   6        239.53        228.30         4.89 o
  -4   1   6       1400.98       1430.12        36.15 o
  -3   1   6        418.31        388.44         9.10 o
  -2   1   6        725.99        694.98        10.79 o
  -1   1   6       3430.80       3069.63        59.11 o
   0   1   6         23.03         10.19         2.52 o
   1   1   6         67.45         56.86         6.83 o
   2   1   6        719.94        705.20        15.08 o
   3   1   6        365.55        355.47         6.40 o
   4   1   6         18.43         19.55         2.13 o
   5   1   6        205.58        201.77         5.86 o
   6   1   6        241.84        246.81         6.97 o
   7   1   6         49.18         54.09         4.58 o
   8   1   6         43.59         45.47         8.75 o
   9   1   6          2.50         -0.42         4.31 o
 -10   2   6          2.39          2.66         4.25 o
  -9   2   6        149.29        163.30         8.77 o
  -8   2   6          2.84         -0.36         3.85 o
  -7   2   6        364.57        356.02         7.61 o
  -6   2   6        210.93        210.69         6.38 o
  -5   2   6         99.81         80.62         3.61 o
  -4   2   6        126.09        123.21         5.66 o
  -3   2   6        831.13        777.71        12.73 o
  -2   2   6         51.88         63.61         2.50 o
  -1   2   6         17.50         16.76         2.72 o
   0   2   6       7593.80       7956.41       155.42 o
   1   2   6        665.89        679.35        12.94 o
   2   2   6        179.70        171.85         5.64 o
   3   2   6       1063.31       1084.83        15.92 o
   4   2   6         16.94         21.42         2.37 o
   5   2   6          0.33         -1.80         1.80 o
   6   2   6        186.86        195.87         6.42 o
   7   2   6         41.93         40.53         3.92 o
   8   2   6          7.39         12.73         4.66 o
 -10   3   6         44.12         48.13         6.25 o
  -9   3   6         82.71         85.50        23.98 o
  -8   3   6         14.38         11.29         9.83 o
  -7   3   6         69.72         73.93         6.00 o
  -6   3   6        356.75        364.36         8.81 o
  -5   3   6        157.19        136.93         4.66 o
  -4   3   6         98.98         99.79         4.61 o
  -3   3   6        278.08        246.23         5.78 o
  -2   3   6        513.00        501.78         9.32 o
  -1   3   6         26.96         22.65         5.50 o
   0   3   6        300.71        283.60         8.39 o
   1   3   6        616.47        614.05        12.26 o
   2   3   6          1.53          1.81         1.92 o
   3   3   6        161.66        166.65         5.14 o
   4   3   6        450.34        471.32         8.90 o
   5   3   6        251.15        275.39         6.73 o
   6   3   6         34.16         30.32         3.12 o
   7   3   6        117.13        119.39         6.88 o
   8   3   6         56.60         53.45        12.33 o
 -10   4   6          0.69          0.35         6.64 o
  -9   4   6         10.40         18.40         7.66 o
  -8   4   6        272.00        299.40        17.82 o
  -7   4   6        134.44        122.55         6.04 o
  -6   4   6        322.40        325.31         8.44 o
  -5   4   6        665.67        650.95        11.83 o
  -4   4   6         67.06         62.23         3.63 o
  -3   4   6         79.14         78.30         3.27 o
  -2   4   6        899.65        906.93        28.60 o
  -1   4   6        178.47        175.75        10.58 o
   0   4   6          0.38          2.08         1.91 o
   1   4   6        234.89        230.36         7.98 o
   2   4   6        117.75        105.52         4.77 o
   3   4   6          8.26          7.13         3.75 o
   4   4   6        223.47        234.32         6.29 o
   5   4   6        128.81        127.41         6.88 o
   6   4   6         20.99         18.07         5.83 o
   7   4   6         16.67          6.23         5.03 o
 -10   5   6         42.90         37.26         8.23 o
  -9   5   6          1.18          7.16         5.65 o
  -8   5   6        176.83        177.00        10.59 o
  -7   5   6         81.14         78.11         5.45 o
  -6   5   6        499.26        485.11        12.55 o
  -5   5   6         20.16         18.84         3.65 o
  -4   5   6        135.32        131.53         7.26 o
  -3   5   6        452.53        457.96         8.74 o
  -2   5   6        710.90        686.69        12.32 o
  -1   5   6        531.75        533.48        13.95 o
   0   5   6         92.40         90.82         5.82 o
   1   5   6          1.62          0.87         2.31 o
   2   5   6        197.61        199.86         6.90 o
   3   5   6        258.47        260.42         9.68 o
   4   5   6          9.76          7.43         3.62 o
   5   5   6         20.45         17.18         4.69 o
   6   5   6         89.83         79.77         8.83 o
   7   5   6          4.34         -7.33         7.33 o
  -9   6   6         13.22         15.66         8.99 o
  -8   6   6         22.41         16.32         8.66 o
  -7   6   6        158.58        161.76        10.24 o
  -6   6   6         34.10         34.90         5.33 o
  -5   6   6        202.56        208.66         9.54 o
  -4   6   6        424.12        441.29        13.59 o
  -3   6   6        318.40        320.68        10.37 o
  -2   6   6        173.94        190.59         6.90 o
  -1   6   6         72.92         71.80         4.15 o
   0   6   6        222.32        237.97         9.34 o
   1   6   6         44.93         42.51         4.15 o
   2   6   6          3.23          6.28         3.19 o
   3   6   6         11.87         12.87         3.75 o
   4   6   6         60.44         52.19         6.45 o
   5   6   6         27.34         21.99         8.66 o
   6   6   6         16.45         21.99         8.99 o
  -9   7   6         83.84        102.27        13.66 o
  -8   7   6         34.97         46.98        11.83 o
  -7   7   6         29.68         22.12         5.77 o
  -6   7   6        210.47        235.85        15.99 o
  -5   7   6        135.86        135.91        12.66 o
  -4   7   6         60.03         66.16         5.49 o
  -3   7   6        130.42        115.12         5.81 o
  -2   7   6        311.68        328.51        10.84 o
  -1   7   6         50.90         50.52         6.23 o
   0   7   6         50.94         41.43         6.55 o
   1   7   6        223.44        246.17        13.58 o
   2   7   6         19.15         14.75         4.26 o
   3   7   6         45.69         34.83        13.66 o
   4   7   6         94.47         88.88         8.00 o
  -8   8   6        229.05        268.83        19.99 o
  -7   8   6         69.25         82.95        11.66 o
  -6   8   6         53.30         51.63         9.66 o
  -5   8   6         68.51         74.29         9.99 o
  -4   8   6        109.53        104.91         8.40 o
  -3   8   6          9.34          7.22         5.00 o
  -2   8   6         87.65         76.58         6.34 o
  -1   8   6        138.05        138.63         8.22 o
   0   8   6          4.37         -0.36         6.23 o
   1   8   6         98.52         85.07         6.88 o
   2   8   6         49.46         38.29         6.82 o
   3   8   6          0.14         -1.67         8.33 o
  -7   9   6        120.05        151.57        15.32 o
  -6   9   6          1.52         -5.00         7.33 o
  -4   9   6         38.55         36.02         5.46 o
  -3   9   6          1.57         -4.35         4.58 o
  -2   9   6         61.83         43.29         5.92 o
  -1   9   6         53.07         42.56         6.13 o
   0   9   6        131.73        120.92        23.32 o
   1   9   6         10.51         -5.66        14.99 o
   2   9   6         42.73         19.99         8.06 o
  -4  10   6         26.37         26.65         8.99 o
  -3  10   6         54.62         55.63        10.33 o
  -2  10   6         32.28         20.99         8.99 o
   1 -10   7          1.19          3.56         5.93 o
   2 -10   7        150.76        176.77        15.17 o
   3 -10   7         96.73         99.71        13.11 o
   4 -10   7         11.26          0.97         9.24 o
   5 -10   7         77.84         78.28        14.32 o
  -3  -9   7        181.71        175.55        14.99 o
  -2  -9   7         32.30         32.31         8.99 o
  -1  -9   7          2.42          4.61         3.67 o
   0  -9   7        270.07        249.14        19.49 o
   1  -9   7        155.18        132.76         8.50 o
   2  -9   7         27.71         23.13         4.96 o
   3  -9   7        165.06        188.69        24.82 o
   4  -9   7        307.41        333.04        19.62 o
   5  -9   7          1.93         20.65        10.66 o
   6  -9   7         95.65         87.35        10.33 o
  -4  -8   7         20.35          9.33         8.66 o
  -3  -8   7         13.14          3.77        10.16 o
  -2  -8   7         37.33         34.49         4.39 o
  -1  -8   7          4.91          2.69         2.99 o
   0  -8   7        102.63         98.23         7.78 o
   1  -8   7        609.08        550.73        14.59 o
   2  -8   7        309.39        306.22        13.75 o
   3  -8   7        426.83        447.63        17.19 o
   4  -8   7        274.73        293.59        17.49 o
   5  -8   7        210.00        208.26        16.16 o
   6  -8   7          4.42          2.29         6.82 o
   7  -8   7         13.21         34.48        24.48 o
  -6  -7   7          7.95         15.99         6.66 o
  -5  -7   7         98.03        103.88         8.99 o
  -4  -7   7        104.21        104.77         6.16 o
  -3  -7   7         10.72          7.88         3.25 o
  -2  -7   7        215.46        202.05         6.95 o
  -1  -7   7        314.01        305.20         8.02 o
   0  -7   7          6.65          7.33         2.48 o
   1  -7   7        141.37        128.30         7.82 o
   2  -7   7        658.12        650.93        25.24 o
   3  -7   7        136.37        137.49         9.91 o
   4  -7   7         93.02         92.86         9.42 o
   5  -7   7        298.15        315.33        10.59 o
   6  -7   7        123.95        127.99         7.48 o
   7  -7   7        179.54        211.70        10.81 o
   8  -7   7        505.50        594.62        31.98 o
  -7  -6   7          7.99          9.33         6.33 o
  -6  -6   7         16.01         16.99         4.99 o
  -5  -6   7         57.52         56.91         8.33 o
  -4  -6   7        172.85        161.55         5.95 o
  -3  -6   7         80.06         86.47         4.59 o
  -2  -6   7          5.46          8.33         1.88 o
  -1  -6   7        192.30        202.11         6.85 o
   0  -6   7        286.00        268.96        10.24 o
   1  -6   7          0.12         -0.15         2.99 o
   2  -6   7        460.21        473.40        20.53 o
   3  -6   7        532.71        539.21        18.45 o
   4  -6   7         73.90         71.45         4.93 o
   5  -6   7        148.71        153.41         7.18 o
   6  -6   7        442.74        465.96        14.07 o
   7  -6   7         62.87         63.08        15.66 o
   8  -6   7         17.26         25.58        12.49 o
   9  -6   7        133.49        118.92        15.99 o
  -7  -5   7         36.91         35.37         5.04 o
  -6  -5   7         71.56         74.32         5.45 o
  -5  -5   7         96.67        111.13         6.94 o
  -4  -5   7          1.96          0.22         2.35 o
  -3  -5   7        959.29        930.86        16.09 o
  -2  -5   7        179.16        183.50         4.44 o
  -1  -5   7         21.87         24.97         2.66 o
   0  -5   7       1523.29       1421.77        45.34 o
   1  -5   7        239.93        248.07         8.53 o
   2  -5   7          5.00          3.06         2.81 o
   3  -5   7        416.29        429.58        11.95 o
   4  -5   7        386.31        391.60        10.34 o
   5  -5   7         52.90         39.37         4.61 o
   6  -5   7        428.89        421.70        22.15 o
   7  -5   7        124.31        122.11         9.15 o
   8  -5   7         73.07         60.43         7.52 o
   9  -5   7         61.10         65.29        13.99 o
  -8  -4   7         93.62         98.10         6.79 o
  -7  -4   7          0.32         -2.00         3.08 o
  -6  -4   7        186.58        177.58        11.64 o
  -5  -4   7        149.81        151.50         5.58 o
  -4  -4   7         32.08         32.41         3.51 o
  -3  -4   7        106.53        111.83         3.91 o
  -2  -4   7       1061.49       1030.91        14.02 o
  -1  -4   7         69.84         77.37         3.11 o
   0  -4   7        104.32         92.49         3.67 o
   1  -4   7       2603.36       2644.37        48.62 o
   2  -4   7        941.16        906.31        19.29 o
   3  -4   7          9.81          6.95         3.08 o
   4  -4   7        600.72        622.40        14.98 o
   5  -4   7        122.05        134.81        12.66 o
   6  -4   7         46.46         40.72         5.52 o
   7  -4   7        124.98        144.57        13.99 o
   8  -4   7         60.30         51.63        11.33 o
   9  -4   7          0.88         -8.33         9.99 o
  -8  -3   7        109.05        107.72         8.20 o
  -7  -3   7          1.53          0.74         2.86 o
  -6  -3   7         14.56         12.39         2.32 o
  -5  -3   7        267.98        264.55         6.82 o
  -4  -3   7        343.69        368.99         8.40 o
  -3  -3   7         62.11         64.38         2.80 o
  -2  -3   7        508.05        509.67         7.72 o
  -1  -3   7        425.82        381.02         7.58 o
   0  -3   7        505.07        523.84        10.42 o
   1  -3   7        451.23        431.73        21.93 o
   2  -3   7       1446.66       1330.62        25.83 o
   3  -3   7        510.73        500.29         8.79 o
   4  -3   7        133.41        139.52         5.25 o
   5  -3   7        444.23        450.22        14.96 o
   6  -3   7        453.52        472.72        15.16 o
   7  -3   7         37.85         43.19         5.42 o
   8  -3   7        164.32        167.77        10.17 o
   9  -3   7        169.65        181.45        11.22 o
  -9  -2   7          7.42         -1.73         5.87 o
  -8  -2   7         15.94          7.30         5.65 o
  -7  -2   7        115.76        109.82         5.92 o
  -6  -2   7        264.93        271.83         7.47 o
  -5  -2   7       1118.22       1049.66        16.42 o
  -4  -2   7        909.76        932.85        15.42 o
  -3  -2   7        370.19        360.87         6.24 o
  -2  -2   7        186.70        199.37         3.89 o
  -1  -2   7        131.87        100.85         2.99 o
   0  -2   7       1131.20       1238.85        21.03 o
   1  -2   7         36.27         32.54         2.49 o
   2  -2   7        628.54        583.04        12.52 o
   3  -2   7       1013.03        957.90        14.52 o
   4  -2   7         30.12         30.81         2.41 o
   5  -2   7         40.95         42.69         3.11 o
   6  -2   7        487.65        517.02        15.59 o
   7  -2   7         96.85         86.34         6.88 o
   8  -2   7          2.43         -2.23         3.78 o
   9  -2   7        173.45        178.22        13.99 o
  -9  -1   7         14.97         19.78         4.80 o
  -8  -1   7         54.88         64.47         4.50 o
  -7  -1   7         94.93         89.70         5.29 o
  -6  -1   7        204.46        208.09         6.19 o
  -5  -1   7        561.06        545.91         9.84 o
  -4  -1   7        478.80        462.12         9.39 o
  -3  -1   7        187.18        193.29         4.14 o
  -2  -1   7        727.75        744.91         9.50 o
  -1  -1   7       1112.77        992.42        21.14 o
   0  -1   7       1787.34       1953.20        31.70 o
   1  -1   7        796.50        664.03        15.90 o
   2  -1   7         17.26         14.97         1.75 o
   3  -1   7       1097.46       1123.71        18.00 o
   4  -1   7        835.65        825.59        14.95 o
   5  -1   7          0.85         -0.64         2.33 o
   6  -1   7          9.70         12.64         3.73 o
   7  -1   7        371.67        391.27        13.27 o
   8  -1   7         21.53         21.16         5.04 o
   9  -1   7          7.37         -6.00         6.00 o
 -10   0   7          3.21          5.00         7.99 o
  -9   0   7         16.28         17.71         4.55 o
  -8   0   7         67.58         74.16         4.70 o
  -7   0   7         14.55         10.37         2.09 o
  -6   0   7         88.61         81.52         3.41 o
  -5   0   7        251.20        249.12         5.83 o
  -4   0   7        270.80        273.72         6.73 o
  -3   0   7        112.09        112.24         4.06 o
  -2   0   7       1504.30       1437.16        20.08 o
  -1   0   7        189.15        125.66         3.91 o
   0   0   7        270.44        301.39         8.17 o
   1   0   7       1558.16       1315.93        21.24 o
   2   0   7        119.34        110.06         4.17 o
   3   0   7          3.17          3.02         1.35 o
   4   0   7        203.09        199.11         5.09 o
   5   0   7        220.45        228.20         8.83 o
   6   0   7         15.94         16.88         3.17 o
   7   0   7        326.36        346.13        12.28 o
   8   0   7        185.52        188.58        21.49 o
   9   0   7          9.40          6.00         6.33 o
 -10   1   7         99.26         94.61        11.99 o
  -9   1   7          1.20          0.59         4.20 o
  -8   1   7        222.16        222.77         8.51 o
  -7   1   7          3.59          6.94         3.64 o
  -6   1   7         51.63         43.37         3.02 o
  -5   1   7        260.71        249.26         5.87 o
  -4   1   7        633.45        625.89        14.02 o
  -3   1   7          5.20          6.18         1.47 o
  -2   1   7        310.31        281.81         5.20 o
  -1   1   7        962.08        802.18        14.46 o
   0   1   7        122.54        116.88         5.54 o
   1   1   7        398.82        366.66         7.13 o
   2   1   7        534.39        492.74        10.91 o
   3   1   7        357.96        355.97         9.53 o
   4   1   7         39.71         44.76         2.93 o
   5   1   7        462.26        456.34        13.64 o
   6   1   7          8.58         10.24         3.92 o
   7   1   7         23.37         16.32         5.66 o
   8   1   7          8.23          4.00         5.66 o
   9   1   7          6.33         12.66         7.00 o
 -10   2   7        184.93        210.15        13.91 o
  -9   2   7          0.51          4.54         4.29 o
  -8   2   7         21.68         27.06         4.30 o
  -7   2   7        694.84        672.12        13.78 o
  -6   2   7        140.96        130.13         4.85 o
  -5   2   7         10.49         11.94         2.34 o
  -4   2   7        326.19        312.67         8.68 o
  -3   2   7       1262.40       1284.29        18.43 o
  -2   2   7         55.58         62.57         2.53 o
  -1   2   7        540.93        403.28        10.20 o
   0   2   7        534.52        533.09        11.95 o
   1   2   7          5.41          3.16         1.74 o
   2   2   7        275.65        271.64         6.51 o
   3   2   7        352.59        340.54        10.36 o
   4   2   7        142.30        145.81         5.26 o
   5   2   7         51.63         52.36         5.39 o
   6   2   7        367.49        361.62        13.32 o
   7   2   7         18.79         20.99         6.00 o
   8   2   7          0.86         -2.66         5.66 o
 -10   3   7         10.02         13.03         6.55 o
  -9   3   7         40.80         47.95         7.99 o
  -8   3   7         28.94         33.36         5.64 o
  -7   3   7         46.61         47.67         3.64 o
  -6   3   7        629.15        618.93        12.92 o
  -5   3   7        180.19        178.86         6.83 o
  -4   3   7        370.18        369.97         7.93 o
  -3   3   7        477.80        465.04        10.63 o
  -2   3   7        168.52        153.49         5.51 o
  -1   3   7        163.96        189.49         8.85 o
   0   3   7        151.60        147.85         6.55 o
   1   3   7       1308.31       1295.57        25.19 o
   2   3   7        356.13        370.10         7.68 o
   3   3   7        182.72        181.12         5.72 o
   4   3   7        106.45        100.49         5.34 o
   5   3   7          2.95          5.69         2.63 o
   6   3   7          1.09          0.44         2.89 o
   7   3   7        100.26         90.87         7.11 o
   8   3   7          1.03         -1.33         5.66 o
 -10   4   7          0.14          0.34         6.45 o
  -9   4   7         90.55         99.45         8.71 o
  -8   4   7         54.35         47.70         6.45 o
  -7   4   7          1.09         -0.31         2.72 o
  -6   4   7        182.54        189.87         8.70 o
  -5   4   7        484.52        491.10        12.41 o
  -4   4   7         53.58         57.30         3.22 o
  -3   4   7        241.17        244.49         6.19 o
  -2   4   7        518.43        502.28        13.71 o
  -1   4   7        151.66        154.88         7.55 o
   0   4   7        147.25        144.75         6.91 o
   1   4   7        944.23        914.25        18.61 o
   2   4   7        114.65        115.44         7.26 o
   3   4   7         20.89         22.30         3.64 o
   4   4   7         30.23         30.18         4.11 o
   5   4   7         34.84         30.71         4.52 o
   6   4   7         23.58         23.75         9.16 o
  -9   5   7          0.39          7.95         6.24 o
  -8   5   7         30.28         27.84         4.81 o
  -7   5   7         23.72         23.27         3.60 o
  -6   5   7         15.56         13.35         4.47 o
  -5   5   7        736.24        710.51        16.40 o
  -4   5   7        478.40        496.64        14.54 o
  -3   5   7         11.90         13.07         3.99 o
  -2   5   7         84.88         75.93         9.50 o
  -1   5   7        478.60        547.59        17.57 o
   0   5   7        141.89        142.06         8.84 o
   1   5   7        117.33        106.53         6.64 o
   2   5   7        165.58        168.50        10.11 o
   3   5   7        202.67        197.78        10.20 o
   4   5   7        169.51        149.56         9.76 o
   5   5   7         65.25         59.63         9.99 o
   6   5   7         28.34         32.31         9.33 o
  -9   6   7          8.17          0.33         8.99 o
  -8   6   7         11.80          0.42         5.64 o
  -7   6   7        312.20        352.61        26.48 o
  -6   6   7         13.87         13.66         4.69 o
  -5   6   7         31.38         31.52         4.83 o
  -4   6   7         16.28         14.29         5.74 o
  -3   6   7         56.18         57.83         5.10 o
  -2   6   7          8.08          0.27         6.83 o
  -1   6   7        375.37        393.75        18.29 o
   0   6   7        147.16        152.52         7.93 o
   1   6   7         35.85         30.87         4.66 o
   2   6   7        149.75        148.72        10.88 o
   3   6   7         26.75         26.11         5.06 o
   4   6   7        198.66        194.88        16.66 o
   5   6   7         39.51         39.31         9.66 o
  -8   7   7         10.95         19.27         6.47 o
  -7   7   7         68.63         68.99         7.54 o
  -6   7   7        154.35        171.56        14.66 o
  -5   7   7         68.32         76.62         9.66 o
  -4   7   7          0.78         -5.50         5.50 o
  -3   7   7        192.16        193.09         7.95 o
  -2   7   7         33.26         30.09        14.32 o
  -1   7   7         37.81         71.29        17.99 o
   0   7   7         66.12         66.29        16.99 o
   1   7   7         40.80         32.33         5.89 o
   2   7   7          3.64          6.72         5.30 o
   3   7   7          1.37          7.66         7.66 o
   4   7   7          2.89          2.00         8.33 o
  -8   8   7         25.66         17.32         9.99 o
  -7   8   7          6.17          5.66         8.33 o
  -6   8   7         65.06         65.96        10.99 o
  -5   8   7        115.12         99.94        11.66 o
  -4   8   7         57.13         52.54         5.95 o
  -3   8   7         19.42         14.21         4.78 o
  -2   8   7        171.03        190.54        26.98 o
  -1   8   7         60.01         83.61        20.65 o
   0   8   7          2.80         11.99        14.99 o
   1   8   7         51.46         38.53         7.95 o
   2   8   7         26.41          7.00         8.33 o
   3   8   7          1.25         -1.67         8.66 o
  -6   9   7          9.32          3.00         8.66 o
  -5   9   7         42.87         21.65         8.33 o
  -4   9   7         95.96         79.10         9.47 o
  -3   9   7          8.87         12.05         5.08 o
  -2   9   7          7.62         11.99        15.66 o
  -1   9   7         91.51         92.94        23.98 o
   0   9   7          1.62         -5.66        15.66 o
   1   9   7          3.92         -4.00        15.32 o
   2   9   7         73.68         74.29        20.32 o
  -4  10   7         58.20         48.97        22.32 o
  -3  10   7         28.38          5.33        17.99 o
  -2  10   7         24.07         10.66        18.32 o
  -1  10   7          4.65          7.99        18.32 o
   1 -10   8         54.70         51.63        19.65 o
   2 -10   8        147.98        154.03        15.23 o
   3 -10   8        100.30        117.83        14.38 o
   4 -10   8          9.61          5.66        11.66 o
  -2  -9   8         30.84         13.32         9.33 o
  -1  -9   8         45.66         42.31         9.66 o
   0  -9   8        210.10        176.16        10.51 o
   1  -9   8         17.58         10.65         4.27 o
   2  -9   8         28.71         18.62        10.44 o
   3  -9   8        205.13        222.88        17.49 o
   4  -9   8         76.59         78.67        11.80 o
   5  -9   8          0.57         -5.66        10.66 o
   6  -9   8        268.19        240.85        22.65 o
  -4  -8   8        151.07        140.58        14.32 o
  -3  -8   8         67.98         72.16        13.32 o
  -2  -8   8        287.01        256.17        11.86 o
  -1  -8   8          0.19         -0.86         3.29 o
   0  -8   8          3.98          0.70         2.94 o
   1  -8   8        197.76        185.19        10.16 o
   2  -8   8         33.91         40.25         6.98 o
   3  -8   8         42.36         49.24         7.61 o
   4  -8   8        239.17        271.16        21.32 o
   5  -8   8         57.03         47.30        12.33 o
   6  -8   8          2.21         -9.99         9.99 o
   7  -8   8        251.25        295.91        16.55 o
  -5  -7   8        125.10        117.62        12.16 o
  -4  -7   8         99.58         97.73         7.83 o
  -3  -7   8        124.10        130.30         6.34 o
  -2  -7   8        212.51        198.44         8.10 o
  -1  -7   8        166.02        149.14         9.52 o
   0  -7   8         11.15          5.20         3.56 o
   1  -7   8        439.15        424.53        18.23 o
   2  -7   8        256.16        272.16        15.02 o
   3  -7   8         37.91         32.77         5.72 o
   4  -7   8        518.36        579.42        23.65 o
   5  -7   8        373.98        428.82        15.10 o
   6  -7   8         38.57         37.88        12.54 o
   7  -7   8         13.00         16.28         6.13 o
   8  -7   8         59.66         47.97        13.32 o
  -6  -6   8         23.30         14.85         4.27 o
  -5  -6   8         27.36         19.02         4.80 o
  -4  -6   8        197.21        195.10        10.57 o
  -3  -6   8         52.05         51.96         3.71 o
  -2  -6   8         98.18         86.94         4.08 o
  -1  -6   8        591.01        564.43        12.76 o
   0  -6   8        278.22        262.79        11.36 o
   1  -6   8         11.92         13.60         3.34 o
   2  -6   8        640.61        695.21        17.19 o
   3  -6   8        535.91        533.14        18.72 o
   4  -6   8         10.04          7.23         4.39 o
   5  -6   8        198.31        193.82         8.69 o
   6  -6   8        189.40        215.46         9.27 o
   7  -6   8         33.25         32.76         6.80 o
   8  -6   8         84.25         92.78        12.16 o
  -7  -5   8         66.72         63.66         5.73 o
  -6  -5   8          7.48         10.72         3.89 o
  -5  -5   8          3.37          2.27         3.07 o
  -4  -5   8        175.64        176.76         6.44 o
  -3  -5   8        281.10        300.10        13.41 o
  -2  -5   8          3.06          0.85         1.82 o
  -1  -5   8        145.79        127.19         5.83 o
   0  -5   8        542.30        552.55        18.46 o
   1  -5   8        400.08        429.12        10.46 o
   2  -5   8        217.09        195.43         9.94 o
   3  -5   8        701.30        718.91        16.50 o
   4  -5   8        378.10        366.96        10.49 o
   5  -5   8         12.31         15.00         4.67 o
   6  -5   8        342.24        374.68        25.82 o
   7  -5   8         47.36         39.61         6.64 o
   8  -5   8          3.02          2.94         5.98 o
  -8  -4   8         13.92         16.68         5.44 o
  -7  -4   8         11.01          8.15         3.51 o
  -6  -4   8        204.85        223.48         7.22 o
  -5  -4   8         39.88         43.09         3.64 o
  -4  -4   8         10.90          6.45         2.44 o
  -3  -4   8         82.70         91.76         3.65 o
  -2  -4   8        866.99        806.76        13.38 o
  -1  -4   8         44.71         32.94         2.32 o
   0  -4   8        300.54        313.34         7.45 o
   1  -4   8        587.73        664.67        13.10 o
   2  -4   8        106.69         96.33         5.05 o
   3  -4   8        386.46        373.66        10.06 o
   4  -4   8        595.69        621.56        14.68 o
   5  -4   8        415.64        404.12        14.51 o
   6  -4   8         20.62         24.17         6.16 o
   7  -4   8        633.65        683.66        21.74 o
   8  -4   8         22.77         11.57         6.22 o
   9  -4   8          0.07         -5.66        11.33 o
  -8  -3   8         63.65         81.53        13.76 o
  -7  -3   8         96.13         93.73         5.67 o
  -6  -3   8         10.84         12.01         2.93 o
  -5  -3   8        271.46        277.35        10.58 o
  -4  -3   8         81.50         78.28         5.02 o
  -3  -3   8         31.70         33.18         2.66 o
  -2  -3   8        519.76        498.99         9.65 o
  -1  -3   8        568.86        496.97        12.67 o
   0  -3   8         14.85         17.22         2.44 o
   1  -3   8        296.94        315.96         9.40 o
   2  -3   8        455.34        402.09         8.63 o
   3  -3   8        395.66        382.80         8.34 o
   4  -3   8        259.04        246.84         7.23 o
   5  -3   8        398.16        403.64        10.80 o
   6  -3   8        101.47        108.72         6.16 o
   7  -3   8         93.07         95.74         6.15 o
   8  -3   8        163.76        172.71         8.45 o
   9  -3   8          3.72          4.54         5.74 o
  -8  -2   8        112.48        101.78         6.45 o
  -7  -2   8        144.67        149.70         6.77 o
  -6  -2   8         27.61         23.03         3.89 o
  -5  -2   8         64.88         69.13         4.04 o
  -4  -2   8        248.91        246.37         6.04 o
  -3  -2   8        248.55        248.62         6.28 o
  -2  -2   8         73.87         74.68         2.62 o
  -1  -2   8       1200.67       1087.80        26.42 o
   0  -2   8        186.53        197.38         5.73 o
   1  -2   8         78.85         76.37         3.90 o
   2  -2   8        687.27        610.36        17.73 o
   3  -2   8        351.22        335.20         7.38 o
   4  -2   8          3.37          3.15         1.90 o
   5  -2   8          6.43          7.77         2.40 o
   6  -2   8        200.63        203.47         6.81 o
   7  -2   8         49.65         50.95         4.30 o
   8  -2   8         24.96         20.14         4.69 o
   9  -2   8        108.02         97.89         8.23 o
  -9  -1   8          2.25         -1.00         4.28 o
  -8  -1   8          4.02         10.30         3.22 o
  -7  -1   8        105.35        105.25         4.86 o
  -6  -1   8         55.06         49.95         3.53 o
  -5  -1   8        284.00        289.30         7.52 o
  -4  -1   8       1584.33       1589.68        27.91 o
  -3  -1   8       1350.00       1379.25        21.03 o
  -2  -1   8        275.04        247.36         5.55 o
  -1  -1   8        135.59        119.20         3.66 o
   0  -1   8        459.61        472.14         8.77 o
   1  -1   8       1018.37        994.09        16.57 o
   2  -1   8        317.88        288.27         6.79 o
   3  -1   8        400.14        380.75         8.74 o
   4  -1   8        867.87        892.92        16.19 o
   5  -1   8        416.60        398.80         9.29 o
   6  -1   8         25.48         26.09         3.24 o
   7  -1   8         83.90         85.50         5.64 o
   8  -1   8          1.17         -2.72         8.83 o
   9  -1   8          1.41          3.66         7.33 o
  -9   0   8        120.43        129.47        15.83 o
  -8   0   8         10.27         14.16         4.36 o
  -7   0   8          0.81         -1.30         2.20 o
  -6   0   8        262.98        267.84         6.06 o
  -5   0   8         79.83         73.31         3.58 o
  -4   0   8          0.42          0.61         2.50 o
  -3   0   8        365.43        351.46         7.92 o
  -2   0   8        561.29        525.12         8.63 o
  -1   0   8        219.14        212.00         5.02 o
   0   0   8        254.36        294.34         6.96 o
   1   0   8       1243.35       1233.01        20.38 o
   2   0   8        470.91        424.62         7.86 o
   3   0   8        339.63        328.53         6.98 o
   4   0   8        845.26        865.35        18.00 o
   5   0   8        464.70        469.17        11.61 o
   6   0   8          9.62          6.31         4.16 o
   7   0   8          9.53         18.16         4.48 o
   8   0   8         56.55         63.29         8.99 o
  -9   1   8         53.04         51.70         5.86 o
  -8   1   8        115.18        107.38         6.54 o
  -7   1   8        125.65        118.57         5.32 o
  -6   1   8        158.59        168.75         5.56 o
  -5   1   8        281.21        292.11        29.15 o
  -4   1   8        234.77        230.53         6.45 o
  -3   1   8        147.97        152.82         5.01 o
  -2   1   8        434.90        405.75        11.83 o
  -1   1   8        303.56        287.51        10.53 o
   0   1   8         35.02         40.54         4.12 o
   1   1   8        158.31        150.31         4.61 o
   2   1   8        694.77        630.94        12.62 o
   3   1   8         35.58         34.59         2.65 o
   4   1   8         37.58         34.44         3.35 o
   5   1   8        265.57        266.72         8.30 o
   6   1   8         76.12         69.97         5.87 o
   7   1   8         19.05         19.47         4.59 o
   8   1   8        156.66        128.92        11.33 o
 -10   2   8        151.29        155.23        16.99 o
  -9   2   8         46.44         40.91         5.43 o
  -8   2   8          4.87          9.30         3.87 o
  -7   2   8        234.45        225.92         7.57 o
  -6   2   8          2.90         -1.91         2.33 o
  -5   2   8        158.22        155.40         6.64 o
  -4   2   8        546.09        539.11        10.32 o
  -3   2   8        113.18        101.79         4.24 o
  -2   2   8         35.79         27.81         2.26 o
  -1   2   8       1753.31       1887.48        49.48 o
   0   2   8        103.46        112.89         4.92 o
   1   2   8          2.29          2.74         2.42 o
   2   2   8        797.43        801.96        15.31 o
   3   2   8         39.88         43.11         3.10 o
   4   2   8         64.03         67.74         6.25 o
   5   2   8         27.70         29.86         3.78 o
   6   2   8        195.38        185.01         7.68 o
   7   2   8          2.34          5.16         7.50 o
   8   2   8         59.41         45.30         7.99 o
  -9   3   8        125.65        134.82        10.33 o
  -8   3   8         10.59          9.31         4.88 o
  -7   3   8         13.97         22.70         3.85 o
  -6   3   8        264.64        252.23         7.60 o
  -5   3   8         18.77         16.66         3.38 o
  -4   3   8         50.74         51.66         3.25 o
  -3   3   8        508.55        499.39        16.79 o
  -2   3   8        360.30        343.67        10.10 o
  -1   3   8         45.79         57.74         5.32 o
   0   3   8        982.74       1044.79        21.34 o
   1   3   8         50.71         41.42         5.94 o
   2   3   8         68.85         73.24         5.00 o
   3   3   8        394.89        399.41         9.24 o
   4   3   8        102.62        105.73         5.11 o
   5   3   8          1.00          2.07         2.73 o
   6   3   8         21.91         25.59         9.16 o
   7   3   8         96.90         66.29         8.66 o
  -9   4   8        102.15        112.51         9.19 o
  -8   4   8         38.43         35.96         4.93 o
  -7   4   8          0.85          1.19         3.40 o
  -6   4   8        192.13        189.30         6.84 o
  -5   4   8        138.64        118.17         6.73 o
  -4   4   8         24.43         22.64         3.09 o
  -3   4   8        257.04        270.43        11.20 o
  -2   4   8        351.22        335.15        12.59 o
  -1   4   8         38.28         41.31         5.10 o
   0   4   8         76.95         81.22         9.91 o
   1   4   8        115.60        100.79         6.25 o
   2   4   8        191.26        202.08        10.24 o
   3   4   8          5.99          3.33         3.21 o
   4   4   8        106.01        102.66         6.53 o
   5   4   8         16.44         10.61         4.93 o
   6   4   8         19.09         30.50        12.33 o
  -9   5   8          8.58         -4.88         5.87 o
  -8   5   8        208.97        221.11        10.82 o
  -7   5   8         78.00         73.83         5.91 o
  -6   5   8          9.22          4.00         4.56 o
  -5   5   8        131.12        139.06         8.83 o
  -4   5   8        268.26        285.56        12.28 o
  -3   5   8         43.49         39.11         7.31 o
  -2   5   8        182.40        205.47        14.15 o
  -1   5   8        109.21        141.38         9.61 o
   0   5   8        101.35        110.00        12.00 o
   1   5   8        190.16        156.60         9.91 o
   2   5   8        323.75        320.42        11.10 o
   3   5   8         67.17         47.74         7.36 o
   4   5   8         49.06         57.30         9.99 o
   5   5   8          9.09         11.66         7.99 o
   6   5   8          0.86          6.00         8.33 o
  -9   6   8          1.91          6.00         9.33 o
  -8   6   8         16.25         13.00         6.11 o
  -7   6   8         11.34          5.06         5.26 o
  -6   6   8         64.03         54.78        10.99 o
  -5   6   8        138.87        151.90        14.32 o
  -4   6   8        477.88        472.69        32.51 o
  -3   6   8        360.69        362.82        13.53 o
  -2   6   8         37.22         41.73         6.92 o
  -1   6   8         44.83         49.71         6.85 o
   0   6   8         31.94         40.99         5.35 o
   1   6   8         49.39         39.65         7.00 o
   2   6   8         49.25         46.60         5.64 o
   3   6   8         33.93         18.26         6.53 o
   4   6   8         73.94         61.13         8.79 o
   5   6   8         45.26         29.65         8.24 o
  -8   7   8          2.77          4.90         6.35 o
  -7   7   8         50.09         48.90        11.33 o
  -6   7   8        114.83        103.27        11.99 o
  -5   7   8         11.51         13.32         7.33 o
  -4   7   8         85.61         88.13        20.15 o
  -3   7   8         46.59         43.97         7.51 o
  -2   7   8         66.11        101.93        20.99 o
  -1   7   8         26.70         20.32        15.99 o
   0   7   8        199.86        213.77        14.17 o
   1   7   8          9.45         -1.41         6.76 o
   2   7   8          5.29         -3.00         7.33 o
   3   7   8         97.51        101.27        12.66 o
  -7   8   8          0.01         -2.00         8.66 o
  -6   8   8         27.88         28.65         8.66 o
  -5   8   8         52.41         40.64         9.33 o
  -4   8   8         14.68          9.17         7.72 o
  -3   8   8          9.16         18.21         7.15 o
  -2   8   8        168.63        242.84        29.31 o
  -1   8   8          0.36         18.65        16.99 o
   0   8   8         67.55         41.64        17.66 o
   1   8   8         63.93         58.30        18.99 o
   2   8   8          2.04         -7.66         8.66 o
  -6   9   8         20.71          4.33         8.99 o
  -5   9   8         17.51          8.66         8.66 o
  -4   9   8         26.33         20.21         8.13 o
  -3   9   8         10.00         -0.67        17.99 o
  -2   9   8          6.66          3.33        17.32 o
  -1   9   8        125.12        147.24        27.65 o
   0   9   8          6.52         23.32        18.65 o
   1   9   8         11.93         -6.00        15.99 o
   3 -10   9         14.31          8.33        12.99 o
  -2  -9   9          8.93          5.00         8.99 o
  -1  -9   9        119.52        122.92        13.99 o
   0  -9   9        113.44        110.60        12.66 o
   1  -9   9          8.48         16.42         7.92 o
   2  -9   9         85.49         92.44        12.44 o
   3  -9   9        170.24        173.70        16.63 o
   4  -9   9         89.83         61.29        14.32 o
   5  -9   9         69.79         78.95        14.99 o
  -3  -8   9         22.22         38.64         9.66 o
  -2  -8   9         53.96         48.07         5.83 o
  -1  -8   9         17.41         17.66         5.02 o
   0  -8   9        317.73        306.41        10.53 o
   1  -8   9        261.48        281.07        17.25 o
   2  -8   9         82.69         75.95        14.49 o
   3  -8   9         66.14         69.77        10.84 o
   4  -8   9        201.23        222.19        20.32 o
   5  -8   9          7.68         15.46        11.16 o
   6  -8   9         15.36         28.98        11.66 o
  -5  -7   9         24.87         22.60         5.42 o
  -4  -7   9         75.83         65.30        16.82 o
  -3  -7   9        136.49        134.37        15.66 o
  -2  -7   9        258.86        251.17         8.39 o
  -1  -7   9         73.96         73.70         5.29 o
   0  -7   9         17.59         10.76         4.35 o
   1  -7   9        220.11        239.88        13.85 o
   2  -7   9        138.77        154.29         8.31 o
   3  -7   9         48.45         51.77         6.05 o
   4  -7   9         78.41         62.45         9.49 o
   5  -7   9        163.64         97.54        22.65 o
   6  -7   9         64.45         59.89         6.38 o
   7  -7   9         82.95         87.71         9.67 o
  -6  -6   9          2.78          0.95         5.59 o
  -5  -6   9         16.49         14.71         4.87 o
  -4  -6   9        135.69        118.53         8.00 o
  -3  -6   9          7.82          9.89         4.23 o
  -2  -6   9         24.14         20.02         2.70 o
  -1  -6   9        434.86        396.42         9.05 o
   0  -6   9        131.76        132.70         9.55 o
   1  -6   9         22.33         22.95         4.90 o
   2  -6   9        707.92        776.97        18.91 o
   3  -6   9        126.99        135.25         8.92 o
   4  -6   9         34.67         43.90         6.00 o
   5  -6   9        589.95        636.34        15.91 o
   6  -6   9        163.28        179.16         8.49 o
   7  -6   9          1.78         -0.36         5.85 o
   8  -6   9         14.56          7.00        11.33 o
  -7  -5   9         74.42         51.44         6.55 o
  -6  -5   9         68.26         54.61         5.34 o
  -5  -5   9          3.06          9.08         3.56 o
  -4  -5   9        187.82        171.78         6.51 o
  -3  -5   9        172.72        172.36         6.99 o
  -2  -5   9          0.54         -0.65         2.74 o
  -1  -5   9        470.46        430.08        10.88 o
   0  -5   9         71.76         73.32         6.13 o
   1  -5   9        214.71        252.12         8.29 o
   2  -5   9         35.10         28.19         4.14 o
   3  -5   9        339.86        341.85        10.79 o
   4  -5   9        368.20        368.29        11.19 o
   5  -5   9        152.69        156.41         7.71 o
   6  -5   9        265.94        270.77        16.35 o
   7  -5   9         86.19         80.05         9.13 o
   8  -5   9          0.49          1.10         5.85 o
  -7  -4   9          3.61          2.67         3.89 o
  -6  -4   9        239.50        241.69         7.88 o
  -5  -4   9          7.62          6.42         2.94 o
  -4  -4   9         48.54         53.45         5.34 o
  -3  -4   9        663.30        665.46        11.12 o
  -2  -4   9         97.69         93.37         4.30 o
  -1  -4   9         75.80         58.29         3.47 o
   0  -4   9       1336.45       1447.89        27.91 o
   1  -4   9        219.08        236.61         8.74 o
   2  -4   9        379.86        317.89        19.26 o
   3  -4   9        421.99        406.55        11.53 o
   4  -4   9        180.74        199.18         8.24 o
   5  -4   9         76.29         76.27         7.85 o
   6  -4   9         37.77         48.11         8.21 o
   7  -4   9        231.29        252.65        12.97 o
   8  -4   9          9.87          1.87         5.98 o
  -8  -3   9         26.54         21.71         4.72 o
  -7  -3   9          2.27          2.14         3.63 o
  -6  -3   9         49.29         43.83         4.00 o
  -5  -3   9        173.30        178.89         6.19 o
  -4  -3   9        146.30        151.35         5.04 o
  -3  -3   9        185.31        192.44         5.59 o
  -2  -3   9        430.79        414.99         8.94 o
  -1  -3   9        569.30        548.59        18.78 o
   0  -3   9         17.76         14.77         3.24 o
   1  -3   9       1258.48       1349.78        25.32 o
   2  -3   9        188.85        155.76         8.09 o
   3  -3   9        186.89        180.75        10.32 o
   4  -3   9        431.31        428.35        10.61 o
   5  -3   9        377.43        393.07        10.33 o
   6  -3   9         46.35         43.53         4.62 o
   7  -3   9         26.54         29.61         4.72 o
   8  -3   9        293.58        299.55        10.76 o
  -8  -2   9         62.94         67.71        11.29 o
  -7  -2   9         28.29         25.15         4.22 o
  -6  -2   9          0.09         -1.66         2.75 o
  -5  -2   9        163.20        163.04         6.85 o
  -4  -2   9        127.80        135.18         4.78 o
  -3  -2   9          1.70          1.83         1.91 o
  -2  -2   9         54.70         48.59         3.18 o
  -1  -2   9        822.12        875.24        22.84 o
   0  -2   9        412.20        454.68         9.93 o
   1  -2   9        262.81        283.55        12.50 o
   2  -2   9        378.47        338.36        10.00 o
   3  -2   9        149.41        139.40         9.19 o
   4  -2   9         21.57         25.44         3.09 o
   5  -2   9        301.17        317.48         7.95 o
   6  -2   9        232.72        234.03         7.60 o
   7  -2   9          2.68          2.05         3.26 o
   8  -2   9         52.79         43.54         5.63 o
  -9  -1   9         35.68         39.88        10.16 o
  -8  -1   9          1.88         -2.98         2.98 o
  -7  -1   9        289.47        286.20         7.29 o
  -6  -1   9        285.94        290.67         7.16 o
  -5  -1   9         56.78         61.22         8.62 o
  -4  -1   9          7.08         13.93         2.74 o
  -3  -1   9        170.15        169.92        10.15 o
  -2  -1   9         63.68         56.11         4.48 o
  -1  -1   9        215.46        253.55        11.79 o
   0  -1   9        837.96        971.10        17.35 o
   1  -1   9        226.99        233.40         6.09 o
   2  -1   9        499.05        430.56        11.06 o
   3  -1   9        491.16        490.17        11.21 o
   4  -1   9         91.52        101.49         5.13 o
   5  -1   9        147.46        147.02         5.62 o
   6  -1   9         64.56         71.35         5.22 o
   7  -1   9         46.84         53.47         8.21 o
   8  -1   9          0.35          3.20         6.33 o
  -9   0   9         54.57         56.95         5.79 o
  -8   0   9          4.14          1.80         3.77 o
  -7   0   9         19.00         18.90         3.82 o
  -6   0   9        131.73        135.02         4.70 o
  -5   0   9        247.90        240.25         8.14 o
  -4   0   9          2.88          5.77         2.26 o
  -3   0   9        914.70        878.24        16.39 o
  -2   0   9        780.17        656.85        11.29 o
  -1   0   9         45.80         55.51         3.28 o
   0   0   9        162.91        175.26         5.84 o
   1   0   9         94.91         88.35         4.09 o
   2   0   9        302.37        267.68         6.67 o
   3   0   9        100.38        108.82         5.28 o
   4   0   9        148.39        149.75         6.41 o
   5   0   9        158.80        165.11         8.04 o
   6   0   9        251.87        253.66        10.57 o
   7   0   9        204.10        186.30        12.33 o
   8   0   9          0.96          4.66         6.33 o
  -9   1   9         51.45         42.08         6.60 o
  -8   1   9         73.11         71.06         5.74 o
  -7   1   9          6.51          8.75         3.08 o
  -6   1   9         49.34         47.19         3.58 o
  -5   1   9        408.83        412.41        14.60 o
  -4   1   9         93.48         87.28         5.72 o
  -3   1   9        209.60        209.83         5.91 o
  -2   1   9        544.93        449.14         9.99 o
  -1   1   9        292.49        333.35         8.55 o
   0   1   9          1.69          3.80         3.23 o
   1   1   9        227.48        240.80         6.70 o
   2   1   9        233.39        209.11         6.33 o
   3   1   9         19.60         17.32         2.81 o
   4   1   9        200.78        200.89         7.29 o
   5   1   9        204.70        203.13         9.15 o
   6   1   9         22.60         19.97         4.48 o
   7   1   9         12.39          7.66         6.00 o
   8   1   9          6.88          3.33         6.33 o
  -9   2   9         70.51         74.09        12.60 o
  -8   2   9        207.25        213.52         9.01 o
  -7   2   9         92.45         92.44         7.07 o
  -6   2   9         79.25         66.08         4.53 o
  -5   2   9         71.25         76.55         5.15 o
  -4   2   9        520.53        564.10        11.07 o
  -3   2   9        109.22        115.47         5.59 o
  -2   2   9        158.58        130.40         6.83 o
  -1   2   9       1386.03       1644.89        30.79 o
   0   2   9          9.07          2.30         2.51 o
   1   2   9         78.61         74.39         4.69 o
   2   2   9        240.71        228.46         8.58 o
   3   2   9        125.61        138.54         5.99 o
   4   2   9         13.04         12.14         2.85 o
   5   2   9        110.19        108.09         6.19 o
   6   2   9         53.21         45.55         5.64 o
   7   2   9         24.93         28.98         6.66 o
  -9   3   9         39.28         32.63         9.16 o
  -8   3   9          3.08         -3.57         4.79 o
  -7   3   9        168.38        165.94        10.67 o
  -6   3   9         78.84         77.15         4.80 o
  -5   3   9         74.54         79.36         5.44 o
  -4   3   9         76.81         82.78         4.77 o
  -3   3   9        317.95        296.23        11.85 o
  -2   3   9         47.10         45.98         8.04 o
  -1   3   9          3.23         12.01         4.18 o
   0   3   9       1598.04       1803.35        56.18 o
   1   3   9        229.07        207.45         9.17 o
   2   3   9         35.60         35.24         5.28 o
   3   3   9        379.02        361.30         8.56 o
   4   3   9          8.61          8.90         3.08 o
   5   3   9          0.17         -1.80         3.99 o
   6   3   9         56.66         57.63         6.16 o
   7   3   9          8.99          1.33         6.33 o
  -9   4   9         50.32         43.41         7.65 o
  -8   4   9         14.57          8.39         4.61 o
  -7   4   9         44.54         59.29         6.78 o
  -6   4   9        116.36        130.57         6.39 o
  -5   4   9         40.15         37.85         4.69 o
  -4   4   9         57.98         55.43         4.11 o
  -3   4   9        103.15         94.27         6.68 o
  -2   4   9        122.89        149.64        10.03 o
  -1   4   9          7.64         13.53         4.90 o
   0   4   9         45.98         49.44         8.24 o
   1   4   9        203.76        206.35         8.67 o
   2   4   9         20.94         13.55         4.12 o
   3   4   9         94.81         85.23         5.55 o
   4   4   9         89.15         88.85         6.92 o
   5   4   9         79.30         65.98         9.83 o
   6   4   9          3.86          2.66         8.33 o
  -9   5   9          9.46          9.12         7.33 o
  -8   5   9         72.46         69.30         6.25 o
  -7   5   9         87.51         79.08         6.52 o
  -6   5   9         97.14         87.57         6.15 o
  -5   5   9        247.15        288.48        12.36 o
  -4   5   9         23.81         26.60         4.35 o
  -3   5   9         40.87         32.74         7.71 o
  -2   5   9        247.64        311.19        14.20 o
  -1   5   9         72.86         99.45        10.48 o
   0   5   9          0.82          3.86         5.15 o
   1   5   9         69.01         66.61         7.83 o
   2   5   9          7.71         11.14         5.84 o
   3   5   9          0.10          4.39         4.88 o
   4   5   9         49.73         43.25         7.76 o
   5   5   9         39.29         35.93         8.07 o
  -8   6   9         74.04         72.25         8.44 o
  -7   6   9         25.43         18.69         8.49 o
  -6   6   9        172.42        168.85        10.72 o
  -5   6   9         14.15         13.66         7.33 o
  -4   6   9          8.85          2.64         5.89 o
  -3   6   9        127.78        161.27        13.16 o
  -2   6   9        166.28        183.48        12.22 o
  -1   6   9        177.47        225.58        13.65 o
   0   6   9         15.74         14.91         6.39 o
   1   6   9          0.15         -0.33         5.55 o
   2   6   9         44.78         55.63        13.32 o
   3   6   9        112.51         83.52         9.28 o
   4   6   9          9.30          9.86        12.33 o
  -8   7   9         14.28          9.83         6.95 o
  -7   7   9         75.63         80.28         8.60 o
  -6   7   9          1.75          2.17         5.64 o
  -5   7   9         69.87         65.62        10.99 o
  -4   7   9        125.24        136.92        14.68 o
  -3   7   9        135.42        135.26        14.06 o
  -2   7   9         55.94         57.72        15.82 o
  -1   7   9         21.94         23.10         9.49 o
   0   7   9         33.16         55.67        10.80 o
   1   7   9          5.89         18.65        15.99 o
   3   7   9          0.95          3.33         9.33 o
  -6   8   9         48.25         46.97        10.33 o
  -5   8   9         48.04         39.97         9.99 o
  -4   8   9         40.34         36.30         8.72 o
  -3   8   9         63.67         42.54         8.64 o
  -2   8   9         59.90         80.28        21.65 o
  -1   8   9         13.99         13.66        17.66 o
   0   8   9          7.23         11.33        16.99 o
   1   8   9         48.49         50.30        19.99 o
   2   8   9          4.14        -13.99        14.66 o
  -5   9   9          9.95         25.65        10.33 o
  -4   9   9         17.47         14.69         8.50 o
  -3   9   9          1.35         -6.42         7.05 o
  -2   9   9         16.82         13.66        18.99 o
  -1   9   9         34.09         54.96        23.65 o
   0   9   9          0.08          3.33        17.99 o
  -1  -9  10        132.54        115.93        14.32 o
   0  -9  10         57.41         37.31        10.66 o
   1  -9  10          3.81          0.00         7.76 o
   2  -9  10        133.11        176.55        29.65 o
   3  -9  10        122.78        120.32        19.32 o
   4  -9  10          1.75        -11.99        11.99 o
  -3  -8  10        204.16        195.54        16.32 o
  -2  -8  10         16.09         10.33         9.33 o
  -1  -8  10          1.79          1.02         4.02 o
   0  -8  10        232.86        218.28        16.74 o
   1  -8  10        119.55        155.23        16.99 o
   2  -8  10         28.27         44.97        18.32 o
   3  -8  10        120.97        132.79        18.99 o
   4  -8  10        186.86        185.96        16.08 o
   5  -8  10          3.99          7.66        11.99 o
   6  -8  10         99.42        101.60        16.66 o
  -5  -7  10         55.30         33.31         7.66 o
  -4  -7  10         33.96         32.32         8.49 o
  -3  -7  10         18.29         13.20         4.93 o
  -2  -7  10         15.17          7.95         3.12 o
  -1  -7  10          1.51         -0.60         3.44 o
   0  -7  10         70.97         70.47        10.96 o
   1  -7  10        492.27        600.09        21.78 o
   2  -7  10        247.45        275.48        14.45 o
   3  -7  10        286.23        312.96        15.59 o
   4  -7  10        237.77        230.06        16.48 o
   5  -7  10        120.81        113.47        12.08 o
   6  -7  10         20.44         14.65         7.22 o
   7  -7  10         12.18          7.99        12.33 o
  -6  -6  10          4.73          4.66         6.00 o
  -5  -6  10         96.73         93.02         6.97 o
  -4  -6  10         73.64         69.46        12.49 o
  -3  -6  10          2.56          5.33         3.97 o
  -2  -6  10        153.34        142.21        10.86 o
  -1  -6  10        262.37        257.65        13.65 o
   0  -6  10          9.77         11.40         3.90 o
   1  -6  10        148.66        191.22        11.77 o
   2  -6  10        346.74        374.83        16.03 o
   3  -6  10         73.53         74.96         7.32 o
   4  -6  10         92.07         93.68         8.19 o
   5  -6  10        135.67        134.35         9.36 o
   6  -6  10         60.82         73.47        17.16 o
   7  -6  10         75.57         77.13        12.49 o
  -6  -5  10         16.79         12.26         4.12 o
  -5  -5  10         47.82         27.02         4.60 o
  -4  -5  10        165.42        142.69         7.90 o
  -3  -5  10         48.47         53.40         4.56 o
  -2  -5  10         16.15         11.07         4.02 o
  -1  -5  10        148.51        145.86         7.85 o
   0  -5  10        121.09        137.15         6.26 o
   1  -5  10          9.43          8.57         3.44 o
   2  -5  10        284.51        306.29         9.59 o
   3  -5  10        320.02        279.71        13.61 o
   4  -5  10         16.56          7.11         4.27 o
   5  -5  10         87.52         84.77        12.83 o
   6  -5  10        223.41        237.72        11.81 o
   7  -5  10         35.39         16.57         7.04 o
   8  -5  10         15.00         15.99        12.66 o
  -7  -4  10         76.04         68.28         5.35 o
  -6  -4  10         39.07         36.02         4.26 o
  -5  -4  10         69.07         79.64         4.94 o
  -4  -4  10          2.80          1.71         3.22 o
  -3  -4  10        556.42        509.48        17.17 o
  -2  -4  10        109.15         83.92         4.37 o
  -1  -4  10          3.40          2.55         2.63 o
   0  -4  10       1131.38       1308.14        29.67 o
   1  -4  10         60.55         73.07         4.88 o
   2  -4  10         11.35         11.56         4.19 o
   3  -4  10        170.68        140.28         9.04 o
   4  -4  10        145.64        147.86        10.45 o
   5  -4  10         22.73         26.73         6.46 o
   6  -4  10        256.02        260.74        11.62 o
   7  -4  10         48.14         48.94         9.16 o
   8  -4  10         37.11         39.64        12.66 o
  -8  -3  10         37.81         34.98         8.66 o
  -7  -3  10          0.47         -3.59         3.59 o
  -6  -3  10        135.30        124.08        10.32 o
  -5  -3  10        125.22        126.65         6.55 o
  -4  -3  10         10.09          6.80         2.89 o
  -3  -3  10         61.92         53.59         4.24 o
  -2  -3  10        625.06        553.67        16.14 o
  -1  -3  10         22.06         31.44         3.38 o
   0  -3  10         97.47        129.78         7.15 o
   1  -3  10       1156.24       1278.19        24.38 o
   2  -3  10        446.00        417.81        13.69 o
   3  -3  10          5.78          4.98         3.83 o
   4  -3  10        295.05        283.53        12.42 o
   5  -3  10         82.18         88.48         6.26 o
   6  -3  10         45.88         47.63         6.11 o
   7  -3  10         79.81         84.89         6.06 o
   8  -3  10         18.83         21.78         8.13 o
  -8  -2  10         78.09         64.47         5.92 o
  -7  -2  10          2.12          4.84         3.88 o
  -6  -2  10         51.03         42.38         4.60 o
  -5  -2  10        145.13        154.70         7.05 o
  -4  -2  10        133.82        134.59         6.40 o
  -3  -2  10         21.52         15.63         3.39 o
  -2  -2  10        305.30        268.45         7.82 o
  -1  -2  10        217.25        245.86         8.00 o
   0  -2  10        122.62        128.87         6.93 o
   1  -2  10        176.61        191.87         7.93 o
   2  -2  10        639.13        593.48        21.20 o
   3  -2  10        199.28        178.03         7.47 o
   4  -2  10         88.08         86.61         5.16 o
   5  -2  10        166.40        167.66         8.54 o
   6  -2  10        197.35        198.41         7.08 o
   7  -2  10          8.54          4.88         3.99 o
   8  -2  10         64.88         51.44         6.14 o
  -8  -1  10         19.22         15.77         3.67 o
  -7  -1  10         42.95         37.17         7.74 o
  -6  -1  10        171.97        164.96         5.88 o
  -5  -1  10        487.98        474.53        12.86 o
  -4  -1  10        542.00        590.51        12.92 o
  -3  -1  10        230.25        208.55        11.25 o
  -2  -1  10        174.80        136.50         5.83 o
  -1  -1  10        125.79        144.88         7.28 o
   0  -1  10        404.63        495.96        15.88 o
   1  -1  10         11.88         11.56         3.34 o
   2  -1  10        298.05        270.43         8.66 o
   3  -1  10        303.17        294.15        10.65 o
   4  -1  10          0.96          2.48         2.80 o
   5  -1  10         11.29          6.99         3.38 o
   6  -1  10        228.44        246.96         9.07 o
   7  -1  10         30.91         39.68         6.67 o
   8  -1  10          1.64         10.99         7.33 o
  -9   0  10          5.35          7.99         7.66 o
  -8   0  10         24.98         20.13         4.56 o
  -7   0  10         43.62         43.33        10.53 o
  -6   0  10         99.71        108.41         7.42 o
  -5   0  10        351.32        371.15        10.92 o
  -4   0  10        282.80        301.02        10.05 o
  -3   0  10         32.39         35.38         4.39 o
  -2   0  10        177.76        147.61         5.96 o
  -1   0  10        319.98        400.86        11.24 o
   0   0  10        714.58        868.60        17.79 o
   1   0  10        360.81        378.37         9.03 o
   2   0  10          8.60          5.66         2.76 o
   3   0  10        370.17        358.96         9.51 o
   4   0  10        401.80        405.33        10.38 o
   5   0  10         26.64         17.41         7.09 o
   6   0  10          3.00          0.72         4.22 o
   7   0  10        113.19        121.59        11.99 o
   8   0  10          6.04         -0.33         6.66 o
  -9   1  10         10.93          0.33         7.66 o
  -8   1  10         23.25         13.43         4.32 o
  -7   1  10          8.74         11.15         3.85 o
  -6   1  10         71.26         77.83         5.13 o
  -5   1  10         75.96         76.75        12.49 o
  -4   1  10         85.97         91.58         7.06 o
  -3   1  10         20.50         21.12         3.34 o
  -2   1  10        485.36        423.28        22.60 o
  -1   1  10         77.24         86.15         5.32 o
   0   1  10        102.28        115.81         7.11 o
   1   1  10        455.14        471.95        14.21 o
   2   1  10         46.02         42.84         3.50 o
   3   1  10          0.59         -2.40         2.83 o
   4   1  10         51.36         51.31         4.35 o
   5   1  10         37.34         47.12         5.50 o
   6   1  10          4.33          0.51         3.98 o
   7   1  10        103.95         85.28         9.66 o
  -9   2  10          1.37         -1.07         4.76 o
  -8   2  10        128.34        129.33        10.54 o
  -7   2  10          4.46         12.98         4.64 o
  -6   2  10         45.09         34.32         5.05 o
  -5   2  10         92.92         84.37         7.76 o
  -4   2  10        305.16        307.13         7.87 o
  -3   2  10          1.56          0.05         2.68 o
  -2   2  10        161.67        149.37        12.74 o
  -1   2  10        265.15        349.43        10.24 o
   0   2  10         31.25         30.04         5.28 o
   1   2  10         72.14         72.71         6.80 o
   2   2  10        135.33        120.66         6.98 o
   3   2  10         71.80         73.35         5.82 o
   4   2  10          2.61          2.37         3.18 o
   5   2  10        174.72        168.32         7.79 o
   6   2  10          2.21         -0.89         7.99 o
   7   2  10         15.15         10.66         6.33 o
  -9   3  10          0.46          5.03         6.16 o
  -8   3  10         23.48         22.58         6.07 o
  -7   3  10        324.40        335.00        11.32 o
  -6   3  10         51.82         51.47         4.57 o
  -5   3  10          1.81         -0.32         4.63 o
  -4   3  10         82.56         73.90         4.84 o
  -3   3  10        327.08        305.49        16.11 o
  -2   3  10         27.74         30.45         4.22 o
  -1   3  10        201.36        255.16        11.82 o
   0   3  10        192.86        210.36        11.82 o
   1   3  10          0.13         -2.29         3.60 o
   2   3  10        125.36        111.94         7.03 o
   3   3  10         44.24         43.88         5.62 o
   4   3  10         38.79         38.68         4.90 o
   5   3  10         11.40          8.88         4.79 o
   6   3  10        132.19        129.25        11.66 o
  -9   4  10          7.18          6.32         8.83 o
  -8   4  10          1.15          2.82         4.48 o
  -7   4  10          8.71          9.13         6.63 o
  -6   4  10        249.22        263.19         8.80 o
  -5   4  10         58.37         64.59         5.83 o
  -4   4  10        114.83        117.08         6.15 o
  -3   4  10        169.99        140.11        15.99 o
  -2   4  10         49.34         61.58         7.07 o
  -1   4  10         94.92        115.60         8.94 o
   0   4  10         91.10        109.06         8.51 o
   1   4  10        236.26        259.00        10.14 o
   2   4  10        171.78        146.52         8.39 o
   3   4  10         38.40         26.43         5.45 o
   4   4  10         27.39         29.69         7.75 o
   5   4  10          0.25          0.44         6.84 o
  -8   5  10         21.29         17.85         5.36 o
  -7   5  10          0.15         -1.42         4.60 o
  -6   5  10         89.43         86.03         7.24 o
  -5   5  10        107.26        130.65        10.83 o
  -4   5  10         11.62          5.87         6.64 o
  -3   5  10         82.60         79.94         7.68 o
  -2   5  10        114.01        152.14        11.17 o
  -1   5  10         34.90         43.97         7.25 o
   0   5  10         32.04         40.77         6.94 o
   1   5  10        237.24        235.10        25.70 o
   2   5  10         62.93         46.77         7.92 o
   3   5  10         36.11         21.65        11.33 o
   4   5  10         10.48         -0.19         7.20 o
   5   5  10          4.20          7.66         9.33 o
  -8   6  10         12.88         14.30         7.18 o
  -7   6  10          1.09          4.53         6.00 o
  -6   6  10         16.14          0.43         5.50 o
  -5   6  10        197.12        191.95        12.42 o
  -4   6  10        168.69        154.76        14.73 o
  -3   6  10          0.12         -4.51         4.51 o
  -2   6  10         23.17         19.45         6.99 o
  -1   6  10         76.70         87.27        10.84 o
   0   6  10         53.19         47.37         7.66 o
   1   6  10         39.30         21.56         9.04 o
   2   6  10         14.66         11.66        11.99 o
   3   6  10         47.87         32.65        13.66 o
   4   6  10         60.99         29.65        14.32 o
  -7   7  10        110.00        106.81        12.66 o
  -6   7  10          1.11         -5.65         5.65 o
  -5   7  10          2.31          3.66         8.33 o
  -4   7  10          1.65         -4.24         5.16 o
  -3   7  10          1.39         -4.59         5.43 o
  -2   7  10          0.00         -7.21         7.28 o
  -1   7  10         90.29         96.74        13.28 o
   0   7  10         35.19         38.34         9.89 o
   1   7  10          8.15          4.39         6.74 o
   2   7  10         33.54         34.19        10.32 o
  -6   8  10         46.75         42.31        10.99 o
  -5   8  10         10.74          3.66         9.33 o
  -4   8  10          4.20         15.18         7.95 o
  -3   8  10         45.80         31.65        10.33 o
  -2   8  10         14.46         38.98        19.65 o
  -1   8  10         14.97         24.65        18.99 o
   0   8  10         18.11         32.31        19.32 o
   1   8  10          3.02         -1.33        16.66 o
  -2  -8  11         30.58         27.65        10.33 o
  -1  -8  11         24.76          7.66         9.33 o
   0  -8  11        173.36        101.60        13.32 o
   3  -8  11        159.67        188.55        27.98 o
   4  -8  11         59.87         62.47        11.36 o
   5  -8  11          0.56         -6.33        12.66 o
  -4  -7  11        123.65        145.91        13.32 o
  -3  -7  11         58.92         57.74         8.66 o
  -2  -7  11        297.02        266.88        22.70 o
  -1  -7  11          3.02          3.85         3.84 o
   0  -7  11          8.18         15.81         7.82 o
   1  -7  11        114.89        136.13        15.03 o
   2  -7  11          7.20         15.36         9.72 o
   3  -7  11         31.04         21.54        10.33 o
   4  -7  11        142.27        112.10        13.32 o
   5  -7  11         19.03         39.31        12.99 o
   6  -7  11          4.38          1.08         7.60 o
  -5  -6  11         83.86         60.49         9.93 o
  -4  -6  11         89.45        111.22        22.32 o
  -3  -6  11        106.40        115.01        10.66 o
  -2  -6  11        168.28        135.26        11.55 o
  -1  -6  11         74.19         72.44        10.22 o
   0  -6  11          6.79          9.27         4.74 o
   1  -6  11        339.42        407.99        16.75 o
   2  -6  11        189.64        209.63         9.81 o
   3  -6  11         20.30         20.29         5.20 o
   4  -6  11        286.15        245.24        15.53 o
   5  -6  11        263.36        270.25        14.83 o
   6  -6  11          8.95         -0.67         8.99 o
  -6  -5  11          8.67         14.11         4.56 o
  -5  -5  11         18.43         15.47         4.67 o
  -4  -5  11        134.13        132.57        20.99 o
  -3  -5  11         18.36         11.23         4.06 o
  -2  -5  11         32.79         28.85         4.15 o
  -1  -5  11        336.70        350.26        20.87 o
   0  -5  11        142.22        157.98         6.94 o
   1  -5  11         23.14         34.19         4.52 o
   2  -5  11        389.99        440.97        11.84 o
   3  -5  11        278.60        256.63        11.63 o
   4  -5  11          5.25          0.83         4.93 o
   5  -5  11        139.35        144.28        10.12 o
   6  -5  11         51.67         50.97        10.66 o
   7  -5  11         13.43          1.00         8.66 o
  -7  -4  11         40.35         14.32         7.00 o
  -6  -4  11          3.66          4.84         3.41 o
  -5  -4  11          7.29          7.78         3.61 o
  -4  -4  11        143.20        145.38         7.84 o
  -3  -4  11        199.90        179.62        11.35 o
  -2  -4  11          6.42          3.31         3.18 o
  -1  -4  11        149.83        164.42         6.72 o
   0  -4  11        150.44        187.61         7.11 o
   1  -4  11        163.37        193.69         7.61 o
   2  -4  11         85.97         87.03         6.85 o
   3  -4  11        364.69        332.11        12.88 o
   4  -4  11        204.84        171.36        10.41 o
   5  -4  11         14.25          3.11         6.20 o
   6  -4  11        165.36        154.35        12.83 o
   7  -4  11         13.83          5.33         8.33 o
  -7  -3  11          7.97          8.57         4.39 o
  -6  -3  11        152.27        156.43         8.28 o
  -5  -3  11         18.80         18.58         4.96 o
  -4  -3  11          5.56          3.38         3.05 o
  -3  -3  11         51.33         58.32         5.06 o
  -2  -3  11        369.37        331.17        16.99 o
  -1  -3  11         33.90         30.14         3.95 o
   0  -3  11        139.37        152.30         7.85 o
   1  -3  11        290.87        327.58         9.39 o
   2  -3  11         40.08         41.14         5.30 o
   3  -3  11        330.42        275.94        11.88 o
   4  -3  11        164.74        158.71         9.88 o
   5  -3  11        151.34        127.20         8.39 o
   6  -3  11          4.54          3.90         4.72 o
   7  -3  11        293.85        293.44        22.82 o
  -8  -2  11         24.66         17.66         7.66 o
  -7  -2  11         40.20         28.93         4.86 o
  -6  -2  11          3.76          6.21         4.60 o
  -5  -2  11        151.22        168.94         9.28 o
  -4  -2  11         71.89         77.33         7.47 o
  -3  -2  11         20.60         20.85         4.72 o
  -2  -2  11        211.43        179.44        14.18 o
  -1  -2  11        282.10        338.09        11.17 o
   0  -2  11         19.38         21.68         4.91 o
   1  -2  11        187.97        200.28         8.24 o
   2  -2  11        123.74        120.58         6.59 o
   3  -2  11        148.03        126.53         6.87 o
   4  -2  11         37.10         24.47         4.77 o
   5  -2  11        155.57        153.76         7.70 o
   6  -2  11         27.90         31.30         4.63 o
   7  -2  11         42.14         44.33         6.78 o
  -8  -1  11         60.57         54.31         5.88 o
  -7  -1  11         84.80         84.31         6.02 o
  -6  -1  11          8.37          0.05         3.74 o
  -5  -1  11         96.83         93.02         6.52 o
  -4  -1  11         79.44         83.80         6.44 o
  -3  -1  11         82.10         59.80         5.16 o
  -2  -1  11         10.39         11.39         3.27 o
  -1  -1  11        485.43        638.16        16.40 o
   0  -1  11        111.45        117.59         8.40 o
   1  -1  11         70.26         80.54         5.40 o
   2  -1  11        246.99        252.13         8.55 o
   3  -1  11        218.10        177.59        11.65 o
   4  -1  11         13.56         11.39         5.17 o
   5  -1  11          2.38          6.93         4.16 o
   6  -1  11         40.80         42.10         5.26 o
   7  -1  11         11.55          9.20         5.59 o
  -8   0  11          0.37          4.90         4.31 o
  -7   0  11         62.83         61.74         6.16 o
  -6   0  11          7.38          8.60         5.10 o
  -5   0  11         91.83         95.13        19.49 o
  -4   0  11        549.63        525.54        14.74 o
  -3   0  11        762.21        654.19        25.44 o
  -2   0  11         88.25         81.81         4.78 o
  -1   0  11         63.35         86.02         5.58 o
   0   0  11        126.96        160.76         7.36 o
   1   0  11        309.69        352.76        11.16 o
   2   0  11        109.90        100.05         5.64 o
   3   0  11        113.76        101.55        10.96 o
   4   0  11        297.24        286.45         9.37 o
   5   0  11        153.95        140.00         8.26 o
   6   0  11         10.80         15.93         5.17 o
   7   0  11         33.43         18.65         7.33 o
  -8   1  11          3.00          4.66         7.99 o
  -7   1  11          1.15         -2.82         4.98 o
  -6   1  11        103.02        112.64         6.55 o
  -5   1  11         44.84         41.13         7.42 o
  -4   1  11          2.76         -3.33         3.33 o
  -3   1  11        183.81        152.90        11.20 o
  -2   1  11        108.06        106.18         6.70 o
  -1   1  11         18.07         25.16         3.97 o
   0   1  11         73.48         93.08         6.95 o
   1   1  11        376.57        419.08        12.56 o
   2   1  11        150.30        146.46         8.38 o
   3   1  11         92.84         78.30         5.46 o
   4   1  11        252.38        252.54        10.33 o
   5   1  11        180.76        174.77         8.91 o
   6   1  11         12.15         18.99         7.00 o
   7   1  11          1.82          2.33         6.33 o
  -8   2  11         34.16         34.09         6.92 o
  -7   2  11         38.76         35.84         5.69 o
  -6   2  11         51.74         45.82         5.93 o
  -5   2  11        138.52        132.60        10.13 o
  -4   2  11         65.22         59.03         4.20 o
  -3   2  11         31.82         23.72         4.02 o
  -2   2  11        177.96        223.46        18.66 o
  -1   2  11         69.28         97.01        17.32 o
   0   2  11         26.66         31.26        13.66 o
   1   2  11         94.52        105.31        14.32 o
   2   2  11        158.83        155.64         8.25 o
   3   2  11          9.80          3.49         4.24 o
   4   2  11         17.46          2.91         4.21 o
   5   2  11         48.59         37.65         5.67 o
   6   2  11          8.17          9.66         6.66 o
  -8   3  11          2.31         13.99         9.33 o
  -7   3  11         77.23         79.86        10.16 o
  -6   3  11          2.87         -4.29         4.29 o
  -5   3  11         66.51         63.54         6.16 o
  -4   3  11        181.67        153.27         7.20 o
  -3   3  11         44.06         30.21         8.51 o
  -2   3  11          3.21          7.84         4.09 o
  -1   3  11        547.93        727.15        22.41 o
   0   3  11         10.70         14.44         5.24 o
   1   3  11          0.58         -4.07         4.07 o
   2   3  11        228.69        219.37        15.74 o
   3   3  11          9.54          6.46         4.89 o
   4   3  11          7.92         -4.28         6.04 o
   5   3  11          1.79         -5.53         5.53 o
   6   3  11         51.25         33.65         8.66 o
  -8   4  11          5.93          1.01         6.45 o
  -7   4  11         14.01         15.18         6.21 o
  -6   4  11         65.44         58.73        11.99 o
  -5   4  11          2.48         -4.17         4.64 o
  -4   4  11         10.28          3.77         3.74 o
  -3   4  11        102.67        113.77        12.60 o
  -2   4  11         58.38         75.75         5.88 o
  -1   4  11         59.36         61.27         7.65 o
   0   4  11        268.76        317.00        13.98 o
   1   4  11         12.64          5.45         7.68 o
   2   4  11         35.08         24.93         5.33 o
   3   4  11        103.60         82.31         9.12 o
   4   4  11         14.13         14.71        11.66 o
   5   4  11          0.30         -0.67        12.99 o
  -8   5  11          7.52          4.30         5.42 o
  -7   5  11          2.20         -1.33         6.07 o
  -6   5  11         62.01         69.27         7.97 o
  -5   5  11         54.61         47.76         7.19 o
  -4   5  11          2.20         -2.14         4.38 o
  -3   5  11         59.64         54.02        14.22 o
  -2   5  11         91.38        115.61        10.60 o
  -1   5  11          7.53         12.85         6.63 o
   0   5  11         42.87         49.97         8.17 o
   1   5  11         21.14         21.43         9.04 o
   2   5  11         30.60         13.66        11.33 o
   3   5  11          2.56          2.00        11.66 o
   4   5  11         13.44        -10.33        11.33 o
  -7   6  11         35.06         26.70         7.99 o
  -6   6  11         12.01         12.95         6.45 o
  -5   6  11         36.98         43.66         8.15 o
  -4   6  11         69.20         51.33         7.42 o
  -3   6  11         12.36         12.39         5.62 o
  -2   6  11         55.05         71.62         9.16 o
  -1   6  11         10.37         18.70         7.49 o
   0   6  11         22.06         28.03         7.43 o
   1   6  11         44.56         38.01         8.63 o
   2   6  11         89.40         76.83        11.75 o
   3   6  11         33.45         33.31        13.66 o
  -6   7  11          8.97          2.44         6.35 o
  -5   7  11         31.42         17.66         9.66 o
  -4   7  11        117.43         99.55        18.12 o
  -3   7  11        140.83        122.04        20.62 o
  -2   7  11         17.60         17.06         7.92 o
  -1   7  11          9.10         21.07         8.60 o
   0   7  11          1.11          3.12         7.30 o
   1   7  11         12.05          5.87         7.28 o
   2   7  11         13.54          5.26         8.87 o
  -4   8  11         40.37         28.33        10.49 o
  -3   8  11          3.66         -6.09         7.60 o
  -2   8  11          3.81          0.67        18.32 o
  -1   8  11          5.82         -4.66        17.99 o
   0   8  11         47.20         41.31        20.32 o
   0  -8  12         68.47         53.08        12.83 o
   1  -8  12          2.18          7.99        15.99 o
   2  -8  12         56.71         47.64        18.99 o
   3  -8  12         87.75        110.26        21.99 o
  -3  -7  12         11.04          2.96        10.99 o
  -2  -7  12         11.07          7.45         5.24 o
  -1  -7  12          2.66          0.94         7.65 o
   0  -7  12        191.65        244.74        22.99 o
   1  -7  12        181.24        225.15        18.87 o
   2  -7  12         71.12         71.02        12.59 o
   3  -7  12         44.82         37.64        16.66 o
   4  -7  12        133.88        101.60        19.65 o
   5  -7  12         16.08         16.32         9.99 o
  -4  -6  12         30.97         31.66         5.18 o
  -3  -6  12         63.50         43.76         9.69 o
  -2  -6  12        206.36        119.59        13.66 o
  -1  -6  12         73.01        117.26        20.65 o
   0  -6  12         12.25         18.16         9.62 o
   1  -6  12        127.09        141.58        14.92 o
   2  -6  12         60.90         65.67         7.84 o
   3  -6  12         52.60         54.05         9.56 o
   4  -6  12         43.75         27.95         6.67 o
   5  -6  12         72.92         62.86        13.82 o
   6  -6  12         34.00         22.65        13.32 o
  -5  -5  12         14.79          9.68         4.70 o
  -4  -5  12         73.89         55.28         7.11 o
  -3  -5  12          0.93         -2.04         4.14 o
  -2  -5  12         34.42         37.24         8.08 o
  -1  -5  12        201.08        215.16        11.03 o
   0  -5  12         67.73         79.47         6.19 o
   1  -5  12          3.55          5.91         4.71 o
   2  -5  12        353.51        401.18        13.25 o
   3  -5  12         68.60         60.65         7.09 o
   4  -5  12         17.20          3.20         6.23 o
   5  -5  12        268.98        246.20        15.13 o
   6  -5  12        106.02         88.99        10.64 o
  -6  -4  12         30.34         32.73         5.24 o
  -5  -4  12          2.24          1.59         4.20 o
  -4  -4  12        112.67        104.27         6.08 o
  -3  -4  12         75.08         69.26         6.00 o
  -2  -4  12          0.40          1.69         3.80 o
  -1  -4  12        286.06        317.95         9.76 o
   0  -4  12         33.89         44.02         4.39 o
   1  -4  12         70.87         60.40         5.85 o
   2  -4  12         42.24         45.68         4.73 o
   3  -4  12        107.25        100.41         8.09 o
   4  -4  12        158.83        137.11        10.09 o
   5  -4  12         58.98         49.12         7.65 o
   6  -4  12        120.35        143.91        15.66 o
  -7  -3  12          0.53          2.33         7.00 o
  -6  -3  12        103.95        101.02        12.86 o
  -5  -3  12          4.50          1.69        12.49 o
  -4  -3  12         33.60         26.73         5.11 o
  -3  -3  12        382.78        308.21        25.19 o
  -2  -3  12         56.62         52.28         8.40 o
  -1  -3  12         41.57         46.08         5.54 o
   0  -3  12        778.77        981.78        24.33 o
   1  -3  12         29.54         31.65         4.79 o
   2  -3  12        159.44        159.36        11.72 o
   3  -3  12        166.12        163.17         9.91 o
   4  -3  12         97.31         92.33         8.16 o
   5  -3  12         23.63         19.45         7.36 o
   6  -3  12         18.66          8.22         6.00 o
   7  -3  12         71.46         52.30        10.99 o
  -7  -2  12          1.41          3.38         6.19 o
  -6  -2  12         31.61         20.45         6.83 o
  -5  -2  12         47.86         47.67         6.95 o
  -4  -2  12         42.09         27.09         4.57 o
  -3  -2  12         75.52         61.45         6.61 o
  -2  -2  12        182.81        168.38         8.74 o
  -1  -2  12        172.10        210.30         8.24 o
   0  -2  12          0.67         -0.43         4.80 o
   1  -2  12        414.81        483.48        13.52 o
   2  -2  12         88.05         89.67         9.88 o
   3  -2  12        118.00        106.36         6.74 o
   4  -2  12        244.45        222.71         9.41 o
   5  -2  12        121.77        115.31        16.16 o
   6  -2  12         11.43         12.27         4.97 o
   7  -2  12          4.65         14.99         8.33 o
  -8  -1  12         47.71         28.98         8.66 o
  -7  -1  12         12.15          5.88        16.49 o
  -6  -1  12          0.64         -1.51         4.32 o
  -5  -1  12         50.16         49.09         8.20 o
  -4  -1  12         66.39         46.85         5.97 o
  -3  -1  12          1.62         -4.33         4.33 o
  -2  -1  12         35.27         44.90         4.54 o
  -1  -1  12        221.79        295.24        11.99 o
   0  -1  12        155.61        193.19        11.23 o
   1  -1  12        131.72        151.31         8.53 o
   2  -1  12        106.71        125.41         6.76 o
   3  -1  12         18.59         14.52         4.22 o
   4  -1  12          9.03          7.41         4.54 o
   5  -1  12         68.59         60.80         6.27 o
   6  -1  12         89.73         93.26        15.82 o
   7  -1  12          0.01          5.00         8.33 o
  -8   0  12          0.23         10.99         8.99 o
  -7   0  12        105.51        127.89         9.99 o
  -6   0  12        207.35        253.42        13.00 o
  -5   0  12         49.84         48.31        13.99 o
  -4   0  12          7.62          0.65         8.56 o
  -3   0  12         37.38         25.68         5.10 o
  -2   0  12         40.60         51.18         5.04 o
  -1   0  12         53.74         77.61        11.23 o
   0   0  12        258.14        326.20        14.13 o
   1   0  12         72.16         73.50         7.35 o
   2   0  12        172.39        173.60         7.30 o
   3   0  12        161.08        153.32         9.38 o
   4   0  12         35.09         32.68         5.49 o
   5   0  12         52.67         42.84         6.87 o
   6   0  12         16.37          6.00         8.33 o
  -8   1  12          1.98          2.00         8.33 o
  -7   1  12         12.80         13.16         6.12 o
  -6   1  12         38.70         46.97        12.33 o
  -5   1  12         63.86         59.28         8.83 o
  -4   1  12          1.52         -2.63         3.77 o
  -3   1  12        243.59        217.80        16.78 o
  -2   1  12        428.61        518.65        12.06 o
  -1   1  12         11.58         16.34         4.13 o
   0   1  12         53.74         61.10         5.94 o
   1   1  12         11.27         22.08         6.16 o
   2   1  12         57.95         43.90         5.23 o
   3   1  12         34.24         11.37         8.57 o
   4   1  12         24.60         18.68         7.83 o
   5   1  12         36.61         36.66         5.90 o
   6   1  12         38.62         29.08         9.33 o
  -8   2  12         32.90         27.04         9.49 o
  -7   2  12          0.53         -1.72         5.87 o
  -6   2  12         12.30         19.65        10.66 o
  -5   2  12        124.18        118.86        14.16 o
  -4   2  12         24.84         17.17         5.13 o
  -3   2  12         95.05         92.60        10.75 o
  -2   2  12        211.46        298.07        11.25 o
  -1   2  12         39.48         53.41         8.13 o
   0   2  12          0.20          0.55         5.11 o
   1   2  12         54.73         62.96        11.99 o
   2   2  12         48.99         44.96        10.33 o
   3   2  12          6.52          7.23         4.89 o
   4   2  12         58.13         48.76         8.44 o
   5   2  12         61.27         51.30        16.66 o
   6   2  12          6.55         12.33         7.66 o
  -8   3  12        117.71         85.28        13.66 o
  -7   3  12         18.00         20.99         9.99 o
  -6   3  12         16.99         11.66        11.33 o
  -5   3  12         10.47          5.17         5.45 o
  -4   3  12        156.65        123.18         7.26 o
  -3   3  12         10.07         -2.46         4.95 o
  -2   3  12         17.71         31.04         5.46 o
  -1   3  12        426.72        554.31        22.37 o
   0   3  12          1.33          5.65         6.16 o
   1   3  12         40.73         41.64        11.66 o
   2   3  12         64.34         67.53         8.13 o
   3   3  12         27.36         21.45         6.96 o
   4   3  12          2.67          9.99        11.99 o
   5   3  12         45.70         59.96        16.66 o
  -7   4  12         39.37         34.03         7.39 o
  -6   4  12         20.13          8.11         6.35 o
  -5   4  12         38.63         12.89         6.64 o
  -4   4  12         28.32         29.80         5.88 o
  -3   4  12         94.26         96.65         7.30 o
  -2   4  12         23.77         26.35         5.19 o
  -1   4  12          1.65          5.02         6.28 o
   0   4  12        316.01        373.19        15.62 o
   1   4  12         43.46         28.55        10.99 o
   2   4  12          3.25          2.00         6.10 o
   3   4  12         87.53         75.98         9.24 o
   4   4  12          3.42         -1.00        11.99 o
  -7   5  12         14.93         13.42         7.05 o
  -6   5  12         31.48         18.65         9.33 o
  -5   5  12          3.65         -5.13         5.13 o
  -4   5  12         23.72         15.17         5.22 o
  -3   5  12         24.67         35.02         8.41 o
  -2   5  12         18.86         26.68         7.37 o
  -1   5  12          0.45          1.55         7.08 o
   0   5  12          1.38         -1.87         6.10 o
   1   5  12         44.79         51.74         8.45 o
   2   5  12         13.18          5.29         9.20 o
   3   5  12         48.43         38.98        13.99 o
  -6   6  12         21.55         11.10        10.83 o
  -5   6  12         55.83         36.04         8.58 o
  -4   6  12          9.32          7.62         6.23 o
  -3   6  12         14.09         17.51         6.86 o
  -2   6  12         45.47         64.71         9.35 o
  -1   6  12         22.59         26.42         8.93 o
   0   6  12          0.06          0.35         7.03 o
   1   6  12         17.38         20.01         7.29 o
   2   6  12          0.57          5.58        10.04 o
  -5   7  12          9.17         -1.33         9.66 o
  -4   7  12          1.54          6.10         6.74 o
  -3   7  12         22.41         28.70         7.26 o
  -2   7  12         27.14         44.86         9.27 o
  -1   7  12         39.50         41.48         9.70 o
   0   7  12          1.35          0.50         7.74 o
   1   7  12          0.09         -8.87         8.87 o
  -2  -7  13          8.24          1.33         7.00 o
  -1  -7  13          5.41         14.00         8.61 o
   0  -7  13        146.49        205.20        26.98 o
   1  -7  13         58.93         61.63        19.99 o
   2  -7  13         18.97         26.98        16.99 o
   3  -7  13         60.94         27.98        16.32 o
  -4  -6  13         24.74         11.66         7.00 o
  -3  -6  13         17.87          8.26         5.68 o
  -2  -6  13          5.07          4.06         8.01 o
  -1  -6  13         19.42         18.83         8.40 o
   0  -6  13         30.76         36.92        11.24 o
   1  -6  13        249.42        293.66        19.85 o
   2  -6  13        136.01        149.06        15.63 o
   3  -6  13        135.66        132.36        12.38 o
   4  -6  13        125.36        103.78         9.13 o
   5  -6  13         54.30         49.63        13.32 o
  -5  -5  13         63.85         67.62        10.66 o
  -4  -5  13         32.26         24.89         8.99 o
  -3  -5  13          1.09          0.23         6.30 o
  -2  -5  13         58.46         52.41        12.75 o
  -1  -5  13        143.57        160.42        14.64 o
   0  -5  13          1.78          4.40         4.44 o
   1  -5  13        102.96        124.43        10.04 o
   2  -5  13        120.44        131.14         8.36 o
   3  -5  13         22.44         17.39         5.35 o
   4  -5  13         60.07         53.03         8.23 o
   5  -5  13         40.41         35.14         8.99 o
  -5  -4  13         24.55         21.95         6.00 o
  -4  -4  13        100.74         76.37         6.52 o
  -3  -4  13         17.69          9.89         5.15 o
  -2  -4  13         12.76         13.12         5.21 o
  -1  -4  13         97.93        122.78         9.20 o
   0  -4  13         23.77         33.75         5.59 o
   1  -4  13         10.67         12.46         5.79 o
   2  -4  13         88.45        105.21         7.16 o
   3  -4  13        125.17        125.25         9.14 o
   4  -4  13          1.65          6.77         5.80 o
   5  -4  13         41.02         23.07         9.49 o
  -6  -3  13         17.98         12.89         5.03 o
  -5  -3  13         28.50         24.32         7.33 o
  -4  -3  13          4.51         -4.18         4.37 o
  -3  -3  13        218.42        194.88        15.32 o
  -2  -3  13         29.72         40.79         7.82 o
  -1  -3  13          0.94          3.66         4.79 o
   0  -3  13        494.72        632.33        20.87 o
   1  -3  13          6.76         -3.79         5.12 o
   2  -3  13         20.51         23.42         4.85 o
   3  -3  13         62.64         62.22        11.29 o
   4  -3  13         30.99         36.11         6.73 o
   5  -3  13          5.73          3.23         6.26 o
   6  -3  13        106.36         96.63        11.36 o
  -7  -2  13          0.05         -6.66         6.66 o
  -6  -2  13         54.46         44.35         8.16 o
  -5  -2  13         60.95         53.63         9.66 o
  -4  -2  13          2.92         -3.03         7.31 o
  -3  -2  13         27.46         30.32         6.26 o
  -2  -2  13        259.80        311.67        13.90 o
  -1  -2  13          5.82          4.08         4.91 o
   0  -2  13         58.26         67.69         6.64 o
   1  -2  13        415.45        501.65        26.85 o
   2  -2  13        124.21        145.15         8.19 o
   3  -2  13         15.63          9.68         4.09 o
   4  -2  13         69.67         46.68         5.62 o
   5  -2  13         46.25         36.59         6.40 o
   6  -2  13         21.79          6.00         9.99 o
  -7  -1  13          4.37          2.00         9.33 o
  -6  -1  13         44.28         22.32         9.99 o
  -5  -1  13         62.05         58.43         6.31 o
  -4  -1  13         28.91         17.02         5.50 o
  -3  -1  13          2.71          3.27         4.61 o
  -2  -1  13        107.17        139.40         7.23 o
  -1  -1  13         79.30        101.55         7.99 o
   0  -1  13         15.16         17.68         5.86 o
   1  -1  13         41.59         53.19         7.92 o
   2  -1  13        174.20        201.52        10.91 o
   3  -1  13         61.12         63.42         6.06 o
   4  -1  13         38.48         40.32         5.77 o
   5  -1  13         56.09         44.17         6.61 o
   6  -1  13         53.99         43.64        11.99 o
  -7   0  13         11.03         13.32         6.71 o
  -6   0  13         69.39         46.72         8.40 o
  -5   0  13        160.38        131.98        10.86 o
  -4   0  13        158.52        120.45         8.43 o
  -3   0  13        102.81         93.06         7.45 o
  -2   0  13         87.71        108.34         6.88 o
  -1   0  13         60.53         87.81         8.83 o
   0   0  13         98.65        107.24        28.32 o
   1   0  13          2.58         -4.33         7.00 o
   2   0  13         95.13         99.36        14.49 o
   3   0  13         74.41         71.80         9.23 o
   4   0  13         20.17         17.58         6.45 o
   5   0  13          1.08         15.66        10.99 o
   6   0  13         72.05         43.97        14.32 o
  -7   1  13         13.63          7.84         6.71 o
  -6   1  13         23.28         26.32        12.66 o
  -5   1  13        180.66        185.21        18.65 o
  -4   1  13        119.38         87.89        11.91 o
  -3   1  13          4.02         12.91         4.41 o
  -2   1  13         11.87         18.56         4.01 o
  -1   1  13         89.00        120.55         7.59 o
   0   1  13        190.27        249.01        10.95 o
   1   1  13        120.18        126.93         8.80 o
   2   1  13          3.14          0.82         4.19 o
   3   1  13         80.77         87.26        13.32 o
   4   1  13        144.31        114.98        10.80 o
   5   1  13         21.56         26.98        14.99 o
  -7   2  13          3.06          2.00         6.83 o
  -5   2  13         19.00         -5.66        10.66 o
  -4   2  13         12.47          5.87         6.10 o
  -3   2  13          1.56         11.51         5.63 o
  -2   2  13         96.09        129.77         9.08 o
  -1   2  13         30.49         45.96         8.56 o
   0   2  13         24.68         39.12         7.59 o
   1   2  13         98.75         95.42         9.62 o
   2   2  13          5.68          4.31         6.04 o
   3   2  13          0.93         -2.70         5.78 o
   4   2  13         10.73         13.32        13.99 o
   5   2  13          2.07         15.66        14.66 o
  -7   3  13          3.87          7.33         9.99 o
  -5   3  13         18.71         13.66        11.66 o
  -4   3  13         94.30         85.52         7.26 o
  -3   3  13          0.85         -1.69         5.58 o
  -2   3  13         73.11        107.35         7.82 o
  -1   3  13         59.31         88.10        12.99 o
   0   3  13          3.39         -5.81         6.24 o
   1   3  13          8.34          4.42         6.64 o
   2   3  13         16.83         10.84         6.59 o
   3   3  13         10.00          5.33        12.66 o
   4   3  13          0.29          2.00        12.99 o
  -7   4  13        126.80        108.93        15.32 o
  -6   4  13         10.56         -2.66         8.33 o
  -5   4  13          0.18         -4.00         7.99 o
  -4   4  13          9.89         11.40         5.47 o
  -3   4  13         59.90         81.38         8.82 o
  -2   4  13          9.53         12.74         5.16 o
  -1   4  13         46.40         59.26         8.43 o
   0   4  13         46.13         37.26         7.36 o
   1   4  13          0.39          1.16         6.25 o
   2   4  13         48.40         27.32        13.32 o
   3   4  13          2.27          8.99        12.66 o
  -6   5  13         59.16         36.64        10.66 o
  -5   5  13         15.74          6.51         7.28 o
  -4   5  13         29.66         31.73         7.74 o
  -3   5  13         38.35         52.59         8.38 o
  -2   5  13         11.42         16.27         6.26 o
  -1   5  13         31.35         37.66         8.67 o
   0   5  13         37.32         40.26         8.26 o
   1   5  13         27.08         41.80         8.31 o
   2   5  13         51.01         43.76        11.77 o
  -5   6  13         17.34         21.19         8.55 o
  -4   6  13          0.23          4.28         6.91 o
  -3   6  13         21.49         30.67         7.54 o
  -2   6  13         17.03         23.05         8.51 o
  -1   6  13          4.52          6.83         8.28 o
   0   6  13          7.43         14.19         7.84 o
   1   6  13         33.13         36.28        10.69 o
  -3   7  13          0.68         12.46        10.64 o
  -2   7  13          6.17         -4.48         9.30 o
  -3  -6  14         24.34         11.66         7.99 o
  -2  -6  14        196.83        193.93        21.32 o
  -1  -6  14          1.04         -7.88         7.88 o
   0  -6  14         14.11         31.98        16.99 o
   1  -6  14         49.30         49.63        18.99 o
   2  -6  14          0.15          1.33        14.99 o
   3  -6  14         14.61         14.81         6.48 o
  -4  -5  14         58.16         53.30        10.33 o
  -3  -5  14         52.71         44.53         7.80 o
  -2  -5  14         96.67        110.57        11.83 o
  -1  -5  14         17.24          9.53         6.31 o
   0  -5  14          7.50          7.91         6.92 o
   1  -5  14        160.80        192.22        10.12 o
   2  -5  14         96.57        100.58        11.26 o
   3  -5  14          8.72          8.10         5.69 o
   4  -5  14        104.98        104.68        13.64 o
  -5  -4  14          8.43          7.66         7.00 o
  -4  -4  14         66.94         30.65         8.33 o
  -3  -4  14          2.09         12.33        17.66 o
  -2  -4  14          7.65          7.13         8.45 o
  -1  -4  14         98.57        138.69        11.52 o
   0  -4  14         56.35         69.83         9.28 o
   1  -4  14         13.38         16.37         5.25 o
   2  -4  14        178.07        200.32         9.65 o
   3  -4  14         96.79         99.56         8.17 o
   4  -4  14          1.64          1.65         6.72 o
  -5  -3  14          4.17          1.00         6.66 o
  -4  -3  14         75.43         52.97         9.99 o
  -3  -3  14         96.20        117.24        22.99 o
  -2  -3  14          3.01         15.34         8.49 o
  -1  -3  14         98.01        122.27         9.37 o
   0  -3  14         26.11         35.54         5.84 o
   1  -3  14         33.80         28.49         6.68 o
   2  -3  14         22.64         23.20         5.23 o
   3  -3  14         95.12        112.57         7.72 o
   4  -3  14         81.95         65.82        12.16 o
   5  -3  14          7.88         -7.00         7.28 o
  -6  -2  14         90.22         76.28        11.66 o
  -5  -2  14          6.08          4.66         6.66 o
  -4  -2  14          1.98          2.00         7.99 o
  -3  -2  14         15.33         21.59         7.62 o
  -2  -2  14        100.67        103.62         9.42 o
  -1  -2  14         12.08         17.95         5.50 o
   0  -2  14         38.67         60.66         6.34 o
   1  -2  14         75.42         99.27         8.82 o
   2  -2  14          4.84          1.15         4.41 o
   3  -2  14        182.36        200.65        10.89 o
   4  -2  14         33.35         54.91        18.16 o
   5  -2  14         28.73         27.62         9.66 o
  -6  -1  14          2.07         -5.33         8.99 o
  -5  -1  14         45.10         42.97        13.66 o
  -4  -1  14         40.97         37.44         7.92 o
  -3  -1  14          6.51         11.33         8.95 o
  -2  -1  14         58.42         73.73         6.40 o
  -1  -1  14         98.63        117.28        10.20 o
   0  -1  14         10.68         13.72         5.56 o
   1  -1  14         83.82         87.28        12.33 o
   2  -1  14         26.74         25.09         6.24 o
   3  -1  14         29.36         23.92         5.10 o
   4  -1  14          1.05         -0.96         6.21 o
   5  -1  14         32.22         26.14         7.97 o
  -5   0  14         69.11         61.61         9.28 o
  -4   0  14         25.48         33.77         7.84 o
  -3   0  14         10.55         12.04        18.82 o
  -2   0  14          0.58         -0.12         5.77 o
  -1   0  14        120.61        151.99        11.34 o
   0   0  14         48.30         58.72         9.99 o
   1   0  14         41.81         32.65         9.33 o
   2   0  14         50.27         74.29        11.99 o
   3   0  14         89.77         90.17         6.86 o
   4   0  14          7.41         17.32         9.99 o
   5   0  14          1.18         -1.67        10.33 o
  -5   1  14         13.56         -7.99         7.99 o
  -4   1  14        122.18        107.38         8.57 o
  -3   1  14        270.37        322.02        12.63 o
  -2   1  14         29.57         35.45         4.87 o
  -1   1  14         18.87         29.62         5.21 o
   0   1  14         24.31         41.56         5.33 o
   1   1  14         70.91         69.74         6.92 o
   2   1  14         29.48         35.31        12.66 o
   3   1  14         20.75          3.33        11.33 o
   4   1  14         77.32         66.96        15.99 o
  -4   2  14          0.59         10.80         7.26 o
  -3   2  14         70.49         75.60         9.72 o
  -2   2  14         11.85         17.73         7.28 o
  -1   2  14          1.63         -5.18         6.90 o
   0   2  14         14.65         34.25         7.92 o
   1   2  14         80.55         83.85         9.52 o
   2   2  14         46.71         45.30        13.32 o
   3   2  14         19.13         21.65        13.32 o
   4   2  14         45.25         54.30        16.66 o
  -4   3  14         12.25          8.77         7.28 o
  -3   3  14          4.55          8.45         7.36 o
  -2   3  14         39.83         51.19         8.68 o
  -1   3  14          5.25         15.87         8.31 o
   0   3  14          7.72          1.34         7.15 o
   1   3  14         36.21         33.73         8.15 o
   2   3  14         25.03         20.32        13.66 o
   3   3  14          1.53         -7.33        12.66 o
  -5   4  14         19.60          6.00         9.66 o
  -4   4  14         41.93         45.71         8.00 o
  -3   4  14          8.85          3.00         9.99 o
  -2   4  14          1.23          9.54         6.57 o
  -1   4  14        161.32        211.25        16.33 o
   0   4  14          0.73          3.22         7.84 o
   1   4  14          0.66         -0.75         7.36 o
   2   4  14         43.53         51.54         9.84 o
  -5   5  14          0.02         -9.66         9.66 o
  -4   5  14          0.77          4.07         6.83 o
  -3   5  14         14.32         24.49         7.58 o
  -2   5  14          3.52          9.99         7.56 o
  -1   5  14         33.52         25.64         8.72 o
   0   5  14         51.08         56.73         9.54 o
   1   5  14          2.52          1.59         8.52 o
  -3   6  14          9.20         15.42         7.49 o
  -2   6  14         15.58         15.37         9.98 o
  -1   6  14          2.43         -2.00         9.37 o
  -3  -5  15         22.53         14.99         8.66 o
  -2  -5  15         93.00         86.94        13.66 o
  -1  -5  15         51.24         73.25        11.71 o
   0  -5  15          1.97          6.38         8.56 o
   1  -5  15         54.16         55.54        10.84 o
   2  -5  15         16.95         16.22         8.42 o
  -4  -4  15         22.91         16.66         8.33 o
  -3  -4  15          0.21        -14.32        17.66 o
  -2  -4  15         27.29         48.97        18.99 o
  -1  -4  15         68.04         80.60        11.55 o
   0  -4  15         17.49         25.37        10.83 o
   1  -4  15          0.89          2.65         8.12 o
   2  -4  15        105.83        115.43        12.02 o
   3  -4  15         29.06         39.97         6.93 o
  -4  -3  15         47.66         31.31         8.99 o
  -3  -3  15         22.28         42.31        20.32 o
  -2  -3  15          0.38          4.33        16.32 o
  -1  -3  15        119.82        156.72        10.39 o
   0  -3  15          5.09          4.63         5.17 o
   1  -3  15         24.29         16.71         5.37 o
   2  -3  15         29.88         27.48         8.93 o
   3  -3  15         28.11         32.92         6.73 o
  -5  -2  15          1.64          8.99         7.99 o
  -4  -2  15         13.86          2.33         7.33 o
  -3  -2  15        155.83        237.85        31.65 o
  -2  -2  15         23.31         18.77         6.26 o
  -1  -2  15          8.14          9.15         5.72 o
   0  -2  15        339.59        433.03        14.26 o
   1  -2  15          1.54         -0.89         6.28 o
   2  -2  15         38.21         31.04         8.48 o
   3  -2  15         38.23         48.84        10.99 o
   4  -2  15         31.50         18.29         7.39 o
  -3  -1  15         20.42         41.49         9.33 o
  -2  -1  15         49.18         61.41         7.09 o
  -1  -1  15         30.77         27.08         6.17 o
   0  -1  15          1.06          4.68         6.16 o
   1  -1  15         79.06         51.63        11.33 o
   2  -1  15         22.75         37.31        11.33 o
   3  -1  15         36.63         30.27         7.26 o
   4  -1  15        105.03        103.87        10.01 o
  -3   0  15          1.33          9.09         6.84 o
  -2   0  15         12.48         22.57         6.42 o
  -1   0  15         40.74         57.96         7.05 o
   0   0  15         45.35         43.37        11.16 o
   1   0  15         42.34         42.97        10.66 o
   2   0  15         25.24         27.65        11.33 o
   3   0  15          0.52          8.33         9.33 o
   4   0  15          4.26          8.66        10.33 o
  -3   1  15          8.05         11.99        10.33 o
  -2   1  15         25.63         23.31         7.33 o
  -1   1  15          5.80          7.15         5.06 o
   0   1  15         50.03         70.23         7.07 o
   1   1  15         20.33         10.36         7.12 o
   2   1  15         49.61         48.74        12.16 o
  -4   2  15          2.84          7.00        10.33 o
  -3   2  15         34.76         57.96        12.66 o
  -2   2  15        158.69        180.94        13.18 o
  -1   2  15          0.16         11.27         6.46 o
   0   2  15         12.76          8.22         7.95 o
   1   2  15          0.82         -2.06         7.04 o
   2   2  15          7.83         -5.70         7.28 o
  -4   3  15          4.64         -0.67         9.99 o
  -3   3  15         25.52         49.30        12.33 o
  -2   3  15         77.01         81.61        13.66 o
  -1   3  15          2.23          0.79         7.92 o
   0   3  15          0.11         -2.11         7.95 o
   1   3  15          7.00          5.08         7.76 o
   2   3  15          7.38          9.33         9.66 o
  -4   4  15         40.85         54.37         8.77 o
  -3   4  15          0.06          2.40         8.49 o
  -2   4  15          0.48          7.00         9.66 o
  -1   4  15         86.65        100.60        18.49 o
   0   4  15          0.17         -2.00         9.99 o
   1   4  15         12.10         21.99        11.66 o
  -2   5  15          7.46          4.00        10.99 o
   0  -4  16          0.63          3.66        10.33 o
  -2  -3  16          3.92          4.00        17.32 o
  -1  -3  16         49.20         57.26        10.41 o
   0  -3  16          2.53          6.68         8.81 o
   1  -3  16          3.98          7.17         8.93 o
   2  -3  16         14.22         27.32        15.99 o
  -4  -2  16          3.88          0.33         7.33 o
  -3  -2  16         60.86         71.95        22.65 o
  -2  -2  16          3.14         12.66        16.32 o
  -1  -2  16          0.86         -3.00         9.99 o
   0  -2  16        138.55        191.54        19.32 o
   1  -2  16          0.65         -3.00         9.66 o
   2  -2  16          8.56          7.99        10.33 o
  -1  -1  16          1.40          2.00        10.33 o
   0  -1  16         19.53         35.31        12.33 o
   1  -1  16        122.96        161.56        17.99 o
   2  -1  16         21.75         22.65        10.99 o
  -1   0  16         21.91         34.31        11.66 o
   0   0  16          0.14          0.33        10.66 o
   1   0  16          6.76          5.33         9.99 o
   2   0  16         28.29         29.98        11.33 o
  -1   1  16         19.37         37.31        11.99 o
  -4   2  16         29.74         31.31        12.99 o
  -3   2  16          0.81          3.00        10.33 o
  -2   2  16          0.81         -3.33         9.66 o
  -1   2  16         23.65         34.20         9.11 o
   0   2  16         30.99         40.65        12.33 o
   1   2  16         28.88         29.76         8.96 o
  -3   3  16          0.34         12.66        10.99 o
  -2   3  16          7.61          7.33         9.99 o
  -1   3  16         10.30         15.32         9.99 o
   0   3  16          2.14         -1.67        10.66 o
                                                
