# Supplementary material for: A systematic structural study of halogen bonding versus hydrogen bonding within competitive supramolecular systems
Source: IUCrJ. 2015 Jul 30;2(Pt 5):498–510. doi: 10.1107/S2052252515010854 (PMC4547818; doi:10.1107/S2052252515010854)
Supplement: Supplementary file 4 [file m-02-00498-BrCO12sup4.hkl]

#
# h,k,l, Fc-squared, Fo-squared, sigma(Fo-squared), status flag
#
data_BrCO12
_shelx_title ' BrCO12 in P2(1)/c'
_shelx_refln_list_code          4
_shelx_F_calc_maximum      684.33
_exptl_crystal_F_000      1668.00
_reflns_d_resolution_high  0.6792

loop_
 _space_group_symop_operation_xyz
 'x, y, z'
 '-x, y+1/2, -z+1/2'
 '-x, -y, -z'
 'x, -y-1/2, z-1/2'

_cell_length_a    11.0467
_cell_length_b    28.9658
_cell_length_c    10.7956
_cell_angle_alpha  90.000
_cell_angle_beta  110.603
_cell_angle_gamma  90.000

_shelx_F_squared_multiplier     1.000

loop_
 _refln_index_h
 _refln_index_k
 _refln_index_l
 _refln_F_squared_calc
 _refln_F_squared_meas
 _refln_F_squared_sigma
 _refln_observed_status
   1   0   0        467.64        435.23        19.01 o
   2   0   0        900.92        811.18        25.60 o
   3   0   0     266114.91     294038.94     11062.75 o
   3   0   0     105291.82      96587.30      3533.78 o
   4   0   0       6355.99       5421.12       122.36 o
   5   0   0        190.51        133.75        15.50 o
   6   0   0        177.29        343.40        52.75 o
   6   0   0        448.07        832.63        82.01 o
   6   0   0       7935.72       8406.43       240.11 o
   7   0   0       1053.38       1097.77        57.22 o
   7   0   0        416.78        361.19        31.02 o
   8   0   0       2367.50       2449.01        74.87 o
   8   0   0        936.73        978.69        53.34 o
   9   0   0        689.04        758.63        47.20 o
   9   0   0        272.63        170.71        36.12 o
  10   0   0        926.64       1014.64       103.51 o
  11   0   0        169.80         97.67        46.71 o
  11   0   0         67.18         93.15        33.89 o
  12   0   0        199.95        353.00        75.88 o
  12   0   0         79.11         85.83        46.10 o
  13   0   0         53.62         91.48       157.46 o
  14   0   0         27.33         36.51        94.46 o
  14   0   0         69.08        147.66       113.15 o
   1   1   0       1839.63       1614.89        48.39 o
   1   1   0       4649.49       4339.92       164.75 o
   2   1   0        151.41        130.85         8.47 o
   3   1   0      74983.29      69215.00      2533.68 o
   3   1   0     276948.44     266735.66      9940.94 o
   3   1   0     189513.02     191515.92      5096.26 o
   4   1   0         15.25         36.78         8.31 o
   4   1   0         38.55         81.36        14.39 o
   5   1   0       5211.39       5368.10       166.12 o
   5   1   0       2061.95       2013.21        38.47 o
   6   1   0      14549.79      16105.00       455.15 o
   6   1   0      20612.00      23340.77       436.57 o
   6   1   0       5756.81       5544.96       117.56 o
   7   1   0       2200.65       1987.31        47.97 o
   7   1   0       5561.92       5634.81        95.38 o
   8   1   0        285.64        242.88        22.90 o
   8   1   0        721.94        805.65        33.55 o
   9   1   0        190.98        273.32        26.93 o
   9   1   0         75.56         52.15        22.28 o
  10   1   0        347.36        411.25        65.21 o
  11   1   0        210.77        214.46        35.04 o
  11   1   0         83.39         81.87        29.50 o
  12   1   0         53.22         62.31        32.68 o
  12   1   0        134.51         90.17        47.96 o
  13   1   0         64.79         15.23       113.35 o
  14   1   0          7.01         79.13        79.72 o
  14   1   0          2.77        -48.81        65.04 o
   1   2   0        181.68        115.96        13.50 o
   2   2   0       6594.56       5799.00       163.08 o
   2   2   0       2609.22       2290.65        99.75 o
   3   2   0      12431.53      12224.27       335.26 o
   3   2   0      36517.34      37317.80       984.56 o
   3   2   0      31419.49      33729.04       637.71 o
   4   2   0       1659.12       1506.27        49.56 o
   4   2   0       4193.27       4305.89        92.63 o
   5   2   0       1561.49       1634.82        47.73 o
   5   2   0        617.82        543.17        20.08 o
   6   2   0      17641.48      19370.24       365.74 o
   6   2   0      14348.67      15152.53       299.61 o
   6   2   0       5677.24       5804.82       122.42 o
   7   2   0         21.12         57.71        16.26 o
   7   2   0         53.37         64.62        15.53 o
   8   2   0        422.93        352.62        25.27 o
   8   2   0       1068.91       1080.01        42.77 o
   9   2   0         12.38         75.15        25.18 o
   9   2   0          4.90         16.71        17.61 o
  10   2   0        595.47        575.63        81.64 o
  10   2   0        170.32        102.94        62.76 o
  11   2   0         18.05         27.35        28.24 o
  11   2   0         45.63         60.53        32.54 o
  12   2   0         89.20         51.93        33.39 o
  12   2   0        225.43        209.75        51.16 o
  13   2   0        238.56        437.99       110.21 o
  14   2   0          0.12         10.79        80.17 o
  14   2   0          0.05         -1.23        64.46 o
   1   3   0         55.48         60.84         6.71 o
   1   3   0         21.95         37.51        12.73 o
   2   3   0        938.39        893.26        33.78 o
   2   3   0       2371.69       2258.10        55.51 o
   3   3   0        676.77        625.69        26.72 o
   3   3   0       3145.31       3357.25       102.35 o
   4   3   0        967.91        937.38        32.21 o
   4   3   0        382.97        411.89        24.72 o
   5   3   0       1864.61       1630.24        52.90 o
   5   3   0       4712.61       4484.67        99.06 o
   6   3   0       8583.32       8822.15       176.04 o
   6   3   0      21693.51      22438.12       437.31 o
   6   3   0      23090.10      23568.26       500.51 o
   7   3   0       1247.94       1311.91        37.54 o
   7   3   0        493.76        468.66        21.35 o
   8   3   0          8.61         10.21        15.75 o
   8   3   0         21.76         69.83        21.83 o
   9   3   0       7562.30       8069.50       146.56 o
   9   3   0       2992.12       2783.84        57.38 o
  10   3   0       1119.94       1267.92        80.49 o
  11   3   0        185.91        137.01        30.86 o
  11   3   0        469.87        348.78        38.12 o
  12   3   0        136.32         43.95        32.41 o
  12   3   0        344.54        386.17        55.04 o
  13   3   0        418.21        685.02       107.47 o
  14   3   0         15.77         32.37        67.35 o
  14   3   0         39.85        -38.49        76.67 o
   0   4   0          0.81         10.09         6.82 o
   1   4   0        138.16        167.99        16.88 o
   1   4   0         54.66         59.06        15.64 o
   2   4   0        263.36        197.63        13.81 o
   2   4   0        104.20         95.09        20.71 o
   3   4   0      13045.49      12791.43       347.07 o
   3   4   0      12172.55      11725.82       228.90 o
   4   4   0       1515.82       1751.50        40.66 o
   4   4   0        599.76        614.23        21.96 o
   5   4   0       5610.88       5307.88       114.69 o
   5   4   0       2220.02       2060.11        38.88 o
   6   4   0        748.69        707.48        31.03 o
   6   4   0       1892.24       2161.36        70.43 o
   6   4   0       1981.06       2450.91        98.57 o
   7   4   0       1680.23       1649.01        35.27 o
   7   4   0       4246.62       4093.82        74.09 o
   8   4   0       1312.23       1141.97        35.61 o
   8   4   0       3316.53       3293.26        67.22 o
   9   4   0        931.53        966.55        35.95 o
   9   4   0       2354.35       2462.62        65.25 o
  10   4   0       2977.40       2955.22       104.85 o
  11   4   0        307.56        387.14        38.90 o
  11   4   0        121.69        137.62        33.32 o
  12   4   0        612.40        544.97        41.93 o
  12   4   0       1547.79       1520.84        80.98 o
  13   4   0        104.23         -8.01       111.70 o
  14   4   0        396.41        390.83        89.73 o
  14   4   0        156.84         69.71        70.20 o
   1   5   0         20.41         19.25        16.15 o
   1   5   0         51.58         68.10        12.39 o
   2   5   0          0.63          9.46        18.61 o
   2   5   0          1.59          0.15         8.06 o
   3   5   0      13290.30      13099.14       354.89 o
   3   5   0       3208.98       3168.08        79.19 o
   4   5   0       9390.28       8871.39       159.71 o
   4   5   0       3715.39       3627.13        80.07 o
   5   5   0        339.30        329.93        20.22 o
   5   5   0        134.25        152.08        14.37 o
   6   5   0       1356.00       1256.48        44.92 o
   6   5   0        536.52        535.47        30.47 o
   6   5   0       5670.80       6043.95       265.30 o
   7   5   0       8880.21       9260.47       144.23 o
   7   5   0       3513.57       3204.88        53.85 o
   8   5   0       4450.07       4297.79        80.97 o
   8   5   0       1760.73       1726.05        42.50 o
   9   5   0         31.11         24.29        19.26 o
   9   5   0         78.62         77.09        23.39 o
  10   5   0        341.26        440.06        71.16 o
  11   5   0        686.23        700.05        45.55 o
  11   5   0       1734.38       1917.01        64.91 o
  12   5   0        318.60        371.57        47.20 o
  12   5   0        805.23        866.76        74.77 o
  13   5   0        494.03        492.19       110.34 o
  14   5   0         17.30         18.67        64.12 o
  14   5   0         43.71        -20.61        77.39 o
   0   6   0      57148.81      56355.84      2049.59 o
   1   6   0        520.18        531.92        29.01 o
   1   6   0       1314.71       1303.53        56.61 o
   2   6   0         20.34         16.88        10.80 o
   2   6   0         51.42         51.07        10.82 o
   3   6   0       3054.42       3318.52        99.61 o
   3   6   0       4105.85       4269.64       106.13 o
   4   6   0       5051.56       4773.96        91.48 o
   4   6   0       1998.72       1885.08        48.19 o
   5   6   0        349.36        323.79        18.06 o
   5   6   0        138.23        165.31        13.61 o
   6   6   0         21.07         46.38        15.09 o
   6   6   0         53.26         57.47        18.77 o
   6   6   0       3250.28       3391.10       173.41 o
   7   6   0        482.14        488.21        21.25 o
   7   6   0       1218.56       1247.35        43.31 o
   8   6   0        193.55        251.14        23.62 o
   8   6   0         76.58         69.31        17.64 o
   9   6   0        621.20        624.05        31.72 o
   9   6   0        245.78        252.23        24.95 o
  10   6   0       2305.37       2369.95        78.68 o
  10   6   0        849.31       1007.60       109.33 o
  11   6   0        186.52        176.59        34.85 o
  11   6   0        471.40        483.34        40.99 o
  12   6   0          9.30        -19.96        37.88 o
  12   6   0         23.51         49.85        51.83 o
  13   6   0         14.63         38.31       111.69 o
  14   6   0        168.65         76.74       119.00 o
  14   6   0         66.73        102.11        70.45 o
   1   7   0       1532.33       1496.99        54.37 o
   1   7   0       3872.82       3646.50       140.45 o
   2   7   0       1957.84       1882.07        53.42 o
   2   7   0       4948.25       4118.85        97.81 o
   3   7   0      19639.68      18927.58       418.29 o
   3   7   0      14480.08      14436.40       387.45 o
   4   7   0        141.89        121.80        14.46 o
   4   7   0        358.62        268.66        17.00 o
   5   7   0       4605.44       4443.24        73.88 o
   5   7   0      11639.82      10640.01       160.61 o
   6   7   0        281.68        352.19        56.67 o
   6   7   0         83.17         77.86        17.76 o
   6   7   0        210.21        298.60        29.77 o
   7   7   0        377.68        332.79        19.04 o
   7   7   0        954.56        934.64        38.94 o
   8   7   0       2260.93       2183.38        57.68 o
   8   7   0        894.57        866.95        31.97 o
   9   7   0        181.48        216.30        24.65 o
   9   7   0        458.67        507.51        29.48 o
  10   7   0        485.73        512.29        51.81 o
  10   7   0        145.34        121.11        63.87 o
  11   7   0        307.74        278.16        37.45 o
  11   7   0        121.76        125.21        33.71 o
  12   7   0          3.84         46.72        41.26 o
  12   7   0          9.72         30.37        60.88 o
  13   7   0        216.31        125.58       167.73 o
  14   7   0        316.52        179.01       122.60 o
  14   7   0        125.23        138.51       101.96 o
   1   8   0       6376.16       5862.28       164.79 o
   1   8   0      16115.13      14087.83       515.24 o
   2   8   0      21635.62      20706.24       462.78 o
   2   8   0      54681.94      49329.07      1291.54 o
   3   8   0        518.86        522.74        32.48 o
   4   8   0       3880.04       3538.96        72.03 o
   4   8   0       1535.19       1521.25        43.42 o
   5   8   0       8274.44       7737.82       130.03 o
   5   8   0       3273.89       3012.83        54.84 o
   6   8   0       2847.58       2740.37        57.59 o
   6   8   0       8548.36       8410.54       242.31 o
   6   8   0       7196.97       6978.04       145.36 o
   7   8   0        168.87        149.79        17.51 o
   7   8   0        426.80        445.50        26.90 o
   8   8   0         17.21         40.55        23.66 o
   8   8   0          6.81         -6.86        18.15 o
   9   8   0        132.17        101.73        23.04 o
   9   8   0        334.04        424.91        28.12 o
  10   8   0         70.29         34.47        45.95 o
  10   8   0          1.25        -51.99        58.52 o
  11   8   0          6.59         15.52        31.86 o
  11   8   0         16.66         27.80        40.54 o
  12   8   0         22.03         76.28        41.72 o
  12   8   0         55.68        110.14        72.10 o
  13   8   0        432.18        298.11       173.52 o
  14   8   0         23.76       -104.56       104.56 o
  14   8   0          9.40         27.03        67.32 o
   1   9   0      16773.24      15748.84       425.28 o
   1   9   0      42392.75      39935.44      1443.88 o
   2   9   0       3901.62       4264.77       103.51 o
   2   9   0       1543.73       1517.38        40.54 o
   3   9   0       5747.27       5288.15       128.49 o
   3   9   0       3946.56       3803.68       172.97 o
   4   9   0       1113.64        998.39        36.49 o
   4   9   0       2814.62       2609.60        51.10 o
   5   9   0        878.24        854.00        26.54 o
   5   9   0       2219.67       1957.78        40.05 o
   6   9   0          1.47         -9.73        16.27 o
   6   9   0          3.72         32.26        18.19 o
   6   9   0        427.75        345.08        57.80 o
   7   9   0        434.92        395.43        23.66 o
   7   9   0       1099.22       1131.07        39.42 o
   8   9   0         60.05         21.25        19.14 o
   8   9   0        151.77        125.57        21.05 o
   9   9   0        643.85        663.92        32.59 o
   9   9   0        254.75        255.68        26.45 o
  10   9   0         37.00          3.54        62.72 o
  10   9   0        315.56        389.19        57.05 o
  11   9   0         30.06        110.98        43.52 o
  11   9   0         11.89         59.75        33.36 o
  12   9   0          0.02          8.83        40.40 o
  12   9   0          0.05        103.79        69.69 o
  13   9   0        223.82        258.55       165.88 o
  14   9   0         22.68         -5.60        69.84 o
   1  10   0       1819.64       1758.86        60.23 o
   1  10   0       4598.96       4541.59       201.07 o
   2  10   0       1184.21       1244.06        40.87 o
   2  10   0        468.55        424.60        18.82 o
   3  10   0       2654.60       2821.85       101.37 o
   4  10   0       9349.67       8270.97       148.83 o
   4  10   0       3699.32       3493.33        81.22 o
   5  10   0       1355.88       1298.42        32.29 o
   5  10   0        536.47        573.94        20.73 o
   6  10   0          4.26         -3.97        18.91 o
   6  10   0        347.24        278.08        89.26 o
   6  10   0         10.76         13.30        18.31 o
   7  10   0        419.37        504.92        27.89 o
   7  10   0       1059.93       1106.71        40.11 o
   8  10   0        597.61        590.36        30.17 o
   8  10   0       1510.40       1536.83        45.69 o
   9  10   0         72.40         47.82        22.62 o
   9  10   0        182.99        199.54        31.41 o
  10  10   0       1602.11       1572.14        69.05 o
  11  10   0         14.54         13.92        31.90 o
  11  10   0         36.75         58.75        42.30 o
  12  10   0         12.44         58.01        42.12 o
  12  10   0         31.45         29.39        55.30 o
  13  10   0         14.86         68.13       120.27 o
  14  10   0         60.89         44.26        58.29 o
   1  11   0          8.85         -9.27        11.36 o
   1  11   0         22.38         39.66        28.36 o
   2  11   0       1190.55       1250.71        32.61 o
   2  11   0       3009.00       3216.29       100.32 o
   3  11   0        180.74        165.94        41.97 o
   3  11   0         47.29        107.66        27.31 o
   4  11   0       3757.76       3761.96        63.60 o
   4  11   0       9497.36       8683.16       156.37 o
   5  11   0       2150.81       2387.45        47.44 o
   5  11   0        850.99        811.72        27.37 o
   6  11   0         21.64          8.59        17.11 o
   6  11   0         54.70         53.25        19.92 o
   6  11   0         77.94         43.76        85.45 o
   7  11   0       1784.67       1721.85        48.27 o
   7  11   0       4510.59       4264.17        92.27 o
   8  11   0        931.47        997.44        47.49 o
   8  11   0        368.55        463.06        28.37 o
   9  11   0          7.94        -21.52        21.52 o
   9  11   0         20.07         43.64        32.83 o
  10  11   0        123.26        224.21        72.35 o
  10  11   0        337.08        382.05        65.82 o
  11  11   0        423.22        369.89        40.12 o
  11  11   0       1069.65       1230.39        72.45 o
  12  11   0        131.22        107.99        51.09 o
  12  11   0        331.64        501.67        67.92 o
  13  11   0        264.57        313.68       124.84 o
  14  11   0         27.09        -18.66        69.55 o
   0  12   0      37209.08      40327.42      1558.58 o
   1  12   0        455.57        457.97        29.97 o
   1  12   0       1151.41       1401.68        89.79 o
   2  12   0       4045.88       4324.15       130.32 o
   2  12   0       1600.81       1663.26        40.31 o
   3  12   0      12910.92      13365.83       298.80 o
   4  12   0         68.47         74.86        13.22 o
   4  12   0        173.05        179.40        19.05 o
   5  12   0        856.44        880.23        27.00 o
   5  12   0       2164.56       1959.86        56.60 o
   6  12   0       1599.48       1455.84       123.52 o
   6  12   0       1585.43       1684.17        55.62 o
   6  12   0        627.29        682.99        45.54 o
   7  12   0       2192.17       2140.10        59.87 o
   7  12   0        867.36        911.74        37.88 o
   8  12   0        783.84        754.26        34.16 o
   8  12   0       1981.09       1890.48        62.13 o
   9  12   0        884.48        991.87        57.83 o
   9  12   0        349.95        397.01        32.56 o
  10  12   0        748.25        888.93        77.63 o
  11  12   0         12.60        -16.88        33.54 o
  11  12   0         31.84         29.45        43.16 o
  12  12   0        349.72        298.96        67.30 o
  12  12   0        883.88       1022.93        83.93 o
  13  12   0         72.37        198.86       122.50 o
  14  12   0          1.32        -47.55        86.90 o
   1  13   0       4746.51       4950.56       156.82 o
   1  13   0       1878.02       1832.85        64.43 o
   2  13   0       5040.46       5063.60       120.19 o
   2  13   0       1994.32       2002.05        50.99 o
   3  13   0       4268.73       4394.24       113.52 o
   4  13   0        314.76        343.29        17.06 o
   4  13   0        795.52        861.83        42.15 o
   5  13   0       2878.52       2883.26        52.55 o
   5  13   0       7275.19       7264.93       175.29 o
   6  13   0       9188.20       8938.43       212.82 o
   6  13   0      10479.56      10601.21       318.66 o
   6  13   0       3635.43       3662.53       107.37 o
   7  13   0          0.40         19.22        21.58 o
   7  13   0          0.16          7.38        19.43 o
   8  13   0         80.27         50.30        22.86 o
   8  13   0        202.87        236.77        31.60 o
   9  13   0       2488.47       2551.17        67.66 o
   9  13   0       6289.37       6401.42       156.49 o
  10  13   0        753.00        775.96        93.28 o
  11  13   0          2.00        -15.59        44.77 o
  11  13   0          5.05         56.46        45.43 o
  12  13   0         35.42         11.99        60.14 o
  12  13   0         89.52        225.68        61.51 o
  13  13   0        216.29        282.12       105.39 o
  14  13   0         76.27        151.08       123.36 o
   0  14   0       4350.43       4470.52       206.65 o
   1  14   0       1245.77       1186.74        40.31 o
   1  14   0       3148.57       2988.25        82.04 o
   2  14   0       8546.85       8449.39       171.14 o
   2  14   0      21601.34      20623.62       546.68 o
   3  14   0        187.70        225.21        44.85 o
   4  14   0       3145.10       3250.13        78.44 o
   4  14   0       1244.40       1266.21        29.22 o
   5  14   0        413.40        422.00        22.86 o
   5  14   0       1044.82       1138.30        44.58 o
   6  14   0       2363.60       2489.69       172.68 o
   6  14   0       2159.49       2145.87        74.92 o
   6  14   0        854.43        858.83        51.20 o
   7  14   0         23.32         79.97        24.36 o
   7  14   0          9.23         -1.88        22.28 o
   8  14   0         43.29         14.27        30.21 o
   8  14   0         17.13          6.17        25.14 o
   9  14   0         38.55          3.52        29.13 o
   9  14   0         97.42        108.35        45.01 o
  10  14   0        317.10        338.45        91.82 o
  11  14   0         41.05         21.36        46.34 o
  11  14   0        103.75        105.85        46.08 o
  12  14   0        589.98        524.31        70.76 o
  12  14   0        233.43        176.09        64.21 o
  13  14   0        106.04        148.58       100.68 o
  14  14   0         43.25        157.67       122.76 o
   1  15   0      11177.94      11287.61       249.25 o
   1  15   0      28251.17      27981.50       609.72 o
   2  15   0       4562.66       4878.14       123.42 o
   2  15   0       1805.28       1905.16        60.30 o
   3  15   0      16381.32      14369.24       391.26 o
   4  15   0        115.06        124.53        14.74 o
   4  15   0        290.80        457.31        27.85 o
   5  15   0        317.36        305.57        21.50 o
   5  15   0        802.10        765.51        37.61 o
   6  15   0       3455.72       3376.36        79.40 o
   6  15   0       1367.30       1444.16        82.24 o
   7  15   0       1865.71       1869.11        59.53 o
   7  15   0       4715.41       4618.09       112.86 o
   8  15   0         13.64         41.25        37.32 o
   8  15   0          5.40         31.88        26.97 o
   9  15   0         16.68         57.25        29.91 o
   9  15   0         42.16         42.09        43.23 o
  10  15   0       2084.52       2270.12       119.52 o
  11  15   0         72.04        144.70        54.46 o
  11  15   0         28.51         55.11        56.97 o
  12  15   0         21.97         90.52        60.51 o
  12  15   0          8.69        -34.58        58.98 o
  13  15   0        105.20        149.11       103.12 o
  14  15   0          4.56        -38.75       118.42 o
   0  16   0      20163.00      17371.05       464.23 o
   1  16   0       3351.99       3289.54        75.55 o
   1  16   0       1326.26       1390.94        43.05 o
   2  16   0       2312.65       2356.02        53.82 o
   2  16   0       5844.99       6111.74       150.10 o
   3  16   0       4094.48       3524.41       120.85 o
   4  16   0       7236.16       7259.97       116.14 o
   4  16   0      18288.70      16976.72       459.21 o
   5  16   0        349.08        374.73        27.19 o
   5  16   0        138.12        152.16        20.51 o
   6  16   0        742.00        953.47        72.80 o
   6  16   0       3179.45       3426.23        97.67 o
   6  16   0       1875.34       1827.34       127.10 o
   7  16   0       3356.74       3309.16        91.22 o
   7  16   0       1328.14       1348.75        52.88 o
   8  16   0         65.42         98.89        32.40 o
   8  16   0         25.88         29.07        28.00 o
   9  16   0        363.02        410.40        44.43 o
   9  16   0        917.50       1037.13        73.29 o
  10  16   0        123.85        161.16        90.00 o
  11  16   0         57.98        -18.81        57.20 o
  11  16   0        146.55         97.48        54.86 o
  12  16   0         96.61         34.14        50.70 o
  12  16   0         38.23         16.54        63.30 o
  13  16   0        179.87        220.65       105.67 o
  14  16   0         61.89         26.67       120.48 o
   1  17   0       6018.16       5480.39       115.93 o
   1  17   0       2381.16       2246.62        59.44 o
   2  17   0          2.46         17.92        14.36 o
   2  17   0          0.97          2.16        14.13 o
   3  17   0       4212.61       3826.61       107.51 o
   4  17   0        126.29         82.93        17.42 o
   4  17   0        319.19        324.99        36.05 o
   5  17   0        996.89       1041.98        42.76 o
   5  17   0       2519.54       2580.40        73.92 o
   6  17   0       1223.16       1295.81        59.68 o
   6  17   0        451.05        473.47        44.15 o
   7  17   0        156.07        105.55        30.69 o
   7  17   0         61.75         84.83        27.28 o
   8  17   0          8.49        -20.85        28.03 o
   8  17   0         21.45         76.68        32.28 o
   9  17   0          5.17         -3.04        36.16 o
   9  17   0         13.08         43.17        44.46 o
  10  17   0         63.75         38.90        93.35 o
  11  17   0        112.43        -10.04        67.06 o
  11  17   0         44.49         33.16        62.53 o
  12  17   0         83.07         93.08        53.09 o
  12  17   0         32.87         35.57        67.28 o
  13  17   0         27.44        105.65       104.02 o
   0  18   0        203.17        218.68        37.28 o
   1  18   0        885.21        799.29        36.38 o
   1  18   0       2237.29       2151.73        57.88 o
   2  18   0       5864.27       5550.47       118.13 o
   2  18   0       2320.27       2263.22        59.05 o
   3  18   0        713.68        632.76        49.92 o
   4  18   0        212.27        198.35        26.20 o
   4  18   0        536.48        544.91        45.93 o
   5  18   0        265.93        288.56        34.40 o
   5  18   0        105.22        161.63        24.20 o
   6  18   0        484.17        368.14        71.15 o
   6  18   0        490.86        415.41        62.80 o
   6  18   0        191.57        181.48        45.09 o
   7  18   0        356.52        403.50        40.01 o
   7  18   0        901.06        906.32        51.45 o
   8  18   0        762.68        706.82        44.56 o
   8  18   0       1927.60       1830.17        72.31 o
   9  18   0        222.49        231.62        41.52 o
   9  18   0        562.32        603.56        63.24 o
  10  18   0        201.24        228.72        97.29 o
  11  18   0         33.22          0.12        62.54 o
  11  18   0         83.96         95.21        70.71 o
  12  18   0        217.44        276.02        78.72 o
  12  18   0        549.57        441.90        62.44 o
  13  18   0         41.21       -102.38       102.38 o
   1  19   0          7.52          3.66        16.42 o
   1  19   0         19.00          8.08        15.74 o
   2  19   0       1595.35       1440.42        46.85 o
   2  19   0        631.22        619.27        29.32 o
   3  19   0        890.46        711.20        52.63 o
   4  19   0        452.02        547.54        40.31 o
   4  19   0        178.85        221.90        27.83 o
   5  19   0       1219.56       1163.31        52.49 o
   5  19   0       3082.32       2865.25        91.82 o
   6  19   0       5327.66       5082.01       146.15 o
   6  19   0       1964.25       2024.41       142.41 o
   7  19   0         15.32         22.62        30.35 o
   7  19   0         38.71         33.22        35.63 o
   8  19   0          5.82        -24.30        32.82 o
   8  19   0         14.72        -37.25        37.25 o
   9  19   0       2665.12       2667.83       109.57 o
   9  19   0       1054.49       1017.83        68.64 o
  10  19   0        581.49        464.71       103.14 o
  11  19   0        113.47         37.34        54.77 o
  11  19   0         44.90         -6.65        64.07 o
  12  19   0         77.55        108.35        55.22 o
  12  19   0         30.68        -14.89        67.06 o
  13  19   0        272.97        448.43       182.55 o
   0  20   0          0.07         38.08        37.59 o
   1  20   0       2059.33       1962.74        57.08 o
   1  20   0        814.80        780.61        37.47 o
   2  20   0        618.90        641.96        30.49 o
   2  20   0       1564.22       1604.89        50.91 o
   3  20   0        557.68        523.60        50.87 o
   4  20   0         14.22          7.69        25.32 o
   4  20   0          5.63          1.61        19.77 o
   5  20   0       1261.61       1304.53        64.44 o
   5  20   0       3188.61       3174.47        99.27 o
   6  20   0        142.58        180.17        69.01 o
   6  20   0        399.23        391.71        63.47 o
   7  20   0        229.02        247.26        37.28 o
   7  20   0        578.83        527.84        58.34 o
   8  20   0        161.72         72.77        36.19 o
   8  20   0        408.74        480.92        59.46 o
   9  20   0        357.44        332.34        52.19 o
   9  20   0        903.41        925.10        92.09 o
  10  20   0        299.82        332.52       166.64 o
  11  20   0        466.96        387.21        65.79 o
  11  20   0        184.76        234.96        74.01 o
  12  20   0        300.03        212.19        77.70 o
  12  20   0        758.29        670.90        69.69 o
  13  20   0         55.59         93.85       174.02 o
   1  21   0       1358.14       1258.88        46.78 o
   1  21   0        537.37        497.75        31.14 o
   2  21   0         39.99         22.04        19.11 o
   2  21   0        101.07        147.09        27.77 o
   3  21   0       3120.51       2923.72        96.09 o
   4  21   0       1377.73       1437.97        54.12 o
   4  21   0       3482.07       3281.21       100.53 o
   5  21   0        203.20        250.01        31.76 o
   5  21   0        513.56        537.34        43.71 o
   6  21   0        588.82        522.31        69.92 o
   6  21   0         73.67         44.30        64.29 o
   7  21   0        417.72        549.18        45.28 o
   7  21   0       1055.74       1204.07        80.68 o
   8  21   0       1663.86       1851.76       111.68 o
   8  21   0       4205.24       4276.16       158.96 o
   9  21   0          7.26         27.09        80.94 o
   9  21   0          2.87         57.28        45.21 o
  10  21   0        319.31         75.65       166.22 o
  11  21   0        381.42        423.38        80.05 o
  11  21   0        963.99       1014.71       100.36 o
  12  21   0        254.74        296.18        86.26 o
  12  21   0        100.79        165.69        79.70 o
  13  21   0         67.46        152.49       179.36 o
   0  22   0       5739.70       4772.39       153.98 o
   1  22   0        281.07        249.47        25.64 o
   1  22   0        111.21        139.90        22.59 o
   2  22   0        210.57        132.74        23.76 o
   2  22   0        532.21        452.55        37.93 o
   3  22   0        911.83        780.89        58.79 o
   4  22   0       1045.25        842.72        52.50 o
   4  22   0        413.57        372.75        38.96 o
   5  22   0        133.59        169.06        30.74 o
   5  22   0        337.63        262.10        38.00 o
   6  22   0        730.28        836.04        74.32 o
   7  22   0        106.28         10.13        33.96 o
   7  22   0        268.61        206.64        49.92 o
   8  22   0        193.30        171.77        39.43 o
   8  22   0        488.56        488.89        63.36 o
   9  22   0          0.58        -32.05        44.21 o
   9  22   0          1.47        -53.61        82.06 o
  10  22   0         11.55        -45.67       156.00 o
  11  22   0         33.66         23.62        69.47 o
  11  22   0         85.07          0.24        69.05 o
  12  22   0          7.12        -40.73        75.82 o
  12  22   0          2.82        -52.03        72.86 o
  13  22   0          5.28         83.58       120.89 o
   1  23   0       3100.64       2970.50        78.48 o
   1  23   0       7836.58       7254.09       153.90 o
   2  23   0         68.96         62.66        22.34 o
   2  23   0        174.28        143.18        29.84 o
   3  23   0       1429.91       1232.63        59.19 o
   4  23   0       1965.93       1812.15        72.90 o
   4  23   0        777.85        768.69        51.07 o
   5  23   0       1866.86       1860.81        66.30 o
   5  23   0       4718.32       4255.78       123.63 o
   6  23   0        285.48        228.50        68.59 o
   7  23   0          0.35        -11.56        28.85 o
   7  23   0          0.87         31.17        36.50 o
   8  23   0        220.85        151.24        37.16 o
   8  23   0        558.18        656.67        68.90 o
   9  23   0         36.17        165.49        62.12 o
   9  23   0        342.60        474.72       124.83 o
   9  23   0         91.43         35.04        86.90 o
  10  23   0        183.13        268.87       180.78 o
  11  23   0          1.25        -34.63        69.15 o
  11  23   0          3.15         61.55        70.18 o
  12  23   0         60.91        113.07       115.79 o
   0  24   0       1717.99       1700.84        82.89 o
   1  24   0        473.73        448.09        32.96 o
   1  24   0       1197.31       1180.90        48.94 o
   2  24   0       3914.75       3856.97       115.16 o
   2  24   0       9894.16       8854.90       217.77 o
   3  24   0        101.30        104.72        69.59 o
   4  24   0        129.21        106.66        34.01 o
   4  24   0        326.56        287.39        37.72 o
   5  24   0        313.83        303.80        32.31 o
   5  24   0        793.18        692.19        50.28 o
   6  24   0        871.88        793.15        75.29 o
   7  24   0        272.84        292.23        46.10 o
   7  24   0        107.95         89.43        36.09 o
   8  24   0        268.96        269.06        42.09 o
   8  24   0        679.78        672.87        70.63 o
   9  24   0        343.88        394.24        69.80 o
   9  24   0        869.13        734.83       126.11 o
   9  24   0        870.59        876.19       153.45 o
  10  24   0         40.47        452.92       175.51 o
  11  24   0         17.51         95.13        75.92 o
  11  24   0         44.25        105.33        74.48 o
  12  24   0        205.45        212.81       124.08 o
   1  25   0        453.07        477.29        34.94 o
   1  25   0       1145.09       1023.46        47.13 o
   2  25   0          3.20         28.57        29.89 o
   2  25   0          8.10         43.34        30.16 o
   3  25   0       1797.33       1810.35        81.94 o
   4  25   0         72.02         82.51        42.72 o
   4  25   0        182.01        217.64        35.88 o
   5  25   0        516.18        505.77        49.89 o
   5  25   0       1304.60       1049.24        62.58 o
   6  25   0       1255.96       1180.49        83.22 o
   7  25   0         25.03        -25.92        33.91 o
   7  25   0         63.26         45.90        40.47 o
   8  25   0          0.19        -40.91        40.91 o
   8  25   0          0.48         -7.02        49.30 o
   9  25   0         68.34        109.88        62.48 o
   9  25   0        172.73        218.70       102.60 o
   9  25   0        221.30        164.09       140.06 o
  10  25   0        136.84        -28.37       185.32 o
  11  25   0         15.61         23.11        73.48 o
  11  25   0          6.17         12.58        74.32 o
  12  25   0          0.39        246.55       123.19 o
   0  26   0       2115.75       2260.14        99.45 o
   1  26   0        985.99        984.54        48.62 o
   1  26   0        390.12        426.05        35.45 o
   2  26   0         71.39        124.08        33.56 o
   2  26   0         28.25         56.47        32.93 o
   3  26   0        855.84        850.92        66.75 o
   4  26   0         98.30         21.93        41.77 o
   4  26   0        248.44        223.93        45.13 o
   5  26   0         64.13         38.90        37.02 o
   5  26   0        162.08        231.98        40.35 o
   6  26   0        328.16        314.10        70.87 o
   7  26   0          0.06         19.25        50.59 o
   7  26   0          0.16         46.89        41.43 o
   8  26   0         19.04        -12.08        50.73 o
   8  26   0          7.54          1.62        44.23 o
   9  26   0         18.05         64.58        62.90 o
   9  26   0         45.61        -13.24        90.36 o
   9  26   0         69.58        126.63       131.12 o
  10  26   0        152.95        332.91       193.67 o
  11  26   0        152.84        142.72       115.22 o
  11  26   0         60.47         51.53        71.23 o
  12  26   0          1.09        107.07       119.38 o
   1  27   0        326.22        331.22        32.53 o
   1  27   0        129.07        145.99        29.99 o
   2  27   0          5.43        -24.68        41.02 o
   2  27   0          2.15        -10.99        32.52 o
   3  27   0        117.49         61.50        56.67 o
   4  27   0       1227.64       1124.21        76.44 o
   4  27   0        485.73        628.60        64.17 o
   5  27   0         25.86         49.63        48.15 o
   5  27   0         65.36         79.56        38.28 o
   6  27   0        204.99        185.24        75.29 o
   7  27   0        134.53        106.82        58.24 o
   7  27   0        340.01        362.67        51.58 o
   8  27   0        200.34        231.02        50.38 o
   8  27   0        506.33        576.16        68.71 o
   9  27   0          1.56          1.24        63.24 o
   9  27   0          0.62        -32.11        60.55 o
   9  27   0          3.39         63.64       132.60 o
  10  27   0         17.44         53.76       190.56 o
  11  27   0         22.46          1.80       105.34 o
  11  27   0         56.76        -73.96       110.67 o
   0  28   0       3530.96       3464.06       132.20 o
   1  28   0         40.16         74.68        27.63 o
   1  28   0         15.89          1.92        26.64 o
   2  28   0          9.22         71.76        34.32 o
   2  28   0          3.65          8.86        33.31 o
   3  28   0       1721.60       1528.44        81.25 o
   4  28   0        279.26        187.44        52.02 o
   4  28   0        705.81        628.27        61.25 o
   5  28   0        416.90        423.36        47.13 o
   5  28   0        164.95        178.02        52.42 o
   6  28   0         94.37         83.33        75.50 o
   7  28   0        886.90        889.50        66.36 o
   7  28   0        350.91        455.79        69.01 o
   8  28   0        151.75         91.86        56.72 o
   8  28   0         60.04        100.43        47.86 o
   9  28   0        254.67        256.43        75.94 o
   9  28   0        100.76        136.71        67.79 o
   9  28   0        386.02        587.03       154.84 o
  10  28   0        289.46         41.56       200.90 o
  11  28   0         13.18        -14.07        98.31 o
  11  28   0         33.32         26.51       113.30 o
   1  29   0        144.45        144.24        30.64 o
   1  29   0        365.08        434.58        47.12 o
   2  29   0        665.46        650.62        52.87 o
   2  29   0        263.30        181.54        41.55 o
   3  29   0       1137.60       1037.21        74.62 o
   4  29   0        144.94         93.75        46.65 o
   4  29   0         57.35        109.60        50.29 o
   5  29   0        535.28        525.29        62.85 o
   5  29   0        211.79        189.53        53.60 o
   6  29   0       1651.00       1675.85        96.55 o
   7  29   0         20.87        -44.94        44.94 o
   7  29   0         52.74         64.51        62.90 o
   7  29   0        102.88        346.48       140.57 o
   8  29   0          1.58         59.63        59.79 o
   8  29   0          4.00         25.34        46.29 o
   9  29   0        626.12        783.85        95.72 o
   9  29   0        649.20        661.03       156.50 o
   9  29   0        247.73        343.18        76.79 o
  10  29   0        343.69        605.27       188.92 o
  11  29   0          3.61          1.99        99.29 o
  11  29   0          9.12        119.12       121.01 o
   0  30   0         41.84        108.75        60.68 o
   1  30   0        134.68         73.84        37.20 o
   1  30   0         53.29         55.10        36.79 o
   2  30   0         47.65         55.50        36.10 o
   2  30   0         18.85         64.05        38.50 o
   3  30   0         38.68         11.12        72.37 o
   4  30   0         45.47         57.56        49.84 o
   4  30   0        114.93         97.90        48.29 o
   5  30   0          0.64        -17.10        49.36 o
   5  30   0          1.61          3.14        47.70 o
   6  30   0         54.55        216.70        84.60 o
   7  30   0          0.23        -10.39        45.99 o
   7  30   0          0.09        -43.83        56.44 o
   8  30   0         62.94         70.64        50.37 o
   8  30   0         24.90        -32.69        50.19 o
   9  30   0          9.89        124.64        74.90 o
   9  30   0         10.33        -24.64       149.76 o
   9  30   0          3.91         31.52       101.40 o
  10  30   0          6.62        251.77       219.08 o
   1  31   0       1144.34       1123.72        68.64 o
   1  31   0        452.77        496.88        53.48 o
   2  31   0        344.17        293.42        48.14 o
   2  31   0        869.87        884.40        61.44 o
   3  31   0       1455.56       1774.91       108.36 o
   4  31   0         13.31        -44.26        44.26 o
   4  31   0          5.27         74.09        51.01 o
   5  31   0          1.57          0.32        52.67 o
   5  31   0          3.96        -13.21        48.01 o
   6  31   0       1647.78       1600.20       113.67 o
   7  31   0        110.34        274.26       138.99 o
   7  31   0        110.00         30.17        72.62 o
   7  31   0         43.52         69.12        98.53 o
   8  31   0          0.64        -34.07        49.79 o
   8  31   0          0.25         30.25        66.85 o
   9  31   0        532.49        491.82        89.23 o
   9  31   0        557.94        595.44       155.53 o
   9  31   0        210.69        119.01       107.47 o
  10  31   0         72.12        149.54       226.87 o
   0  32   0       4261.84       4098.32       155.23 o
   1  32   0         34.94         90.99        40.52 o
   1  32   0         13.82         10.89        39.04 o
   2  32   0        144.54        142.88        44.41 o
   2  32   0        365.30        321.25        48.04 o
   3  32   0       1771.72       1727.44       107.85 o
   4  32   0        436.99        369.33        60.84 o
   4  32   0        172.90        123.12        55.21 o
   5  32   0        244.91        205.12        59.28 o
   5  32   0         96.90        134.71        58.32 o
   6  32   0        208.35        299.13       105.45 o
   7  32   0        162.56        185.23       139.16 o
   7  32   0        131.88        -29.78        69.74 o
   7  32   0         52.18        -73.55        93.10 o
   8  32   0          0.94        -50.70        50.70 o
   8  32   0          0.37        -50.42        82.12 o
   9  32   0         69.94         87.58       116.29 o
   9  32   0        315.23         88.42       156.25 o
  10  32   0          5.46         14.86       116.62 o
   1  33   0        186.06        132.22        43.57 o
   1  33   0         73.62        103.27        44.71 o
   2  33   0          0.19         -7.52        41.84 o
   2  33   0          0.49        -30.96        39.39 o
   3  33   0         90.22        172.76        82.49 o
   4  33   0         75.76         60.18        57.46 o
   4  33   0        191.49        155.33        53.51 o
   5  33   0         37.72        -47.11        53.26 o
   5  33   0         95.34         81.50        54.58 o
   6  33   0         94.07        286.49       107.71 o
   7  33   0          6.87         24.95        82.84 o
   7  33   0         17.37        -66.61        66.61 o
   8  33   0        130.66        180.36        58.41 o
   8  33   0         51.70         62.57        95.23 o
   9  33   0         12.24        102.29       231.74 o
   0  34   0       1229.72       1411.11        96.19 o
   1  34   0        147.94        223.95        49.63 o
   1  34   0        373.90        424.82        54.83 o
   2  34   0         66.09         99.06        45.04 o
   2  34   0         26.15         75.02        46.01 o
   3  34   0        773.59        879.42        96.02 o
   4  34   0         55.06        -44.54        56.43 o
   4  34   0        139.15        116.27        56.86 o
   5  34   0         31.99        -22.42        54.96 o
   5  34   0         12.66         18.42        59.26 o
   6  34   0        309.42        340.24       141.97 o
   7  34   0        197.92        362.11       161.98 o
   7  34   0          0.57         34.03        84.31 o
   8  34   0         52.68         24.31        74.25 o
   9  34   0         35.61        213.80       245.23 o
   1  35   0        110.18        162.20        48.85 o
   1  35   0        278.48        375.99        54.11 o
   2  35   0        110.05         53.78        46.17 o
   2  35   0         43.54         39.44        46.75 o
   3  35   0        447.16        520.05        90.39 o
   4  35   0          4.87        159.25        57.09 o
   4  35   0          1.93        -50.11        59.01 o
   5  35   0        103.94        -23.33        70.20 o
   5  35   0         41.13        -71.58        71.58 o
   6  35   0        460.96        567.90       149.85 o
   7  35   0          8.75         -1.32        86.63 o
   0  36   0         67.96        118.05        92.69 o
   1  36   0         26.32         58.12        45.85 o
   1  36   0         66.52         67.48        45.81 o
   2  36   0        294.66        250.42        55.40 o
   2  36   0        744.71        976.07        72.50 o
   3  36   0         13.17        -48.11        87.46 o
   4  36   0          8.97          2.48        80.65 o
   4  36   0         22.66         26.96        71.94 o
   5  36   0        107.91        111.35        90.81 o
   5  36   0        272.73         99.93        76.57 o
   6  36   0         47.69         59.59       136.84 o
   1  37   0        109.52         85.98        48.89 o
   1  37   0         43.33         90.76        49.05 o
   2  37   0          1.57         28.31        56.53 o
   2  37   0          3.98        -20.38        55.14 o
   3  37   0          5.08        244.56       120.62 o
   4  37   0         62.50         81.36        81.75 o
   4  37   0        157.98        169.19        81.64 o
   5  37   0         30.26         12.01        83.07 o
   5  37   0         76.47        177.10        81.01 o
   1  38   0          6.22         20.68        69.82 o
   1  38   0          2.46        138.54        75.87 o
   2  38   0          2.91        -55.86        55.86 o
   2  38   0          1.15        -40.74        57.97 o
   3  38   0         14.18         -2.94       120.16 o
   4  38   0         77.55        167.11        90.82 o
   4  38   0        195.99        154.74        83.02 o
   1  39   0        241.47        276.12        85.67 o
   1  39   0        610.30        752.79       107.88 o
   2  39   0        215.72        134.17        81.02 o
   2  39   0         85.35         54.15        80.24 o
   3  39   0         35.96         95.33       124.10 o
   1  40   0         47.43        110.33        81.10 o
   2  40   0         38.37         50.74        80.93 o
   2  40   0         96.98        105.41        82.62 o
 -10   0   6        356.14        305.59        72.99 o
 -10   0   8         10.84         86.65        78.02 o
 -13   0  10         10.62          4.04       171.51 o
 -14   1   1         85.02        128.65        69.56 o
 -14   1   1        214.88        414.31        86.80 o
 -13   1   1         71.76        228.26       107.15 o
 -12   1   1         89.47        101.77        30.87 o
 -12   1   1        226.13        171.17        47.22 o
 -11   1   1        175.83        168.59        28.31 o
 -11   1   1        444.40        498.23        38.53 o
 -10   1   1        990.67        948.76        57.01 o
  -9   1   1         54.08         74.73        18.43 o
  -9   1   1        136.69        200.71        26.47 o
  -8   1   1        158.86        148.97        16.14 o
  -8   1   1         62.85         82.43        15.87 o
  -7   1   1       3968.28       3732.12        47.42 o
  -7   1   1       1570.10       1411.95        31.38 o
  -6   1   1       1039.81        947.29        26.62 o
  -6   1   1       2628.02       2475.47        65.24 o
  -6   1   1       2675.49       2692.16       100.64 o
  -5   1   1        299.19        233.37        14.04 o
  -5   1   1        756.17        710.32        30.72 o
  -4   1   1       1291.42       1152.78        34.25 o
  -4   1   1        510.97        496.87        21.15 o
  -3   1   1         40.90         34.04         6.88 o
  -3   1   1         16.18         29.21         7.33 o
  -2   1   1       5651.04       4941.14        95.57 o
  -2   1   1       2235.91       2030.70        42.08 o
  -1   1   1       2169.84       2154.82        60.82 o
  -1   1   1        858.53        877.70        40.54 o
   0   1   1        125.67        138.56         9.34 o
   1   1   1       2823.42       2730.39        73.26 o
   1   1   1       1117.12       1048.94        27.14 o
   2   1   1       5899.77       5210.23        99.92 o
   2   1   1       2334.32       2293.89        65.76 o
   3   1   1      16936.81      18328.82       501.13 o
   3   1   1      18586.18      18547.41       656.39 o
   4   1   1         28.16         33.29        15.33 o
   4   1   1         71.17         90.42        13.17 o
   5   1   1       1706.98       1492.57        32.08 o
   5   1   1       4314.23       3924.04        62.61 o
   6   1   1       3005.93       2900.30        83.90 o
   6   1   1       7883.50       8880.35       183.89 o
   6   1   1       7597.20       8435.53       254.83 o
   7   1   1        126.14         91.59        21.23 o
   7   1   1        318.81        247.78        24.57 o
   8   1   1        835.66        840.92        38.99 o
   8   1   1        330.64        345.62        32.02 o
   9   1   1        497.74        531.49        36.95 o
   9   1   1        196.94        224.83        32.72 o
  10   1   1          3.76         66.11        65.81 o
  10   1   1        358.65        256.76        69.26 o
  11   1   1          4.01        -29.81        58.69 o
  11   1   1          1.59         10.10        31.12 o
  12   1   1         25.67         -2.20        44.43 o
  12   1   1         64.87         14.98        55.10 o
  13   1   1         10.07        -60.76       122.76 o
  14   1   1         89.40        160.10        86.83 o
  14   1   1         35.37        111.05        68.09 o
 -14   2   1        310.64        234.49        83.91 o
 -14   2   1        122.91         42.31        67.20 o
 -13   2   1         46.12         -7.63       105.88 o
 -12   2   1        159.81        170.22        35.71 o
 -12   2   1        403.91        409.61        52.09 o
 -11   2   1        472.20        445.03        33.76 o
 -11   2   1       1193.45       1166.21        56.69 o
 -10   2   1        496.89        565.38        53.93 o
  -9   2   1       2238.08       2138.71        53.43 o
  -9   2   1        885.53        803.44        31.69 o
  -8   2   1       1405.93       1255.61        34.75 o
  -8   2   1       3553.36       3379.25        52.48 o
  -7   2   1         36.24         47.57        11.71 o
  -7   2   1         14.34         24.37        12.40 o
  -6   2   1       2058.86       2203.81        60.37 o
  -6   2   1        814.62        787.42        22.90 o
  -6   2   1       3397.90       3392.74       117.61 o
  -5   2   1       5105.63       4740.71        91.46 o
  -5   2   1       2020.11       1940.31        42.88 o
  -4   2   1       4075.64       3651.69        64.04 o
  -4   2   1       1612.58       1459.32        34.05 o
  -3   2   1         88.63         69.98         8.01 o
  -3   2   1         35.07         31.22         9.04 o
  -3   2   1        123.70        130.64        41.35 o
  -2   2   1        156.94        159.81         8.27 o
  -2   2   1        396.64        387.81        15.58 o
  -1   2   1       1239.85       1107.18        35.04 o
  -1   2   1       3133.61       1514.99        67.53 o
   0   2   1        147.70        172.73        13.07 o
   1   2   1       1710.61       1785.12        84.30 o
   1   2   1       4323.40       4173.30       177.82 o
   2   2   1        154.47        152.94        16.37 o
   2   2   1        390.41        463.94        20.74 o
   3   2   1       3571.37       3426.86        83.89 o
   3   2   1         26.96         57.51        23.60 o
   4   2   1       3897.95       3491.69        67.28 o
   4   2   1       1542.28       1480.66        51.33 o
   5   2   1        586.79        541.68        21.15 o
   5   2   1        232.17        235.85        14.55 o
   6   2   1       2007.83       1989.39        78.29 o
   6   2   1        392.73        436.02        40.61 o
   6   2   1        992.58       1219.68        69.48 o
   7   2   1          7.78          5.18        19.82 o
   7   2   1         19.65         30.79        19.40 o
   8   2   1       1749.59       1714.13        49.76 o
   8   2   1        692.25        699.78        39.99 o
   9   2   1        852.30       1040.36        47.32 o
   9   2   1        337.22        396.91        36.83 o
  10   2   1         50.22         99.62        55.53 o
  10   2   1         12.24         38.71        63.24 o
  11   2   1        433.57        362.40        36.01 o
  11   2   1       1095.80       1128.92       100.45 o
  12   2   1        142.53         97.33        56.02 o
  12   2   1         56.39        134.43        46.12 o
  13   2   1         75.15        157.47       122.59 o
  14   2   1         45.77        -87.70        92.46 o
  14   2   1        115.67         30.43       113.39 o
 -14   3   1          7.70         56.33        62.71 o
 -14   3   1         19.47         95.36        76.80 o
 -13   3   1        340.31        193.47        99.78 o
 -12   3   1         14.08         18.04        29.07 o
 -12   3   1         35.58         -8.92        41.23 o
 -11   3   1        190.45        159.02        28.93 o
 -11   3   1        481.35        368.61        40.62 o
 -10   3   1        272.19        264.43        51.31 o
  -9   3   1        197.48        204.64        21.70 o
  -9   3   1        499.10        502.57        27.84 o
  -8   3   1        437.12        487.04        23.05 o
  -8   3   1        172.95        164.94        18.08 o
  -7   3   1         65.36         61.99        12.73 o
  -7   3   1        165.20        147.47        15.10 o
  -6   3   1         33.24         34.05        10.54 o
  -6   3   1         84.02        107.14        17.39 o
  -6   3   1       2449.83       2329.26       130.38 o
  -5   3   1        711.85        717.57        24.37 o
  -5   3   1        281.65        263.78        13.86 o
  -4   3   1        167.95        141.78        10.39 o
  -4   3   1         66.45         50.52         8.46 o
  -3   3   1        714.69        824.19        24.18 o
  -3   3   1       1806.31       1957.34        35.69 o
  -3   3   1       2521.00       2749.57       126.20 o
  -2   3   1        739.64        709.60        26.66 o
  -2   3   1        292.65        259.16        12.07 o
  -1   3   1        124.84        119.87        15.21 o
   0   3   1        351.01        352.88        18.26 o
   1   3   1         21.44         22.02         8.83 o
   1   3   1          8.48         -0.58        10.40 o
   2   3   1         11.38         18.75        11.27 o
   2   3   1         28.77         57.79        12.65 o
   3   3   1       3383.40       3302.75        70.89 o
   3   3   1       3329.60       3089.64       136.45 o
   4   3   1       2598.13       2392.92        49.72 o
   4   3   1       1027.98       1165.68        63.61 o
   5   3   1         69.14         85.17        13.45 o
   5   3   1        174.75        148.65        15.69 o
   6   3   1       1509.69       1764.60        82.76 o
   6   3   1       4517.42       4900.08       161.56 o
   6   3   1        597.33        654.70        49.24 o
   7   3   1       1263.80       1238.12        43.09 o
   7   3   1        500.04        473.84        31.84 o
   8   3   1        333.67        328.14        27.24 o
   8   3   1        132.02        147.12        25.02 o
   9   3   1          8.74         -2.97        24.44 o
   9   3   1         22.09         36.18        24.00 o
  10   3   1        145.91        161.50        57.09 o
  10   3   1         14.55         60.51        63.50 o
  11   3   1         94.76         91.34        52.63 o
  11   3   1         37.49         13.86        32.26 o
  12   3   1         33.12         14.23        44.65 o
  12   3   1         83.72        181.97        58.66 o
  13   3   1        100.89        142.01       124.07 o
  14   3   1         16.96         50.70       116.64 o
  14   3   1          6.71        110.38       102.08 o
 -14   4   1          0.34         92.42        78.84 o
 -14   4   1          0.14        -29.57        63.69 o
 -13   4   1          9.65       -101.39       101.39 o
 -12   4   1        376.60        280.77        34.29 o
 -12   4   1        951.82        818.43        61.59 o
 -11   4   1        437.82        436.54        31.42 o
 -11   4   1       1106.55       1006.05        52.76 o
 -10   4   1        413.60        452.51        54.35 o
  -9   4   1       1891.83       1836.32        50.58 o
  -9   4   1        748.53        732.74        33.08 o
  -8   4   1       1754.36       1720.08        40.72 o
  -8   4   1       4433.98       4251.09        68.70 o
  -7   4   1        684.97        654.12        23.33 o
  -7   4   1        271.02        238.26        14.94 o
  -6   4   1        110.10        105.12        13.61 o
  -6   4   1        278.27        187.33        17.58 o
  -5   4   1       1495.11       1417.44        32.86 o
  -5   4   1       3778.75       3707.01        68.48 o
  -4   4   1        686.36        563.66        18.13 o
  -4   4   1        271.57        230.38        12.19 o
  -3   4   1         22.94         27.90         9.12 o
  -3   4   1         57.99         66.89         7.09 o
  -3   4   1         80.94         82.30        42.71 o
  -2   4   1        409.10        415.72        13.50 o
  -2   4   1       1033.96       1030.26        26.17 o
  -1   4   1        166.18        136.47        16.76 o
   0   4   1         46.20         43.15        21.01 o
   1   4   1         12.58         33.65         9.29 o
   1   4   1          4.98         -8.02        15.09 o
   2   4   1       1106.55       1073.52        26.79 o
   2   4   1        437.82        493.58        20.35 o
   3   4   1       2381.96       2269.27        65.83 o
   4   4   1        880.51        839.92        23.28 o
   4   4   1        348.39        393.61        46.43 o
   5   4   1       1594.30       1661.20        36.09 o
   5   4   1       4029.43       4149.95        76.76 o
   6   4   1       1651.81       1573.87        77.18 o
   6   4   1       2314.16       2316.75        69.70 o
   6   4   1        653.56        643.21        35.14 o
   7   4   1       2432.30       2466.54        59.92 o
   7   4   1        962.37        900.35        35.63 o
   8   4   1       1829.21       1905.08        57.87 o
   8   4   1       4623.16       4727.05        89.07 o
   9   4   1        783.09        807.85        42.50 o
   9   4   1       1979.18       2092.41        57.74 o
  10   4   1        923.64        972.45        63.55 o
  11   4   1        220.23        169.50        36.42 o
  11   4   1        556.60        522.76        55.90 o
  12   4   1        509.60        519.59        67.40 o
  12   4   1        201.63        300.51        51.38 o
  13   4   1         42.13        160.05       120.99 o
  14   4   1          3.67        -47.97       112.68 o
  14   4   1          1.45        -43.38        95.45 o
 -14   5   1         27.59        -87.57        87.70 o
 -14   5   1         69.73         31.31        75.76 o
 -13   5   1        472.35        408.97       115.50 o
 -12   5   1         51.99         16.14        41.54 o
 -12   5   1         20.57         -9.72        31.86 o
 -11   5   1        159.65        152.26        35.92 o
 -11   5   1         63.17         83.74        25.69 o
 -10   5   1        319.87        348.30        50.20 o
  -9   5   1        285.51        277.89        24.44 o
  -9   5   1        112.96        124.43        21.68 o
  -8   5   1        689.65        713.88        27.35 o
  -8   5   1        272.87        272.83        21.99 o
  -7   5   1        223.96        222.53        15.86 o
  -7   5   1        566.03        584.82        23.63 o
  -6   5   1        168.31        184.88        15.89 o
  -6   5   1         66.59         82.86        13.41 o
  -5   5   1       2284.18       2314.22        48.02 o
  -5   5   1        903.77        854.54        23.43 o
  -4   5   1        823.38        812.68        23.83 o
  -4   5   1        325.78        383.88        19.77 o
  -3   5   1         62.65         25.01        42.44 o
  -3   5   1         17.76         19.65         8.83 o
  -3   5   1         44.89         29.43         8.29 o
  -2   5   1       1221.67       1222.40        24.45 o
  -2   5   1       3087.65       2942.44        60.97 o
  -1   5   1        165.36        171.29        24.51 o
   0   5   1        298.88        350.19        32.44 o
   1   5   1       1450.93       1289.05        37.12 o
   1   5   1        574.08        548.85        28.21 o
   2   5   1       1994.24       1962.35        54.40 o
   2   5   1       5040.24       4781.66        88.97 o
   3   5   1        480.93        483.45        21.92 o
   4   5   1         23.45         30.49         8.35 o
   4   5   1          9.28          9.19        11.46 o
   5   5   1       7721.74       7390.86       136.80 o
   5   5   1       3055.21       2862.23        57.03 o
   6   5   1        279.64        323.75        31.83 o
   6   5   1        974.28        948.62        71.88 o
   6   5   1        706.75        782.41        56.92 o
   7   5   1        514.94        541.93        30.14 o
   7   5   1        203.74        201.75        21.81 o
   8   5   1        674.64        751.06        34.83 o
   8   5   1        266.93        242.24        27.61 o
   9   5   1        896.08        974.54        41.84 o
   9   5   1        354.55        367.47        37.86 o
  10   5   1        345.85        312.45        59.70 o
  10   5   1         86.17        105.29        68.10 o
  11   5   1        137.84        135.47        35.27 o
  11   5   1        348.37        360.79        44.33 o
  12   5   1         75.60        -54.96        54.96 o
  12   5   1        191.08        164.15        58.80 o
  13   5   1        154.07        298.60       123.84 o
  14   5   1         19.63       -102.48       110.72 o
 -14   6   1         81.12         71.65        69.08 o
 -14   6   1        205.03        179.92        82.02 o
 -13   6   1        353.18        356.07       113.92 o
 -12   6   1         31.44         70.05        30.15 o
 -12   6   1         79.46         63.76        43.28 o
 -11   6   1         11.64         -6.25        23.49 o
 -11   6   1         29.41         20.67        27.07 o
 -10   6   1       2011.30       2053.50        66.41 o
  -9   6   1        310.51        290.87        25.33 o
  -9   6   1        784.77        875.50        32.30 o
  -8   6   1        205.67        234.45        19.41 o
  -8   6   1         81.38         87.83        19.14 o
  -7   6   1        458.57        492.93        21.57 o
  -7   6   1       1158.98       1080.42        33.62 o
  -6   6   1       6528.88       6099.70        97.85 o
  -6   6   1       2583.23       2527.51        48.75 o
  -5   6   1       2231.65       2300.57        48.13 o
  -5   6   1        882.98        859.15        21.58 o
  -4   6   1        353.83        417.52        17.29 o
  -4   6   1        140.00        133.60        12.68 o
  -3   6   1       3501.90       3254.40       105.20 o
  -3   6   1       2509.13       2065.43        68.48 o
  -3   6   1        992.77        836.82        52.97 o
  -2   6   1       3724.87       3556.63        72.67 o
  -2   6   1       1473.79       1346.19        26.68 o
  -1   6   1       1653.94       1743.58        82.44 o
  -1   6   1       4180.17       3941.16       117.25 o
   0   6   1       1569.83       1640.57        56.85 o
   1   6   1       3181.20       2947.82        89.80 o
   1   6   1       8040.17       7680.77       174.94 o
   2   6   1       2575.52       2536.49        67.35 o
   2   6   1       6509.37       6348.30       115.97 o
   3   6   1       7934.62       7699.77       127.40 o
   4   6   1       1323.79       1205.78        28.30 o
   4   6   1        523.78        437.96        21.02 o
   5   6   1       1444.47       1360.68        40.35 o
   5   6   1       3650.77       3890.42        72.58 o
   6   6   1       2347.01       2356.75        77.15 o
   6   6   1       5931.85       5744.80       149.28 o
   6   6   1       8121.38       3155.27       154.00 o
   7   6   1        596.24        594.51        31.41 o
   7   6   1        235.91        305.46        26.46 o
   8   6   1         19.52         21.73        20.82 o
   8   6   1          7.72         -5.84        24.41 o
   9   6   1        305.78        277.57        32.23 o
   9   6   1        772.84        918.99        40.93 o
  10   6   1       1761.65       2040.53        77.16 o
  10   6   1        610.53        664.67        96.38 o
  11   6   1        158.71        105.88        35.87 o
  11   6   1         62.79         77.17        34.14 o
  12   6   1         26.54        -22.58        44.55 o
  12   6   1         67.09         44.68        72.08 o
  13   6   1        307.71        431.20       118.89 o
  14   6   1        104.30        123.36        93.07 o
 -14   7   1         11.13        -17.33       108.13 o
 -14   7   1          4.40         45.47        69.46 o
 -13   7   1        292.11        194.66       161.02 o
 -12   7   1        138.81        201.48        32.84 o
 -12   7   1        350.82        364.11        50.27 o
 -11   7   1          3.98         24.79        26.96 o
 -11   7   1          1.58          1.14        23.80 o
 -10   7   1        231.86        312.09        49.30 o
  -9   7   1        339.02        390.77        27.57 o
  -9   7   1        856.84        797.85        31.40 o
  -8   7   1        282.49        247.65        21.16 o
  -8   7   1        111.77         88.42        17.49 o
  -7   7   1        585.80        522.94        23.92 o
  -7   7   1       1480.54       1340.60        36.77 o
  -6   7   1        711.28        855.96        28.23 o
  -6   7   1        281.43        242.51        16.46 o
  -5   7   1          5.63         11.25         9.56 o
  -5   7   1         14.24         22.55        12.31 o
  -4   7   1        965.86        872.24        23.74 o
  -4   7   1       2441.11       2184.26        52.53 o
  -3   7   1       3210.73       3103.97       133.05 o
  -3   7   1       1270.37       1311.66        69.60 o
  -3   7   1       4481.10       4542.66       113.58 o
  -2   7   1         17.38          9.67         9.71 o
  -2   7   1          6.88         -1.45         6.18 o
  -1   7   1        571.93        491.61        25.84 o
  -1   7   1        226.29        203.25        16.54 o
   0   7   1       2378.51       2082.29        69.83 o
   1   7   1        570.57        619.90        27.53 o
   1   7   1       1442.06       1416.57        53.48 o
   2   7   1       1308.12       1293.97        42.27 o
   2   7   1       3306.15       3182.26        70.44 o
   3   7   1      10054.57       9851.41       161.70 o
   4   7   1       6415.98       5866.10        86.96 o
   4   7   1       2538.57       2504.25        50.82 o
   5   7   1        192.20        202.90        20.06 o
   5   7   1        485.76        592.23        25.23 o
   6   7   1       1067.52       1027.89        40.93 o
   6   7   1        422.38        379.93        34.74 o
   6   7   1       1345.94       1489.32        79.50 o
   7   7   1       1068.20       1077.41        39.23 o
   7   7   1       2699.77       2653.66        63.27 o
   8   7   1          0.54          7.62        20.16 o
   8   7   1          1.37          1.88        20.39 o
   9   7   1        137.99        158.64        26.84 o
   9   7   1         54.60         66.17        24.17 o
  10   7   1        505.57        511.35        66.20 o
  10   7   1         66.78         25.47        65.90 o
  11   7   1          8.43        -14.45        32.44 o
  11   7   1         21.31         52.81        33.97 o
  12   7   1         67.76         64.71        70.66 o
  12   7   1         26.81        -36.24        46.35 o
  13   7   1        111.19       -161.95       171.92 o
  14   7   1         16.38         66.54        92.49 o
 -14   8   1         37.73         35.83        69.44 o
 -14   8   1         95.37         16.80       108.45 o
 -13   8   1         47.45         63.98       160.47 o
 -12   8   1          2.36         -6.61        30.09 o
 -12   8   1          5.97         17.55        42.69 o
 -11   8   1        453.18        441.62        35.81 o
 -11   8   1        179.31        148.46        27.51 o
 -10   8   1         35.85         48.67        51.73 o
  -9   8   1         26.90         20.81        21.04 o
  -9   8   1         68.00         65.09        19.42 o
  -8   8   1        377.36        433.48        24.64 o
  -8   8   1        149.31        166.21        18.94 o
  -7   8   1        204.71        237.22        19.64 o
  -7   8   1         81.00         59.37        15.80 o
  -6   8   1        333.84        289.33        16.48 o
  -6   8   1        843.75       1008.11        29.74 o
  -5   8   1        166.84        156.95        12.34 o
  -5   8   1        421.68        462.44        19.92 o
  -4   8   1        129.58        131.66        11.77 o
  -4   8   1        327.49        329.56        16.09 o
  -3   8   1      20618.77      20615.87       462.90 o
  -3   8   1      14773.46      15217.81       568.14 o
  -3   8   1       5845.31       5473.84       218.63 o
  -2   8   1       2607.15       2557.17        58.47 o
  -2   8   1       1031.55        987.08        25.58 o
  -1   8   1         33.78         10.95        13.32 o
  -1   8   1         85.37        123.69        19.09 o
   0   8   1        114.61        140.39        24.77 o
   1   8   1        362.78        383.46        23.03 o
   1   8   1        916.89        936.04        43.30 o
   2   8   1        485.64        557.33        24.45 o
   2   8   1        192.15        178.57        17.49 o
   3   8   1       3999.72       3913.78        71.78 o
   4   8   1         16.55          9.69        13.16 o
   4   8   1         41.84         54.34        10.77 o
   5   8   1         97.89        109.09        17.55 o
   5   8   1        247.41        227.47        14.52 o
   6   8   1         60.02         48.76        45.62 o
   6   8   1         58.08         44.05        21.19 o
   6   8   1         22.98         27.22        24.70 o
   7   8   1        186.47        177.69        25.96 o
   7   8   1         73.78        111.77        19.36 o
   8   8   1         20.55         26.23        21.00 o
   8   8   1         51.94         20.57        23.52 o
   9   8   1        118.55         82.10        27.48 o
   9   8   1         46.90         61.32        24.60 o
  10   8   1         24.61         20.44        62.45 o
  10   8   1          8.79         98.69        71.51 o
  11   8   1         93.30        127.34        35.95 o
  11   8   1         36.91         66.82        34.92 o
  12   8   1          0.26          7.31        47.64 o
  12   8   1          0.65        -21.54        95.70 o
  13   8   1         67.12        161.03       173.01 o
  14   8   1         25.07        -89.57        89.57 o
 -14   9   1         21.31        185.81       119.37 o
 -14   9   1          8.43        -40.90        96.67 o
 -13   9   1        532.72        570.20       164.45 o
 -12   9   1         32.59         52.20        34.08 o
 -12   9   1         82.37        181.54        54.67 o
 -11   9   1         46.93         75.14        31.83 o
 -11   9   1         18.57         -8.46        26.59 o
 -10   9   1        759.43        932.36        66.72 o
  -9   9   1        418.75        429.83        29.26 o
  -9   9   1       1058.35       1091.65        38.32 o
  -8   9   1        232.47        223.22        21.51 o
  -8   9   1        587.56        586.88        29.53 o
  -7   9   1        226.29        224.38        17.95 o
  -7   9   1        571.93        573.90        28.67 o
  -6   9   1        835.03        848.85        25.91 o
  -6   9   1       2110.45       1943.98        42.27 o
  -5   9   1         30.03         27.30         8.09 o
  -5   9   1         11.88         13.96         9.79 o
  -4   9   1       1629.42       1440.77        34.56 o
  -4   9   1       4118.19       3866.45        88.35 o
  -3   9   1      14255.19      14501.90       330.99 o
  -3   9   1      10213.92      10611.88       403.57 o
  -3   9   1       4041.27       3875.76       162.43 o
  -2   9   1          2.43         17.39         7.01 o
  -2   9   1          6.15         31.16        10.00 o
  -1   9   1       1156.76       1050.53        50.53 o
  -1   9   1       2923.59       2792.22        92.74 o
   0   9   1      93252.52      89929.23      2431.26 o
   1   9   1       6799.83       6705.59       160.85 o
   1   9   1       2690.44       2839.93        94.90 o
   2   9   1          0.56          5.53        17.17 o
   2   9   1          0.22         17.48        14.29 o
   3   9   1      12319.40      12518.58       203.73 o
   4   9   1      14798.44      13298.73       183.40 o
   4   9   1       5855.20       5667.15        99.09 o
   5   9   1        869.26        845.12        23.52 o
   5   9   1        343.94        407.11        22.65 o
   6   9   1         56.39         45.46        25.82 o
   6   9   1       2222.96       2407.78        82.24 o
   6   9   1        142.51        120.47        24.43 o
   7   9   1       1423.32       1257.88        39.63 o
   7   9   1       3597.30       3377.50        80.51 o
   8   9   1        734.09        782.39        36.37 o
   8   9   1       1855.33       1835.26        61.04 o
   9   9   1         37.00         35.59        26.49 o
   9   9   1         14.64         33.47        24.76 o
  10   9   1        254.20        413.97        64.52 o
  10   9   1          1.26          6.65        67.20 o
  11   9   1         88.10         68.16        35.17 o
  11   9   1        222.66        215.61        41.27 o
  12   9   1         23.12         82.45        60.16 o
  12   9   1          9.15          8.60        46.60 o
  13   9   1        285.21        446.47       178.26 o
 -14  10   1         21.58         81.76       102.74 o
 -14  10   1         54.54        118.13       117.97 o
 -13  10   1        206.76        310.62       121.09 o
 -12  10   1          0.16         21.23        32.94 o
 -12  10   1          0.41        -28.51        49.49 o
 -11  10   1         84.05         59.57        40.37 o
 -11  10   1         33.25         50.76        28.38 o
 -10  10   1       2570.29       2559.52        98.30 o
  -9  10   1         39.14          8.76        24.49 o
  -9  10   1         15.48        -15.99        22.92 o
  -8  10   1        514.61        448.41        28.26 o
  -8  10   1       1300.62       1400.93        47.56 o
  -7  10   1       5050.37       4971.94        85.49 o
  -7  10   1       1998.24       1934.51        42.07 o
  -6  10   1       2206.32       2177.81        50.83 o
  -6  10   1       5576.27       5551.11        97.84 o
  -5  10   1       4542.22       4302.48        78.24 o
  -5  10   1       1797.19       1901.98        36.94 o
  -4  10   1        170.08        199.80        19.81 o
  -4  10   1         67.29        106.53        13.45 o
  -3  10   1      38006.43      37250.36       706.84 o
  -2  10   1        487.65        545.44        24.09 o
  -2  10   1        192.94        183.26        36.97 o
  -1  10   1       1360.75       1335.61        48.59 o
  -1  10   1       3439.17       3243.03       106.13 o
   0  10   1        280.17        270.69        25.58 o
   1  10   1       2929.35       2750.61        75.69 o
   1  10   1       7403.65       6645.00       160.67 o
   2  10   1         17.75         43.33        13.61 o
   2  10   1         44.87         55.67        20.10 o
   3  10   1       9582.99       8570.92       337.23 o
   3  10   1      19600.82      19091.22       427.81 o
   4  10   1          8.76         35.67        11.58 o
   4  10   1          3.47          8.29         9.49 o
   5  10   1       3599.52       3703.60        65.09 o
   5  10   1       1424.20       1592.17        37.77 o
   6  10   1       5515.90       5373.57       171.80 o
   6  10   1       1019.57       1121.16        48.42 o
   6  10   1       2576.88       2461.44        68.76 o
   7  10   1       1142.53       1199.46        42.06 o
   7  10   1       2887.63       2809.72        81.13 o
   8  10   1         47.27          7.15        21.79 o
   8  10   1        119.47        166.22        32.77 o
   9  10   1         98.68         85.38        25.94 o
   9  10   1        249.41        308.28        36.33 o
  10  10   1       1354.64       1358.28        86.89 o
  10  10   1        499.00        643.93        99.27 o
  11  10   1         40.16         19.42        34.98 o
  11  10   1        101.51         58.04        38.91 o
  12  10   1        153.33        218.34        64.62 o
  12  10   1         60.67         80.68        51.21 o
  13  10   1        181.80        -91.66       171.18 o
 -14  11   1          3.79        231.71       112.87 o
 -13  11   1        126.80        177.07        95.99 o
 -12  11   1          6.65         39.52        33.91 o
 -12  11   1         16.81        -48.71        48.71 o
 -11  11   1        173.34        162.23        32.98 o
 -11  11   1        438.11        416.28        50.92 o
 -10  11   1         59.87         65.15        67.98 o
  -9  11   1         59.89          2.47        23.28 o
  -9  11   1        151.35        209.30        31.63 o
  -8  11   1        195.81        201.11        23.83 o
  -8  11   1        494.90        482.07        31.76 o
  -7  11   1       1214.17       1071.68        42.55 o
  -7  11   1        480.40        498.59        25.48 o
  -6  11   1       1165.12       1075.39        38.47 o
  -6  11   1       2944.73       2867.61        65.84 o
  -5  11   1       6201.39       6574.36       104.77 o
  -5  11   1       2453.66       2479.12        48.81 o
  -4  11   1       2778.48       2780.45        61.05 o
  -4  11   1       7022.35       6830.95       127.12 o
  -3  11   1        884.00        835.91        34.76 o
  -2  11   1      21087.18      20502.21       453.58 o
  -2  11   1       8343.42       8207.52       236.28 o
  -1  11   1        173.92        149.87        16.80 o
  -1  11   1        439.55        334.23        19.42 o
   0  11   1       1182.82       1139.04        43.03 o
   1  11   1        900.30        819.93        37.41 o
   1  11   1        356.21        277.20        22.63 o
   2  11   1       8471.57       8457.72       174.42 o
   2  11   1      21411.08      19895.57       550.88 o
   3  11   1       1500.60       1448.99        44.40 o
   4  11   1        335.50        352.30        19.88 o
   4  11   1        847.94        762.72        27.98 o
   5  11   1       1441.69       1405.09        35.62 o
   5  11   1       3643.73       3631.20        86.35 o
   6  11   1       1784.43       1633.04        88.72 o
   6  11   1       1782.04       1614.69        63.48 o
   6  11   1        705.09        727.44        46.82 o
   7  11   1          4.88         19.12        20.76 o
   7  11   1         12.33         10.75        22.32 o
   8  11   1        134.34         89.30        30.77 o
   8  11   1         53.15         55.35        23.27 o
   9  11   1        246.44        290.36        36.61 o
   9  11   1         97.51         96.92        26.76 o
  10  11   1          5.49         52.74        70.57 o
  10  11   1        105.37        238.23        75.49 o
  11  11   1          5.29         21.00        39.54 o
  11  11   1         13.38         36.64        38.51 o
  12  11   1          2.38        -10.76        57.20 o
  12  11   1          0.94         40.79        59.52 o
  13  11   1        114.91        210.34       123.70 o
 -14  12   1         13.30        133.02       106.83 o
 -14  12   1         33.61         85.99       114.66 o
 -13  12   1        189.22        316.17        96.74 o
 -12  12   1         40.90         36.62        42.65 o
 -12  12   1        103.36         92.79        54.93 o
 -11  12   1          7.75         13.06        30.68 o
 -11  12   1         19.59         71.53        42.01 o
 -10  12   1       1251.80       1531.86       100.91 o
  -9  12   1       1765.64       1724.60        71.98 o
  -9  12   1        698.60        690.94        42.26 o
  -8  12   1       1450.68       1500.30        63.14 o
  -8  12   1        573.98        546.24        34.66 o
  -7  12   1        809.21        806.81        38.07 o
  -7  12   1        320.17        303.06        24.65 o
  -6  12   1       5271.44       5088.56       101.56 o
  -6  12   1       2085.71       2190.01        64.11 o
  -6  12   1       7675.16       7735.71       344.60 o
  -5  12   1        849.61        844.59        28.36 o
  -5  12   1       2147.32       1888.23        44.48 o
  -4  12   1       3629.51       3747.81        77.63 o
  -4  12   1       9173.23       9195.42       166.73 o
  -3  12   1       4872.36       4755.24        92.47 o
  -2  12   1       5182.39       6435.65       132.45 o
  -2  12   1       2050.48       2240.05        66.40 o
  -1  12   1      35446.33      35541.08       780.86 o
  -1  12   1      14024.80      14227.23       385.32 o
   0  12   1       4705.69       4573.02        97.64 o
   1  12   1      12694.84      13857.26       311.16 o
   1  12   1       5022.88       4910.24       125.24 o
   2  12   1       1442.11       1447.06        45.29 o
   2  12   1       3644.78       4048.46        87.35 o
   3  12   1       2664.25       2637.57        78.98 o
   4  12   1        476.08        525.15        19.45 o
   4  12   1       1203.25       1290.99        39.61 o
   5  12   1       1409.21       1383.73        34.11 o
   5  12   1       3561.65       3455.52        84.84 o
   6  12   1        998.36        990.93        86.39 o
   6  12   1        634.56        616.85        50.14 o
   6  12   1        251.07        229.12        33.70 o
   7  12   1        921.87        844.63        39.75 o
   7  12   1        364.75        431.03        31.25 o
   8  12   1        256.96        260.77        30.53 o
   8  12   1        649.45        589.58        44.70 o
   9  12   1        395.92        476.29        42.19 o
   9  12   1       1000.65       1056.03        53.45 o
  10  12   1       1206.65       1374.26        88.69 o
  11  12   1         25.35        116.19        57.90 o
  11  12   1         64.07         24.38        51.62 o
  12  12   1        156.36         80.97        61.37 o
  12  12   1         61.86        102.20        63.72 o
  13  12   1        169.81        507.34       130.12 o
 -14  13   1        184.94        104.94       120.40 o
 -14  13   1         73.17         31.41        71.44 o
 -13  13   1        213.77        236.84        97.01 o
 -12  13   1        247.94        288.50        60.43 o
 -12  13   1         98.10         95.15        46.11 o
 -11  13   1         76.21        110.38        37.66 o
 -11  13   1        192.61        253.09        46.43 o
 -10  13   1        123.14         78.70        82.50 o
  -9  13   1        619.15        665.18        49.70 o
  -9  13   1        244.98        258.26        38.03 o
  -8  13   1         15.93         10.64        23.15 o
  -8  13   1         40.26         28.83        28.35 o
  -7  13   1        533.21        489.72        34.67 o
  -7  13   1        210.97        235.51        23.88 o
  -6  13   1         23.35         26.43        25.39 o
  -6  13   1         63.49        -54.75        91.47 o
  -6  13   1         59.02        117.38        22.40 o
  -5  13   1        284.74        406.19        22.29 o
  -5  13   1        112.66        145.01        15.76 o
  -4  13   1        353.54        340.26        17.53 o
  -4  13   1        893.55       1020.87        31.56 o
  -3  13   1       3025.95       2845.76        69.86 o
  -2  13   1       1603.52       1770.38        41.65 o
  -2  13   1        634.46        688.29        34.44 o
  -1  13   1        162.15        179.76        39.64 o
  -1  13   1        409.82        437.40        25.58 o
   0  13   1       3863.77       3647.69        92.41 o
   1  13   1         50.51         60.19        17.83 o
   1  13   1        127.66        165.75        15.23 o
   2  13   1        216.27        222.77        24.45 o
   2  13   1        546.60        552.36        26.23 o
   3  13   1       2519.04       2137.89        84.02 o
   4  13   1          0.24         57.35        19.99 o
   4  13   1          0.10         15.13        13.24 o
   5  13   1        154.29        144.43        17.61 o
   5  13   1        389.96        301.65        27.37 o
   6  13   1        203.17        153.97        40.38 o
   6  13   1        513.50        530.64        31.82 o
   7  13   1        570.64        573.95        39.36 o
   7  13   1       1442.23       1334.44        54.75 o
   8  13   1        446.97        432.09        49.66 o
   8  13   1        176.85        216.21        33.91 o
   9  13   1         36.43         74.60        32.94 o
   9  13   1         92.08         44.38        41.96 o
  10  13   1        317.57        539.37        96.44 o
  11  13   1        168.58        134.55        56.20 o
  11  13   1         66.70         90.93        46.15 o
  12  13   1        144.22        207.92        66.37 o
  12  13   1         57.06         32.83        64.35 o
  13  13   1         16.02       -115.73       115.73 o
  14  13   1         77.79         73.75       123.10 o
 -14  14   1         18.54         19.79        80.99 o
 -14  14   1          7.34        -68.85        93.83 o
 -13  14   1         93.83        192.32        90.06 o
 -12  14   1         90.57         93.64        54.37 o
 -12  14   1        228.91        319.06        62.95 o
 -11  14   1        674.62        695.25        56.83 o
 -11  14   1       1705.04       1843.44        85.10 o
 -10  14   1        111.09        -47.39        83.55 o
  -9  14   1          5.52         28.89        33.39 o
  -9  14   1          2.18         13.37        27.43 o
  -8  14   1       3139.37       3101.75        91.90 o
  -8  14   1       1242.13       1382.57        52.53 o
  -7  14   1       1633.62       1603.97        47.59 o
  -7  14   1       4128.82       4129.84        91.77 o
  -6  14   1          3.83          7.18        22.36 o
  -6  14   1          1.52          4.72        25.57 o
  -6  14   1         73.20         23.09        69.28 o
  -5  14   1        212.13        226.15        17.93 o
  -5  14   1        536.13        538.72        27.97 o
  -4  14   1       5180.77       4996.83        89.24 o
  -4  14   1      13093.88      12724.90       225.36 o
  -3  14   1       1198.91       1290.74        42.15 o
  -2  14   1         20.91         54.46        13.75 o
  -2  14   1          8.27         -1.18        15.53 o
  -1  14   1       2860.97       2837.81        94.19 o
  -1  14   1       7230.83       6871.12       195.88 o
   0  14   1         11.77        -40.09        40.09 o
   1  14   1        589.28        506.23        26.55 o
   1  14   1        233.16        273.25        26.38 o
   2  14   1       1494.70       1360.50        59.04 o
   2  14   1        591.40        548.41        35.41 o
   3  14   1        718.37        779.50        55.75 o
   4  14   1       2522.06       2438.61        50.88 o
   4  14   1       6374.26       5827.08       146.60 o
   5  14   1         63.98         89.98        18.59 o
   5  14   1        161.71        234.99        30.07 o
   6  14   1        216.64        204.67        43.51 o
   6  14   1        260.42        183.16        67.28 o
   6  14   1         85.72         32.02        34.67 o
   7  14   1        635.08        565.47        40.53 o
   7  14   1       1605.09       1510.00        58.76 o
   8  14   1       3783.44       3788.89       125.66 o
   8  14   1       1496.97       1640.01        66.08 o
   9  14   1         35.43         81.51        44.67 o
   9  14   1         14.02          2.51        29.53 o
  10  14   1         47.51        136.45       117.44 o
  11  14   1       1521.71       1767.27       104.55 o
  11  14   1        602.08        589.89        59.79 o
  12  14   1        231.03        362.87        71.84 o
  12  14   1         91.41        127.11        69.37 o
  13  14   1         75.73         80.74       118.75 o
 -14  15   1         79.34        140.07       102.16 o
 -14  15   1        200.52        258.40        88.36 o
 -13  15   1         23.68        213.56        96.42 o
 -12  15   1         91.64         97.44        56.90 o
 -12  15   1         36.26        157.17        55.49 o
 -11  15   1          3.38        -24.26        40.18 o
 -11  15   1          8.54         52.18        43.72 o
 -10  15   1       1646.08       1844.84       110.67 o
  -9  15   1          4.52        -25.34        32.06 o
  -9  15   1         11.43         20.81        34.38 o
  -8  15   1       1704.65       1613.09        58.02 o
  -8  15   1        674.47        664.45        44.00 o
  -7  15   1        709.57        755.03        34.79 o
  -7  15   1       1793.38       1664.44        55.34 o
  -6  15   1        726.65        752.86        46.25 o
  -6  15   1        287.51        298.32        30.02 o
  -6  15   1       1158.82       1100.66        87.30 o
  -5  15   1       1922.73       1971.27        40.74 o
  -5  15   1       4859.51       4597.73        94.43 o
  -4  15   1        528.68        493.38        19.02 o
  -4  15   1       1336.19       1296.21        44.17 o
  -3  15   1        968.87       1013.12        43.53 o
  -2  15   1       1752.53       1755.57        58.34 o
  -2  15   1       4429.36       4368.62       106.63 o
  -1  15   1       4392.22       4320.31       104.73 o
  -1  15   1       1737.84       1747.84        68.89 o
   0  15   1       7326.38       7537.32       213.58 o
   1  15   1       7497.09       7191.61       164.56 o
   1  15   1       2966.32       2808.64        69.41 o
   2  15   1       4066.36       3772.62       120.47 o
   2  15   1       1608.91       1692.46        44.49 o
   3  15   1        165.25        170.75        45.28 o
   4  15   1        728.23        719.03        27.98 o
   4  15   1       1840.53       1813.21        77.87 o
   5  15   1       5584.64       5475.69       142.27 o
   5  15   1       2209.64       2288.34        55.45 o
   6  15   1        477.08        520.42        64.86 o
   6  15   1        106.43         85.91        39.27 o
   6  15   1        268.99        320.31        65.13 o
   7  15   1        410.11        477.72        39.09 o
   7  15   1       1036.51       1083.10        61.96 o
   8  15   1       1923.58       1727.17        83.43 o
   8  15   1        761.09        733.93        42.66 o
   9  15   1        132.65        155.59        33.49 o
   9  15   1        335.25        375.27        46.17 o
  10  15   1        345.62        570.83       126.67 o
  11  15   1         26.64         44.50        57.88 o
  11  15   1         10.54         98.80        47.61 o
  12  15   1         63.68         97.06        67.48 o
  12  15   1        160.95        127.64        64.05 o
  13  15   1         14.97        -75.27       157.84 o
 -14  16   1          2.07         99.31       120.77 o
 -13  16   1        251.98        366.87        97.60 o
 -12  16   1         37.18         66.27        56.03 o
 -12  16   1         93.96         71.03        57.10 o
 -11  16   1          7.68        -34.99        48.10 o
 -11  16   1         19.40         16.67        43.49 o
 -10  16   1        584.05        777.05        94.60 o
  -9  16   1        574.89        549.19        45.29 o
  -9  16   1       1452.97       1442.53        69.60 o
  -8  16   1        104.28        102.18        32.14 o
  -8  16   1        263.56        287.26        32.33 o
  -7  16   1        693.51        720.06        38.36 o
  -7  16   1        274.40        275.83        29.31 o
  -6  16   1          0.74        -16.99        26.68 o
  -6  16   1          1.87         55.79        30.46 o
  -6  16   1         39.80         45.54        59.26 o
  -5  16   1        683.35        627.17        26.49 o
  -5  16   1       1727.09       1511.75        51.05 o
  -4  16   1          5.17         30.99        15.82 o
  -4  16   1          2.05          3.45        13.33 o
  -3  16   1       4641.99       4627.76       121.88 o
  -2  16   1          0.62          7.53        14.43 o
  -2  16   1          0.25          7.84        17.30 o
  -1  16   1       1041.03        937.37        40.01 o
  -1  16   1       2631.09       2328.42        65.64 o
   0  16   1        328.68        347.08        29.15 o
   1  16   1        442.56        391.08        28.46 o
   1  16   1       1118.53        915.18        51.38 o
   2  16   1         65.87         85.25        14.16 o
   2  16   1        166.47        137.32        25.85 o
   3  16   1       2492.05       2482.26        97.19 o
   4  16   1        329.31        379.12        22.57 o
   4  16   1        832.29       1003.44        60.34 o
   5  16   1        971.80        976.08        38.61 o
   5  16   1       2456.12       2368.35        80.42 o
   6  16   1        193.21        188.67        44.17 o
   6  16   1        490.35        425.47        62.06 o
   7  16   1        249.05        187.26        43.21 o
   7  16   1         98.54        100.58        30.78 o
   8  16   1        124.20        124.93        54.85 o
   8  16   1         49.14         18.34        27.80 o
   9  16   1       1332.42       1367.01        85.02 o
   9  16   1        527.19        441.52        41.12 o
  10  16   1        303.32        386.95       117.05 o
  11  16   1         68.26         18.94        56.14 o
  11  16   1         27.01         54.69        47.52 o
  12  16   1          5.64        -17.81        60.68 o
  12  16   1          2.23         85.78        66.97 o
  13  16   1         53.90         49.92       162.06 o
 -14  17   1          2.00         94.13       120.64 o
 -13  17   1        353.41        393.02        99.32 o
 -12  17   1         82.00        152.87        59.94 o
 -12  17   1        207.24        149.01        60.69 o
 -11  17   1         28.08        -28.37        44.32 o
 -11  17   1         11.11         -6.70        51.05 o
 -10  17   1        960.15        999.07        87.33 o
  -9  17   1        106.32         66.69        30.37 o
  -9  17   1        268.71        221.07        36.88 o
  -8  17   1         14.13         10.90        26.18 o
  -8  17   1         35.72         48.38        27.30 o
  -7  17   1         34.73         42.42        24.76 o
  -7  17   1         13.74         37.37        22.13 o
  -6  17   1       1532.17       1567.71        70.44 o
  -6  17   1       4453.47       4822.41       135.54 o
  -6  17   1       3872.42       3758.09       197.89 o
  -5  17   1       1181.81       1126.77        35.65 o
  -5  17   1       2986.91       2821.40        86.80 o
  -4  17   1        429.21        434.55        22.14 o
  -4  17   1       1084.79        987.49        60.20 o
  -3  17   1        318.70        356.47        43.49 o
  -2  17   1      17098.10      15478.45       294.86 o
  -2  17   1       6765.08       6445.07       133.12 o
  -1  17   1       1640.74       1575.84        47.61 o
  -1  17   1       4146.82       4007.06       100.27 o
   0  17   1       1632.01       1665.16        54.86 o
   1  17   1       3258.97       3046.54        81.75 o
   1  17   1       1289.45       1240.14        49.63 o
   2  17   1       6709.82       6473.48       111.04 o
   2  17   1      16958.42      14868.44       322.22 o
   3  17   1       1381.10       1310.31        71.59 o
   4  17   1         65.93         60.92        18.64 o
   4  17   1        166.64        189.14        34.77 o
   5  17   1       3667.87       3538.96       104.54 o
   5  17   1       1451.24       1522.65        46.93 o
   6  17   1       1943.89       2064.05       144.10 o
   6  17   1       4919.51       4624.38       136.78 o
   7  17   1         17.83         19.00        31.11 o
   7  17   1         45.06         28.46        39.92 o
   8  17   1          2.23         34.30        40.07 o
   8  17   1          0.88          3.82        32.71 o
   9  17   1        261.06        309.29        66.33 o
   9  17   1        103.29         78.30        34.01 o
  10  17   1        372.78        280.24       124.61 o
  11  17   1          8.09         20.00        49.01 o
  11  17   1         20.45          7.74        55.87 o
  12  17   1         92.39         96.08        64.26 o
  12  17   1         36.56        -23.61        66.69 o
  13  17   1        285.13        244.59       170.98 o
 -14  18   1         10.50        -46.13       116.78 o
 -13  18   1         26.15         93.41        97.78 o
 -12  18   1         77.53        113.91        58.06 o
 -12  18   1         30.68         11.58        67.95 o
 -11  18   1         77.90         20.67        52.70 o
 -11  18   1        196.88        213.92        57.59 o
 -10  18   1        149.26          7.91        90.51 o
  -9  18   1        473.38        463.01        47.30 o
  -9  18   1        187.30        229.24        34.67 o
  -8  18   1         69.40        109.81        33.32 o
  -8  18   1         27.46         22.16        27.72 o
  -7  18   1         20.80         43.62        24.56 o
  -7  18   1         52.56         -6.37        30.18 o
  -6  18   1        187.84        168.07        61.23 o
  -6  18   1         74.32         28.91        53.15 o
  -6  18   1        378.09        485.56        71.01 o
  -5  18   1       2243.70       2019.04        86.11 o
  -5  18   1        887.75        905.81        37.09 o
  -4  18   1       1326.58       1203.08        46.56 o
  -4  18   1       3352.80       3381.10       118.36 o
  -3  18   1       3509.40       3296.44        97.90 o
  -2  18   1        296.46        367.76        24.22 o
  -2  18   1        117.30        102.32        18.41 o
  -1  18   1       5860.00       5497.69       117.66 o
  -1  18   1      14810.59      13697.50       298.56 o
   0  18   1        123.13        139.87        29.20 o
   1  18   1       4810.89       4469.15       140.17 o
   1  18   1      12159.06      11226.22       248.71 o
   2  18   1        484.54        448.20        23.33 o
   2  18   1       1224.63       1150.33        46.23 o
   3  18   1       6449.35       5895.60       183.90 o
   4  18   1       2078.34       2116.78        74.71 o
   4  18   1        822.32        828.28        35.10 o
   5  18   1        819.18        798.44        49.81 o
   5  18   1        324.12        352.49        30.29 o
   6  18   1       1600.86       1574.56        83.30 o
   6  18   1        248.68        142.38        69.77 o
   7  18   1         64.85         67.56        33.98 o
   7  18   1        163.90        151.94        44.45 o
   8  18   1         52.22         -2.03        34.58 o
   8  18   1        131.99         99.17        38.82 o
   9  18   1        269.16        338.54        68.51 o
   9  18   1        106.50        107.39        35.48 o
  10  18   1        287.97        309.82       125.64 o
  11  18   1          3.28          5.28        55.27 o
  11  18   1          1.30        -41.00        49.07 o
  12  18   1         48.77         72.01        62.90 o
  12  18   1         19.29        -37.30        64.92 o
  13  18   1          6.27        -57.53       160.44 o
 -13  19   1         81.01         86.31        97.52 o
 -12  19   1          0.33        -65.25        65.25 o
 -12  19   1          0.83         10.21        57.15 o
 -11  19   1          0.92         84.14        54.89 o
 -11  19   1          2.32        -44.82        49.89 o
 -10  19   1         24.51        -37.97        92.48 o
  -9  19   1        143.59        119.03        40.04 o
  -9  19   1         56.81         82.84        35.03 o
  -8  19   1        616.90        709.88        55.25 o
  -8  19   1        244.08        172.66        33.54 o
  -7  19   1       1102.17       1130.82        64.44 o
  -7  19   1        436.09        443.52        31.97 o
  -6  19   1       1213.47       1217.54        90.06 o
  -6  19   1        310.41        405.92        75.83 o
  -5  19   1          5.28         23.86        20.00 o
  -5  19   1         13.34         -3.24        29.70 o
  -4  19   1       3914.59       3793.92       107.20 o
  -4  19   1       9893.75       9153.71       264.88 o
  -3  19   1        631.48        618.23        49.09 o
  -2  19   1        808.05        698.80        34.21 o
  -2  19   1       2042.26       1934.80        55.26 o
  -1  19   1        836.17        795.42        35.95 o
  -1  19   1        330.84        389.22        26.83 o
   0  19   1       8483.51       7864.83       181.55 o
   1  19   1       1173.90       1107.60        47.04 o
   1  19   1        464.47        447.19        31.13 o
   2  19   1        149.55        163.92        19.29 o
   2  19   1        377.98        379.32        28.63 o
   3  19   1       2790.18       2452.26       101.33 o
   4  19   1       2045.88       2200.04        61.44 o
   4  19   1       5170.77       4775.09       130.04 o
   5  19   1        228.71        210.27        27.79 o
   5  19   1        578.04        538.21        44.41 o
   6  19   1        780.81        766.42        72.13 o
   6  19   1         20.88         79.26        66.75 o
   7  19   1          6.01          4.15        32.62 o
   7  19   1         15.19         64.89        42.18 o
   8  19   1        272.06        254.38        42.44 o
   8  19   1        687.59        595.84        64.92 o
   9  19   1          0.09         -7.54        34.38 o
   9  19   1          0.22         58.12        60.66 o
  10  19   1         17.54        -72.87       122.18 o
  11  19   1          6.43          0.39        56.24 o
  11  19   1          2.54        -21.80        50.52 o
  12  19   1          1.62        -45.29        64.57 o
  12  19   1          4.10         14.57        63.04 o
  13  19   1         34.25        -58.30       163.17 o
 -13  20   1         10.93        -66.49       120.19 o
 -12  20   1         24.34         16.43        57.49 o
 -12  20   1          9.63        -28.51        69.14 o
 -11  20   1        220.90        221.49        59.70 o
 -11  20   1         87.40        128.16        67.69 o
 -10  20   1        184.34        221.03       118.88 o
  -9  20   1         16.83          3.50        34.73 o
  -9  20   1         42.52         48.62        43.69 o
  -8  20   1        114.80        185.60        36.42 o
  -8  20   1        290.14        350.42        56.34 o
  -7  20   1       1154.24       1210.53        47.13 o
  -7  20   1       2917.23       2725.20       113.53 o
  -6  20   1         83.11         65.16        60.15 o
  -6  20   1        647.99        637.51        80.66 o
  -5  20   1         31.24          9.20        21.44 o
  -5  20   1         78.96        137.56        35.71 o
  -4  20   1        245.01        251.32        39.35 o
  -4  20   1         96.94         73.86        27.87 o
  -3  20   1       2435.80       2302.56        82.27 o
  -2  20   1        293.94        295.52        24.94 o
  -2  20   1        742.90        730.53        36.05 o
  -1  20   1        553.90        631.12        33.92 o
  -1  20   1        219.16        247.43        24.62 o
   0  20   1          2.75         59.14        29.64 o
   1  20   1       3354.60       3167.83        87.34 o
   1  20   1       1327.29       1367.08        53.57 o
   2  20   1       1236.57       1122.75        63.55 o
   2  20   1        489.27        412.08        34.14 o
   3  20   1       3665.71       3517.21       127.69 o
   4  20   1        448.02        499.94        33.08 o
   4  20   1       1132.33       1073.45        57.28 o
   5  20   1        624.53        659.83        48.07 o
   5  20   1        247.10        196.93        28.49 o
   6  20   1        818.96        677.88        73.45 o
   6  20   1         64.44         51.74        63.15 o
   7  20   1       1601.20       1555.82        87.63 o
   7  20   1        633.54        608.81        42.99 o
   8  20   1        210.25        249.37        43.20 o
   8  20   1        531.39        572.29        64.28 o
   9  20   1          0.53         41.63        39.52 o
   9  20   1          1.35         15.99        86.44 o
  10  20   1        131.52        150.64       176.46 o
  11  20   1        372.98        406.71        85.44 o
  11  20   1        147.58        147.43        54.75 o
  12  20   1         58.24         76.68        73.60 o
  12  20   1        147.19        230.54        71.55 o
  13  20   1         37.20        -41.95       164.57 o
 -13  21   1         95.21        148.38       171.06 o
 -12  21   1        178.22        189.33        75.86 o
 -12  21   1         70.52        106.07        73.01 o
 -11  21   1        114.31         82.18        68.15 o
 -11  21   1         45.23        112.00        68.11 o
 -10  21   1        192.89        451.94       118.75 o
  -9  21   1         52.04        107.45        38.92 o
  -9  21   1        131.53        185.41        45.22 o
  -8  21   1        121.95        135.09        31.45 o
  -8  21   1        308.22        185.75        50.72 o
  -7  21   1        234.62        229.87        40.07 o
  -7  21   1         92.83         83.74        26.44 o
  -6  21   1        394.67        199.97        72.23 o
  -5  21   1        553.89        449.35        49.12 o
  -5  21   1        219.15        192.57        34.87 o
  -4  21   1         52.72         26.10        27.56 o
  -4  21   1        133.24         51.62        32.46 o
  -3  21   1         98.49         82.80        45.64 o
  -2  21   1        939.87       1034.35        42.65 o
  -2  21   1        371.87        389.21        28.62 o
  -1  21   1        375.81        354.10        26.87 o
  -1  21   1        148.70        160.72        22.85 o
   0  21   1          8.75          8.96        27.86 o
   1  21   1         34.16         49.97        22.09 o
   1  21   1         86.33         97.96        21.11 o
   2  21   1          2.36         24.29        22.83 o
   2  21   1          5.95         40.03        27.08 o
   3  21   1       2384.31       1889.89        90.93 o
   4  21   1         17.83         -0.64        23.28 o
   4  21   1         45.06         33.41        28.84 o
   5  21   1        542.58        541.91        41.91 o
   5  21   1       1371.33       1271.94        66.10 o
   6  21   1       1242.82       1069.10       119.06 o
   6  21   1       3478.79       3160.60       114.62 o
   7  21   1        496.91        494.01        45.77 o
   7  21   1       1255.90       1222.76        83.23 o
   8  21   1        139.57        156.56        49.39 o
   8  21   1         55.22         58.65        37.99 o
   9  21   1         94.85         72.10        92.99 o
   9  21   1         37.53         36.40        41.28 o
  10  21   1        279.67         67.00       184.27 o
  11  21   1         79.54        247.10        60.54 o
  11  21   1        201.03        152.43       112.48 o
  12  21   1          5.41         11.75        75.79 o
 -13  22   1        243.69        311.03       173.61 o
 -12  22   1        105.63        153.36        72.82 o
 -12  22   1         41.79         67.85        71.51 o
 -11  22   1         27.39        113.64        97.37 o
 -11  22   1         69.24        154.83        70.05 o
 -10  22   1       1036.10        958.36       122.43 o
  -9  22   1       2486.30       2328.74        96.36 o
  -9  22   1        983.74       1018.14        68.91 o
  -8  22   1        120.77        140.35        32.88 o
  -8  22   1        305.22        247.29        44.98 o
  -7  22   1         62.11         54.07        28.44 o
  -7  22   1        156.98        197.49        38.27 o
  -6  22   1       4418.65       4052.35       155.02 o
  -5  22   1        632.95        669.63        48.83 o
  -5  22   1       1599.73       1638.81        84.00 o
  -4  22   1        237.65        270.29        41.36 o
  -4  22   1         94.03         54.03        29.91 o
  -3  22   1        746.16        750.33        58.12 o
  -2  22   1       1158.96       1134.85        56.27 o
  -2  22   1       2929.17       2924.33        76.81 o
  -1  22   1        178.47        158.84        22.54 o
  -1  22   1         70.61         83.14        22.08 o
   0  22   1       2109.15       1952.04        60.06 o
   1  22   1         15.22          4.06        19.27 o
   1  22   1          6.02        -21.29        21.29 o
   2  22   1        127.35        160.94        27.05 o
   2  22   1        321.86        321.26        40.50 o
   3  22   1       2207.05       2213.71        84.27 o
   4  22   1         11.46          3.61        29.07 o
   4  22   1          4.53        -20.33        25.69 o
   5  22   1        190.83        111.77        35.82 o
   5  22   1         75.50         87.45        31.53 o
   6  22   1       2625.70       2536.87       104.68 o
   6  22   1        705.45        833.87       107.15 o
   7  22   1        115.76        120.98        49.08 o
   7  22   1         45.80         79.21        36.80 o
   8  22   1        331.06        246.29        50.25 o
   8  22   1        836.73        734.18        71.75 o
   9  22   1        895.37        876.29        68.23 o
   9  22   1       2262.97       2154.81       185.28 o
  10  22   1       1086.06       1040.10       192.08 o
  11  22   1          7.77        179.26       113.02 o
  11  22   1          3.08         32.27        54.84 o
  12  22   1        234.80        221.81       125.04 o
 -13  23   1        130.81        412.42       182.33 o
 -12  23   1        148.71        322.29        82.79 o
 -12  23   1        375.86        361.13        82.65 o
 -11  23   1        185.87        173.66        72.25 o
 -11  23   1         73.54        284.93       108.56 o
 -10  23   1        224.83        179.91       122.41 o
  -9  23   1         19.25         49.67        47.49 o
  -9  23   1         48.64         49.81        42.55 o
  -8  23   1         68.20         83.62        33.06 o
  -8  23   1        172.37        150.29        42.63 o
  -7  23   1         70.29        108.65        38.61 o
  -7  23   1         27.81          4.31        27.22 o
  -6  23   1       1965.66       1867.63        91.12 o
  -5  23   1        102.41         95.43        33.64 o
  -5  23   1        258.83        259.00        38.08 o
  -4  23   1         59.02         31.91        30.13 o
  -4  23   1        149.18        185.60        40.42 o
  -3  23   1       1598.73       1534.49        72.06 o
  -2  23   1       1586.30       1438.77        63.44 o
  -2  23   1        627.64        613.34        45.37 o
  -1  23   1        628.58        510.30        33.28 o
  -1  23   1        248.70        259.55        27.63 o
   0  23   1         65.04         78.93        31.95 o
   1  23   1        233.17        200.81        25.42 o
   1  23   1         92.26         56.95        22.74 o
   2  23   1        498.91        398.73        39.39 o
   2  23   1        197.40        214.65        30.78 o
   3  23   1       2491.36       2407.29        89.39 o
   4  23   1        122.09        117.00        34.41 o
   4  23   1        308.57        376.60        40.82 o
   5  23   1         64.56         23.62        35.11 o
   5  23   1        163.17        189.02        37.51 o
   6  23   1       2359.29       2501.80       104.62 o
   7  23   1        118.36        141.32        40.47 o
   7  23   1        299.14        167.19        52.22 o
   8  23   1         13.06          7.66        49.30 o
   8  23   1          5.17         37.03        44.97 o
   9  23   1          8.75        -44.04        56.13 o
   9  23   1         22.12         20.47        91.15 o
  10  23   1        423.99        335.93       198.92 o
  11  23   1        204.00        300.73       118.87 o
  11  23   1         80.71         38.10        57.46 o
  12  23   1        145.92        431.71       131.74 o
 -12  24   1          1.14       -100.32       100.32 o
 -11  24   1         90.56          4.88        65.82 o
 -11  24   1         35.83        153.58       106.56 o
 -10  24   1        205.59        153.51       123.74 o
  -9  24   1        323.53        404.25       108.31 o
  -9  24   1        101.01         80.70        56.46 o
  -9  24   1        255.28        356.76        97.48 o
  -8  24   1         50.73         25.56        40.48 o
  -8  24   1         20.07         28.18        35.46 o
  -7  24   1        819.29        851.09        50.86 o
  -7  24   1       2070.68       2076.56        75.11 o
  -6  24   1        362.69        317.73        70.38 o
  -5  24   1        650.13        685.83        50.37 o
  -5  24   1        257.23        243.04        40.17 o
  -4  24   1          1.45         57.86        30.78 o
  -4  24   1          0.57         79.42        38.07 o
  -3  24   1       4973.53       4792.48       137.82 o
  -2  24   1         70.29         20.76        29.42 o
  -2  24   1        177.66        134.14        31.90 o
  -1  24   1        792.89        741.40        39.66 o
  -1  24   1       2003.95       1859.69        60.38 o
   0  24   1          2.61         78.02        33.26 o
   1  24   1       1106.13       1159.16        50.78 o
   1  24   1       2795.64       2661.33        74.47 o
   2  24   1         28.58        -12.80        25.73 o
   2  24   1         72.22         44.08        28.97 o
   3  24   1       3586.29       3507.78       113.07 o
   4  24   1        539.70        493.24        46.13 o
   4  24   1        213.54        202.41        45.77 o
   5  24   1        325.57        401.27        44.66 o
   5  24   1        128.82        138.38        39.47 o
   6  24   1        285.68        267.28        72.65 o
   7  24   1       2568.99       2511.33       127.81 o
   7  24   1       1016.45       1243.36        90.36 o
   8  24   1         89.29        143.46        50.51 o
   8  24   1        225.68        282.15        61.30 o
   9  24   1         56.78        -23.21       126.79 o
   9  24   1         50.71         79.48        96.99 o
   9  24   1         20.06        -42.84        58.77 o
  10  24   1        135.15        188.11       181.97 o
  11  24   1         45.97        104.26        61.44 o
  11  24   1        116.18         99.86       108.47 o
  12  24   1         72.00         61.80       118.45 o
 -12  25   1          0.41         49.05       106.26 o
 -11  25   1          0.11        103.94       101.42 o
 -11  25   1          0.28        -30.97        67.09 o
 -10  25   1        441.11        547.10       125.61 o
  -9  25   1         94.59         49.95        58.42 o
  -9  25   1        725.01        562.71       115.56 o
  -9  25   1        239.07        284.65        98.73 o
  -8  25   1        557.97        524.51        55.39 o
  -8  25   1        220.77        205.99        45.09 o
  -7  25   1        165.66        178.99        44.21 o
  -7  25   1        418.68        399.54        41.71 o
  -6  25   1       2009.34       2265.21        99.36 o
  -5  25   1         10.36        -33.74        33.74 o
  -5  25   1         26.19         37.78        29.66 o
  -4  25   1       2313.42       2404.66        87.16 o
  -4  25   1       5846.93       5544.40       129.78 o
  -3  25   1       1871.57       1693.45        78.89 o
  -2  25   1       1808.57       1915.54        76.75 o
  -2  25   1        715.58        685.53        49.49 o
  -1  25   1        375.05        404.93        33.16 o
  -1  25   1        148.39        149.53        26.94 o
   0  25   1      14461.69      13462.94       268.18 o
   1  25   1       1238.38       1177.87        51.02 o
   1  25   1        489.98        548.28        36.92 o
   2  25   1        434.50        406.53        43.67 o
   2  25   1       1098.15       1054.02        60.66 o
   3  25   1       1592.20       1426.93        75.53 o
   4  25   1       2178.78       2342.68        87.26 o
   4  25   1       5506.65       5011.46       171.25 o
   5  25   1         55.69         46.99        37.82 o
   5  25   1        140.74        132.86        38.73 o
   6  25   1       1313.17       1487.72        89.32 o
   7  25   1         39.24         77.94        55.57 o
   7  25   1         99.18        157.30        44.45 o
   8  25   1        383.46        293.08        61.34 o
   8  25   1        151.72        186.39        65.03 o
   9  25   1          0.75         10.45        64.60 o
   9  25   1        564.29        488.95       141.68 o
   9  25   1          1.90         12.28        98.38 o
  10  25   1        347.37        268.21       187.32 o
  11  25   1         10.03         20.52       113.97 o
  11  25   1          3.97        -93.20        93.20 o
 -12  26   1          8.81        -55.95       101.54 o
 -11  26   1         53.35        -60.47        97.14 o
 -11  26   1        134.84        235.47        75.39 o
 -10  26   1         55.74         48.25       127.30 o
  -9  26   1        143.95        204.91        63.28 o
  -9  26   1        398.87        370.56       149.42 o
  -9  26   1        363.83        342.99        73.49 o
  -8  26   1          4.69        -19.64        41.09 o
  -8  26   1          1.85        -50.07        50.07 o
  -7  26   1        705.59        782.97        52.68 o
  -7  26   1        279.17        212.87        46.95 o
  -6  26   1        601.95        603.32        75.44 o
  -5  26   1        622.50        575.70        43.47 o
  -5  26   1        246.30        286.38        43.16 o
  -4  26   1        240.01        269.75        41.05 o
  -4  26   1         94.96         90.46        41.69 o
  -3  26   1       4964.40       5053.84       146.48 o
  -2  26   1        536.56        538.31        47.21 o
  -2  26   1       1356.11       1170.96        62.98 o
  -1  26   1       2189.95       2191.61        69.78 o
  -1  26   1       5534.88       5640.83       129.29 o
   0  26   1          1.86        214.24        36.98 o
   1  26   1       2689.90       2672.75        78.76 o
   1  26   1       6798.47       6569.91       145.92 o
   2  26   1         73.38        140.65        36.00 o
   2  26   1        185.47        180.54        36.64 o
   3  26   1       4414.60       4490.49       136.25 o
   4  26   1        511.78        475.43        47.01 o
   4  26   1        202.49        212.18        68.29 o
   5  26   1       1059.82       1021.01        63.43 o
   5  26   1        419.33        427.79        49.09 o
   6  26   1        696.52        664.08        79.74 o
   7  26   1        206.03        228.12        48.90 o
   7  26   1         81.52        110.65        54.61 o
   8  26   1         76.91         88.49        53.41 o
   8  26   1         30.43         55.46        48.80 o
   9  26   1         14.12        238.85       104.02 o
   9  26   1          5.59         86.85        68.27 o
   9  26   1         58.13         56.52       139.20 o
  10  26   1         11.73       -171.02       171.02 o
  11  26   1          4.25       -102.21       102.21 o
  11  26   1          1.68         -0.45        99.66 o
 -12  27   1        206.96        110.13       115.93 o
 -11  27   1          0.81        -28.85       102.26 o
 -11  27   1          2.04        -77.79       101.14 o
 -10  27   1         11.29         87.79       132.45 o
  -9  27   1          7.27         38.23        87.95 o
  -9  27   1         18.37         32.84        62.00 o
  -9  27   1         42.27        -39.67       142.61 o
  -8  27   1         54.23        106.26        47.05 o
  -8  27   1         21.46         43.29        54.10 o
  -7  27   1        181.82        163.80        44.46 o
  -7  27   1         71.94         61.26        43.07 o
  -7  27   1        192.42        219.77       159.11 o
  -6  27   1       1864.66       1856.81        95.51 o
  -5  27   1        278.24        293.91        44.80 o
  -5  27   1        703.23        663.78        47.14 o
  -4  27   1       1935.81       1601.06        88.55 o
  -4  27   1        765.93        732.32        67.79 o
  -3  27   1        499.72        365.43        61.20 o
  -2  27   1       1632.33       1680.61        75.92 o
  -2  27   1       4125.55       3956.55       120.48 o
  -1  27   1         13.85         64.79        26.18 o
  -1  27   1         35.00         51.60        27.14 o
   0  27   1        384.37        410.27        42.70 o
   1  27   1        200.76        270.57        31.65 o
   1  27   1         79.44        131.38        27.99 o
   2  27   1       1426.68       1639.39        77.08 o
   2  27   1       3605.80       3669.66       115.92 o
   3  27   1        972.05        968.73        70.89 o
   4  27   1        401.48        359.47        54.44 o
   4  27   1        158.85         93.15        64.22 o
   5  27   1        360.27        365.30        48.36 o
   5  27   1        142.54        165.35        69.92 o
   6  27   1       1205.10       1173.02        86.89 o
   7  27   1          0.53        -39.95        55.51 o
   7  27   1          1.34         26.86        43.95 o
   8  27   1         37.74        -24.28        47.70 o
   8  27   1         95.39         64.56        54.33 o
   9  27   1          3.08         23.49        65.80 o
   9  27   1          7.78          3.17       100.15 o
   9  27   1          8.45        186.29       147.04 o
  10  27   1         23.49         27.96       185.82 o
  11  27   1         30.50        -40.19       106.81 o
  11  27   1         12.07         91.04       109.11 o
 -11  28   1          1.04        101.99       106.44 o
 -10  28   1         46.83         18.81       135.99 o
  -9  28   1        662.32        653.84        88.45 o
  -9  28   1        262.05        306.25       103.44 o
  -9  28   1        745.82        848.28       159.34 o
  -8  28   1         14.90        -10.93        55.26 o
  -8  28   1         37.66         44.39        46.46 o
  -7  28   1         77.30         77.61        60.29 o
  -7  28   1        195.38        195.34        47.61 o
  -7  28   1        225.66         74.10       172.05 o
  -6  28   1        596.26        812.72        70.42 o
  -5  28   1        337.08        370.48        59.43 o
  -5  28   1        851.93        913.70        54.40 o
  -4  28   1          1.48         -8.67        43.80 o
  -4  28   1          3.75         30.86        40.71 o
  -3  28   1        207.23        124.98        59.25 o
  -2  28   1          5.93         33.68        33.18 o
  -2  28   1          2.35         97.75        35.75 o
  -1  28   1       1291.55       1310.35        56.70 o
  -1  28   1        511.02        529.42        39.43 o
   0  28   1        537.08        392.85        44.41 o
   1  28   1        686.73        666.82        52.37 o
   1  28   1        271.71        208.97        32.83 o
   2  28   1          2.32         -7.23        33.37 o
   2  28   1          0.92         73.00        36.96 o
   3  28   1        668.40        481.38        74.34 o
   4  28   1          4.12         72.41        44.93 o
   4  28   1          1.63          5.32        48.06 o
   5  28   1        517.88        493.26        50.72 o
   5  28   1        204.90        155.89        73.53 o
   6  28   1        726.24        668.28        80.13 o
   7  28   1          5.90         44.56        46.12 o
   7  28   1          2.34         94.45        59.61 o
   8  28   1          4.32        -48.14        48.14 o
   8  28   1         10.92         32.52        54.39 o
   9  28   1        488.46        395.04       124.68 o
   9  28   1        191.83        217.15        73.27 o
  10  28   1        439.33        714.45       203.36 o
  11  28   1         23.73        -71.85       101.07 o
  11  28   1         59.98        231.26       129.10 o
 -11  29   1        123.47         56.11       111.98 o
 -10  29   1        507.04        564.87        97.51 o
  -9  29   1        133.85        216.78        72.28 o
  -9  29   1         52.96        122.79        96.58 o
  -9  29   1        139.90         97.35       155.49 o
  -8  29   1         77.64        -29.42        56.30 o
  -8  29   1        196.22        230.20        53.02 o
  -7  29   1        492.76        705.56       189.61 o
  -7  29   1        479.82        489.57        54.95 o
  -7  29   1        189.85        201.24        62.31 o
  -6  29   1        430.32        460.85        70.47 o
  -5  29   1         71.62          4.40        46.61 o
  -5  29   1        181.01        144.31        50.72 o
  -4  29   1         48.70        -13.76        43.97 o
  -4  29   1        123.09         75.23        44.44 o
  -3  29   1          8.00        120.98        59.39 o
  -2  29   1         17.96         -7.33        34.77 o
  -2  29   1          7.11         -4.86        35.59 o
  -1  29   1         32.91        -34.38        34.38 o
  -1  29   1         83.17         96.77        29.82 o
   0  29   1       1049.21        828.41        52.04 o
   1  29   1        171.93        186.62        33.39 o
   1  29   1        434.53        346.81        44.68 o
   2  29   1          1.08          8.68        37.37 o
   2  29   1          2.74         27.52        35.84 o
   3  29   1        456.64        417.92        74.98 o
   4  29   1        143.96         82.46        51.56 o
   4  29   1        363.84        369.11        57.49 o
   5  29   1       1051.34       1126.78        81.75 o
   5  29   1        415.98        391.59        65.25 o
   6  29   1        302.24        324.21        82.23 o
   7  29   1        109.16        116.48        82.34 o
   7  29   1        275.90        255.45        74.39 o
   7  29   1        303.52        231.96       131.06 o
   8  29   1        145.65        127.76        46.92 o
   8  29   1        368.11        257.26        64.49 o
   9  29   1        107.97        141.62        72.77 o
   9  29   1        273.96        253.91       125.08 o
  10  29   1        218.85        557.08       224.90 o
 -11  30   1        563.80        619.52       144.51 o
 -10  30   1         22.05         40.83       120.65 o
  -9  30   1         81.76         15.65        68.63 o
  -9  30   1         32.35        -11.18        88.81 o
  -9  30   1        168.45         41.04       152.17 o
  -8  30   1        375.07        575.02        76.45 o
  -8  30   1        947.97       1163.50        78.71 o
  -7  30   1        865.96        859.14        66.30 o
  -7  30   1        342.63        358.01        65.13 o
  -7  30   1        866.74        833.80       194.75 o
  -6  30   1         44.53        -69.74        69.74 o
  -5  30   1          0.28        -17.61        49.32 o
  -5  30   1          0.70         87.37        49.09 o
  -4  30   1       1269.67       1171.91        84.58 o
  -4  30   1        502.36        512.22        63.39 o
  -3  30   1       1967.72       1755.26        89.45 o
  -2  30   1         51.97         30.95        37.32 o
  -2  30   1         20.56          7.36        37.49 o
  -1  30   1         39.13         20.02        38.00 o
  -1  30   1         98.91        103.55        38.37 o
   0  30   1          5.64         -3.69        37.94 o
   1  30   1         19.72          5.95        29.28 o
   1  30   1         49.83         32.05        35.35 o
   2  30   1        428.71        333.84        47.72 o
   2  30   1        169.62        175.55        43.93 o
   3  30   1        599.51        680.74        80.48 o
   4  30   1        986.15        849.34        76.18 o
   4  30   1        390.18        363.54        63.82 o
   5  30   1         30.91        -40.90        44.73 o
   5  30   1         12.23        -19.88        52.49 o
   6  30   1        242.72        309.73        81.59 o
   7  30   1       1110.80       1368.05       110.48 o
   7  30   1        439.50        250.47        95.05 o
   7  30   1       1154.40       1157.41       159.58 o
   8  30   1        983.55       1027.80        90.95 o
   8  30   1        389.16        507.00        66.47 o
   9  30   1         65.09        218.21       126.26 o
   9  30   1          4.71        -46.50        65.62 o
  10  30   1          6.76         64.52       218.61 o
 -10  31   1        355.91        788.87       215.38 o
  -9  31   1          1.39        -45.65        68.81 o
  -9  31   1         48.68       -115.01       157.90 o
  -8  31   1        225.81        291.27        67.72 o
  -8  31   1        570.71        421.64        60.56 o
  -7  31   1         79.61        107.78        59.10 o
  -7  31   1        299.57        314.27       133.23 o
  -7  31   1         31.50         52.21        58.78 o
  -6  31   1        823.96        769.67        99.31 o
  -5  31   1        192.08        151.67        53.90 o
  -5  31   1         76.00         77.63        52.41 o
  -4  31   1        257.52        246.51        58.93 o
  -4  31   1        650.85        570.80        65.80 o
  -3  31   1         12.45         71.93        77.55 o
  -2  31   1         28.47         54.60        38.77 o
  -2  31   1         71.95         84.59        39.06 o
  -1  31   1         45.36         21.58        38.43 o
  -1  31   1        114.63         85.82        39.41 o
   0  31   1       1649.75       1717.56        68.76 o
   1  31   1        639.80        591.68        54.43 o
   1  31   1        253.14        378.57        49.02 o
   2  31   1         53.96         26.50        40.85 o
   2  31   1        136.39        173.29        42.46 o
   3  31   1          9.14        -14.06        75.00 o
   4  31   1       1031.05       1013.21        80.25 o
   4  31   1        407.95        411.08        67.05 o
   5  31   1        257.30        224.54        64.71 o
   5  31   1        650.29        637.12        69.95 o
   6  31   1        331.24        383.87        94.68 o
   7  31   1         12.20         41.72        66.10 o
   7  31   1         85.88        266.82       102.37 o
   8  31   1        619.66        404.52        73.54 o
   8  31   1        245.18        310.20       101.27 o
   9  31   1        115.39       -125.58       125.58 o
   9  31   1         30.13        -66.44        97.91 o
  10  31   1        254.03        290.46       132.09 o
 -10  32   1          1.58         64.89       209.94 o
  -9  32   1        130.44        141.29        75.43 o
  -9  32   1         51.61        -92.51        92.51 o
  -9  32   1        225.95        242.12       163.75 o
  -8  32   1         61.38         32.57        82.99 o
  -8  32   1        155.14        124.43        54.21 o
  -7  32   1        419.32        583.97       139.97 o
  -7  32   1        140.41        115.17        64.24 o
  -7  32   1        354.86        473.60        73.20 o
  -6  32   1         10.26        149.47       103.82 o
  -5  32   1       1502.05       1464.31        93.71 o
  -5  32   1        594.31        590.09        74.50 o
  -4  32   1         21.33         17.14        49.85 o
  -4  32   1         53.92         67.53        50.37 o
  -3  32   1        946.06        801.75        91.04 o
  -2  32   1         34.65         47.18        40.52 o
  -2  32   1         87.57         41.71        39.14 o
  -1  32   1       2252.98       2026.49        88.90 o
  -1  32   1        891.42        912.66        64.37 o
   0  32   1         58.80         88.61        44.84 o
   1  32   1       1653.39       1503.44        80.26 o
   1  32   1        654.18        592.37        57.92 o
   2  32   1         20.33         45.97        40.58 o
   2  32   1          8.04         49.13        44.25 o
   3  32   1        989.20       1009.75        93.51 o
   4  32   1          2.36        -42.90        52.96 o
   4  32   1          5.96         20.71        48.54 o
   5  32   1        704.74        825.07        85.66 o
   5  32   1       1781.16       1707.13       101.17 o
   6  32   1         12.96        -42.42        96.51 o
   7  32   1        211.30        130.15       117.49 o
   7  32   1         69.85        121.99        86.11 o
   8  32   1         23.85        -86.59        86.59 o
   8  32   1         60.27         26.12        62.31 o
   9  32   1         50.06       -200.62       232.34 o
  -9  33   1         38.79        -95.62       221.75 o
  -8  33   1        331.09        205.05        58.34 o
  -8  33   1        131.00        241.97        90.23 o
  -7  33   1        226.02         39.05       150.51 o
  -7  33   1         89.13         28.39        78.87 o
  -6  33   1        939.72        882.59       105.24 o
  -5  33   1        346.75        364.62        68.49 o
  -5  33   1        876.39        937.24        81.67 o
  -4  33   1        741.89        879.60        83.21 o
  -4  33   1       1875.06       1433.02        96.09 o
  -3  33   1         46.66        107.66        81.41 o
  -2  33   1       1720.65       1824.93        88.74 o
  -2  33   1       4348.78       4202.10       135.42 o
  -1  33   1        110.33        158.95        45.07 o
  -1  33   1         43.65         40.88        40.02 o
   0  33   1        941.82       1140.87        62.17 o
   1  33   1         46.25         26.70        43.41 o
   1  33   1        116.90        201.30        46.39 o
   2  33   1       4321.80       4381.08       139.01 o
   2  33   1       1709.98       2063.67        95.45 o
   3  33   1        154.26        230.09        85.10 o
   4  33   1        204.81        174.61        62.39 o
   4  33   1        517.65        472.48        67.10 o
   5  33   1        112.22        192.59        64.65 o
   5  33   1        283.62        234.43        62.98 o
   6  33   1        457.55        285.44       107.18 o
   7  33   1          0.03        -11.30        86.33 o
   7  33   1          0.12         21.12       140.28 o
   8  33   1        298.99        211.84        71.56 o
   9  33   1          6.47       -231.75       231.75 o
  -9  34   1        219.99        201.54       231.68 o
  -8  34   1         49.62         14.39        89.70 o
  -8  34   1        125.40        159.69        58.49 o
  -7  34   1        381.89        146.01       157.53 o
  -7  34   1        148.86        182.28        88.12 o
  -6  34   1         84.48        -30.75       133.49 o
  -5  34   1        914.43        838.61        81.51 o
  -5  34   1        361.81        484.46        72.42 o
  -4  34   1        264.32        388.01        64.18 o
  -4  34   1        104.58        151.37        59.47 o
  -3  34   1       1803.12       1731.46       113.41 o
  -2  34   1        443.70        486.00        55.18 o
  -2  34   1        175.55        120.20        46.52 o
  -1  34   1       1386.89       1584.01        87.27 o
  -1  34   1       3505.24       3635.56       125.44 o
   0  34   1          9.22          6.70        50.52 o
   1  34   1       1109.00       1251.66        82.36 o
   1  34   1       2802.89       3025.32       114.07 o
   2  34   1        117.39         46.97        44.30 o
   2  34   1         46.45         35.78        44.96 o
   3  34   1       1387.70       1477.02       106.89 o
   4  34   1         45.31        108.09        61.57 o
   4  34   1        114.51         82.03        53.46 o
   5  34   1        903.83        956.68        86.73 o
   5  34   1        357.61        623.25       106.20 o
   6  34   1        103.10         77.90       127.40 o
   7  34   1         74.95         90.68        91.30 o
   7  34   1        189.97        310.90       150.40 o
   8  34   1         46.72         21.34       107.45 o
  -7  35   1         12.90        -37.97        80.81 o
  -7  35   1         32.60        -54.21        74.03 o
  -6  35   1        495.27        555.84       128.11 o
  -5  35   1         21.31          4.76        70.56 o
  -5  35   1          8.43         40.07        77.89 o
  -4  35   1       1003.70       1143.19        92.23 o
  -4  35   1        397.13        397.53        70.75 o
  -3  35   1        350.60        468.77        93.89 o
  -2  35   1        215.26        183.58        49.44 o
  -2  35   1        544.06        745.17        64.34 o
  -1  35   1         20.56         78.13        45.69 o
  -1  35   1          8.14         -9.70        43.49 o
   0  35   1       2978.57       3409.70       122.89 o
   1  35   1        232.76        341.49        53.95 o
   1  35   1         92.09        120.83        51.81 o
   2  35   1        641.82        816.20        66.66 o
   2  35   1        253.95        289.67        56.95 o
   3  35   1         63.31        -50.60        86.83 o
   4  35   1       1204.24       1337.21        98.74 o
   4  35   1        476.47        314.10        93.57 o
   5  35   1          5.02        -55.11        81.58 o
   5  35   1         12.70        -10.69        68.72 o
   6  35   1        308.99        434.50       134.35 o
  -5  36   1        121.99         22.31        77.03 o
  -5  36   1         48.27        -71.62        74.24 o
  -4  36   1         71.69         21.01        71.07 o
  -4  36   1         28.37        158.03        79.67 o
  -3  36   1        884.80        922.22       102.00 o
  -2  36   1          0.32         -8.98        52.72 o
  -2  36   1          0.81         -0.83        45.65 o
  -1  36   1         65.78         69.15        45.85 o
  -1  36   1        166.26        206.62        49.66 o
   0  36   1          0.11        -56.37        56.37 o
   1  36   1         49.45         21.05        49.01 o
   1  36   1        124.97        209.51        50.06 o
   2  36   1         13.33         -9.49        49.00 o
   2  36   1         33.69          3.57        46.55 o
   3  36   1        326.51        220.14       111.88 o
   4  36   1        172.85        214.81        78.62 o
   4  36   1         68.39         64.91        84.43 o
   5  36   1         48.93        153.74        86.94 o
   5  36   1        123.66        165.23        78.37 o
  -5  37   1        152.91        -59.19        74.24 o
  -5  37   1         60.50         59.73        80.70 o
  -4  37   1         18.56        -71.62        71.62 o
  -4  37   1         46.90         20.08        73.20 o
  -3  37   1        202.70        220.45       122.06 o
  -2  37   1         15.27         24.93        54.93 o
  -2  37   1         38.58         70.33        56.20 o
  -1  37   1         24.43        -19.14        45.61 o
  -1  37   1          9.66         20.70        46.92 o
   0  37   1          1.55        -56.12        63.93 o
   1  37   1          9.39         22.24        51.86 o
   1  37   1          3.72         -3.61        49.55 o
   2  37   1         55.04         20.70        59.25 o
   2  37   1        139.10        101.81        57.49 o
   3  37   1        238.80        332.06       120.31 o
   4  37   1         15.21          1.94        82.08 o
   4  37   1         38.44        -22.26        70.08 o
   5  37   1         29.37         70.54        92.53 o
   5  37   1         74.23         89.01        78.07 o
  -4  38   1          1.28         24.80        77.93 o
  -4  38   1          3.24        -71.99        71.99 o
  -2  38   1         46.90         11.47        55.77 o
  -2  38   1        118.54         44.84        59.37 o
  -1  38   1         29.18        -14.82        66.63 o
  -1  38   1         73.75        147.30        78.13 o
   1  38   1         54.00         51.02        69.38 o
   1  38   1         21.36        -71.08        71.08 o
   2  38   1         77.15        -58.84        73.80 o
   2  38   1        194.98        196.95        79.44 o
   3  38   1         27.33       -112.03       112.03 o
   4  38   1          7.33         -7.52        72.50 o
   4  38   1          2.90        -29.94        85.86 o
  -3  39   1          9.34         47.71       128.31 o
  -2  39   1        194.72        184.45        79.90 o
  -2  39   1        492.14        268.30        87.22 o
  -1  39   1         55.82         34.43        76.56 o
  -1  39   1         22.09        -50.91        74.26 o
   1  39   1         79.22        231.28        85.28 o
   2  39   1         91.71         79.71        76.16 o
   2  39   1         36.29        -64.40        78.19 o
   3  39   1        145.89        301.49       120.63 o
  -2  40   1          1.22         44.16        75.76 o
  -2  40   1          3.09        105.82        83.63 o
  -1  40   1         72.06         68.70        78.63 o
   1  40   1        425.69        292.37        86.19 o
   2  40   1         39.28        -40.29        80.73 o
   2  40   1         99.27          8.94        73.81 o
   1  41   1         21.55        -53.08        72.81 o
 -15   0   2         82.47        118.19       101.11 o
 -15   0   2        208.44        178.93       122.67 o
 -14   0   2          5.36         34.39        67.29 o
 -14   0   2         13.54        168.99       105.30 o
 -13   0   2        219.52        403.81       129.05 o
 -12   0   2        720.00        663.63        80.22 o
 -12   0   2        284.88        241.65        50.08 o
 -11   0   2         56.10         34.50        51.20 o
 -11   0   2         22.20         40.71        39.07 o
 -10   0   2       3394.25       3400.01       119.35 o
  -9   0   2       3808.19       3447.47       131.81 o
  -9   0   2       9624.82       9434.44       200.20 o
  -8   0   2        147.02        114.47        21.16 o
  -8   0   2         58.17         51.02        20.62 o
  -7   0   2       1540.29       1658.33        51.81 o
  -7   0   2        609.43        671.11        26.48 o
  -6   0   2      17248.51      15855.48       305.58 o
  -6   0   2       6824.60       7087.25       145.48 o
  -5   0   2        496.33        436.25        26.15 o
  -5   0   2       1254.44       1099.93        39.67 o
  -4   0   2        446.16        597.74        33.33 o
  -4   0   2       1127.63       1527.33        76.51 o
  -3   0   2     178512.73     197857.89      7236.12 o
  -3   0   2      70630.88      82422.72      3111.05 o
  -3   0   2     283804.56     289819.53     10113.77 o
  -2   0   2       6547.75       5586.55       204.61 o
  -2   0   2       2590.70       2300.18        86.83 o
  -1   0   2        423.54        401.83        28.91 o
  -1   0   2        167.58        149.95        12.11 o
   0   0   2     468311.44     570576.56     19931.34 o
   1   0   2       7665.17       8680.02       316.38 o
   1   0   2       3032.82       3143.61       124.89 o
   2   0   2      10744.47       5528.24       208.09 o
   2   0   2       4251.19       4554.00       176.35 o
   3   0   2      11798.94      13287.94       354.77 o
   4   0   2      13011.02      11659.92       309.04 o
   4   0   2      32884.10      32268.70       696.34 o
   5   0   2         66.40         61.13        23.53 o
   5   0   2         26.27         15.42        20.61 o
   6   0   2         67.08        144.96        51.85 o
   6   0   2       2847.47       2878.71       118.22 o
   7   0   2       1683.60       1490.94        75.64 o
   7   0   2       4255.15       4490.09       131.01 o
   8   0   2        584.29        669.76        57.75 o
   8   0   2       1476.74       1340.53        88.52 o
   9   0   2        418.37        523.44        69.52 o
   9   0   2        165.53        107.65        45.84 o
  10   0   2         49.84        -17.93        67.86 o
  10   0   2        125.96        291.68       110.77 o
  11   0   2        118.07         85.06        67.98 o
  11   0   2         46.72         37.53        53.11 o
  12   0   2         73.80         59.17        58.39 o
 -15   1   2          0.41         14.59        69.06 o
 -15   1   2          1.03         -9.46        80.14 o
 -14   1   2         12.34        -26.86        69.32 o
 -14   1   2          4.88        -40.25        45.33 o
 -13   1   2        526.27        294.45        97.53 o
 -12   1   2          6.95         -9.03        27.93 o
 -12   1   2         17.56         44.63        40.83 o
 -11   1   2         40.35         36.03        27.86 o
 -11   1   2        101.98        133.33        38.85 o
 -10   1   2        547.90        593.16        58.11 o
  -9   1   2         94.20        114.37        20.84 o
  -9   1   2        238.09        297.26        21.49 o
  -8   1   2         30.77         54.93        15.62 o
  -8   1   2         77.76         73.13        14.93 o
  -7   1   2       2152.22       1871.54        37.08 o
  -7   1   2        851.55        720.74        20.63 o
  -6   1   2      43207.94      46055.10       605.83 o
  -6   1   2      17095.78      16468.85       223.66 o
  -5   1   2        457.98        380.26        19.45 o
  -5   1   2        181.21        198.85        15.43 o
  -4   1   2        822.77        861.75        24.63 o
  -4   1   2        325.54        381.19        17.73 o
  -3   1   2      87435.41      90483.26      1941.03 o
  -3   1   2     220984.56     220433.34      8058.03 o
  -3   1   2     295967.84     295836.84      7299.96 o
  -2   1   2       2117.23       1963.21        39.39 o
  -2   1   2       5351.10       5455.08       141.82 o
  -1   1   2       2108.73       2324.02        66.27 o
  -1   1   2        834.35        760.06        26.47 o
   0   1   2        535.93        650.49        27.46 o
   1   1   2      30192.83      33019.36       821.93 o
   1   1   2      11946.18      12903.77       327.95 o
   2   1   2          1.49          6.42        13.77 o
   2   1   2          3.78         41.23         9.48 o
   3   1   2      14579.24      15350.12       337.48 o
   4   1   2        470.94        464.63        17.45 o
   4   1   2        186.33        170.07        15.32 o
   5   1   2       6622.18       6829.29       118.84 o
   5   1   2       2620.15       2481.07        49.54 o
   6   1   2         69.62        106.50        35.03 o
   6   1   2       1616.15       1692.59        65.65 o
   7   1   2        750.73        645.04        43.53 o
   7   1   2       1897.41       1853.67        60.55 o
   8   1   2          4.07        -10.81        25.24 o
   8   1   2         10.28         20.75        24.55 o
   9   1   2          2.35        -11.45        29.64 o
   9   1   2          5.94        -29.74        29.74 o
  10   1   2         39.47         17.93        65.12 o
  10   1   2         14.73         64.86        69.23 o
  11   1   2        176.80        208.36        48.86 o
  11   1   2         69.95        130.07        36.11 o
  12   1   2         34.08         62.43        41.66 o
 -15   2   2          9.16         -0.21        68.18 o
 -15   2   2         23.16        192.42       123.01 o
 -14   2   2          8.63         37.92        70.34 o
 -14   2   2          3.41         70.11        47.90 o
 -13   2   2        181.85        153.91       100.86 o
 -12   2   2        355.09        371.95        34.85 o
 -12   2   2        897.46        867.15        60.90 o
 -11   2   2         20.46          3.19        26.28 o
 -11   2   2         51.71         79.15        37.83 o
 -10   2   2        521.81        422.87        56.25 o
  -9   2   2        280.55        484.42        24.71 o
  -9   2   2        111.00        121.29        21.05 o
  -8   2   2        411.28        418.63        20.15 o
  -8   2   2       1039.47        956.85        31.48 o
  -7   2   2          4.91         11.22         9.34 o
  -7   2   2         12.40         20.15        11.89 o
  -6   2   2      39672.43      40014.35       471.74 o
  -6   2   2      15696.91      15350.46       197.39 o
  -5   2   2         33.87         22.64        11.87 o
  -5   2   2         85.61        120.75        13.06 o
  -4   2   2        163.78        151.40        11.09 o
  -4   2   2        413.94        346.00        16.09 o
  -3   2   2      12884.33      12682.73       348.03 o
  -3   2   2       5097.85       5601.90       129.13 o
  -3   2   2      25315.86      24380.02       858.35 o
  -2   2   2       4626.58       4341.09        99.53 o
  -2   2   2      11693.23      12180.74       499.29 o
  -1   2   2        897.75       1024.47        38.06 o
  -1   2   2        355.21        311.43        18.62 o
   0   2   2        499.32        691.40        40.90 o
   1   2   2        160.37        223.68        19.25 o
   1   2   2        405.32        429.62        36.80 o
   2   2   2       9482.25      10129.40       262.34 o
   3   2   2       7447.63       7656.12       175.96 o
   4   2   2        653.13        763.24        22.79 o
   4   2   2        258.42        227.25        15.36 o
   5   2   2        143.06        147.09        14.25 o
   5   2   2        361.57        500.62        27.90 o
   6   2   2       3123.40       3226.12       103.47 o
   6   2   2       3041.26       3408.17       127.74 o
   7   2   2        648.53        733.69        47.15 o
   7   2   2       1639.09       1601.06        56.84 o
   8   2   2        809.84        902.03        39.35 o
   8   2   2        320.42        306.78        39.10 o
   9   2   2         42.50        117.44        30.84 o
   9   2   2         16.82         10.94        29.77 o
  10   2   2       1063.80       1110.39        73.15 o
  10   2   2        163.26        187.55        77.08 o
  11   2   2         18.64         96.14        34.88 o
  11   2   2         47.11         32.68        44.05 o
  12   2   2         25.95          5.48        46.91 o
 -15   3   2         31.27        200.88        94.65 o
 -15   3   2         79.02        100.33       114.94 o
 -14   3   2          2.65         -3.41        69.63 o
 -14   3   2          1.05        -53.29        53.29 o
 -13   3   2        425.38        468.79        99.48 o
 -12   3   2         82.30        149.33        43.56 o
 -12   3   2         32.56         20.59        31.21 o
 -11   3   2         52.11         52.71        25.25 o
 -11   3   2        131.71        106.77        32.58 o
 -10   3   2        650.21        663.70        59.25 o
  -9   3   2      13650.17      13394.24       205.90 o
  -9   3   2       5400.87       5031.21        98.13 o
  -8   3   2        757.71        748.64        27.83 o
  -8   3   2        299.80        234.36        19.10 o
  -7   3   2         52.71         58.00        13.75 o
  -7   3   2         20.86         22.40        10.19 o
  -6   3   2       9985.91      10321.74       136.52 o
  -6   3   2      25238.41      24433.65       327.63 o
  -5   3   2      15470.24      14328.90       224.73 o
  -5   3   2       6121.00       5692.28        96.99 o
  -4   3   2         55.42         46.68         9.15 o
  -4   3   2        140.07         91.52         8.40 o
  -3   3   2       2468.55       2601.35        51.00 o
  -3   3   2       6506.78       3674.99       160.35 o
  -2   3   2       4051.27       3933.25        82.30 o
  -2   3   2      10239.19      10044.15       284.05 o
  -1   3   2       1343.12       1329.87        49.99 o
  -1   3   2        531.42        547.71        22.03 o
   0   3   2      23748.94      28380.73      1151.06 o
   1   3   2          1.24         29.95        23.15 o
   1   3   2          3.13         22.87        15.94 o
   2   3   2       2334.53       2421.67        66.58 o
   2   3   2        923.69        978.89        39.33 o
   3   3   2        608.47        678.26        30.62 o
   4   3   2       4168.10       4113.29        74.06 o
   4   3   2       1649.16       1546.22        35.43 o
   5   3   2       2699.93       2419.82        45.61 o
   5   3   2       6823.80       6723.85       144.77 o
   6   3   2       6768.77       7079.72       177.66 o
   6   3   2       6581.38       6711.64       213.56 o
   7   3   2        199.25        296.82        25.54 o
   7   3   2         78.84         52.20        23.50 o
   8   3   2        119.75        100.78        24.80 o
   8   3   2         47.38         46.36        31.78 o
   9   3   2       4551.96       5084.97       100.02 o
   9   3   2       1801.04       1836.96        69.23 o
  10   3   2       2357.88       2812.71        89.17 o
  10   3   2        785.94       1019.98        80.80 o
  11   3   2          6.77         51.23        45.12 o
  11   3   2          2.68         12.83        37.41 o
  12   3   2        270.87        235.20        52.51 o
 -15   4   2         22.63        -89.35        89.35 o
 -15   4   2         57.20         17.64       117.58 o
 -14   4   2        211.16        216.16        78.46 o
 -14   4   2         83.55         71.81        57.17 o
 -13   4   2         25.89        123.43       100.36 o
 -12   4   2       1964.47       1707.14        76.78 o
 -12   4   2        777.27        714.76        40.97 o
 -11   4   2         10.29         37.77        25.30 o
 -11   4   2         26.02         95.38        32.77 o
 -10   4   2       2022.69       2215.24        66.05 o
  -9   4   2       1414.62       1562.43        42.03 o
  -9   4   2       3575.31       3474.03        69.80 o
  -8   4   2       2210.81       2008.58        48.14 o
  -8   4   2        874.74        801.81        31.08 o
  -7   4   2        524.13        523.43        21.58 o
  -7   4   2       1324.69       1231.72        34.85 o
  -6   4   2         61.56         59.28        11.17 o
  -6   4   2        155.60        269.97        16.20 o
  -5   4   2        623.83        671.47        21.91 o
  -5   4   2       1576.66       1427.83        30.26 o
  -4   4   2         21.50         19.91         8.93 o
  -4   4   2         54.33         38.93         8.33 o
  -3   4   2        872.94        944.78        31.76 o
  -3   4   2       7022.51       6611.05       192.21 o
  -3   4   2       2206.28       2255.15       106.44 o
  -2   4   2        205.85        222.86        15.41 o
  -2   4   2        520.26        624.82        31.36 o
  -1   4   2          4.37          4.28        10.98 o
  -1   4   2          1.73          9.57         9.63 o
   0   4   2         46.35         82.89        13.44 o
   1   4   2       7430.05       8416.24       195.06 o
   1   4   2       2939.80       3105.37        91.97 o
   2   4   2         37.42         84.90        23.50 o
   2   4   2         94.58         93.28        14.54 o
   3   4   2       7581.22       8594.03       170.88 o
   4   4   2        455.44        440.12        24.51 o
   4   4   2       1151.09       1254.45        33.05 o
   5   4   2       8615.55       8205.07       153.45 o
   5   4   2       3408.86       3286.11        57.76 o
   6   4   2        600.03        810.65        62.08 o
   6   4   2       1444.93       1511.18        95.92 o
   6   4   2        237.41        211.25        49.93 o
   7   4   2       4914.40       4931.09        90.82 o
   7   4   2       1944.45       1971.93        56.51 o
   8   4   2       2072.13       2092.47        57.16 o
   8   4   2        819.86        648.84        37.28 o
   9   4   2       1142.28       1229.13        48.59 o
   9   4   2        451.96        469.88        49.23 o
  10   4   2       1067.63       1145.31        76.29 o
  10   4   2        379.78        311.26        83.20 o
  11   4   2        575.82        669.69        54.65 o
  11   4   2        227.83        264.43        44.05 o
  12   4   2        428.61        363.52        56.49 o
 -15   5   2        347.13        236.68       120.92 o
 -14   5   2          0.71        -15.97       103.69 o
 -14   5   2          1.80         51.12        73.44 o
 -13   5   2        805.11        507.99       102.15 o
 -12   5   2        303.79        304.26        33.52 o
 -12   5   2        767.81        710.52        56.45 o
 -11   5   2       2019.39       1899.03        60.59 o
 -11   5   2        799.00        838.66        40.22 o
 -10   5   2        381.67        434.24        45.34 o
  -9   5   2         81.47        113.45        20.95 o
  -9   5   2         32.24         18.90        17.94 o
  -8   5   2       4577.21       4156.35        76.53 o
  -8   5   2       1811.03       1798.09        42.01 o
  -7   5   2       2001.06       1934.07        37.55 o
  -7   5   2       5057.48       4973.62        85.22 o
  -6   5   2       2207.89       2300.69        40.48 o
  -6   5   2        873.58        818.38        23.07 o
  -5   5   2        970.16        831.30        21.65 o
  -5   5   2        383.86        433.20        17.12 o
  -4   5   2       1445.51       1420.22        35.16 o
  -4   5   2       3653.38       3256.83        64.10 o
  -3   5   2      10081.32       9868.02       221.31 o
  -3   5   2      25479.56      25280.67       702.43 o
  -3   5   2      26749.24      26031.04       991.83 o
  -2   5   2       4842.53       4545.08       110.07 o
  -2   5   2       1916.01       1645.64        39.88 o
  -1   5   2        394.28        380.86        17.30 o
  -1   5   2        996.51        991.00        42.45 o
   0   5   2        396.69        442.38        19.20 o
   1   5   2       1540.58       1705.31        50.02 o
   1   5   2        609.55        619.98        20.47 o
   2   5   2       2654.70       2766.82        72.48 o
   2   5   2       1050.36       1065.34        39.12 o
   3   5   2       7505.44       8540.00       153.80 o
   4   5   2       6220.40       6187.85       127.48 o
   4   5   2      15721.47      16155.32       251.89 o
   5   5   2        250.70        266.52        17.37 o
   5   5   2        633.63        702.88        33.25 o
   6   5   2         40.46         59.54        24.93 o
   6   5   2        102.27        138.50        37.36 o
   6   5   2        495.74        393.48        57.10 o
   7   5   2       6265.19       6455.22       111.24 o
   7   5   2       2478.90       2184.92        68.34 o
   8   5   2       3235.30       3184.16        70.89 o
   8   5   2       1280.09       1205.57        55.44 o
   9   5   2         71.37         68.13        27.19 o
   9   5   2         28.24         14.77        30.59 o
  10   5   2         45.94        178.94        61.91 o
  10   5   2          4.33         15.71        64.21 o
  11   5   2        357.12        382.72        48.75 o
  11   5   2        902.58        974.59        66.98 o
  12   5   2        345.99        586.40        63.92 o
  12   5   2        874.47       1267.85       141.82 o
  13   5   2         38.49        107.79       177.98 o
 -14   6   2         99.39         64.27        74.48 o
 -14   6   2         39.33         75.68       107.11 o
 -13   6   2         42.00        150.84       100.91 o
 -12   6   2         43.64         48.12        29.18 o
 -12   6   2        110.29          8.54        34.50 o
 -11   6   2         25.89         28.00        25.63 o
 -11   6   2         65.42         83.53        27.48 o
 -10   6   2       2573.00       2651.27        66.20 o
  -9   6   2         10.22         31.06        20.17 o
  -9   6   2          4.04        -17.37        17.37 o
  -8   6   2        544.14        476.38        25.66 o
  -8   6   2       1375.25       1284.77        39.14 o
  -7   6   2         71.38         75.47        15.54 o
  -7   6   2        180.42        195.01        15.41 o
  -6   6   2       5520.91       5303.57        76.99 o
  -6   6   2       2184.42       2246.82        40.21 o
  -5   6   2        734.52        703.47        22.12 o
  -5   6   2        290.62        316.69        15.40 o
  -4   6   2       2817.57       2598.81        53.17 o
  -4   6   2       1114.81        976.54        28.63 o
  -3   6   2       3865.89       3921.43        97.65 o
  -3   6   2       1051.42        971.62        40.29 o
  -2   6   2       1196.36       1112.97        37.22 o
  -2   6   2        473.36        384.57        21.88 o
  -1   6   2        133.82        136.52        14.88 o
  -1   6   2         52.95         70.79        10.45 o
   0   6   2      40708.02      42592.79       941.10 o
   1   6   2       9476.54      10419.99       239.63 o
   1   6   2       3749.51       3975.45        99.27 o
   2   6   2       1164.98       1236.28        42.90 o
   2   6   2       2944.38       3115.49        63.82 o
   3   6   2       3815.29       4434.07        86.66 o
   4   6   2       9454.82       9341.03       140.73 o
   4   6   2       3740.92       3526.05        60.49 o
   5   6   2         51.84         47.56        17.84 o
   5   6   2         20.51         10.91        11.98 o
   6   6   2         12.88          6.85        32.97 o
   6   6   2          5.10          5.50        23.05 o
   6   6   2        991.93       1048.66        65.04 o
   7   6   2        436.74        459.61        31.07 o
   7   6   2        172.80        240.85        30.27 o
   8   6   2        102.43        102.26        29.46 o
   8   6   2        258.88        215.60        26.81 o
   9   6   2         34.90          2.16        30.06 o
   9   6   2         88.20         60.06        27.23 o
  10   6   2        318.64        333.08        72.32 o
  10   6   2        124.95         70.32        71.20 o
  11   6   2        109.05        158.75        37.71 o
  11   6   2        275.63        332.25        52.52 o
  12   6   2         12.87         55.96        67.24 o
  12   6   2          5.09        -45.93        45.93 o
  13   6   2         44.12        -44.43       172.90 o
 -14   7   2        102.37         67.03        98.43 o
 -14   7   2         40.50         60.26        69.03 o
 -13   7   2        375.63        236.08       104.48 o
 -12   7   2         14.12        -19.11        28.82 o
 -12   7   2         35.68         34.21        40.02 o
 -11   7   2         54.32         25.86        23.61 o
 -11   7   2        137.29         89.74        27.75 o
 -10   7   2         81.31        186.93        42.99 o
  -9   7   2        391.27        376.63        25.21 o
  -9   7   2        988.89       1003.46        38.26 o
  -8   7   2       1462.65       1202.09        38.66 o
  -8   7   2       3696.72       3338.18        66.31 o
  -7   7   2        758.92        802.03        27.84 o
  -7   7   2        300.28        303.77        20.41 o
  -6   7   2        705.92        879.26        26.77 o
  -6   7   2        279.31        244.35        16.26 o
  -5   7   2      21430.39      18933.12       293.48 o
  -5   7   2       8479.21       7984.14       132.69 o
  -4   7   2       3464.48       3106.14        57.08 o
  -4   7   2       1370.77       1226.34        32.06 o
  -3   7   2       5159.61       4959.18       142.01 o
  -3   7   2      18769.64      18937.11       516.28 o
  -2   7   2        849.47        760.09        39.39 o
  -2   7   2        336.10        330.58        20.34 o
  -1   7   2       8427.26       8272.06       188.80 o
  -1   7   2      21299.10      20303.70       457.89 o
   0   7   2       1846.28       1701.92        51.86 o
   1   7   2      16703.32      17082.39       299.93 o
   1   7   2       6608.88       6620.81       158.11 o
   2   7   2       4826.45       5344.95       101.67 o
   2   7   2       1909.65       2012.26        59.75 o
   3   7   2      10809.74      10716.07       161.55 o
   4   7   2         17.42         29.61        11.81 o
   4   7   2          6.89          6.93        11.51 o
   5   7   2        223.68        209.12        16.99 o
   5   7   2        565.33        451.38        24.47 o
   6   7   2          0.06         12.94        24.18 o
   6   7   2          0.16         55.72        34.79 o
   6   7   2        187.20        246.32        65.86 o
   7   7   2        538.27        588.40        33.79 o
   7   7   2        212.97        162.65        28.27 o
   8   7   2         32.16         42.72        23.44 o
   8   7   2         12.72         45.90        29.23 o
   9   7   2       1132.07       1141.51        50.17 o
   9   7   2        447.92        517.57        44.18 o
  10   7   2        219.25        256.23        69.26 o
  10   7   2         82.92         36.94        73.58 o
  11   7   2          4.79        -23.15        49.13 o
  11   7   2          1.90         31.36        39.02 o
  12   7   2        242.78        221.17        60.00 o
  12   7   2         96.06         54.90        61.99 o
 -14   8   2         40.36         59.18        70.87 o
 -14   8   2        102.01         76.99       109.62 o
 -13   8   2        286.82        333.75       156.30 o
 -12   8   2         95.38        100.05        34.48 o
 -12   8   2        241.08        278.00        41.86 o
 -11   8   2        656.76        617.00        37.61 o
 -11   8   2        259.86        286.41        28.96 o
 -10   8   2         76.94         70.29        43.27 o
  -9   8   2        163.90        212.80        23.77 o
  -9   8   2         64.85         69.22        20.02 o
  -8   8   2       1805.22       1734.52        45.48 o
  -8   8   2        714.26        784.74        32.00 o
  -7   8   2       2572.33       2386.71        51.03 o
  -7   8   2       1017.77        912.66        28.76 o
  -6   8   2       5092.83       5017.79        73.40 o
  -6   8   2       2015.05       1999.54        39.51 o
  -6   8   2       7107.88       7157.83       287.66 o
  -5   8   2       1460.33       1408.31        39.05 o
  -5   8   2       3690.85       3993.28        74.17 o
  -4   8   2       6278.63       6188.14       103.75 o
  -4   8   2       2484.22       2542.10        53.82 o
  -3   8   2        248.08        309.98        23.92 o
  -2   8   2      38245.60      36024.58       797.58 o
  -2   8   2      15132.37      14057.77       387.14 o
  -1   8   2       4603.36       4131.37       103.89 o
  -1   8   2       1821.38       1706.10        62.47 o
   0   8   2       5965.86       5829.36       143.45 o
   1   8   2        250.56        197.76        14.78 o
   1   8   2         99.14         94.96        13.51 o
   2   8   2      23751.17      21991.64       384.78 o
   2   8   2       9397.46       9112.86       186.30 o
   3   8   2       3911.84       4064.35        69.17 o
   4   8   2       2300.90       2433.35        47.46 o
   4   8   2       5815.29       5713.65        97.47 o
   5   8   2       1989.42       1845.71        38.61 o
   5   8   2       5028.07       4821.57        98.23 o
   6   8   2       8697.22       8402.83       196.85 o
   6   8   2       3224.39       2909.30       111.32 o
   6   8   2       8149.34       7760.99       197.67 o
   7   8   2          5.45         -8.27        21.13 o
   7   8   2         13.78         33.78        22.42 o
   8   8   2         51.81         22.87        25.35 o
   8   8   2        130.95        169.69        31.28 o
   9   8   2        573.65        648.81        41.90 o
   9   8   2        226.97        159.06        31.44 o
  10   8   2         23.39         65.58        67.67 o
  10   8   2          6.27        -21.69        67.46 o
  11   8   2         61.50         69.43        39.55 o
  11   8   2        155.43        174.44        54.61 o
  12   8   2          2.68        -39.60        57.63 o
  12   8   2          6.77         16.81        54.39 o
  13   8   2        113.58       -139.16       170.84 o
 -15   9   2          1.12       -101.35       101.35 o
 -14   9   2          0.69        -99.96        99.96 o
 -14   9   2          0.27         17.39        72.32 o
 -13   9   2        171.82        475.77       151.54 o
 -12   9   2         52.03         63.51        37.94 o
 -12   9   2         20.58          8.18        35.76 o
 -11   9   2         51.95         41.91        29.60 o
 -11   9   2        131.31        152.20        31.67 o
 -10   9   2        282.60        266.97        49.04 o
  -9   9   2       1020.98       1051.72        39.32 o
  -9   9   2        403.96        400.58        27.65 o
  -8   9   2        175.38        122.18        20.14 o
  -8   9   2        443.26        412.83        27.98 o
  -7   9   2       1998.03       1957.74        44.70 o
  -7   9   2        790.55        876.41        31.07 o
  -6   9   2         61.60         35.95         9.67 o
  -6   9   2        155.69        162.73        13.85 o
  -6   9   2        217.30         10.45        65.14 o
  -5   9   2       2178.28       2155.55        50.27 o
  -5   9   2       5505.40       4970.18        89.27 o
  -4   9   2       4989.16       4732.51        76.14 o
  -4   9   2       1974.02       1679.62        40.74 o
  -3   9   2       6112.63       6033.80       148.90 o
  -2   9   2       1074.19       1046.80        36.69 o
  -2   9   2       2714.92       2995.22        81.53 o
  -1   9   2      10180.28       9812.33       228.34 o
  -1   9   2      25729.69      24391.03       545.10 o
   0   9   2        175.37         90.82        22.74 o
   1   9   2       5518.03       5373.12       103.35 o
   1   9   2      13946.28      13257.47       236.33 o
   2   9   2        208.39        226.92        18.76 o
   2   9   2        526.70        550.84        23.98 o
   3   9   2       7592.32       6906.78       100.49 o
   4   9   2        453.51        541.82        22.30 o
   4   9   2       1146.21       1317.38        32.12 o
   5   9   2       2556.08       2310.19        51.60 o
   5   9   2       1011.35        984.67        30.80 o
   6   9   2         24.78         19.66        25.08 o
   6   9   2         62.62         66.90        22.44 o
   6   9   2        205.54        127.13        97.74 o
   7   9   2        455.40        417.43        31.25 o
   7   9   2       1150.98       1106.87        48.48 o
   8   9   2         35.00         30.26        25.33 o
   8   9   2         88.47        144.73        30.71 o
   9   9   2        141.71        208.98        32.48 o
   9   9   2         56.07         24.76        26.11 o
  10   9   2        183.28        288.90        69.19 o
  10   9   2         12.76         86.98        73.53 o
  11   9   2          3.80          0.10        34.59 o
  11   9   2          9.60        -30.92        49.19 o
  12   9   2         24.50        -46.80        46.80 o
  12   9   2          9.69         35.75        62.99 o
  13   9   2         59.19         24.70       135.54 o
 -14  10   2        105.29        243.02        82.88 o
 -14  10   2        266.12        299.10       117.55 o
 -13  10   2        114.28         11.81        91.15 o
 -12  10   2         32.64         59.39        41.53 o
 -12  10   2         12.91         -9.00        31.69 o
 -11  10   2         51.83         90.21        31.52 o
 -11  10   2        130.98        145.39        36.95 o
 -10  10   2       2765.65       2812.32        83.02 o
  -9  10   2         36.25         20.32        22.92 o
  -9  10   2         91.62         90.01        27.67 o
  -8  10   2        665.73        649.15        37.44 o
  -8  10   2        263.40        282.45        27.97 o
  -7  10   2         11.17         55.87        15.60 o
  -7  10   2         28.22        131.13        17.27 o
  -6  10   2         56.19         60.26        11.35 o
  -6  10   2         22.23         16.10        11.22 o
  -6  10   2         78.42        126.14        65.84 o
  -5  10   2          4.55         14.13        14.09 o
  -5  10   2         11.51         50.15        13.93 o
  -4  10   2      16372.13      15893.88       231.61 o
  -4  10   2       6477.85       6192.19       115.34 o
  -3  10   2       2365.69       2311.15        92.42 o
  -3  10   2       3045.67       2964.44        63.46 o
  -2  10   2        478.51        484.09        26.33 o
  -2  10   2       1209.38       1218.79        44.98 o
  -1  10   2       1254.50       1110.19        42.84 o
  -1  10   2        496.36        477.04        29.02 o
   0  10   2      15658.27      14748.73       338.99 o
   1  10   2       7513.55       7239.88       153.34 o
   1  10   2       2972.83       2861.34        61.58 o
   2  10   2        146.23        156.97        17.73 o
   2  10   2        369.58        475.81        20.47 o
   3  10   2       3678.42       3481.50        62.00 o
   4  10   2       2715.34       2622.07        54.23 o
   4  10   2       1074.36       1051.13        36.43 o
   5  10   2        622.41        632.60        24.38 o
   5  10   2       1573.09       1368.67        46.66 o
   6  10   2       2480.13       2558.04        77.48 o
   6  10   2         77.91         30.88        47.00 o
   6  10   2        196.92        278.07        67.49 o
   7  10   2        459.50        449.75        35.67 o
   7  10   2       1161.34       1224.49        56.95 o
   8  10   2       1151.18       1261.58        55.55 o
   8  10   2        455.48        354.60        30.71 o
   9  10   2        270.32        243.55        31.22 o
   9  10   2        683.21        791.94        49.15 o
  10  10   2        730.75        837.15        74.37 o
  10  10   2         37.80        112.16        77.75 o
  11  10   2        101.46        127.83        53.88 o
  11  10   2         40.14         63.33        41.17 o
  12  10   2         73.78        134.84        52.69 o
  12  10   2         29.19         24.54        91.00 o
  13  10   2        107.35       -134.28       206.58 o
 -14  11   2          7.29         -4.23        74.77 o
 -14  11   2         18.42         97.58       114.26 o
 -13  11   2        309.25        355.41        95.47 o
 -12  11   2        706.03        807.32        61.79 o
 -12  11   2        279.35        252.19        39.07 o
 -11  11   2        511.70        585.61        41.95 o
 -11  11   2       1293.28       1189.85        66.49 o
 -10  11   2        100.46        121.60        54.97 o
  -9  11   2         13.40        -13.25        25.92 o
  -9  11   2         33.88         57.89        27.74 o
  -8  11   2       1820.85       1699.45        56.73 o
  -8  11   2        720.44        738.33        38.06 o
  -7  11   2       7339.88       6943.01       122.10 o
  -7  11   2       2904.12       2808.91        61.84 o
  -6  11   2        109.21        107.30        15.07 o
  -6  11   2        276.02        302.61        21.09 o
  -5  11   2         49.36         38.79        13.59 o
  -5  11   2        124.75        237.21        16.72 o
  -4  11   2       2068.11       1694.92        44.38 o
  -4  11   2        818.28        769.58        29.18 o
  -3  11   2        356.00        481.26        29.24 o
  -3  11   2        133.45        165.65        21.48 o
  -2  11   2        282.34        269.63        23.83 o
  -2  11   2        111.71        112.74        18.29 o
  -1  11   2        198.39        306.17        24.82 o
  -1  11   2         78.50         90.41        17.14 o
   0  11   2         29.58         54.58        24.46 o
   1  11   2        156.50        159.04        17.89 o
   1  11   2         61.92         68.62        15.63 o
   2  11   2       1134.55       1130.91        36.04 o
   2  11   2       2867.45       2653.86        58.67 o
   3  11   2       1620.47       1561.92        40.74 o
   4  11   2       3607.18       3790.66        79.98 o
   4  11   2       9116.80       8889.71       147.38 o
   5  11   2        185.03        182.90        18.27 o
   5  11   2        467.64        503.25        27.41 o
   6  11   2        131.01         93.38        36.99 o
   6  11   2        374.25        280.54        50.43 o
   6  11   2        331.13        455.29        78.58 o
   7  11   2       1012.30       1090.04        55.02 o
   7  11   2        400.53        407.36        32.08 o
   8  11   2       1650.10       1724.62        62.54 o
   8  11   2        652.88        779.09        47.69 o
   9  11   2         60.63         77.12        33.72 o
   9  11   2         23.99        -13.03        31.51 o
  10  11   2        452.03        399.54        93.70 o
  11  11   2        407.66        316.34        54.72 o
  11  11   2       1030.32       1240.75        85.93 o
  12  11   2        314.71        186.32        54.60 o
  12  11   2        124.52        123.40        90.51 o
  13  11   2        113.02        157.56       138.12 o
 -14  12   2         56.86         31.04        78.78 o
 -14  12   2         22.50         61.31        78.52 o
 -13  12   2        283.26        377.50        96.01 o
 -12  12   2        759.50        600.00        66.64 o
 -12  12   2        300.51        290.44        44.42 o
 -11  12   2          1.96          1.94        29.97 o
 -11  12   2          4.96         47.99        38.88 o
 -10  12   2        434.40        506.16        65.63 o
  -9  12   2       1284.30       1224.90        54.12 o
  -9  12   2        508.15        608.56        40.74 o
  -8  12   2       1556.32       1577.48        53.03 o
  -8  12   2       3933.45       3745.79        88.87 o
  -7  12   2        339.69        312.91        24.13 o
  -7  12   2        134.40        163.70        20.65 o
  -6  12   2        101.37        214.06        18.27 o
  -6  12   2         40.11         32.23        15.14 o
  -5  12   2       1641.98       1697.61        42.07 o
  -5  12   2       4149.95       3933.92        64.78 o
  -4  12   2        393.68        383.22        19.82 o
  -4  12   2        155.76        148.24        18.16 o
  -3  12   2      11665.24      12198.94       182.63 o
  -2  12   2          0.54         20.56        11.49 o
  -2  12   2          0.21         15.18        11.93 o
  -1  12   2       1584.87       1605.47        54.90 o
  -1  12   2       4005.60       3994.42       106.94 o
   0  12   2       9347.36       9092.83       217.93 o
   1  12   2       1283.80       1208.84        39.72 o
   1  12   2        507.95        474.23        31.63 o
   2  12   2       1452.02       1532.79        41.62 o
   2  12   2        574.51        596.32        28.42 o
   3  12   2       7330.79       6995.45       121.46 o
   4  12   2         44.38         77.14        16.10 o
   4  12   2        112.17        101.64        18.01 o
   5  12   2        796.75        778.62        31.86 o
   5  12   2        315.24        309.12        23.01 o
   6  12   2        970.81        764.86        61.29 o
   6  12   2       2499.89       2462.69        87.44 o
   6  12   2       2453.63       2470.64       157.81 o
   7  12   2       4850.17       4764.07       136.35 o
   7  12   2       1919.03       1980.88        67.99 o
   8  12   2        430.14        512.42        44.96 o
   8  12   2        170.19        124.61        32.11 o
   9  12   2        511.72        447.10        43.49 o
   9  12   2        202.47        211.44        37.63 o
  10  12   2        812.35        885.63        97.84 o
  11  12   2         62.56        140.27        53.94 o
  11  12   2         24.75          7.97        47.15 o
  12  12   2        144.01        162.73        54.62 o
  12  12   2         56.98         54.19        88.16 o
  13  12   2         47.05        -54.94       133.42 o
 -14  13   2          3.19        -60.54        60.54 o
 -14  13   2          1.26         92.13        78.32 o
 -13  13   2        141.35        128.43        91.59 o
 -12  13   2          0.25          7.77        39.26 o
 -12  13   2          0.63        -48.72        48.72 o
 -11  13   2        164.29        177.06        35.14 o
 -11  13   2        415.23        454.13        51.00 o
 -10  13   2        799.34        873.22        70.62 o
  -9  13   2       1298.86       1308.44        56.13 o
  -9  13   2       3282.74       3197.44        96.01 o
  -8  13   2         38.36         28.10        23.19 o
  -8  13   2         96.94        141.57        31.42 o
  -7  13   2         16.87         31.07        18.00 o
  -7  13   2         42.64         55.06        19.09 o
  -6  13   2       6975.00       6533.79       105.14 o
  -6  13   2       2759.75       2811.46        55.73 o
  -6  13   2       9734.75       9361.00       409.42 o
  -5  13   2       4653.96       4619.96        85.40 o
  -5  13   2      11762.44      11622.83       164.07 o
  -4  13   2       4034.93       3962.42        81.98 o
  -4  13   2       1596.47       1518.57        41.61 o
  -3  13   2       4892.69       4826.83        81.40 o
  -2  13   2       4872.23       4773.62       104.99 o
  -2  13   2       1927.76       2034.84        58.76 o
  -1  13   2       2205.83       2206.83        56.85 o
  -1  13   2       5575.03       5165.19       133.84 o
   0  13   2       1982.88       1639.83        47.70 o
   1  13   2          2.24        -13.55        13.55 o
   1  13   2          5.67         15.18        14.20 o
   2  13   2        144.01        139.08        17.63 o
   2  13   2        363.96        265.85        20.13 o
   3  13   2       1687.16       1584.59        52.58 o
   4  13   2        769.76        807.92        31.52 o
   4  13   2       1945.51       1893.13        50.70 o
   5  13   2        290.65        242.20        22.46 o
   5  13   2        734.58        728.66        35.37 o
   6  13   2       5322.58       5023.32       140.48 o
   6  13   2       2009.33       2024.89        96.31 o
   7  13   2         28.53         53.96        28.24 o
   7  13   2         72.11        124.58        29.20 o
   8  13   2          6.53         32.68        30.46 o
   8  13   2         16.50        -27.07        35.37 o
   9  13   2       2541.34       2763.16       108.84 o
   9  13   2       1005.51        976.81        55.75 o
  10  13   2        873.18       1210.01       106.16 o
  11  13   2         13.17         18.94        45.47 o
  11  13   2         33.28         63.28        69.04 o
  12  13   2          1.13        -59.06        59.06 o
  12  13   2          0.45        -31.80        61.15 o
  13  13   2        303.48        493.70       141.77 o
 -14  14   2          1.03        -56.22        74.70 o
 -14  14   2          2.60        -43.70        62.13 o
 -13  14   2        260.67        252.58        96.15 o
 -12  14   2       1240.64       1139.69        81.49 o
 -12  14   2        490.88        610.65        51.65 o
 -11  14   2         35.98         59.88        33.65 o
 -11  14   2         90.93        137.60        38.36 o
 -10  14   2        368.46        367.34        67.87 o
  -9  14   2        175.09        225.61        36.60 o
  -9  14   2        442.52        438.22        43.06 o
  -8  14   2        684.39        687.27        38.48 o
  -8  14   2       1729.73       1784.21        58.41 o
  -7  14   2        184.12        173.85        19.93 o
  -7  14   2        465.35        546.18        32.88 o
  -6  14   2         41.92         36.15        16.60 o
  -6  14   2         16.58         14.23        16.64 o
  -6  14   2         58.50         79.82        90.77 o
  -5  14   2        279.20        355.62        17.96 o
  -5  14   2        110.47         90.12        14.81 o
  -4  14   2       1669.37       1756.63        45.74 o
  -4  14   2       4219.18       4326.06        80.55 o
  -3  14   2        382.51        512.37        30.89 o
  -2  14   2       3804.81       3680.51        93.09 o
  -2  14   2       9616.30       8651.83       210.44 o
  -1  14   2        887.52        843.04        30.95 o
  -1  14   2       2243.13       2060.71        68.62 o
   0  14   2       2152.66       2081.08        56.55 o
   1  14   2          1.03        -11.09        13.95 o
   1  14   2          2.60        -14.21        14.21 o
   2  14   2       4248.70       4007.42        84.14 o
   2  14   2       1681.05       1749.04        43.77 o
   3  14   2       2864.93       2738.91        74.96 o
   4  14   2        794.96        795.96        29.89 o
   4  14   2       2009.18       2072.65        61.18 o
   5  14   2         68.56         55.86        18.26 o
   5  14   2        173.28        186.97        23.82 o
   6  14   2       4159.40       4159.02       217.52 o
   6  14   2       4309.91       4345.57       111.49 o
   6  14   2       1645.72       1506.36       119.61 o
   7  14   2         25.68         49.15        31.55 o
   7  14   2         10.16         22.48        28.45 o
   8  14   2          5.60        -11.05        30.61 o
   8  14   2         14.15        -29.86        45.80 o
   9  14   2         31.82         37.21        56.19 o
   9  14   2         12.59         42.18        34.61 o
  10  14   2        200.48        323.12       121.67 o
  11  14   2         91.54        126.68        60.73 o
  11  14   2         36.22        115.60        50.33 o
  12  14   2         14.26         63.51        53.38 o
  12  14   2         36.05          1.86        63.33 o
  13  14   2         61.27        192.36       173.99 o
 -14  15   2        146.28         95.86        77.54 o
 -14  15   2         57.88        -98.54        98.54 o
 -13  15   2         70.54        228.07        95.68 o
 -12  15   2         12.65        -15.10        49.61 o
 -12  15   2          5.00         -7.27        44.51 o
 -11  15   2          2.13          1.27        32.02 o
 -11  15   2          5.37        -34.91        34.91 o
 -10  15   2       2192.15       2475.55        92.61 o
  -9  15   2          0.33          5.29        32.49 o
  -9  15   2          0.13        -11.89        32.11 o
  -8  15   2        234.49        267.44        30.35 o
  -8  15   2         92.78         44.82        25.00 o
  -7  15   2       5600.96       5395.46        99.97 o
  -7  15   2       2216.09       2408.40        54.27 o
  -6  15   2       1629.27       1467.27        44.06 o
  -6  15   2       4117.81       3653.98        75.02 o
  -6  15   2       5747.08       5252.98       171.51 o
  -5  15   2       1122.24       1073.35        29.16 o
  -5  15   2        444.03        476.90        22.36 o
  -4  15   2        850.25       1023.55        28.19 o
  -4  15   2        336.41        386.89        22.19 o
  -3  15   2      15109.05      13830.56       273.36 o
  -2  15   2       6191.71       6088.46       131.25 o
  -2  15   2       2449.83       2385.28        87.61 o
  -1  15   2       4941.41       4932.83       104.82 o
  -1  15   2      12488.95      12179.54       241.97 o
   0  15   2         51.08         63.28        24.42 o
   1  15   2       6255.64       5887.21       127.19 o
   1  15   2      15810.52      14280.06       282.02 o
   2  15   2        104.07        120.73        14.51 o
   2  15   2        263.03        328.22        25.10 o
   3  15   2      13516.94      12783.84       258.66 o
   4  15   2        176.07        231.13        26.10 o
   4  15   2         69.67         89.05        17.60 o
   5  15   2          9.92         14.35        17.97 o
   5  15   2         25.08          5.58        22.35 o
   6  15   2       1282.69       1137.47        72.73 o
   6  15   2        433.81        515.68        80.71 o
   6  15   2        171.64        192.66        65.85 o
   7  15   2        775.05        801.00        44.15 o
   7  15   2       1958.87       2063.00        80.13 o
   8  15   2        171.42        103.57        32.12 o
   8  15   2        433.24        455.44        65.20 o
   9  15   2          0.92         70.41        84.56 o
   9  15   2          0.36        -31.31        31.31 o
  10  15   2        643.51        938.04       138.01 o
  11  15   2        389.99        368.88        68.98 o
  11  15   2        154.30        248.51        54.47 o
  12  15   2        194.61        221.47        69.31 o
  12  15   2         77.00         49.91        54.55 o
  13  15   2         41.04       -115.80       173.04 o
 -14  16   2        180.09        173.31        83.60 o
 -14  16   2         71.25        143.79        98.88 o
 -13  16   2        247.87        181.47        96.81 o
 -12  16   2        302.40        234.95        57.59 o
 -12  16   2        119.65         46.89        54.74 o
 -11  16   2         87.49        -40.97        46.19 o
 -11  16   2        221.13        204.93        41.24 o
 -10  16   2        631.62        711.44        72.86 o
  -9  16   2       2314.61       2281.50        73.40 o
  -9  16   2        915.80        935.70        64.80 o
  -8  16   2         22.27         18.77        25.00 o
  -8  16   2          8.81        -21.53        21.53 o
  -7  16   2       1612.44       1623.93        47.25 o
  -7  16   2        637.98        552.25        28.46 o
  -6  16   2        845.11        807.38        44.59 o
  -6  16   2       2981.05       2966.79        83.18 o
  -6  16   2       2135.94       1939.95        65.30 o
  -5  16   2       1066.23       1070.07        35.63 o
  -5  16   2       2694.80       2903.11        50.49 o
  -4  16   2      17806.81      17455.95       253.36 o
  -4  16   2       7045.50       6966.29       168.97 o
  -3  16   2       3665.57       3332.91        73.63 o
  -2  16   2       2515.03       2595.76        93.96 o
  -2  16   2       6356.49       6188.94        97.22 o
  -1  16   2        975.79        874.32        37.62 o
  -1  16   2        386.08        428.14        36.06 o
   0  16   2      34918.85      30394.70       579.81 o
   1  16   2       1759.99       1514.87        49.59 o
   1  16   2        696.36        722.13        31.27 o
   2  16   2        912.55        922.33        46.28 o
   2  16   2        361.06        325.66        20.38 o
   3  16   2       7123.84       6468.12       144.32 o
   4  16   2       4897.95       5234.93        92.60 o
   4  16   2      12379.09      11601.94       213.88 o
   5  16   2        324.42        257.10        30.15 o
   5  16   2        128.36        172.15        23.83 o
   6  16   2          4.12         -4.03        58.13 o
   6  16   2       1999.03       2117.43        90.64 o
   7  16   2       3022.95       3095.88       102.11 o
   7  16   2       1196.07       1206.61        53.57 o
   8  16   2        200.77        207.73        34.87 o
   8  16   2        507.42        519.64        68.99 o
   9  16   2         45.95         57.43        33.77 o
   9  16   2        116.13        106.97        88.65 o
  10  16   2          9.53         40.93       124.97 o
  11  16   2         12.58        -45.50        55.96 o
  11  16   2          4.98        -47.49        47.49 o
  12  16   2          0.31         68.26        66.49 o
  12  16   2          0.12         25.90        54.69 o
  13  16   2         89.80        307.91       178.86 o
 -14  17   2          0.91         78.94       101.76 o
 -14  17   2          2.31         36.19       114.03 o
 -13  17   2         16.44         21.32        94.24 o
 -12  17   2          0.46        -44.04        53.85 o
 -12  17   2          1.17         69.05        54.00 o
 -11  17   2        117.01        145.63        50.33 o
 -11  17   2        295.74        316.57        43.89 o
 -10  17   2        216.43        156.04        68.06 o
  -9  17   2         22.10        -11.05        31.74 o
  -9  17   2         55.85         94.33        32.79 o
  -8  17   2        153.93        143.28        28.01 o
  -8  17   2        389.06        488.00        36.32 o
  -7  17   2       2557.55       2470.87        59.76 o
  -7  17   2       1011.93       1047.86        40.88 o
  -6  17   2        131.71        150.06        40.79 o
  -6  17   2        464.61        518.18        49.45 o
  -6  17   2        332.90        315.41        48.50 o
  -5  17   2       4879.44       4893.93        91.84 o
  -5  17   2       1930.61       1881.14        82.30 o
  -4  17   2         62.76        106.94        16.36 o
  -4  17   2         24.83         22.44        14.48 o
  -3  17   2       3253.78       2912.87        77.56 o
  -2  17   2         54.49         10.59        14.15 o
  -2  17   2         21.56         38.69        17.29 o
  -1  17   2       2423.66       2337.97        87.20 o
  -1  17   2       6125.57       5731.79       110.41 o
   0  17   2        116.96         81.85        26.69 o
   1  17   2       2375.62       2196.36        54.41 o
   1  17   2       6004.14       5302.49       119.09 o
   2  17   2         68.28         29.25        15.34 o
   2  17   2        172.56        196.94        27.75 o
   3  17   2       6261.66       5902.85       153.80 o
   4  17   2       1318.63       1396.28        48.07 o
   4  17   2        521.73        535.84        28.01 o
   5  17   2        553.05        524.02        36.22 o
   5  17   2       1397.79       1424.50        64.45 o
   6  17   2        397.62        368.88        64.29 o
   6  17   2         34.46        128.75        65.98 o
   7  17   2         73.10         61.60        26.86 o
   7  17   2        184.75        195.59        47.61 o
   8  17   2         18.72         49.03        31.58 o
   8  17   2         47.32        143.42        81.68 o
   9  17   2         97.78        172.65        90.74 o
   9  17   2         38.69         39.61        37.66 o
  10  17   2        322.00        351.44       180.94 o
  11  17   2          0.81        -56.04        56.04 o
  11  17   2          0.32        -49.70        49.70 o
  12  17   2          7.97         62.91        57.75 o
  12  17   2         20.14        -62.28        64.89 o
  13  17   2         41.27        -23.48       177.27 o
 -14  18   2          7.06         88.78       114.46 o
 -13  18   2         49.28         44.40        94.31 o
 -12  18   2        687.91        897.22        78.04 o
 -12  18   2        272.18        329.72        62.89 o
 -11  18   2        362.46        387.64        46.83 o
 -11  18   2        143.41        170.23        66.07 o
 -10  18   2        334.67        321.49        70.67 o
  -9  18   2        390.42        408.18        40.31 o
  -9  18   2        154.47        213.36        38.10 o
  -8  18   2        848.11        940.28        45.41 o
  -8  18   2       2143.51       2107.85        66.44 o
  -7  18   2          3.86         33.70        23.12 o
  -7  18   2          9.76         51.14        31.54 o
  -6  18   2         33.16        -24.20        30.49 o
  -6  18   2        116.98        141.81        59.40 o
  -6  18   2         83.82         44.77        33.43 o
  -5  18   2         25.32          1.96        29.41 o
  -5  18   2         64.00        103.29        20.34 o
  -4  18   2        243.89        254.57        37.53 o
  -4  18   2        616.42        577.27        27.16 o
  -3  18   2        794.98        729.73        43.86 o
  -2  18   2       1851.55       1745.62        57.96 o
  -2  18   2       4679.62       4327.65        86.42 o
  -1  18   2       4041.92       3819.94       104.65 o
  -1  18   2       1599.24       1689.87        73.83 o
   0  18   2        588.84        561.47        35.92 o
   1  18   2       2921.36       2916.56        88.65 o
   1  18   2       1155.87       1124.73        38.90 o
   2  18   2       2793.54       2818.30        66.64 o
   2  18   2       7060.40       6841.11       170.86 o
   3  18   2       4527.28       4274.40       146.22 o
   4  18   2        285.75        305.53        26.98 o
   4  18   2        722.22        688.33        39.72 o
   5  18   2         21.77         36.53        30.75 o
   5  18   2          8.62         -0.25        24.20 o
   6  18   2       2728.77       2699.77       105.13 o
   6  18   2       1039.49       1039.31       116.41 o
   7  18   2         95.58        129.42        28.45 o
   7  18   2        241.57        231.02        48.22 o
   8  18   2         20.98         37.15        32.03 o
   8  18   2         53.03         11.21        47.06 o
   9  18   2         50.54         73.16        39.44 o
   9  18   2        127.72         66.33        89.51 o
  10  18   2         70.28        208.67       173.95 o
  11  18   2          4.22         16.49        60.33 o
  11  18   2          1.67        -49.36        49.36 o
  12  18   2         21.27         13.19        56.91 o
  12  18   2         53.77        -20.88        65.78 o
 -14  19   2          4.28        100.67       115.27 o
 -13  19   2         79.64         93.00        96.16 o
 -12  19   2          5.76          9.86        56.77 o
 -12  19   2         14.55         87.80        55.33 o
 -11  19   2        115.23         61.24        63.47 o
 -11  19   2        291.23        333.22        45.38 o
 -10  19   2        662.79        788.08        77.50 o
  -9  19   2        520.29        567.54        47.02 o
  -9  19   2       1314.99       1214.95        65.68 o
  -8  19   2         39.30         43.70        30.27 o
  -8  19   2         99.32         92.11        37.24 o
  -7  19   2         34.02         12.40        21.71 o
  -7  19   2         85.97        127.35        35.56 o
  -6  19   2       2287.07       2205.37       109.61 o
  -6  19   2        648.37        700.53        88.69 o
  -6  19   2       1638.70       1464.65       120.04 o
  -5  19   2        115.17         69.09        34.87 o
  -5  19   2        291.09        209.91        31.58 o
  -4  19   2        730.03        726.12        33.91 o
  -4  19   2        288.85        285.41        39.69 o
  -3  19   2        548.95        368.85        49.32 o
  -2  19   2        213.35        138.84        21.19 o
  -2  19   2         84.41         96.26        20.43 o
  -1  19   2       1132.91       1053.19        49.69 o
  -1  19   2        448.25        441.71        31.33 o
   0  19   2        168.13         40.29        37.95 o
   1  19   2        804.36        724.09        50.92 o
   1  19   2        318.26        282.42        23.65 o
   2  19   2       1137.43       1207.76        43.12 o
   2  19   2       2874.74       2468.74        96.41 o
   3  19   2        960.94       1075.67        74.37 o
   4  19   2        184.70        198.64        24.89 o
   4  19   2        466.80        402.87        39.66 o
   5  19   2        708.53        750.34        41.85 o
   5  19   2       1790.73       1867.77        76.13 o
   6  19   2       5971.08       5506.13       160.21 o
   6  19   2       2360.11       2674.63       179.90 o
   7  19   2          1.08        -21.13        29.89 o
   7  19   2          2.74         15.69        42.55 o
   8  19   2         13.06        -45.16        45.16 o
   8  19   2          5.17        -32.46        32.46 o
   9  19   2        493.83        546.11        53.17 o
   9  19   2       1248.11       1290.82       148.10 o
  10  19   2        473.63        290.89       169.87 o
  11  19   2         34.72        134.54        64.27 o
  11  19   2         13.74        -34.53        50.73 o
  12  19   2         95.72        -11.92        82.61 o
  12  19   2         37.87        -92.97        92.97 o
 -13  20   2        137.31         63.09        95.69 o
 -12  20   2        133.79         84.72        57.60 o
 -12  20   2         52.94         99.24        59.55 o
 -11  20   2        305.16        410.41       106.30 o
 -11  20   2        771.25        756.38        71.10 o
 -10  20   2        317.86        432.87       109.26 o
  -9  20   2          6.13          6.45        38.13 o
  -9  20   2         15.49         -5.70        37.44 o
  -8  20   2        222.02        296.68        51.12 o
  -8  20   2         87.84         90.51        31.71 o
  -7  20   2        463.86        576.41        36.60 o
  -7  20   2       1172.36       1028.92        60.18 o
  -6  20   2       1200.46       1138.57        76.20 o
  -5  20   2       1416.17       1306.43        61.89 o
  -5  20   2        560.32        553.70        42.92 o
  -4  20   2          2.51        -28.31        28.31 o
  -4  20   2          6.35        -16.81        23.80 o
  -3  20   2        460.65        426.39        47.95 o
  -2  20   2        873.97        943.63        50.45 o
  -2  20   2       2208.88       2075.43        66.60 o
  -1  20   2        241.85        193.71        31.26 o
  -1  20   2         95.69         61.40        21.30 o
   0  20   2          0.51        -28.05        39.39 o
   1  20   2        444.87        426.61        28.07 o
   1  20   2       1124.35        941.46        60.64 o
   2  20   2          5.97         27.80        19.28 o
   2  20   2         15.08         31.93        28.46 o
   3  20   2       1987.34       1686.45        72.67 o
   4  20   2         30.92         41.11        23.87 o
   4  20   2         78.14         55.40        31.02 o
   5  20   2       1660.32       1630.17        72.86 o
   5  20   2        656.93        720.82        41.59 o
   6  20   2        394.49        343.15        69.46 o
   6  20   2         39.93         53.21        69.84 o
   7  20   2         39.05         29.39        32.71 o
   7  20   2         98.71        132.64        48.41 o
   8  20   2        235.44        236.62        56.54 o
   8  20   2         93.16         58.00        40.34 o
   9  20   2        737.47        947.19        63.94 o
   9  20   2       1863.89       1781.51       171.37 o
  11  20   2         11.12         32.87        55.95 o
  11  20   2         28.09         69.20        63.67 o
  12  20   2        115.75        131.65       110.41 o
  12  20   2        292.55        494.35       140.43 o
 -13  21   2         14.57         26.05       160.91 o
 -12  21   2          9.07         83.17        70.72 o
 -12  21   2         22.93        -62.69        62.69 o
 -11  21   2       1163.97       1105.78        96.07 o
 -11  21   2        460.54        250.31        96.91 o
 -10  21   2        281.06        457.49       109.88 o
  -9  21   2          1.30        -38.95        38.95 o
  -9  21   2          3.27         33.19        37.80 o
  -8  21   2       1886.06       1757.00        93.42 o
  -8  21   2        746.24        767.92        47.25 o
  -7  21   2       1470.84       1410.04        69.57 o
  -7  21   2        581.96        581.13        41.24 o
  -6  21   2       1166.63       1019.54        76.78 o
  -5  21   2         70.77        185.93        33.90 o
  -5  21   2        178.85        198.62        34.68 o
  -4  21   2       3108.96       2817.96        90.00 o
  -4  21   2       1230.10       1240.68        71.89 o
  -3  21   2       4017.27       3836.90       110.89 o
  -2  21   2         41.20         88.02        26.94 o
  -2  21   2        104.13         60.32        22.40 o
  -1  21   2        530.59        514.82        34.77 o
  -1  21   2        209.93        227.03        27.30 o
   0  21   2        110.89        -15.66        41.94 o
   1  21   2         43.02         71.17        25.28 o
   1  21   2        108.73         95.99        31.30 o
   2  21   2        793.72        836.54        60.50 o
   2  21   2        314.04        349.09        27.86 o
   3  21   2       1244.70       1203.14        66.36 o
   4  21   2         20.28         38.77        25.04 o
   4  21   2         51.25         94.66        33.06 o
   5  21   2         74.91        108.18        36.23 o
   5  21   2         29.64         43.38        27.52 o
   6  21   2        836.79        886.59        77.62 o
   6  21   2        236.55        367.97        84.10 o
   7  21   2        147.26        217.39        36.96 o
   7  21   2        372.17        450.75        61.17 o
   8  21   2        398.43        441.65        50.00 o
   8  21   2       1006.99        968.86        81.20 o
   9  21   2         89.17        126.02        95.17 o
   9  21   2         35.28         -3.79        48.75 o
  10  21   2        110.93        211.10       168.63 o
  11  21   2        271.68        223.83        81.03 o
  11  21   2        107.50        109.80        59.70 o
  12  21   2         72.29          9.74       101.18 o
  12  21   2        182.71        521.84       135.89 o
 -13  22   2         53.98         -9.81       160.55 o
 -12  22   2          0.55        -42.57        66.14 o
 -12  22   2          0.22        -46.87        67.31 o
 -11  22   2         22.24        183.69        96.30 o
 -11  22   2         56.22         85.34        64.85 o
 -10  22   2        234.75         91.43       111.99 o
  -9  22   2         46.87          5.64        54.11 o
  -9  22   2        118.45        125.92        43.33 o
  -8  22   2        204.79        255.12        36.64 o
  -8  22   2        517.59        451.96        48.26 o
  -7  22   2         40.33         43.39        34.26 o
  -7  22   2        101.94         50.98        34.46 o
  -6  22   2        550.29        412.25        69.03 o
  -5  22   2         14.35         28.17        30.96 o
  -5  22   2          5.68         23.28        30.81 o
  -4  22   2        224.79        223.69        34.81 o
  -4  22   2        568.13        373.49        38.62 o
  -3  22   2        632.80        555.63        54.33 o
  -2  22   2        400.21        351.18        31.44 o
  -2  22   2        158.35        121.31        27.70 o
  -1  22   2         15.72         84.10        23.75 o
  -1  22   2          6.22         48.86        21.60 o
   0  22   2       5521.21       4943.17       127.16 o
   1  22   2         99.42         71.05        24.58 o
   1  22   2         39.34         46.49        30.68 o
   2  22   2         56.88         75.50        32.89 o
   2  22   2         22.51          1.24        20.86 o
   3  22   2        385.59        369.73        53.53 o
   4  22   2        646.39        656.00        39.84 o
   4  22   2       1633.68       1388.15        66.97 o
   5  22   2        700.00        687.21        47.37 o
   5  22   2       1769.18       1529.53        72.97 o
   6  22   2         29.45        124.01        75.74 o
   6  22   2        534.94        615.44        74.20 o
   7  22   2        310.61        410.75        46.13 o
   7  22   2        785.03        734.57        70.61 o
   8  22   2        278.08        159.63        43.96 o
   8  22   2        702.82        546.58        71.16 o
   9  22   2         15.48         -4.22        50.16 o
   9  22   2         39.13         -3.32        93.97 o
  11  22   2         23.52         38.70        57.27 o
  11  22   2         59.44          9.07        74.34 o
  12  22   2          1.52        -41.72       100.40 o
  12  22   2          3.85        -58.52       118.75 o
 -13  23   2          9.29        -92.91       162.37 o
 -12  23   2         33.93        103.88       100.70 o
 -12  23   2         85.74         38.80        70.39 o
 -11  23   2          4.90         70.59        63.05 o
 -11  23   2          1.94         19.23        89.70 o
 -10  23   2        153.93         39.26       115.40 o
  -9  23   2        238.64         55.02       130.05 o
  -9  23   2        111.61        137.92        58.31 o
  -9  23   2         44.16         89.94        59.38 o
  -8  23   2       1627.95       1605.32        77.77 o
  -8  23   2        644.12        562.34        65.72 o
  -7  23   2          7.71         -7.85        34.76 o
  -7  23   2         19.49         70.38        36.30 o
  -6  23   2          6.15         -0.75        64.64 o
  -5  23   2       3882.75       3718.75       112.48 o
  -5  23   2       1536.26       1610.94        71.84 o
  -4  23   2        602.55        670.80        48.63 o
  -4  23   2       1522.87       1473.37        65.93 o
  -3  23   2       1096.29        998.84        74.19 o
  -2  23   2          5.36        -24.94        24.94 o
  -2  23   2         13.56         17.63        20.95 o
  -1  23   2       1218.93       1218.95        54.49 o
  -1  23   2       3080.72       3047.20        90.06 o
   0  23   2         36.92        105.72        36.80 o
   1  23   2        520.79        473.73        47.88 o
   1  23   2       1316.26       1278.21        57.25 o
   2  23   2       2002.78       1892.70        90.40 o
   2  23   2        792.42        837.32        44.50 o
   3  23   2       2176.06       1898.07        82.17 o
   4  23   2        334.75        371.50        42.00 o
   4  23   2        132.45         68.89        32.13 o
   5  23   2       1295.22       1286.17        64.16 o
   5  23   2       3273.53       3186.33       139.14 o
   6  23   2        274.34        265.57        74.17 o
   6  23   2         88.83         82.51        75.16 o
   7  23   2         26.94         66.45        38.59 o
   7  23   2         68.10         16.11        48.66 o
   8  23   2        121.32        152.06        58.07 o
   8  23   2         48.00         12.48        41.15 o
   9  23   2          4.69        110.04       100.18 o
   9  23   2          1.85        -19.79        50.67 o
  10  23   2          9.78       -119.60       170.27 o
  11  23   2          2.82         49.10       111.82 o
  11  23   2          1.12         -6.25        73.04 o
 -13  24   2        126.77         67.95       166.67 o
 -12  24   2         49.84        -49.51        69.54 o
 -12  24   2         19.72        121.25       104.57 o
 -11  24   2        545.64        346.93        74.11 o
 -11  24   2        215.89         96.12        94.60 o
 -10  24   2         58.73         41.28       115.35 o
  -9  24   2        122.02        233.36        62.86 o
  -9  24   2        166.03         38.21       133.22 o
  -9  24   2         48.28        120.53        55.84 o
  -8  24   2        922.55        819.45        61.59 o
  -8  24   2        365.02        355.70        58.48 o
  -7  24   2        198.04        195.98        43.93 o
  -7  24   2        500.53        413.16        47.68 o
  -6  24   2        238.46        296.34        68.54 o
  -5  24   2       2437.52       2373.85        87.08 o
  -5  24   2        964.44        883.73        56.53 o
  -4  24   2       1098.23       1091.19        58.76 o
  -4  24   2        434.53        415.94        43.37 o
  -3  24   2         49.15         10.03        61.48 o
  -2  24   2       3206.29       3251.06       102.53 o
  -2  24   2       8103.58       7605.39       162.12 o
  -1  24   2        758.18        810.53        42.67 o
  -1  24   2       1916.23       1646.27        64.11 o
   0  24   2       1436.94       1458.73        62.11 o
   1  24   2       2998.35       2817.69        87.96 o
   1  24   2       1186.34       1386.71        60.87 o
   2  24   2       2303.77       2431.98        86.35 o
   2  24   2       5822.54       5172.99       171.94 o
   3  24   2          5.68        149.55        53.85 o
   4  24   2        202.87        215.60        38.87 o
   4  24   2         80.27         59.09        37.68 o
   5  24   2         98.63        115.00        38.60 o
   5  24   2         39.02         30.07        33.83 o
   6  24   2       1073.40       1150.45        87.14 o
   7  24   2         14.64         28.75        39.41 o
   7  24   2         37.01         37.52        48.62 o
   8  24   2          1.47         25.74        55.02 o
   8  24   2          0.58         -6.30        46.26 o
   9  24   2        344.35        238.05       108.28 o
   9  24   2        136.25        173.64        55.91 o
  10  24   2        115.72        296.62       179.16 o
  11  24   2         13.22        -52.79        95.29 o
  11  24   2         33.40        102.19       113.68 o
 -12  25   2          0.12        -52.23       100.39 o
 -11  25   2        194.48        145.04        69.09 o
 -11  25   2         76.95         56.86        97.41 o
 -10  25   2        165.65         97.98       120.34 o
  -9  25   2         49.84         51.38        83.22 o
  -9  25   2        125.97         77.60        58.84 o
  -8  25   2         54.15         71.36        50.47 o
  -8  25   2        136.86        109.42        42.61 o
  -7  25   2        114.15         93.41        35.58 o
  -7  25   2         45.16         51.85        39.99 o
  -6  25   2        589.57        443.21        73.11 o
  -5  25   2        278.20        335.06        43.23 o
  -5  25   2        703.12        636.07        50.98 o
  -4  25   2         15.11         28.63        33.92 o
  -4  25   2         38.19         93.82        32.30 o
  -3  25   2       1772.83       1707.46        79.63 o
  -2  25   2        104.39        109.85        32.45 o
  -2  25   2        263.83        209.34        35.74 o
  -1  25   2       1816.56       1718.42        60.49 o
  -1  25   2        718.74        591.81        38.58 o
   0  25   2        202.54        142.63        41.74 o
   1  25   2       1221.09       1144.04        57.48 o
   1  25   2        483.14        452.06        41.05 o
   2  25   2         17.86        134.97        39.14 o
   2  25   2          7.07         69.32        36.39 o
   3  25   2       1012.08        966.74        79.89 o
   4  25   2        834.42        734.99        53.73 o
   4  25   2        330.15        370.43        57.67 o
   5  25   2          2.25         33.02        37.68 o
   5  25   2          0.89         23.71        40.70 o
   6  25   2        388.47        356.61        76.89 o
   7  25   2          2.30        -21.45        46.98 o
   7  25   2          0.91          8.58        75.13 o
   8  25   2         82.90        187.14        64.42 o
   8  25   2        209.51        196.62        62.26 o
   9  25   2         13.84        -51.04        51.04 o
   9  25   2         34.98        -39.81        94.78 o
  10  25   2         33.68       -166.17       166.17 o
  11  25   2         11.42         87.20       118.23 o
  11  25   2          4.52        -41.26        96.09 o
 -12  26   2         43.93        -15.13       106.74 o
 -11  26   2        276.84        229.64        75.79 o
 -11  26   2        109.53         41.99       102.81 o
 -10  26   2        254.94        291.58       125.90 o
  -9  26   2          4.24         41.12        84.70 o
  -9  26   2         10.71         42.47        60.28 o
  -9  26   2         13.67        160.43       136.76 o
  -8  26   2         21.39        -29.72        40.31 o
  -8  26   2          8.46         19.85        50.61 o
  -7  26   2         16.30         62.33        56.00 o
  -7  26   2         41.19         37.79        35.05 o
  -6  26   2         27.06        -60.88        70.36 o
  -5  26   2         34.87         48.37        32.25 o
  -5  26   2         88.12         77.78        36.48 o
  -4  26   2        450.03        388.50        53.45 o
  -4  26   2        178.06         88.29        43.08 o
  -3  26   2        363.71        335.57        60.49 o
  -2  26   2        351.36        323.65        40.23 o
  -2  26   2        888.02        797.48        54.35 o
  -1  26   2        336.65        413.63        35.14 o
  -1  26   2        133.20        123.06        28.97 o
   0  26   2       1608.39       1790.72        64.33 o
   1  26   2       1588.53       1460.45        64.19 o
   1  26   2        628.52        658.89        47.08 o
   2  26   2         17.39         31.88        30.77 o
   2  26   2         43.95         52.62        38.25 o
   3  26   2       1182.25        918.05        83.22 o
   4  26   2        380.97        500.18        62.43 o
   4  26   2        962.86        895.74        59.65 o
   5  26   2        315.66        468.11        50.72 o
   5  26   2        124.90        188.69        75.68 o
   6  26   2        671.38        678.17        83.23 o
   7  26   2        255.75        278.75        61.30 o
   7  26   2        101.19         49.70        83.86 o
   8  26   2          4.55          1.43        56.17 o
   8  26   2          1.80         36.50        65.19 o
   9  26   2        117.76         83.06        57.17 o
   9  26   2        297.63         66.27       105.59 o
   9  26   2        360.18        327.59       151.74 o
  10  26   2         74.09         72.81       178.76 o
  11  26   2         55.07        -75.78       113.01 o
  11  26   2         21.79        -45.15       101.10 o
 -12  27   2         71.18         -4.79       109.51 o
 -11  27   2         71.36         65.22       101.19 o
 -11  27   2        180.36        237.93        78.77 o
 -10  27   2         51.22        243.89       125.39 o
  -9  27   2          1.78         18.37        57.91 o
  -9  27   2          3.69        -90.84       145.00 o
  -9  27   2          0.71         27.96        85.32 o
  -8  27   2        256.21        326.24        61.69 o
  -8  27   2        647.54        630.19        60.06 o
  -7  27   2          3.97         34.66        42.14 o
  -7  27   2         10.03         21.39        39.47 o
  -7  27   2        316.12        414.35       161.49 o
  -6  27   2        177.88        144.21        75.56 o
  -5  27   2        210.66        230.86        38.49 o
  -5  27   2        532.43        396.98        46.89 o
  -4  27   2        171.60        160.77        47.63 o
  -4  27   2         67.90         92.49        42.13 o
  -3  27   2         50.18        -20.32        57.53 o
  -2  27   2         14.58         14.86        32.47 o
  -2  27   2         36.85        -12.38        32.94 o
  -1  27   2         35.94        110.14        28.23 o
  -1  27   2         14.22         20.48        32.74 o
   0  27   2        127.26        104.67        37.29 o
   1  27   2        394.10        449.97        42.89 o
   1  27   2        996.06        877.17        57.80 o
   2  27   2         67.90         50.09        45.30 o
   2  27   2        171.62        132.53        38.08 o
   3  27   2        341.70        215.89        71.34 o
   4  27   2       1307.35       1230.85        84.06 o
   4  27   2        517.27        633.37        69.81 o
   5  27   2          6.19         12.92        39.04 o
   5  27   2          2.45         27.90        66.27 o
   6  27   2        427.84        611.74        81.76 o
   7  27   2        364.90        284.51        53.39 o
   7  27   2        144.38        174.22        67.69 o
   8  27   2         55.32         66.53        67.33 o
   8  27   2        139.81        336.60        69.65 o
   9  27   2          3.51        108.56       111.33 o
   9  27   2         19.78        -42.09       150.03 o
   9  27   2          1.39         -4.25        55.23 o
  10  27   2          9.98        177.78       182.94 o
 -12  28   2        189.97         82.63       116.13 o
 -11  28   2          0.36         39.33       104.40 o
 -10  28   2         80.31        128.25        97.51 o
  -9  28   2        425.82        460.16        77.81 o
  -9  28   2        168.48        115.24        96.50 o
  -9  28   2        615.17        631.98       144.82 o
  -8  28   2        292.92        286.38        50.70 o
  -8  28   2        115.90        138.66        54.73 o
  -7  28   2        215.10        209.66        55.20 o
  -7  28   2        543.64        482.71        54.39 o
  -7  28   2        599.11        712.34       169.44 o
  -6  28   2         45.88          8.21        76.01 o
  -5  28   2        394.90        332.05        55.36 o
  -5  28   2        156.25         84.06        40.58 o
  -4  28   2        370.75        384.75        56.74 o
  -4  28   2        146.69         95.83        47.75 o
  -3  28   2       1252.53       1262.32        78.90 o
  -2  28   2        156.69        115.67        37.01 o
  -2  28   2        396.03        367.61        45.91 o
  -1  28   2        214.56        212.65        32.50 o
  -1  28   2         84.89         22.07        34.11 o
   0  28   2       2865.37       2711.57        82.74 o
   1  28   2          3.81         32.00        30.33 o
   1  28   2          9.63         41.29        34.99 o
   2  28   2          0.82        117.23        49.78 o
   2  28   2          2.07        -18.79        33.87 o
   3  28   2       2096.64       2073.21       110.56 o
   4  28   2        390.47        470.72        58.43 o
   4  28   2        154.49        254.29        79.64 o
   5  28   2        226.98        268.80        46.53 o
   5  28   2         89.81         50.38        68.53 o
   6  28   2        217.81        246.29        81.39 o
   7  28   2        673.73        761.07       149.55 o
   7  28   2        230.90        201.49        94.47 o
   7  28   2        583.58        687.28        86.31 o
   8  28   2          0.63         93.49        62.43 o
   8  28   2          0.25         13.98        66.29 o
   9  28   2        253.01        449.58       131.51 o
   9  28   2         55.92        101.11        61.80 o
  10  28   2        155.97        -49.87       180.33 o
 -11  29   2         20.34        -26.67       104.69 o
 -10  29   2        362.65        290.76       103.65 o
  -9  29   2        401.15        531.11        81.24 o
  -9  29   2        433.49        729.07       166.81 o
  -9  29   2        158.72        184.90       101.15 o
  -8  29   2         60.89        123.03        64.35 o
  -8  29   2         24.09        -21.52        51.64 o
  -7  29   2          1.05         62.32        53.27 o
  -7  29   2          2.65         -7.86        37.37 o
  -6  29   2       1744.10       1608.03        96.83 o
  -5  29   2        659.05        506.23        62.01 o
  -5  29   2        260.76        258.17        54.41 o
  -4  29   2         22.54         18.80        43.86 o
  -4  29   2         56.97         70.37        47.25 o
  -3  29   2       1230.92       1206.15        78.95 o
  -2  29   2        230.57        148.66        39.58 o
  -2  29   2        582.75        508.23        50.28 o
  -1  29   2         16.67         18.63        27.75 o
  -1  29   2          6.59         -7.56        34.11 o
   0  29   2        203.34        215.42        42.87 o
   1  29   2        141.05        159.07        33.53 o
   1  29   2        356.48        310.11        46.07 o
   2  29   2        111.22         99.52        51.16 o
   2  29   2        281.10        191.40        42.86 o
   3  29   2        364.56        397.81        73.76 o
   4  29   2         38.82        127.42        50.49 o
   4  29   2         15.36         35.06        71.72 o
   5  29   2         33.14         60.73        53.26 o
   5  29   2         83.75         84.09        44.02 o
   6  29   2        782.08        728.46        87.56 o
   7  29   2          6.17        117.15        69.02 o
   7  29   2         15.23         47.72       138.59 o
   7  29   2          2.44        -12.91        81.35 o
   8  29   2          4.38         66.05        68.30 o
   8  29   2         11.07        -59.51        59.51 o
   9  29   2         86.60        143.62        53.72 o
   9  29   2        234.04        271.44       127.94 o
  10  29   2        152.76        395.77       212.80 o
 -11  30   2          1.21         94.13       117.94 o
 -10  30   2         18.48         62.37       101.79 o
  -9  30   2          3.97        -41.66        93.36 o
  -9  30   2         10.03         65.25        66.59 o
  -9  30   2         14.05       -152.68       156.24 o
  -8  30   2         14.80        -20.15        56.05 o
  -8  30   2         37.41         16.76        46.33 o
  -7  30   2          0.82         19.99        55.09 o
  -7  30   2          2.07         -5.62        38.64 o
  -6  30   2         73.39         60.30        96.68 o
  -5  30   2         21.86         10.73        48.37 o
  -5  30   2         55.25        -45.26        45.26 o
  -4  30   2         93.44        -22.98        44.27 o
  -4  30   2        236.15        220.51        53.50 o
  -3  30   2         46.87         38.76        64.65 o
  -2  30   2         62.37         80.08        38.73 o
  -2  30   2        157.62        165.90        42.21 o
  -1  30   2          2.27         14.34        30.17 o
  -1  30   2          0.90         18.74        35.15 o
   0  30   2         66.34        186.12        42.29 o
   1  30   2          7.02          6.66        30.59 o
   1  30   2         17.74         63.42        38.54 o
   2  30   2         84.96         95.81        43.61 o
   2  30   2        214.72        125.06        41.35 o
   3  30   2         38.29        141.00        69.87 o
   4  30   2          1.46        -42.76        46.14 o
   4  30   2          0.58         91.55        79.31 o
   5  30   2         10.99        -48.13        48.13 o
   5  30   2          4.35         42.34        76.85 o
   6  30   2         31.40        144.06        84.09 o
   7  30   2         14.44         62.09        93.90 o
   7  30   2         73.61        -68.66       114.39 o
   7  30   2          5.71        -15.45        83.35 o
   8  30   2         49.56         43.89        67.15 o
   8  30   2        125.27        110.79        68.57 o
   9  30   2         43.00        399.05       136.18 o
   9  30   2         14.60        179.66       113.60 o
 -10  31   2        182.86        336.57       127.53 o
  -9  31   2        307.20        339.31       169.12 o
  -9  31   2        307.01        262.71        76.42 o
  -9  31   2        121.47        113.08       101.96 o
  -8  31   2          0.24        102.94        50.72 o
  -8  31   2          0.10         20.98        51.02 o
  -7  31   2        383.62        540.46        71.09 o
  -7  31   2        151.78        224.43        53.71 o
  -7  31   2        418.68        421.86       129.83 o
  -6  31   2       1312.35       1364.48       115.76 o
  -5  31   2         25.22          4.23        49.30 o
  -5  31   2         63.73         97.24        52.11 o
  -4  31   2         10.29         37.79        49.50 o
  -4  31   2          4.07        -24.68        47.03 o
  -3  31   2       1649.40       1900.43        94.31 o
  -2  31   2        362.51        335.48        48.52 o
  -2  31   2        916.22        957.29        65.58 o
  -1  31   2        480.73        510.50        43.46 o
  -1  31   2        190.21        206.20        43.45 o
   0  31   2        216.07        151.18        44.34 o
   1  31   2        326.40        364.09        41.14 o
   1  31   2        824.95        849.99        62.01 o
   2  31   2          3.46          0.39        44.13 o
   2  31   2          8.74         -1.30        39.29 o
   3  31   2       1376.68       1454.68        97.06 o
   4  31   2         44.83        -12.54        49.46 o
   4  31   2         17.74        110.60        77.42 o
   5  31   2        247.80        301.97        62.74 o
   5  31   2         98.04        -48.78        81.24 o
   6  31   2       1158.97       1105.82        99.33 o
   7  31   2        135.73        204.81       121.05 o
   7  31   2         41.00         27.23        86.39 o
   8  31   2         11.20         -8.00        67.69 o
   8  31   2         28.32        106.87        64.64 o
   9  31   2         88.07        -32.43       102.52 o
   9  31   2        245.53        537.32       236.29 o
 -10  32   2         30.12        151.63       208.50 o
  -9  32   2        329.70        574.11       172.58 o
  -9  32   2        174.10        150.40        75.95 o
  -9  32   2         68.88        106.87        72.66 o
  -8  32   2          5.94         -2.55        49.45 o
  -8  32   2         15.00         38.18        51.56 o
  -7  32   2        125.16        228.58       101.68 o
  -7  32   2        251.93        193.08       120.64 o
  -7  32   2         49.52         22.66        75.94 o
  -6  32   2          5.39         41.99       103.21 o
  -5  32   2        159.61        166.75        56.10 o
  -5  32   2        403.40        368.92        63.50 o
  -4  32   2        595.29        482.36        65.61 o
  -4  32   2        235.53        266.43        59.32 o
  -3  32   2       1302.99       1413.71       105.55 o
  -2  32   2        315.00        258.84        49.33 o
  -2  32   2        124.63        106.54        43.29 o
  -1  32   2         17.97         73.90        41.74 o
  -1  32   2         45.43         84.48        43.33 o
   0  32   2       3387.30       3789.03       105.50 o
   1  32   2         60.90         79.93        41.94 o
   1  32   2         24.10        -11.20        34.14 o
   2  32   2         90.51         87.98        48.23 o
   2  32   2        228.75        276.62        47.81 o
   3  32   2       1420.49       1645.08       104.91 o
   4  32   2        539.79        459.08        65.73 o
   4  32   2        213.58        282.88        68.75 o
   5  32   2         34.52         65.83        64.15 o
   5  32   2         87.26         40.91        54.32 o
   6  32   2        474.24        504.85       103.39 o
   7  32   2        299.18        425.31       124.44 o
   8  32   2          0.68        -78.39        94.11 o
   8  32   2          1.71         24.90        65.20 o
   9  32   2         20.48        -15.33        98.63 o
   9  32   2        239.15        296.95       231.21 o
 -10  33   2          7.55        -99.75       215.82 o
  -9  33   2          0.92         62.23        74.85 o
  -9  33   2          2.33         48.43        72.82 o
  -8  33   2         86.44        176.15        69.24 o
  -8  33   2        218.46        303.43        59.64 o
  -7  33   2          6.61        -60.12        74.45 o
  -7  33   2        265.88        295.02       123.25 o
  -6  33   2         81.09        -65.74       105.51 o
  -5  33   2        268.92        121.88        59.50 o
  -5  33   2        106.40         84.94        56.92 o
  -4  33   2        104.23         51.78        53.77 o
  -4  33   2        263.44        241.66        59.14 o
  -3  33   2        115.91        152.35        84.62 o
  -2  33   2         18.89         12.80        43.37 o
  -2  33   2          7.47          4.43        41.75 o
  -1  33   2        414.92        365.48        52.97 o
  -1  33   2        164.17        169.48        46.19 o
   0  33   2          5.62        158.94        54.49 o
   1  33   2        121.46        163.64        46.86 o
   1  33   2         48.06         27.73        44.99 o
   2  33   2        182.83        185.44        48.96 o
   2  33   2         72.34         36.31        49.55 o
   3  33   2        157.39        250.15        84.94 o
   4  33   2         79.94         20.26        50.84 o
   4  33   2         31.63         17.45        61.16 o
   5  33   2          0.39        133.90        67.37 o
   5  33   2          0.99          6.34        54.66 o
   6  33   2         78.16        192.90       124.78 o
   7  33   2          7.74        -76.85       103.46 o
   7  33   2          3.06        103.14       101.98 o
   7  33   2        469.46        468.36       158.55 o
   8  33   2         41.04         20.88       111.52 o
  -9  34   2         14.22        -87.85       112.56 o
  -9  34   2         35.93         78.02       113.49 o
  -8  34   2          0.17         24.88        85.85 o
  -8  34   2          0.42         78.15        65.30 o
  -7  34   2         31.55         75.00        77.28 o
  -7  34   2         12.48        159.13        83.23 o
  -6  34   2          0.63        -21.54       138.32 o
  -5  34   2         11.09         34.42        56.48 o
  -5  34   2          4.39         25.21        55.09 o
  -4  34   2         53.30         34.58        54.03 o
  -4  34   2         21.09         12.55        54.04 o
  -3  34   2        352.32        351.26        92.52 o
  -2  34   2         91.28        113.98        47.62 o
  -2  34   2         36.12         31.07        42.26 o
  -1  34   2         53.48         65.80        47.15 o
  -1  34   2         21.16        -43.97        43.97 o
   0  34   2        603.29        630.78        62.32 o
   1  34   2        336.78        253.07        50.81 o
   1  34   2        133.25        203.98        51.58 o
   2  34   2          4.00         -4.52        48.50 o
   2  34   2         10.10        -17.35        43.82 o
   3  34   2        751.01        755.07        88.94 o
   4  34   2        207.01        203.57        56.86 o
   4  34   2         81.91        130.35        68.12 o
   5  34   2         36.90          2.80        85.55 o
   5  34   2         93.26        184.76        74.27 o
   6  34   2        305.59        160.34       125.69 o
   8  34   2         51.10         64.53       115.33 o
  -9  35   2         32.68       -112.27       112.27 o
  -9  35   2         82.61        147.71       125.73 o
  -7  35   2         20.06         52.99        85.63 o
  -7  35   2         50.70          9.16        76.27 o
  -6  35   2        516.63        593.15       145.68 o
  -5  35   2         10.17         -4.04        71.89 o
  -5  35   2         25.69        134.22        75.03 o
  -4  35   2         11.72         77.84        57.81 o
  -4  35   2          4.64        -12.60        54.89 o
  -3  35   2        699.70        837.62        98.98 o
  -2  35   2         69.81          7.46        42.75 o
  -2  35   2        176.45        191.90        51.00 o
  -1  35   2        245.70        312.32        55.14 o
  -1  35   2         97.22         52.34        47.10 o
   0  35   2        378.77        450.02        59.86 o
   1  35   2        153.08        136.94        48.91 o
   1  35   2         60.57          5.67        48.22 o
   2  35   2          2.32         39.87        47.37 o
   2  35   2          0.92         76.08        50.42 o
   3  35   2        289.83        360.61        82.27 o
   4  35   2         35.09        -41.64        65.69 o
   4  35   2         13.88        206.09        92.69 o
   5  35   2         48.16        216.06        95.92 o
   5  35   2        121.73         -2.90        70.06 o
   6  35   2        225.82        169.94       132.75 o
  -6  36   2         15.76       -135.41       135.41 o
  -5  36   2        144.49        221.48        83.74 o
  -5  36   2        365.18        294.00        86.35 o
  -4  36   2         99.61        204.61        82.67 o
  -4  36   2         39.41        -48.98        66.85 o
  -3  36   2         14.97         27.85        93.84 o
  -2  36   2        226.78        213.15        52.51 o
  -2  36   2        573.16        574.34        62.21 o
  -1  36   2         41.47         43.25        47.34 o
  -1  36   2        104.80        196.45        51.67 o
   0  36   2        155.14        203.94        61.02 o
   1  36   2         84.46        115.41        50.30 o
   1  36   2        213.47        270.28        54.68 o
   2  36   2        573.01        568.61        72.65 o
   2  36   2        226.72         90.02        62.80 o
   3  36   2         26.98        166.57       107.66 o
   4  36   2         12.92        -64.34        64.34 o
   4  36   2          5.11        117.25        89.37 o
   5  36   2        141.92         -1.10        72.32 o
   5  36   2         56.15        126.45        95.08 o
  -5  37   2         83.68        201.26        83.80 o
  -5  37   2        211.49        201.32        83.32 o
  -4  37   2         63.40         75.12        72.69 o
  -4  37   2        160.24        196.33        82.75 o
  -3  37   2         11.83         28.67       124.07 o
  -2  37   2          5.43         87.27        58.92 o
  -2  37   2          2.15         48.45        56.90 o
  -1  37   2        300.03        366.79        66.78 o
  -1  37   2        118.71         69.52        55.35 o
   0  37   2         57.93         72.84        58.99 o
   1  37   2         39.62        125.13        57.28 o
   1  37   2         15.68         88.00        61.21 o
   2  37   2         28.03        -63.17        63.17 o
   2  37   2         11.09         40.15        63.41 o
   3  37   2         96.85        147.16       109.61 o
   4  37   2        258.78        288.32        80.07 o
   4  37   2        102.39        248.97       103.10 o
  -5  38   2          6.75        -71.60        71.60 o
  -5  38   2         17.07         63.55        81.02 o
  -4  38   2         16.51         22.70        73.81 o
  -4  38   2         41.74         -8.79        77.00 o
  -3  38   2         10.24         41.35       125.38 o
  -2  38   2          9.80        -28.76        57.59 o
  -2  38   2         24.76        180.60        81.93 o
  -1  38   2          4.14        107.06        70.41 o
  -1  38   2         10.45        -67.57        67.57 o
   1  38   2          4.18         19.32        67.62 o
   2  38   2          1.64        -54.49        81.35 o
   2  38   2          4.16        -54.51        66.24 o
   3  38   2         29.15        161.29       113.27 o
  -3  39   2         26.62        119.55       130.09 o
  -2  39   2         57.68        -41.33        75.75 o
  -2  39   2         22.82        -33.69        73.77 o
  -1  39   2        113.26         44.60        69.93 o
   1  39   2        473.63        434.90        90.00 o
   2  39   2        133.04        269.39        99.52 o
   2  39   2        336.25        219.06        80.92 o
  -2  40   2        147.08        126.50        79.66 o
  -2  40   2        371.73        374.96        93.94 o
  -1  40   2         24.72         30.24        70.03 o
   1  40   2        200.96        175.57        78.64 o
   2  40   2          3.38         38.62        89.36 o
 -13   0   6          6.46        155.63       142.28 o
 -10   0   4       1003.53       1065.07        78.41 o
 -10   0  10        238.64         93.71       143.84 o
 -15   1   3         15.28        125.51        80.40 o
 -15   1   3         38.61         17.82        76.84 o
 -14   1   3        291.93        176.88        73.42 o
 -14   1   3        737.83        501.58        80.96 o
 -13   1   3        290.25        178.95       100.16 o
 -12   1   3         26.04         61.31        40.54 o
 -12   1   3         10.30          6.02        29.64 o
 -11   1   3        866.10        778.49        41.71 o
 -11   1   3       2188.98       1910.04        74.63 o
 -10   1   3       2193.28       2017.66        67.59 o
  -9   1   3         11.34          7.21        21.06 o
  -9   1   3          4.49        -21.17        21.17 o
  -8   1   3        600.14        614.68        23.20 o
  -8   1   3       1516.79       1319.99        34.96 o
  -7   1   3       2687.72       2357.85        37.92 o
  -7   1   3       1063.43       1021.95        27.06 o
  -6   1   3        119.98        210.82        15.08 o
  -6   1   3         47.47         63.89        18.55 o
  -5   1   3        958.12        895.17        19.33 o
  -5   1   3        379.09        343.29        21.92 o
  -4   1   3        114.45        163.71        14.31 o
  -4   1   3         45.28         32.53         6.98 o
  -3   1   3      10869.88      11617.01       296.82 o
  -3   1   3       1649.36       2014.71        98.25 o
  -2   1   3       5055.83       5308.53       155.24 o
  -2   1   3      12778.12      12483.49       318.84 o
  -1   1   3       4939.24       5755.92       155.05 o
  -1   1   3       1954.28       2169.85        65.25 o
   0   1   3          0.19         43.73        20.37 o
   1   1   3       4235.43       4353.33       122.72 o
   1   1   3      10704.64      11893.05       307.31 o
   2   1   3       4989.36       5233.96       145.92 o
   2   1   3      12610.14      13634.85       351.50 o
   3   1   3       3794.94       4115.22       131.74 o
   4   1   3        515.16        517.97        20.81 o
   4   1   3       1302.01       1272.19        43.80 o
   5   1   3       3649.75       3472.06        53.08 o
   5   1   3       9224.39       9103.27       169.23 o
   6   1   3       1608.12       1629.11        64.99 o
   6   1   3       1069.49        919.82        94.00 o
   7   1   3         72.82         63.33        21.77 o
   7   1   3        184.06        176.62        27.29 o
   8   1   3       1524.04       1637.22        74.41 o
   8   1   3        603.01        581.74        42.62 o
   9   1   3         19.42          6.09        31.93 o
   9   1   3         49.07         61.89        35.42 o
  10   1   3        114.68        126.73        83.03 o
  10   1   3          7.67         46.69        71.08 o
  11   1   3         77.93         83.62        58.23 o
  11   1   3         30.83        -14.42        39.53 o
  12   1   3          3.97         29.27        49.82 o
  12   1   3         10.04        112.31        71.99 o
 -15   2   3          0.59         -1.05        58.43 o
 -15   2   3          1.49         45.68        76.63 o
 -14   2   3          0.12        -44.41        66.28 o
 -14   2   3          0.32        -10.05        67.48 o
 -13   2   3        662.68        625.35        95.63 o
 -12   2   3         16.81         11.52        29.96 o
 -12   2   3         42.49         62.26        41.26 o
 -11   2   3        122.20        123.27        28.72 o
 -11   2   3        308.84        321.38        37.71 o
 -10   2   3        520.00        393.30        56.56 o
  -9   2   3         48.41         15.36        18.74 o
  -9   2   3         19.15         18.11        21.05 o
  -8   2   3       1820.00       1734.54        39.47 o
  -8   2   3       4599.87       4254.22        67.16 o
  -7   2   3       1538.68       1443.57        25.93 o
  -7   2   3        608.80        584.80        21.01 o
  -6   2   3       3384.29       3433.14        52.12 o
  -6   2   3       1339.04       1242.24        39.04 o
  -5   2   3       3749.94       3661.05        82.75 o
  -5   2   3       9477.62       8374.42       144.36 o
  -4   2   3       5190.73       4817.63       101.92 o
  -4   2   3      13119.07      12277.56       229.70 o
  -3   2   3       3544.40       3581.92       155.41 o
  -3   2   3       8968.80      10263.71       224.82 o
  -2   2   3        784.22        608.75        26.27 o
  -2   2   3        310.29        307.10        24.74 o
  -1   2   3       8255.39       9335.67       340.91 o
  -1   2   3      20864.69      24428.57       613.59 o
   0   2   3       1189.50       1374.14        49.11 o
   1   2   3       2148.17       2409.27        75.83 o
   1   2   3       5429.29       6284.45       170.25 o
   2   2   3       6419.39       6653.10       254.56 o
   2   2   3       2539.91       2653.71        83.71 o
   3   2   3       3934.59       4336.01       137.87 o
   4   2   3       1202.58       1082.50        28.64 o
   4   2   3       3039.40       2840.69        80.96 o
   5   2   3        100.72        115.82        13.77 o
   5   2   3        254.55        272.32        25.00 o
   6   2   3       1078.40       1127.77        57.89 o
   6   2   3       1008.07       1161.44        98.96 o
   7   2   3         16.55          8.92        23.36 o
   7   2   3          6.55         38.35        22.95 o
   8   2   3       1152.82       1065.04        52.92 o
   8   2   3       2913.65       3007.68        85.36 o
   9   2   3         85.63         85.79        35.82 o
   9   2   3         33.88         75.49        33.36 o
  10   2   3          0.21          3.63        71.48 o
  10   2   3         26.72         47.35        79.03 o
  11   2   3        500.90        400.60        57.34 o
  11   2   3       1265.98       1240.59        86.89 o
  12   2   3         23.57        -65.00        65.00 o
  12   2   3          9.33          3.06        49.63 o
 -15   3   3          5.13        -41.06        77.22 o
 -15   3   3         12.96        136.10        81.03 o
 -14   3   3         28.92         32.15        67.32 o
 -14   3   3         11.44         23.27        66.39 o
 -13   3   3        391.95        306.86       102.77 o
 -12   3   3          8.71        -38.62        38.62 o
 -12   3   3          3.44        -11.85        29.57 o
 -11   3   3          1.07         -1.26        25.91 o
 -11   3   3          2.70        -23.11        30.00 o
 -10   3   3        230.93        248.56        53.67 o
  -9   3   3        687.83        620.04        30.16 o
  -9   3   3        272.15        294.25        24.09 o
  -8   3   3          0.78         17.92        14.76 o
  -8   3   3          1.97         14.64        15.28 o
  -7   3   3       1115.01       1094.24        26.70 o
  -7   3   3        441.17        473.92        21.12 o
  -6   3   3       5979.37       5713.76        80.12 o
  -6   3   3       2365.82       2305.63        55.01 o
  -6   3   3       6012.62       5950.26       249.52 o
  -5   3   3        735.94        744.68        25.94 o
  -5   3   3       1860.02       1889.12        36.67 o
  -4   3   3       1910.69       1858.31        59.62 o
  -4   3   3        755.99        744.45        28.63 o
  -3   3   3       1453.37       1485.69        84.59 o
  -3   3   3         53.80         17.25        22.87 o
  -2   3   3       1379.76       1532.01        45.03 o
  -2   3   3       3487.21       4038.00       183.66 o
  -1   3   3        179.59        342.01        37.76 o
  -1   3   3         71.06         91.90        23.50 o
   0   3   3      26371.98      30258.56      1072.70 o
   1   3   3        326.49        364.62        27.55 o
   1   3   3        825.18       1001.15        60.72 o
   2   3   3        310.76        329.57        28.08 o
   2   3   3        785.42        804.51        57.40 o
   3   3   3       6470.14       7234.58       209.96 o
   4   3   3       9492.77      10051.86       198.34 o
   4   3   3       3755.94       3922.04        69.77 o
   5   3   3        183.20        207.64        23.28 o
   5   3   3         72.49         90.44        13.47 o
   6   3   3        543.33        520.90        57.34 o
   6   3   3        220.67        265.31        44.75 o
   7   3   3       2631.64       2699.86        63.45 o
   7   3   3       1041.24       1053.90        49.68 o
   8   3   3          5.23         21.48        24.99 o
   8   3   3          2.07          5.94        28.63 o
   9   3   3        129.82        101.63        33.46 o
   9   3   3         51.37         10.81        33.74 o
  10   3   3        155.88        342.30        91.15 o
  10   3   3         20.53         38.81        74.89 o
  11   3   3        115.17         72.33        47.35 o
  11   3   3        291.07        279.88        60.96 o
  12   3   3         24.10        172.39        54.59 o
  12   3   3         60.90         77.73        70.60 o
 -15   4   3         14.33        -17.67        77.39 o
 -15   4   3          5.67         25.83        77.73 o
 -14   4   3          0.25        -15.58        68.12 o
 -14   4   3          0.10         14.99        66.27 o
 -13   4   3         44.31         38.12        97.23 o
 -12   4   3        125.15         92.45        35.95 o
 -12   4   3        316.32        260.24        45.24 o
 -11   4   3        336.80        285.44        32.88 o
 -11   4   3        133.26        102.97        25.64 o
 -10   4   3        365.59        335.18        50.59 o
  -9   4   3         21.95         16.88        19.22 o
  -9   4   3          8.68         -7.19        18.26 o
  -8   4   3        221.23        210.67        20.38 o
  -8   4   3        559.15        510.91        24.22 o
  -7   4   3       1231.87       1090.01        28.28 o
  -7   4   3        487.41        461.06        22.70 o
  -6   4   3        128.87         85.24        12.16 o
  -6   4   3         50.99         27.09        13.41 o
  -5   4   3       2189.23       1930.74        35.16 o
  -5   4   3        866.20        776.81        27.01 o
  -4   4   3       4900.47       4532.40        94.66 o
  -4   4   3       1938.94       1799.88        46.91 o
  -3   4   3       5832.37       5882.54       246.55 o
  -2   4   3      11387.60      11183.65       436.42 o
  -2   4   3       4505.65       4548.90        94.91 o
  -1   4   3       1792.94       1881.00        92.68 o
   1   4   3       3881.84       4077.92       166.02 o
   1   4   3       9810.97      11748.13       431.96 o
   2   4   3       2377.46       2560.89        85.88 o
   2   4   3        940.67        920.37        43.46 o
   3   4   3       3576.98       3986.45       105.57 o
   4   4   3        156.05        219.25        20.09 o
   4   4   3         61.74         94.18        15.13 o
   5   4   3         25.66         48.70        14.52 o
   5   4   3         64.85         77.16        22.65 o
   6   4   3         93.41         91.62        59.31 o
   6   4   3         47.89         28.09        45.74 o
   7   4   3       1332.86       1302.06        42.96 o
   7   4   3        527.36        508.00        33.54 o
   8   4   3        778.84        802.41        40.58 o
   8   4   3        308.16        322.65        44.33 o
   9   4   3         28.53         27.40        33.88 o
   9   4   3         72.09         72.73        29.98 o
  10   4   3        564.20        677.36        86.00 o
  10   4   3        195.32        336.17        85.71 o
  11   4   3         46.81        121.28        48.45 o
  11   4   3        118.31         34.25        64.79 o
  12   4   3         46.79         89.13        54.57 o
  12   4   3        118.26        106.13        70.02 o
 -15   5   3         55.08         29.78       105.35 o
 -15   5   3        139.20        184.30       113.02 o
 -14   5   3         48.88         58.51        68.16 o
 -14   5   3        123.54         23.27        67.19 o
 -13   5   3        236.93        424.04       121.27 o
 -12   5   3         17.76         12.02        29.94 o
 -12   5   3         44.89         75.50        41.12 o
 -11   5   3        136.76        167.40        30.90 o
 -11   5   3         54.11        112.39        28.59 o
 -10   5   3         66.30        102.74        43.03 o
  -9   5   3        774.25        745.80        27.96 o
  -9   5   3       1956.84       1776.43        47.78 o
  -8   5   3          0.85          8.50        15.16 o
  -8   5   3          0.34         30.16        16.11 o
  -7   5   3        302.97        298.04        17.87 o
  -7   5   3        765.72        686.63        24.95 o
  -6   5   3        552.34        590.95        22.86 o
  -6   5   3       1395.98       1337.40        33.43 o
  -6   5   3       1462.58       1361.52       103.39 o
  -5   5   3         77.45         78.89        10.60 o
  -5   5   3         30.64         54.38        12.60 o
  -4   5   3        262.54        234.25        20.10 o
  -4   5   3        103.88        110.01        12.39 o
  -3   5   3        292.49        296.93        30.19 o
  -2   5   3       2882.84       2911.28        77.72 o
  -2   5   3       1140.63       1205.02        29.96 o
  -1   5   3        683.57        672.12        29.12 o
  -1   5   3       1727.67       1693.85        41.41 o
   0   5   3       2181.84       2317.54        75.58 o
   1   5   3       1162.25       1183.78        42.03 o
   1   5   3       2937.49       2835.32       137.61 o
   2   5   3       7121.26       8047.53       225.21 o
   2   5   3       2817.62       2878.56       130.56 o
   3   5   3        328.21        424.95        50.24 o
   4   5   3        373.19        420.71        24.24 o
   4   5   3        147.66        154.83        16.73 o
   5   5   3       2470.06       2493.61        54.09 o
   5   5   3       6242.83       6344.36       123.86 o
   6   5   3        840.30        794.99        51.56 o
   6   5   3        329.38        313.27        67.37 o
   7   5   3        120.64        138.49        22.59 o
   7   5   3         47.73         40.65        23.54 o
   8   5   3          6.35        -14.24        34.99 o
   8   5   3         16.05         37.39        26.01 o
   9   5   3       1537.13       1701.93        60.11 o
   9   5   3        608.19        474.16        54.05 o
  10   5   3        131.94        265.93        93.57 o
  10   5   3         36.84        137.61        80.33 o
  11   5   3         83.61         64.50        48.50 o
  11   5   3        211.31        287.27        70.34 o
  12   5   3        192.99        139.73        46.00 o
  12   5   3        487.77        576.43        88.39 o
 -14   6   3          6.21         26.16        70.72 o
 -14   6   3         15.70         42.93        69.45 o
 -13   6   3         60.00        161.26        97.70 o
 -12   6   3         67.15         52.97        31.63 o
 -12   6   3        169.72        171.74        42.76 o
 -11   6   3         29.07         31.77        27.13 o
 -11   6   3         73.47         81.21        29.19 o
 -10   6   3        950.62        911.87        50.48 o
  -9   6   3       1124.93       1223.47        40.89 o
  -9   6   3        445.09        448.27        30.35 o
  -8   6   3         20.80         42.38        15.83 o
  -8   6   3         52.57         47.76        18.06 o
  -7   6   3        361.61        310.54        19.14 o
  -7   6   3        143.08        168.17        14.63 o
  -6   6   3       7708.48       7136.78       111.61 o
  -6   6   3       3049.96       2889.27        53.63 o
  -6   6   3      10291.71       9789.91       380.81 o
  -5   6   3         19.79          9.75         9.53 o
  -5   6   3          7.83         10.74        11.29 o
  -4   6   3         58.77         64.14        11.81 o
  -4   6   3        148.53        211.47        17.45 o
  -3   6   3      14993.03      15214.04       349.10 o
  -2   6   3       4031.26       3938.35       100.75 o
  -2   6   3       1595.02       1648.84        42.01 o
  -1   6   3        139.45        146.70        16.11 o
  -1   6   3        352.44        434.49        19.56 o
   0   6   3       8925.56       9288.31       215.70 o
   1   6   3      13509.87      14681.18       401.49 o
   1   6   3       5345.36       5385.12       125.71 o
   2   6   3        746.44        731.59        43.67 o
   2   6   3       1886.55       2068.44        77.06 o
   3   6   3       8898.13       9663.75       221.06 o
   4   6   3       1375.21       1319.86        35.79 o
   4   6   3       3475.72       3622.79        69.37 o
   5   6   3          1.78         40.58        14.11 o
   5   6   3          4.49          0.33        18.15 o
   6   6   3       5493.55       5371.32       115.12 o
   6   6   3       5139.41       4945.12       248.35 o
   6   6   3       2033.48       2232.50       141.57 o
   7   6   3          4.45         54.47        21.90 o
   7   6   3          1.76         -4.62        22.39 o
   8   6   3        163.67        154.45        39.47 o
   8   6   3        413.65        369.60        37.99 o
   9   6   3       1128.67       1197.88        59.35 o
   9   6   3        446.57        338.85        49.84 o
  10   6   3        612.90        586.21        85.12 o
  10   6   3        225.57        186.01        82.91 o
  11   6   3         85.03         67.34        54.52 o
  11   6   3         33.64         64.38        41.66 o
  12   6   3          3.46         -4.25        70.01 o
  12   6   3          1.37        -21.67        42.48 o
  13   6   3        190.72        388.38       154.17 o
 -14   7   3          8.20        134.01       106.99 o
 -14   7   3          3.24        -38.73       102.20 o
 -13   7   3        162.33        152.18        99.33 o
 -12   7   3        851.19        891.73        53.55 o
 -12   7   3        336.78        264.69        37.05 o
 -11   7   3         12.44          1.13        27.51 o
 -11   7   3          4.92         44.58        27.45 o
 -10   7   3        104.71        193.43        49.78 o
  -9   7   3        357.93        431.75        30.59 o
  -9   7   3        904.63        945.65        41.33 o
  -8   7   3        193.55        178.60        20.36 o
  -8   7   3        489.19        465.92        26.11 o
  -7   7   3        611.28        617.31        25.69 o
  -7   7   3        241.86        215.26        17.26 o
  -6   7   3       1016.30       1222.85        31.96 o
  -6   7   3        402.11        393.87        19.49 o
  -6   7   3       1297.73       1523.80       110.57 o
  -5   7   3       1013.39        999.15        23.64 o
  -5   7   3        400.96        408.64        17.13 o
  -4   7   3        403.75        382.99        19.21 o
  -4   7   3       1020.43        986.63        39.27 o
  -3   7   3       7078.46       7422.52       178.72 o
  -2   7   3        291.92        348.34        17.58 o
  -2   7   3        737.79        820.65        35.14 o
  -1   7   3       1894.91       1889.00        48.17 o
  -1   7   3       4789.20       4854.90       104.91 o
   0   7   3      23431.73      23816.86       462.80 o
   1   7   3       2549.25       2658.75        65.25 o
   1   7   3       1008.64       1116.08        32.94 o
   2   7   3       2999.65       3129.81        72.15 o
   2   7   3       7581.31       8248.04       195.64 o
   3   7   3      17926.25      18461.20       405.04 o
   4   7   3       4859.80       4922.23        95.85 o
   4   7   3       1922.84       1936.05        45.32 o
   5   7   3        135.74        119.51        15.02 o
   5   7   3        343.08        377.23        27.11 o
   6   7   3       4030.06       4115.79        89.05 o
   7   7   3       3256.85       3172.65        80.62 o
   7   7   3       1288.61       1356.10        55.90 o
   8   7   3         75.39         72.72        36.87 o
   8   7   3        190.55        200.33        33.30 o
   9   7   3          4.65         44.34        40.10 o
   9   7   3         11.76        -29.78        31.96 o
  10   7   3       1084.43       1143.98        92.39 o
  10   7   3        230.85        479.40        94.05 o
  11   7   3         20.30         26.06        39.07 o
  11   7   3         51.29         79.38        53.61 o
  12   7   3         14.16         14.17        44.17 o
  12   7   3         35.79        -26.28        68.72 o
  13   7   3         21.72         41.30       141.69 o
 -14   8   3         12.86         -5.30        68.56 o
 -14   8   3         32.51        131.73       107.09 o
 -13   8   3        234.87        -91.22       146.59 o
 -12   8   3          4.77         -7.04        33.77 o
 -12   8   3         12.05          7.65        35.93 o
 -11   8   3        131.73        117.34        29.93 o
 -11   8   3        332.93        324.96        34.66 o
 -10   8   3        267.94        252.45        51.77 o
  -9   8   3        643.22        608.05        34.36 o
  -9   8   3        254.50        253.44        26.81 o
  -8   8   3         70.89        101.79        21.13 o
  -8   8   3        179.16        169.80        21.22 o
  -7   8   3          3.61         -7.18        14.63 o
  -7   8   3          9.12         29.85        16.79 o
  -6   8   3        396.79        489.22        20.13 o
  -6   8   3        157.00        125.69        14.69 o
  -6   8   3        730.63        844.40        92.87 o
  -5   8   3          4.88          2.59        10.14 o
  -5   8   3         12.33         23.72         9.81 o
  -4   8   3         82.79         81.80        11.87 o
  -4   8   3        209.23        284.91        24.66 o
  -3   8   3       5097.16       5299.69       133.92 o
  -2   8   3          8.09          8.33        12.60 o
  -2   8   3          3.20         16.50        10.32 o
  -1   8   3        247.38        304.20        16.81 o
  -1   8   3        625.23        699.85        29.11 o
   0   8   3        113.63        112.88        18.93 o
   1   8   3         45.22         17.10        14.54 o
   1   8   3        114.30         47.70        14.66 o
   2   8   3        156.61        146.89        16.29 o
   2   8   3        395.83        342.40        18.74 o
   3   8   3        105.52        153.07        27.48 o
   4   8   3          4.03         11.93        15.80 o
   4   8   3          1.59         -7.46        14.41 o
   5   8   3        409.78        415.93        20.87 o
   5   8   3       1035.67       1061.00        52.99 o
   6   8   3        227.05        187.19        41.01 o
   6   8   3        680.86        647.98        58.00 o
   7   8   3        112.33         65.32        29.37 o
   7   8   3        283.90        272.38        35.75 o
   8   8   3         28.31         25.32        29.70 o
   8   8   3         11.20         19.63        35.38 o
   9   8   3          8.37         14.71        33.65 o
   9   8   3         21.15         17.32        33.01 o
  10   8   3         26.10         59.95        79.42 o
  10   8   3          0.10         40.80        76.34 o
  11   8   3          1.79         24.78        54.22 o
  11   8   3          4.52         -1.50        45.34 o
  12   8   3        200.44        162.24        75.69 o
  12   8   3         79.31         98.02        46.72 o
  13   8   3        161.74        -76.06       146.14 o
 -14   9   3        126.72         38.85       107.67 o
 -14   9   3         50.14        230.60        77.91 o
 -13   9   3        207.12        190.27       109.85 o
 -12   9   3        148.89        155.29        38.99 o
 -12   9   3        376.32        395.95        44.85 o
 -11   9   3          5.68         37.95        32.29 o
 -11   9   3         14.35        -30.34        30.34 o
 -10   9   3       1094.35       1041.94        67.02 o
  -9   9   3       3690.94       3804.34        82.61 o
  -9   9   3       1460.37       1484.07        50.25 o
  -8   9   3          0.13         40.26        19.79 o
  -8   9   3          0.34        -11.09        19.56 o
  -7   9   3        338.22        323.90        23.89 o
  -7   9   3        133.82        153.21        17.54 o
  -6   9   3       7720.63       7420.70       117.63 o
  -6   9   3       3054.77       3128.88        57.53 o
  -6   9   3       8555.66       8592.72       345.98 o
  -5   9   3       1021.32        880.63        21.92 o
  -5   9   3        404.10        389.88        21.57 o
  -4   9   3        202.88        144.77        13.50 o
  -4   9   3        512.77        459.18        25.55 o
  -3   9   3       7619.64       7768.01       161.21 o
  -2   9   3        392.92        345.34        18.53 o
  -2   9   3        993.07        845.64        32.15 o
  -1   9   3        309.08        312.31        18.03 o
  -1   9   3        781.17        702.13        29.95 o
   0   9   3      24054.27      22614.03       518.05 o
   1   9   3        830.17        842.51        33.10 o
   1   9   3       2098.17       2155.60        51.24 o
   2   9   3          9.08          7.62        12.35 o
   2   9   3          3.59          3.98        13.11 o
   3   9   3       4807.87       4717.72        95.62 o
   4   9   3       8915.91       8796.76       181.42 o
   4   9   3       3527.70       3449.22        58.35 o
   5   9   3        495.81        507.22        22.98 o
   5   9   3       1253.12       1269.57        57.68 o
   6   9   3        743.71        758.51        58.99 o
   6   9   3       2803.03       2786.69       127.37 o
   6   9   3       1879.66       1817.56       122.62 o
   7   9   3       2014.17       2012.26        73.11 o
   7   9   3        796.93        822.66        41.68 o
   8   9   3        831.17        808.68        53.61 o
   8   9   3        328.86        295.05        33.76 o
   9   9   3        331.69        223.02        39.11 o
   9   9   3        838.31        816.03        58.41 o
  10   9   3        200.48        145.68        81.30 o
  10   9   3          2.34         34.60        77.43 o
  11   9   3        271.97        255.00        54.16 o
  11   9   3        107.61         57.24        49.28 o
  12   9   3         23.49         -5.96        68.15 o
  12   9   3          9.29         53.28        52.29 o
 -15  10   3          2.12        -37.91       105.91 o
 -14  10   3          9.31        102.11        74.40 o
 -14  10   3         23.52        -15.77       105.56 o
 -13  10   3        161.06         57.45        87.45 o
 -12  10   3         19.01         16.75        35.99 o
 -12  10   3         48.06         71.43        38.02 o
 -11  10   3          0.39         14.88        31.75 o
 -11  10   3          0.15         -1.91        28.91 o
 -10  10   3       1946.71       2053.36        80.71 o
  -9  10   3          2.22         16.30        26.81 o
  -9  10   3          0.88         28.12        25.47 o
  -8  10   3       1409.31       1357.95        51.55 o
  -8  10   3        557.61        505.56        34.39 o
  -7  10   3        768.57        780.61        30.21 o
  -7  10   3       1942.48       1918.21        45.17 o
  -6  10   3       3744.92       3676.78        70.27 o
  -6  10   3       9464.91       9820.32       181.76 o
  -6  10   3      11671.24      12186.67       468.88 o
  -5  10   3       1075.35        989.89        24.64 o
  -5  10   3        425.47        444.78        21.73 o
  -4  10   3         18.50         46.83        12.88 o
  -4  10   3          7.32         21.74        11.39 o
  -3  10   3      29110.73      29970.54       520.85 o
  -3  10   3      10017.83       8646.64       340.02 o
  -2  10   3       2258.54       2166.44        49.68 o
  -2  10   3       5708.25       5791.53       101.51 o
  -1  10   3       2174.63       2051.42        54.99 o
  -1  10   3       5496.16       5274.39       103.94 o
   0  10   3       2686.08       2676.01        68.47 o
   1  10   3       5774.70       5429.88       118.89 o
   1  10   3      14595.00      13386.25       215.85 o
   2  10   3          1.44         11.03        11.43 o
   2  10   3          0.57          8.30        15.40 o
   3  10   3       5134.51       5281.48        87.98 o
   4  10   3       1177.19       1108.37        30.75 o
   4  10   3       2975.23       2857.03        74.71 o
   5  10   3        935.39        939.03        51.76 o
   5  10   3        370.10        427.64        22.25 o
   6  10   3        576.36        749.11        84.62 o
   6  10   3       1353.36       1474.75        98.85 o
   6  10   3        228.05        228.79        67.27 o
   7  10   3         10.09         45.59        30.58 o
   7  10   3          3.99         18.68        26.39 o
   8  10   3         35.31         20.02        33.28 o
   8  10   3         13.97         -1.79        30.56 o
   9  10   3        308.95        257.40        44.31 o
   9  10   3        122.24         93.38        41.49 o
  10  10   3         81.38         97.46        80.63 o
  11  10   3         15.47          8.52        47.14 o
  11  10   3          6.12        -48.98        58.09 o
  12  10   3        233.65        192.10        74.86 o
  12  10   3         92.45        114.30        67.37 o
 -15  11   3          3.81         -5.79       107.17 o
 -14  11   3         37.40        -11.25        75.35 o
 -14  11   3         94.53        160.98       117.25 o
 -13  11   3        351.41        504.35        94.16 o
 -12  11   3         94.89         67.21        37.40 o
 -12  11   3        239.82        222.89        47.42 o
 -11  11   3        386.19        327.05        35.95 o
 -11  11   3        976.06        981.04        54.36 o
 -10  11   3        238.10        178.79        60.40 o
  -9  11   3         28.50         46.43        26.74 o
  -9  11   3         72.03         60.32        29.06 o
  -8  11   3        374.90        358.43        31.51 o
  -8  11   3        148.34        204.83        27.63 o
  -7  11   3       1795.59       1756.54        47.86 o
  -7  11   3       4538.18       4280.81        75.31 o
  -6  11   3       1358.76       1097.87       112.75 o
  -6  11   3         76.62         58.07        12.97 o
  -6  11   3        193.64        190.18        24.83 o
  -5  11   3       4631.43       5171.74        86.59 o
  -5  11   3       1832.49       1833.81        43.36 o
  -4  11   3       7887.28       7904.78       146.93 o
  -4  11   3       3120.71       3081.36        72.06 o
  -3  11   3       1750.55       1963.97        46.62 o
  -2  11   3       4832.08       4694.00        91.32 o
  -2  11   3      12212.61      12204.59       222.60 o
  -1  11   3        768.80        721.27        26.99 o
  -1  11   3       1943.06       2029.39        50.70 o
   0  11   3       3811.44       3767.54        77.55 o
   1  11   3       3163.35       3176.93        62.23 o
   1  11   3       1251.62       1328.65        43.71 o
   2  11   3      15718.39      15774.17       254.12 o
   2  11   3       6219.19       6507.49       124.67 o
   3  11   3        793.81        887.76        32.09 o
   4  11   3        105.71        105.77        15.68 o
   4  11   3        267.16        315.28        23.42 o
   5  11   3        658.46        659.05        28.39 o
   5  11   3       1664.20       1720.00        59.53 o
   6  11   3        358.84        257.36        68.06 o
   6  11   3        919.24        906.18        71.97 o
   7  11   3          3.49        -26.03        26.03 o
   7  11   3          8.82        -13.35        29.53 o
   8  11   3        135.54        173.88        38.72 o
   8  11   3         53.63         61.17        32.13 o
   9  11   3        178.70        241.35        50.93 o
   9  11   3         70.70         95.18        36.92 o
  10  11   3        172.06         82.31        82.46 o
  11  11   3          7.12         -3.50        58.24 o
  11  11   3         17.99         10.45        47.21 o
  12  11   3         10.34        -16.05        56.81 o
  12  11   3          4.09        -26.25        61.17 o
 -14  12   3          0.00        -17.15        61.06 o
 -14  12   3          0.00         40.39        74.45 o
 -13  12   3         70.45         80.50        90.33 o
 -12  12   3          5.05         55.29        38.31 o
 -12  12   3          2.00         -3.96        37.16 o
 -11  12   3          9.79         -0.64        29.54 o
 -11  12   3         24.74         22.90        34.27 o
 -10  12   3        322.40        326.63        62.14 o
  -9  12   3       1927.83       1971.16        64.79 o
  -9  12   3        762.77        785.78        43.83 o
  -8  12   3        680.45        709.09        39.28 o
  -8  12   3       1719.77       1694.87        57.61 o
  -7  12   3         19.27         24.97        16.00 o
  -7  12   3          7.63         20.70        18.07 o
  -6  12   3       6075.18       5871.35       131.33 o
  -6  12   3       8160.89       8361.01       246.85 o
  -6  12   3       2403.72       2482.63        60.27 o
  -5  12   3       1635.89       1634.69        40.97 o
  -5  12   3       4134.56       3727.29        67.51 o
  -4  12   3       4969.04       4970.41        90.07 o
  -4  12   3       1966.07       2015.22        63.64 o
  -3  12   3       5931.02       5915.29       105.23 o
  -2  12   3        900.80        729.16        30.51 o
  -2  12   3        356.41        346.42        22.22 o
  -1  12   3       3977.56       4094.80        82.90 o
  -1  12   3      10052.89       9757.27       205.21 o
   0  12   3       7373.94       6590.79       125.46 o
   1  12   3        786.25        721.07        29.96 o
   1  12   3        311.09        316.89        21.71 o
   2  12   3        154.98        166.28        18.78 o
   2  12   3        391.70        422.87        22.01 o
   3  12   3       3016.44       2988.16        64.58 o
   4  12   3        179.73        177.15        18.69 o
   4  12   3        454.26        403.08        23.88 o
   5  12   3       2160.84       2226.00        59.02 o
   5  12   3        854.97        868.26        35.78 o
   6  12   3         11.03         23.64        55.67 o
   6  12   3         32.49         -2.74        51.70 o
   7  12   3         84.70         31.99        29.42 o
   7  12   3        214.07        200.72        34.67 o
   8  12   3         33.70         50.87        32.43 o
   8  12   3         85.18        132.02        36.86 o
   9  12   3        566.51        529.33        60.00 o
   9  12   3        224.15        207.12        40.88 o
  10  12   3        772.49        850.51       104.25 o
  11  12   3        181.25         99.58        50.71 o
  11  12   3         71.72         46.55        58.20 o
  12  12   3         23.06        -22.93        63.62 o
  12  12   3         58.28         68.62        61.37 o
 -14  13   3        259.33        309.73        68.57 o
 -14  13   3        102.61        188.03        81.39 o
 -13  13   3        117.64         71.03        89.66 o
 -12  13   3        451.42        476.24        48.51 o
 -12  13   3        178.61        126.31        36.58 o
 -11  13   3         37.99         78.62        35.86 o
 -11  13   3         96.03         88.60        36.80 o
 -10  13   3        611.20        764.97        77.37 o
  -9  13   3        934.00        857.50        46.71 o
  -9  13   3        369.55        446.88        37.17 o
  -8  13   3         82.08         71.44        22.69 o
  -8  13   3         32.48         17.13        24.67 o
  -7  13   3        423.46        375.14        23.53 o
  -7  13   3        167.55        168.33        21.85 o
  -6  13   3         11.30        -25.09        25.09 o
  -6  13   3          4.47         45.58        20.13 o
  -6  13   3         34.66        114.46        52.99 o
  -5  13   3          9.12         21.94        11.62 o
  -5  13   3          3.61         -2.95        15.24 o
  -4  13   3        178.43        192.36        23.96 o
  -4  13   3        450.96        505.75        20.62 o
  -3  13   3       1268.41       1314.10        45.52 o
  -2  13   3         40.92         25.25        14.27 o
  -2  13   3        103.41        105.10        19.70 o
  -1  13   3         61.95         86.93        14.99 o
  -1  13   3         24.51         38.12        13.29 o
   0  13   3        343.75        339.63        23.90 o
   1  13   3        753.21        754.02        36.39 o
   1  13   3       1903.67       1918.22        50.37 o
   2  13   3         38.35         51.80        13.70 o
   2  13   3         96.94        130.21        18.74 o
   3  13   3       1368.09       1331.48        42.58 o
   4  13   3         81.79         76.25        18.98 o
   4  13   3         32.36         64.36        16.48 o
   5  13   3       1848.03       1692.15        47.68 o
   5  13   3        731.20        767.48        34.50 o
   6  13   3        275.37        312.98        74.59 o
   6  13   3        736.94        614.32        59.18 o
   7  13   3       1738.54       1794.99        80.43 o
   7  13   3        687.88        710.36        46.58 o
   8  13   3        262.83        236.89        40.99 o
   8  13   3        103.99         85.72        33.61 o
   9  13   3         51.25         51.42        37.04 o
   9  13   3        129.54        149.47        50.35 o
  10  13   3        760.16        942.27       103.38 o
  11  13   3         50.02         66.59        57.94 o
  11  13   3        126.43        250.27        54.37 o
  12  13   3        134.08        280.03        91.86 o
  12  13   3         53.05         91.93        67.78 o
 -15  14   3         56.35        -88.93       116.40 o
 -14  14   3        120.02         11.77        62.07 o
 -14  14   3         47.49         76.25        77.89 o
 -13  14   3        421.82        264.50        94.81 o
 -12  14   3         54.67        115.17        46.46 o
 -12  14   3         21.63         64.44        44.93 o
 -11  14   3       1124.66       1259.28        62.17 o
 -11  14   3        444.99        493.12        50.35 o
 -10  14   3        106.81        219.14        73.51 o
  -9  14   3         56.45        100.04        34.12 o
  -9  14   3         22.34         15.82        31.62 o
  -8  14   3       1826.22       1770.95        52.93 o
  -8  14   3        722.57        768.25        39.98 o
  -7  14   3       1935.17       1827.54        55.83 o
  -7  14   3       4890.95       4817.39        85.22 o
  -6  14   3         69.37         36.67        23.23 o
  -6  14   3        175.32        209.20        32.83 o
  -6  14   3        176.84        220.19        50.42 o
  -5  14   3        358.79        361.09        24.58 o
  -5  14   3        906.80        837.30        29.76 o
  -4  14   3       9429.16       9414.75       135.20 o
  -4  14   3       3730.77       3771.55       101.69 o
  -3  14   3       1539.96       1560.47        50.51 o
  -2  14   3       2604.34       2441.64        64.17 o
  -2  14   3       1030.44       1025.90        44.59 o
  -1  14   3       1527.61       1439.47        45.93 o
  -1  14   3       3860.88       3688.50        78.89 o
   0  14   3        272.20        291.04        24.54 o
   1  14   3         11.36         36.66        20.45 o
   1  14   3         28.70         17.86        14.75 o
   2  14   3       1143.09       1107.89        32.59 o
   2  14   3       2889.05       2548.80        62.30 o
   3  14   3        694.63        712.78        35.60 o
   4  14   3       5466.34       5102.65        97.00 o
   4  14   3       2162.83       2179.47        53.59 o
   5  14   3          0.67          5.03        19.76 o
   5  14   3          1.69         82.57        23.14 o
   6  14   3        486.33        433.66        80.93 o
   6  14   3       1235.89       1072.44        57.35 o
   7  14   3       1997.74       1932.73        83.55 o
   7  14   3        790.43        728.95        41.92 o
   8  14   3       2344.39       2539.10        87.90 o
   8  14   3        927.59       1005.97        57.21 o
   9  14   3        200.43        189.19        51.82 o
   9  14   3         79.30        -10.73        35.29 o
  10  14   3        201.24         84.49        95.32 o
  11  14   3        827.26       1003.97        87.08 o
  11  14   3        327.32        487.85        72.24 o
  12  14   3        115.04        135.99        70.83 o
  12  14   3         45.52         56.46        67.30 o
 -15  15   3          2.60         -9.35       123.26 o
 -14  15   3         27.99        -43.03        60.94 o
 -14  15   3         11.07         85.69        76.81 o
 -13  15   3        239.59        338.18        96.53 o
 -12  15   3         47.00          8.84        43.38 o
 -12  15   3         18.60         46.95        43.86 o
 -11  15   3          2.90        -17.76        40.01 o
 -11  15   3          7.33         34.07        37.41 o
 -10  15   3       3066.63       3120.83       112.31 o
  -9  15   3        107.11        100.13        34.28 o
  -9  15   3        270.72        289.24        39.98 o
  -8  15   3        359.92        318.68        31.60 o
  -8  15   3        142.41         93.13        26.51 o
  -7  15   3        666.51        768.48        38.14 o
  -7  15   3       1684.54       1720.58        45.76 o
  -6  15   3       1379.78       1448.54        85.02 o
  -6  15   3        432.17        445.51        35.52 o
  -6  15   3       1092.27       1104.76        49.77 o
  -5  15   3        110.80        100.73        21.43 o
  -5  15   3        280.03        269.13        20.43 o
  -4  15   3        187.38        190.39        16.44 o
  -4  15   3         74.14         19.39        24.57 o
  -3  15   3        417.03        533.16        33.52 o
  -2  15   3        163.64        165.04        22.16 o
  -2  15   3        413.58        402.73        20.67 o
  -1  15   3        506.28        572.33        32.05 o
  -1  15   3        200.32        231.33        22.19 o
   0  15   3       1799.80       1948.43        51.57 o
   1  15   3       6714.47       6226.88       123.13 o
   1  15   3       2656.67       2675.31        57.21 o
   2  15   3       1346.23       1305.05        43.43 o
   2  15   3        532.65        551.87        24.92 o
   3  15   3        156.33         74.31        33.13 o
   4  15   3        609.14        545.68        29.99 o
   4  15   3       1539.53       1536.29        42.39 o
   5  15   3       1977.41       1931.23        53.09 o
   5  15   3       4997.70       4745.54       102.20 o
   6  15   3        245.80        271.71        51.10 o
   6  15   3         11.97         31.62        61.50 o
   7  15   3         44.41         83.35        29.04 o
   7  15   3        112.25        171.87        53.38 o
   8  15   3       1661.83       1669.58       106.94 o
   8  15   3        657.52        612.82        49.11 o
   9  15   3        295.50        318.10        45.01 o
   9  15   3        746.84        826.55        92.47 o
  10  15   3        169.89        181.09       127.28 o
  11  15   3          5.02         33.33        60.41 o
  11  15   3         12.69         31.49        61.26 o
  12  15   3        233.93        256.42        75.22 o
  12  15   3         92.56        -17.48        89.54 o
 -14  16   3         20.61          9.51        63.43 o
 -14  16   3          8.15        -21.41        77.58 o
 -13  16   3        475.75        432.78        97.78 o
 -12  16   3        338.25        284.48        59.91 o
 -12  16   3        133.83        125.78        47.39 o
 -11  16   3          7.96        -35.78        39.58 o
 -11  16   3         20.12         15.55        35.71 o
 -10  16   3        756.95       1030.92        84.18 o
  -9  16   3       1139.92       1240.80        63.86 o
  -9  16   3        451.03        431.86        43.31 o
  -8  16   3        119.36         70.07        26.29 o
  -8  16   3        301.68        354.24        32.36 o
  -7  16   3        675.57        657.13        30.68 o
  -7  16   3        267.30        260.60        27.87 o
  -6  16   3         37.93         12.54        29.14 o
  -6  16   3         96.59         86.87        66.03 o
  -6  16   3         95.85        149.84        32.83 o
  -5  16   3        629.18        612.85        31.08 o
  -5  16   3       1590.18       1333.97        41.14 o
  -4  16   3        349.13        238.84        34.55 o
  -4  16   3        882.39        827.69        30.19 o
  -3  16   3       1350.20       1375.83        41.62 o
  -2  16   3        281.80        327.83        20.34 o
  -2  16   3        111.50        104.98        21.32 o
  -1  16   3       3300.15       3002.12        67.08 o
  -1  16   3       1305.75       1211.71        43.51 o
   0  16   3       3770.77       3465.82        77.56 o
   1  16   3        466.91        441.68        23.99 o
   1  16   3       1180.06       1120.31        40.35 o
   2  16   3         41.83         45.73        17.10 o
   2  16   3        105.72        114.74        20.15 o
   3  16   3       3656.66       3629.25        95.19 o
   4  16   3         51.60         33.30        20.68 o
   4  16   3        130.42        144.53        24.29 o
   5  16   3       1190.92       1297.05        46.14 o
   5  16   3        471.20        456.32        28.76 o
   6  16   3         53.83        141.25        65.49 o
   6  16   3        154.24        280.87        52.87 o
   7  16   3          4.75         29.44        34.65 o
   7  16   3          1.88         62.06        29.97 o
   8  16   3          2.02         -3.18        35.25 o
   8  16   3          5.09         90.12        78.98 o
   9  16   3        414.99        290.03        71.62 o
   9  16   3        164.20        182.80        42.05 o
  10  16   3        150.16        355.42       131.45 o
  11  16   3          5.75          4.91        62.55 o
  11  16   3         14.53         41.15        80.49 o
  12  16   3         14.16        -82.66       123.32 o
  12  16   3          5.60        115.64        94.17 o
 -14  17   3          4.08         47.65        78.20 o
 -13  17   3        254.08        318.82        95.76 o
 -12  17   3        234.61        225.41        59.83 o
 -12  17   3         92.83        142.90        71.78 o
 -11  17   3         82.98         64.40        39.14 o
 -11  17   3         32.83         78.14        50.46 o
 -10  17   3        699.73        707.57        82.48 o
  -9  17   3        253.53        317.10        42.40 o
  -9  17   3        100.31        126.54        37.38 o
  -8  17   3        103.49        120.45        27.97 o
  -8  17   3        261.55        295.23        35.99 o
  -7  17   3       3877.12       3822.33        79.72 o
  -7  17   3       1534.03       1676.02        55.87 o
  -6  17   3       1468.55       1610.01        61.57 o
  -6  17   3       3000.73       3088.01       126.85 o
  -6  17   3        581.05        619.73        81.76 o
  -5  17   3       3225.11       3457.84        89.89 o
  -5  17   3       1276.06       1190.01        48.44 o
  -4  17   3       3042.53       2886.76       105.64 o
  -4  17   3       7689.69       7429.09       119.97 o
  -3  17   3        906.54        968.79        38.36 o
  -2  17   3       6197.29       5948.32       179.46 o
  -2  17   3      15663.06      14618.36       232.44 o
  -1  17   3       1132.38       1040.49        38.21 o
  -1  17   3        448.04        454.00        29.40 o
   0  17   3       2357.59       2332.66        58.13 o
   1  17   3       1490.16       1387.19        39.97 o
   1  17   3        589.60        646.28        28.46 o
   2  17   3      11962.73      11705.67       217.60 o
   2  17   3       4733.21       4845.56       103.91 o
   3  17   3       3890.82       3801.78        89.78 o
   4  17   3          5.73        -17.93        20.18 o
   4  17   3         14.48         -7.10        21.96 o
   5  17   3       1119.98       1194.53        46.05 o
   5  17   3       2830.63       2889.15        75.77 o
   6  17   3       7088.50       7229.10       168.77 o
   6  17   3       7079.00       7067.45       323.44 o
   6  17   3       2800.90       3267.46       194.60 o
   7  17   3          2.92          7.50        27.10 o
   7  17   3          7.37         12.05        35.27 o
   8  17   3         32.01        -18.32        34.98 o
   8  17   3         80.89        104.48        87.33 o
   9  17   3       1079.56       1113.53       100.55 o
   9  17   3        427.14        337.42        48.34 o
  10  17   3        109.48        125.12       129.95 o
  11  17   3         11.83         65.95        65.96 o
  11  17   3         29.91         70.53        81.30 o
  12  17   3        171.90        150.11       129.73 o
  12  17   3         68.01        179.93       102.52 o
 -14  18   3         17.93        110.44       117.86 o
 -13  18   3         38.31         68.86        92.82 o
 -12  18   3         88.93         73.06        71.32 o
 -12  18   3        224.76        203.22        59.52 o
 -11  18   3         24.03         31.78        38.60 o
 -11  18   3          9.51         97.44        51.82 o
 -10  18   3        129.88        307.43        80.31 o
  -9  18   3        631.53        534.19        55.55 o
  -9  18   3        249.87        165.30        44.13 o
  -8  18   3       1588.46       1746.76        68.10 o
  -8  18   3        628.49        618.82        44.18 o
  -7  18   3        205.56        312.83        37.95 o
  -7  18   3        519.54        515.34        34.38 o
  -6  18   3        480.86        512.26        84.64 o
  -6  18   3        555.18        639.45        54.79 o
  -6  18   3        190.26        209.81        54.54 o
  -5  18   3       6688.10       6626.28       147.74 o
  -5  18   3       2646.23       2719.78        76.13 o
  -4  18   3       2160.78       1928.70        83.20 o
  -4  18   3       5461.16       5410.18       110.37 o
  -3  18   3       5544.81       5484.52       113.19 o
  -2  18   3        776.89        840.63        32.53 o
  -2  18   3        307.39        306.86        35.34 o
  -1  18   3      16057.75      14969.89       263.24 o
  -1  18   3       6353.46       5903.82       131.26 o
   0  18   3        578.64        539.04        31.60 o
   1  18   3      10062.51       9657.02       183.63 o
   1  18   3       3981.36       3928.65        78.68 o
   2  18   3       1109.24       1110.74        43.76 o
   2  18   3        438.89        382.07        32.95 o
   3  18   3       9987.99       9472.49       201.36 o
   4  18   3        667.54        680.04        35.65 o
   4  18   3       1687.13       1660.29        62.25 o
   5  18   3        341.28        403.25        32.02 o
   5  18   3        862.56       1013.16        47.05 o
   6  18   3        297.05        450.57        89.85 o
   6  18   3       1791.55       1717.44        81.14 o
   7  18   3        120.38        111.13        30.47 o
   7  18   3        304.25        273.50        51.77 o
   8  18   3        110.46         56.20        38.45 o
   8  18   3        279.17        298.80        97.11 o
   9  18   3         24.26         29.60        39.75 o
   9  18   3         61.32        217.40        71.86 o
  10  18   3        128.88        281.20       137.45 o
  11  18   3         75.18        119.29        84.88 o
  11  18   3         29.75         88.04        69.32 o
  12  18   3          5.77         -9.54       101.29 o
  12  18   3         14.59         48.73       126.73 o
 -14  19   3        121.84         70.10       118.25 o
 -13  19   3         24.89        104.63        93.41 o
 -12  19   3         10.24         52.53        54.87 o
 -12  19   3          4.05        -24.08        67.87 o
 -11  19   3          9.53         29.67        43.88 o
 -11  19   3          3.77        -39.99        58.90 o
 -10  19   3        218.26        215.85        93.51 o
  -9  19   3        516.01        473.63        44.63 o
  -9  19   3        204.16        265.24        38.90 o
  -8  19   3         67.17         74.49        35.56 o
  -8  19   3        169.76        149.46        39.75 o
  -7  19   3        650.17        716.86        36.30 o
  -7  19   3        257.25        238.70        42.80 o
  -6  19   3       1084.12        986.84       111.59 o
  -6  19   3       1394.53       1340.22        66.83 o
  -5  19   3        450.28        411.38        39.13 o
  -5  19   3       1138.03       1174.13        50.54 o
  -4  19   3        948.11        850.63        49.57 o
  -4  19   3       2396.26       2434.15        70.89 o
  -3  19   3       2787.27       2878.78        74.43 o
  -2  19   3       4251.80       4182.52        89.36 o
  -2  19   3       1682.28       1570.39        73.40 o
  -1  19   3        307.04        277.68        24.47 o
  -1  19   3        121.48        111.49        25.57 o
   0  19   3      25389.38      23189.05       398.03 o
   1  19   3        222.10        256.60        24.90 o
   1  19   3        561.33        569.15        36.82 o
   2  19   3        237.58        247.66        30.01 o
   2  19   3        600.46        661.10        40.32 o
   3  19   3       8193.13       7624.62       169.30 o
   4  19   3        275.22        323.12        27.20 o
   4  19   3        695.58        720.47        43.90 o
   5  19   3        172.87        195.49        28.71 o
   5  19   3        436.90        473.91        40.83 o
   6  19   3       1705.10       1902.30        84.81 o
   6  19   3        158.36        235.22        83.19 o
   7  19   3         28.72         49.77        30.10 o
   7  19   3         72.58          9.14        45.48 o
   8  19   3        272.86        285.34        98.21 o
   8  19   3        107.96        141.42        42.10 o
   9  19   3        212.54        283.38       107.90 o
   9  19   3         84.09         66.57        50.69 o
  10  19   3         26.21       -126.46       126.46 o
  11  19   3          0.81         75.55        66.94 o
  11  19   3          0.32         21.60        54.91 o
  12  19   3          1.70         86.72       105.18 o
  12  19   3          4.30         40.00       132.77 o
 -14  20   3          0.13         64.46       122.42 o
 -13  20   3         10.64        -85.01        90.46 o
 -12  20   3         61.84        102.51        56.71 o
 -12  20   3         24.47        -13.38        68.56 o
 -11  20   3        463.85        524.21        65.35 o
 -11  20   3        183.53        239.79        71.52 o
 -10  20   3        194.84        301.65       116.72 o
  -9  20   3          2.23         61.54        39.17 o
  -9  20   3          5.63         39.59        45.62 o
  -8  20   3        712.47        676.62        43.75 o
  -8  20   3        281.90        254.40        42.14 o
  -7  20   3       1797.20       1766.04        54.05 o
  -7  20   3        711.08        754.92        53.61 o
  -6  20   3       1189.96       1253.49        60.68 o
  -6  20   3       1106.85       1098.90       120.83 o
  -5  20   3         11.29          6.38        24.01 o
  -5  20   3          4.47         35.25        29.30 o
  -4  20   3        935.36        834.79        44.60 o
  -4  20   3        370.09        437.67        37.98 o
  -3  20   3       5619.84       5586.89       130.00 o
  -2  20   3        785.22        714.63        34.89 o
  -2  20   3        310.68        339.52        39.06 o
  -1  20   3       2593.57       2400.28        61.77 o
  -1  20   3       1026.18        992.49        63.48 o
   0  20   3        771.32        623.34        42.15 o
   1  20   3         31.95         60.42        20.79 o
   1  20   3         80.76        105.36        25.29 o
   2  20   3       4774.97       4546.80       127.77 o
   2  20   3       1889.28       1950.24        66.81 o
   3  20   3       4526.78       4375.35       112.59 o
   4  20   3       1917.64       1969.41        57.79 o
   4  20   3       4846.65       5010.12       123.32 o
   5  20   3         70.04         62.46        26.98 o
   5  20   3        177.02        177.59        40.05 o
   6  20   3        708.98        676.47        69.43 o
   6  20   3         67.32         68.64        70.80 o
   7  20   3        292.23        218.55        36.56 o
   7  20   3        738.58        658.96        69.83 o
   8  20   3        371.33        385.05        49.27 o
   8  20   3        938.51        926.98        80.12 o
   9  20   3        118.27         79.20        52.01 o
   9  20   3        298.91        217.19       106.50 o
  10  20   3        130.08        203.27       135.09 o
  11  20   3        243.17        258.20        74.15 o
  11  20   3         96.21        127.38        60.20 o
  12  20   3        169.28        192.07       113.49 o
  12  20   3        427.83        415.38       147.15 o
 -13  21   3         54.45         48.53       113.03 o
 -12  21   3        408.68        376.59        79.75 o
 -12  21   3        161.70        -57.09        96.13 o
 -11  21   3         47.10         43.63        63.92 o
 -11  21   3         18.64         50.11        91.47 o
 -10  21   3        631.13        806.49       120.40 o
  -9  21   3        424.65        341.08        49.41 o
  -9  21   3        168.02        116.28        41.39 o
  -8  21   3       1021.09        970.62        63.86 o
  -8  21   3        404.01        337.35        54.50 o
  -7  21   3        767.89        771.17        45.28 o
  -7  21   3        303.83        343.19        43.35 o
  -6  21   3        184.03        116.27        49.29 o
  -5  21   3       1010.13        955.04        42.88 o
  -5  21   3        399.67        436.46        42.81 o
  -4  21   3        207.30        156.20        26.49 o
  -4  21   3         82.02        100.32        30.32 o
  -3  21   3        952.11        889.86        52.18 o
  -2  21   3         15.20        -18.67        27.82 o
  -2  21   3         38.41         39.38        19.71 o
  -1  21   3         16.87          5.74        18.85 o
  -1  21   3          6.68        -23.27        27.89 o
   0  21   3        175.91        142.72        34.47 o
   1  21   3        516.21        511.65        31.88 o
   1  21   3       1304.67       1190.57        52.30 o
   2  21   3       1924.24       1779.58        63.23 o
   2  21   3        761.35        693.55        43.91 o
   3  21   3       3994.36       3722.35       103.41 o
   4  21   3         56.46         54.19        29.69 o
   4  21   3         22.34         29.22        27.36 o
   5  21   3       3029.12       3086.76       105.87 o
   5  21   3       1198.51       1167.97        50.07 o
   6  21   3        700.77        695.33        73.14 o
   6  21   3       1958.94       1855.05        99.47 o
   7  21   3        940.21        951.02        53.40 o
   7  21   3       2376.28       2259.30       113.26 o
   8  21   3         78.48         27.17        43.01 o
   8  21   3        198.35        233.56        57.63 o
   9  21   3         42.66        211.99       184.77 o
   9  21   3         12.45         17.40        51.47 o
  10  21   3        379.68        467.14       181.11 o
  11  21   3        104.48        285.15       130.00 o
  11  21   3         41.34         40.34       101.61 o
 -13  22   3        289.46        342.91       171.99 o
 -12  22   3          1.69         15.00        94.51 o
 -12  22   3          4.26        149.54        69.41 o
 -11  22   3        371.05        457.48        79.44 o
 -11  22   3        146.81        261.56       100.52 o
 -10  22   3        514.23        398.31       155.55 o
  -9  22   3       2466.47       2425.93       179.92 o
  -9  22   3       1767.24       1591.66       150.13 o
  -9  22   3        699.23        763.64       112.48 o
  -8  22   3         24.65         52.50        46.04 o
  -8  22   3         62.29        116.48        46.95 o
  -7  22   3         23.54          9.43        35.43 o
  -7  22   3         59.49         36.91        36.20 o
  -6  22   3       4650.83       4622.25       119.78 o
  -5  22   3       1126.00       1076.69        61.39 o
  -5  22   3       2845.85       2766.06        72.51 o
  -4  22   3        157.28        152.36        27.34 o
  -4  22   3         62.23         78.36        30.41 o
  -3  22   3       3853.73       3671.22       114.54 o
  -2  22   3       1063.96       1019.18        55.21 o
  -2  22   3        420.97        429.27        45.72 o
  -1  22   3        109.44         52.05        33.06 o
  -1  22   3        276.60        296.11        35.12 o
   0  22   3      10738.44       9973.97       212.36 o
   1  22   3         20.18        104.07        30.88 o
   1  22   3          7.99         23.05        21.33 o
   2  22   3         20.51         44.69        27.89 o
   2  22   3         51.83         22.60        25.91 o
   3  22   3       3488.31       3342.52       110.75 o
   4  22   3       1064.50       1025.30        63.42 o
   4  22   3        421.18        341.64        39.96 o
   5  22   3        460.94        330.21        47.05 o
   5  22   3        182.38        178.19        30.67 o
   6  22   3       1864.82       2063.90       105.99 o
   6  22   3        656.23        965.99       124.47 o
   7  22   3          1.97         -9.46        51.58 o
   7  22   3          0.78         39.35        35.87 o
   8  22   3        630.56        491.54        68.37 o
   8  22   3        249.49        335.18        50.84 o
   9  22   3       1209.01       1115.51       207.48 o
   9  22   3        473.34        388.10       104.49 o
  10  22   3        857.98       1055.90       194.08 o
  11  22   3          6.90         50.30       103.82 o
  11  22   3         17.44        -11.90       115.42 o
 -13  23   3         40.16         -9.64       168.84 o
 -12  23   3       1005.80        893.14        96.28 o
 -12  23   3        397.96        431.82       115.17 o
 -11  23   3        110.60         67.07        67.70 o
 -11  23   3         43.76        -12.22        90.49 o
 -10  23   3         89.79         -4.88       164.95 o
  -9  23   3        733.38       1109.63       146.18 o
  -9  23   3        207.91        245.45        85.20 o
  -9  23   3        525.47        631.61       107.33 o
  -8  23   3        307.21        287.53        53.80 o
  -8  23   3        776.45        610.94        64.34 o
  -7  23   3          3.19        -34.81        34.81 o
  -7  23   3          8.06         91.57        37.89 o
  -6  23   3        872.24        996.39        78.74 o
  -5  23   3        141.81        138.55        36.19 o
  -5  23   3         56.11         70.63        34.06 o
  -4  23   3        257.92        240.84        36.80 o
  -4  23   3        651.86        647.88        47.57 o
  -3  23   3       1025.18       1037.28        88.50 o
  -2  23   3        355.75        382.71        45.57 o
  -2  23   3        899.13        923.14        52.60 o
  -1  23   3        354.70        289.64        36.90 o
  -1  23   3        140.34        163.78        38.80 o
   0  23   3         90.87        132.35        46.61 o
   1  23   3        103.52         79.50        28.02 o
   1  23   3        261.63        269.65        43.18 o
   2  23   3        727.95        616.33        56.45 o
   2  23   3        288.02        306.77        31.51 o
   3  23   3       2997.24       2987.44       103.01 o
   4  23   3         72.12         59.10        33.79 o
   4  23   3        182.28        199.73        40.07 o
   5  23   3        303.54        314.56        37.53 o
   5  23   3        767.16        738.24        57.86 o
   6  23   3       1643.59       1630.95        99.31 o
   6  23   3        548.93        582.63       110.29 o
   7  23   3        291.46        406.26        44.45 o
   7  23   3        736.64        797.23        78.36 o
   8  23   3          1.70         62.62        51.21 o
   8  23   3          4.30         21.56        56.12 o
   9  23   3         55.22        194.64       108.43 o
   9  23   3         21.85        -68.95        87.40 o
  10  23   3        297.93        219.06       183.29 o
  11  23   3         51.95        132.34       109.89 o
  11  23   3        131.30         99.77       132.33 o
 -13  24   3         16.21         15.67       170.60 o
 -12  24   3          4.64        -23.16        98.24 o
 -12  24   3         11.72        -52.71        65.83 o
 -11  24   3        134.88        115.79        70.35 o
 -11  24   3         53.37         95.75        95.36 o
 -10  24   3        233.91        605.92       162.65 o
  -9  24   3        567.88        717.90       136.76 o
  -9  24   3        160.99        136.22        80.06 o
  -9  24   3        406.89        379.79        97.79 o
  -8  24   3         92.99        122.06        49.17 o
  -8  24   3         36.79         84.26        50.06 o
  -7  24   3        404.87        350.50        41.89 o
  -7  24   3       1023.28       1033.45        64.86 o
  -6  24   3        379.04        251.05        71.37 o
  -5  24   3         41.60         24.18        33.31 o
  -5  24   3         16.46         33.45        33.51 o
  -4  24   3         25.77         51.82        32.61 o
  -4  24   3         10.20         19.75        30.58 o
  -3  24   3       4132.16       4059.38       227.74 o
  -2  24   3       2524.88       2581.21       102.85 o
  -2  24   3        999.00        861.43        65.25 o
  -1  24   3        447.03        331.91        45.39 o
  -1  24   3        176.87        203.58        31.55 o
   0  24   3         40.84         10.37        48.39 o
   1  24   3       1392.81       1530.76        62.49 o
   1  24   3       3520.19       3413.67       128.74 o
   2  24   3         29.21         60.42        26.00 o
   2  24   3         73.84         60.56        36.79 o
   3  24   3       1476.12       1632.56        79.24 o
   4  24   3        228.38        205.63        42.54 o
   4  24   3         90.36        143.41        37.27 o
   5  24   3         11.95         19.00        34.61 o
   5  24   3         30.20         75.33        39.26 o
   6  24   3        493.04        487.89        83.03 o
   7  24   3        167.60        176.04        40.31 o
   7  24   3        423.59        370.97        56.46 o
   8  24   3        568.51        455.73        70.11 o
   8  24   3        224.94        338.28        59.64 o
   9  24   3          3.09        -10.80       101.09 o
   9  24   3          1.22         93.48        67.73 o
  10  24   3         18.93        -10.60       179.39 o
  11  24   3         91.84         76.63       135.79 o
  11  24   3         36.34         60.74       105.20 o
 -13  25   3        100.63        -49.98       169.91 o
 -12  25   3          3.91        113.10       108.77 o
 -11  25   3          5.14        -35.66        93.17 o
 -11  25   3         12.99         69.87        67.39 o
 -10  25   3        241.20        244.76       124.83 o
  -9  25   3        797.61        858.78       121.59 o
  -9  25   3       1113.20       1175.98       149.21 o
  -9  25   3        315.59        415.16        99.53 o
  -8  25   3         15.79        -39.54        45.99 o
  -8  25   3          6.25        101.05        50.01 o
  -7  25   3        223.45        211.07        39.06 o
  -7  25   3        564.76        607.24        55.24 o
  -6  25   3       2712.53       2452.71       107.01 o
  -5  25   3       1797.17       1789.56        78.05 o
  -5  25   3        711.07        668.20        51.97 o
  -4  25   3       2810.08       2666.59       115.66 o
  -4  25   3       1111.84       1137.99        62.91 o
  -3  25   3       1041.52       1043.74        86.46 o
  -2  25   3       1227.53       1136.94        76.05 o
  -2  25   3       3102.47       3082.53        95.23 o
  -1  25   3        107.78        112.46        31.38 o
  -1  25   3         42.64          4.37        27.99 o
   0  25   3       8434.63       8444.37       255.28 o
   1  25   3        453.62        549.86        48.19 o
   1  25   3       1146.48       1152.41        73.67 o
   2  25   3        431.19        395.55        35.22 o
   2  25   3       1089.79       1145.62        76.20 o
   3  25   3       1048.17       1066.83        83.96 o
   4  25   3       4009.18       3937.61       123.32 o
   4  25   3       1586.28       1855.76        77.26 o
   5  25   3         14.27        -30.09        41.52 o
   5  25   3         36.05         63.77        39.44 o
   6  25   3       1022.37       1097.27        91.88 o
   7  25   3        360.15        342.06        64.97 o
   7  25   3        142.50        204.17        40.57 o
   7  25   3        369.77        993.40       199.25 o
   8  25   3         53.39         98.85        58.19 o
   8  25   3         21.12         39.52        52.72 o
   9  25   3        193.93        301.34       117.11 o
   9  25   3         76.73         21.79        68.36 o
  10  25   3         41.80        183.20       191.28 o
 -12  26   3        106.20        183.73       113.08 o
 -11  26   3         45.76        -10.49        66.13 o
 -11  26   3         18.11         49.98        98.90 o
 -10  26   3        382.94        424.70        90.63 o
  -9  26   3        271.67        294.35        96.60 o
  -9  26   3        379.16        316.78       148.39 o
  -9  26   3        107.49        -23.06        79.44 o
  -8  26   3        218.36        148.20        46.55 o
  -8  26   3        551.88        571.46        67.65 o
  -7  26   3       1496.51       1439.83       101.75 o
  -7  26   3        592.11        635.03        50.49 o
  -7  26   3       1512.81       1466.18       155.62 o
  -6  26   3       1104.37       1130.36        85.21 o
  -5  26   3        754.93        746.73        55.84 o
  -5  26   3       1908.01       2030.74        84.17 o
  -4  26   3        224.36        189.89        44.84 o
  -4  26   3        567.05        646.17        63.16 o
  -3  26   3       5635.63       6044.75       202.47 o
  -2  26   3        645.83        594.13        59.59 o
  -2  26   3        255.53        264.31        39.99 o
  -1  26   3       4263.60       4291.36       120.37 o
  -1  26   3       1686.95       1676.02        88.54 o
   0  26   3         29.27         68.96        41.72 o
   1  26   3       1659.01       1642.96        88.39 o
   1  26   3       4192.98       3871.54       142.74 o
   2  26   3         13.55         10.97        34.88 o
   2  26   3         34.26         -5.98        39.19 o
   3  26   3       3230.29       3444.86       140.65 o
   4  26   3         32.67        -11.18        48.59 o
   4  26   3         82.58         90.44        39.56 o
   5  26   3       1812.10       1733.85        83.70 o
   5  26   3        716.98        715.22        64.34 o
   6  26   3        516.37        618.20        85.93 o
   7  26   3        394.77        292.16        67.94 o
   7  26   3        427.90        453.74       203.06 o
   7  26   3        156.20        185.97        55.01 o
   8  26   3        179.12        170.28        57.87 o
   8  26   3        452.72        468.09        74.16 o
   9  26   3         33.16         18.25        58.68 o
   9  26   3         83.81         19.59       105.47 o
  10  26   3        102.88        134.61       190.54 o
 -12  27   3        185.27        177.11       116.11 o
 -12  27   3         73.30        109.45       116.08 o
 -11  27   3         37.07        -22.11        67.27 o
 -11  27   3         14.67         22.62        97.29 o
 -10  27   3         33.85         88.23        94.07 o
  -9  27   3         24.14        -19.88        59.25 o
  -9  27   3          9.55         10.90        59.59 o
  -9  27   3         33.69       -145.55       145.55 o
  -8  27   3        112.46        140.19        49.40 o
  -8  27   3        284.23        213.23        60.38 o
  -7  27   3        773.63        804.41        61.64 o
  -7  27   3        306.10        321.41        50.16 o
  -6  27   3       1432.23       1415.29        90.95 o
  -5  27   3        333.07        179.98        42.18 o
  -5  27   3        841.80        754.45        71.37 o
  -4  27   3       1059.43       1104.73        78.86 o
  -4  27   3       2677.60       2390.82       112.93 o
  -3  27   3        668.03        679.46        84.70 o
  -2  27   3       4490.82       4935.95       171.49 o
  -2  27   3       1776.85       1998.82        82.81 o
  -1  27   3        626.73        749.73        50.96 o
  -1  27   3        247.97        361.90        50.87 o
   0  27   3       2083.37       2154.86        81.85 o
   1  27   3        655.16        649.64        62.51 o
   1  27   3        259.22        282.12        48.92 o
   2  27   3       2004.90       2277.40        90.87 o
   2  27   3       5067.20       4765.61       168.32 o
   3  27   3       1052.06       1050.81        85.82 o
   4  27   3          3.43         34.56        52.16 o
   4  27   3          8.67         -4.08        39.15 o
   5  27   3        185.02        190.35        60.86 o
   5  27   3        467.63        346.80        50.74 o
   6  27   3        687.23        740.97        88.44 o
   7  27   3        158.18        276.82       116.21 o
   7  27   3         61.65         74.93        91.98 o
   7  27   3        155.81        265.13       106.76 o
   8  27   3         38.82          0.69        61.19 o
   8  27   3         15.36         35.63        56.06 o
   9  27   3         14.94        -17.19        58.64 o
   9  27   3         38.58        300.97       212.26 o
  10  27   3         66.51        158.64       193.24 o
 -12  28   3          0.08        -38.13       107.77 o
 -12  28   3          0.03          5.21       114.82 o
 -11  28   3          0.99        173.06        77.67 o
 -11  28   3          2.50        -17.27        69.39 o
 -10  28   3          6.56        210.16        97.71 o
  -9  28   3        641.78        773.32        90.29 o
  -9  28   3        253.93        283.92        74.93 o
  -9  28   3        895.71       1106.85       169.70 o
  -8  28   3        230.74        231.13        51.23 o
  -8  28   3         91.29         78.12        48.39 o
  -7  28   3        140.18         62.66        44.18 o
  -7  28   3         55.46         72.62        45.08 o
  -6  28   3        359.32        345.80        79.92 o
  -5  28   3        470.68        607.53        54.53 o
  -5  28   3       1189.60       1322.52        89.06 o
  -4  28   3        173.46        133.47        48.12 o
  -4  28   3        438.40        594.63        66.39 o
  -3  28   3        264.81        239.45        78.62 o
  -2  28   3          4.42         61.28        36.17 o
  -2  28   3         11.17        -22.18        35.71 o
  -1  28   3        795.51        802.52        57.82 o
  -1  28   3       2010.56       2080.03        81.02 o
   0  28   3       2589.02       2552.09        90.82 o
   1  28   3        124.54        133.65        37.86 o
   1  28   3        314.77        273.07        51.59 o
   2  28   3         37.96          6.78        40.96 o
   2  28   3         15.02          7.55        75.37 o
   3  28   3        598.12        561.51        79.63 o
   4  28   3          4.72         81.23        69.11 o
   4  28   3         11.94         -1.59        46.33 o
   5  28   3        419.16        356.55        52.88 o
   5  28   3        165.85        205.70        65.69 o
   6  28   3        487.65        666.23        89.99 o
   7  28   3         93.57        142.12       145.00 o
   7  28   3         42.11         68.75        69.27 o
   7  28   3         16.66        -51.16        91.35 o
   8  28   3         13.29         13.57        69.91 o
   8  28   3         33.59         40.92        64.81 o
   9  28   3         92.90        -71.12        71.12 o
   9  28   3        282.11        160.64       210.46 o
  10  28   3        510.75        793.66       159.99 o
 -11  29   3         17.61        -48.82       101.79 o
 -11  29   3          6.97       -105.00       105.00 o
 -10  29   3        671.76        506.46       101.67 o
  -9  29   3         12.79        122.66        69.65 o
  -9  29   3         32.34        -62.24        62.24 o
  -9  29   3         45.13        -39.22       155.46 o
  -8  29   3        144.89        110.04        47.56 o
  -8  29   3         57.33          3.82        47.02 o
  -7  29   3        174.32        235.88        44.15 o
  -7  29   3        441.63        641.31       171.48 o
  -7  29   3        440.58        486.55        66.07 o
  -6  29   3        328.25        242.86        99.99 o
  -5  29   3          0.67        -15.31        38.48 o
  -5  29   3          1.70        -34.85        44.96 o
  -4  29   3         60.26         46.60        47.98 o
  -4  29   3         23.84         83.19        45.13 o
  -3  29   3        304.07        334.42        68.75 o
  -2  29   3         25.10         32.40        36.50 o
  -2  29   3         63.43         69.00        39.25 o
  -1  29   3          3.29         11.37        30.18 o
  -1  29   3          1.30        -10.07        35.63 o
   0  29   3         22.52         59.22        46.33 o
   1  29   3        161.25        175.93        39.23 o
   1  29   3        407.54        496.57        59.95 o
   2  29   3         22.18        123.51        52.88 o
   2  29   3         56.05         26.64        44.82 o
   3  29   3       1420.11       1027.76        90.09 o
   4  29   3        164.43        209.25        58.44 o
   4  29   3         65.06         33.14        70.82 o
   5  29   3        587.53        617.84       109.61 o
   5  29   3       1484.92       1478.60        81.90 o
   6  29   3        126.82        205.43        85.89 o
   7  29   3        529.49        627.87       107.46 o
   7  29   3        203.59        319.18       109.87 o
   8  29   3        174.78        114.38        76.38 o
   8  29   3        441.73        476.77        78.11 o
   9  29   3        147.57       -113.81       214.53 o
   9  29   3         58.10        132.75       116.17 o
 -11  30   3        189.43        104.85       125.42 o
 -11  30   3        478.78        512.59       132.02 o
 -10  30   3         80.95         34.16       100.43 o
  -9  30   3         78.07         22.97        68.83 o
  -9  30   3        197.33        302.24        78.16 o
  -9  30   3        275.40        434.55       163.78 o
  -8  30   3        312.62        381.87        56.98 o
  -8  30   3        123.69         84.20        49.80 o
  -7  30   3        912.66       1079.93       114.91 o
  -7  30   3        913.48        781.49       131.74 o
  -7  30   3        361.10        313.94        46.47 o
  -6  30   3         89.94         35.56        99.54 o
  -5  30   3         15.71        153.99        55.09 o
  -5  30   3          6.21         70.69        51.29 o
  -4  30   3       1199.64       1172.31        88.84 o
  -4  30   3        474.65        343.87        56.27 o
  -3  30   3        898.89       1224.30        86.16 o
  -2  30   3        222.92        310.26        47.61 o
  -2  30   3        563.41        507.99        55.47 o
  -1  30   3        250.92        175.60        43.51 o
  -1  30   3        634.18        658.09        47.76 o
   0  30   3         73.02        128.78        44.70 o
   1  30   3        104.48        122.70        41.15 o
   1  30   3        264.07        181.73        50.85 o
   2  30   3       1900.43       1909.19       100.45 o
   2  30   3        751.93        897.98        81.71 o
   3  30   3          4.69         27.44        71.46 o
   4  30   3       1090.79       1126.74        85.25 o
   5  30   3        108.75         14.88        80.24 o
   5  30   3        274.85        140.64        59.02 o
   6  30   3        476.02        480.99        90.97 o
   7  30   3       1060.20       1388.01       117.97 o
   7  30   3        402.89        561.87       124.21 o
   8  30   3        158.20        173.95        81.07 o
   8  30   3        399.84        473.20        78.59 o
   9  30   3          3.03        -39.55       108.48 o
 -11  31   3          3.53        114.10       114.07 o
 -11  31   3          1.40        131.44       126.26 o
 -10  31   3        406.92        513.73       120.52 o
  -9  31   3         23.78         61.10        69.73 o
  -9  31   3         60.10         -3.27        68.87 o
  -9  31   3         83.87        489.02       165.19 o
  -8  31   3        349.37        400.01        59.16 o
  -8  31   3        138.23        187.79        52.49 o
  -7  31   3         35.07         21.02        55.88 o
  -7  31   3        240.41        616.23       183.65 o
  -7  31   3         88.62        -14.17        55.91 o
  -6  31   3       1123.59       1023.42       113.06 o
  -5  31   3          0.64          6.90        53.32 o
  -5  31   3          0.25         32.71        48.32 o
  -4  31   3        295.70        315.92        61.24 o
  -4  31   3        117.00         88.00        50.64 o
  -3  31   3         17.01        -22.58        69.52 o
  -2  31   3         19.36         81.17        42.12 o
  -2  31   3         48.92         17.79        42.54 o
  -1  31   3        145.68        114.13        35.04 o
  -1  31   3         57.64          7.13        39.00 o
   0  31   3        176.79        248.81        49.86 o
   1  31   3        950.50       1086.45        70.85 o
   1  31   3        376.08        400.58        49.97 o
   2  31   3        218.55        217.81        46.84 o
   2  31   3         86.47          6.64        54.85 o
   3  31   3        214.24        335.54        83.98 o
   4  31   3       1086.95        976.44        83.22 o
   4  31   3        430.07        492.86       102.31 o
   5  31   3        766.15        832.44        78.38 o
   5  31   3        303.14        541.72       107.21 o
   6  31   3         84.39        117.86        90.80 o
   7  31   3         61.52       -121.20       121.20 o
   7  31   3         22.65         14.59        95.07 o
   8  31   3        482.56        451.62       126.15 o
   8  31   3        190.93        107.04       112.38 o
 -10  32   3         21.80         -6.92       204.88 o
  -9  32   3        442.80        635.75       149.87 o
  -9  32   3        317.27        362.93        85.86 o
  -9  32   3        125.53        175.41        77.48 o
  -8  32   3        282.35        351.87        58.72 o
  -8  32   3        111.71        110.92        53.27 o
  -7  32   3        320.41        303.59        89.73 o
  -7  32   3        126.77          6.16        90.90 o
  -7  32   3        369.93        505.80       181.35 o
  -6  32   3         21.07        246.59       105.11 o
  -5  32   3       1076.16       1146.30        91.44 o
  -5  32   3        425.80        372.08        62.81 o
  -4  32   3        596.35        612.10        74.96 o
  -4  32   3        235.95        173.85        52.68 o
  -3  32   3        671.87        783.63        80.11 o
  -2  32   3         20.20         18.52        42.40 o
  -2  32   3         51.05         52.06        45.43 o
  -1  32   3       1040.06       1123.97        69.76 o
  -1  32   3       2628.65       2873.87        91.87 o
   0  32   3        215.02        376.12        57.78 o
   1  32   3        685.98        754.65        62.74 o
   1  32   3        271.42        341.83        44.78 o
   2  32   3        135.36         63.89        45.90 o
   2  32   3         53.56         49.38        58.95 o
   3  32   3        442.88        504.36        81.63 o
   4  32   3         17.92        -19.01        50.96 o
   4  32   3          7.09        -54.39        82.86 o
   5  32   3        389.62        406.02       110.80 o
   5  32   3        984.73        903.46        85.91 o
   6  32   3        124.42        136.65       125.01 o
   7  32   3         78.64        175.64       128.11 o
   7  32   3         24.20        -65.49        65.49 o
   8  32   3          0.40        167.50       110.73 o
   8  32   3          1.00         77.67       116.55 o
 -10  33   3         22.94        276.85       215.38 o
  -9  33   3          2.58        -12.62        70.94 o
  -9  33   3          6.53         43.68        72.36 o
  -8  33   3         54.95         92.31        52.31 o
  -8  33   3        138.89        165.87        68.49 o
  -7  33   3        629.79        564.39       103.11 o
  -6  33   3        587.55        723.60       107.80 o
  -5  33   3        471.11        406.23        64.24 o
  -5  33   3       1190.68       1136.26        92.30 o
  -4  33   3        784.70        830.64        78.40 o
  -4  33   3       1983.26       2019.96       115.21 o
  -3  33   3        260.97        295.90        94.12 o
  -2  33   3       1312.65       1379.78        81.16 o
  -2  33   3       3317.59       3680.72       128.64 o
  -1  33   3        261.60        282.94        48.94 o
  -1  33   3        661.18        786.08        68.47 o
   0  33   3       1814.28       2041.96        92.29 o
   1  33   3        352.94        442.16        57.09 o
   1  33   3        139.64        228.46        43.26 o
   2  33   3       1573.78       1966.08       100.30 o
   2  33   3       3977.59       4516.31       144.61 o
   3  33   3        341.01        369.28        83.81 o
   4  33   3          4.20        -83.87        83.87 o
   4  33   3         10.60         15.62        56.53 o
   5  33   3         99.04        104.68        96.01 o
   5  33   3        250.33        227.26        79.29 o
   6  33   3         61.33        235.58       120.73 o
   7  33   3        100.80        230.30       218.94 o
   7  33   3         39.06        -55.57        99.59 o
   8  33   3          6.33        -95.84        99.38 o
   8  33   3         16.00       -105.93       105.93 o
  -9  34   3        168.26        163.93       115.71 o
  -9  34   3         66.57        155.92       114.17 o
  -8  34   3        362.22        421.06        98.27 o
  -8  34   3        143.32         74.90        64.99 o
  -7  34   3        190.77        260.34        88.54 o
  -7  34   3        482.15        417.91        96.97 o
  -6  34   3        144.95        118.85       143.36 o
  -5  34   3        762.70        807.35        85.14 o
  -5  34   3        301.77        368.65        64.91 o
  -4  34   3        432.39        467.66        73.64 o
  -4  34   3        171.08        190.99        59.06 o
  -3  34   3       1393.59       1416.21       115.92 o
  -2  34   3        258.60        231.22        53.15 o
  -2  34   3        102.32        111.07        46.78 o
  -1  34   3       2548.65       2997.22       118.01 o
  -1  34   3       1008.41       1155.30        74.31 o
   0  34   3         82.54         32.31        62.48 o
   1  34   3       1289.77       1319.77        77.47 o
   1  34   3        510.31        585.24        66.33 o
   2  34   3          0.78         42.74        48.70 o
   2  34   3          0.31        -49.57        49.57 o
   3  34   3        629.07        579.50        88.90 o
   4  34   3         30.19        -63.45        65.33 o
   4  34   3         11.95         68.40        93.27 o
   5  34   3        218.81        165.12       103.60 o
   5  34   3        553.02        578.34        95.51 o
   6  34   3         92.07        469.10       143.69 o
  -9  35   3         30.70        -98.01       110.35 o
  -9  35   3         77.60        104.33       117.08 o
  -7  35   3         50.82        131.69        87.61 o
  -7  35   3         20.11          5.74        76.38 o
  -6  35   3        625.56        611.42       141.48 o
  -5  35   3         31.46         90.02        71.49 o
  -5  35   3         79.52        -43.16        76.44 o
  -4  35   3        383.27        400.12        64.56 o
  -4  35   3        968.68        979.47        91.51 o
  -3  35   3         60.03        171.78       149.98 o
  -2  35   3        249.91        205.86        53.91 o
  -2  35   3         98.88        100.02        48.45 o
  -1  35   3          2.39         10.84        44.78 o
  -1  35   3          6.04         25.11        49.18 o
   0  35   3        455.74        486.18        64.97 o
   1  35   3        372.81        444.06        57.49 o
   1  35   3        147.51        243.44        56.69 o
   2  35   3         62.04          5.14        52.08 o
   2  35   3        156.79        126.28        51.16 o
   3  35   3        120.19        331.00       112.57 o
   4  35   3        341.43        387.80       105.50 o
   4  35   3        862.93        759.83       101.74 o
   5  35   3         43.68        160.40       102.72 o
   5  35   3        110.40        141.00        82.05 o
   7  35   3         25.67        -29.04       113.65 o
   7  35   3         10.16        155.67       132.32 o
  -6  36   3         16.36        148.04       146.64 o
  -5  36   3          1.87        -64.78        64.78 o
  -5  36   3          4.73        -73.58        75.73 o
  -4  36   3          8.34         58.23        71.13 o
  -4  36   3         21.09        118.16        85.96 o
  -3  36   3        359.60        367.77       133.94 o
  -2  36   3         46.08         45.64        47.59 o
  -2  36   3        116.47         45.00        50.53 o
  -1  36   3         34.21          6.24        47.23 o
  -1  36   3         86.45        185.57        54.07 o
   0  36   3         40.15         80.62        66.40 o
   1  36   3         76.39        108.13        55.20 o
   1  36   3        193.07         61.34        57.52 o
   2  36   3         35.44        -62.25        62.25 o
   2  36   3         89.57         18.23        67.90 o
   3  36   3         10.95        102.21       109.89 o
   4  36   3        138.18        256.54        77.20 o
   4  36   3         54.67        135.25        97.91 o
  -5  37   3         76.15         67.93        73.61 o
  -5  37   3        192.47        179.28        88.46 o
  -4  37   3         28.28         38.51        80.63 o
  -4  37   3         11.19        -15.36        71.48 o
  -3  37   3         96.71        113.31       132.84 o
  -2  37   3          1.25         43.60        62.57 o
  -2  37   3          0.49        -31.67        63.72 o
  -1  37   3         43.51        -54.50        54.50 o
  -1  37   3        109.97        140.84        85.06 o
   0  37   3          0.15         69.29        97.79 o
   1  37   3         46.21         41.63        67.65 o
   2  37   3         32.52        -22.99        86.73 o
   2  37   3         82.19         28.06        71.91 o
   3  37   3        366.80        605.54       109.56 o
   4  37   3          0.23        -70.36        93.70 o
  -4  38   3         18.86        -40.65        74.43 o
  -4  38   3         47.67        -77.62        77.62 o
  -3  38   3         25.51         73.88       137.51 o
  -2  38   3         50.59         51.47        70.50 o
  -2  38   3        127.85        -16.62        81.03 o
  -1  38   3         16.35         13.53        70.11 o
   0  38   3        398.90        318.06        88.88 o
   1  38   3         10.78         66.67        73.97 o
   2  38   3         82.40         60.42        95.20 o
   2  38   3        208.26        172.22        81.96 o
   5  38   3         19.95         72.31       117.33 o
  -3  39   3        120.72        119.86       137.26 o
  -2  39   3        164.93        169.72        80.22 o
  -2  39   3        416.85        397.12        98.53 o
  -1  39   3         63.38        -15.14        69.94 o
   1  39   3          8.04         -4.11        73.94 o
   2  39   3         10.98         89.33        90.02 o
  -2  40   3         41.54        -11.19        82.71 o
  -1  40   3          3.75        -67.49        67.49 o
 -15   0   4          0.57          7.01       105.90 o
 -15   0   4          1.45        111.08       113.04 o
 -14   0   4         19.04         71.74        98.88 o
 -14   0   4         48.12        179.08       105.00 o
 -13   0   4        100.89         55.20       136.35 o
 -12   0   4         75.21        106.86        46.63 o
 -12   0   4         29.76         -3.56        42.55 o
 -11   0   4        189.66        139.06        43.54 o
 -11   0   4         75.04         56.92        38.77 o
 -10   0   4       2536.32       2182.15       122.42 o
  -9   0   4      14819.25      14211.37       329.29 o
  -9   0   4       5863.43       5526.04       149.88 o
  -8   0   4          9.98         18.66        20.98 o
  -8   0   4          3.95         -6.92        17.83 o
  -7   0   4       2232.97       2285.45        62.46 o
  -7   0   4        883.51        945.87        30.64 o
  -6   0   4      18924.30      16949.96       454.04 o
  -6   0   4      19101.59      17650.29       663.00 o
  -6   0   4       7487.64       8024.43       340.13 o
  -5   0   4       6137.17       5738.47       117.48 o
  -5   0   4       2428.25       2348.30        83.02 o
  -4   0   4       1688.93       1687.16        61.62 o
  -4   0   4       4268.60       3533.94       143.51 o
  -3   0   4       7410.42       8542.85       319.22 o
  -2   0   4       6562.67       6658.98       250.60 o
  -2   0   4      16586.52      17876.70       643.99 o
  -1   0   4        398.60        429.27        41.21 o
  -1   0   4       1007.42       1339.97        74.52 o
   0   0   4       2189.76       1803.19        90.23 o
   1   0   4       2503.58       3073.36       137.06 o
   1   0   4        990.58        994.12        64.89 o
   2   0   4        622.52        645.51        33.22 o
   2   0   4       1573.36       1722.97        67.82 o
   3   0   4        267.89        212.68        30.73 o
   4   0   4      16873.31      18370.36       474.91 o
   4   0   4       6676.14       6772.52       123.08 o
   5   0   4        744.66        769.68        34.31 o
   5   0   4       1882.04       1727.27       122.78 o
   6   0   4       3877.18       4296.83       226.18 o
   7   0   4       1374.77       1483.51        71.48 o
   7   0   4       3474.60       3922.19       149.17 o
   8   0   4        259.94         76.74        79.36 o
   8   0   4        102.85         84.96        47.90 o
   9   0   4       1727.33       1839.23       168.46 o
   9   0   4        683.44        679.27        73.00 o
  10   0   4        497.09        194.76       172.27 o
  11   0   4         48.76          8.12       109.00 o
  11   0   4         19.29          8.54        88.23 o
  12   0   4         84.32         -9.55        95.88 o
  12   0   4        213.10        117.80       101.49 o
 -15   1   4          9.99        -73.58        73.58 o
 -15   1   4          3.95         40.01        73.60 o
 -14   1   4          1.95         59.68        68.00 o
 -14   1   4          4.93         59.56        69.61 o
 -13   1   4        781.03        901.96       105.92 o
 -12   1   4        495.77        345.66        36.31 o
 -12   1   4       1253.02       1111.63        57.67 o
 -11   1   4        215.96        181.14        30.90 o
 -11   1   4         85.45        142.05        29.00 o
 -10   1   4       1091.81        938.53        60.07 o
  -9   1   4        960.13       1087.15        32.77 o
  -9   1   4       2426.64       2327.70        55.26 o
  -8   1   4        104.43         70.16        14.85 o
  -8   1   4        263.93        283.34        19.67 o
  -7   1   4        167.37        160.76        12.30 o
  -7   1   4        423.01        314.27        18.41 o
  -6   1   4       6062.21       6436.79       159.25 o
  -6   1   4      15321.65      16207.76       307.80 o
  -6   1   4      21078.47      22431.90       588.96 o
  -5   1   4       5171.26       4693.81        74.11 o
  -5   1   4       2046.08       2157.40        49.98 o
  -4   1   4        232.09        225.33        22.33 o
  -4   1   4         91.83         51.49        12.00 o
  -3   1   4      18367.38      19163.40       486.58 o
  -2   1   4       3240.15       3658.17       107.21 o
  -2   1   4       1282.01       1202.91        44.39 o
  -1   1   4       6199.03       7230.24       193.20 o
  -1   1   4      15667.46      18195.71       464.84 o
   0   1   4       1328.76       1681.15        61.25 o
   1   1   4       6399.52       6689.10       183.72 o
   1   1   4      16174.18      18905.85       484.59 o
   2   1   4        384.73        415.59        24.97 o
   2   1   4        152.22        177.91        14.42 o
   3   1   4       2451.22       2605.61        59.19 o
   4   1   4        149.84        164.85        14.16 o
   4   1   4        378.71        406.89        25.95 o
   5   1   4        788.40        811.02        44.09 o
   5   1   4        311.94        296.35        17.78 o
   6   1   4       1686.28       1571.62        71.98 o
   7   1   4         84.64        100.18        25.97 o
   7   1   4        213.93        216.64        37.75 o
   8   1   4        260.76        260.46        38.58 o
   8   1   4        659.05        658.31        74.66 o
   9   1   4         17.99         40.45        37.14 o
   9   1   4         45.46        -35.50        57.37 o
  10   1   4         27.12         90.54       123.02 o
  11   1   4          4.77         54.03        51.62 o
  11   1   4         12.06        140.06        72.99 o
  12   1   4         29.08         42.25        68.75 o
  12   1   4         73.51        169.81        75.72 o
 -15   2   4         84.65        176.22        78.52 o
 -15   2   4        213.94        215.85        81.85 o
 -14   2   4          0.62         -3.02        68.76 o
 -14   2   4          0.25        -19.22        65.80 o
 -13   2   4        424.89        539.33        99.08 o
 -12   2   4        783.38        752.77        44.03 o
 -12   2   4       1979.92       1706.97        75.00 o
 -11   2   4        520.43        472.23        36.32 o
 -11   2   4        205.91        180.28        29.88 o
 -10   2   4        230.51        257.62        48.90 o
  -9   2   4        366.94        299.66        25.02 o
  -9   2   4        927.39       1253.07        45.68 o
  -8   2   4       2333.88       2365.49        48.32 o
  -8   2   4       5898.66       5239.55        79.08 o
  -7   2   4        147.20        149.72        14.40 o
  -7   2   4        372.02        303.44        18.07 o
  -6   2   4       8322.26       8407.11       168.38 o
  -6   2   4       3292.81       3556.64        84.92 o
  -6   2   4      13999.49      14366.56       386.88 o
  -5   2   4          1.86        143.07        13.71 o
  -5   2   4          0.74         39.07        12.99 o
  -4   2   4        980.22        912.76        25.48 o
  -4   2   4       2477.41       2071.10        66.97 o
  -3   2   4       4526.15       4805.51       135.22 o
  -2   2   4       3662.06       3608.30       145.13 o
  -2   2   4       9255.51      10254.75       268.94 o
  -1   2   4       3928.03       4414.04       124.73 o
  -1   2   4       9927.72      11469.57       299.78 o
   0   2   4       1168.67       1566.52        58.38 o
   1   2   4        881.98        969.02        48.06 o
   1   2   4        348.97        424.79        32.05 o
   2   2   4       6516.96       6740.06       107.90 o
   2   2   4      16470.98      18930.21       347.65 o
   3   2   4       6796.94       7523.40       133.71 o
   4   2   4        328.66        364.48        18.05 o
   4   2   4        830.66        830.16        32.33 o
   5   2   4         21.60         28.90        13.88 o
   5   2   4         54.59         70.67        24.68 o
   6   2   4       6788.62       8003.88       177.63 o
   7   2   4       1603.93       1676.58        52.06 o
   7   2   4       4053.78       4173.22       112.31 o
   8   2   4         27.40         24.15        32.56 o
   8   2   4         69.25         37.24        53.26 o
   9   2   4        320.44        259.56        49.09 o
   9   2   4        809.88        932.88        89.77 o
  10   2   4       1621.86       2024.77       140.59 o
  11   2   4        255.03        168.57        54.58 o
  11   2   4        644.57        709.76        91.46 o
  12   2   4          7.28         12.49        68.73 o
  12   2   4         18.41         81.61        75.15 o
 -15   3   4        135.76         31.64        74.95 o
 -15   3   4        343.12        416.17        88.31 o
 -14   3   4         16.22        199.40        73.13 o
 -14   3   4          6.42         73.64        67.74 o
 -13   3   4        186.67         51.05        99.43 o
 -12   3   4         43.15         66.48        30.93 o
 -12   3   4        109.05        174.72        37.68 o
 -11   3   4        190.93        168.41        29.45 o
 -11   3   4        482.57        539.35        42.07 o
 -10   3   4        579.91        440.68        51.55 o
  -9   3   4       3231.63       3100.40        64.79 o
  -9   3   4       8167.64       7745.07       127.99 o
  -8   3   4        213.81        223.24        20.75 o
  -8   3   4        540.38        710.91        27.94 o
  -7   3   4        128.95        129.06        14.21 o
  -7   3   4        325.92        262.34        16.87 o
  -6   3   4       1396.60       1532.76        56.91 o
  -6   3   4       3529.76       3241.83        77.16 o
  -6   3   4      12113.08      11713.78       321.02 o
  -5   3   4       3987.55       4010.02        80.89 o
  -5   3   4      10078.15       9932.72       156.50 o
  -4   3   4       1444.81       1351.89        29.75 o
  -4   3   4       3651.62       3487.19       145.54 o
  -3   3   4       1373.63       1174.24        50.82 o
  -2   3   4       1052.52       1114.37        47.03 o
  -2   3   4        416.44        470.18        40.69 o
  -1   3   4       3773.11       4246.51       171.22 o
  -1   3   4       9536.17      10776.66       283.18 o
   0   3   4       6235.10       6117.21       240.26 o
   1   3   4       1057.98       1113.21        49.97 o
   1   3   4       2673.95       3337.45       147.09 o
   2   3   4       3307.63       3723.56        82.25 o
   2   3   4       1308.71       1344.75        32.94 o
   3   3   4       1327.48       1451.91        42.89 o
   4   3   4       7864.37       8593.35       156.55 o
   4   3   4       3111.64       3240.87        51.18 o
   5   3   4        809.15        855.55        45.11 o
   5   3   4        320.15        295.27        18.65 o
   6   3   4       2545.26       2536.24        88.11 o
   7   3   4        315.63        422.70        42.59 o
   7   3   4        124.88        126.41        30.80 o
   8   3   4        246.27        231.71        33.86 o
   8   3   4        622.43        683.79        54.25 o
   9   3   4       1220.68       1290.21        67.07 o
   9   3   4       3085.16       3096.70       209.82 o
  10   3   4       1109.14       1049.87       123.83 o
  11   3   4         45.41         22.04        53.00 o
  11   3   4        114.77        173.59        74.41 o
  12   3   4         99.45         17.62        54.18 o
  12   3   4        251.35        144.75        77.12 o
 -15   4   4         12.10        -42.17        74.88 o
 -15   4   4          4.79         -1.62        73.36 o
 -14   4   4         81.89         71.48        71.76 o
 -14   4   4         32.40        -35.47        65.31 o
 -13   4   4         87.22        140.71       100.66 o
 -12   4   4        515.06        461.99        42.00 o
 -12   4   4       1301.76       1200.09        59.33 o
 -11   4   4         12.06         47.02        27.83 o
 -11   4   4          4.77         36.57        26.92 o
 -10   4   4        463.23        517.87        52.61 o
  -9   4   4        241.91        337.65        25.27 o
  -9   4   4        611.39        671.34        29.60 o
  -8   4   4       2780.85       2537.13        51.42 o
  -8   4   4       1100.28        978.71        33.29 o
  -7   4   4        546.54        587.27        21.94 o
  -7   4   4       1381.33       1271.66        29.38 o
  -6   4   4         88.82         99.20        22.42 o
  -6   4   4        973.18        875.11        52.57 o
  -6   4   4        224.49        215.78        19.77 o
  -5   4   4        336.62        395.91        21.17 o
  -5   4   4        850.78        854.52        29.28 o
  -4   4   4         44.90         59.87         9.55 o
  -4   4   4        113.48        112.88        35.77 o
  -2   4   4       3625.12       4013.84       120.81 o
  -2   4   4       1434.33       1499.72        55.86 o
  -1   4   4       3369.13       3984.31       118.30 o
  -1   4   4       1333.04       1474.13        78.00 o
   0   4   4        284.92        307.16        45.12 o
   1   4   4      18274.13      22897.43       825.90 o
   1   4   4       7230.40       7681.79       212.38 o
   2   4   4       1047.45       1373.14        38.33 o
   2   4   4        414.44        506.95        23.79 o
   3   4   4       2342.73       2474.91        65.65 o
   4   4   4       1019.88       1134.60        41.67 o
   4   4   4        403.53        422.49        20.95 o
   5   4   4       3421.93       3385.78       102.97 o
   5   4   4       1353.93       1377.81        36.64 o
   6   4   4        456.36        594.98        60.98 o
   7   4   4        584.40        662.68        36.25 o
   7   4   4       1477.03       1537.59        60.17 o
   8   4   4          9.58        -32.24        32.24 o
   8   4   4         24.22         57.93        36.61 o
   9   4   4        730.54        787.42        70.73 o
   9   4   4        289.05        259.37        43.96 o
  10   4   4        174.39        144.84       115.16 o
  10   4   4         63.04        102.08        85.09 o
  11   4   4        100.96         17.42        51.70 o
  11   4   4        255.18        202.74        75.14 o
  12   4   4        138.18        177.90        58.28 o
  12   4   4        349.23        438.53        87.25 o
 -15   5   4         96.87         71.32        76.71 o
 -15   5   4        244.82        211.76        79.91 o
 -14   5   4         40.56         69.42        68.59 o
 -14   5   4         16.05         44.64        67.90 o
 -13   5   4        366.16        411.38       106.72 o
 -12   5   4        325.74        240.41        40.01 o
 -12   5   4        128.89        102.20        35.64 o
 -11   5   4       1716.81       1688.09        58.48 o
 -11   5   4        679.28        657.20        39.75 o
 -10   5   4         46.60        245.62        49.59 o
  -9   5   4        135.15        183.88        21.54 o
  -9   5   4         53.47         51.88        20.31 o
  -8   5   4        635.93        632.91        26.55 o
  -8   5   4       1607.25       1465.28        39.24 o
  -7   5   4       1553.25       1377.65        30.68 o
  -7   5   4        614.56        561.27        22.80 o
  -6   5   4      10905.24      11196.61       199.98 o
  -6   5   4       4314.80       4581.67       102.19 o
  -6   5   4      11441.76      12508.08       278.26 o
  -5   5   4        264.46        266.31        18.64 o
  -5   5   4        668.40        638.85        23.62 o
  -4   5   4       2382.57       2212.95        51.00 o
  -4   5   4        942.69        876.34        24.94 o
  -3   5   4      18195.49      20796.79       802.65 o
  -2   5   4      12565.89      13325.83       518.77 o
  -2   5   4       4971.86       5244.86       123.41 o
  -1   5   4        292.82        247.95        26.37 o
  -1   5   4        740.07        583.46        48.77 o
   0   5   4       1879.93       2337.16       111.10 o
   1   5   4        293.60        254.66        16.90 o
   1   5   4        742.05        680.76        59.25 o
   2   5   4       3725.46       3484.60        63.46 o
   2   5   4       9415.74       9774.56       193.16 o
   3   5   4       1935.83       2403.98        57.82 o
   4   5   4       2277.40       2425.86        45.70 o
   4   5   4       5755.90       6161.95       135.20 o
   5   5   4        500.10        459.57        20.65 o
   5   5   4       1263.95       1323.72        65.06 o
   6   5   4        258.99        263.64        62.94 o
   7   5   4       1209.20       1222.83        54.22 o
   7   5   4        478.44        440.63        35.89 o
   8   5   4        412.70        563.11        46.36 o
   8   5   4       1043.06       1144.66        62.96 o
   9   5   4          6.67        -33.12        35.88 o
   9   5   4         16.86        -12.08        47.80 o
  10   5   4          0.06        -37.77        82.26 o
  10   5   4          0.54         54.56       115.52 o
  11   5   4         41.63         75.37        51.51 o
  11   5   4        105.21         84.73        70.69 o
  12   5   4        115.71        215.12        50.78 o
  12   5   4        292.43        502.41        90.78 o
 -15   6   4         31.76        170.62       123.61 o
 -15   6   4         80.27         77.36       111.85 o
 -14   6   4         68.80        141.70        72.12 o
 -14   6   4        173.89        264.73        77.22 o
 -13   6   4        218.70        267.81       101.58 o
 -12   6   4          2.15         -6.38        29.86 o
 -12   6   4          0.85         50.52        30.64 o
 -11   6   4         27.14         50.06        27.45 o
 -11   6   4         68.60         94.51        29.07 o
 -10   6   4       1379.02       1368.46        61.98 o
  -9   6   4       1306.23       1160.27        40.31 o
  -9   6   4       3301.37       3233.82        63.25 o
  -8   6   4        200.46        162.42        20.50 o
  -8   6   4         79.32         82.15        18.70 o
  -7   6   4          0.17         -6.11        14.14 o
  -7   6   4          0.43         32.79        13.51 o
  -6   6   4       3197.02       3365.08        80.12 o
  -6   6   4       8080.15       7751.75       112.74 o
  -6   6   4       8101.22       9364.25       374.36 o
  -5   6   4       5219.37       5509.31        95.80 o
  -5   6   4       2065.11       2062.59        44.72 o
  -4   6   4       3419.75       3528.82        72.02 o
  -4   6   4       1353.07       1293.25        31.71 o
  -3   6   4       4667.92       5571.19       170.28 o
  -2   6   4       6424.67       6582.29       194.22 o
  -2   6   4       2542.00       2850.74        77.44 o
  -1   6   4          1.87         10.24        17.90 o
  -1   6   4          4.73          7.33        12.42 o
   0   6   4      24223.94      28382.05       759.60 o
   1   6   4       3282.34       3506.37        68.08 o
   1   6   4       8295.79       9598.08       268.79 o
   2   6   4       1210.74       1479.82        46.70 o
   2   6   4        479.05        546.34        24.88 o
   3   6   4       1520.15       2088.30        55.35 o
   4   6   4       5325.80       5692.46       113.57 o
   4   6   4       2107.22       1997.03        47.89 o
   5   6   4        793.19        803.38        30.57 o
   5   6   4       2004.71       2043.00        66.72 o
   6   6   4        683.18        684.32        69.88 o
   6   6   4         63.65         77.55        56.22 o
   7   6   4         17.26         27.46        26.48 o
   7   6   4         43.62         80.02        28.33 o
   8   6   4        952.96       1033.59        60.87 o
   8   6   4        377.05        337.14        47.76 o
   9   6   4        302.64        266.20        55.84 o
   9   6   4        119.74        153.68        40.90 o
  10   6   4         51.47        107.77       100.36 o
  10   6   4         20.35        120.43        79.95 o
  11   6   4          5.18         89.57        69.44 o
  11   6   4          2.05         57.75        48.80 o
  12   6   4         66.80         55.39        47.70 o
  12   6   4        168.83        273.85        82.82 o
 -15   7   4         79.34       -106.12       106.12 o
 -14   7   4          1.14        -95.59        95.59 o
 -14   7   4          0.45        -75.78        96.91 o
 -13   7   4        158.50         66.77        97.33 o
 -12   7   4        362.36        369.80        38.30 o
 -12   7   4        143.37         91.79        32.31 o
 -11   7   4          5.97          9.25        27.17 o
 -11   7   4         15.08         45.37        28.58 o
 -10   7   4        258.08        222.29        50.59 o
  -9   7   4       3792.74       3672.17        68.51 o
  -9   7   4       1500.65       1583.21        46.00 o
  -8   7   4       3422.25       3247.03        70.57 o
  -8   7   4       1354.06       1257.79        35.64 o
  -7   7   4       1076.58        983.12        32.88 o
  -7   7   4        425.96        467.46        23.35 o
  -6   7   4        180.63        311.18        18.98 o
  -6   7   4         71.47         78.25        21.55 o
  -6   7   4        263.81        566.10        89.76 o
  -5   7   4       3337.27       3201.49        57.04 o
  -5   7   4       8434.63       7398.56       116.35 o
  -4   7   4       4433.91       4286.43        85.92 o
  -4   7   4       1754.33       1627.96        32.08 o
  -3   7   4       7559.98       8111.32       196.99 o
  -2   7   4      13090.86      15819.31       364.85 o
  -2   7   4       5179.57       5624.62       120.09 o
  -1   7   4      11974.05      12591.44       347.26 o
  -1   7   4      30263.26      32087.89       616.66 o
   0   7   4       4193.89       4010.36        99.68 o
   1   7   4       8800.42       9021.00       158.55 o
   1   7   4      22242.22      25247.52       471.73 o
   2   7   4       5629.38       6758.89       123.76 o
   2   7   4       2227.34       2330.35        54.32 o
   3   7   4       7286.23       7950.82       145.34 o
   4   7   4        113.33         83.87        15.58 o
   4   7   4         44.84         56.38        17.45 o
   5   7   4         21.92         26.67        23.50 o
   5   7   4          8.67          1.79        18.15 o
   6   7   4        222.92        191.61        53.37 o
   7   7   4         22.00         25.72        27.79 o
   7   7   4          8.71        -19.18        25.37 o
   8   7   4         77.95         71.82        37.09 o
   8   7   4         30.84         49.13        40.28 o
   9   7   4        625.08        463.04        60.79 o
   9   7   4        247.32        281.25        44.89 o
  10   7   4         78.69        130.39        98.47 o
  10   7   4         31.04         83.33        84.50 o
  11   7   4          1.65        -55.15        55.15 o
  11   7   4          0.65         -0.35        43.36 o
  12   7   4          5.88        -45.48        45.48 o
  12   7   4         14.86          7.73        75.68 o
 -14   8   4         63.55          9.26        99.81 o
 -14   8   4        160.61         95.14       109.08 o
 -13   8   4         88.79        126.50       100.02 o
 -12   8   4        744.52        793.26        51.89 o
 -12   8   4        294.58        339.39        41.50 o
 -11   8   4        797.34        862.71        44.67 o
 -11   8   4       2015.21       1876.27        62.03 o
 -10   8   4        118.41         75.96        50.31 o
  -9   8   4        117.46        139.76        23.62 o
  -9   8   4         46.47          2.51        20.03 o
  -8   8   4       1923.50       1940.15        48.37 o
  -8   8   4       4861.45       4340.88        86.33 o
  -7   8   4       1860.09       1762.62        41.89 o
  -7   8   4       4701.19       4395.47        77.12 o
  -6   8   4       6263.08       6200.58       266.45 o
  -6   8   4       1351.39       1230.03        42.77 o
  -6   8   4       3415.50       3354.59        73.26 o
  -5   8   4       1331.82       1183.99        29.23 o
  -5   8   4       3366.05       3751.51        66.37 o
  -4   8   4       6958.30       6957.05       108.77 o
  -4   8   4      17586.43      17513.52       343.77 o
  -3   8   4       1650.63       1796.02        54.05 o
  -2   8   4       5929.23       6091.54       115.84 o
  -2   8   4      14985.55      14219.75       330.52 o
  -1   8   4        486.15        609.69        29.32 o
  -1   8   4       1228.69       1641.11        40.89 o
   0   8   4       1807.87       1353.07        36.62 o
   1   8   4        459.23        567.26        23.78 o
   1   8   4       1160.65       1767.69        50.08 o
   2   8   4       2219.47       1790.62        45.90 o
   2   8   4       5609.49       5112.06       128.43 o
   3   8   4       3570.53       3759.57        80.16 o
   4   8   4        885.60        966.18        35.22 o
   4   8   4        350.40        392.60        22.72 o
   5   8   4        630.99        606.10        28.35 o
   5   8   4       1594.77       1654.66        59.81 o
   6   8   4       5495.98       5584.13       137.11 o
   7   8   4        113.32         81.74        31.47 o
   7   8   4        286.40        254.75        44.84 o
   8   8   4        123.58        133.43        44.14 o
   8   8   4        312.33        348.04        43.73 o
   9   8   4        484.88        545.48        60.67 o
   9   8   4        191.85        110.19        46.97 o
  10   8   4        100.21        121.36        99.61 o
  10   8   4         31.01        -58.28        84.39 o
  11   8   4        160.79        185.86        63.29 o
  11   8   4         63.62         81.61        51.11 o
  12   8   4         21.89         30.28        52.96 o
  12   8   4         55.32         29.83        74.89 o
 -14   9   4         31.41         34.93       107.70 o
 -14   9   4         12.43         53.62        71.44 o
 -13   9   4         77.68        191.22       104.23 o
 -12   9   4          5.26         24.00        35.28 o
 -12   9   4         13.29         -6.00        35.90 o
 -11   9   4         66.82         17.30        32.19 o
 -11   9   4        168.87        160.31        35.24 o
 -10   9   4       1221.91       1168.19        68.55 o
  -9   9   4        260.69        243.09        25.39 o
  -9   9   4        103.15        108.17        24.64 o
  -8   9   4        534.96        498.02        27.38 o
  -8   9   4       1352.06       1518.32        47.09 o
  -7   9   4       4548.94       4314.52        76.43 o
  -7   9   4       1799.85       1820.34        44.28 o
  -6   9   4       1071.70       1037.30        38.70 o
  -6   9   4       1073.17       1082.89        70.73 o
  -6   9   4        424.03        351.65        25.43 o
  -5   9   4       2059.68       1878.87        36.48 o
  -5   9   4       5205.64       4764.05        94.88 o
  -4   9   4         97.26         88.48        11.10 o
  -4   9   4        245.82        299.10        23.97 o
  -3   9   4       8376.69       7980.49       166.61 o
  -2   9   4       2001.28       1915.40        53.95 o
  -2   9   4        791.83        794.91        23.62 o
  -1   9   4       1303.99       1243.85        40.60 o
  -1   9   4       3295.71       2940.97        72.31 o
   0   9   4         47.68        146.77        21.91 o
   1   9   4        430.65        389.52        18.83 o
   1   9   4       1088.42        912.89        36.02 o
   2   9   4        406.24        465.63        33.01 o
   2   9   4        160.73        185.87        18.75 o
   3   9   4       4148.28       3879.19       108.00 o
   4   9   4        603.99        663.73        27.67 o
   4   9   4       1526.52       1668.74        54.41 o
   5   9   4        443.13        431.86        25.45 o
   5   9   4       1119.98       1103.45        46.09 o
   6   9   4        311.77        221.83        51.73 o
   7   9   4        105.97        115.41        32.25 o
   7   9   4        267.83        293.08        40.47 o
   8   9   4          7.26         22.17        37.25 o
   8   9   4         18.35         -3.39        34.98 o
   9   9   4         22.85         -0.86        46.96 o
   9   9   4          9.04         14.61        42.56 o
  10   9   4          5.30        -31.98       102.71 o
  11   9   4          0.63        -28.91        55.64 o
  11   9   4          0.25         72.72        51.34 o
  12   9   4         10.16        -16.41        61.47 o
  12   9   4          4.02         25.68        53.42 o
 -14  10   4        312.44        395.75       120.39 o
 -14  10   4        123.62        132.54        74.76 o
 -13  10   4        425.64        409.98       111.05 o
 -12  10   4          5.11        -30.61        35.03 o
 -12  10   4          2.02         16.11        35.33 o
 -11  10   4        393.47        394.04        41.75 o
 -11  10   4        155.68        187.23        35.78 o
 -10  10   4       2932.41       2977.03        92.97 o
  -9  10   4         20.53         48.49        27.28 o
  -9  10   4          8.12         26.34        26.00 o
  -8  10   4          0.87         13.15        23.51 o
  -8  10   4          0.34        -15.87        19.70 o
  -7  10   4         49.03        160.74        17.97 o
  -7  10   4         19.40         27.40        15.22 o
  -6  10   4        850.42        765.63        35.44 o
  -6  10   4        336.48        345.84        26.32 o
  -6  10   4        854.67        711.50        64.76 o
  -5  10   4        316.19        285.53        15.79 o
  -5  10   4        799.15        765.12        37.25 o
  -4  10   4        671.07        650.00        21.30 o
  -4  10   4       1696.07       1567.99        49.37 o
  -3  10   4       1529.71       1632.92        52.72 o
  -2  10   4         17.94         41.27        10.79 o
  -2  10   4         45.33         94.28        18.46 o
  -1  10   4       1076.91       1223.95        42.36 o
  -1  10   4        426.09        428.05        22.56 o
   0  10   4      10919.04      10095.39       207.70 o
   1  10   4       3939.85       4159.40       112.04 o
   1  10   4       9957.58      10420.74       189.07 o
   2  10   4        143.90        167.71        15.71 o
   2  10   4        363.68        557.41        31.29 o
   3  10   4       2338.35       2577.19        84.24 o
   4  10   4       2048.39       1836.76        52.61 o
   4  10   4        810.47        754.47        29.69 o
   5  10   4       1098.57       1051.63        33.68 o
   5  10   4       2776.54       2611.04        69.09 o
   6  10   4       1933.46       1977.37        84.23 o
   6  10   4        595.06        560.32        79.49 o
   7  10   4         28.11        -15.28        32.38 o
   7  10   4         11.12         27.90        27.10 o
   8  10   4        776.78        832.04        58.17 o
   8  10   4        307.34        256.44        45.34 o
   9  10   4        459.29        442.08        55.49 o
   9  10   4       1160.81       1068.45        75.27 o
  10  10   4        530.56        583.78       104.67 o
  11  10   4         89.68         -2.85        57.79 o
  11  10   4         35.48         41.44        50.83 o
  12  10   4         31.65         61.73        66.64 o
  12  10   4         79.99        -22.36        60.44 o
 -15  11   4         70.92         30.42       108.42 o
 -14  11   4         35.63         54.89        60.79 o
 -14  11   4         14.10         35.02        74.24 o
 -13  11   4        576.21        712.47       108.95 o
 -12  11   4        580.03        504.22        47.68 o
 -12  11   4        229.50        194.54        40.56 o
 -11  11   4        440.49        427.97        41.97 o
 -11  11   4       1113.28       1070.45        56.54 o
 -10  11   4         95.97        321.05        69.12 o
  -9  11   4          5.14         65.01        28.58 o
  -9  11   4          2.03          0.25        25.97 o
  -8  11   4       2387.42       2285.75        57.83 o
  -8  11   4        944.61       1051.08        47.02 o
  -7  11   4        964.26        931.00        33.52 o
  -7  11   4       2437.07       2306.74        52.44 o
  -6  11   4         58.73         54.62        18.67 o
  -6  11   4         23.24         40.62        19.10 o
  -5  11   4       1677.07       1556.85        40.81 o
  -5  11   4        663.56        636.44        26.48 o
  -4  11   4         17.97         41.53        12.94 o
  -4  11   4         45.41         70.82        16.00 o
  -3  11   4       3129.59       3115.16        71.27 o
  -2  11   4       4697.27       4449.20       103.28 o
  -2  11   4       1858.54       1844.53        41.72 o
  -1  11   4         27.57         24.94        11.82 o
  -1  11   4         69.68         70.33        17.84 o
   0  11   4       1629.58       1575.30        59.79 o
   1  11   4         13.02          8.63        16.13 o
   1  11   4         32.90         55.13        16.42 o
   2  11   4        798.59        745.49        27.70 o
   2  11   4       2018.35       1852.16        46.77 o
   3  11   4       1575.13       1552.57        65.47 o
   4  11   4       1320.18       1376.40        38.99 o
   4  11   4       3336.64       3288.14        76.70 o
   5  11   4          7.68         28.95        18.19 o
   5  11   4         19.40         36.97        26.28 o
   6  11   4       1603.53       1510.27        67.75 o
   7  11   4         23.52          8.88        24.72 o
   7  11   4         59.44         82.99        35.13 o
   8  11   4       2358.43       2550.74        91.39 o
   8  11   4        933.14        963.29        64.33 o
   9  11   4          5.20         19.59        47.43 o
   9  11   4          2.06         14.07        42.05 o
  10  11   4        167.65        207.86        99.55 o
  11  11   4        276.36        287.23        59.34 o
  11  11   4        698.48        591.53        73.34 o
  12  11   4        360.12        481.86       128.87 o
  12  11   4        142.49         98.35        91.51 o
 -15  12   4         59.46       -100.81       100.81 o
 -14  12   4        184.58        228.03        83.15 o
 -14  12   4        466.50        518.90        74.14 o
 -13  12   4        157.40        148.59       109.92 o
 -12  12   4        136.17        133.71        40.34 o
 -12  12   4        344.15        403.48        46.09 o
 -11  12   4         27.12         12.91        32.99 o
 -11  12   4         68.55         98.92        36.39 o
 -10  12   4        661.35        682.99        67.14 o
  -9  12   4        611.90        600.67        40.30 o
  -9  12   4       1546.52       1491.19        58.20 o
  -8  12   4       2132.77       2185.50        56.85 o
  -8  12   4        843.86        906.24        43.74 o
  -7  12   4        105.41        104.59        20.76 o
  -7  12   4         41.71         36.79        21.15 o
  -6  12   4         14.06         53.71        20.41 o
  -6  12   4         35.53         56.42        26.81 o
  -6  12   4        662.82        606.64        57.10 o
  -5  12   4        668.89        738.24        36.25 o
  -5  12   4       1690.55       1659.64        37.50 o
  -4  12   4          4.59          2.29        11.87 o
  -4  12   4          1.82          9.57        14.06 o
  -3  12   4       2901.49       3027.53        70.51 o
  -2  12   4        365.74        337.25        19.47 o
  -2  12   4        924.38        832.12        30.72 o
  -1  12   4        414.45        389.87        24.92 o
  -1  12   4        163.98        139.05        17.15 o
   0  12   4         13.99        -13.39        25.65 o
   1  12   4       2694.87       2570.10        63.05 o
   1  12   4       1066.26       1054.68        33.81 o
   2  12   4         31.22         21.44        15.88 o
   2  12   4         12.35         20.23        15.04 o
   3  12   4       4492.12       4289.78        93.40 o
   4  12   4        960.19        986.03        42.60 o
   4  12   4        379.91        399.75        26.28 o
   5  12   4        639.07        550.68        30.69 o
   5  12   4       1615.19       1697.13        61.96 o
   6  12   4        743.80        769.77        65.17 o
   7  12   4       3702.78       3721.91       108.61 o
   7  12   4       1465.05       1477.10        55.78 o
   8  12   4        127.28         46.12        39.80 o
   8  12   4        321.70        397.64        56.82 o
   9  12   4        270.20        248.15        57.66 o
   9  12   4        106.91        175.14        48.43 o
  10  12   4        234.32         55.45       103.59 o
  11  12   4        113.28        183.75        63.09 o
  11  12   4         44.82        136.64        63.99 o
  12  12   4          9.69        -54.59       110.78 o
  12  12   4          3.83        -91.39        91.39 o
 -14  13   4         72.76        206.05        65.47 o
 -14  13   4         28.79        139.82       120.68 o
 -13  13   4        128.97        168.33        92.02 o
 -12  13   4        193.89        249.35        48.54 o
 -12  13   4         76.72        137.81        45.52 o
 -11  13   4        809.47        862.80        53.32 o
 -11  13   4        320.28        349.35        46.34 o
 -10  13   4        315.13        316.74        63.41 o
  -9  13   4        304.01        327.50        39.32 o
  -9  13   4        768.35        813.71        46.40 o
  -8  13   4         36.19         30.08        28.40 o
  -8  13   4         91.48        142.69        27.03 o
  -7  13   4         87.62         79.73        20.67 o
  -7  13   4         34.67         32.78        21.28 o
  -6  13   4       1291.36       1447.39        59.57 o
  -6  13   4       6899.22       6931.43       176.38 o
  -6  13   4       3263.78       3023.98        95.20 o
  -5  13   4       5209.38       5092.45        87.69 o
  -5  13   4       2061.16       2082.41        68.63 o
  -4  13   4        367.70        363.43        25.45 o
  -4  13   4        929.33        875.82        30.07 o
  -3  13   4       3434.51       3123.80        61.75 o
  -2  13   4       1150.50        956.75        33.79 o
  -2  13   4        455.21        403.65        23.29 o
  -1  13   4        146.00        169.15        18.26 o
  -1  13   4        368.99        363.47        28.37 o
   0  13   4      16620.32      15598.44       282.44 o
   1  13   4        679.78        660.02        28.18 o
   1  13   4       1718.08       1526.64        48.12 o
   2  13   4         64.95         82.00        16.99 o
   2  13   4        164.15        124.54        19.43 o
   3  13   4       4435.20       4424.52        88.49 o
   4  13   4       1665.69       1597.75        46.38 o
   4  13   4       4209.88       3841.37        79.97 o
   5  13   4        124.58        113.09        22.93 o
   5  13   4        314.86        299.78        33.75 o
   6  13   4        922.18        814.57        67.71 o
   7  13   4         16.97         33.11        32.33 o
   7  13   4         42.89         83.48        35.50 o
   8  13   4          1.09        -34.94        38.88 o
   8  13   4          2.76         62.39        55.84 o
   9  13   4         46.00         25.52        44.52 o
   9  13   4        116.26        112.06        54.12 o
  10  13   4        923.29        920.91       111.08 o
  11  13   4          1.03         76.81        59.37 o
  11  13   4          0.41        -61.23        61.23 o
  12  13   4         18.26        108.61        93.23 o
 -15  14   4         54.62        117.16       122.36 o
 -14  14   4          1.84         15.17        59.61 o
 -14  14   4          0.73         81.49        77.22 o
 -13  14   4        310.49        411.38        97.51 o
 -12  14   4        201.60        217.19        48.77 o
 -12  14   4        509.53        579.73        57.57 o
 -11  14   4        236.45        316.58        47.46 o
 -11  14   4         93.55        120.04        40.92 o
 -10  14   4        223.10        350.85        73.01 o
  -9  14   4         49.64         27.35        32.36 o
  -9  14   4        125.46        136.43        32.02 o
  -8  14   4        661.45        665.49        45.19 o
  -8  14   4       1671.75       1668.93        50.46 o
  -7  14   4       1062.22       1164.12        42.51 o
  -7  14   4        420.28        396.31        30.21 o
  -6  14   4        204.11        270.36        32.31 o
  -6  14   4        515.86        467.31        41.60 o
  -6  14   4       1370.29       1171.00        85.73 o
  -5  14   4        104.48        122.27        17.49 o
  -5  14   4         41.34         50.91        22.41 o
  -4  14   4       2307.13       2378.95        50.29 o
  -4  14   4        912.85        932.20        43.96 o
  -3  14   4       1155.32       1190.03        38.10 o
  -2  14   4       2238.53       2178.00        46.71 o
  -2  14   4        885.70        931.77        34.68 o
  -1  14   4         15.66         26.25        19.62 o
  -1  14   4          6.19         15.16        14.99 o
   0  14   4        244.02        198.71        30.45 o
   1  14   4        752.49        873.60        37.89 o
   1  14   4        297.73        294.00        22.43 o
   2  14   4        139.12        130.40        16.98 o
   2  14   4        351.62        350.24        24.62 o
   3  14   4       4186.33       4149.41        80.11 o
   4  14   4        219.19        195.49        23.49 o
   4  14   4        553.98        545.95        31.24 o
   5  14   4          1.82        -16.06        21.18 o
   5  14   4          4.61         43.86        27.00 o
   6  14   4       1023.84        989.28        69.76 o
   6  14   4        342.51        297.01        77.73 o
   7  14   4        216.69        202.55        39.51 o
   7  14   4         85.74        105.88        34.20 o
   8  14   4         22.48         -7.71        39.95 o
   8  14   4         56.82        111.85        48.91 o
   9  14   4        152.36         62.94        52.38 o
   9  14   4         60.28         26.09        45.71 o
  10  14   4        200.48        364.66       131.97 o
  11  14   4          2.33         50.93        58.59 o
  11  14   4          0.92         67.39        65.20 o
  12  14   4          2.23        -47.43        89.65 o
 -15  15   4          1.07        -49.65       123.07 o
 -15  15   4          2.72       -114.27       114.27 o
 -14  15   4         10.52         70.14        62.52 o
 -14  15   4          4.16         11.81        75.88 o
 -13  15   4        248.05        380.83        96.60 o
 -12  15   4         32.98         76.80        53.75 o
 -12  15   4         13.05         33.07        52.94 o
 -11  15   4         86.14         41.08        40.48 o
 -11  15   4        217.72        186.61        44.35 o
 -10  15   4       1873.94       2095.59        96.45 o
  -9  15   4          6.10        -11.61        31.12 o
  -9  15   4          2.42         54.27        34.17 o
  -8  15   4          3.44         -7.94        24.49 o
  -8  15   4          8.68         33.48        22.38 o
  -7  15   4       1306.17       1435.59        51.82 o
  -7  15   4       3301.21       3276.13        79.90 o
  -6  15   4       1416.08       1327.60        47.03 o
  -6  15   4       3579.00       3606.97       136.60 o
  -6  15   4       4946.30       5040.32       141.42 o
  -5  15   4         36.71         40.74        21.03 o
  -5  15   4         92.78         85.16        17.79 o
  -4  15   4        406.96        602.59        26.49 o
  -4  15   4        161.02        154.51        24.39 o
  -3  15   4      18022.58      17655.20       264.74 o
  -2  15   4       2583.67       2438.13        59.94 o
  -2  15   4       6529.98       6371.98       115.65 o
  -1  15   4        573.67        661.00        31.19 o
  -1  15   4       1449.90       1578.37        47.84 o
   0  15   4       1263.60       1157.95        41.45 o
   1  15   4      13665.38      12375.82       206.07 o
   1  15   4       5406.89       5470.13       102.55 o
   2  15   4          4.33         29.57        15.19 o
   2  15   4         10.95         71.03        16.84 o
   3  15   4       2784.96       2825.02        63.78 o
   4  15   4        650.89        680.70        38.91 o
   4  15   4        257.53        205.02        24.42 o
   5  15   4        102.28        110.01        32.52 o
   5  15   4         40.47         42.36        22.43 o
   6  15   4        640.20        674.44        78.98 o
   7  15   4         71.70        120.19        31.92 o
   7  15   4        181.21        145.47        38.15 o
   8  15   4         31.15         12.74        41.43 o
   8  15   4         78.73         51.98        47.48 o
   9  15   4         12.32         44.03        46.66 o
   9  15   4         31.15         14.72        52.16 o
  10  15   4         33.38        168.66       205.04 o
  11  15   4         75.36        -17.44        63.19 o
  11  15   4        190.47        154.45        78.34 o
  12  15   4         52.09        261.59       103.94 o
 -14  16   4        148.84         81.38        63.35 o
 -14  16   4         58.89        157.60        81.83 o
 -13  16   4        608.35        715.33        97.34 o
 -12  16   4        189.20        205.02        68.68 o
 -12  16   4         74.86        115.70        67.39 o
 -11  16   4          0.51         35.90        40.88 o
 -11  16   4          0.20        -38.58        38.58 o
 -10  16   4       1893.10       2155.53        97.65 o
  -9  16   4        696.91        758.91        52.09 o
  -9  16   4       1761.36       1817.12        74.87 o
  -8  16   4         40.54         48.81        24.97 o
  -8  16   4         16.04         -3.83        22.44 o
  -7  16   4        467.39        428.24        32.15 o
  -7  16   4       1181.27       1354.28        51.96 o
  -6  16   4       4038.01       3881.62       120.91 o
  -6  16   4       3296.00       3082.93       126.06 o
  -6  16   4       1304.11       1105.36       100.36 o
  -5  16   4       3234.81       3324.31        66.01 o
  -5  16   4       1279.90       1177.32        55.56 o
  -4  16   4       5418.75       5517.36        95.47 o
  -4  16   4       2144.00       2180.30        72.31 o
  -3  16   4       4390.88       4611.02        84.33 o
  -2  16   4       8027.30       7619.66       133.69 o
  -2  16   4       3176.11       2943.96        68.92 o
  -1  16   4         63.21        104.67        19.74 o
  -1  16   4         25.01         27.65        16.97 o
   0  16   4      21303.08      20038.95       319.92 o
   1  16   4        392.04        365.92        22.27 o
   1  16   4        155.11        190.80        21.35 o
   2  16   4        204.89        184.73        20.84 o
   2  16   4        517.83        596.12        30.25 o
   3  16   4       1922.37       1703.91        58.66 o
   4  16   4       6986.66       6571.91       135.75 o
   4  16   4       2764.36       2768.30        65.41 o
   5  16   4         69.77        100.34        24.67 o
   5  16   4        176.34        251.29        36.32 o
   6  16   4       1305.77       1327.36        90.42 o
   6  16   4        132.95        205.35        73.75 o
   7  16   4        553.57        545.41        40.84 o
   7  16   4       1399.08       1359.65        97.90 o
   8  16   4        203.20        196.56        47.01 o
   8  16   4        513.58        410.27        77.51 o
   9  16   4        173.98         56.95        48.26 o
   9  16   4        439.71        438.14        85.81 o
  10  16   4         35.82        154.73       204.39 o
  11  16   4          4.65         33.86        64.73 o
  11  16   4         11.75        106.89        75.62 o
  12  16   4          4.05         69.16        98.30 o
 -14  17   4         22.23        -59.63        59.81 o
 -14  17   4          8.80        235.39        86.84 o
 -13  17   4         17.68         65.78        94.41 o
 -12  17   4         61.18         32.77        65.76 o
 -12  17   4         24.21        -42.62        62.21 o
 -11  17   4          1.83         44.73        43.57 o
 -11  17   4          0.73         33.90        41.80 o
 -10  17   4       1532.84       1625.02       104.25 o
  -9  17   4        251.41        288.71        48.69 o
  -9  17   4         99.48        108.23        36.79 o
  -8  17   4       2197.39       2393.90        68.03 o
  -8  17   4        869.43        859.09        40.51 o
  -7  17   4       1762.70       1936.68        67.22 o
  -7  17   4       4455.04       4461.73       100.53 o
  -6  17   4        661.29        720.86        83.90 o
  -6  17   4        210.24        224.85        48.26 o
  -5  17   4       4428.22       4425.94        89.20 o
  -5  17   4       1752.08       1587.72        65.38 o
  -4  17   4       1259.09       1390.22        40.53 o
  -4  17   4        498.18        443.26        32.00 o
  -3  17   4       4895.57       4840.96        88.47 o
  -2  17   4         87.70         77.14        18.99 o
  -2  17   4        221.65        209.62        20.94 o
  -1  17   4       3695.06       3631.76        74.13 o
  -1  17   4       1462.00       1391.88        40.39 o
   0  17   4        749.34        764.69        32.84 o
   1  17   4       6175.48       5808.30       116.63 o
   1  17   4       2443.41       2317.18        70.83 o
   2  17   4         33.97         20.21        20.42 o
   2  17   4         85.85         86.34        21.06 o
   3  17   4       1789.27       1691.86        60.59 o
   4  17   4        358.10        390.18        33.41 o
   4  17   4        141.69        134.56        22.93 o
   5  17   4        286.80        247.82        27.62 o
   5  17   4        724.85        747.49        49.07 o
   6  17   4        534.20        523.94        80.01 o
   6  17   4        153.42         60.59        70.39 o
   7  17   4        713.87        728.96        77.72 o
   7  17   4        282.45        182.73        34.32 o
   8  17   4         16.88         16.56        42.74 o
   8  17   4         42.67          9.92        60.03 o
   9  17   4         60.26        118.09        59.98 o
   9  17   4        152.31         88.44        73.01 o
  10  17   4        244.68         74.70       202.09 o
  11  17   4         12.19        -74.35        74.35 o
  11  17   4          4.82         53.04        93.97 o
 -14  18   4         15.23        -24.11       112.75 o
 -14  18   4         38.49        -10.09       115.95 o
 -13  18   4          7.78         22.40        93.42 o
 -12  18   4        435.45        383.65        63.97 o
 -12  18   4        172.29        146.68        71.19 o
 -11  18   4        565.78        569.21        65.61 o
 -11  18   4        223.86        214.77        54.25 o
 -10  18   4         66.15         61.10       110.63 o
  -9  18   4        465.03        461.67        44.20 o
  -9  18   4        183.99        196.76        39.11 o
  -8  18   4        432.96        452.38        34.12 o
  -8  18   4       1094.27       1027.02        47.41 o
  -7  18   4        828.68        845.25        55.07 o
  -7  18   4       2094.41       2242.32        65.81 o
  -6  18   4        208.47        317.03        78.14 o
  -6  18   4         16.90        -39.17        39.17 o
  -6  18   4          6.69         -8.07        51.05 o
  -5  18   4          1.24         11.76        20.29 o
  -5  18   4          0.49        -25.16        25.16 o
  -4  18   4       2256.00       2272.88        53.19 o
  -4  18   4        892.62        900.72        51.99 o
  -3  18   4       1823.18       1836.88        59.17 o
  -2  18   4        710.85        701.05        34.15 o
  -2  18   4       1796.61       1870.67        62.76 o
  -1  18   4       2238.93       2330.71        61.21 o
  -1  18   4        885.86        929.07        34.88 o
   0  18   4        261.63        251.47        30.67 o
   1  18   4        525.74        653.25        34.39 o
   1  18   4        208.01        215.23        29.64 o
   2  18   4       2717.33       2634.82        63.86 o
   2  18   4       1075.15       1074.10        46.34 o
   3  18   4       8294.05       8559.40       166.84 o
   4  18   4         25.99         40.90        21.94 o
   4  18   4         65.69         72.22        26.98 o
   5  18   4         90.10         75.93        24.69 o
   5  18   4        227.71        149.32        43.72 o
   6  18   4       2568.20       2042.71       150.86 o
   6  18   4       2696.32       2665.52       119.78 o
   6  18   4       1016.14       1113.67       124.98 o
   7  18   4         33.74         35.10        32.32 o
   7  18   4         85.28         87.35        87.58 o
   8  18   4         16.68         92.98        65.97 o
   8  18   4          6.60         27.39        38.61 o
   9  18   4         32.59        125.21        59.86 o
   9  18   4         87.83       -179.61       201.92 o
   9  18   4         82.38         19.52       104.97 o
  10  18   4         86.35         54.53       213.79 o
  11  18   4         25.17          9.57        94.89 o
  11  18   4         63.62         30.21       104.83 o
 -14  19   4          3.23         55.95       124.60 o
 -14  19   4          8.16        115.62       117.97 o
 -13  19   4         27.28        200.28        94.82 o
 -12  19   4          0.63         90.86        56.61 o
 -12  19   4          0.25         51.21        68.75 o
 -11  19   4         50.11         -6.19        58.82 o
 -11  19   4        126.65         21.10        62.34 o
 -10  19   4        172.04        160.58        91.49 o
  -9  19   4        140.22        187.24        41.07 o
  -9  19   4        354.39        375.83        42.87 o
  -8  19   4         26.33         53.32        31.22 o
  -8  19   4         10.42          2.37        34.85 o
  -7  19   4         62.09         13.93        32.99 o
  -7  19   4        156.94        175.52        29.56 o
  -6  19   4       2882.23       3068.08       112.39 o
  -6  19   4        917.98        748.83        98.30 o
  -5  19   4        696.25        720.76        39.21 o
  -5  19   4        275.48        239.08        34.54 o
  -4  19   4       3858.93       3948.17        89.59 o
  -4  19   4       1526.84       1490.02        64.00 o
  -3  19   4       1767.49       1802.14        59.85 o
  -2  19   4       3028.10       3005.75        72.62 o
  -2  19   4       1198.11       1388.03        59.90 o
  -1  19   4        554.88        537.13        35.58 o
  -1  19   4       1402.40       1360.79        47.18 o
   0  19   4      10257.95       9709.51       181.25 o
   1  19   4       1084.12       1022.69        43.10 o
   1  19   4        428.95        456.46        36.40 o
   2  19   4         93.54         88.00        26.06 o
   2  19   4        236.42        258.82        26.70 o
   3  19   4       1710.37       1784.76        63.87 o
   4  19   4        400.80        376.20        34.93 o
   4  19   4        158.58        133.93        25.11 o
   5  19   4         11.41          7.65        24.16 o
   5  19   4         28.84         29.21        39.42 o
   6  19   4        297.07        421.88        99.22 o
   6  19   4        868.39        906.17        93.32 o
   7  19   4          0.43         -3.35        33.75 o
   7  19   4          1.08         51.72        87.88 o
   8  19   4         45.31         61.54        41.00 o
   8  19   4        114.51        234.18       103.93 o
   9  19   4         12.46        -39.75        56.76 o
   9  19   4        116.93        375.30       207.85 o
   9  19   4         31.50        -13.12       101.05 o
  10  19   4        425.98        193.53       211.07 o
  11  19   4         20.75        161.89       102.96 o
 -14  20   4        487.62        343.12       137.00 o
 -14  20   4        192.93        364.21       141.89 o
 -13  20   4        203.74        325.63        97.60 o
 -12  20   4          4.33        116.65        57.36 o
 -12  20   4          1.71         80.44        69.51 o
 -11  20   4        477.40        533.59        78.97 o
 -11  20   4        188.89        150.33        68.70 o
 -10  20   4        207.71        398.70       115.45 o
  -9  20   4         29.26         72.28        41.32 o
  -9  20   4         11.58         26.48        34.64 o
  -8  20   4          5.73         49.16        31.43 o
  -8  20   4          2.27          3.50        36.11 o
  -7  20   4         73.02         78.31        26.00 o
  -7  20   4         28.89         62.91        41.41 o
  -6  20   4         98.25        120.90        70.62 o
  -6  20   4        240.83        145.38        69.01 o
  -5  20   4        145.20        120.88        27.90 o
  -5  20   4         57.45         59.62        29.73 o
  -4  20   4         26.05        -14.16        26.85 o
  -4  20   4         65.84         26.81        22.81 o
  -3  20   4       1273.63       1252.87        54.78 o
  -2  20   4         50.51         49.66        21.26 o
  -2  20   4         19.98         18.49        25.85 o
  -1  20   4        594.02        591.21        38.57 o
  -1  20   4       1501.32       1372.11        49.12 o
   0  20   4          3.65         85.53        30.88 o
   1  20   4        186.40        233.33        26.55 o
   1  20   4         73.75        111.94        28.56 o
   2  20   4         48.67         52.82        24.88 o
   2  20   4         19.26        -11.38        27.62 o
   3  20   4       3405.40       3361.99        87.97 o
   4  20   4          6.25         15.40        27.63 o
   4  20   4          2.47         -6.19        23.82 o
   5  20   4        618.13        658.06        48.24 o
   5  20   4        244.57        247.87        29.80 o
   6  20   4          4.08         -9.49        72.65 o
   6  20   4        314.01        136.69        84.03 o
   7  20   4        479.66        615.49       119.67 o
   7  20   4        189.78        154.18        38.16 o
   8  20   4        149.31        173.60        46.26 o
   8  20   4        377.36        364.98       112.41 o
   9  20   4        448.41        184.15       110.31 o
   9  20   4        177.42        129.41        66.65 o
   9  20   4        469.94        479.58       217.16 o
  10  20   4        210.24         19.04       211.37 o
  11  20   4          0.29        157.19       103.97 o
 -14  21   4          0.09        -84.35       122.29 o
 -14  21   4          0.23         50.89       120.78 o
 -13  21   4        262.45        269.63       119.05 o
 -12  21   4         42.66          6.06        69.09 o
 -12  21   4         16.88         -8.72        69.72 o
 -11  21   4        228.34        287.87        72.07 o
 -11  21   4        577.11        536.45       108.72 o
 -10  21   4        361.73        473.61       121.41 o
  -9  21   4          1.86          3.30        39.64 o
  -9  21   4          4.70         28.85        42.33 o
  -8  21   4        587.40        539.84        44.23 o
  -8  21   4        232.41        307.66        46.12 o
  -7  21   4        326.60        378.91        33.14 o
  -7  21   4        129.22        146.40        46.90 o
  -6  21   4       1017.61       1119.65       127.10 o
  -6  21   4       1091.28       1166.53        83.61 o
  -5  21   4        411.17        421.43        43.79 o
  -5  21   4        162.68        216.26        34.52 o
  -4  21   4         26.49         65.58        24.65 o
  -4  21   4         10.48        -21.25        38.04 o
  -3  21   4       2384.11       2443.78        82.77 o
  -2  21   4       1356.36       1296.93        48.57 o
  -2  21   4        536.66        555.64        43.67 o
  -1  21   4         19.80         20.98        24.64 o
  -1  21   4         50.03         88.56        22.96 o
   0  21   4        102.92        111.40        31.93 o
   1  21   4       4099.59       4004.15       106.60 o
   1  21   4       1622.06       1544.47        63.08 o
   2  21   4       1293.87       1174.82        50.82 o
   2  21   4        511.94        586.64        44.03 o
   3  21   4        166.57        152.00        45.16 o
   4  21   4         69.06         71.46        35.50 o
   4  21   4        174.54        188.93        32.57 o
   5  21   4        212.91        177.02        29.50 o
   5  21   4        538.10        467.97        44.24 o
   6  21   4       1300.18       1145.83       101.58 o
   6  21   4        514.23        683.03       113.67 o
   7  21   4        153.10        152.02        44.32 o
   7  21   4        386.93        322.29       106.65 o
   8  21   4          4.23        -32.81        40.95 o
   8  21   4         10.70         92.53       105.68 o
   9  21   4          0.16        104.82        99.00 o
   9  21   4          0.06          1.50        60.77 o
   9  21   4          1.32        -65.89       206.17 o
  10  21   4          2.15       -140.57       212.95 o
  11  21   4         69.37        285.06       110.29 o
 -13  22   4         50.42       -169.27       169.27 o
 -12  22   4         24.28         89.27        70.06 o
 -12  22   4          9.61        -29.66        69.57 o
 -11  22   4         73.06         65.24        68.21 o
 -11  22   4        184.66        365.71       102.27 o
 -10  22   4        418.86        261.24       162.53 o
  -9  22   4        376.62        423.19        74.07 o
  -9  22   4        149.02        128.56        45.48 o
  -9  22   4        423.49        398.45       138.07 o
  -8  22   4        444.61        457.08        51.02 o
  -8  22   4       1123.70       1016.12        55.15 o
  -7  22   4          0.41        -18.07        26.36 o
  -7  22   4          0.16         10.16        34.21 o
  -6  22   4       1575.69       1632.60        92.58 o
  -5  22   4        315.57        389.81        44.28 o
  -5  22   4        124.86        133.79        34.61 o
  -4  22   4         93.11         86.09        26.36 o
  -4  22   4         36.84         59.55        30.79 o
  -3  22   4        194.00        223.31        49.97 o
  -2  22   4         68.84         55.67        23.96 o
  -2  22   4         27.24         -8.30        31.56 o
  -1  22   4        383.03        370.90        35.46 o
  -1  22   4        968.07        943.63        43.47 o
   0  22   4       1180.19       1169.47        47.97 o
   1  22   4         38.69        -27.16        27.16 o
   1  22   4         97.80         68.79        29.33 o
   2  22   4        212.73        203.22        29.96 o
   2  22   4         84.17         78.49        32.00 o
   3  22   4        195.20        206.38        52.37 o
   4  22   4        610.56        611.41        49.80 o
   4  22   4       1543.13       1556.51        61.82 o
   5  22   4         86.36         76.82        28.96 o
   5  22   4        218.27        234.93        39.89 o
   6  22   4         29.43         64.28        90.96 o
   6  22   4         10.65        -49.76        71.81 o
   7  22   4         12.93        -56.57        60.40 o
   7  22   4          5.11         47.46        42.62 o
   8  22   4        136.46        168.01        53.82 o
   8  22   4        344.90        207.46       109.53 o
   9  22   4          5.15        -16.89        89.06 o
   9  22   4         13.02          4.76        96.61 o
   9  22   4         15.86       -186.39       212.23 o
 -13  23   4          5.71         38.95       176.87 o
 -12  23   4          6.73        -36.61        69.59 o
 -12  23   4         17.00        -40.33        68.25 o
 -11  23   4         60.98         74.35        90.45 o
 -11  23   4         24.13         54.98        66.56 o
 -10  23   4         42.47         83.98       160.76 o
  -9  23   4        321.04        317.75        71.00 o
  -9  23   4        127.02        186.41        64.10 o
  -9  23   4        365.20        329.35       143.45 o
  -8  23   4       1183.35       1091.50        64.04 o
  -8  23   4        468.21        529.45        53.83 o
  -7  23   4         25.22         52.36        37.53 o
  -7  23   4         63.75         73.70        30.08 o
  -6  23   4        124.90        126.23        75.48 o
  -5  23   4       4156.37       4342.91       130.18 o
  -5  23   4       1644.52       1606.27        72.69 o
  -4  23   4        363.69        413.04        43.03 o
  -4  23   4        919.20        971.84        58.56 o
  -3  23   4       1631.70       1745.86        74.04 o
  -2  23   4       3445.49       3546.85        85.38 o
  -2  23   4       1363.25       1328.62        75.68 o
  -1  23   4        123.68        101.90        33.76 o
  -1  23   4        312.58        305.91        30.63 o
   0  23   4        153.57         94.91        39.42 o
   1  23   4        118.39        146.35        32.66 o
   1  23   4        299.23        283.36        37.17 o
   2  23   4       1022.41        992.67        62.62 o
   2  23   4        404.53        412.91        42.70 o
   3  23   4        973.57        950.09        63.59 o
   4  23   4         41.89         30.98        35.30 o
   4  23   4        105.88        148.83        37.34 o
   5  23   4        463.54        433.36        46.77 o
   5  23   4        183.41        258.73        43.06 o
   6  23   4        369.31        270.04        97.06 o
   7  23   4         18.41         -8.45        48.89 o
   7  23   4         46.53         66.49        94.56 o
   7  23   4         68.50         84.91       168.09 o
   8  23   4         24.11        111.16        55.23 o
   8  23   4         60.94        179.63       111.84 o
   9  23   4          1.81        113.94       118.82 o
   9  23   4          0.72         87.50        68.07 o
 -13  24   4         17.47        -71.91       168.43 o
 -12  24   4         56.92        129.97        76.55 o
 -12  24   4         22.52          3.37        74.89 o
 -11  24   4        562.61        641.16        88.64 o
 -11  24   4        222.61        282.82        77.81 o
 -10  24   4        132.90        370.49       168.89 o
  -9  24   4        111.23         51.34        52.14 o
  -9  24   4         44.01         85.78        62.37 o
  -8  24   4        112.50        148.28        44.18 o
  -8  24   4        284.33        309.82        45.60 o
  -7  24   4        268.66        361.38        37.28 o
  -7  24   4        106.30        156.64        40.92 o
  -6  24   4        550.16        556.58        67.96 o
  -5  24   4        608.41        656.09        44.87 o
  -5  24   4        240.73        191.31        38.94 o
  -4  24   4        337.12        334.31        52.51 o
  -4  24   4        133.39        186.08        37.42 o
  -3  24   4          8.61         29.72        57.32 o
  -2  24   4       2994.00       3062.40        79.28 o
  -2  24   4       1184.61       1190.25        73.30 o
  -1  24   4       1409.24       1491.29        64.98 o
  -1  24   4        557.59        420.16        53.14 o
   0  24   4        902.76        868.49        52.60 o
   1  24   4        909.62        927.51        52.93 o
   1  24   4       2298.97       2421.12        81.49 o
   2  24   4       1094.37        985.81        63.69 o
   2  24   4        433.00        481.66        45.33 o
   3  24   4         88.57         98.19        52.63 o
   4  24   4         67.54         -8.86        36.12 o
   4  24   4        170.69        212.09        40.70 o
   5  24   4        169.65        274.35        43.96 o
   5  24   4         67.12         41.37        39.61 o
   6  24   4        157.69        229.08        74.57 o
   7  24   4         78.70        128.08        53.70 o
   7  24   4        198.90        221.74        73.72 o
   8  24   4         37.08        -29.86        52.81 o
   8  24   4         93.72        121.33       111.73 o
   9  24   4        226.52        569.61       234.58 o
   9  24   4         18.59        -45.34        64.58 o
 -13  25   4         72.06        273.85       179.86 o
 -12  25   4          7.42        -11.63        75.77 o
 -12  25   4         18.74         17.04        72.81 o
 -11  25   4         37.66         54.72        69.27 o
 -11  25   4         14.90        -64.31        64.31 o
 -10  25   4        107.98         51.06       107.71 o
  -9  25   4         66.03       -138.33       138.33 o
  -9  25   4          6.41         36.24        62.24 o
  -9  25   4         16.19         56.75        83.06 o
  -8  25   4         57.28         59.27        42.76 o
  -8  25   4        144.77        205.07        57.95 o
  -7  25   4        131.11        107.70        36.84 o
  -7  25   4        331.38        297.20        40.06 o
  -6  25   4        507.46        422.93        67.75 o
  -5  25   4         16.45          2.28        28.91 o
  -5  25   4          6.51         20.97        35.02 o
  -4  25   4        144.63        177.42        37.23 o
  -4  25   4        365.55        468.04        59.57 o
  -3  25   4       1122.60       1225.80        78.42 o
  -2  25   4        328.38        278.48        42.59 o
  -2  25   4        129.93         72.87        39.83 o
  -1  25   4        545.86        597.66        58.66 o
  -1  25   4       1379.60       1487.25        65.34 o
   0  25   4         61.75          9.45        41.87 o
   1  25   4       1623.26       1647.76        79.88 o
   1  25   4        642.26        674.00        41.27 o
   2  25   4        102.27         72.05        36.25 o
   2  25   4        258.47        221.02        43.03 o
   3  25   4        263.97        353.25        62.33 o
   4  25   4        129.06          3.73        43.66 o
   4  25   4        326.20        304.27        49.01 o
   5  25   4        286.17        264.80        44.08 o
   5  25   4        113.23        100.32        40.74 o
   6  25   4        148.24        118.55        75.99 o
   7  25   4          0.05         47.04        69.34 o
   7  25   4          0.02         13.75        83.60 o
   8  25   4         77.56         47.23        55.96 o
   8  25   4        196.02         43.68       112.13 o
   9  25   4          0.16          9.78        68.59 o
   9  25   4          9.51         85.44       228.25 o
 -12  26   4         45.01         18.12       105.44 o
 -12  26   4         17.81        137.20       117.47 o
 -11  26   4        290.89        390.84        83.38 o
 -11  26   4        115.10        193.39        78.17 o
 -10  26   4        197.03        353.14       115.78 o
  -9  26   4          7.48          1.17        82.36 o
  -9  26   4         11.72         36.20       145.88 o
  -9  26   4          2.96        -59.66        59.66 o
  -8  26   4        130.51        121.12        54.76 o
  -8  26   4         51.64         30.50        42.77 o
  -7  26   4          3.39          6.77        42.05 o
  -7  26   4          1.34        -18.82        34.44 o
  -6  26   4        316.71        365.66        81.99 o
  -5  26   4          1.20        -12.15        34.69 o
  -5  26   4          3.02         58.39        46.11 o
  -4  26   4        149.19        180.65        39.09 o
  -4  26   4        377.05        341.21        56.18 o
  -3  26   4        470.12        594.19        91.00 o
  -2  26   4        314.73        279.31        43.15 o
  -2  26   4        124.53        156.18        42.80 o
  -1  26   4        127.07         87.39        36.80 o
  -1  26   4         50.28        114.13        43.48 o
   0  26   4        553.34        629.00        67.20 o
[truncated: 584,971 more chars]
