# Supplementary material for: A systematic structural study of halogen bonding versus hydrogen bonding within competitive supramolecular systems
Source: IUCrJ. 2015 Jul 30;2(Pt 5):498–510. doi: 10.1107/S2052252515010854 (PMC4547818; doi:10.1107/S2052252515010854)
Supplement: Supplementary file 5 [file m-02-00498-BrCO2sup5.hkl]

#
# h,k,l, Fc-squared, Fo-squared, sigma(Fo-squared), status flag
#
data_BrCO2
_shelx_title ' BrCO2 in P-1'
_shelx_refln_list_code          4
_shelx_F_calc_maximum      183.91
_exptl_crystal_F_000       304.00
_reflns_d_resolution_high  0.6600

loop_
 _space_group_symop_operation_xyz
 'x, y, z'
 '-x, -y, -z'

_cell_length_a     7.3630
_cell_length_b     7.4800
_cell_length_c    12.4464
_cell_angle_alpha  80.617
_cell_angle_beta   84.893
_cell_angle_gamma  62.018

_shelx_F_squared_multiplier     1.000

loop_
 _refln_index_h
 _refln_index_k
 _refln_index_l
 _refln_F_squared_calc
 _refln_F_squared_meas
 _refln_F_squared_sigma
 _refln_observed_status
   1   0   0        155.69        161.01         3.63 o
   2   0   0      27837.16      39524.84       685.29 o
   3   0   0        860.31        991.18        17.96 o
   4   0   0       1543.25       2051.24        28.36 o
   5   0   0        787.46        870.37        14.01 o
   6   0   0          0.72          0.99         2.46 o
   7   0   0        270.75        287.75         8.28 o
   8   0   0         83.55         90.46         5.21 o
   9   0   0         33.98         40.84         6.90 o
  -8   1   0         97.06        102.89         8.27 o
  -7   1   0        417.34        414.92        11.93 o
  -6   1   0         57.10         63.41         3.31 o
  -5   1   0       1179.07       1380.68        19.16 o
  -4   1   0          1.04         -0.60         0.76 o
  -3   1   0        841.81        978.70        12.41 o
  -2   1   0        242.65        263.49         4.98 o
  -1   1   0         72.16        116.15         3.19 o
   0   1   0       1638.13       1703.40        37.49 o
   1   1   0        326.75        351.36         5.82 o
   2   1   0       1965.30       2078.18        41.88 o
   3   1   0        388.93        491.99         8.98 o
   4   1   0        502.81        529.93         7.22 o
   5   1   0       1346.21       1630.95        22.06 o
   6   1   0         16.82         15.62         1.75 o
   7   1   0       1158.09       1260.58        33.01 o
   8   1   0         21.06         24.35         4.44 o
   9   1   0        312.51        288.86        11.88 o
  -8   2   0         59.81         68.14         7.49 o
  -7   2   0         40.92         51.09         5.14 o
  -6   2   0         56.11         59.99         3.83 o
  -5   2   0        242.43        258.92         6.32 o
  -4   2   0         28.19         37.65         2.15 o
  -3   2   0        422.91        468.22         7.06 o
  -2   2   0         18.75         21.00         1.18 o
  -1   2   0        237.89        246.23         6.42 o
   0   2   0       1071.61       1118.86        22.97 o
   1   2   0          2.73          2.18         0.54 o
   2   2   0       3524.43       3804.61        70.60 o
   3   2   0        302.03        330.18         7.22 o
   4   2   0       1480.82       1714.51        25.60 o
   5   2   0        904.18       1037.04        14.85 o
   6   2   0         52.85         51.44         2.42 o
   7   2   0        812.98        897.18        21.21 o
   8   2   0         71.18         76.09         7.27 o
   9   2   0        282.33        287.80        12.52 o
  10   2   0         81.31         62.33         7.20 o
  -7   3   0          5.56         -5.40         6.24 o
  -6   3   0        116.64        126.47         7.31 o
  -5   3   0        142.77        144.08         6.49 o
  -4   3   0          2.48          2.98         1.70 o
  -3   3   0        510.96        575.65        10.25 o
  -2   3   0        447.11        479.53         7.44 o
  -1   3   0       1048.17       1191.99        18.65 o
   0   3   0       1941.10       1910.73        31.75 o
   1   3   0       1373.52       1466.12        25.91 o
   2   3   0       2364.17       2214.89        55.54 o
   3   3   0        696.11        814.76        13.19 o
   4   3   0       1357.02       1347.76        20.82 o
   5   3   0         70.08        103.10         4.49 o
   6   3   0        368.30        378.98         7.11 o
   7   3   0         74.61         84.72         5.74 o
   8   3   0         16.16         16.29         3.58 o
   9   3   0        182.47        184.74        12.02 o
  10   3   0         16.05         14.31         5.63 o
  -6   4   0        400.17        418.57        17.34 o
  -5   4   0        219.58        227.15        10.29 o
  -4   4   0        328.47        378.10        11.71 o
  -3   4   0        904.13        963.87        16.71 o
  -2   4   0          5.45          8.54         1.50 o
  -1   4   0       1550.10       1651.88        25.10 o
   0   4   0        641.69        682.02        12.80 o
   1   4   0       1144.69       1127.61        22.43 o
   2   4   0        721.38        677.56        13.01 o
   3   4   0        192.15        179.79         5.53 o
   4   4   0        566.44        559.36        13.58 o
   5   4   0         26.69         22.52         2.80 o
   6   4   0        397.69        390.84        12.45 o
   7   4   0        216.41        206.82         8.13 o
   8   4   0        113.90        123.56         7.25 o
   9   4   0        229.88        249.99        10.84 o
  10   4   0          0.94          0.91         4.96 o
  -5   5   0         33.48         34.50         6.03 o
  -4   5   0        288.62        280.22        10.40 o
  -3   5   0        170.45        165.84         6.37 o
  -2   5   0        171.40        174.76         5.40 o
  -1   5   0        561.43        548.21        11.71 o
   0   5   0         14.47         11.23         1.77 o
   1   5   0       1198.05       1132.96        22.29 o
   2   5   0        414.86        395.44         9.76 o
   3   5   0        702.87        626.41        14.08 o
   4   5   0        564.58        562.36        12.68 o
   5   5   0          1.97          2.70         1.98 o
   6   5   0        338.00        344.44        12.64 o
   7   5   0        198.75        202.29         8.36 o
   8   5   0         90.74         86.86         6.57 o
   9   5   0        169.18        168.04         9.13 o
  10   5   0          0.86         10.40         4.99 o
  -5   6   0          0.07          6.05         7.56 o
  -4   6   0        184.56        152.78        10.51 o
  -3   6   0        151.76        153.34         8.33 o
  -2   6   0         59.03         54.75         5.31 o
  -1   6   0        838.87        887.70        24.03 o
   0   6   0        314.85        356.67         9.80 o
   1   6   0       1778.17       1787.48        37.28 o
   2   6   0       1825.34       1868.07        43.50 o
   3   6   0       1533.36       1466.29        32.58 o
   4   6   0       1530.35       1582.10        34.50 o
   5   6   0        337.03        322.37         9.43 o
   6   6   0        388.57        394.75        14.67 o
   7   6   0          2.02          5.14         4.67 o
   8   6   0         71.25         70.15         6.02 o
   9   6   0         64.40         53.76         5.52 o
  10   6   0         15.56         14.90         5.49 o
  -3   7   0         37.82         48.28        13.02 o
  -2   7   0        330.80        353.83        18.41 o
  -1   7   0         76.49         83.16         7.24 o
   0   7   0        261.07        264.41        16.24 o
   1   7   0        213.86        212.59         8.28 o
   2   7   0         22.71         20.13         3.93 o
   3   7   0        574.80        564.16        31.84 o
   4   7   0        108.51         92.12         6.33 o
   5   7   0        472.06        474.93        13.19 o
   6   7   0        380.88        374.70        22.88 o
   7   7   0         12.61         15.85         5.46 o
   8   7   0        391.25        404.09        30.44 o
   9   7   0        108.54         97.96         7.96 o
  10   7   0        179.62        183.70        16.66 o
  -2   8   0        100.26         84.81        15.11 o
  -1   8   0         59.58         68.34         6.92 o
   0   8   0        140.42        138.13         7.89 o
   1   8   0        246.37        269.85        10.30 o
   2   8   0         15.65         20.86         5.28 o
   3   8   0        399.45        426.44        19.24 o
   4   8   0         52.84         58.58         9.65 o
   5   8   0        256.14        287.00        12.99 o
   6   8   0        116.95        116.30        20.15 o
   7   8   0         24.99         12.70         5.67 o
   8   8   0         68.68         74.76         8.97 o
   9   8   0         19.91          2.94        15.11 o
   0   9   0         62.64         65.02         9.33 o
   1   9   0        155.31        181.51        11.62 o
   2   9   0         32.54         30.74         5.94 o
   3   9   0        309.58        366.28        19.13 o
   4   9   0          3.60          5.04         5.64 o
   5   9   0        347.41        333.89        34.22 o
   6   9   0          9.80         19.73        12.60 o
   7   9   0        185.98        191.45        28.13 o
   8   9   0         46.92         58.36        19.31 o
   2  10   0          2.77          6.93         8.61 o
   3  10   0        252.82        242.69        30.65 o
   4  10   0          3.40          3.01         6.67 o
   5  10   0        200.09        222.73        15.78 o
   7  10   0         65.33         36.11        18.47 o
  -7 -10   1         26.06         18.47        15.95 o
  -6 -10   1         66.19         47.02        22.25 o
  -5 -10   1         82.79         83.89        13.35 o
  -4 -10   1          8.49         -2.22         7.96 o
  -3 -10   1        106.03        103.54        14.81 o
  -8  -9   1        221.21        212.03        30.65 o
  -7  -9   1         19.63          7.14        13.86 o
  -6  -9   1        198.52        178.86        26.45 o
  -5  -9   1         28.39         36.53        10.50 o
  -4  -9   1         30.09         30.62         9.66 o
  -3  -9   1        187.19        208.52        14.29 o
  -2  -9   1         28.45         14.07         6.83 o
  -1  -9   1        239.02        286.66        13.05 o
   0  -9   1        126.88        122.20        11.55 o
  -9  -8   1         32.73         24.77        18.47 o
  -8  -8   1        103.45        157.03        26.03 o
  -7  -8   1          2.48         -2.10        13.02 o
  -6  -8   1        233.66        233.02        28.97 o
  -5  -8   1         94.69        107.66        11.36 o
  -4  -8   1        325.91        366.55        17.63 o
  -3  -8   1        458.08        472.93        20.85 o
  -2  -8   1        120.71        138.39        10.75 o
  -1  -8   1        588.92        648.66        24.60 o
   0  -8   1          5.29          0.89         4.30 o
   1  -8   1        306.95        330.52        14.96 o
   2  -8   1        104.94         86.07        15.53 o
 -10  -7   1          6.16         -1.77         8.47 o
  -9  -7   1        139.29        150.31        25.61 o
  -8  -7   1        122.92        151.57        25.19 o
  -7  -7   1        122.88        137.29        22.67 o
  -6  -7   1        364.23        377.03        34.01 o
  -5  -7   1         10.18         14.50         4.67 o
  -4  -7   1        512.27        499.44        20.73 o
  -3  -7   1        315.78        289.00        14.29 o
  -2  -7   1        288.47        298.48        14.06 o
  -1  -7   1        381.61        384.29        16.67 o
   0  -7   1         10.77         14.52         3.41 o
   1  -7   1        196.12        222.07        10.39 o
   2  -7   1         69.31         64.16        14.07 o
   3  -7   1         80.60         73.05        13.86 o
 -10  -6   1          0.63         -2.52        10.08 o
  -9  -6   1        280.80        300.49        19.00 o
  -8  -6   1          1.80          6.45         4.17 o
  -7  -6   1        548.41        599.83        19.75 o
  -6  -6   1         76.33         81.75         6.74 o
  -5  -6   1        481.63        477.24        19.63 o
  -4  -6   1        137.93        131.19         6.75 o
  -3  -6   1         60.33         37.87         4.24 o
  -2  -6   1         12.62         10.56         2.34 o
  -1  -6   1        122.02        123.18         5.13 o
   0  -6   1         83.54         79.37         4.43 o
   1  -6   1        413.88        415.34        11.12 o
   2  -6   1          0.03          2.46         3.33 o
   3  -6   1        317.85        314.44        14.66 o
   4  -6   1         81.07         76.96         7.93 o
 -10  -5   1          1.60         -7.29         9.03 o
  -9  -5   1        305.88        309.82        14.42 o
  -8  -5   1        207.71        218.68         9.09 o
  -7  -5   1        902.54        935.77        50.15 o
  -6  -5   1        952.31       1028.65        31.45 o
  -5  -5   1        759.73        755.10        17.90 o
  -4  -5   1       1649.01       1615.49        34.65 o
  -3  -5   1          4.78          7.46         1.71 o
  -2  -5   1       1605.37       1600.05        33.83 o
  -1  -5   1        474.47        477.61        11.30 o
   0  -5   1        847.63        864.45        17.05 o
   1  -5   1        540.86        546.68        11.20 o
   2  -5   1        113.64        114.92         4.84 o
   3  -5   1        256.22        280.44        10.13 o
   4  -5   1         20.57         17.49         4.24 o
   5  -5   1        145.60        136.18         9.95 o
   6  -5   1         84.75         58.36        18.89 o
 -10  -4   1         72.45         66.87         9.15 o
  -9  -4   1        324.05        304.05        15.43 o
  -8  -4   1         17.58         21.60         4.03 o
  -7  -4   1        686.92        737.90        17.78 o
  -6  -4   1        655.17        712.97        15.40 o
  -5  -4   1        652.30        673.15        16.10 o
  -4  -4   1       1790.32       1890.54        41.53 o
  -3  -4   1         80.12         66.17         3.09 o
  -2  -4   1       1900.64       1854.90        42.29 o
  -1  -4   1        197.43        184.98         4.78 o
   0  -4   1       1780.61       1906.33        33.44 o
   1  -4   1        593.18        629.35        12.13 o
   2  -4   1        945.97       1123.54        19.67 o
   3  -4   1        558.32        613.34        12.01 o
   4  -4   1         86.75        104.65         5.96 o
   5  -4   1        305.19        332.31        22.51 o
   6  -4   1         36.33         35.27         6.64 o
 -10  -3   1         50.28         40.60         6.70 o
  -9  -3   1        328.19        320.65        16.16 o
  -8  -3   1         32.30         27.48         4.20 o
  -7  -3   1       1015.84       1119.75        30.82 o
  -6  -3   1         22.42         21.49         2.58 o
  -5  -3   1       1379.75       1500.43        29.27 o
  -4  -3   1        493.17        481.29        10.78 o
  -3  -3   1        319.62        312.02         8.29 o
  -2  -3   1        967.76        901.02        30.12 o
  -1  -3   1       1172.26       1223.08        33.72 o
   0  -3   1        602.52        572.35        15.46 o
   1  -3   1       3785.63       4422.83        63.97 o
   2  -3   1        164.48        169.84         3.56 o
   3  -3   1       2214.63       2670.67        41.25 o
   4  -3   1          1.21          0.33         1.79 o
   5  -3   1        718.95        790.18        19.58 o
   6  -3   1         38.61         35.32         4.33 o
   7  -3   1        135.37        143.10        11.96 o
 -10  -2   1         45.47         36.86        17.63 o
  -9  -2   1         48.58         59.30        11.34 o
  -8  -2   1        118.64        151.88        10.54 o
  -7  -2   1        389.37        405.21        11.30 o
  -6  -2   1        103.31        127.30         4.16 o
  -5  -2   1       1001.72       1062.11        17.91 o
  -4  -2   1        118.72        108.56         3.66 o
  -3  -2   1        857.65        883.88        21.35 o
  -2  -2   1       3098.09       3117.63        87.78 o
   0  -2   1       5552.44       5415.73       114.91 o
   1  -2   1        714.59        759.80        20.73 o
   2  -2   1       2305.39       2765.87        36.52 o
   3  -2   1       1131.77       1331.90        17.48 o
   4  -2   1        315.12        372.03         6.83 o
   5  -2   1        666.94        721.66        12.94 o
   6  -2   1          2.32          0.70         2.66 o
   7  -2   1        172.98        167.90         9.78 o
   8  -2   1         10.63         27.32         9.24 o
  -9  -1   1         61.96         46.46         4.89 o
  -8  -1   1        104.06        109.84         8.75 o
  -7  -1   1        750.95        811.61        28.94 o
  -6  -1   1         51.01         48.25         3.48 o
  -5  -1   1       2125.28       2590.67        39.60 o
  -4  -1   1          8.17          6.38         0.90 o
  -3  -1   1       2132.09       2449.23        42.33 o
  -2  -1   1        708.19        670.08        14.83 o
  -1  -1   1        473.92        496.60        12.84 o
   0  -1   1       3188.19       2593.60        79.84 o
   1  -1   1         34.45         46.26         1.43 o
   2  -1   1       2428.37       2774.93        44.29 o
   3  -1   1        381.50        502.80         6.29 o
   4  -1   1        640.88        708.98         8.68 o
   5  -1   1       1282.88       1509.98        21.67 o
   6  -1   1         41.23         45.44         3.37 o
   7  -1   1       1096.08       1085.15        25.01 o
   8  -1   1          8.66         16.21         4.11 o
  -9   0   1          0.11          0.88         4.19 o
  -8   0   1        212.08        214.75         7.92 o
  -7   0   1         86.32        113.40         8.13 o
  -6   0   1        535.50        693.75        16.94 o
  -5   0   1        584.69        622.51        12.10 o
  -4   0   1       1736.29       2446.23        37.95 o
  -3   0   1       1213.93       1407.40        22.82 o
  -2   0   1       3408.63       5008.14        87.36 o
  -1   0   1       1181.27       1336.73        20.37 o
   0   0   1        288.78        190.62         9.50 o
   2   0   1       5396.28       7299.14       122.79 o
   3   0   1         16.94         17.35         1.44 o
   4   0   1       1963.12       2495.04        31.25 o
   5   0   1        460.70        489.08         7.16 o
   6   0   1        179.19        181.38         4.23 o
   7   0   1        416.83        435.35        10.23 o
   8   0   1          1.74          2.76         3.37 o
   9   0   1         99.63         98.61        10.78 o
  -8   1   1        147.65        148.55         7.95 o
  -7   1   1        113.95        119.20         6.52 o
  -6   1   1        161.61        168.60         5.17 o
  -5   1   1       1367.45       1633.23        25.06 o
  -4   1   1         13.33         14.78         1.74 o
  -3   1   1       2813.00       3650.92        54.13 o
  -2   1   1        187.57        215.86         4.42 o
  -1   1   1        417.54        483.90         8.63 o
   0   1   1       1085.48        970.31        31.75 o
   1   1   1        278.73        325.39         5.77 o
   2   1   1       1655.55       1737.12        42.45 o
   3   1   1         18.21         14.91         3.03 o
   4   1   1       1033.74       1126.16        14.43 o
   5   1   1          8.74         11.15         1.29 o
   6   1   1        287.23        304.66         6.26 o
   7   1   1        234.82        254.37         8.04 o
   8   1   1         14.84         17.07         3.50 o
   9   1   1        291.39        284.68         9.37 o
  -8   2   1        369.40        356.48        12.65 o
  -7   2   1          9.74          9.46         3.70 o
  -6   2   1        456.60        487.85        12.09 o
  -5   2   1        283.81        287.61         6.19 o
  -4   2   1        282.68        326.81         5.39 o
  -3   2   1       1225.03       1348.40        21.47 o
  -2   2   1         17.96         30.69         1.43 o
  -1   2   1       1876.03       1907.58        49.45 o
   0   2   1        662.09        687.46        16.08 o
   1   2   1       1147.76       1012.73        14.06 o
   2   2   1       4918.64       5160.01        89.94 o
   3   2   1        321.66        314.93        10.85 o
   4   2   1       4260.56       5072.53        79.47 o
   5   2   1          3.11          4.62         1.27 o
   6   2   1       1357.42       1574.27        23.71 o
   7   2   1        105.84        114.69         7.33 o
   8   2   1        162.01        165.41         7.00 o
   9   2   1        142.59        143.54         9.33 o
  10   2   1          3.44          2.45         5.62 o
  -7   3   1          2.04         -6.60         7.69 o
  -6   3   1        391.24        377.38        13.81 o
  -5   3   1         83.60         80.46         6.33 o
  -4   3   1        713.67        762.10        12.02 o
  -3   3   1        778.56        891.77        16.20 o
  -2   3   1        394.23        419.72         6.41 o
  -1   3   1       1801.88       1911.78        29.62 o
   0   3   1         19.84         24.58         1.56 o
   1   3   1        908.27        821.05        17.41 o
   2   3   1        859.99        856.02        15.05 o
   3   3   1          6.65         21.88         1.28 o
   4   3   1       1221.49       1238.73        19.98 o
   5   3   1         74.25        101.10         3.17 o
   6   3   1        645.12        640.23        11.41 o
   7   3   1         71.76         65.61         5.85 o
   8   3   1        167.90        168.21         7.88 o
   9   3   1         72.66         66.03         6.18 o
  10   3   1         19.34         11.78         5.30 o
  -6   4   1        380.51        382.41        23.67 o
  -5   4   1         10.61          6.36         3.47 o
  -4   4   1       1249.05       1243.84        42.05 o
  -3   4   1         64.40         65.36         4.02 o
  -2   4   1       1444.21       1551.17        25.27 o
  -1   4   1        578.32        588.53        10.34 o
   0   4   1        167.88        186.74         4.06 o
   1   4   1       1363.67       1333.48        24.33 o
   2   4   1        499.08        469.25         8.97 o
   3   4   1        967.01        934.32        16.99 o
   4   4   1       1605.16       1682.81        27.57 o
   5   4   1        144.94        142.33         4.79 o
   6   4   1       1297.60       1379.62        24.54 o
   7   4   1          2.84         -1.09         2.71 o
   8   4   1        478.76        491.53        18.17 o
   9   4   1         34.24         27.11         6.85 o
  10   4   1         88.13         74.47         7.33 o
  -5   5   1         35.53         40.54         7.92 o
  -4   5   1        346.26        357.59        13.57 o
  -3   5   1        239.65        251.45         7.88 o
  -2   5   1        568.54        584.72        12.24 o
  -1   5   1        609.75        648.88        13.31 o
   0   5   1        262.72        256.65         7.91 o
   1   5   1       1599.98       1638.21        37.55 o
   2   5   1         33.76         32.20         3.88 o
   3   5   1       2388.12       2393.93        45.69 o
   4   5   1        653.43        642.60        12.25 o
   5   5   1        906.96        958.08        16.28 o
   6   5   1        924.66        964.10        19.08 o
   7   5   1          3.24          2.22         3.67 o
   8   5   1        576.80        586.99        19.38 o
   9   5   1        199.37        202.96        14.49 o
  10   5   1        182.51        188.34         9.15 o
  -5   6   1         28.37         36.11         9.24 o
  -4   6   1        193.33        182.10        12.60 o
  -3   6   1          4.44          5.26         4.84 o
  -2   6   1        600.35        647.88        23.74 o
  -1   6   1        202.46        209.93         7.40 o
   0   6   1        443.03        477.00        12.05 o
   1   6   1        783.42        827.43        20.43 o
   2   6   1          9.47         14.93         2.60 o
   3   6   1       1443.40       1467.83        37.54 o
   4   6   1        621.51        556.48        12.94 o
   5   6   1       1100.37       1149.51        26.43 o
   6   6   1        680.53        699.76        21.42 o
   7   6   1        225.52        236.69        13.04 o
   8   6   1        288.36        286.06        11.88 o
   9   6   1          0.11          1.07         4.69 o
  10   6   1         93.26         85.54        13.88 o
  -3   7   1          0.30         11.76        10.50 o
  -2   7   1        104.63        114.86        10.83 o
  -1   7   1          0.97         -3.79         3.79 o
   0   7   1         63.97         71.90         5.29 o
   1   7   1         33.93         36.25         3.84 o
   2   7   1          3.67         -1.90         2.89 o
   3   7   1         28.88         27.31         3.58 o
   4   7   1        109.73         89.70         6.64 o
   5   7   1         82.18         89.97         7.79 o
   6   7   1        193.08        177.51         8.67 o
   7   7   1        180.49        164.28        17.84 o
   8   7   1        178.88        191.15        16.16 o
   9   7   1         17.93         16.57         5.16 o
  10   7   1        107.28         96.79        11.04 o
  -2   8   1        112.88         97.83        15.95 o
  -1   8   1          2.34         -2.63         4.96 o
   0   8   1        293.05        289.81        11.10 o
   1   8   1         65.39         68.67         6.67 o
   2   8   1        198.20        177.72         9.50 o
   3   8   1        257.67        258.07        13.03 o
   4   8   1          0.40          2.15         4.07 o
   5   8   1        348.39        371.28        15.28 o
   6   8   1         84.84         89.24         6.37 o
   7   8   1        200.45        198.98        13.12 o
   8   8   1         65.81         74.64         8.47 o
   9   8   1         32.51         30.21        11.34 o
   0   9   1        247.42        232.54        16.43 o
   1   9   1         19.29         22.50         7.07 o
   2   9   1        212.66        244.36        12.32 o
   3   9   1         80.01         77.06         6.99 o
   4   9   1         58.58         75.89         9.66 o
   5   9   1        110.11        115.18         9.19 o
   6   9   1          0.04         -1.32         6.44 o
   7   9   1        109.50        108.32        20.57 o
   8   9   1         16.64         -2.12         6.30 o
   9   9   1         57.81         42.41         9.66 o
   1  10   1         27.00         20.15        11.76 o
   2  10   1        104.19        116.06         9.77 o
   3  10   1         20.45         30.19         8.75 o
   4  10   1         23.49         12.53         7.65 o
   5  10   1        165.60        184.21        20.99 o
   6  10   1          4.80          3.36         7.61 o
   7  10   1        196.30        182.22        28.97 o
  -7 -10   2         21.02         21.83        17.63 o
  -5 -10   2          1.63          1.73         8.89 o
  -4 -10   2         35.08         37.86        11.70 o
  -3 -10   2         59.26         47.33        12.57 o
  -8  -9   2        104.44        110.42        23.93 o
  -7  -9   2         75.40         55.42        19.31 o
  -6  -9   2        387.82        413.98        40.31 o
  -5  -9   2         45.63         41.33         9.66 o
  -4  -9   2        555.97        641.76        33.63 o
  -3  -9   2          1.43         -7.51         7.51 o
  -2  -9   2        333.84        388.31        25.09 o
  -1  -9   2         69.18         87.77        13.48 o
   0  -9   2         62.27         53.47        12.12 o
  -9  -8   2         70.23         82.71        21.41 o
  -8  -8   2         90.22         81.87        20.15 o
  -7  -8   2         83.85         63.82        18.05 o
  -6  -8   2        223.82        235.54        28.13 o
  -5  -8   2         41.51         38.02        14.60 o
  -4  -8   2        346.25        428.67        29.39 o
  -3  -8   2          0.83          6.30         7.56 o
  -2  -8   2        309.32        375.49        16.64 o
  -1  -8   2         83.12         84.63         7.58 o
   0  -8   2         91.20        102.23         7.69 o
   1  -8   2        167.40        155.81        12.44 o
   2  -8   2          0.60          5.88        11.76 o
 -10  -7   2         14.31         17.21        19.31 o
  -9  -7   2         84.67         93.63        22.67 o
  -8  -7   2         26.87         25.61        16.37 o
  -7  -7   2        237.05        271.65        30.23 o
  -6  -7   2        265.39        265.35        28.13 o
  -5  -7   2        122.98        107.97        17.63 o
  -4  -7   2        537.27        573.62        38.02 o
  -3  -7   2          6.75          8.50         4.30 o
  -2  -7   2        536.53        597.20        26.03 o
  -1  -7   2        115.82        112.29         6.32 o
   0  -7   2        267.88        302.91        11.94 o
   1  -7   2         88.12         94.56         7.35 o
   2  -7   2         35.89         31.88         7.26 o
   3  -7   2         26.27         33.09        10.71 o
 -10  -6   2          7.94         -7.90         8.75 o
  -9  -6   2        149.39        163.10        14.74 o
  -8  -6   2        118.18        144.03        11.94 o
  -7  -6   2        212.61        214.13        26.03 o
  -6  -6   2        494.31        487.03        39.89 o
  -5  -6   2         97.68         96.99         7.88 o
  -4  -6   2        506.47        485.63        27.45 o
  -3  -6   2         12.05          3.36         2.83 o
  -2  -6   2        444.61        430.24        17.51 o
  -1  -6   2        239.88        252.07         8.65 o
   0  -6   2        467.35        471.54        13.30 o
   1  -6   2        426.75        449.47        20.42 o
   2  -6   2        244.57        248.80         9.70 o
   3  -6   2        375.70        408.91        13.91 o
   4  -6   2         11.54         11.87         5.80 o
 -10  -5   2        123.09        115.93        11.55 o
  -9  -5   2         21.19         21.92         6.16 o
  -8  -5   2         45.22         41.72         6.07 o
  -7  -5   2        483.74        534.40        24.45 o
  -6  -5   2        107.00        102.41        11.77 o
  -5  -5   2       1893.32       2122.58        63.58 o
  -4  -5   2        969.22        880.57        37.93 o
  -3  -5   2       1599.77       1589.04        47.06 o
  -2  -5   2       1549.98       1494.71        36.00 o
  -1  -5   2         45.92         45.39         2.88 o
   0  -5   2        962.36        996.53        24.82 o
   1  -5   2        296.83        297.51         8.93 o
   2  -5   2        230.72        239.85         7.33 o
   3  -5   2        318.70        328.12        11.30 o
   4  -5   2          0.97         -2.05         3.41 o
   5  -5   2        127.72        123.75        11.56 o
 -10  -4   2        176.42        170.86        13.51 o
  -9  -4   2         46.64         37.99         7.56 o
  -8  -4   2        200.81        204.71        14.01 o
  -7  -4   2        342.77        356.04        11.59 o
  -6  -4   2          4.35          8.34         2.20 o
  -5  -4   2        964.14       1026.26        36.85 o
  -4  -4   2        265.27        234.91         9.34 o
  -3  -4   2       1046.06        923.14        25.40 o
  -2  -4   2        509.96        434.15        11.36 o
  -1  -4   2        134.12        122.56         3.72 o
   0  -4   2        479.23        440.88        11.07 o
   1  -4   2        142.10        140.60         4.02 o
   2  -4   2        441.68        468.30         9.55 o
   3  -4   2        372.38        399.83        10.84 o
   4  -4   2        119.56        135.81         7.19 o
   5  -4   2        237.33        248.33        11.95 o
   6  -4   2         10.87         11.86         5.49 o
 -10  -3   2        118.16        102.84        10.68 o
  -9  -3   2         23.73         17.51         6.81 o
  -8  -3   2        177.87        175.58        11.28 o
  -7  -3   2        272.05        282.94        11.96 o
  -6  -3   2         69.82         67.82         4.10 o
  -5  -3   2       1103.90       1220.22        23.70 o
  -4  -3   2        103.43        110.07         7.03 o
  -3  -3   2       3204.74       3268.73       100.72 o
  -2  -3   2       1578.87       1495.12        43.19 o
  -1  -3   2       3223.93       3194.80        60.44 o
   0  -3   2       3253.58       3270.84        86.15 o
   1  -3   2        127.17        148.81         3.19 o
   2  -3   2       2227.97       2481.95        38.62 o
   3  -3   2        402.41        519.52         9.95 o
   4  -3   2        566.47        654.80        12.56 o
   5  -3   2        566.29        666.40        18.30 o
   6  -3   2         18.62         27.86         4.52 o
   7  -3   2        239.00        245.15        12.16 o
  -9  -2   2          0.85          6.42         5.45 o
  -8  -2   2         54.14         55.01         7.13 o
  -7  -2   2        169.48        169.26         8.33 o
  -6  -2   2         25.65         25.18         2.64 o
  -5  -2   2       1003.16       1099.10        19.59 o
  -4  -2   2         12.54         19.06         1.45 o
  -3  -2   2       2680.30       2637.84        64.14 o
  -2  -2   2        363.59        379.07        15.13 o
  -1  -2   2       3521.46       2979.29       148.63 o
   0  -2   2        858.18        783.56        41.57 o
   1  -2   2       1142.44       1191.52        24.66 o
   2  -2   2       1048.89       1213.20        16.29 o
   3  -2   2          0.68         -0.02         0.95 o
   4  -2   2        527.02        589.34        10.99 o
   5  -2   2        288.54        328.70         8.15 o
   6  -2   2         57.47         73.68         7.24 o
   7  -2   2        306.81        298.09        12.78 o
   8  -2   2          3.90          4.78         9.66 o
  -9  -1   2        103.62         88.89         7.76 o
  -8  -1   2        363.75        379.76        13.54 o
  -7  -1   2          8.68          6.51         5.88 o
  -6  -1   2        484.81        535.71        16.24 o
  -5  -1   2        724.92        845.16        17.98 o
  -4  -1   2        318.53        367.86         7.71 o
  -3  -1   2       1656.40       1808.42        33.05 o
  -2  -1   2        112.90        102.32         3.29 o
  -1  -1   2        818.14        772.31        18.36 o
   1  -1   2        448.83        463.94        20.15 o
   2  -1   2        513.30        556.35         8.69 o
   3  -1   2        266.34        397.35         5.87 o
   4  -1   2        624.71        691.11         9.01 o
   5  -1   2          7.48         17.00         1.61 o
   6  -1   2        224.14        226.15         6.51 o
   7  -1   2         81.06         98.29         6.30 o
   8  -1   2         24.13         22.34         5.20 o
  -9   0   2         15.70         17.11         4.50 o
  -8   0   2        348.41        344.01        13.18 o
  -7   0   2          1.68          4.01         3.50 o
  -6   0   2        492.06        547.55        14.02 o
  -5   0   2        271.41        283.63        11.55 o
  -4   0   2        619.03        755.07        14.49 o
  -3   0   2       1182.60       1233.34        20.64 o
  -2   0   2       1452.11       1878.14        39.82 o
  -1   0   2       1095.51        966.86        19.67 o
   0   0   2        219.34        165.90         7.16 o
   1   0   2        369.08        310.17         9.92 o
   2   0   2       2638.08       3136.72        76.64 o
   3   0   2        129.59        126.52         2.40 o
   4   0   2       2693.38       3354.68        39.49 o
   5   0   2          5.87          5.56         1.24 o
   6   0   2        891.56        986.09        15.84 o
   7   0   2        143.52        146.82         5.35 o
   8   0   2        118.50        105.03         5.78 o
   9   0   2        129.31        113.32         7.55 o
  -8   1   2        158.85        165.38        12.05 o
  -7   1   2          2.46          4.98         3.20 o
  -6   1   2        526.65        579.24        16.64 o
  -5   1   2       1229.16       1486.39        28.36 o
  -4   1   2        724.90        808.97        13.72 o
  -3   1   2      12701.49      16876.08       267.20 o
  -2   1   2        364.51        386.89         8.05 o
  -1   1   2      33823.34      39101.45       797.24 o
   0   1   2          5.79          4.76         1.31 o
   1   1   2      13573.42      14100.49       376.46 o
   2   1   2        648.79        641.81        14.77 o
   3   1   2        903.05       1078.65        24.32 o
   4   1   2        724.16        788.70        11.48 o
   5   1   2          6.47          7.52         1.19 o
   6   1   2        389.78        407.88         7.90 o
   7   1   2         95.68        101.34         4.53 o
   8   1   2        135.49        145.91         6.53 o
   9   1   2        308.36        288.17        11.70 o
  -8   2   2        119.97        107.09         9.02 o
  -7   2   2         59.59         66.29         8.44 o
  -6   2   2        337.58        366.60         9.30 o
  -5   2   2          5.28          5.49         2.30 o
  -4   2   2        435.38        484.46         9.62 o
  -3   2   2        207.69        214.84         4.44 o
  -2   2   2        474.24        516.39         8.83 o
  -1   2   2       1317.06       1317.06        25.57 o
   0   2   2        455.30        481.51        11.37 o
   1   2   2       1603.39       1446.00        37.70 o
   2   2   2        247.58        278.75         5.86 o
   3   2   2        490.71        470.26         9.24 o
   4   2   2       2431.70       2960.17        45.59 o
   5   2   2         30.56         32.31         2.18 o
   6   2   2       1755.03       2052.01        28.73 o
   7   2   2         30.67         33.99         3.05 o
   8   2   2        338.71        356.41         9.43 o
   9   2   2        110.17        108.39         7.00 o
  10   2   2          1.71         -5.04         7.98 o
  -7   3   2         84.05         78.16         7.58 o
  -6   3   2         87.03         94.63         8.25 o
  -5   3   2         66.16         74.25         4.21 o
  -4   3   2        345.08        369.21         7.35 o
  -3   3   2         35.41         43.67         2.08 o
  -2   3   2        483.11        507.34         8.61 o
  -1   3   2       1346.28       1459.29        22.41 o
   0   3   2        107.49        111.56         3.82 o
   1   3   2       3913.58       4036.37        90.91 o
   2   3   2        250.59        242.31        13.76 o
   3   3   2       1970.38       2027.29        27.99 o
   4   3   2       1196.61       1299.46        19.32 o
   5   3   2        216.97        196.82         4.68 o
   6   3   2       1072.50       1167.62        20.02 o
   7   3   2          1.45          3.36         2.44 o
   8   3   2        376.78        387.37         9.49 o
   9   3   2         35.05         34.12         5.15 o
  10   3   2         56.37         59.66        13.17 o
  -6   4   2         19.70         15.47         5.38 o
  -5   4   2          9.18         12.64         3.60 o
  -4   4   2        267.15        274.48         8.79 o
  -3   4   2         55.13         48.26         2.88 o
  -2   4   2        982.75       1054.88        19.41 o
  -1   4   2        462.37        444.51         8.52 o
   0   4   2       1695.26       1795.74        32.22 o
   1   4   2       1120.00       1005.98        19.99 o
   2   4   2       1496.73       1640.61        26.42 o
   3   4   2       1253.65       1108.26        19.78 o
   4   4   2        219.24        272.98         5.21 o
   5   4   2        552.56        551.87        11.35 o
   6   4   2        174.53        169.29         5.36 o
   7   4   2         45.72         48.88         3.93 o
   8   4   2        442.02        477.10        14.19 o
   9   4   2         23.87         21.70         7.00 o
  10   4   2        229.34        213.06        11.22 o
  -6   5   2         35.91         11.76        18.47 o
  -5   5   2        182.71        178.69        11.24 o
  -4   5   2        243.44        235.03        12.56 o
  -3   5   2         24.38         25.74         3.05 o
  -2   5   2        652.63        672.56        15.60 o
  -1   5   2          9.84         12.91         2.31 o
   0   5   2        776.32        755.17        16.81 o
   1   5   2         82.82         64.40         4.18 o
   2   5   2        319.91        299.39         8.14 o
   3   5   2        444.13        417.63         8.40 o
   4   5   2          1.20         -1.26         1.26 o
   5   5   2        758.81        722.19        12.91 o
   6   5   2        167.32        150.48         5.41 o
   7   5   2        386.63        388.33        12.71 o
   8   5   2        322.54        297.63        11.53 o
   9   5   2         24.99         23.76         8.17 o
  10   5   2        237.22        230.80        10.98 o
  -5   6   2        154.55        145.27        19.31 o
  -4   6   2         68.45         57.33        14.90 o
  -3   6   2        146.78        137.29        12.76 o
  -2   6   2        506.71        492.49        17.12 o
  -1   6   2         20.40         19.73         3.00 o
   0   6   2       1196.45       1230.87        29.30 o
   1   6   2         30.92         24.16         5.16 o
   2   6   2        715.64        669.06        19.89 o
   3   6   2        182.12        167.47         9.20 o
   4   6   2         21.90         10.96         5.42 o
   5   6   2        308.78        292.32        10.97 o
   6   6   2         74.96         66.79         6.09 o
   7   6   2        177.22        179.61        11.76 o
   8   6   2         74.24         68.88         7.35 o
   9   6   2         16.83         17.16         5.21 o
  10   6   2         24.79         24.35        12.39 o
  -3   7   2          6.11          3.78        10.50 o
  -2   7   2        508.08        568.41        24.93 o
  -1   7   2        337.32        381.63        15.19 o
   0   7   2       1193.51       1350.72        47.39 o
   1   7   2        785.30        866.43        25.30 o
   2   7   2       1185.08       1176.49        39.02 o
   3   7   2        488.02        495.16        26.45 o
   4   7   2        386.95        377.24        28.85 o
   5   7   2        207.29        202.03        11.79 o
   6   7   2         15.87          3.28        12.88 o
   7   7   2        150.91        152.71        10.55 o
   8   7   2         17.73          5.59         5.62 o
   9   7   2         55.07         45.29         6.05 o
  10   7   2         61.94         52.01         7.00 o
  -2   8   2          4.94         23.51        12.18 o
  -1   8   2        124.37        124.70        10.98 o
   0   8   2        124.66        130.00        10.36 o
   1   8   2          8.36          4.26         4.11 o
   2   8   2        411.70        422.68        15.38 o
   3   8   2        100.14         94.86         7.06 o
   4   8   2        190.74        205.13        12.49 o
   5   8   2        420.74        445.27        19.31 o
   6   8   2         15.32          8.98         4.42 o
   7   8   2        499.46        488.44        41.57 o
   8   8   2        142.01        121.11        11.06 o
   9   8   2        229.98        208.37        14.68 o
   0   9   2         92.01         79.09        10.68 o
   1   9   2         14.08         16.99         5.47 o
   2   9   2        208.99        214.18        12.28 o
   3   9   2          6.61          2.87         4.72 o
   4   9   2        161.32        154.38        19.52 o
   5   9   2         40.85         38.43         6.57 o
   6   9   2         23.48         23.45         7.30 o
   7   9   2         74.79         84.90        10.42 o
   8   9   2          6.29          1.15         8.82 o
   9   9   2         80.66         68.30         9.60 o
   1  10   2         70.38         83.13        13.86 o
   2  10   2        210.33        224.36        13.03 o
   3  10   2         40.83         45.84         7.07 o
   4  10   2        289.01        370.38        20.25 o
   5  10   2          0.86         -6.51         6.51 o
   6  10   2        156.27        172.41        15.51 o
   7  10   2         39.08         36.04         8.93 o
  -8 -10   3         11.79         10.08        14.69 o
  -7 -10   3         51.06         34.01        15.53 o
  -6 -10   3        119.37        144.85        21.41 o
  -5 -10   3         11.46          2.69         9.13 o
  -4 -10   3        180.16        248.53        17.09 o
  -3 -10   3          6.29         -3.78        12.18 o
  -8  -9   3          0.11         -9.31         9.68 o
  -7  -9   3         42.30         51.22        19.73 o
  -6  -9   3         22.27         10.92        15.11 o
  -5  -9   3         28.55         23.85         8.52 o
  -4  -9   3         70.39         39.28        10.41 o
  -3  -9   3         16.69         15.01         8.64 o
  -2  -9   3         73.92         46.45        10.85 o
  -1  -9   3          1.03         -8.09         8.09 o
   0  -9   3         33.02         29.20        10.68 o
  -9  -8   3        151.04        133.93        26.87 o
  -8  -8   3         22.26         15.16        10.19 o
  -7  -8   3        165.06        152.83        27.29 o
  -6  -8   3         25.36         36.95        15.95 o
  -5  -8   3         49.31         34.49         7.13 o
  -4  -8   3        220.87        228.71        17.54 o
  -3  -8   3          6.51         12.36         7.34 o
  -2  -8   3        368.52        463.23        37.16 o
  -1  -8   3         92.61         94.77         8.97 o
   0  -8   3        267.02        298.51        19.39 o
   1  -8   3        155.99        152.72        31.70 o
  -9  -7   3         81.58         81.45        22.25 o
  -8  -7   3          8.59         10.08        15.11 o
  -7  -7   3        338.95        390.47        38.21 o
  -6  -7   3         79.59         80.61        17.21 o
  -5  -7   3        543.66        547.19        28.83 o
  -4  -7   3        494.71        449.27        24.30 o
  -3  -7   3        173.51        178.00        14.30 o
  -2  -7   3        742.91        771.01        36.12 o
  -1  -7   3         17.09         11.71         4.23 o
   0  -7   3        463.52        509.93        20.42 o
   1  -7   3        176.84        172.47         9.71 o
   2  -7   3        117.42        121.97        10.97 o
   3  -7   3        144.00        119.66        17.63 o
 -10  -6   3        142.61        142.98        21.83 o
  -9  -6   3         65.94         64.12        10.93 o
  -8  -6   3         79.32         65.75        10.71 o
  -7  -6   3        352.26        450.92        40.73 o
  -6  -6   3         11.37         15.53        11.34 o
  -5  -6   3        800.04        787.34        30.35 o
  -4  -6   3        160.59        147.77         8.97 o
  -3  -6   3        663.33        594.30        27.15 o
  -2  -6   3        243.60        238.32        15.22 o
  -1  -6   3         86.85         70.11         6.05 o
   0  -6   3        281.88        292.41         9.44 o
   1  -6   3         46.54         50.94         5.22 o
   2  -6   3        229.46        227.30        13.10 o
   3  -6   3        158.26        154.72         8.69 o
   4  -6   3         70.02         64.13         9.88 o
 -10  -5   3        247.89        233.73        15.58 o
  -9  -5   3         93.02         78.57         8.37 o
  -8  -5   3        575.93        647.76        40.10 o
  -7  -5   3        188.50        206.57        13.86 o
  -6  -5   3        511.24        492.64        15.61 o
  -5  -5   3         16.84         12.84         3.99 o
  -4  -5   3         37.68         20.08         4.67 o
  -3  -5   3        321.37        275.00        10.48 o
  -2  -5   3        364.58        346.32        21.49 o
  -1  -5   3        353.44        321.86        10.34 o
   0  -5   3       1243.16       1298.70        30.03 o
   1  -5   3          1.77          6.15         2.05 o
   2  -5   3       1074.87       1090.00        25.19 o
   3  -5   3         74.30         87.19         6.05 o
   4  -5   3        331.15        341.29        18.99 o
   5  -5   3         17.27         18.63         7.62 o
 -10  -4   3        242.64        200.07        14.99 o
  -9  -4   3         87.66         84.11         9.19 o
  -8  -4   3        680.55        739.25        27.98 o
  -7  -4   3        463.76        519.52        23.44 o
  -6  -4   3        506.32        513.02        15.39 o
  -5  -4   3       1247.16       1350.31        32.99 o
  -4  -4   3          7.00          8.56         1.76 o
  -3  -4   3       2234.73       1978.10        53.73 o
  -2  -4   3        200.07        167.72         6.29 o
  -1  -4   3       1918.81       1711.56        54.55 o
   0  -4   3        369.67        344.35        10.48 o
   1  -4   3        415.92        410.17         9.18 o
   2  -4   3        635.46        649.28        12.47 o
   3  -4   3          8.13          4.06         2.47 o
   4  -4   3        761.82        811.70        25.94 o
   5  -4   3        157.94        164.78        10.01 o
   6  -4   3        392.18        364.41        19.88 o
 -10  -3   3        140.45        134.35        17.63 o
  -9  -3   3          0.84         -6.08         6.08 o
  -8  -3   3        400.55        396.64        17.51 o
  -7  -3   3        138.86        144.02         6.77 o
  -6  -3   3        567.18        614.09        15.33 o
  -5  -3   3        619.10        647.37        13.65 o
  -4  -3   3        279.65        276.61         6.88 o
  -3  -3   3       1726.77       1668.38        32.65 o
  -2  -3   3          1.66          2.20         1.45 o
  -1  -3   3       3495.88       3165.90       129.69 o
   0  -3   3        218.24        186.30         8.43 o
   1  -3   3       1742.98       1878.94        31.68 o
   2  -3   3        746.48        801.19        16.01 o
   3  -3   3         75.85         96.12         3.67 o
   4  -3   3        742.48        825.34        16.62 o
   5  -3   3        103.38        108.96         6.60 o
   6  -3   3        266.01        265.03        10.48 o
   7  -3   3        149.21        149.53        10.35 o
  -9  -2   3         44.05         43.47         7.08 o
  -8  -2   3        498.49        533.68        21.67 o
  -7  -2   3          0.48         -0.58         3.38 o
  -6  -2   3        689.28        776.47        34.70 o
  -5  -2   3        150.18        148.82         4.95 o
  -4  -2   3         88.33         83.56         4.51 o
  -3  -2   3        541.09        501.83        11.80 o
  -2  -2   3       1506.41       1617.47        47.56 o
  -1  -2   3        716.85        614.31        21.66 o
   0  -2   3       3983.87       4217.44       200.69 o
   1  -2   3        533.35        513.74        13.59 o
   2  -2   3       2269.12       2630.15        39.49 o
   3  -2   3        176.78        189.50         4.56 o
   4  -2   3       1076.95       1269.71        21.70 o
   5  -2   3          1.87          1.17         2.05 o
   6  -2   3        345.48        361.18        13.50 o
   7  -2   3         31.46         39.58         5.86 o
   8  -2   3         41.03         33.40         8.70 o
  -9  -1   3         84.40         86.20         8.67 o
  -8  -1   3        174.52        189.15         9.75 o
  -7  -1   3         48.98         58.57         6.19 o
  -6  -1   3        530.75        571.56        17.13 o
  -5  -1   3        228.95        249.98         6.94 o
  -4  -1   3        539.71        546.00        10.50 o
  -3  -1   3       2994.76       3301.50        59.33 o
  -2  -1   3         24.91         21.80         1.50 o
  -1  -1   3       6184.13       5875.01       157.25 o
   0  -1   3        487.32        408.07        18.89 o
   1  -1   3       3035.58       3159.40        96.79 o
   2  -1   3        952.89       1098.67        22.52 o
   3  -1   3        595.92        674.47         9.48 o
   4  -1   3        661.32        772.42        11.51 o
   5  -1   3         58.65         66.19         2.60 o
   6  -1   3        247.65        268.65         7.72 o
   7  -1   3          3.18          7.92         4.00 o
   8  -1   3         41.81         43.26         6.41 o
  -9   0   3         73.88         81.13        10.00 o
  -8   0   3        207.01        194.70        10.36 o
  -7   0   3         92.17         85.37        10.48 o
  -6   0   3        517.84        568.52        14.62 o
  -5   0   3          2.82          1.48         1.79 o
  -4   0   3        651.00        696.02        15.03 o
  -3   0   3        498.18        530.11         9.88 o
  -2   0   3        730.77        784.38        17.34 o
  -1   0   3       2702.47       2331.73        50.15 o
   0   0   3        394.75        340.62        13.46 o
   1   0   3       2509.77       2197.74        58.66 o
   2   0   3        719.77        826.05        27.76 o
   3   0   3        792.27        834.64        12.15 o
   4   0   3       2615.22       3286.33        40.60 o
   5   0   3         88.68         98.19         3.02 o
   6   0   3       1823.42       2090.42        32.39 o
   7   0   3         12.21          8.04         2.46 o
   8   0   3        517.06        486.72        13.73 o
   9   0   3         82.13         80.73         6.78 o
  -8   1   3         19.11         14.54         4.70 o
  -7   1   3       1075.14       1143.87        27.80 o
  -6   1   3        240.86        261.82        10.10 o
  -5   1   3       2118.08       2543.16        44.39 o
  -4   1   3        652.15        682.71        12.44 o
  -3   1   3       1020.85       1412.17        24.67 o
  -2   1   3        760.98        773.18        12.28 o
  -1   1   3        883.59        915.08        21.52 o
   0   1   3        280.98        221.17         6.70 o
   1   1   3       5332.39       5069.42       136.14 o
   2   1   3        183.49        176.76         7.27 o
   3   1   3       2744.31       3244.46        49.29 o
   4   1   3        919.00        999.69        14.85 o
   5   1   3        702.69        775.07        10.38 o
   6   1   3        624.22        674.12        11.19 o
   7   1   3        112.27        120.23         5.39 o
   8   1   3        125.10        130.17         6.93 o
   9   1   3          4.76          3.67         3.16 o
  -8   2   3         95.50         97.88         8.49 o
  -7   2   3         64.05         63.60         7.54 o
  -6   2   3        668.57        711.07        20.94 o
  -5   2   3         43.03         40.22         4.22 o
  -4   2   3       1176.95       1352.26        25.15 o
  -3   2   3          6.56          7.08         1.37 o
  -2   2   3       1144.18       1259.90        24.83 o
  -1   2   3        425.70        391.28         8.45 o
   0   2   3       2472.39       2401.07        65.39 o
   1   2   3       1386.09       1228.51        33.05 o
   2   2   3       2999.64       3312.98        93.41 o
   3   2   3       1468.09       1398.12        20.99 o
   4   2   3        109.30        147.78         3.72 o
   5   2   3        645.00        644.82         9.99 o
   6   2   3        508.36        593.36        10.13 o
   7   2   3         69.12         73.33         3.69 o
   8   2   3        685.92        760.64        21.40 o
   9   2   3         17.81         22.58         4.06 o
  10   2   3        153.35        155.77        17.63 o
  -7   3   3        164.10        154.22        10.38 o
  -6   3   3         70.00         62.38         5.16 o
  -5   3   3        232.78        243.84         7.38 o
  -4   3   3        449.06        466.69        10.49 o
  -3   3   3         78.74         81.88         4.29 o
  -2   3   3       1055.06       1063.45        18.28 o
  -1   3   3        301.92        347.42         7.39 o
   0   3   3       1378.67       1315.79        29.78 o
   1   3   3       3263.48       3502.59        99.87 o
   2   3   3        997.62        991.89        30.63 o
   3   3   3       3919.77       4314.16        62.40 o
   4   3   3        101.12        112.65         3.57 o
   5   3   3       1568.44       1802.63        26.99 o
   6   3   3        107.64        108.64         3.43 o
   7   3   3        349.89        383.03         9.90 o
   8   3   3        228.24        225.18         8.89 o
   9   3   3         51.06         48.98         9.57 o
  10   3   3         89.28         94.13         7.95 o
  -6   4   3          5.78          3.19         6.34 o
  -5   4   3        289.96        300.74         9.58 o
  -4   4   3        134.45        148.52         6.25 o
  -3   4   3        168.78        171.41         5.53 o
  -2   4   3        370.50        366.18         8.23 o
  -1   4   3          4.58          3.89         1.71 o
   0   4   3        199.88        165.41         5.45 o
   1   4   3        455.83        462.04        11.17 o
   2   4   3         22.53         22.22         1.53 o
   3   4   3       1058.92       1052.52        17.05 o
   4   4   3         22.36         25.80         1.53 o
   5   4   3        946.54        923.43        17.64 o
   6   4   3          0.80         -1.00         1.39 o
   7   4   3        470.00        457.92        10.68 o
   8   4   3         55.18         52.79         8.24 o
   9   4   3        107.67        107.23         5.91 o
  10   4   3         73.25         86.55         7.67 o
  -5   5   3        455.33        391.92        16.86 o
  -4   5   3         16.92         17.97         4.34 o
  -3   5   3        429.82        412.88        11.50 o
  -2   5   3        337.77        345.08        13.27 o
  -1   5   3         41.43         34.40         3.51 o
   0   5   3       1005.92       1006.18        21.75 o
   1   5   3        178.87        170.32         7.16 o
   2   5   3        968.86        937.89        30.26 o
   3   5   3        818.68        833.30        18.91 o
   4   5   3        331.58        313.79         6.41 o
   5   5   3        923.30        945.68        16.29 o
   6   5   3         31.47         21.66         2.84 o
   7   5   3        536.34        504.17        15.43 o
   8   5   3          2.75         -3.17         3.45 o
   9   5   3        174.31        190.90        35.26 o
  10   5   3         12.92         11.25         5.65 o
  -5   6   3        132.81        127.66        12.91 o
  -4   6   3         12.81          5.88         6.53 o
  -3   6   3        242.81        243.02        11.63 o
  -2   6   3        152.61        149.43         8.80 o
  -1   6   3        111.55        105.85         6.12 o
   0   6   3        895.86        949.57        23.35 o
   1   6   3         18.99         17.59         3.13 o
   2   6   3       1499.25       1501.14        47.91 o
   3   6   3        427.55        406.13        10.49 o
   4   6   3        469.24        488.69        14.78 o
   5   6   3        858.15        830.97        17.72 o
   6   6   3         24.57         19.22         3.91 o
   7   6   3        729.26        711.15        22.28 o
   8   6   3        302.75        283.66        12.47 o
   9   6   3        278.56        269.68        15.23 o
  10   6   3        221.54        187.91        12.25 o
  -3   7   3        387.90        405.58        22.88 o
  -2   7   3         16.87         10.58         5.25 o
  -1   7   3        200.54        248.53        24.77 o
   0   7   3        278.22        299.73        11.84 o
   1   7   3          8.10          7.16         3.85 o
   2   7   3        792.81        813.74        28.19 o
   3   7   3        227.52        211.23         9.35 o
   4   7   3        675.72        717.54        26.32 o
   5   7   3        298.70        313.97         9.48 o
   6   7   3        133.66        132.29         6.53 o
   7   7   3        266.04        276.03        16.98 o
   8   7   3          0.08         -6.43         9.77 o
   9   7   3        182.92        178.66        12.69 o
  10   7   3         20.03         10.83         8.79 o
  -2   8   3         11.24         -2.52        10.50 o
  -1   8   3         63.32         70.13        15.14 o
   0   8   3         13.80          8.45         4.96 o
   1   8   3         47.06         55.04         7.05 o
   2   8   3         67.02         82.62         8.00 o
   3   8   3         10.06          5.23         7.14 o
   4   8   3        450.10        500.47        28.13 o
   5   8   3          6.58          0.32         8.40 o
   6   8   3        319.33        324.07        13.35 o
   7   8   3         69.44         34.20        10.71 o
   8   8   3         11.14          7.42        10.52 o
   9   8   3         77.39         71.96         9.50 o
  10   8   3         22.89         15.11        10.50 o
  -1   9   3        105.23         89.01        17.63 o
   0   9   3         12.28         12.08         6.97 o
   1   9   3         50.43         47.62         6.85 o
   2   9   3        135.40        110.58         8.56 o
   3   9   3          1.02          2.73         5.64 o
   4   9   3        287.54        305.14        16.80 o
   5   9   3         15.59         16.84        12.60 o
   6   9   3        235.62        225.46        18.47 o
   7   9   3         17.44         10.08        13.86 o
   8   9   3         80.90         80.25         9.27 o
   9   9   3         35.07         29.44        13.65 o
   1  10   3         65.53         64.24        13.86 o
   2  10   3          8.41         -0.99         5.79 o
   3  10   3         37.21         50.97        12.81 o
   4  10   3         56.15         66.69         9.87 o
   5  10   3          5.05          3.92         6.64 o
   6  10   3        110.40        124.71        26.87 o
   7  10   3          5.30         -4.04         7.56 o
  -7 -10   4         42.42         35.27        15.53 o
  -6 -10   4          4.82         15.95        13.86 o
  -5 -10   4         29.28         30.65        14.28 o
  -4 -10   4         73.37         82.29        17.63 o
  -3 -10   4          7.29         23.51        14.28 o
  -8  -9   4         24.21         25.19        14.28 o
  -7  -9   4         72.65         89.80        16.37 o
  -6  -9   4          3.93         -8.98         8.98 o
  -5  -9   4         37.94         47.22        13.01 o
  -4  -9   4        108.64         93.91        10.46 o
  -3  -9   4         12.59          8.46         9.98 o
  -2  -9   4        190.81        170.14        13.67 o
  -1  -9   4          3.23         -4.76        11.13 o
  -8  -8   4        139.59        174.37        18.16 o
  -7  -8   4        433.17        462.03        27.21 o
  -6  -8   4         97.53        119.90        13.89 o
  -5  -8   4        712.58        757.23        26.00 o
  -4  -8   4          1.13         10.98         5.90 o
  -3  -8   4        489.58        527.77        22.30 o
  -2  -8   4        105.94        106.75        14.18 o
  -1  -8   4         92.89         93.46        12.84 o
   0  -8   4        191.74        228.04        19.32 o
   1  -8   4          6.62         11.09         8.85 o
  -9  -7   4         11.45         19.73        17.63 o
  -8  -7   4        188.04        201.95        31.07 o
  -7  -7   4        101.15        109.46        12.74 o
  -6  -7   4        153.04        131.59        13.92 o
  -5  -7   4        376.01        391.24        15.64 o
  -4  -7   4          6.94          2.20         4.66 o
  -3  -7   4        511.97        521.81        26.56 o
  -2  -7   4        130.11        133.44         9.92 o
  -1  -7   4        181.45        175.39        11.31 o
   0  -7   4        385.06        404.92        17.49 o
   1  -7   4          0.68          0.97         4.63 o
 -10  -6   4        105.71         72.90        13.27 o
  -9  -6   4         14.16         13.12         8.77 o
  -8  -6   4        272.53        317.41        35.69 o
  -7  -6   4        164.61        174.24        26.03 o
  -6  -6   4        148.03        139.64        12.79 o
  -5  -6   4        533.97        539.05        17.52 o
  -4  -6   4          2.74          5.08         3.80 o
  -3  -6   4        906.12        880.25        39.21 o
  -2  -6   4         22.92         28.26         5.51 o
  -1  -6   4        723.11        672.44        24.53 o
   0  -6   4         58.07         70.54         8.49 o
   1  -6   4        183.08        164.25        10.30 o
   2  -6   4         89.22         94.70         7.52 o
   3  -6   4          0.10         -0.76         4.07 o
   4  -6   4         82.14         74.63        10.31 o
 -10  -5   4         33.29         22.67        13.02 o
  -9  -5   4        120.49         93.41        11.80 o
  -8  -5   4        117.29        129.52        16.58 o
  -6  -5   4        149.72        150.35         9.05 o
  -5  -5   4        307.30        289.43        13.48 o
  -4  -5   4         36.61         38.63         3.88 o
  -3  -5   4        737.34        696.14        30.27 o
  -2  -5   4         23.07         11.01         2.95 o
  -1  -5   4       1060.91        979.93        37.45 o
   0  -5   4        264.63        252.34         7.64 o
   1  -5   4        430.38        439.77        12.11 o
   2  -5   4        571.80        570.62        14.71 o
   3  -5   4          0.45          1.70         3.40 o
   4  -5   4        523.38        534.39        34.32 o
   5  -5   4         89.38         91.09        13.02 o
 -10  -4   4          5.12          6.72        12.18 o
  -9  -4   4         84.48         83.57         9.50 o
  -8  -4   4        336.29        396.60        27.35 o
  -7  -4   4          1.13         -1.35         4.23 o
  -6  -4   4       1061.63       1047.26        34.09 o
  -5  -4   4        264.23        260.28         8.03 o
  -4  -4   4        543.82        512.92        11.49 o
  -3  -4   4        793.62        738.25        27.35 o
  -2  -4   4         14.28         17.18         3.40 o
  -1  -4   4        888.46        781.55        18.05 o
   0  -4   4        258.73        251.75         7.05 o
   1  -4   4        418.74        412.53        10.49 o
   2  -4   4        210.16        204.13         6.13 o
   3  -4   4         48.11         49.21         5.76 o
   4  -4   4        227.23        265.96        14.42 o
   5  -4   4          3.37         -1.68         4.71 o
   6  -4   4        294.51        288.28        18.12 o
  -9  -3   4        123.00         96.27        10.08 o
  -8  -3   4        236.51        230.17        13.36 o
  -7  -3   4         43.10         44.63         5.37 o
  -6  -3   4        816.42        878.80        31.16 o
  -5  -3   4          1.46          6.29         2.25 o
  -4  -3   4       1043.16       1034.34        20.88 o
  -3  -3   4         60.36         32.66         4.70 o
  -2  -3   4        259.39        222.46         6.65 o
  -1  -3   4        499.15        403.58        20.42 o
   0  -3   4         30.53         26.97         2.58 o
   1  -3   4        945.83        942.57        20.07 o
   2  -3   4        278.90        261.78         6.99 o
   3  -3   4        250.70        278.91         7.18 o
   4  -3   4        365.02        399.73        12.06 o
   5  -3   4         16.23         19.47         3.84 o
   6  -3   4        229.11        247.95        16.00 o
   7  -3   4        142.10        120.21         9.16 o
  -9  -2   4        100.14         90.35         8.14 o
  -8  -2   4        226.93        228.44        11.86 o
  -7  -2   4         64.56         69.30         6.64 o
  -6  -2   4       1360.79       1512.50        35.62 o
  -5  -2   4         40.57         35.53         2.72 o
  -4  -2   4       3898.17       4321.10        79.84 o
  -3  -2   4       1186.64       1143.18        23.77 o
  -2  -2   4       3605.51       3674.87        84.32 o
  -1  -2   4       3459.25       2964.65       106.60 o
   0  -2   4        190.86        176.73        17.61 o
   1  -2   4       2568.33       2502.39        46.66 o
   2  -2   4        360.42        405.62         7.98 o
   3  -2   4        617.73        679.63        12.82 o
   4  -2   4        708.35        780.21        16.09 o
   5  -2   4         24.22         23.92         3.14 o
   6  -2   4        475.97        474.12        32.29 o
   7  -2   4         21.80         20.86         5.49 o
   8  -2   4        208.28        157.03        27.29 o
  -9  -1   4         47.87         33.73         6.67 o
  -8  -1   4         60.58         65.34         6.65 o
  -7  -1   4        130.73        143.50         7.98 o
  -6  -1   4        520.52        556.54        15.38 o
  -5  -1   4         88.86        116.34         4.56 o
  -4  -1   4       1669.20       1708.24        35.37 o
  -3  -1   4         26.45         26.48         1.91 o
  -2  -1   4       2665.30       2370.03        51.05 o
  -1  -1   4        854.70        782.67        22.71 o
   0  -1   4       1198.76       1008.07        67.60 o
   1  -1   4       1870.79       1797.03        90.69 o
   2  -1   4          6.59          5.05         1.06 o
   3  -1   4        953.66       1007.06        15.15 o
   4  -1   4        610.50        674.92        13.09 o
   5  -1   4        162.23        178.70         6.82 o
   6  -1   4        623.57        651.68        16.97 o
   7  -1   4          0.58         -2.67         5.88 o
   8  -1   4        238.42        231.62        18.24 o
  -9   0   4        117.75        132.25        16.79 o
  -8   0   4          6.48          0.34         4.96 o
  -7   0   4        259.31        268.95        11.75 o
  -6   0   4        306.69        307.00         9.49 o
  -5   0   4        339.25        355.04         8.72 o
  -4   0   4        825.08        907.37        15.00 o
  -3   0   4        162.31        167.68         4.41 o
  -2   0   4       1556.33       1603.40        28.32 o
  -1   0   4         35.91         30.61         4.74 o
   0   0   4       4080.88       3964.42       132.70 o
   1   0   4        816.06        685.35        30.41 o
   2   0   4       3163.53       3803.60        97.36 o
   3   0   4       1267.76       1283.85        27.37 o
   4   0   4        234.61        356.99         5.36 o
   5   0   4        655.65        651.20        10.84 o
   6   0   4        124.15        124.11         7.51 o
   7   0   4        118.51        110.02         5.25 o
   8   0   4        222.28        191.83         8.81 o
   9   0   4          0.15         -2.71         5.22 o
  -8   1   4          0.35          4.77         4.92 o
  -7   1   4        168.77        184.71         9.94 o
  -6   1   4         84.17         76.42         5.77 o
  -5   1   4        630.78        702.03        17.08 o
  -4   1   4        490.29        503.70        10.50 o
  -3   1   4        770.68        937.00        16.93 o
  -2   1   4        861.77        783.29        12.84 o
  -1   1   4         50.71         33.85         3.05 o
   0   1   4       1096.72        903.77        27.39 o
   1   1   4       3373.88       2970.52        74.28 o
   2   1   4        709.36        626.32        18.09 o
   3   1   4       3066.52       3464.75        69.93 o
   4   1   4         12.30         11.81         1.37 o
   5   1   4       1275.93       1409.63        20.60 o
   6   1   4        194.33        202.15         6.35 o
   7   1   4        401.95        423.83        12.18 o
   8   1   4        222.15        212.45         7.06 o
   9   1   4        120.77        103.93        17.15 o
  -8   2   4          2.47          1.68         9.87 o
  -7   2   4        224.12        246.71        12.38 o
  -6   2   4        470.60        487.83        14.40 o
  -5   2   4        396.95        402.99        11.73 o
  -4   2   4       2761.66       3226.31        62.64 o
  -3   2   4        286.63        299.36         6.60 o
  -2   2   4       3982.63       4602.10        76.65 o
  -1   2   4          1.62          0.82         1.13 o
   0   2   4       1849.26       1727.80        43.97 o
   1   2   4        312.86        257.50         8.64 o
   2   2   4        722.18        688.98        34.43 o
   3   2   4        613.82        560.73         9.85 o
   4   2   4        129.13        141.84         3.54 o
   5   2   4        703.98        710.45        12.63 o
   6   2   4        108.59        118.33         4.43 o
   7   2   4        547.36        577.06        13.73 o
   8   2   4        703.97        728.13        28.13 o
   9   2   4        270.09        259.01         9.45 o
  10   2   4        668.01        636.42        24.15 o
  -7   3   4         92.39         83.21        12.94 o
  -6   3   4          6.33          3.88         3.68 o
  -5   3   4        325.89        330.76        12.75 o
  -4   3   4         75.68         67.54         6.13 o
  -3   3   4        825.75        894.73        19.23 o
  -2   3   4        557.18        529.58        10.80 o
  -1   3   4        625.26        675.22        14.29 o
   0   3   4        791.16        688.83        18.87 o
   1   3   4        127.33        111.46         6.15 o
   2   3   4        374.80        293.06         9.80 o
   3   3   4       1802.13       1926.24        31.32 o
   4   3   4         57.31         50.87         2.16 o
   5   3   4       1204.95       1355.96        23.68 o
   6   3   4         22.43         23.15         1.86 o
   7   3   4        187.96        195.82         8.63 o
   8   3   4        144.16        145.61         6.17 o
   9   3   4          3.26          8.70         3.86 o
  10   3   4         99.29         89.80         8.97 o
  -6   4   4         19.14         19.91         5.56 o
  -5   4   4        184.95        190.34         9.38 o
  -4   4   4         50.27         45.75         4.37 o
  -3   4   4        357.43        365.26        10.55 o
  -2   4   4        778.16        869.82        18.75 o
  -1   4   4        168.73        156.23         8.00 o
   0   4   4       1907.09       2001.39        65.67 o
   1   4   4         42.80         46.05         3.06 o
   2   4   4       1348.86       1311.80        23.72 o
   3   4   4        608.92        631.70        10.42 o
   4   4   4        412.63        391.36         7.09 o
   5   4   4        666.93        705.05        13.30 o
   6   4   4         48.73         46.39         3.07 o
   7   4   4        309.99        326.28         8.41 o
   8   4   4          9.13         12.81         3.00 o
   9   4   4         91.41         88.87         7.64 o
  10   4   4         66.43         66.63         8.43 o
  -5   5   4        114.43        102.36         8.18 o
  -4   5   4          0.31         -3.19         3.19 o
  -3   5   4        552.36        560.64        17.04 o
  -2   5   4         58.56         50.88         4.34 o
  -1   5   4       1029.87       1013.32        22.23 o
   0   5   4        422.35        399.55        11.05 o
   1   5   4        859.67        873.40        21.24 o
   2   5   4        828.15        722.53        38.84 o
   3   5   4         50.03         55.81         3.16 o
   4   5   4        504.87        509.82        13.17 o
   5   5   4        325.20        372.98         8.36 o
   6   5   4         44.42         44.99         4.20 o
   7   5   4        608.85        666.89        16.40 o
   8   5   4         30.73         28.48         5.46 o
   9   5   4        336.21        331.03        14.10 o
  10   5   4         66.84         62.37         6.00 o
  -4   6   4         55.10         58.49         8.75 o
  -3   6   4        271.78        250.44        13.61 o
  -2   6   4         28.51         29.06         5.08 o
  -1   6   4        470.48        446.80        13.11 o
   0   6   4         22.53         18.29         3.88 o
   1   6   4        337.49        340.75        14.08 o
   2   6   4        535.55        501.08        18.26 o
   3   6   4         45.58         39.23         5.76 o
   4   6   4       1208.35       1175.51        31.29 o
   5   6   4         63.32         60.69         3.65 o
   6   6   4        714.76        732.59        23.17 o
   7   6   4        300.10        311.40        27.48 o
   8   6   4         72.66         61.63        16.05 o
   9   6   4        292.52        247.25        13.02 o
  10   6   4          9.03          3.59         8.85 o
  -3   7   4        329.98        276.80        16.63 o
  -2   7   4         74.09         62.98         7.03 o
  -1   7   4        693.50        643.19        30.00 o
   0   7   4          9.65          4.34         3.71 o
   1   7   4        396.90        401.49        16.91 o
   2   7   4         67.64         67.14         6.67 o
   3   7   4         40.38         46.94         6.30 o
   4   7   4        308.47        303.70        13.92 o
   5   7   4          2.14         -0.77         2.57 o
   6   7   4        272.88        295.15        13.85 o
   7   7   4         21.12         21.92         7.54 o
   8   7   4         74.53         74.71         6.67 o
   9   7   4         58.89         53.43         6.14 o
  10   7   4          9.82          4.68         6.91 o
  -2   8   4        114.40        130.16        17.63 o
  -1   8   4        475.79        516.02        23.60 o
   0   8   4        106.64         99.92         7.65 o
   1   8   4        507.98        546.30        22.08 o
   2   8   4         62.27         63.37         7.23 o
   3   8   4        235.33        249.39        18.47 o
   4   8   4        127.68        117.56        13.86 o
   5   8   4         36.04         20.17        10.92 o
   6   8   4        198.45        209.58        25.94 o
   7   8   4         12.29         32.75        28.13 o
   8   8   4         57.39         60.43        20.57 o
   9   8   4        141.04        126.71        11.57 o
  -1   9   4         79.28         80.61        17.21 o
   0   9   4          6.46          6.61         5.51 o
   1   9   4        180.52        183.71        17.63 o
   2   9   4         38.51         44.81         7.57 o
   3   9   4         42.39         36.95        10.50 o
   4   9   4        226.14        215.39        18.89 o
   5   9   4         15.84          3.78         7.98 o
   6   9   4        297.91        303.89        35.06 o
   7   9   4         25.91         23.51        30.23 o
   8   9   4        141.50         41.57        41.15 o
   9   9   4          2.04         -7.14         7.14 o
   2  10   4          0.49         -2.11         5.45 o
   3  10   4         78.63         58.43        12.18 o
   4  10   4         12.98         15.76         7.57 o
   5  10   4         30.43         23.57         7.95 o
   6  10   4         70.66         54.58        11.76 o
   7  10   4          1.54         -0.82         7.62 o
  -6 -10   5          2.06          2.52        13.86 o
  -5 -10   5        166.89        137.29        21.83 o
  -4 -10   5         39.81         41.99        16.37 o
  -3 -10   5        132.78        121.76        20.57 o
  -8  -9   5         51.18         40.73        15.95 o
  -7  -9   5        130.35        140.21        16.82 o
  -6  -9   5         24.79         24.30        11.10 o
  -5  -9   5        181.08        238.89        15.44 o
  -4  -9   5          4.70         15.52         7.08 o
  -3  -9   5        121.36        143.77        12.95 o
  -2  -9   5        120.05        112.11        11.67 o
  -8  -8   5         33.70         42.77        11.69 o
  -7  -8   5          1.28         -1.41        10.50 o
  -6  -8   5         72.32         75.65        12.09 o
  -5  -8   5         51.85         42.80         6.86 o
  -4  -8   5         52.08         57.96         8.10 o
  -3  -8   5        148.39        151.66        12.20 o
  -2  -8   5          1.09          1.90         5.69 o
  -1  -8   5        147.81        155.01        16.77 o
   0  -8   5         85.94        115.55        14.58 o
   1  -8   5         48.85         40.98        10.68 o
  -9  -7   5         19.47         21.83        18.89 o
  -8  -7   5        115.05        100.77        22.67 o
  -7  -7   5          8.31         12.81         8.70 o
  -6  -7   5         87.94         87.49        12.00 o
  -5  -7   5        175.67        182.25        10.63 o
  -4  -7   5         14.48         19.77         4.99 o
  -3  -7   5        479.90        471.18        22.49 o
  -2  -7   5         16.40         13.72         5.11 o
  -1  -7   5        532.92        543.74        22.10 o
   0  -7   5        116.61        149.88        14.67 o
   1  -7   5        258.91        226.97        14.31 o
  -9  -6   5         18.81         11.76        18.05 o
  -8  -6   5        270.06        303.14        36.53 o
  -7  -6   5         15.20         10.92        14.28 o
  -6  -6   5        403.28        383.98        32.96 o
  -5  -6   5        227.50        211.48        18.47 o
  -4  -6   5         99.03        112.49         6.85 o
  -3  -6   5        516.55        533.35        16.15 o
  -2  -6   5         24.54         12.98         4.45 o
  -1  -6   5        489.55        520.39        20.33 o
   0  -6   5        151.46        143.47         9.68 o
   1  -6   5        208.17        219.47        10.76 o
   2  -6   5        162.33        164.61        11.95 o
   3  -6   5         22.89         27.24         8.05 o
   4  -6   5        116.27        151.57        29.39 o
  -9  -5   5         37.60         31.49        10.50 o
  -8  -5   5        263.64        295.83        18.94 o
  -7  -5   5          1.34         -1.88         6.10 o
  -6  -5   5        756.19        728.76        33.77 o
  -5  -5   5          7.45          7.50         4.62 o
  -4  -5   5        777.68        731.65        20.19 o
  -3  -5   5         94.43         90.59         6.17 o
  -2  -5   5        196.44        166.38         7.73 o
  -1  -5   5        373.90        371.79        17.63 o
   0  -5   5          3.03          1.70         2.43 o
   1  -5   5        443.92        418.13        12.61 o
   2  -5   5        101.71         90.75         6.62 o
   3  -5   5        104.39         97.37        12.06 o
   4  -5   5        165.47        166.03        22.90 o
   5  -5   5          7.74         14.63        13.65 o
  -9  -4   5        313.78        319.88        17.81 o
  -8  -4   5         58.09         51.96         7.26 o
  -7  -4   5        264.27        285.65        39.89 o
  -6  -4   5        133.15        140.34        17.42 o
  -5  -4   5          2.52          6.51         2.88 o
  -4  -4   5        832.89        767.24        35.03 o
  -3  -4   5        580.48        528.53        13.57 o
  -2  -4   5        563.06        458.30        20.04 o
  -1  -4   5       2007.62       1711.49        56.12 o
   0  -4   5         37.67         41.82         3.37 o
   1  -4   5       1872.46       1746.01        41.77 o
   2  -4   5          1.85          4.83         2.09 o
   3  -4   5        587.35        565.61        15.63 o
   4  -4   5         37.37         43.72         4.58 o
   5  -4   5         30.15         29.94         6.11 o
   6  -4   5         37.86         23.53         8.42 o
  -9  -3   5        271.05        259.97        14.08 o
  -8  -3   5        135.51        124.95        13.65 o
  -7  -3   5        195.00        209.36        15.90 o
  -6  -3   5        666.86        713.39        33.47 o
  -5  -3   5         19.60         16.73         2.46 o
  -4  -3   5       1827.05       1812.53        39.17 o
  -3  -3   5         28.00         27.03         2.14 o
  -2  -3   5       2130.12       1760.89        55.08 o
  -1  -3   5        445.89        347.91        13.10 o
   0  -3   5        643.23        584.03        19.21 o
   1  -3   5       1875.25       1746.60        41.25 o
   2  -3   5          0.60          0.83         1.60 o
   3  -3   5       2181.26       2250.83        46.78 o
   4  -3   5        242.60        237.72        11.07 o
   5  -3   5        836.72        852.89        23.24 o
   6  -3   5        355.74        342.19        14.21 o
   7  -3   5         60.10         50.46         9.45 o
  -9  -2   5        205.30        189.34        12.12 o
  -8  -2   5          0.20          2.71         7.66 o
  -7  -2   5        439.83        459.75        16.73 o
  -6  -2   5        150.52        149.48        11.67 o
  -5  -2   5        477.73        493.07        13.40 o
  -4  -2   5       1228.58       1256.51        25.18 o
  -3  -2   5        190.33        170.99         7.31 o
  -2  -2   5       3006.36       2717.53       101.41 o
  -1  -2   5         62.71         51.99         5.23 o
   0  -2   5       1528.03       1367.32        52.97 o
   1  -2   5       1145.60        960.75        32.42 o
   2  -2   5         68.24         68.12         3.58 o
   3  -2   5       1465.32       1491.77        29.82 o
   4  -2   5        103.76        113.25         5.74 o
   5  -2   5        572.69        577.48        13.49 o
   6  -2   5        204.86        212.65         9.79 o
   7  -2   5         56.93         48.65         6.46 o
  -9  -1   5        169.30        148.26        10.33 o
  -8  -1   5          7.62         11.44         5.29 o
  -7  -1   5        275.86        280.37        11.37 o
  -6  -1   5         38.42         30.59         4.79 o
  -5  -1   5         98.70        103.64         4.44 o
  -4  -1   5        346.05        332.50         7.18 o
  -3  -1   5        140.66        156.07         3.93 o
  -2  -1   5        956.96        874.67        31.54 o
  -1  -1   5        917.38        947.44        27.61 o
   0  -1   5       1588.57       1317.84        63.51 o
   1  -1   5       1518.13       1549.06        61.32 o
   2  -1   5       1154.03       1179.25        24.67 o
   3  -1   5       1432.50       1583.72        30.12 o
   4  -1   5        169.44        172.69         4.38 o
   5  -1   5        676.47        722.57        14.88 o
   6  -1   5         17.42         12.59         2.99 o
   7  -1   5        118.89        124.45        13.44 o
   8  -1   5         95.56         99.47        12.68 o
  -9   0   5         48.09         -0.84         8.82 o
  -8   0   5         17.02         12.30         5.81 o
  -7   0   5        187.88        192.25         9.69 o
  -6   0   5        111.10        116.54         6.18 o
  -5   0   5        309.88        316.18         8.13 o
  -4   0   5       1012.47       1092.42        17.74 o
  -3   0   5        126.42        117.34         3.65 o
  -2   0   5       1883.67       1825.43        51.29 o
  -1   0   5         28.11         25.16         4.85 o
   0   0   5       1315.39       1175.29        33.57 o
   1   0   5        262.13        197.59         7.15 o
   2   0   5        750.32        714.85        25.04 o
   3   0   5        322.73        336.30         9.08 o
   4   0   5        235.62        269.31         5.23 o
   5   0   5        294.47        307.94         6.41 o
   6   0   5          1.00          1.08         2.79 o
   7   0   5        140.60        148.79         6.87 o
   8   0   5         93.37        107.46         9.35 o
   9   0   5         22.11          3.57         7.56 o
  -8   1   5         57.12         58.10         6.54 o
  -7   1   5         61.06         62.81         6.17 o
  -6   1   5          2.45         -1.08         3.82 o
  -5   1   5        303.12        320.84         9.60 o
  -4   1   5        226.87        235.57         6.00 o
  -3   1   5        936.21        981.14        21.78 o
  -2   1   5       1060.44        989.34        20.95 o
  -1   1   5        501.19        468.17        20.06 o
   0   1   5       1348.63       1169.97        33.11 o
   1   1   5        566.99        566.53        15.71 o
   2   1   5        783.22        689.74        16.50 o
   3   1   5       2403.02       2672.55        54.94 o
   4   1   5        169.85        177.24         4.35 o
   5   1   5       1470.13       1648.08        24.10 o
   6   1   5          7.15          6.34         1.82 o
   7   1   5        401.19        407.48        11.91 o
   8   1   5        131.64        132.06         6.25 o
   9   1   5         73.50         72.37         9.82 o
  -8   2   5        776.74        465.62        33.17 o
  -7   2   5         65.67         67.16         7.88 o
  -6   2   5        990.82        994.20        25.14 o
  -5   2   5        278.26        270.55         9.40 o
  -4   2   5        108.55        136.99         6.48 o
  -3   2   5        489.76        504.63        16.70 o
  -2   2   5        734.64        797.68        16.04 o
  -1   2   5        177.51        145.93         4.61 o
   0   2   5       2930.26       2708.02        75.44 o
   1   2   5        139.56        133.72         6.97 o
   2   2   5       3498.10       3436.44       103.18 o
   3   2   5        588.32        584.30        16.27 o
   4   2   5       2217.06       2381.83        36.74 o
   5   2   5        316.34        328.37         6.43 o
   6   2   5        836.81        919.75        18.61 o
   7   2   5         58.02         58.45         3.70 o
   8   2   5         99.49        102.75         8.06 o
   9   2   5          8.60          1.99         3.95 o
  -7   3   5        178.14        136.42         8.68 o
  -6   3   5         46.53         44.69         5.46 o
  -5   3   5        397.67        406.92        14.91 o
  -4   3   5          6.07          5.35         3.80 o
  -3   3   5       1070.14       1165.76        27.53 o
  -2   3   5        128.81        118.52         4.54 o
  -1   3   5       2810.38       2891.33        57.86 o
   0   3   5        843.71        733.50        21.83 o
   1   3   5       2357.52       2400.12        82.54 o
   2   3   5       1381.90       1249.91        48.28 o
   3   3   5          4.86          9.31         1.30 o
   4   3   5        798.26        766.48        11.90 o
   5   3   5       1063.90       1167.98        19.46 o
   6   3   5        100.69        100.43         4.03 o
   7   3   5       1041.01       1183.27        24.73 o
   8   3   5         38.39         36.83         3.88 o
   9   3   5        230.76        222.59        15.11 o
  10   3   5        145.28        142.71         7.96 o
  -6   4   5        138.47         97.12         8.33 o
  -5   4   5        142.69        134.02         6.93 o
  -4   4   5         60.12         47.21         5.42 o
  -3   4   5        535.32        519.06        20.01 o
  -2   4   5         91.91        108.85         8.36 o
  -1   4   5        991.22       1054.63        30.76 o
   0   4   5       1076.55       1205.37        34.43 o
   1   4   5        838.80        862.18        29.67 o
   2   4   5       1833.37       1952.36        39.08 o
   3   4   5         83.10         84.89         2.53 o
   4   4   5       1295.77       1402.61        21.84 o
   5   4   5        138.52        146.84         4.82 o
   6   4   5        574.32        609.05        15.55 o
   7   4   5        299.69        297.78         7.70 o
   8   4   5        136.80        145.82         6.09 o
   9   4   5        169.56        181.61         7.43 o
  10   4   5          0.73          2.98         4.47 o
  -5   5   5          7.09          6.54         6.48 o
  -4   5   5         66.63         66.76         6.17 o
  -3   5   5         66.19         63.32         7.03 o
  -2   5   5          2.11         -1.05         3.86 o
  -1   5   5        154.66        142.18        13.65 o
   0   5   5        136.51        132.64         6.72 o
   1   5   5        299.23        292.58        10.26 o
   2   5   5        672.63        634.30        22.26 o
   3   5   5        390.11        401.96        25.39 o
   4   5   5       1099.06       1084.67        18.95 o
   5   5   5         93.79         86.24         3.69 o
   6   5   5        792.35        819.08        18.46 o
   7   5   5         12.01         18.72         4.25 o
   8   5   5        199.91        198.69         8.39 o
   9   5   5         58.78         56.81         8.36 o
  10   5   5          1.47         -2.35         7.35 o
  -4   6   5        111.89        104.71        13.23 o
  -3   6   5        124.78        136.40         9.45 o
  -2   6   5         39.07         28.20         5.09 o
  -1   6   5        470.80        447.36        13.15 o
   0   6   5          3.81          6.00         2.76 o
   1   6   5        628.67        578.86        30.91 o
   2   6   5        164.20        152.67         8.31 o
   3   6   5        429.91        382.14        19.31 o
   4   6   5        449.40        438.72        23.94 o
   5   6   5        168.86        155.01         7.19 o
   6   6   5        533.59        478.72        24.82 o
   7   6   5         18.67         11.86         4.18 o
   8   6   5        266.21        263.99        24.72 o
   9   6   5         12.94         17.72         4.95 o
  10   6   5         44.31         44.18         8.93 o
  -3   7   5         30.14         24.64         7.65 o
  -2   7   5         24.11         25.24         5.78 o
  -1   7   5        365.93        355.00        12.08 o
   0   7   5          5.25          9.47         3.80 o
   1   7   5        566.46        555.48        21.35 o
   2   7   5        171.77        165.15         9.65 o
   3   7   5        112.96        125.12        12.60 o
   4   7   5        537.56        463.58        40.10 o
   5   7   5         48.53         36.25         3.77 o
   6   7   5        596.23        584.08        19.12 o
   7   7   5        160.87        139.68        20.32 o
   8   7   5        257.95        251.14        27.63 o
   9   7   5        118.82        106.55         8.39 o
  10   7   5         41.80         35.81         6.73 o
  -2   8   5         53.04         55.00        13.86 o
  -1   8   5         65.84         61.37         8.59 o
   0   8   5          1.26          2.55         5.75 o
   1   8   5        268.32        281.98        14.84 o
   2   8   5         22.44         27.96         6.08 o
   3   8   5        261.00        264.09        18.89 o
   4   8   5         98.98        102.86        11.76 o
   5   8   5         91.56         86.62        10.09 o
   6   8   5        260.90        280.91        14.55 o
   7   8   5         14.67          9.37        11.74 o
   8   8   5        242.69        260.88        12.39 o
   9   8   5          0.69         -4.83         4.83 o
   0   9   5        102.57         98.38        10.51 o
   1   9   5        158.21        148.48        12.17 o
   2   9   5         90.39         88.84         9.62 o
   3   9   5        369.88        382.07        25.61 o
   4   9   5         11.71          1.68         8.40 o
   5   9   5        133.88        127.22        14.28 o
   6   9   5         20.73          2.10        29.39 o
   7   9   5          1.19         30.65        28.13 o
   8   9   5         31.84         15.03         7.41 o
   9   9   5         20.95         31.49         9.24 o
   2  10   5          1.66         -2.41         5.39 o
   3  10   5        165.05        149.47        16.79 o
   4  10   5          0.42         -7.14         8.40 o
   5  10   5        179.08        185.50        14.81 o
   6  10   5          5.27         -0.42         9.24 o
   7  10   5        103.38         78.93        38.21 o
  -5 -10   6         16.40          7.56        13.86 o
  -8  -9   6         50.90         55.00        18.05 o
  -7  -9   6          6.31         -3.36        13.44 o
  -6  -9   6         79.69         40.96        13.19 o
  -5  -9   6         53.41         69.63        14.33 o
  -4  -9   6         67.51         65.78        18.97 o
  -3  -9   6         31.42         44.52         8.95 o
  -2  -9   6         18.36         15.95        13.02 o
  -8  -8   6         38.69         47.86        16.79 o
  -7  -8   6          5.72          5.85        10.17 o
  -6  -8   6         59.00         64.58        12.43 o
  -5  -8   6        104.61        103.62        14.24 o
  -4  -8   6         84.34         92.52         9.78 o
  -3  -8   6        214.58        234.85        14.75 o
  -2  -8   6         51.06         31.81         7.28 o
  -1  -8   6        194.03        208.30        19.01 o
   0  -8   6          0.40         -7.70         7.70 o
   1  -8   6        107.16        108.21        15.88 o
  -8  -7   6        289.04        306.49        39.05 o
  -7  -7   6        105.82        107.20        13.75 o
  -6  -7   6        556.81        595.19        31.54 o
  -5  -7   6          3.87          8.33         5.20 o
  -4  -7   6        439.31        478.91        18.51 o
  -3  -7   6         77.67         80.41         8.47 o
  -2  -7   6         87.62         89.13        12.14 o
  -1  -7   6        201.72        226.57        13.59 o
   0  -7   6         14.16         18.11         7.92 o
   1  -7   6        170.40        183.02        17.93 o
  -9  -6   6        175.22        200.69        35.69 o
  -8  -6   6         58.27         61.72        22.25 o
  -7  -6   6        155.26        178.44        28.97 o
  -6  -6   6        388.19        376.21        22.26 o
  -5  -6   6          6.66          5.42         6.67 o
  -4  -6   6        603.11        555.14        19.43 o
  -3  -6   6        182.17        154.55         8.16 o
  -2  -6   6        241.76        225.86        12.03 o
  -1  -6   6        622.27        566.38        22.05 o
   0  -6   6          1.68         10.57         5.81 o
   1  -6   6        586.47        583.37        33.40 o
   2  -6   6         62.05         54.12         8.17 o
   3  -6   6        224.12        141.91        24.77 o
  -9  -5   6        166.54        177.79        17.92 o
  -8  -5   6         59.38         75.23        23.09 o
  -7  -5   6        111.54        143.17        24.35 o
  -6  -5   6        388.39        391.37        22.29 o
  -5  -5   6         38.05         32.83         7.44 o
  -4  -5   6       1018.09        977.27        32.22 o
  -3  -5   6          2.05         -0.22         2.78 o
  -2  -5   6       1081.66        968.49        32.64 o
  -1  -5   6         66.92         82.38         5.64 o
   0  -5   6        361.59        342.21        11.04 o
   1  -5   6        327.12        318.72        29.01 o
   2  -5   6          5.43          4.92         3.80 o
   3  -5   6        353.94        312.70        48.91 o
   4  -5   6         57.86         56.89         6.91 o
  -9  -4   6         78.55         87.76        17.63 o
  -8  -4   6         26.26         33.36         9.02 o
  -7  -4   6        211.45        232.05        29.18 o
  -6  -4   6        143.91        139.92        11.50 o
  -5  -4   6        235.48        234.00        12.67 o
  -4  -4   6        720.77        635.37        37.31 o
  -3  -4   6         63.43         43.88         3.89 o
  -2  -4   6       1017.91        862.05        32.76 o
  -1  -4   6         91.64         80.15         9.79 o
   0  -4   6        222.17        192.55         8.67 o
   1  -4   6        779.06        724.98        28.18 o
   2  -4   6         57.38         57.56         4.62 o
   3  -4   6        971.23        892.12        31.38 o
   4  -4   6        196.98        199.91        11.20 o
   5  -4   6        365.38        328.07        18.23 o
  -9  -3   6        141.19        138.47        15.71 o
  -8  -3   6         17.98         26.14         6.39 o
  -7  -3   6        345.23        390.67        24.89 o
  -6  -3   6         30.91         36.59         5.22 o
  -5  -3   6        152.80        130.56         7.31 o
  -4  -3   6        368.72        377.42        11.00 o
  -3  -3   6          6.77          7.50         2.65 o
  -2  -3   6        911.31        753.71        62.46 o
  -1  -3   6          2.41          3.25         2.12 o
   0  -3   6        931.58        830.07        22.71 o
   1  -3   6         25.24         17.87         4.67 o
   2  -3   6        441.14        404.05        14.25 o
   3  -3   6        389.23        376.60        17.33 o
   4  -3   6         87.09         73.20         4.90 o
   5  -3   6        647.67        633.93        28.35 o
   6  -3   6          1.23         -2.94         4.80 o
  -9  -2   6         99.62         84.43         8.43 o
  -8  -2   6        101.02         96.76         7.67 o
  -7  -2   6        404.36        415.33        15.64 o
  -6  -2   6         72.40         82.32         5.25 o
  -5  -2   6        631.90        663.14        15.03 o
  -4  -2   6         20.13         18.27         2.58 o
  -3  -2   6        357.08        367.21         9.26 o
  -2  -2   6        786.06        710.27        19.87 o
  -1  -2   6         33.96         29.20         4.00 o
   0  -2   6       1404.03       1235.06        37.91 o
   1  -2   6         88.08         72.19         6.36 o
   2  -2   6        435.77        413.80        19.52 o
   3  -2   6        421.30        459.71        13.41 o
   4  -2   6          3.38          5.75         2.18 o
   5  -2   6        423.10        431.18        11.42 o
   6  -2   6         40.74         36.51         5.19 o
   7  -2   6        125.73         97.96        10.32 o
  -9  -1   6        141.39        114.82        17.84 o
  -8  -1   6         43.87         42.54         6.69 o
  -7  -1   6        820.22        831.30        24.09 o
  -6  -1   6          2.58          5.21         3.10 o
  -5  -1   6       1923.07       2071.64        39.79 o
  -4  -1   6        352.67        342.56         9.02 o
  -3  -1   6       1560.28       1583.61        30.37 o
  -2  -1   6       1230.00       1056.81        27.30 o
  -1  -1   6        145.85        154.55         9.78 o
   0  -1   6       1048.95        755.32        25.40 o
   1  -1   6        265.46        241.17        12.18 o
   2  -1   6        351.75        324.12        12.48 o
   3  -1   6        885.38        935.15        26.90 o
   4  -1   6         52.51         46.35         2.41 o
   5  -1   6        890.93        940.68        19.32 o
   6  -1   6          1.37         -0.57         2.72 o
   7  -1   6        552.18        545.21        23.57 o
   8  -1   6         21.23         16.70         5.85 o
  -8   0   6        134.36        143.83        10.16 o
  -7   0   6        192.87        177.11         9.83 o
  -6   0   6        123.64        127.59         7.80 o
  -5   0   6        744.36        749.68        15.05 o
  -4   0   6          2.16          2.42         1.65 o
  -3   0   6       1309.17       1227.70        20.77 o
  -2   0   6        561.63        498.11        10.88 o
  -1   0   6        599.67        503.60        16.82 o
   0   0   6       1398.51       1111.49        34.12 o
   1   0   6         69.22         66.06         4.28 o
   2   0   6        953.99        719.20        30.48 o
   3   0   6        784.80        867.26        21.51 o
   4   0   6        375.08        371.93         7.89 o
   5   0   6        701.82        746.64        12.83 o
   6   0   6         43.23         39.19         3.25 o
   7   0   6        295.55        300.32         9.71 o
   8   0   6          4.31          4.28         3.72 o
  -8   1   6        132.66        109.59         8.34 o
  -7   1   6         94.25         87.07         7.02 o
  -6   1   6        239.78        236.92        10.82 o
  -5   1   6        405.31        415.59        12.38 o
  -4   1   6        107.10        104.75         5.19 o
  -3   1   6       1728.87       1881.48        44.31 o
  -2   1   6         40.54         40.00         2.42 o
  -1   1   6       4970.14       4222.83       134.96 o
   0   1   6        739.28        581.09        15.83 o
   1   1   6       4233.00       4501.38       115.18 o
   2   1   6       1500.79       1292.68        37.17 o
   3   1   6        306.42        406.15        12.39 o
   4   1   6       1015.97        973.98        18.55 o
   5   1   6        183.86        192.34         4.62 o
   6   1   6        231.44        215.94         6.08 o
   7   1   6        268.29        285.16         9.58 o
   8   1   6          1.30          0.93         4.87 o
   9   1   6         88.56         72.22         8.85 o
  -7   2   6         17.24         19.41         6.78 o
  -6   2   6        376.27        373.12        14.65 o
  -5   2   6        165.65        175.21         9.26 o
  -4   2   6        317.52        348.54        11.33 o
  -3   2   6        595.17        618.59        13.63 o
  -2   2   6         25.64         39.04         3.29 o
  -1   2   6       1180.12       1191.82        28.40 o
   0   2   6        915.01        935.15        23.78 o
   1   2   6        743.66        640.70        26.87 o
   2   2   6       1478.34       1476.86        45.73 o
   3   2   6          2.66         -0.50         1.14 o
   4   2   6       1313.80       1372.85        23.85 o
   5   2   6        301.02        294.48         7.44 o
   6   2   6        883.50        951.89        21.63 o
   7   2   6        315.15        316.66         8.63 o
   8   2   6        365.95        364.28        13.99 o
   9   2   6         98.48         91.46         9.66 o
  -7   3   6         74.88         59.83        13.71 o
  -6   3   6        149.79        135.67         9.76 o
  -5   3   6        315.97        319.69        16.68 o
  -4   3   6        143.87        156.73        12.10 o
  -3   3   6        425.21        480.56        18.73 o
  -2   3   6          9.23          8.64         2.31 o
  -1   3   6        653.94        634.96        14.12 o
   0   3   6        131.90        113.72         5.46 o
   1   3   6       1150.93       1123.16        27.56 o
   2   3   6        687.80        574.77        17.28 o
   3   3   6        488.84        484.93        11.42 o
   4   3   6       1407.92       1266.18        20.97 o
   5   3   6         82.53         82.47         3.37 o
   6   3   6       1406.24       1411.77        34.39 o
   7   3   6        912.16        979.19        20.89 o
   8   3   6        610.91        635.54        15.46 o
   9   3   6        751.81        702.17        24.72 o
  10   3   6         62.62         39.47        10.50 o
  -6   4   6        238.88        191.61        13.74 o
  -5   4   6          8.00          0.12         4.90 o
  -4   4   6        625.59        583.13        29.20 o
  -3   4   6        136.46        119.53         9.50 o
  -2   4   6        415.14        410.47        13.92 o
  -1   4   6        345.99        314.67        11.65 o
   0   4   6          5.29          5.19         2.56 o
   1   4   6        361.31        299.27         8.89 o
   2   4   6        421.25        385.94        11.42 o
   3   4   6        142.68        124.00         4.04 o
   4   4   6        334.76        339.04         7.09 o
   5   4   6          1.00          2.38         1.73 o
   6   4   6        102.39        105.17         6.18 o
   7   4   6         80.84         83.32         5.00 o
   8   4   6         45.03         49.58         3.99 o
   9   4   6         68.52         71.84         4.96 o
  10   4   6         23.84         33.28         8.19 o
  -5   5   6         25.51         31.51         8.79 o
  -4   5   6        152.93        155.10         8.57 o
  -3   5   6        219.33        228.69        20.75 o
  -2   5   6        128.85        110.84        13.44 o
  -1   5   6        512.71        546.71        31.70 o
   0   5   6          6.74          2.10         3.27 o
   1   5   6        571.47        576.18        21.51 o
   2   5   6         71.31         66.50         5.16 o
   3   5   6        389.01        398.01        11.89 o
   4   5   6        192.93        184.85         4.90 o
   5   5   6         96.53        113.73         5.20 o
   6   5   6        231.51        235.25         7.81 o
   7   5   6          5.60          7.43         2.97 o
   8   5   6        164.95        168.67        13.51 o
   9   5   6         90.25         98.69         6.67 o
  10   5   6         47.14         45.79         7.13 o
  -4   6   6        200.40        177.13        14.38 o
  -3   6   6          1.64         -3.79         4.51 o
  -2   6   6        385.79        368.93        14.53 o
  -1   6   6        122.93        125.28         7.63 o
   0   6   6        284.14        274.75         9.32 o
   1   6   6        354.20        347.39        10.54 o
   2   6   6          4.79          5.66         3.11 o
   3   6   6        247.37        262.89        32.96 o
   4   6   6        203.25        240.46        17.09 o
   5   6   6         24.80         27.09         3.35 o
   6   6   6        433.25        466.43        15.81 o
   7   6   6         10.45          5.44         3.02 o
   8   6   6        299.82        320.92        13.32 o
   9   6   6         22.66          8.59         5.02 o
  10   6   6         97.51         79.24         9.92 o
  -3   7   6         35.08         36.82         8.25 o
  -2   7   6        234.53        235.97        14.65 o
  -1   7   6         23.93         25.25         4.85 o
   0   7   6        269.06        259.68         9.79 o
   1   7   6        534.30        551.20        24.14 o
   2   7   6        117.38        128.87         9.05 o
   3   7   6       1114.52       1109.26        51.64 o
   4   7   6          2.49         10.13         5.29 o
   5   7   6        652.54        640.65        20.95 o
   6   7   6        163.22        166.99         8.83 o
   7   7   6        100.04        110.97        12.54 o
   8   7   6        203.96        207.79        10.99 o
   9   7   6          0.30         -4.42         5.00 o
  10   7   6         63.76          8.82        30.23 o
  -1   8   6         12.84         16.34         6.34 o
   0   8   6        126.10        126.89        10.68 o
   1   8   6         43.26         41.07         6.81 o
   2   8   6         41.72         39.18         6.38 o
   3   8   6        237.34        222.94        18.05 o
   4   8   6          8.44          6.72         6.72 o
   5   8   6        263.75        310.75        32.12 o
   6   8   6         18.76         17.68         4.24 o
   7   8   6        146.55        164.51         9.90 o
   8   8   6        158.49        167.07        10.51 o
   9   8   6         65.72         68.43         7.52 o
   0   9   6        128.71        117.02        10.94 o
   1   9   6          7.54         10.24         6.64 o
   2   9   6         91.95         94.18        11.34 o
   3   9   6        106.33        115.04        13.86 o
   4   9   6         17.81          7.14         7.98 o
   5   9   6        162.34        168.36        16.79 o
   6   9   6         37.60         33.95         9.04 o
   7   9   6         32.67         39.82         8.49 o
   8   9   6        256.93        259.09        12.97 o
   2  10   6         11.26         13.44        11.34 o
   3  10   6         48.37         32.33        11.34 o
   4  10   6          1.83          0.42         8.82 o
   5  10   6         78.60         61.72        12.60 o
   6  10   6          9.76          5.88         9.66 o
   7  10   6         50.67         23.93        32.75 o
  -7  -9   7          2.28        -14.28        14.28 o
  -6  -9   7        148.39        149.89        22.67 o
  -5  -9   7         65.08         71.12        10.34 o
  -4  -9   7        126.98        105.27        16.72 o
  -3  -9   7        168.83        220.00        26.45 o
  -2  -9   7         35.42         24.35        15.53 o
  -8  -8   7         70.34         75.99        20.15 o
  -7  -8   7         38.62         34.80        20.57 o
  -6  -8   7        116.98        155.24        17.55 o
  -5  -8   7          0.57          6.49         6.12 o
  -4  -8   7        153.28        196.25        13.78 o
  -3  -8   7        102.12        101.82        10.58 o
  -2  -8   7        156.82        158.68        18.64 o
  -1  -8   7        224.56        229.88        20.78 o
   0  -8   7         64.85         70.94        12.39 o
  -8  -7   7          1.63         -1.68        18.05 o
  -7  -7   7         98.16        115.36        15.53 o
  -6  -7   7         68.13         57.27        11.88 o
  -5  -7   7         70.32         63.80        11.73 o
  -4  -7   7        305.21        305.61        14.39 o
  -3  -7   7          0.61          0.57         6.79 o
  -2  -7   7        398.72        412.88        19.08 o
  -1  -7   7         95.15        113.89        18.53 o
   0  -7   7        176.73        167.01        16.74 o
   1  -7   7        115.02        112.31        13.48 o
  -8  -6   7          0.05         14.28        17.21 o
  -7  -6   7        123.93        133.51        26.03 o
  -6  -6   7        106.30         94.96        12.71 o
  -5  -6   7         98.59        112.26        12.89 o
  -4  -6   7        502.66        464.57        17.46 o
  -3  -6   7         10.51          9.85         4.33 o
  -2  -6   7        755.45        703.31        26.21 o
  -1  -6   7         53.64         52.32         6.92 o
   0  -6   7        448.82        429.06        24.22 o
   1  -6   7        228.92        214.39        23.79 o
   2  -6   7         78.21         65.59        14.62 o
   3  -6   7        227.72        188.10        29.39 o
  -9  -5   7        117.93        135.89        12.55 o
  -8  -5   7          2.58        -10.50        10.50 o
  -7  -5   7        154.98        207.41        31.07 o
  -6  -5   7         37.58         41.04         8.90 o
  -5  -5   7         42.26         32.99         8.23 o
  -4  -5   7        246.01        217.24        13.57 o
  -3  -5   7          3.70          3.87         3.70 o
  -2  -5   7        459.68        473.71        20.61 o
  -1  -5   7         42.88         24.49         7.06 o
   0  -5   7        363.38        361.48        11.73 o
   1  -5   7        144.39        128.11        10.07 o
   2  -5   7        111.86        115.41        10.19 o
   3  -5   7        255.83        203.21        26.87 o
   4  -5   7          2.93          3.62        12.18 o
  -9  -4   7        135.39        146.14        14.51 o
  -8  -4   7         32.46         38.71        10.96 o
  -7  -4   7        451.29        531.25        65.71 o
  -6  -4   7         21.37         25.58         7.01 o
  -5  -4   7        603.82        564.94        28.55 o
  -4  -4   7         43.90         43.85         7.53 o
  -3  -4   7        350.13        292.88        22.80 o
  -2  -4   7        484.90        438.42        23.15 o
  -1  -4   7         74.25         55.20         5.56 o
   0  -4   7        629.57        558.38        18.23 o
   1  -4   7         10.38          7.94         3.13 o
   2  -4   7        130.91        102.63        11.82 o
   3  -4   7        184.35        168.36        21.83 o
   4  -4   7          6.12          3.80         4.44 o
   5  -4   7        230.80        223.47        15.64 o
  -9  -3   7          1.18         -2.10         6.24 o
  -8  -3   7        104.35        120.15         8.34 o
  -7  -3   7        245.03        281.40        12.91 o
  -6  -3   7          1.64          7.86         5.15 o
  -5  -3   7        673.65        642.71        34.57 o
  -4  -3   7        331.40        326.63        12.98 o
  -3  -3   7        461.57        395.02        23.30 o
  -2  -3   7       1428.76       1334.60        57.40 o
  -1  -3   7        223.89        191.27         9.50 o
   0  -3   7       1516.30       1417.64        49.22 o
   1  -3   7        300.41        277.16        13.34 o
   2  -3   7        520.20        560.76        33.63 o
   3  -3   7        219.65        252.38        19.80 o
   4  -3   7         59.32         56.24         5.55 o
   5  -3   7         17.56          8.99         3.73 o
   6  -3   7          0.40          2.58         5.00 o
  -9  -2   7         23.08         21.83         8.75 o
  -8  -2   7         50.76         52.78         7.07 o
  -7  -2   7        253.86        253.84        10.91 o
  -6  -2   7         36.71         32.86         4.94 o
  -5  -2   7        913.53        914.80        23.98 o
  -4  -2   7          1.20          3.53         2.28 o
  -3  -2   7       1299.89       1243.20        45.97 o
  -2  -2   7        671.67        592.06        24.92 o
  -1  -2   7        599.09        499.71        18.25 o
   0  -2   7       3053.76       2620.30        66.80 o
   1  -2   7          5.61          8.64         3.04 o
   2  -2   7       2996.79       3367.84       126.38 o
   3  -2   7        256.76        253.42        11.02 o
   4  -2   7        899.11        914.57        22.27 o
   5  -2   7        538.88        511.73        28.21 o
   6  -2   7         50.76         46.33         4.66 o
   7  -2   7        357.82        305.09        13.96 o
  -8  -1   7        253.98        247.73        16.30 o
  -7  -1   7         40.07         35.93         5.76 o
  -6  -1   7        365.40        336.43        10.29 o
  -5  -1   7        645.17        651.40        14.56 o
  -4  -1   7        154.97        138.56         4.92 o
  -3  -1   7       1546.84       1518.94        33.32 o
  -2  -1   7        100.55         86.63         5.41 o
  -1  -1   7       1156.77        906.82        24.04 o
   0  -1   7       1391.65       1215.40        31.61 o
   1  -1   7        240.20        235.52         7.23 o
   2  -1   7       1879.14       1967.41        58.58 o
   3  -1   7          9.37          8.88         3.07 o
   4  -1   7        838.81        831.44        16.10 o
   5  -1   7        159.98        161.59         9.87 o
   6  -1   7        137.52        136.71         6.57 o
   7  -1   7        233.94        239.02         9.20 o
   8  -1   7          5.56          1.26         8.82 o
  -8   0   7        103.99         98.79        11.09 o
  -7   0   7          6.33          8.31         5.33 o
  -6   0   7        123.20        128.81         8.18 o
  -5   0   7        175.50        165.53         6.36 o
  -4   0   7         26.03         23.74         3.42 o
  -3   0   7        855.85        840.28        16.48 o
  -2   0   7         95.88         99.95         5.16 o
  -1   0   7       2077.95       1963.11        46.03 o
   0   0   7        922.85        953.76        35.28 o
   1   0   7       1910.52       1664.13        41.69 o
   2   0   7       1471.72       1301.20        79.25 o
   3   0   7        328.27        283.74        14.67 o
   4   0   7        953.25        953.79        30.97 o
   5   0   7         30.31         30.90         3.82 o
   6   0   7        232.52        223.67         8.19 o
   7   0   7        218.44        216.86         8.36 o
   8   0   7          1.31          2.38         3.93 o
  -8   1   7         50.39         32.33        15.53 o
  -7   1   7         10.55         11.52         6.17 o
  -6   1   7        152.03        148.73        11.11 o
  -5   1   7         99.43         99.41        11.12 o
  -4   1   7        163.19        162.24         5.87 o
  -3   1   7        238.87        224.94         7.59 o
  -2   1   7         31.81         26.29         2.75 o
  -1   1   7        481.55        410.13        13.10 o
   0   1   7          9.89          6.48         1.96 o
   1   1   7        849.13        717.14        19.01 o
   2   1   7        154.58        131.24         8.98 o
   3   1   7        367.31        371.88        10.20 o
   4   1   7        450.89        440.01        10.00 o
   5   1   7          5.91          3.00         2.89 o
   6   1   7        385.77        381.32        17.71 o
   7   1   7        190.91        198.95         9.81 o
   8   1   7         94.01         88.90         7.35 o
   9   1   7        163.16        152.92        12.37 o
  -7   2   7          1.74         -6.29         6.29 o
  -6   2   7        201.33        191.71        11.32 o
  -5   2   7         52.13         39.44         6.11 o
  -4   2   7        716.25        765.29        19.94 o
  -3   2   7        315.61        296.78        11.61 o
  -2   2   7        397.25        417.71        10.12 o
  -1   2   7        708.57        691.18        15.93 o
   0   2   7         44.59         54.00         4.36 o
   1   2   7        805.14        688.20        15.16 o
   2   2   7        553.94        570.61        13.43 o
   3   2   7        319.82        287.50         8.52 o
   4   2   7        432.65        458.38        12.01 o
   5   2   7          0.92         -0.07         1.74 o
   6   2   7        227.40        229.95         7.32 o
   7   2   7        118.54        115.83         6.83 o
   8   2   7        145.06        140.33         8.94 o
   9   2   7        128.62        111.01        18.89 o
  -6   3   7         98.55         85.25        10.66 o
  -5   3   7          8.90          6.73         8.32 o
  -4   3   7        258.13        267.88        14.58 o
  -3   3   7        216.23        235.54         9.17 o
  -2   3   7        188.57        180.83         6.47 o
  -1   3   7       1083.23       1106.72        23.40 o
   0   3   7          5.93          5.07         1.72 o
   1   3   7       2666.53       2610.08        61.42 o
   2   3   7         12.34         11.89         1.80 o
   3   3   7       3403.21       3328.16       106.24 o
   4   3   7          6.70          3.77         1.42 o
   5   3   7       1816.96       1827.20        29.34 o
   6   3   7          9.98          7.62         2.18 o
   7   3   7        226.76        218.90         7.99 o
   8   3   7         22.57         26.54         4.09 o
   9   3   7         14.21         12.03         5.44 o
  -6   4   7        100.14         85.72         9.33 o
  -5   4   7          8.88         14.54        10.16 o
  -4   4   7        539.47        526.54        22.15 o
  -3   4   7         28.61         31.58         6.71 o
  -2   4   7       1239.35       1246.77        39.81 o
  -1   4   7        347.77        327.95        12.38 o
   0   4   7        593.10        605.33        19.21 o
   1   4   7        811.00        768.60        19.78 o
   2   4   7        108.48        105.07         5.23 o
   3   4   7        619.24        585.70        13.74 o
   4   4   7       1179.68       1168.77        21.99 o
   5   4   7         85.73         87.62         3.84 o
   6   4   7        887.65        940.75        26.90 o
   7   4   7         36.74         41.00         4.97 o
   8   4   7        264.37        286.30        11.39 o
   9   4   7         98.29         89.55         5.60 o
  10   4   7         76.67        112.10        14.28 o
  -5   5   7         22.16         20.63         6.71 o
  -4   5   7        205.77        184.92        11.26 o
  -3   5   7         21.38         20.38         8.46 o
  -2   5   7        447.81        407.92        58.99 o
  -1   5   7        259.95        282.08        11.73 o
   0   5   7        373.41        374.20        13.66 o
   1   5   7        608.34        633.39        19.14 o
   2   5   7         27.78         20.76         5.04 o
   3   5   7        816.75        837.92        23.55 o
   4   5   7        101.96        101.01         4.89 o
   5   5   7        623.65        665.49        16.30 o
   6   5   7        266.01        255.34         9.91 o
   7   5   7        165.65        161.54         6.98 o
   8   5   7        250.44        256.38        10.48 o
   9   5   7          1.08          1.47         3.97 o
  10   5   7        154.95        149.54        10.51 o
  -4   6   7         17.65         18.38         7.61 o
  -3   6   7          9.02          2.42         5.01 o
  -2   6   7        139.46        123.26        15.11 o
  -1   6   7         25.66         25.05         6.72 o
   0   6   7        421.53        427.27        14.85 o
   1   6   7        331.81        315.10        11.71 o
   2   6   7        517.00        543.40        20.78 o
   3   6   7        807.43        577.72        47.86 o
   4   6   7        181.37        143.21        12.58 o
   5   6   7        665.03        669.50        26.17 o
   6   6   7          1.72          0.92         2.64 o
   7   6   7        152.47        173.76        10.06 o
   8   6   7         37.84         39.39         4.59 o
   9   6   7          0.44         -1.60         7.70 o
  10   6   7         28.01          9.66        29.81 o
  -3   7   7         45.89         39.76         8.89 o
  -2   7   7        142.80        147.31        17.80 o
  -1   7   7         24.31         27.72         5.09 o
   0   7   7        273.70        283.72        10.25 o
   1   7   7         11.79          1.31         3.93 o
   2   7   7        329.13        321.71        14.38 o
   3   7   7        217.88        217.48        15.95 o
   4   7   7        218.74        159.56        11.76 o
   5   7   7        416.94        403.69        13.45 o
   6   7   7         22.77         20.73         4.58 o
   7   7   7        254.30        243.15        13.74 o
   8   7   7         39.14         46.33         6.20 o
   9   7   7         60.56         68.13        11.65 o
  -1   8   7          0.56         -3.65         6.04 o
   0   8   7        150.95        148.01        12.00 o
   1   8   7         40.20         35.08        10.08 o
   2   8   7         31.40         49.12        10.08 o
   3   8   7        203.79        190.19        16.79 o
   4   8   7          2.38          3.78         6.72 o
   5   8   7        263.07        262.86        17.16 o
   6   8   7          5.13          6.58         4.49 o
   7   8   7        130.26        138.68        12.93 o
   8   8   7         27.60         13.95         5.51 o
   9   8   7         35.36         30.74         6.12 o
   0   9   7         64.31         70.91        13.02 o
   1   9   7          0.29          7.56         6.53 o
   2   9   7        106.60        116.72        14.28 o
   3   9   7         47.02         43.66        10.50 o
   4   9   7        123.38        131.83        14.69 o
   5   9   7        221.02        217.90        18.89 o
   6   9   7         95.70         90.55        11.97 o
   7   9   7        189.08        184.58        39.68 o
   8   9   7         16.41         10.94        10.30 o
   3  10   7         11.08          6.30        10.08 o
   4  10   7         10.20         15.11        10.08 o
   5  10   7          5.27         -7.56         9.24 o
   6  10   7          8.72          7.98         9.24 o
   7  10   7          6.97          8.40        28.55 o
  -6  -9   8          5.83         10.08        14.69 o
  -5  -9   8         16.45          4.62        15.53 o
  -4  -9   8         31.10         20.15        14.69 o
  -3  -9   8         76.20         80.19        18.47 o
  -7  -8   8        135.89        120.08        20.99 o
  -6  -8   8          8.98         21.77        12.35 o
  -5  -8   8        160.28        180.54        24.77 o
  -4  -8   8         10.15         19.43         7.26 o
  -3  -8   8         71.33         80.32        10.29 o
  -2  -8   8         21.06         37.44         8.28 o
  -1  -8   8          4.26          8.39         8.88 o
  -7  -7   8         81.90         92.26        15.07 o
  -6  -7   8         37.71         21.22        11.06 o
  -5  -7   8        170.72        190.67        18.86 o
  -4  -7   8        140.31        138.49        14.10 o
  -3  -7   8        110.14        108.82        10.41 o
  -2  -7   8        237.86        242.95        17.75 o
  -1  -7   8          1.49         -0.70         5.95 o
   0  -7   8        225.39        253.95        20.75 o
   1  -7   8         43.26         49.88        11.34 o
  -9  -6   8        125.17        158.71        24.77 o
  -8  -6   8         89.22         79.35        26.45 o
  -7  -6   8        291.75        331.69        42.83 o
  -6  -6   8         18.29         10.53         9.07 o
  -5  -6   8        289.49        270.71        20.27 o
  -4  -6   8         24.66         28.56        12.86 o
  -3  -6   8         91.23         81.18        11.76 o
  -2  -6   8        167.17        161.21        11.26 o
  -1  -6   8          2.24          1.61         6.91 o
   0  -6   8        273.38        291.55        23.72 o
   1  -6   8         93.73         62.46        11.85 o
   2  -6   8        250.03        278.08        41.36 o
   3  -6   8        150.16        149.05        26.87 o
  -9  -5   8         47.74         37.60        21.41 o
  -8  -5   8         88.41         83.18        14.72 o
  -7  -5   8        305.91        359.82        43.25 o
  -6  -5   8          4.86         -0.90         8.62 o
  -5  -5   8        480.29        476.06        30.02 o
  -4  -5   8        143.74        119.40        11.21 o
  -3  -5   8        260.84        227.40        20.78 o
  -2  -5   8        611.95        554.87        37.58 o
  -1  -5   8         39.08         30.68         8.84 o
   0  -5   8        725.15        726.11        28.35 o
   1  -5   8          2.27          6.42         8.58 o
   2  -5   8        380.49        429.77        33.80 o
   3  -5   8         45.49         42.41        16.37 o
   4  -5   8        102.97        109.21        37.37 o
  -9  -4   8         10.03         15.53        10.46 o
  -8  -4   8         57.20         72.76        11.97 o
  -6  -4   8         65.47         51.84         8.71 o
  -5  -4   8        633.38        653.93        32.86 o
  -4  -4   8         11.66         16.37         8.82 o
  -3  -4   8        813.29        783.93        37.27 o
  -2  -4   8        134.31        154.02         9.68 o
  -1  -4   8        359.89        349.91        32.96 o
   0  -4   8        722.68        687.60        33.86 o
   1  -4   8         17.73         21.90         7.76 o
   2  -4   8        671.18        640.53        30.36 o
   3  -4   8         64.71         63.82        15.11 o
   4  -4   8        148.80        158.03        27.92 o
   5  -4   8        172.68        155.41        21.20 o
  -9  -3   8          0.01          9.99         9.62 o
  -8  -3   8        183.67        206.51        14.31 o
  -7  -3   8         54.80         55.82        11.34 o
  -6  -3   8        313.32        348.16        18.47 o
  -5  -3   8        357.14        367.55        14.44 o
  -4  -3   8        165.81        152.30        11.97 o
  -3  -3   8        333.45        302.35        14.04 o
  -2  -3   8         45.27         47.94         5.83 o
  -1  -3   8          9.65         14.49         6.78 o
   0  -3   8        915.16        861.64        43.66 o
   1  -3   8        221.06        223.41        12.95 o
   2  -3   8       1236.27       1344.74        54.70 o
   3  -3   8        216.13        252.89        14.90 o
   4  -3   8        504.08        521.02        63.61 o
   5  -3   8        134.85        142.91        11.73 o
   6  -3   8         84.67         57.63         9.72 o
  -8  -2   8         93.00         89.20         8.26 o
  -7  -2   8          1.88          3.73         4.75 o
  -6  -2   8        131.99        123.46         6.97 o
  -5  -2   8        208.63        220.98        10.02 o
  -4  -2   8        280.75        257.37        10.97 o
  -3  -2   8        882.26        876.56        34.38 o
  -2  -2   8        382.27        363.96        16.98 o
  -1  -2   8       1540.37       1380.95        41.39 o
   0  -2   8          9.45          8.86         2.66 o
   1  -2   8       1319.91       1242.88        61.51 o
   2  -2   8        551.46        600.32        27.60 o
   3  -2   8        440.15        457.46        23.09 o
   4  -2   8        804.44        820.41        28.80 o
   5  -2   8          7.44         11.99         4.04 o
   6  -2   8        215.00        189.15        11.31 o
   7  -2   8         73.18         66.17         7.98 o
  -8  -1   8        139.98        126.34        10.66 o
  -7  -1   8         80.52         77.92         8.00 o
  -6  -1   8        322.28        322.06        10.18 o
  -5  -1   8         22.88         19.08         3.83 o
  -4  -1   8        379.16        365.69         9.89 o
  -3  -1   8        673.63        609.03        25.39 o
  -2  -1   8        175.34        124.72         7.34 o
  -1  -1   8       1219.68        993.29        28.40 o
   0  -1   8          6.00          3.49         2.23 o
   1  -1   8        674.13        664.75        31.00 o
   2  -1   8        344.32        383.45        18.36 o
   3  -1   8        152.26        173.12        13.39 o
   4  -1   8        513.56        500.49        16.23 o
   5  -1   8         14.88         12.33         4.51 o
   6  -1   8        200.97        205.97         8.29 o
   7  -1   8          2.06          1.80         3.83 o
  -8   0   8        279.04        244.26        21.89 o
  -7   0   8          4.34         11.96         7.24 o
  -6   0   8        631.18        617.33        23.69 o
  -5   0   8         31.35         22.25         4.01 o
  -4   0   8        614.79        649.73        17.89 o
  -3   0   8        197.45        178.11         8.04 o
  -2   0   8        151.96        124.51         5.88 o
  -1   0   8        312.79        255.48        10.17 o
   0   0   8         93.41         85.07         4.98 o
   1   0   8        334.54        254.86         8.86 o
   2   0   8        757.11        740.84        40.73 o
   3   0   8        222.62        215.07        18.77 o
   4   0   8       1215.79       1188.94        55.30 o
   5   0   8         47.16         50.05        10.61 o
   6   0   8        987.48        995.55        24.45 o
   7   0   8          2.63         10.05         3.82 o
   8   0   8        336.96        285.30        12.09 o
  -7   1   8         51.91         50.75         9.17 o
  -6   1   8        261.16        258.75        14.67 o
  -5   1   8          0.31          4.20         5.43 o
  -4   1   8        520.64        545.87        15.14 o
  -3   1   8        174.32        159.88         7.21 o
  -2   1   8        251.02        248.46         8.51 o
  -1   1   8        600.08        544.62        15.90 o
   0   1   8         22.25         31.16         7.18 o
   1   1   8        932.92        633.55        31.47 o
   2   1   8        304.60        284.07        12.73 o
   3   1   8        799.70        692.25        41.88 o
   4   1   8        336.98        342.31        15.51 o
   5   1   8        227.60        228.37         9.18 o
   6   1   8        223.66        221.72         7.90 o
   7   1   8          7.30          2.16         3.76 o
   8   1   8         81.74         78.20         9.92 o
  -7   2   8        111.96         94.02        11.98 o
  -6   2   8        149.26        145.79        18.53 o
  -5   2   8         64.20         51.12         8.23 o
  -4   2   8        988.96        997.30        27.44 o
  -3   2   8          5.00          6.07         3.37 o
  -2   2   8       2365.26       2372.31        63.28 o
  -1   2   8        328.13        271.36        16.48 o
   0   2   8       1605.79       1632.22        38.16 o
   1   2   8        975.24        825.20        18.92 o
   2   2   8         66.15         74.04         5.09 o
   3   2   8        896.16        840.22        30.92 o
   4   2   8        152.54        149.57         5.70 o
   5   2   8        266.91        265.37         8.50 o
   6   2   8        191.37        193.04         7.78 o
   7   2   8          7.11          7.80         3.24 o
   8   2   8        115.55        114.11        10.57 o
   9   2   8          7.98         12.68         5.85 o
  -6   3   8         47.36         44.11         9.90 o
  -5   3   8        105.61        113.36        11.45 o
  -4   3   8        267.48        265.08        14.93 o
  -3   3   8          0.52          3.39         3.87 o
  -2   3   8        568.32        566.31        14.20 o
  -1   3   8         80.90         84.15         5.70 o
   0   3   8        280.35        243.05         7.31 o
   1   3   8        367.11        363.55        12.39 o
   2   3   8         21.23         20.86         3.21 o
   3   3   8        946.44        933.15        31.23 o
   4   3   8        353.01        327.52        13.95 o
   5   3   8       1153.40       1166.86        24.66 o
   6   3   8        333.24        333.30         8.70 o
   7   3   8        469.89        437.07        12.19 o
   8   3   8        173.43        162.07         6.91 o
   9   3   8         17.74          9.52        12.81 o
  -5   4   8         51.29         48.32         9.54 o
  -4   4   8         66.61         56.77         8.82 o
  -3   4   8          9.08          9.03         6.02 o
  -2   4   8        519.26        521.32        16.54 o
  -1   4   8         55.48         58.62         5.80 o
   0   4   8       1263.99       1360.56        39.46 o
   1   4   8        594.14        547.57        15.07 o
   2   4   8        639.09        638.80        19.90 o
   3   4   8       1702.81       1560.48        51.93 o
   4   4   8         23.94         32.05         3.74 o
   5   4   8       1788.53       1705.33        40.20 o
   6   4   8        532.12        526.99        14.63 o
   7   4   8        592.31        594.64        19.12 o
   8   4   8        381.30        381.34        12.36 o
   9   4   8         17.08         21.34         4.25 o
  -5   5   8        281.05        262.41        24.35 o
  -4   5   8         19.66          3.48         9.37 o
  -3   5   8        192.11        172.56        20.15 o
  -2   5   8        121.28        114.20        15.11 o
  -1   5   8         10.56         14.91         4.69 o
   0   5   8        241.16        251.25        10.87 o
   1   5   8         24.42         29.85         3.88 o
   2   5   8        166.67        138.22         6.78 o
   3   5   8         68.05         68.63         6.67 o
   4   5   8         18.29         14.18         2.25 o
   5   5   8        166.76        185.92         8.99 o
   6   5   8          7.22          0.06         3.00 o
   7   5   8        267.23        286.45         9.69 o
   8   5   8         25.74         22.43         3.95 o
   9   5   8        132.95        121.70        14.60 o
  -4   6   8         24.37         33.59        12.60 o
  -3   6   8         70.97         55.00         9.18 o
  -2   6   8         81.64         80.89         9.15 o
  -1   6   8         42.71         41.57        10.92 o
   0   6   8        176.61        175.27        11.13 o
   1   6   8          0.63         -4.62         4.62 o
   2   6   8        200.19        193.55        15.53 o
   3   6   8         60.32         69.80         9.24 o
   4   6   8         60.95         70.89         8.40 o
   5   6   8        235.97        212.45        12.69 o
   6   6   8          7.09         13.52         3.52 o
   7   6   8        258.54        276.81         9.74 o
   8   6   8         84.80         83.33         5.90 o
   9   6   8         89.50         82.89         6.38 o
  -2   7   8         20.47         20.82         7.26 o
  -1   7   8        110.59        118.64         7.41 o
   0   7   8         80.90         84.33         7.56 o
   1   7   8         17.62         18.62         4.47 o
   2   7   8         74.04         52.48         8.82 o
   3   7   8         33.81         52.90         8.82 o
   4   7   8         29.86         25.22         6.38 o
   5   7   8        165.81        161.13        12.64 o
   6   7   8         10.35          9.62         4.54 o
   7   7   8        166.21        173.14        16.98 o
   8   7   8          1.75         -4.58         6.32 o
   9   7   8         76.58         77.32         7.91 o
  -1   8   8        170.72        164.96        17.63 o
   0   8   8        309.44        318.19        34.22 o
   1   8   8        126.59        116.70        15.95 o
   2   8   8        529.32        515.16        29.81 o
   3   8   8          5.45          7.14         7.14 o
   4   8   8        325.69        279.62        20.15 o
   5   8   8         50.31         44.25         9.87 o
   6   8   8        105.55        106.84        11.62 o
   7   8   8         76.61         61.38         6.90 o
   8   8   8         21.40         17.44         5.76 o
   9   8   8         24.97         18.89         9.24 o
   0   9   8         21.46         14.69        10.50 o
   1   9   8         40.47         44.08         7.65 o
   2   9   8        102.65        105.80        13.86 o
   3   9   8         14.03         23.93         9.24 o
   4   9   8        153.74        173.82        18.47 o
   5   9   8         34.66         38.21         9.66 o
   6   9   8        156.43        115.82        12.78 o
   7   9   8        215.42        213.81        40.31 o
   8   9   8        103.38         88.52        19.38 o
   4  10   8         83.30         77.25        13.44 o
   5  10   8         64.64         81.03        13.86 o
   6  10   8         16.13         24.77        10.92 o
  -7  -8   9         59.33          8.40        16.79 o
  -6  -8   9         56.94         72.22        18.89 o
  -5  -8   9         59.82         44.50        17.63 o
  -4  -8   9         88.98        128.25        17.99 o
  -3  -8   9         13.22         12.42        12.60 o
  -2  -8   9         38.64         34.43        16.37 o
  -7  -7   9         54.61         31.07        16.79 o
  -6  -7   9          3.05          4.20        13.44 o
  -5  -7   9        146.46        196.07        25.19 o
  -4  -7   9         36.89         29.64        11.82 o
  -3  -7   9        189.08        218.98        20.58 o
  -2  -7   9        141.93        117.65        16.26 o
  -1  -7   9         58.12         41.12        13.34 o
   0  -7   9        184.83        174.66        37.79 o
   1  -7   9          5.89         22.25        26.45 o
  -8  -6   9         76.88         94.89        20.15 o
  -6  -6   9         66.91         55.42        16.37 o
  -5  -6   9        374.87        400.54        32.33 o
  -4  -6   9          2.33         -1.00         9.07 o
  -3  -6   9        549.31        606.94        34.02 o
  -2  -6   9         30.04         34.56        10.93 o
  -1  -6   9        293.06        316.69        23.52 o
   0  -6   9         47.51         23.09        23.93 o
   1  -6   9         29.87         33.19        24.98 o
   2  -6   9         25.09         11.36        14.07 o
  -9  -5   9          3.08         15.95        16.79 o
  -8  -5   9        114.05        151.99        23.51 o
  -7  -5   9         51.10         51.22        14.69 o
  -6  -5   9        160.51        170.35        15.11 o
  -5  -5   9        361.34        353.52        29.39 o
  -4  -5   9         62.84         53.55        11.38 o
  -3  -5   9        641.66        700.28        26.92 o
  -2  -5   9         17.94          5.71         8.40 o
  -1  -5   9        435.18        427.78        26.31 o
   0  -5   9        256.19        238.61        19.38 o
   1  -5   9         83.37         67.53        16.33 o
   2  -5   9        356.49        399.68        24.93 o
   3  -5   9          7.01         13.86        14.69 o
  -9  -4   9         15.04         -1.26        17.21 o
  -8  -4   9         40.04         39.19        14.28 o
  -7  -4   9          1.73        -10.50        10.50 o
  -6  -4   9         34.35         34.85        11.76 o
  -5  -4   9        122.34        111.67        11.43 o
  -4  -4   9         29.79         28.72         6.93 o
  -3  -4   9        422.57        480.59        20.24 o
  -2  -4   9          0.92          4.02         5.29 o
  -1  -4   9        546.25        580.71        31.27 o
   0  -4   9        120.04        115.65        13.83 o
   1  -4   9        319.92        373.06        29.65 o
   2  -4   9        406.89        463.01        24.87 o
   3  -4   9         49.37         57.43        12.27 o
   4  -4   9        265.21        280.92        39.68 o
   5  -4   9         12.82         -2.10        23.09 o
  -8  -3   9        187.85        184.23        14.31 o
  -7  -3   9         27.81         34.65         7.78 o
  -6  -3   9        385.78        443.37        31.91 o
  -5  -3   9         60.71         63.89         9.56 o
  -4  -3   9        491.79        491.19        37.16 o
  -3  -3   9        562.00        548.30        24.26 o
  -2  -3   9        327.77        296.17        14.44 o
  -1  -3   9        664.48        638.92        20.82 o
   0  -3   9         12.16          2.77         6.04 o
   1  -3   9        196.38        176.86        13.85 o
   2  -3   9        179.32        199.03        15.44 o
   3  -3   9         24.79         16.55         6.47 o
   4  -3   9        318.06        333.81        24.51 o
   5  -3   9          3.00         17.57        11.61 o
   6  -3   9        155.82         86.49        31.91 o
  -8  -2   9        108.08         82.71        15.95 o
  -7  -2   9         12.22         18.07         7.58 o
  -6  -2   9        214.33        202.23        18.24 o
  -5  -2   9         49.37         36.40         8.30 o
  -4  -2   9        256.99        238.00        19.19 o
  -3  -2   9        376.72        360.51        13.70 o
  -2  -2   9        484.69        404.60        14.29 o
  -1  -2   9        503.44        412.40        14.58 o
   0  -2   9        707.71        584.79        29.92 o
   1  -2   9        294.92        264.33        40.31 o
   2  -2   9        172.82        179.87        14.45 o
   3  -2   9        146.86        171.24        13.22 o
   4  -2   9         54.48         52.46        10.99 o
   5  -2   9         39.08         39.60        11.50 o
   6  -2   9        183.22        175.27        16.73 o
  -8  -1   9         70.99         49.35         9.67 o
  -7  -1   9         41.63         36.02         9.24 o
  -6  -1   9        341.18        323.00        13.64 o
  -5  -1   9          0.26         -1.86         6.67 o
  -4  -1   9        646.01        575.10        30.90 o
  -3  -1   9        479.02        439.35        35.07 o
  -2  -1   9        498.87        426.14        16.47 o
  -1  -1   9       2014.91       1806.76        85.75 o
   0  -1   9         50.45         41.43         3.98 o
   1  -1   9       1887.41       1903.62       138.55 o
   2  -1   9        132.39        112.50         9.32 o
   3  -1   9        553.56        567.38        30.36 o
   4  -1   9        465.34        499.72        29.61 o
   5  -1   9         57.22         53.86        11.42 o
   6  -1   9        360.96        316.15        12.39 o
   7  -1   9          1.45          0.35         3.86 o
  -8   0   9         11.50         -2.94        16.79 o
  -7   0   9        151.35        134.80        12.02 o
  -6   0   9        252.61        255.94        11.02 o
  -5   0   9         53.01         62.01         6.21 o
  -4   0   9        735.08        780.07        23.13 o
  -3   0   9         75.58         73.18         6.84 o
  -2   0   9        951.63        917.39        27.00 o
  -1   0   9        794.40        730.58        21.83 o
   0   0   9        540.42        517.99        17.85 o
   1   0   9       1283.08       1233.06        40.63 o
   2   0   9         55.95         54.17        10.38 o
   3   0   9        767.21        820.01        46.34 o
   4   0   9         48.06         42.98        12.30 o
   5   0   9        230.08        220.78        12.36 o
   6   0   9        247.25        231.79        10.37 o
   7   0   9         37.57         28.09         5.71 o
   8   0   9        232.12        226.30        20.99 o
  -7   1   9         73.35         74.47        11.52 o
  -6   1   9         64.71         64.90        12.55 o
  -5   1   9         45.44         44.76         6.62 o
  -4   1   9        484.38        477.27        20.51 o
  -3   1   9          9.62         18.90         4.47 o
  -2   1   9       1269.08       1362.67        36.29 o
  -1   1   9        345.32        352.42        13.76 o
   0   1   9       1128.68       1084.28        46.97 o
   1   1   9        894.30        625.18        22.96 o
   2   1   9        154.50        128.05        11.18 o
   3   1   9        879.64        650.20        30.94 o
   4   1   9         84.25         64.23         7.00 o
   5   1   9        289.81        309.33        18.54 o
   6   1   9        343.44        329.48        10.36 o
   7   1   9          9.84         10.83         4.45 o
   8   1   9        261.72        235.45        12.00 o
  -6   2   9          4.54          3.23         7.90 o
  -5   2   9         88.19         73.00         9.68 o
  -4   2   9         14.83         16.12         4.96 o
  -3   2   9         53.81         46.79         5.36 o
  -2   2   9        281.53        267.59        10.46 o
  -1   2   9          0.61          1.93         3.48 o
   0   2   9        710.81        574.42        39.89 o
   1   2   9        153.24        127.20         5.39 o
   2   2   9        282.11        265.76         8.98 o
   3   2   9        635.87        571.14        21.07 o
   4   2   9         11.41         16.51         3.38 o
   5   2   9        605.81        571.98        15.41 o
   6   2   9        172.13        187.70         7.29 o
   7   2   9        150.51        150.44         7.14 o
   8   2   9        149.26        142.23         9.45 o
  -6   3   9          4.29         -7.22         8.41 o
  -5   3   9        358.50        286.88        23.82 o
  -4   3   9         80.96         67.48         9.15 o
  -3   3   9        259.20        239.58        11.36 o
  -2   3   9        366.87        358.09        14.06 o
  -1   3   9         38.31         36.51         4.36 o
   0   3   9        640.69        613.18        15.12 o
   1   3   9          1.40          1.83         2.83 o
   2   3   9        364.87        363.67        12.82 o
   3   3   9         24.92         24.88         2.66 o
   4   3   9         15.54         11.30         2.45 o
   5   3   9        182.68        187.65         6.64 o
   6   3   9         52.29         50.97         3.67 o
   7   3   9        316.63        339.32        10.36 o
   8   3   9        102.65         84.80         5.29 o
   9   3   9        133.15        107.47         9.19 o
  -5   4   9        114.24         91.86        11.66 o
  -4   4   9         18.66          8.70         7.77 o
  -3   4   9        165.33        144.59        13.99 o
  -2   4   9        321.86        353.99        17.19 o
  -1   4   9        146.41        154.43         9.40 o
   0   4   9       1556.41       1764.24        50.70 o
   1   4   9        150.35        153.53         8.03 o
   2   4   9       2826.62       3017.08        82.63 o
   3   4   9         99.31         94.58         7.57 o
   4   4   9       1668.74       1573.71        42.63 o
   5   4   9          7.54          8.26         2.75 o
   6   4   9        183.93        176.05         7.44 o
   7   4   9         85.84        104.37         8.75 o
   8   4   9          9.85         19.86         4.11 o
   9   4   9         41.74         34.85         5.15 o
  -4   5   9          7.74         -6.35         9.28 o
  -3   5   9        322.70        319.93        27.29 o
  -2   5   9        130.16        104.12        15.53 o
  -1   5   9         64.82         60.97         7.65 o
   0   5   9        393.34        395.67        17.51 o
   1   5   9        136.90        153.34         6.99 o
   2   5   9        377.24        395.02        16.47 o
   3   5   9        492.20        458.63        24.77 o
   4   5   9         78.61         81.13         5.58 o
   5   5   9        368.54        369.61        11.92 o
   6   5   9          2.76          5.10         3.10 o
   7   5   9        245.28        261.33        11.20 o
   8   5   9          9.10          9.37         3.61 o
   9   5   9        187.20        196.92        15.24 o
  -3   6   9        126.48         97.78        26.03 o
  -2   6   9         33.58         14.28        11.34 o
  -1   6   9        124.39        127.22        16.79 o
   0   6   9        167.91        186.42        11.70 o
   1   6   9         23.09         20.28         5.49 o
   2   6   9        428.91        441.38        18.26 o
   3   6   9         19.68         14.24         4.37 o
   4   6   9        457.53        496.16        16.96 o
   5   6   9        143.93        130.53        26.87 o
   6   6   9        130.44        125.66        10.65 o
   7   6   9        241.78        241.76         9.16 o
   8   6   9          1.58          2.69         3.95 o
   9   6   9        184.15        184.76        11.45 o
  -2   7   9          6.31         -3.84         7.05 o
  -1   7   9        221.65        235.16        15.36 o
   0   7   9        130.95        136.65         9.50 o
   1   7   9        286.75        309.94        13.00 o
   2   7   9        335.95        316.99        22.67 o
   4   7   9        267.66        279.89        20.15 o
   5   7   9          1.58         -2.52         6.73 o
   6   7   9         55.51         63.13         8.80 o
   7   7   9         28.43         36.32         8.16 o
   8   7   9          1.52         -0.63         4.00 o
   9   7   9         37.24         27.74         8.31 o
  -1   8   9         77.93         71.70         7.99 o
   0   8   9          0.23         -4.90         5.44 o
   1   8   9        156.07        151.32        11.53 o
   2   8   9         87.90         77.25        11.76 o
   3   8   9        115.75         99.93        12.60 o
   4   8   9        198.67        221.68        18.05 o
   5   8   9          1.22         -2.09         6.45 o
   6   8   9        151.64        162.60         9.68 o
   7   8   9         79.75         84.37        15.04 o
   8   8   9         59.55         65.73         8.55 o
   1   9   9         27.78         17.71        11.13 o
   2   9   9         30.27         36.95        10.50 o
   3   9   9         40.21         33.17        10.50 o
   4   9   9         44.32         54.16        11.76 o
   5   9   9         24.70         20.57         9.66 o
   6   9   9         33.13         24.16         9.04 o
   7   9   9          6.22          0.42        25.61 o
   8   9   9         22.47         22.76         6.51 o
   6  10   9         82.73         97.83        15.11 o
  -6  -8  10          2.05        -10.21        10.21 o
  -5  -8  10         61.90         20.99        18.05 o
  -4  -8  10         97.32        119.66        23.09 o
  -3  -8  10         98.23        102.86        22.25 o
  -2  -8  10        207.42        298.10        33.17 o
  -7  -7  10          1.72         16.28        10.59 o
  -6  -7  10        166.46        174.74        17.66 o
  -5  -7  10          6.34          9.45        10.50 o
  -4  -7  10         91.49        106.74        20.36 o
  -3  -7  10         75.01         35.27        26.87 o
  -2  -7  10          8.06          6.92        11.94 o
  -1  -7  10        147.63        171.69        30.02 o
  -8  -6  10         67.57         75.15        18.89 o
  -7  -6  10          1.93          6.30        13.02 o
  -6  -6  10        149.41        189.51        17.45 o
  -5  -6  10         61.03         72.10        14.90 o
  -4  -6  10         91.79         96.28        10.88 o
  -3  -6  10        219.36        250.53        24.56 o
  -2  -6  10          0.48         -0.68         9.72 o
  -1  -6  10        292.53        314.59        24.98 o
   0  -6  10         43.10         23.93        26.03 o
   1  -6  10        126.67         79.28        36.11 o
   2  -6  10         59.41         31.07        31.07 o
  -8  -5  10        117.46        113.78        20.99 o
  -7  -5  10         34.87         29.81        14.28 o
  -6  -5  10        178.04        190.75        30.02 o
  -5  -5  10          3.00          4.03         7.76 o
  -4  -5  10        131.09        141.59        12.37 o
  -3  -5  10        132.89        146.54        15.93 o
  -2  -5  10         23.07         25.82        10.80 o
  -1  -5  10        387.82        438.09        28.22 o
   0  -5  10         15.52         -2.38        20.99 o
   1  -5  10        477.79        575.20        65.50 o
   2  -5  10        105.01         73.03        30.86 o
   3  -5  10        257.65        303.54        37.16 o
  -8  -4  10        158.05        174.16        18.99 o
  -7  -4  10          7.74          1.26        12.18 o
  -6  -4  10        262.22        267.45        25.61 o
  -5  -4  10         51.85         35.68         8.62 o
  -4  -4  10        251.32        260.50        17.10 o
  -3  -4  10        346.30        322.72        19.56 o
  -2  -4  10        171.20        146.93        12.02 o
  -1  -4  10        568.99        585.16        33.36 o
   0  -4  10         40.94         31.77         9.28 o
   1  -4  10        461.68        430.35        45.34 o
   2  -4  10         16.85         34.94        14.81 o
   3  -4  10        226.33        231.81        26.31 o
   4  -4  10        108.45         93.78        15.84 o
  -8  -3  10         41.36         35.87        13.19 o
  -7  -3  10         55.67         57.21        12.72 o
  -6  -3  10        205.28        228.37        21.62 o
  -5  -3  10          4.40          3.98         6.19 o
  -4  -3  10        356.14        384.66        46.18 o
  -3  -3  10        209.15        210.19        13.22 o
  -2  -3  10        269.96        265.50        12.98 o
  -1  -3  10        807.44        727.51        38.47 o
   0  -3  10         46.31         37.80         8.98 o
   1  -3  10        597.46        535.12        37.66 o
   2  -3  10         36.29         22.09        23.30 o
   3  -3  10        137.37        142.26        13.82 o
   4  -3  10        165.47        163.63        18.40 o
   5  -3  10         17.28         11.38        11.82 o
  -8  -2  10         12.27         35.69        15.11 o
  -7  -2  10        197.03        185.88        18.40 o
  -6  -2  10         56.89         46.60        12.18 o
  -5  -2  10        106.23         75.26        11.11 o
  -4  -2  10         13.54          6.44         6.38 o
  -3  -2  10         40.90         29.89         5.42 o
  -2  -2  10         78.73         61.70         7.64 o
  -1  -2  10        681.59        614.25        17.86 o
   0  -2  10        128.39        117.98        21.83 o
   1  -2  10        963.31       1106.32        86.49 o
   2  -2  10         69.31         90.79        14.10 o
   3  -2  10        534.21        573.55        27.17 o
   4  -2  10        112.41        131.80        15.51 o
   5  -2  10        189.83        203.52        20.19 o
   6  -2  10        161.23        146.60        11.66 o
  -8  -1  10          0.05          5.46        14.69 o
  -6  -1  10         89.94        100.54        12.32 o
  -5  -1  10        544.83        533.86        25.68 o
  -4  -1  10        555.98        550.80        25.53 o
  -3  -1  10        532.11        476.43        18.67 o
  -2  -1  10       1356.21       1264.17        39.42 o
  -1  -1  10          4.89          3.97         3.14 o
   0  -1  10       1521.83       1361.28        43.81 o
   1  -1  10        483.72        565.95        33.41 o
   2  -1  10        549.36        575.70        34.81 o
   3  -1  10        541.31        582.27        26.91 o
   4  -1  10          1.85         -5.15         6.44 o
   5  -1  10        110.72        117.34        15.95 o
   6  -1  10        119.73        118.72        15.41 o
   7  -1  10          6.69          2.26         6.87 o
  -7   0  10        143.90        153.67        23.93 o
  -6   0  10         12.24         14.26         6.91 o
  -5   0  10        254.45        277.74        13.98 o
  -4   0  10        291.71        309.66        40.10 o
  -3   0  10        177.45        167.32        10.08 o
  -2   0  10        668.40        632.89        21.78 o
  -1   0  10          2.21          0.91         2.95 o
   0   0  10        699.93        656.85        24.42 o
   1   0  10        191.23        179.22        11.96 o
   2   0  10        435.03        448.62        29.65 o
   3   0  10        418.71        500.15        61.93 o
   4   0  10        140.20        108.35         8.92 o
   5   0  10        239.79        233.18        12.38 o
   6   0  10          1.18          3.61         4.24 o
   7   0  10         60.23         63.97         6.55 o
  -7   1  10        182.72        136.98        13.97 o
  -6   1  10          1.04          5.75        10.28 o
  -5   1  10        261.63        268.79        14.36 o
  -4   1  10         22.34         36.50         6.29 o
  -3   1  10        145.07        143.30         8.43 o
  -2   1  10        182.65        185.00        10.33 o
  -1   1  10          2.19          3.46         3.31 o
   0   1  10        488.32        449.59        15.10 o
   1   1  10        369.86        286.10        13.14 o
   2   1  10        557.16        406.22        47.02 o
   3   1  10       1145.64        839.54        68.14 o
   4   1  10        230.63        177.10        11.25 o
   5   1  10       1141.25       1091.71        57.10 o
   6   1  10          4.76          3.27         5.03 o
   7   1  10        400.65        376.42        15.86 o
   8   1  10         38.61         30.76         6.41 o
  -6   2  10          0.35         -0.53         8.45 o
  -5   2  10        174.15        165.00        13.63 o
  -4   2  10         26.74         19.90         5.23 o
  -3   2  10        131.04        170.75         9.08 o
  -2   2  10        238.26        260.33        13.04 o
  -1   2  10         18.08         16.88         4.54 o
   0   2  10        778.16        641.58        27.36 o
   1   2  10          5.03          9.58         3.03 o
   2   2  10        961.67        899.90        29.12 o
   3   2  10         58.08         54.35         5.51 o
   4   2  10        410.76        440.65        33.59 o
   5   2  10        144.47        157.33         9.45 o
   6   2  10         55.59         52.09         4.46 o
   7   2  10        122.69        130.38         7.07 o
   8   2  10          0.50          9.05         5.18 o
  -6   3  10         33.52         11.34        16.79 o
  -5   3  10        330.08        264.06        21.96 o
  -4   3  10          1.02          2.73         7.21 o
  -3   3  10        661.39        596.04        26.47 o
  -2   3  10         97.26         73.07         7.88 o
  -1   3  10        331.88        284.27        18.24 o
   0   3  10        481.76        448.99        18.48 o
   1   3  10          7.35          9.04         3.62 o
   2   3  10        619.98        612.14        19.84 o
   3   3  10         34.51         39.88         3.53 o
   4   3  10        271.35        282.89        11.14 o
   5   3  10         87.08         96.98         6.84 o
   6   3  10         38.94         46.96         3.91 o
   7   3  10        177.29        176.36         7.90 o
   8   3  10          2.29         -2.12         3.79 o
   9   3  10        188.55        168.36        16.79 o
  -5   4  10         69.23         58.60        10.82 o
  -4   4  10         34.98         35.74        11.89 o
  -3   4  10        134.59        107.46        25.40 o
  -2   4  10         19.66         10.86        10.29 o
  -1   4  10         43.58         43.07         7.11 o
   0   4  10         30.77         34.93         7.30 o
   1   4  10         34.11         28.64         8.49 o
   2   4  10        491.49        546.15        18.52 o
   3   4  10        182.79        182.98        10.92 o
   4   4  10        865.74        894.78        32.34 o
   5   4  10        227.16        214.16         8.45 o
   6   4  10        305.47        269.03        10.15 o
   7   4  10        229.81        223.70         9.17 o
   8   4  10          2.55          0.43        11.48 o
   9   4  10        134.09        102.29         7.26 o
  -4   5  10          8.09         13.02        13.86 o
  -3   5  10        391.38        364.01        30.65 o
  -2   5  10         14.21          2.10        10.08 o
  -1   5  10        828.67        884.34        77.46 o
   0   5  10        306.07        289.50        15.14 o
   1   5  10        416.45        421.43        18.10 o
   2   5  10       1013.32       1000.87        35.77 o
   3   5  10          2.65          4.70         3.12 o
   4   5  10        978.25        965.34        26.97 o
   5   5  10         68.51         72.92         5.78 o
   6   5  10        207.45        232.29         8.94 o
   7   5  10         61.06         84.05         7.03 o
   8   5  10          2.27          4.29         4.61 o
   9   5  10         50.46         48.96         7.76 o
  -3   6  10         30.50         33.59        15.11 o
  -2   6  10         18.52         14.69        12.60 o
  -1   6  10         93.20        106.40        10.88 o
   0   6  10          0.85         -5.14         5.14 o
   1   6  10        111.40        107.07         9.80 o
   2   6  10         43.06         45.91        12.81 o
   3   6  10         60.09         65.25         6.84 o
   4   6  10        300.09        335.56        11.49 o
   5   6  10          8.61          6.07         4.10 o
   6   6  10        458.34        492.50        23.10 o
   7   6  10          7.77          4.26         4.20 o
   8   6  10        170.50        176.33         8.72 o
   9   6  10         42.49         40.06         6.12 o
  -2   7  10         37.61         27.44         8.85 o
  -1   7  10         37.81         26.21         7.97 o
   0   7  10          4.55         -0.86         5.06 o
   1   7  10         66.80         74.02         7.10 o
   2   7  10         41.52         44.50        11.34 o
   3   7  10         27.42         40.31        10.92 o
   4   7  10        213.20        203.21        28.55 o
   5   7  10          2.88          7.92         4.13 o
   6   7  10        251.88        284.36        16.78 o
   7   7  10         39.76         41.54         7.12 o
   8   7  10        100.30        114.95         8.97 o
   9   7  10         40.49         52.06        10.50 o
  -1   8  10          8.50         13.02         8.82 o
   0   8  10         30.37         26.44         5.85 o
   1   8  10         24.28         31.45         7.11 o
   2   8  10          0.19         -0.42         7.56 o
   3   8  10         57.31         62.14        10.50 o
   4   8  10         34.95         29.81         8.82 o
   5   8  10         74.48         87.55        18.26 o
   6   8  10         62.88         62.63         6.66 o
   7   8  10         30.26         27.41         5.73 o
   8   8  10         53.11         40.58         6.86 o
   2   9  10          4.59          3.78         8.40 o
   3   9  10        123.89        160.80        18.05 o
   4   9  10         10.78          4.62         8.82 o
   5   9  10        103.76         95.31        13.44 o
   6   9  10         20.11         -4.62        21.83 o
   7   9  10         46.93         31.07        28.13 o
  -6  -7  11         18.64         13.74        11.29 o
  -5  -7  11         21.39         36.07        11.96 o
  -4  -7  11          6.43         11.78        13.92 o
  -3  -7  11         28.61         26.83        14.58 o
  -2  -7  11          3.59          7.63        19.10 o
  -1  -7  11         83.77        101.19        20.99 o
  -7  -6  11         15.28        -10.92        12.18 o
  -6  -6  11        104.79        161.16        16.26 o
  -5  -6  11          1.47         -8.31         8.31 o
  -4  -6  11        146.40        209.24        49.12 o
  -3  -6  11         59.25         47.08        14.35 o
  -2  -6  11         38.53         53.60        13.98 o
  -1  -6  11        166.74        150.14        19.32 o
   0  -6  11          6.51          6.13        17.74 o
   1  -6  11        178.18        131.08        25.01 o
  -8  -5  11         50.09         41.99        19.73 o
  -7  -5  11         55.55         49.54        15.53 o
  -6  -5  11        244.42        260.48        20.66 o
  -5  -5  11         25.69         17.45         9.01 o
  -4  -5  11        408.22        460.26        24.86 o
  -3  -5  11          3.42          9.02        11.48 o
  -2  -5  11        278.30        269.17        24.66 o
  -1  -5  11          4.31          0.98        10.74 o
   0  -5  11         58.96         57.12        12.04 o
   1  -5  11         15.96         -0.01        16.04 o
   2  -5  11          0.26          7.78        16.75 o
  -8  -4  11         16.53         11.34        17.63 o
  -7  -4  11        134.60        155.74        20.57 o
  -6  -4  11        153.26        165.30        16.32 o
  -5  -4  11         77.28        101.20        16.79 o
  -4  -4  11        310.27        343.61        20.97 o
  -3  -4  11          3.92          7.18         5.95 o
  -2  -4  11        262.10        224.82        23.09 o
  -1  -4  11        198.11        170.16        22.14 o
   0  -4  11         71.31         50.40        11.07 o
   1  -4  11        354.20        391.20        35.30 o
   2  -4  11          4.48         12.23        14.98 o
   3  -4  11        248.48        232.60        34.85 o
   4  -4  11         82.23         86.49        19.31 o
  -8  -3  11          0.11         10.92        18.47 o
  -7  -3  11         53.18         56.31        13.66 o
  -6  -3  11         65.34         47.28        11.53 o
  -5  -3  11        119.90        126.84        13.35 o
  -4  -3  11        307.57        320.94        16.34 o
  -3  -3  11         34.87         28.60         6.26 o
  -2  -3  11        577.38        540.72        19.79 o
  -1  -3  11         85.17         83.40        15.32 o
   0  -3  11        508.59        651.20        58.78 o
   1  -3  11        358.92        437.07        45.76 o
   2  -3  11        125.11        155.30        19.49 o
   3  -3  11        199.38        240.97        24.34 o
   4  -3  11          5.39          4.25         9.97 o
   5  -3  11         23.11         18.05        14.28 o
  -8  -2  11          1.42         17.63        17.63 o
  -7  -2  11        204.45        219.31        20.32 o
  -6  -2  11        101.55        115.41        14.54 o
  -5  -2  11        416.82        430.42        24.04 o
  -4  -2  11        436.19        402.25        38.42 o
  -3  -2  11        355.42        308.95        18.11 o
  -2  -2  11        488.36        490.30        17.95 o
  -1  -2  11         24.62         18.60         4.56 o
   0  -2  11        315.68        287.18        34.43 o
   1  -2  11        124.34        113.78        23.93 o
   2  -2  11        214.26        234.66        21.70 o
   3  -2  11        290.64        327.93        35.06 o
   4  -2  11         70.81         76.24        11.26 o
   5  -2  11        226.93        221.11        21.36 o
   6  -2  11          0.66         14.69         9.24 o
  -7  -1  11         22.76         52.18        31.07 o
  -6  -1  11          2.02          1.16         9.03 o
  -5  -1  11        117.50        105.86        14.28 o
  -4  -1  11         19.80         16.31         6.97 o
  -3  -1  11        434.23        406.85        19.88 o
  -2  -1  11         94.29        106.61        11.09 o
  -1  -1  11        418.26        379.53        13.58 o
   0  -1  11        235.83        213.14        10.37 o
   1  -1  11          1.54          6.93         9.07 o
   2  -1  11        342.11        380.38        34.22 o
   3  -1  11        335.11        374.51        28.38 o
   4  -1  11        141.15        158.50        18.06 o
   5  -1  11        379.59        380.35        26.11 o
   6  -1  11          0.03          2.69         6.18 o
  -7   0  11        115.13         89.43        20.99 o
  -6   0  11          1.60         18.05        12.60 o
  -5   0  11        304.76        278.83        17.35 o
  -4   0  11        153.09        161.88        24.14 o
  -3   0  11        354.10        381.66        18.54 o
  -2   0  11        611.91        620.17        21.75 o
  -1   0  11        107.41        104.65         7.19 o
   0   0  11        606.89        618.99        19.41 o
   1   0  11         17.95         19.41         4.97 o
   2   0  11        278.56        347.80        26.59 o
   3   0  11        225.66        256.25        42.62 o
   4   0  11        118.82         86.09        27.29 o
   5   0  11        262.33        232.50        17.50 o
   6   0  11         29.60         27.18         8.48 o
   7   0  11        147.66        123.16        11.02 o
  -6   1  11         17.10         15.95        16.37 o
  -5   1  11        307.04        363.79        17.43 o
  -4   1  11         12.63         36.55        12.18 o
  -3   1  11        601.61        707.54        29.67 o
  -2   1  11        208.05        208.72        11.21 o
  -1   1  11        600.14        675.00        21.55 o
   0   1  11        484.04        477.39        19.97 o
   1   1  11        233.21        197.87        11.33 o
   2   1  11        468.12        432.24        29.70 o
   3   1  11          0.74          4.44         4.21 o
   4   1  11        269.88        236.53        14.04 o
   5   1  11        184.48        191.70        19.83 o
   6   1  11         75.91         80.76        14.07 o
   7   1  11        231.64        193.19        46.18 o
  -6   2  11         20.50         23.38         9.90 o
  -5   2  11        182.11        147.35        15.58 o
  -4   2  11          0.67         -3.08         6.30 o
  -3   2  11        454.95        528.96        29.97 o
  -2   2  11         64.11         55.08         8.02 o
  -1   2  11        359.39        400.75        22.25 o
   0   2  11        342.25        333.19        17.63 o
   1   2  11         29.36         24.49         8.22 o
   2   2  11        516.70        387.82        18.83 o
   3   2  11         96.89         90.99         8.15 o
   4   2  11        243.71        242.07        19.04 o
   5   2  11        296.14        286.82        12.90 o
   6   2  11         34.63         32.85         5.17 o
   7   2  11        252.84        235.13        22.17 o
   8   2  11          0.38          0.64         5.22 o
  -5   3  11          2.07         12.09         9.12 o
  -4   3  11         36.55         32.43        10.70 o
  -3   3  11        151.02        137.71        14.84 o
  -2   3  11          4.47          6.57         5.36 o
  -1   3  11        358.12        313.23        13.15 o
   0   3  11         86.65         71.69         5.84 o
   1   3  11        144.85        150.39         8.75 o
   2   3  11        453.66        471.73        16.70 o
   3   3  11          0.73          1.41         4.28 o
   4   3  11        448.23        457.72        16.17 o
   5   3  11         31.51         27.39         5.03 o
   6   3  11         96.28         96.28         8.34 o
   7   3  11         46.24         44.12         5.50 o
   8   3  11          1.44          1.39         4.20 o
  -5   4  11         22.80         10.08        18.47 o
  -4   4  11        107.46         76.90        13.01 o
  -3   4  11        158.13        137.29        19.31 o
  -2   4  11        109.12        111.77        14.49 o
  -1   4  11        319.51        219.16        19.31 o
   0   4  11         95.52         92.79        13.86 o
   1   4  11        221.01        236.07        11.55 o
   2   4  11          3.58          8.07         4.45 o
   3   4  11         35.46         45.62         6.81 o
   4   4  11        249.16        312.49        15.13 o
   5   4  11          4.36          3.33         2.95 o
   6   4  11        455.19        515.79        16.08 o
   7   4  11         61.68         51.65         5.49 o
   8   4  11        165.02        161.82        12.41 o
  -3   5  11         98.60         33.17        14.69 o
  -2   5  11        201.80        160.38        20.99 o
  -1   5  11        745.56        639.44        39.05 o
   0   5  11        229.89        251.91        21.41 o
   1   5  11       1332.03       1516.32        52.40 o
   2   5  11         57.81         57.24         7.53 o
   3   5  11        692.61        753.36        28.94 o
   4   5  11         51.94         54.53         5.43 o
   5   5  11         68.42         60.96         5.78 o
   6   5  11        195.19        220.16         9.07 o
   7   5  11          2.62          5.98         4.06 o
   8   5  11         81.71        100.42        12.58 o
   9   5  11         20.57          8.40        20.57 o
  -2   6  11          5.93          0.00        12.18 o
  -1   6  11        149.64        129.98        27.08 o
   0   6  11         18.27          9.33         6.56 o
   1   6  11        161.78        186.42        18.89 o
   2   6  11         38.63         39.77        17.84 o
   3   6  11         70.86         74.74         8.31 o
   4   6  11         69.53         74.81         5.95 o
   5   6  11         23.85         23.93         4.69 o
   6   6  11        190.21        202.95        14.19 o
   7   6  11          9.40         14.56        12.39 o
   8   6  11        220.74        227.49        12.18 o
  -1   7  11         51.62         42.83        14.28 o
   0   7  11         26.02         27.39         9.24 o
   1   7  11        198.49        223.36        20.57 o
   2   7  11          0.06          2.10         9.24 o
   3   7  11        247.17        289.70        23.09 o
   4   7  11         51.46         50.12         9.55 o
   5   7  11         86.04         81.09         7.31 o
   6   7  11        141.98        162.06        18.26 o
   7   7  11          1.21         -6.49         6.49 o
   8   7  11        120.79        161.98        12.94 o
   0   8  11         92.65         85.25        13.65 o
   1   8  11         68.67         84.34         9.68 o
   2   8  11         41.93         23.93         9.66 o
   3   8  11         53.72         72.22        12.18 o
   4   8  11          0.14         19.31         7.98 o
   5   8  11         16.40         11.68         7.05 o
   6   8  11         19.91         28.55        20.57 o
   7   8  11          1.09          0.76         5.04 o
   3   9  11         52.72         61.30        12.18 o
   4   9  11          2.40          1.26         8.82 o
   5   9  11         67.57         48.28        11.34 o
   6   9  11         56.92         35.69        25.61 o
  -5  -7  12         33.17         19.73        19.31 o
  -4  -7  12        132.11        101.19        23.93 o
  -3  -7  12         51.55         50.80        19.31 o
  -2  -7  12         81.38         86.91        21.83 o
  -1  -7  12         48.85         54.58        20.15 o
  -6  -6  12         10.55          2.03        14.69 o
  -5  -6  12         63.64         79.02        13.50 o
  -4  -6  12        128.30        176.66        55.42 o
  -3  -6  12          5.62         -4.33        14.48 o
  -2  -6  12        191.87        229.59        33.59 o
  -1  -6  12         26.48         15.70        12.16 o
  -7  -5  12         60.79         64.24        18.47 o
  -6  -5  12         19.80         17.07         8.85 o
  -5  -5  12         33.37         42.00         9.17 o
  -4  -5  12        143.67        172.67        13.70 o
  -3  -5  12          0.48        -11.34        14.28 o
  -2  -5  12        239.24        207.33        19.76 o
  -1  -5  12         31.21         38.16        12.11 o
   0  -5  12        124.50         99.07        20.78 o
   1  -5  12         64.49         42.33        19.87 o
   2  -5  12         11.75         -8.40        22.67 o
  -7  -4  12        108.85         91.53        20.99 o
  -6  -4  12          0.23         11.57        10.16 o
  -5  -4  12        164.58        143.67        12.79 o
  -4  -4  12         96.43         90.17        10.27 o
  -3  -4  12        102.91        102.78         9.60 o
  -2  -4  12        397.13        364.61        27.12 o
  -1  -4  12          3.52          0.18        20.36 o
   0  -4  12        574.03        760.36        70.12 o
   1  -4  12         52.72         37.37        22.25 o
   2  -4  12        317.87        356.04        41.15 o
   3  -4  12        133.95        156.61        32.33 o
  -7  -3  12        100.94        107.47        16.91 o
  -6  -3  12          6.31          2.91        10.38 o
  -5  -3  12        196.28        147.10        15.42 o
  -4  -3  12        110.76         87.57        12.46 o
  -3  -3  12        249.01        220.43        15.10 o
  -2  -3  12        298.34        298.90        18.60 o
  -1  -3  12         75.44         62.14        22.67 o
   0  -3  12        431.25        510.96        51.64 o
   1  -3  12         25.22         21.41        19.73 o
   2  -3  12        343.96        382.43        42.20 o
   3  -3  12        178.36        197.56        23.89 o
   4  -3  12         97.81         75.99        26.87 o
  -7  -2  12         40.06         46.42        12.32 o
  -6  -2  12          0.43         -1.69        13.86 o
  -5  -2  12        141.13        144.22        14.69 o
  -4  -2  12        150.61        164.78        15.29 o
  -3  -2  12        215.87        230.36        15.73 o
  -2  -2  12        385.91        365.22        19.88 o
  -1  -2  12         91.48         82.00         7.92 o
   0  -2  12        248.46        296.42        37.37 o
   1  -2  12          1.88          4.92        10.09 o
   2  -2  12        107.91        139.21        18.10 o
   3  -2  12         70.08         75.80        16.64 o
   4  -2  12         57.08         49.89        16.26 o
   5  -2  12         77.98         84.03        19.52 o
  -7  -1  12          1.99         -0.70         9.94 o
  -6  -1  12         31.25         45.95        10.68 o
  -5  -1  12         24.84         11.12         8.43 o
  -4  -1  12         20.98         16.10         7.23 o
  -3  -1  12         24.75         26.74         7.98 o
  -2  -1  12        258.17        237.81        12.49 o
  -1  -1  12          6.53         10.15         3.88 o
   0  -1  12        457.41        424.75        18.44 o
   1  -1  12          3.93          0.26         9.78 o
   2  -1  12        457.22        471.16        32.16 o
   3  -1  12         35.54         41.02        14.10 o
   4  -1  12        295.77        382.22        38.84 o
   5  -1  12         99.31         85.15        13.80 o
   6  -1  12         60.50         48.90         8.13 o
  -6   0  12        371.00        418.80        23.43 o
  -5   0  12        213.80        243.03        17.21 o
  -4   0  12        265.24        272.05        16.77 o
  -3   0  12        676.34        717.05        29.98 o
  -2   0  12          0.34         -1.26         5.05 o
  -1   0  12        852.74        877.58        26.73 o
   0   0  12        221.09        223.16        10.22 o
   1   0  12        308.92        304.81        39.05 o
   2   0  12        215.36        248.68        23.51 o
   3   0  12          0.03         -0.70        12.60 o
   4   0  12         86.78         72.92        13.19 o
   5   0  12         81.86         65.81        10.97 o
   6   0  12         64.79         71.54        10.63 o
  -5   1  12         65.19         79.06        11.78 o
  -4   1  12        100.78         99.92        23.09 o
  -3   1  12        241.97        275.00        16.62 o
  -2   1  12         10.13         13.19         6.08 o
  -1   1  12        459.79        497.62        29.77 o
   0   1  12         59.45         66.16         7.58 o
   1   1  12        490.41        485.68        21.70 o
   2   1  12        222.40        233.86        35.27 o
   3   1  12        184.42        115.08        18.50 o
   4   1  12        218.71        205.41        20.76 o
   5   1  12          1.41          0.36         4.33 o
   6   1  12        104.62        106.74        11.60 o
   7   1  12        103.14        104.37        12.18 o
  -5   2  12          4.08         12.73         8.59 o
  -4   2  12         93.16         81.44        10.69 o
  -3   2  12        130.31        121.84        12.46 o
  -2   2  12          8.12          4.62         8.82 o
  -1   2  12        463.90        529.02        33.59 o
   0   2  12        134.02        123.55         8.57 o
   1   2  12        629.25        521.67        14.95 o
   2   2  12        690.02        428.70        25.54 o
   3   2  12        316.74        252.42        35.27 o
   4   2  12        762.12        694.01        32.62 o
   5   2  12         19.26          7.93         4.70 o
   6   2  12        274.12        311.06        50.59 o
   7   2  12         22.42          9.84         5.20 o
  -5   3  12          2.29          1.82        10.94 o
  -4   3  12         60.58         67.90        11.72 o
  -3   3  12         95.42         88.61        11.97 o
  -2   3  12         56.58         58.00         9.22 o
  -1   3  12        434.89        391.88        60.67 o
   0   3  12         23.88         15.42         5.01 o
   1   3  12        617.63        537.32        39.07 o
   2   3  12          8.14          8.77         4.52 o
   3   3  12        352.26        371.73        17.81 o
   4   3  12        136.00        137.98        14.21 o
   5   3  12         86.36         85.07         7.88 o
   6   3  12        183.14        207.12        14.18 o
   7   3  12          2.11         -1.58         4.37 o
   8   3  12         65.65         57.95        10.29 o
  -4   4  12         90.78         86.49        18.89 o
  -3   4  12         32.56         15.95        13.02 o
  -2   4  12         43.02         59.11        10.24 o
  -1   4  12        228.98        258.63        23.09 o
   0   4  12         12.29         11.76        10.50 o
   1   4  12        365.89        442.44        20.32 o
   2   4  12          2.38          2.33         5.65 o
   3   4  12        242.24        271.36        15.21 o
   4   4  12         34.29         29.49         8.40 o
   5   4  12        107.78        127.13         9.37 o
   6   4  12        226.15        263.00        10.83 o
   7   4  12         37.54         38.81         5.43 o
   8   4  12        262.10        252.68        12.62 o
  -3   5  12         89.20         25.61        14.69 o
  -2   5  12          3.61          2.94         8.47 o
  -1   5  12          2.03          0.86         7.22 o
   0   5  12          9.77         10.08        11.34 o
   1   5  12        204.81        261.12        15.27 o
   2   5  12         32.08         28.17        12.60 o
   3   5  12        391.37        423.36        19.59 o
   4   5  12        101.78         95.79         7.26 o
   5   5  12        130.60        134.07         9.96 o
   6   5  12        188.77        195.12        11.46 o
   7   5  12          5.11          7.30         5.27 o
   8   5  12        107.60        107.76        12.93 o
  -2   6  12        311.58        231.34        26.45 o
  -1   6  12         95.28         68.25        29.18 o
   0   6  12        176.00        192.71        21.41 o
   1   6  12        302.02        333.78        26.03 o
   2   6  12         42.42         51.96         9.87 o
   3   6  12        223.12        232.54        17.42 o
   4   6  12          9.52          8.39         4.36 o
   5   6  12         23.30         33.00         5.21 o
   6   6  12          2.50         -2.57         4.91 o
   7   6  12          5.55          0.23         6.99 o
   8   6  12         53.94         74.62        11.45 o
  -1   7  12          1.72        -11.76        11.76 o
   0   7  12         66.90         96.99        16.79 o
   1   7  12         40.71         49.54        13.86 o
   2   7  12         77.00         94.47        15.53 o
   3   7  12        255.92        302.72        24.77 o
   4   7  12         25.38         29.54        10.29 o
   5   7  12        307.69        376.45        26.03 o
   6   7  12          3.11          3.06        16.79 o
   7   7  12         82.36         72.51        15.11 o
   1   8  12         27.93         24.77        13.44 o
   2   8  12         13.72         15.53        12.60 o
   3   8  12        112.04        109.58        16.79 o
   4   8  12          0.92         11.34         8.82 o
   5   8  12        135.57        150.47        14.23 o
   6   8  12          3.35          0.42        20.15 o
   7   8  12         65.48         82.27         8.72 o
   5   9  12         20.28         21.83        10.50 o
  -5  -6  13         10.02         11.67        11.76 o
  -4  -6  13         33.02         45.76        22.67 o
  -3  -6  13          3.96         -5.46        16.79 o
  -2  -6  13        152.27        130.57        24.77 o
  -1  -6  13          1.20         27.29        17.63 o
  -6  -5  13          2.50         -5.46        13.44 o
  -5  -5  13         79.50         99.03        12.54 o
  -4  -5  13         22.57         15.38         9.51 o
  -3  -5  13         28.43          5.69        14.22 o
  -2  -5  13        137.70        126.56        30.23 o
  -1  -5  13          0.61          8.54        12.14 o
   0  -5  13        198.21        183.90        36.95 o
  -7  -4  13         84.53         74.31        22.25 o
  -6  -4  13         54.60         22.25        16.37 o
  -5  -4  13        183.34        194.25        19.27 o
  -4  -4  13         42.78         16.24        10.08 o
  -3  -4  13        184.13        193.95        13.74 o
  -2  -4  13         10.45         35.27        24.77 o
  -1  -4  13         75.89         98.25        30.23 o
   0  -4  13         17.84         20.57        21.41 o
   1  -4  13          1.85          8.82        23.09 o
   2  -4  13         71.25         77.95        22.25 o
  -7  -3  13         33.25         28.97        18.47 o
  -6  -3  13         55.42         62.33        13.80 o
  -5  -3  13         97.22        129.76        15.53 o
  -4  -3  13          0.11         -0.68         7.95 o
  -3  -3  13        142.63        133.75        12.30 o
  -2  -3  13         76.79         79.88         9.49 o
  -1  -3  13         81.16        104.54        27.29 o
   0  -3  13        206.49        222.10        36.95 o
   1  -3  13          1.51         -7.86        12.40 o
   2  -3  13        229.00        263.71        26.67 o
   3  -3  13         37.10         42.47        16.08 o
  -7  -2  13         23.85         29.81        16.79 o
  -6  -2  13        133.56        163.47        16.76 o
  -5  -2  13        145.73        172.13        19.31 o
  -4  -2  13         37.39         34.74         8.96 o
  -3  -2  13        384.03        456.58        36.53 o
  -2  -2  13         37.76         35.62         6.63 o
  -1  -2  13        432.43        472.36        19.47 o
   0  -2  13        147.66        181.80        32.75 o
   1  -2  13        129.03        160.10        31.91 o
   2  -2  13         79.06         93.12        16.73 o
   3  -2  13          0.64         -9.32        12.30 o
   4  -2  13         21.58          8.13        15.11 o
  -7  -1  13         83.63         90.27        18.47 o
  -6  -1  13        214.75        248.04        19.30 o
  -5  -1  13        192.66        200.28        16.63 o
  -4  -1  13        193.26        198.68        15.70 o
  -3  -1  13        249.92        286.39        16.91 o
  -2  -1  13         23.05         19.38         5.95 o
  -1  -1  13        348.40        352.34        16.05 o
   0  -1  13         38.34         38.39         8.15 o
   1  -1  13        343.39        295.58        40.31 o
   2  -1  13        178.88        184.00        22.59 o
   3  -1  13         78.65         85.94        20.78 o
   4  -1  13        272.30        335.59        31.24 o
   5  -1  13          9.32         10.08        20.15 o
  -6   0  13         46.67         78.90        19.52 o
  -5   0  13          4.46          0.78         8.30 o
  -4   0  13        191.46        198.98        15.43 o
  -3   0  13         27.70         31.14         7.53 o
  -2   0  13         81.33         78.06         9.24 o
  -1   0  13        249.68        289.98        19.03 o
   0   0  13         64.57         63.72         6.92 o
   1   0  13        455.00        515.16        55.42 o
   2   0  13        384.44        448.49        56.89 o
   3   0  13        193.75        213.76        24.30 o
   4   0  13        295.33        251.48        26.03 o
   5   0  13          1.68         -6.12        24.35 o
   6   0  13        107.94         94.37         9.93 o
  -5   1  13         14.84          5.66        27.50 o
  -4   1  13        172.70        179.79        16.13 o
  -3   1  13         74.39         76.37        11.55 o
  -2   1  13         90.68        120.61        11.53 o
  -1   1  13        116.77        133.51        15.95 o
   0   1  13          0.44         -5.97         5.97 o
   1   1  13        176.69        197.00        22.67 o
   2   1  13         72.59         60.04        23.93 o
   3   1  13        215.15        177.98        14.24 o
   4   1  13        180.61        147.01        19.28 o
   5   1  13         65.87         52.86         7.33 o
   6   1  13        216.28        186.14        14.91 o
   7   1  13          9.89         18.89        14.69 o
  -5   2  13          0.60          3.59         9.48 o
  -4   2  13        307.20        380.91        31.49 o
  -3   2  13         21.50         28.52        12.18 o
  -2   2  13        443.12        539.93        36.53 o
  -1   2  13        124.65        140.23        16.79 o
   0   2  13        261.94        260.23        22.94 o
   1   2  13        236.49        219.88        10.00 o
   2   2  13          5.05          9.45         7.67 o
   3   2  13        227.32        164.63        14.75 o
   4   2  13        122.93        124.54        31.28 o
   5   2  13         78.87         70.87         7.68 o
   6   2  13        207.44        206.55        23.09 o
   7   2  13          0.63         -5.09         5.09 o
  -4   3  13        102.74        100.82        17.42 o
  -3   3  13          3.64         14.49         7.32 o
  -2   3  13         79.64        104.61        11.86 o
  -1   3  13         89.09         92.96        10.83 o
   0   3  13          9.71          7.50         4.98 o
   1   3  13        206.31        148.44        13.02 o
   2   3  13         25.81          9.00         7.56 o
   3   3  13        159.03        155.20        12.16 o
   4   3  13        116.99        103.58         8.61 o
   5   3  13         68.50         62.85         7.99 o
   6   3  13        156.49        171.84         9.70 o
   7   3  13         17.94         24.64        10.46 o
  -3   4  13         10.85         18.47        13.02 o
  -2   4  13        110.57        105.71        23.30 o
  -1   4  13         17.81          8.82        11.76 o
   0   4  13         70.38         44.08        13.44 o
   1   4  13        151.96        172.55        13.49 o
   2   4  13         33.38         47.14         8.47 o
   3   4  13        144.20        144.62        12.32 o
   4   4  13         13.88         24.10         7.27 o
   5   4  13         24.35         22.25        10.08 o
   6   4  13          1.31          1.26         4.13 o
   7   4  13          1.96          1.49         4.58 o
   8   4  13         13.33         -6.30        23.09 o
  -3   5  13         83.87         52.48        16.37 o
  -2   5  13        106.34        139.58        14.59 o
  -1   5  13         80.12         82.29        17.63 o
   0   5  13        101.07         98.67        18.47 o
   1   5  13          4.60         15.08         7.65 o
   2   5  13         55.45         58.37         9.65 o
   3   5  13        259.40        338.00        18.26 o
   4   5  13          4.56          6.30         7.56 o
   5   5  13        351.47        395.50        18.15 o
   6   5  13         33.57         27.38         8.19 o
   7   5  13        123.44        133.68         9.64 o
   8   5  13        102.51         83.13        13.86 o
  -2   6  13        218.06        219.16        26.03 o
  -1   6  13         94.30        107.06        19.31 o
   0   6  13        328.06        388.79        30.65 o
   1   6  13          0.72          3.36        11.76 o
   2   6  13        154.44        186.96        14.21 o
   3   6  13        121.13        124.16        13.02 o
   4   6  13         29.91         30.01         6.09 o
   5   6  13        206.45        244.41        12.24 o
   6   6  13          1.68         -3.01         5.72 o
   7   6  13        102.34         76.18        17.21 o
   0   7  13         41.57         50.38        15.95 o
   1   7  13          7.52         -0.84        12.18 o
   2   7  13         44.30         54.58        14.69 o
   3   7  13          8.73         13.47         7.14 o
   4   7  13         45.15         56.06         8.98 o
   5   7  13        119.96        162.29        20.57 o
   6   7  13         13.22         22.59         8.77 o
   7   7  13        138.47        119.24        14.69 o
   0   8  13         74.32         57.10        17.21 o
   1   8  13          1.65          7.14        13.86 o
   2   8  13         96.51        130.99        19.73 o
   3   8  13         12.88          8.40        12.60 o
   5   8  13         50.84         51.44        10.62 o
   6   8  13          8.41         12.18        23.51 o
  -3  -6  14         94.55         85.65        24.35 o
  -2  -6  14         13.76         24.77        19.31 o
  -5  -5  14        111.11        144.43        23.93 o
  -4  -5  14          3.91         10.36         9.93 o
  -3  -5  14        132.98        177.18        37.79 o
  -2  -5  14         23.01         45.34        28.97 o
  -6  -4  14          6.54         25.61        15.95 o
  -5  -4  14         61.79         67.60        18.89 o
  -4  -4  14          0.68          2.74         9.35 o
  -3  -4  14        138.02        184.42        21.05 o
  -2  -4  14         10.27         39.47        27.71 o
  -1  -4  14        115.43        148.63        35.69 o
   0  -4  14         45.08         25.61        28.97 o
   1  -4  14         40.02         52.42        18.47 o
  -6  -3  14        128.40        132.25        22.67 o
  -5  -3  14         50.16         69.49        12.46 o
  -4  -3  14        115.63        140.85        14.54 o
  -3  -3  14        259.67        342.64        19.02 o
  -2  -3  14         18.18         29.81        23.51 o
  -1  -3  14        425.57        504.67        57.10 o
   0  -3  14         19.98         20.57        24.77 o
   1  -3  14        247.02        281.62        27.66 o
   2  -3  14        100.83         89.41        19.19 o
   3  -3  14         31.97         21.83        25.19 o
  -6  -2  14        108.11        149.47        23.09 o
  -5  -2  14         18.26         -3.28         9.19 o
  -4  -2  14        149.87        173.93        16.37 o
  -3  -2  14        122.51        124.22        12.46 o
  -2  -2  14         23.69         11.84         8.04 o
  -1  -2  14        324.26        314.47        43.25 o
   0  -2  14         55.28         74.73        28.55 o
   1  -2  14        344.05        460.75        35.09 o
   2  -2  14        206.41        263.91        27.44 o
   3  -2  14        108.08        147.95        22.47 o
   4  -2  14        192.88        280.04        47.02 o
  -6  -1  14         61.93         53.74        15.95 o
  -5  -1  14         36.09         33.81        10.29 o
  -4  -1  14        144.46        166.79        17.21 o
  -3  -1  14         60.90         63.39         9.87 o
  -2  -1  14        101.51        109.61        10.94 o
  -1  -1  14         58.25         66.56         9.35 o
   0  -1  14         12.21         24.77        23.09 o
   1  -1  14        100.22         95.73        30.65 o
   2  -1  14          4.83          4.58        13.82 o
   3  -1  14         95.07        127.32        20.97 o
   4  -1  14         34.19         21.35        15.90 o
  -6   0  14         11.27         27.29        15.11 o
  -5   0  14          2.16         10.52         9.35 o
  -4   0  14         13.02         35.01         9.19 o
  -3   0  14         39.60         35.87         8.25 o
  -2   0  14        101.79        120.03        22.46 o
  -1   0  14        141.42        160.77        16.52 o
   0   0  14         60.42         45.26         9.43 o
   1   0  14        293.42        358.56        48.70 o
   2   0  14          0.39         -4.20        24.35 o
   3   0  14        261.76        269.35        21.03 o
   4   0  14         17.19         27.21         7.96 o
   5   0  14         43.70         44.55        20.57 o
  -6   1  14         55.39        110.84        20.15 o
  -5   1  14         60.13         75.79        10.21 o
  -4   1  14        226.69        106.22        18.89 o
  -3   1  14          0.79          0.75         7.27 o
  -2   1  14        320.65        391.16        20.46 o
  -1   1  14         51.11         52.06        11.34 o
   0   1  14        141.98        126.45        20.78 o
   1   1  14         80.79        108.84        26.03 o
   2   1  14          5.66         -0.29         6.04 o
   3   1  14        152.61        164.44        14.10 o
   4   1  14          7.07          8.22         6.76 o
   5   1  14        252.67        219.32        12.33 o
   6   1  14         15.24          8.60         8.22 o
  -4   2  14         58.58         67.64        16.16 o
  -3   2  14         16.61         13.02        13.02 o
  -2   2  14        216.01        274.17        26.03 o
  -1   2  14          5.28         15.81         6.56 o
   0   2  14        315.28        307.20        15.16 o
   1   2  14         82.11         80.40         8.18 o
   2   2  14        114.77         94.59         8.91 o
   3   2  14        159.40        150.34        29.81 o
   4   2  14          4.20          5.10         7.43 o
   5   2  14        113.16         86.54        17.51 o
   6   2  14         80.41         63.92        10.50 o
  -4   3  14         74.48         82.64        13.05 o
  -3   3  14         10.78         16.47        10.21 o
  -2   3  14        255.78        304.17        20.36 o
  -1   3  14         31.63         29.52         8.75 o
   0   3  14        361.79        386.77        16.15 o
   1   3  14        229.31        234.79        25.82 o
   2   3  14        208.46        169.17        19.94 o
   3   3  14        275.37        207.59        23.51 o
   4   3  14         24.31         14.28        10.50 o
   5   3  14        115.62        110.92         9.52 o
   6   3  14          7.34          1.61         5.77 o
   7   3  14         19.95         -2.52         8.40 o
  -3   4  14         40.26         24.73        19.31 o
  -2   4  14        155.35        113.78        20.15 o
  -1   4  14         22.08         26.87        14.69 o
   0   4  14        226.55        193.97        23.09 o
   1   4  14          9.77         10.00         8.25 o
   2   4  14        165.62        148.64        13.80 o
   3   4  14        142.71        151.99        13.66 o
   4   4  14         60.46         50.99         9.65 o
   5   4  14        186.74        192.29        21.83 o
   6   4  14          1.27          4.16         5.02 o
   7   4  14         77.89         86.46         7.70 o
  -2   5  14         83.69         69.70        20.15 o
  -1   5  14         34.30         15.53        16.37 o
   0   5  14        146.81        128.90        20.99 o
   1   5  14         29.54         23.93        14.28 o
   2   5  14        155.61        194.87        15.88 o
   3   5  14         11.53          5.96        16.16 o
   4   5  14        137.50        173.85        15.11 o
   5   5  14        156.31        186.63        13.82 o
   6   5  14         53.09         51.33         8.15 o
   7   5  14        163.52        165.59        18.18 o
   8   5  14          0.79         -3.78         9.24 o
  -1   6  14          1.62         -6.72        15.53 o
   0   6  14         67.49         94.47        19.73 o
   1   6  14          0.60         13.44        14.69 o
   2   6  14        118.75        126.75        13.05 o
   3   6  14         29.47         25.95         8.85 o
   4   6  14         62.23         76.72        17.00 o
   5   6  14         74.88         80.31        16.75 o
   6   6  14         29.92         33.41         7.73 o
   7   6  14         29.47         23.51        13.86 o
   0   7  14         44.55         47.44        16.37 o
   1   7  14         57.08         81.03        17.63 o
   2   7  14         24.76         23.09        13.86 o
   3   7  14         33.05         35.06         9.18 o
   4   7  14          5.89          5.53         8.12 o
   5   7  14          2.38          7.34         8.10 o
   6   7  14          4.40         -2.01         9.66 o
   1   8  14         49.71         42.83        17.21 o
   2   8  14         99.02         92.37        19.31 o
   3   8  14         17.03         12.60        13.86 o
   4   8  14         89.76        112.94        18.47 o
  -5  -4  15          9.41        -11.76        14.28 o
  -4  -4  15         26.09         27.71        15.53 o
  -3  -4  15         86.79         85.65        32.75 o
  -2  -4  15         15.90          9.24        25.19 o
  -5  -3  15         51.95         37.37        15.11 o
  -4  -3  15         99.63        123.55        14.10 o
  -3  -3  15          9.49         -3.37         8.00 o
  -2  -3  15         67.42         41.57        29.81 o
  -1  -3  15         27.56         54.16        31.49 o
   0  -3  15          5.16          0.84        25.61 o
   1  -3  15        110.14         98.67        30.65 o
  -5  -2  15          5.04         10.50        12.60 o
  -4  -2  15         94.19        116.75        18.05 o
  -3  -2  15          8.28         11.97         8.31 o
  -2  -2  15         98.65        108.64        10.74 o
  -1  -2  15         76.50         55.42        28.55 o
   0  -2  15         23.01          7.98        25.61 o
   1  -2  15        172.01        152.83        37.37 o
   2  -2  15          1.58          7.01        16.24 o
   3  -2  15        154.43        170.30        25.16 o
  -5  -1  15         12.95         19.73        14.69 o
  -4  -1  15        159.97        187.62        16.77 o
  -3  -1  15          8.29          0.94         7.53 o
  -2  -1  15        207.41        263.85        16.91 o
  -1  -1  15         29.70         42.41         8.31 o
   0  -1  15         76.48         98.25        31.49 o
   1  -1  15         36.56         32.75        26.87 o
   2  -1  15          2.26         18.05        25.19 o
   3  -1  15         54.42         54.53        18.53 o
   4  -1  15          4.44          5.18        16.37 o
  -5   0  15         75.56        129.74        20.57 o
  -4   0  15         92.75        120.29        13.62 o
  -3   0  15         23.80         35.19         9.35 o
  -2   0  15        218.24        266.95        17.21 o
  -1   0  15          2.15          9.09         8.60 o
   0   0  15        202.26        205.56        17.63 o
   1   0  15         91.72         70.54        31.91 o
   2   0  15         17.47         15.11        26.03 o
   3   0  15        272.30        280.09        16.78 o
   4   0  15         32.62         24.95         9.84 o
   5   0  15        273.55        297.68        49.12 o
  -4   1  15         15.61         -1.78        23.09 o
  -3   1  15          5.46         -0.42        11.76 o
  -2   1  15        175.72        193.97        21.83 o
  -1   1  15         45.19         40.31        12.18 o
   0   1  15        303.24        341.09        22.35 o
   1   1  15        107.19         71.83        10.96 o
   2   1  15        133.37         93.18        20.36 o
   3   1  15         70.19         60.72        10.44 o
   4   1  15          9.30         10.85         7.49 o
   5   1  15         45.81         52.49         9.88 o
  -3   2  15         40.12         51.64        15.95 o
  -2   2  15         20.98         33.59        13.86 o
  -1   2  15          4.32          9.89         7.35 o
   0   2  15        138.73        184.80        12.36 o
   1   2  15         20.23         20.00         6.79 o
   2   2  15        229.58        222.33        13.79 o
   3   2  15        131.37        157.03        17.21 o
   4   2  15         62.73         77.53         9.66 o
   5   2  15        247.48        221.11        23.22 o
   6   2  15          9.81         14.28         9.66 o
  -3   3  15        206.21        266.63        19.57 o
  -2   3  15         26.19         34.05        11.34 o
  -1   3  15        129.56        129.60        13.49 o
   0   3  15         98.01        127.53        12.47 o
   1   3  15          1.59          2.81         6.96 o
   2   3  15        127.72        144.63        16.58 o
   3   3  15         80.71         75.94        10.76 o
   4   3  15         56.10         44.50        13.02 o
   5   3  15        171.29        174.85        22.51 o
   6   3  15          3.35         -2.05         5.97 o
  -3   4  15         18.57         13.44        17.63 o
  -2   4  15         14.69         20.15        16.37 o
  -1   4  15         12.89         27.71        15.95 o
   0   4  15         57.51         70.96        16.37 o
   1   4  15          0.61         -5.15         8.13 o
   2   4  15         79.90         64.00        11.11 o
   3   4  15         20.41         13.21         8.66 o
   4   4  15         74.95         78.09        16.79 o
   5   4  15         70.69         74.31        15.95 o
   6   4  15         35.69         31.65        20.78 o
   7   4  15         68.93         73.05        15.95 o
  -2   5  15          0.59         -9.66        17.63 o
  -1   5  15         38.17         44.08        19.31 o
   0   5  15         19.87         18.89        17.63 o
   1   5  15         74.44         70.12        18.05 o
   2   5  15         16.93         12.60         9.28 o
   3   5  15         62.86         75.32        12.59 o
   4   5  15          5.87         12.95         9.35 o
   5   5  15          8.12         16.85         7.76 o
   6   5  15          3.81          1.47         7.56 o
   7   5  15          4.20         15.95        12.60 o
  -1   6  15         48.83         41.57        20.15 o
   0   6  15         12.00         22.67        17.63 o
   1   6  15         55.23         55.42        18.89 o
   2   6  15        130.12        163.49        22.67 o
   3   6  15         10.34         -8.82         8.82 o
   4   6  15        138.57        194.79        51.43 o
   5   6  15         19.64         28.81         7.52 o
   6   6  15         68.05        112.94        21.41 o
   7   6  15         59.80         68.44        17.21 o
   0   7  15          8.80          2.52        15.95 o
   1   7  15         34.67         59.62        17.63 o
   2   7  15         84.05         60.04        18.05 o
   3   7  15         35.64         34.09        10.46 o
   4   7  15        109.77        138.92        13.94 o
   5   7  15         18.22         16.94        10.34 o
   6   7  15         86.32        151.99        24.35 o
   3   8  15         21.09         49.12        17.21 o
   4   8  15         58.35         58.78        17.63 o
  -4  -3  16         70.16        100.77        18.47 o
  -3  -3  16          0.11          2.52        11.76 o
  -2  -3  16        106.24         78.09        32.33 o
  -4  -2  16        109.15        146.11        20.57 o
  -3  -2  16         16.82          4.00        11.97 o
  -2  -2  16        205.20        282.44        17.09 o
  -1  -2  16          3.66         -2.10        28.55 o
   0  -2  16        131.87        132.25        38.63 o
   1  -2  16         54.80         42.41        29.81 o
  -5  -1  16         44.07         73.05        18.89 o
  -4  -1  16         47.43         52.48        15.53 o
  -3  -1  16          1.77          0.50         8.30 o
  -2  -1  16        186.96        258.38        17.94 o
  -1  -1  16         44.32         63.39         9.12 o
   0  -1  16        218.89        197.33        42.41 o
   1  -1  16        124.42        159.13        39.89 o
   2  -1  16         74.57         75.99        36.53 o
   3  -1  16        149.71        182.92        15.36 o
  -4   0  16          0.73         13.02        13.86 o
  -3   0  16         65.86         77.56        11.70 o
  -2   0  16         15.51         23.83         8.30 o
  -1   0  16         36.82         28.55        11.34 o
   0   0  16         88.52        101.60        34.01 o
   1   0  16          6.32        -11.34        26.03 o
   2   0  16         77.40         50.80        28.13 o
   3   0  16         11.56         12.35         7.59 o
   4   0  16          1.16          3.73         8.15 o
  -3   1  16         97.89        144.01        21.41 o
  -2   1  16         30.38         34.01        13.44 o
  -1   1  16         51.27         76.41        15.53 o
   0   1  16        128.14        171.88        32.12 o
   1   1  16          4.46         14.02        14.07 o
   2   1  16        121.21        120.92        27.29 o
   3   1  16          0.75         -6.46         7.94 o
   4   1  16         11.28          7.11         9.12 o
   5   1  16          1.98         -3.78         9.24 o
  -4   2  16          0.05         -7.98        14.69 o
  -2   2  16          4.90          2.52        12.18 o
  -1   2  16         86.18         90.28         8.74 o
   0   2  16         45.95         49.97         7.62 o
   1   2  16         43.89         40.86         8.01 o
   2   2  16        221.75        268.83        26.85 o
   3   2  16         14.69         26.03        11.34 o
   4   2  16        364.88        420.34        18.96 o
   5   2  16          2.03          4.86         6.23 o
  -3   3  16         78.92         94.47        19.31 o
  -2   3  16          0.08         -8.89         8.89 o
  -1   3  16        135.99        146.27        15.95 o
   0   3  16         27.89         41.57         9.68 o
   1   3  16         55.09         59.55        10.38 o
   2   3  16         89.99        125.05        13.35 o
   3   3  16          0.09         -9.66         9.66 o
   4   3  16         76.74         66.76        15.95 o
   5   3  16         17.60          5.04        10.50 o
   6   3  16         15.36          3.78        10.92 o
  -2   4  16          3.40         25.61        18.05 o
  -1   4  16        127.32        170.04        24.35 o
   0   4  16         41.99         37.79        17.21 o
   1   4  16         94.62        111.08        13.92 o
   2   4  16         63.21         66.63        12.00 o
   3   4  16         20.57         29.21        10.97 o
   4   4  16         46.52         53.74        15.95 o
   5   4  16          2.03         -1.26        11.76 o
   6   4  16         25.78         27.29        13.86 o
  -1   5  16         43.99         49.96        20.57 o
   0   5  16         16.87         27.71        18.89 o
   1   5  16         46.45         28.97        18.47 o
   2   5  16         93.30         73.28        15.53 o
   3   5  16         24.23         19.25        11.11 o
   4   5  16        105.52        122.92        37.16 o
   5   5  16          0.08         -9.87         9.87 o
   6   5  16         57.63         54.16        16.37 o
   0   6  16         30.07        -14.69        17.63 o
   1   6  16         70.54         82.29        20.99 o
   2   6  16          1.33         10.95        10.09 o
   3   6  16         86.77         96.85        26.03 o
   4   6  16         41.86         52.76        22.25 o
   5   6  16         20.43         31.49        18.89 o
   6   6  16         36.44         40.31        17.63 o
   2   7  16          2.60        -15.11        15.11 o
   3   7  16         38.45         54.27        12.49 o
   4   7  16          6.66          8.07        11.40 o
   5   7  16         52.63         51.64        12.90 o
  -3  -2  17         44.19         41.57        14.69 o
  -2  -2  17         26.80         41.57        14.28 o
  -3  -1  17         83.33         89.01        17.63 o
  -2  -1  17         23.26         31.57         9.65 o
  -1  -1  17         44.66         34.01        31.91 o
   0  -1  17        108.63        120.92        38.63 o
   3  -1  17          2.92         10.50         8.82 o
  -2   0  17          6.43         11.76        13.02 o
  -1   0  17         37.22         43.66        13.44 o
   0   0  17         42.76          6.30        25.61 o
   1   0  17         13.78          7.98        24.35 o
   2   0  17        119.65        132.74        18.47 o
   3   0  17          2.25          2.52         8.82 o
   4   0  17        106.04        132.25        17.63 o
  -1   1  17         48.94         67.18        15.53 o
   0   1  17         52.11         69.57        13.69 o
   1   1  17          1.46          0.39         6.98 o
   2   1  17        216.25        248.77        56.68 o
   3   1  17         29.09         27.29        11.34 o
   4   1  17        225.29        274.17        24.35 o
  -3   2  17         62.37         63.40        18.47 o
  -2   2  17          0.45          7.56        13.86 o
  -1   2  17         99.88        112.11         9.82 o
   0   2  17          0.35          3.32         7.53 o
   1   2  17         54.97         61.36        10.54 o
   2   2  17          1.68          7.75        15.95 o
   3   2  17         20.61         41.99        13.86 o
   4   2  17         10.16          6.30        10.92 o
   5   2  17         11.43         13.86        11.34 o
  -2   3  17          4.27          6.72        15.95 o
  -1   3  17         92.95        127.64        20.99 o
   0   3  17          6.19         17.60        12.60 o
   1   3  17        142.14        170.87        16.79 o
   2   3  17         81.84         84.34        12.55 o
   3   3  17         37.52         49.96        15.11 o
   4   3  17        169.67        184.74        23.51 o
   5   3  17          1.86          7.14        11.34 o
  -1   4  17         28.47         39.05        18.89 o
   0   4  17          0.12          2.10        16.79 o
   1   4  17         51.97         78.66        21.62 o
   2   4  17         40.20         60.81        13.86 o
   3   4  17         39.50         59.64        13.23 o
   4   4  17        103.14        180.54        26.03 o
   5   4  17         12.55          5.46        14.28 o
   0   5  17          6.96         19.31        19.73 o
   1   5  17         31.99         84.39        22.25 o
   2   5  17          1.83         -9.88        10.59 o
   3   5  17         50.97         50.64        12.89 o
   4   5  17         23.19         10.98        10.79 o
   5   5  17         28.28         47.44        18.89 o
   1   6  17          1.36          8.82        18.05 o
   2   6  17         38.33          5.46        16.79 o
   3   6  17          7.07        -10.97        10.97 o
   4   6  17          3.78         18.69        12.00 o
   2   0  18         68.29         89.43        15.11 o
  -1   1  18         57.48         70.12        13.44 o
   0   1  18         17.75          9.09         9.62 o
   1   1  18         34.87         44.46         9.56 o
   2   1  18          3.26          5.88        10.50 o
   3   1  18          1.79         -3.36        10.08 o
  -1   2  18         33.19         44.92        16.37 o
   0   2  18          4.52          5.30         8.47 o
   1   2  18         26.34         43.25        10.04 o
   2   2  18          1.46          3.36        11.34 o
   3   2  18          2.00         11.76        13.02 o
  -1   3  18         26.63         49.12        18.47 o
   0   3  18         73.32         74.69        12.67 o
   1   3  18        160.62        179.50        16.47 o
   2   3  18         36.04         51.28        12.19 o
   3   3  18        226.02        316.57        29.39 o
   4   3  18          0.88        -11.76        11.76 o
   0   4  18         30.55         36.11        20.57 o
   1   4  18         33.64         28.19        12.21 o
   2   4  18          7.10          1.14        11.08 o
   3   4  18         34.01         46.12        12.59 o
   4   4  18          0.42         11.76        15.95 o
   2   5  18         10.89         22.67        12.61 o
   3   5  18         28.56         74.58        14.97 o
                                                
