# Supplementary material for: A systematic structural study of halogen bonding versus hydrogen bonding within competitive supramolecular systems
Source: IUCrJ. 2015 Jul 30;2(Pt 5):498–510. doi: 10.1107/S2052252515010854 (PMC4547818; doi:10.1107/S2052252515010854)
Supplement: Supplementary file 6 [file m-02-00498-BrCO3sup6.hkl]

#
# h,k,l, Fc-squared, Fo-squared, sigma(Fo-squared), status flag
#
data_BrCO3
_shelx_title ' BrCO3 in P2(1)/c'
_shelx_refln_list_code          4
_shelx_F_calc_maximum      316.03
_exptl_crystal_F_000       656.00
_reflns_d_resolution_high  0.6504

loop_
 _space_group_symop_operation_xyz
 'x, y, z'
 '-x, y+1/2, -z+1/2'
 '-x, -y, -z'
 'x, -y-1/2, z-1/2'

_cell_length_a    13.5603
_cell_length_b     8.1700
_cell_length_c    12.2863
_cell_angle_alpha  90.000
_cell_angle_beta   92.157
_cell_angle_gamma  90.000

_shelx_F_squared_multiplier     1.000

loop_
 _refln_index_h
 _refln_index_k
 _refln_index_l
 _refln_F_squared_calc
 _refln_F_squared_meas
 _refln_F_squared_sigma
 _refln_observed_status
   2   0   0       1891.96       1881.37        47.57 o
   3   0   0       8165.05       8529.88       208.24 o
   4   0   0      10025.05       9568.41       157.12 o
   5   0   0      11003.64      11605.05       256.71 o
   6   0   0      10031.88      10043.18       164.94 o
   7   0   0       2908.49       2991.55        52.58 o
   8   0   0       7871.77       7671.56       239.16 o
   9   0   0       5438.17       5564.31        76.93 o
  10   0   0       3038.17       2824.95        40.55 o
  11   0   0       2913.43       2880.49        38.12 o
  12   0   0      10277.91      10202.62       122.19 o
  13   0   0         39.84         47.16         8.15 o
  14   0   0        131.12        145.41        15.26 o
  15   0   0       1008.85        991.85        35.90 o
  16   0   0        335.68        316.85        21.54 o
  17   0   0        838.74        851.82        35.01 o
  18   0   0        386.11        365.32        24.24 o
   1   1   0        468.80        454.46         9.19 o
   2   1   0       1975.10       2166.37        38.39 o
   3   1   0       4059.12       4143.75        64.42 o
   4   1   0         46.13         52.38         2.55 o
   5   1   0        828.89        853.14         9.09 o
   6   1   0        171.62        213.53         4.13 o
   7   1   0        514.88        540.53         9.17 o
   8   1   0         96.14         76.70         3.69 o
   9   1   0        132.88        150.65         4.38 o
  10   1   0         17.65         21.57         2.19 o
  11   1   0       1268.32       1272.28        16.11 o
  12   1   0       1126.86       1093.42        16.28 o
  13   1   0        627.41        641.78        12.48 o
  14   1   0        146.99        161.56         7.83 o
  15   1   0        287.76        289.64        10.54 o
  16   1   0         59.33         74.59         7.77 o
  17   1   0        325.85        321.93        15.87 o
  18   1   0         10.39         22.64         8.55 o
   0   2   0        593.82        662.04        13.63 o
   1   2   0        789.24        907.02        17.24 o
   2   2   0       8500.49       9239.06       158.33 o
   3   2   0       5681.95       6045.65        64.98 o
   4   2   0        651.23        670.24         8.21 o
   5   2   0        491.81        528.78         7.13 o
   6   2   0          4.66          6.05         1.54 o
   7   2   0          9.69         12.13         1.68 o
   8   2   0          8.48          8.28         2.08 o
   9   2   0         58.98         58.35         3.50 o
  10   2   0       1143.46       1134.11        13.70 o
  11   2   0         31.09         29.35         3.33 o
  12   2   0        242.49        254.52         7.51 o
  13   2   0          1.19          1.90         3.25 o
  14   2   0        209.61        192.33        12.09 o
  15   2   0        291.29        283.87        15.92 o
  16   2   0         60.39         64.58         7.59 o
  17   2   0          0.40          4.55         6.18 o
  18   2   0          6.78          7.13         6.85 o
  19   2   0         27.61         31.42        13.46 o
   1   3   0        747.83        813.74        10.67 o
   2   3   0         77.37         71.85         3.24 o
   3   3   0        152.27        170.00         2.85 o
   4   3   0        737.56        792.24        10.76 o
   5   3   0        223.72        219.93         5.35 o
   6   3   0         25.06         39.55         2.47 o
   7   3   0        319.10        316.20         6.53 o
   8   3   0       1199.43       1216.19        13.87 o
   9   3   0        649.27        654.92        10.70 o
  10   3   0          4.58          5.12         2.40 o
  11   3   0        447.66        446.24        11.93 o
  12   3   0        130.06        135.06         5.73 o
  13   3   0         99.00        117.60         6.95 o
  14   3   0        374.04        365.02        18.76 o
  15   3   0        170.16        180.59        12.65 o
  16   3   0        486.99        518.41        25.13 o
  17   3   0        105.75        103.31        18.40 o
  18   3   0         52.05         41.99         9.52 o
  19   3   0         82.41         95.15        17.05 o
   0   4   0      14373.28      14911.23       206.49 o
   1   4   0       6031.00       5906.04        54.15 o
   2   4   0       4829.13       4847.04        48.25 o
   3   4   0       8755.82       8938.61        86.07 o
   4   4   0       5681.94       5900.38        50.70 o
   5   4   0       8110.35       8234.98        75.74 o
   6   4   0       4241.89       4160.73        37.25 o
   7   4   0       3074.90       3048.15        28.48 o
   8   4   0       3338.94       3372.58        33.30 o
   9   4   0       2934.05       2981.93        36.23 o
  10   4   0       1368.34       1338.38        19.32 o
  11   4   0       2061.49       2006.23        27.48 o
  12   4   0       1821.47       1833.30        23.46 o
  13   4   0        951.88        945.14        16.59 o
  14   4   0        753.96        740.94        19.12 o
  15   4   0        612.05        623.09        21.26 o
  16   4   0        114.80        128.37        18.85 o
  17   4   0        716.20        686.82        85.72 o
  18   4   0         65.85         44.88        14.36 o
  19   4   0         77.32         52.96        15.26 o
   1   5   0        320.74        354.89         4.40 o
   2   5   0         12.47         19.24         1.70 o
   3   5   0        132.81        138.28         3.58 o
   4   5   0        360.54        375.67         5.54 o
   5   5   0        235.20        239.50         4.32 o
   6   5   0         18.49         13.76         1.85 o
   7   5   0        348.43        343.53         5.53 o
   8   5   0          7.74         11.23         2.34 o
   9   5   0        358.30        320.19         7.11 o
  10   5   0        113.20        111.22         6.06 o
  11   5   0        196.25        208.56         7.33 o
  12   5   0        321.38        311.92        13.31 o
  13   5   0         58.12         57.44         5.83 o
  14   5   0        148.21        168.19        12.67 o
  15   5   0        352.40        382.75        13.23 o
  16   5   0         92.53         90.01         9.47 o
  17   5   0        228.28        289.05        14.59 o
  18   5   0         25.49         32.31        14.36 o
   0   6   0        264.23        282.84         6.36 o
   1   6   0        419.92        426.27         5.88 o
   2   6   0        669.24        759.68         8.79 o
   3   6   0          6.24         11.60         2.39 o
   4   6   0        352.38        350.05         5.78 o
   5   6   0         11.65         11.02         2.32 o
   6   6   0          5.00          8.83         2.23 o
   7   6   0         85.31         91.73         5.33 o
   8   6   0          7.06          8.91         3.14 o
   9   6   0        172.39        168.15         5.27 o
  10   6   0        284.12        280.29         7.50 o
  11   6   0          1.28          3.12         4.27 o
  12   6   0         24.44         28.86         5.26 o
  13   6   0        329.60        346.79        12.60 o
  14   6   0         43.64         41.33         7.08 o
  15   6   0          1.74         -8.79         8.80 o
  16   6   0         33.94         20.54        12.57 o
  17   6   0         11.46        -11.67        11.67 o
   1   7   0        380.04        411.99         6.55 o
   2   7   0        159.66        162.21         4.52 o
   3   7   0         41.81         47.41         3.28 o
   4   7   0        385.34        409.15         6.68 o
   5   7   0         95.50         88.41         3.97 o
   6   7   0          5.92          3.83         2.65 o
   7   7   0         24.53         28.26         3.41 o
   8   7   0          5.18          8.91         3.14 o
   9   7   0        600.47        575.49        13.18 o
  10   7   0         77.94         90.61         7.54 o
  11   7   0        226.74        232.80        11.16 o
  12   7   0         86.47         97.11         7.29 o
  13   7   0         17.61         18.32         6.41 o
  14   7   0        216.07        239.25        13.46 o
  15   7   0        111.53        146.23        18.40 o
  16   7   0         44.44         39.49        15.26 o
   0   8   0        927.05        946.31        31.79 o
   1   8   0       1751.92       1758.66        20.38 o
   2   8   0       2053.10       2016.39        24.53 o
   3   8   0       1844.97       1867.29        21.49 o
   4   8   0       1547.14       1582.44        20.87 o
   5   8   0        684.59        678.68        13.83 o
   6   8   0       1346.21       1308.04        17.19 o
   7   8   0        832.73        832.12        14.07 o
   8   8   0       1085.48       1070.27        18.47 o
   9   8   0        871.65        833.12        16.26 o
  10   8   0        753.30        774.44        15.98 o
  11   8   0        291.64        257.01        10.03 o
  12   8   0        162.58        181.50        11.83 o
  13   8   0        433.77        402.99        18.37 o
  14   8   0        209.43        225.30        23.34 o
  15   8   0        206.42        232.48        24.24 o
   1   9   0         23.85         21.83         4.91 o
   2   9   0         14.20         13.30         6.35 o
   3   9   0         24.65         11.56         5.47 o
   4   9   0        156.71        165.81         9.46 o
   5   9   0         21.79         20.84         5.57 o
   6   9   0          1.27          9.18         5.24 o
   7   9   0          6.23          5.63         5.27 o
   8   9   0          7.09          7.16         5.36 o
   9   9   0        163.26        145.60        10.34 o
  10   9   0         47.99         37.82         9.46 o
  11   9   0         38.72         43.08        13.46 o
  12   9   0         12.98         10.77        12.57 o
   0  10   0          6.60         -0.90        10.77 o
   1  10   0        112.71        121.67         9.66 o
   2  10   0        103.76        116.61        10.98 o
   3  10   0         13.18         11.47         8.55 o
   4  10   0        102.93         93.35         9.44 o
   5  10   0          6.17          9.21         6.70 o
   6  10   0          1.63          3.59        12.57 o
   7  10   0         14.19         24.24        13.46 o
   8  10   0        196.26        202.86        20.64 o
   9  10   0         34.28         38.00         9.46 o
   1  11   0         63.79         61.57        10.79 o
   2  11   0         26.83          7.63         8.89 o
   3  11   0         56.46         22.44        14.36 o
   4  11   0         41.90         24.24        12.57 o
 -18   1   1        275.85        276.35        15.54 o
 -17   1   1        208.65        190.36        11.38 o
 -16   1   1        560.04        576.60        23.99 o
 -15   1   1        339.48        346.10        12.44 o
 -14   1   1        660.04        667.33        14.13 o
 -13   1   1       1177.71       1198.78        19.94 o
 -12   1   1         21.67         24.51         3.91 o
 -11   1   1        443.98        427.39         8.74 o
 -10   1   1       1420.74       1376.31        15.30 o
  -9   1   1       1454.79       1476.86        17.21 o
  -8   1   1        280.90        279.23         5.69 o
  -7   1   1       1008.18        989.13        12.13 o
  -6   1   1       2348.50       2504.12        26.17 o
  -5   1   1        770.37        774.33        10.27 o
  -4   1   1       2228.38       2347.42        34.37 o
  -3   1   1        210.13        223.98         5.44 o
  -2   1   1        254.81        278.50         3.92 o
  -1   1   1        210.64        237.27         5.57 o
   0   1   1         81.59         48.47         2.69 o
   1   1   1         52.49         42.15         1.49 o
   2   1   1       1400.80       1419.98        21.16 o
   3   1   1         95.91        101.73         2.69 o
   4   1   1        843.98        785.92         8.89 o
   5   1   1          6.32          7.27         1.26 o
   6   1   1         45.60         41.16         1.89 o
   7   1   1        178.45        235.41         4.58 o
   8   1   1         53.44         55.47         2.95 o
   9   1   1        309.40        321.04         5.66 o
  10   1   1        204.66        215.85         4.98 o
  11   1   1        395.19        389.79         8.33 o
  12   1   1          3.17          5.75         2.59 o
  13   1   1         87.85         94.96         4.99 o
  14   1   1        142.48        145.65         6.26 o
  15   1   1        186.25        188.67         9.75 o
  16   1   1          3.02         12.05         5.11 o
  17   1   1         60.10         58.13         9.52 o
  18   1   1        188.85        196.15        13.96 o
 -19   2   1         90.06         87.07        17.05 o
 -18   2   1         61.89         57.05        13.00 o
 -17   2   1        485.28        496.90        15.71 o
 -16   2   1         92.71         91.49        10.59 o
 -15   2   1         68.23         78.11         7.59 o
 -14   2   1       2687.26       2772.91        38.77 o
 -13   2   1       1609.48       1565.81        24.30 o
 -12   2   1       1535.30       1479.49        22.75 o
 -11   2   1       1326.46       1342.62        18.59 o
 -10   2   1       1939.02       1953.24        21.03 o
  -9   2   1       1675.51       1660.58        19.60 o
  -8   2   1       5545.47       5479.42        55.96 o
  -7   2   1       3291.28       3172.03        30.89 o
  -6   2   1       7671.07       7808.02        78.57 o
  -5   2   1      14264.82      15149.88       164.24 o
  -4   2   1       2299.21       2297.13        30.21 o
  -3   2   1       2444.36       2384.02        35.41 o
  -2   2   1      99875.51      87068.31      2722.86 o
  -1   2   1       3991.35       3731.08        74.82 o
   0   2   1       6010.08       6110.84        66.47 o
   1   2   1       3328.74       3343.47        48.19 o
   2   2   1       5317.70       5286.82        69.31 o
   3   2   1      26704.03      27675.61       333.73 o
   4   2   1       8847.30       8918.95        81.56 o
   5   2   1       4914.05       4952.69        49.62 o
   6   2   1      11466.68      11798.60       114.59 o
   7   2   1      10332.13      10625.01       113.78 o
   8   2   1       2393.15       2263.81        21.14 o
   9   2   1       3269.80       3214.85        38.17 o
  10   2   1       9336.69       9250.30        79.59 o
  11   2   1        912.71        887.02        12.51 o
  12   2   1       1246.67       1248.61        16.53 o
  13   2   1       1298.73       1306.77        19.07 o
  14   2   1        494.58        507.52        11.06 o
  15   2   1       3201.21       3174.12        62.80 o
  16   2   1        353.04        342.71        11.41 o
  17   2   1        403.89        395.35        14.33 o
  18   2   1        463.05        518.19        23.13 o
 -19   3   1        233.11        280.95        25.13 o
 -18   3   1        107.92         77.62        11.09 o
 -17   3   1        516.01        543.71        21.99 o
 -16   3   1        376.56        376.37        24.68 o
 -15   3   1        361.67        353.56        16.18 o
 -14   3   1       1040.33        996.61        25.11 o
 -13   3   1        184.98        204.06         8.15 o
 -12   3   1        264.08        256.48         7.90 o
 -11   3   1        562.80        549.10         8.47 o
 -10   3   1        285.77        285.11         5.74 o
  -9   3   1       1228.49       1157.24        13.87 o
  -8   3   1        441.20        445.62         7.64 o
  -7   3   1       1261.20       1230.46        13.76 o
  -6   3   1        856.21        874.36        14.41 o
  -5   3   1       2759.13       2857.66        34.26 o
  -4   3   1       3469.96       3799.16        56.98 o
  -3   3   1       1116.87       1272.79        17.81 o
  -2   3   1        763.23        733.74         9.77 o
  -1   3   1        247.32        289.38         4.99 o
   0   3   1        774.62        764.77        10.11 o
   1   3   1         24.99         24.73         2.10 o
   2   3   1        142.00        149.63         2.89 o
   3   3   1          8.11          3.37         1.64 o
   4   3   1       1094.45       1267.54        14.59 o
   5   3   1         12.37         19.15         1.75 o
   6   3   1        155.75        184.38         4.08 o
   7   3   1         43.19         46.66         2.59 o
   8   3   1         51.43         49.59         4.35 o
   9   3   1       1558.57       1575.23        24.41 o
  10   3   1        182.57        172.99         5.52 o
  11   3   1         21.87         22.06         3.43 o
  12   3   1          3.48          4.38         3.25 o
  13   3   1        114.62        118.94         6.90 o
  14   3   1         15.70         11.40         9.58 o
  15   3   1        383.97        397.51        22.24 o
  16   3   1         36.13         36.95         7.42 o
  17   3   1         94.69         83.95        10.79 o
  18   3   1         90.56         76.97        11.42 o
  19   3   1        107.34         93.35        17.05 o
 -19   4   1          0.85          6.28        12.57 o
 -18   4   1         40.38         31.42        13.46 o
 -17   4   1        287.55        312.74        17.45 o
 -16   4   1        221.26        217.31        14.56 o
 -15   4   1        216.00        223.28        13.92 o
 -14   4   1          1.01          2.09         5.70 o
 -13   4   1          6.88          5.22         5.13 o
 -12   4   1         97.79        111.76         6.21 o
 -11   4   1        149.04        136.59         5.68 o
 -10   4   1         45.72         41.59         3.65 o
  -9   4   1         33.10         26.35         3.10 o
  -8   4   1          1.69          2.15         2.05 o
  -7   4   1         24.54         25.06         2.59 o
  -6   4   1        515.65        519.52         7.75 o
  -5   4   1       2340.05       2555.42        28.07 o
  -4   4   1       7200.73       8095.69       102.86 o
  -3   4   1       1534.78       1609.34        22.98 o
  -2   4   1        489.18        560.86         6.77 o
  -1   4   1         36.29         42.53         2.25 o
   0   4   1          3.54          0.49         1.29 o
   2   4   1        791.95        852.97        11.53 o
   3   4   1        397.68        462.37         6.28 o
   4   4   1         18.28         29.38         2.88 o
   5   4   1        418.02        482.05         6.26 o
   6   4   1          0.70          4.57         1.93 o
   7   4   1         47.53         43.98         3.18 o
   8   4   1       2037.69       2056.73        21.89 o
   9   4   1         16.16         12.86         2.73 o
  10   4   1        691.34        699.06        11.42 o
  11   4   1         23.72         16.61         3.73 o
  12   4   1         24.19         14.45         4.14 o
  13   4   1         61.11         76.54        14.90 o
  14   4   1        142.85        155.33         9.33 o
  15   4   1         54.96         36.82         9.74 o
  16   4   1         20.55         16.99         8.18 o
  17   4   1        174.33        166.97        13.63 o
  18   4   1         45.39         32.31        14.36 o
  19   4   1        129.22        109.51        18.85 o
 -18   5   1         45.81         61.93        16.16 o
 -17   5   1        286.38        307.83        15.03 o
 -16   5   1        137.28        142.63        11.13 o
 -15   5   1         35.53         25.29         7.64 o
 -14   5   1        124.86        140.26         8.97 o
 -13   5   1        475.79        506.34        16.87 o
 -12   5   1        224.37        245.10         7.89 o
 -11   5   1       1410.47       1353.83        17.60 o
 -10   5   1        242.79        262.02         7.41 o
  -9   5   1        232.71        230.49         6.80 o
  -8   5   1        261.39        245.77         5.69 o
  -7   5   1        450.32        436.00         7.74 o
  -6   5   1        203.27        174.27         4.26 o
  -5   5   1        265.67        270.11         4.82 o
  -4   5   1        460.57        435.03         5.73 o
  -3   5   1          5.67          5.05         1.69 o
  -2   5   1        422.38        437.20         5.25 o
  -1   5   1       2434.23       2587.56        19.36 o
   0   5   1        109.64        118.14         2.46 o
   1   5   1       1536.81       1534.36        12.24 o
   2   5   1       1009.95       1156.19        10.71 o
   3   5   1          2.49          0.07         1.41 o
   4   5   1        145.79        160.70         4.02 o
   5   5   1          2.69          2.19         1.59 o
   6   5   1        234.62        243.22         4.52 o
   7   5   1        114.95        111.61         3.69 o
   8   5   1        123.12        117.26         3.76 o
   9   5   1        101.31         95.91         4.19 o
  10   5   1         63.34         59.09         4.03 o
  11   5   1         25.70         25.05         3.78 o
  12   5   1        659.90        619.11        12.00 o
  13   5   1          4.01          2.03         5.09 o
  14   5   1        411.73        434.10        13.21 o
  15   5   1         47.82         29.12         6.24 o
  16   5   1          3.27         -6.71         9.87 o
  17   5   1         25.86         39.98        10.16 o
  18   5   1        177.32        174.13        21.54 o
 -17   6   1        157.20        163.36        20.64 o
 -16   6   1        239.21        228.96        17.00 o
 -15   6   1        249.65        249.65        21.09 o
 -14   6   1        175.87        189.86        12.66 o
 -13   6   1        201.33        172.25        11.69 o
 -12   6   1        384.46        387.81        12.56 o
 -11   6   1       1333.95       1340.44        24.26 o
 -10   6   1       1437.73       1405.82        25.96 o
  -9   6   1        734.75        757.03        11.02 o
  -8   6   1       1180.85       1168.13        14.19 o
  -7   6   1       2951.37       2987.03        29.15 o
  -6   6   1       1811.67       1861.04        19.47 o
  -5   6   1       2530.32       2571.30        24.95 o
  -4   6   1       2478.23       2479.08        22.58 o
  -3   6   1       2491.43       2480.04        22.19 o
  -2   6   1       2920.09       2869.05        22.74 o
  -1   6   1       3794.50       3868.65        31.16 o
   0   6   1       4137.90       3999.03        29.60 o
   1   6   1       5614.59       5697.12        43.82 o
   2   6   1       4153.75       4354.90        34.33 o
   3   6   1       1621.23       1594.43        15.50 o
   4   6   1       3782.60       3703.25        31.82 o
   5   6   1       2986.36       2939.91        26.32 o
   6   6   1       2521.58       2518.49        23.34 o
   7   6   1       1884.98       1885.49        18.65 o
   8   6   1       1844.04       1832.04        18.47 o
   9   6   1       2130.30       2068.24        19.47 o
  10   6   1       1257.89       1275.12        14.66 o
  11   6   1       1599.33       1573.78        21.47 o
  12   6   1        755.68        754.44        13.85 o
  13   6   1        682.38        654.66        13.26 o
  14   6   1        332.75        322.54        11.17 o
  15   6   1        242.02        216.83        16.36 o
  16   6   1        394.38        459.64        22.89 o
  17   6   1        249.34        230.68        23.34 o
 -16   7   1          9.88          8.08        13.46 o
 -15   7   1        266.68        276.94        18.52 o
 -14   7   1         54.32         37.88        12.44 o
 -13   7   1        280.30        264.45        13.34 o
 -12   7   1        231.51        251.44        10.13 o
 -11   7   1        386.59        381.44        10.96 o
 -10   7   1        197.11        199.82         8.11 o
  -9   7   1        417.98        419.04         8.89 o
  -8   7   1          5.34          2.94         3.21 o
  -7   7   1        462.29        453.33        11.24 o
  -6   7   1        699.70        676.46        11.83 o
  -5   7   1        257.52        262.99        10.42 o
  -4   7   1         10.62         13.68         3.08 o
  -3   7   1        296.00        273.21         6.25 o
  -2   7   1         81.49         87.42         3.57 o
  -1   7   1        634.22        656.20         8.73 o
   0   7   1        105.13        108.17         4.86 o
   1   7   1          2.78          1.52         2.39 o
   2   7   1         20.82         29.83         2.97 o
   3   7   1         87.73         90.13         3.88 o
   4   7   1         24.43         26.09         2.85 o
   5   7   1         25.80         26.24         3.11 o
   6   7   1        160.27        155.19         5.85 o
   7   7   1         74.74         72.27         4.19 o
   8   7   1          4.04          4.40         2.90 o
   9   7   1          1.81          2.93         3.15 o
  10   7   1         89.73         87.82         5.28 o
  11   7   1         22.21         24.19         5.11 o
  12   7   1         60.18         64.11         8.92 o
  13   7   1         52.76         61.98        12.70 o
  14   7   1         51.41         46.83        10.16 o
  15   7   1          2.81          5.39        12.57 o
  16   7   1         48.56         45.78        15.26 o
 -15   8   1        267.55        323.14        26.93 o
 -14   8   1         10.05         24.24        13.46 o
 -13   8   1          0.84          4.36         7.01 o
 -12   8   1         71.83         57.44         8.51 o
 -11   8   1         38.61         21.38         6.41 o
 -10   8   1        103.97        123.72         8.48 o
  -9   8   1        110.37        107.97         7.00 o
  -8   8   1          1.20          2.84         4.28 o
  -7   8   1         12.07         18.35         4.52 o
  -6   8   1        189.96        187.49         7.88 o
  -5   8   1         18.92         12.62         3.67 o
  -4   8   1        100.54        117.87         7.78 o
  -3   8   1        234.15        230.66         7.81 o
  -2   8   1         10.13          6.83         3.71 o
  -1   8   1        163.44        162.29         5.71 o
   0   8   1        329.59        332.81         8.56 o
   1   8   1          8.42          9.37         3.73 o
   2   8   1        264.50        257.50         7.86 o
   3   8   1         15.52         19.44         3.51 o
   4   8   1          1.55          2.73         3.12 o
   5   8   1          8.54         12.04         3.26 o
   6   8   1        119.68        112.95         5.34 o
   7   8   1        149.08        155.60         7.63 o
   8   8   1        150.99        147.89         6.83 o
   9   8   1          6.69          8.12         4.80 o
  10   8   1         13.61         13.17         5.54 o
  11   8   1        224.95        215.40        10.37 o
  12   8   1          2.99          6.43         7.91 o
  13   8   1          6.31         -7.62         7.62 o
  14   8   1          1.60         -3.59        11.67 o
  15   8   1          4.49         14.36        13.46 o
 -12   9   1        203.51        221.92        17.03 o
 -11   9   1        116.88         95.36        13.46 o
 -10   9   1         70.14         91.11        12.38 o
  -9   9   1         45.72         40.09         6.67 o
  -8   9   1          4.40         -3.05         5.54 o
  -7   9   1        175.41        156.50         9.46 o
  -6   9   1        498.53        482.13        16.45 o
  -5   9   1          9.73          8.30         5.39 o
  -4   9   1        137.87        138.37         8.39 o
  -3   9   1          1.80          2.24         5.65 o
  -2   9   1         27.62         33.38         5.61 o
  -1   9   1          3.76          4.45         4.55 o
   0   9   1        115.60        109.70         6.95 o
   1   9   1        113.94        103.72         7.06 o
   2   9   1          0.07          4.21         4.55 o
   3   9   1          6.71         11.13         4.70 o
   4   9   1         28.18         37.11         6.46 o
   5   9   1          2.74          4.44         4.95 o
   6   9   1        126.14        110.68         6.96 o
   7   9   1        437.23        393.20        16.16 o
   8   9   1          7.58         12.65         5.25 o
   9   9   1         35.73         35.27        11.67 o
  10   9   1         18.57         15.45         9.87 o
  11   9   1         16.30         27.83        12.57 o
  14   9   1         34.82         33.21        14.36 o
  -9  10   1        158.41        154.39        18.85 o
  -8  10   1        237.36        191.19        19.75 o
  -7  10   1        183.28        190.29        20.64 o
  -6  10   1        515.26        514.32        29.62 o
  -5  10   1        476.19        463.31        16.68 o
  -4  10   1        664.58        611.61        21.66 o
  -3  10   1        562.53        560.87        30.52 o
  -2  10   1        417.12        444.16        15.01 o
  -1  10   1        384.00        382.43        15.24 o
   0  10   1        743.10        775.91        19.83 o
   1  10   1        475.85        523.21        22.45 o
   2  10   1        723.24        744.78        19.86 o
   3  10   1        522.40        538.48        20.72 o
   4  10   1        611.97        607.30        15.81 o
   5  10   1        554.61        549.04        18.34 o
   6  10   1        568.76        568.59        23.34 o
   7  10   1        459.13        486.00        40.84 o
   8  10   1        320.95        310.99        16.74 o
   9  10   1        186.17        164.17        13.92 o
  -4  11   1          9.04         24.24        14.36 o
  -3  11   1         11.37         14.36        11.67 o
  -2  11   1         43.32         61.93        16.16 o
  -1  11   1         15.09         17.45         8.55 o
   0  11   1          1.44          1.83         7.76 o
   1  11   1          8.94         12.23         9.87 o
   2  11   1        134.48        103.48        21.09 o
   3  11   1          0.15        -10.77        10.77 o
   4  11   1        105.81         73.60        16.16 o
 -18   0   2         50.17         44.88        13.46 o
 -17   0   2         88.41         70.91        14.36 o
 -16   0   2        423.43        423.67        24.24 o
 -15   0   2        746.78        730.64        30.52 o
 -14   0   2        819.32        777.85        17.60 o
 -13   0   2         69.30         72.83         6.18 o
 -12   0   2         91.55         82.11         7.94 o
 -11   0   2        786.09        771.30        15.87 o
 -10   0   2       4578.59       4350.71        62.63 o
  -9   0   2        832.42        700.53        21.06 o
  -8   0   2       5396.33       5754.72        98.22 o
  -7   0   2      14667.15      15076.69       205.21 o
  -6   0   2        857.28        828.63        16.74 o
  -5   0   2       3454.29       3354.59        56.95 o
  -4   0   2      24226.08      24429.21       394.26 o
  -3   0   2       4117.39       3688.23        90.66 o
  -2   0   2      11398.42      11734.30       280.05 o
  -1   0   2        210.46        219.91         4.15 o
   1   0   2      76032.91      72906.52      1764.68 o
   2   0   2       9058.58       8982.27       219.01 o
   3   0   2       8652.10       8523.99       144.27 o
   4   0   2      20509.88      20187.18       268.43 o
   5   0   2      21594.44      22747.87       449.59 o
   6   0   2        592.38        473.17        16.61 o
   7   0   2       2821.04       2653.99        39.45 o
   8   0   2       8878.72       8842.77       124.06 o
   9   0   2       3510.66       3670.87        65.78 o
  10   0   2       5672.62       5577.56        68.61 o
  11   0   2       1877.05       1900.48        27.17 o
  12   0   2        409.88        417.67        15.33 o
  13   0   2       9760.87       9349.55       157.80 o
  14   0   2        244.27        255.90        10.48 o
  15   0   2       1237.98       1251.65        30.74 o
  16   0   2        712.98        682.23        21.89 o
  17   0   2        508.93        587.93        29.62 o
  18   0   2        124.23        127.46        17.05 o
 -18   1   2        671.30        687.60        23.48 o
 -17   1   2        181.50        183.29        11.00 o
 -16   1   2        723.42        757.32        18.81 o
 -15   1   2        210.93        223.75        10.53 o
 -14   1   2        130.38        137.88         7.29 o
 -13   1   2        717.46        690.28        13.90 o
 -12   1   2       1555.96       1541.89        23.20 o
 -11   1   2       2268.08       2295.98        28.23 o
 -10   1   2       1552.40       1541.59        19.97 o
  -9   1   2       1316.88       1272.49        15.38 o
  -8   1   2       2969.35       3040.03        34.79 o
  -7   1   2       1017.51        996.44        11.79 o
  -6   1   2       5531.49       5622.58        62.07 o
  -5   1   2       1336.08       1543.18        16.93 o
  -4   1   2       2763.35       2614.49        33.21 o
  -3   1   2         18.24         21.26         1.52 o
  -2   1   2       7893.38       7669.53        74.53 o
  -1   1   2       3150.24       3258.34        56.49 o
   0   1   2       7053.49       6947.41       166.06 o
   1   1   2        358.59        383.27        11.67 o
   2   1   2       2593.72       2475.79        35.73 o
   3   1   2        205.09        217.31         4.25 o
   4   1   2        734.75        692.91         8.22 o
   5   1   2        104.53        118.48         2.74 o
   6   1   2        646.27        629.86         7.76 o
   7   1   2        718.50        738.84         9.88 o
   8   1   2        389.56        386.07         7.20 o
   9   1   2         26.67         32.48         2.57 o
  10   1   2        484.73        478.05         8.64 o
  11   1   2          0.19          1.44         2.34 o
  12   1   2         35.29         37.17         3.19 o
  13   1   2        293.42        302.09         6.91 o
  14   1   2         16.55         19.26         3.70 o
  15   1   2          0.91          3.64         3.78 o
  16   1   2        175.19        193.00        10.68 o
  17   1   2         69.11         79.93        10.38 o
  18   1   2         23.30         19.88        10.77 o
 -18   2   2         29.76         21.12         8.36 o
 -17   2   2         97.56         92.80         8.97 o
 -16   2   2        121.95        107.23         8.45 o
 -15   2   2          0.16         -4.99         4.99 o
 -14   2   2        186.11        185.66         9.33 o
 -13   2   2         32.43         19.91         4.25 o
 -12   2   2         31.57         34.37         4.33 o
 -11   2   2         19.28         19.88         3.59 o
 -10   2   2          6.74          7.04         2.63 o
  -9   2   2        183.65        203.13         6.05 o
  -8   2   2        106.02        109.12         3.34 o
  -7   2   2        181.99        222.11         4.09 o
  -6   2   2       2340.74       2590.08        27.95 o
  -5   2   2        492.37        528.79         8.30 o
  -4   2   2        205.38        207.11         4.39 o
  -3   2   2        358.41        421.40         8.63 o
  -2   2   2      11099.44      11671.45       125.63 o
  -1   2   2       6101.19       6366.23       146.08 o
   1   2   2          8.92         10.85         1.27 o
   2   2   2         46.04         39.96         1.66 o
   3   2   2        846.68        910.48        13.00 o
   4   2   2         24.05         26.88         1.68 o
   5   2   2          7.80         16.30         1.56 o
   6   2   2        701.64        711.08         8.57 o
   7   2   2          3.35          5.76         1.60 o
   8   2   2        453.39        476.87         6.64 o
   9   2   2         34.69         36.33         2.64 o
  10   2   2        227.29        224.81         5.83 o
  11   2   2       1339.10       1297.66        14.34 o
  12   2   2         85.29         92.14         4.75 o
  13   2   2        101.19        100.13         6.15 o
  14   2   2          0.31          2.33         3.35 o
  15   2   2        112.94        121.01         6.72 o
  16   2   2        105.56         93.26         7.16 o
  17   2   2         67.63         75.84         8.60 o
  18   2   2          1.34          3.32         6.51 o
 -19   3   2        224.34        236.07        24.24 o
 -18   3   2        197.87        208.21        15.54 o
 -17   3   2        159.39        164.85        22.89 o
 -16   3   2        412.01        403.74        14.31 o
 -15   3   2       1072.36       1104.52        23.13 o
 -14   3   2        153.98        161.37        11.26 o
 -13   3   2       1101.09       1035.14        18.70 o
 -12   3   2        432.28        466.34        10.40 o
 -11   3   2        895.34        950.03        13.84 o
 -10   3   2        448.27        427.67         8.31 o
  -9   3   2       1183.49       1204.56        13.19 o
  -8   3   2        781.16        732.92         8.92 o
  -7   3   2       1544.56       1512.28        15.01 o
  -6   3   2       1861.93       1889.57        18.41 o
  -5   3   2       1640.00       1781.12        22.65 o
  -4   3   2       1618.84       1693.70        21.37 o
  -3   3   2       3652.65       3752.47        42.67 o
  -2   3   2        398.14        487.74         6.69 o
  -1   3   2       2044.21       1924.71        51.95 o
   0   3   2         48.48         57.16         2.08 o
   1   3   2        240.56        239.26         4.79 o
   2   3   2       1998.60       2121.05        24.47 o
   3   3   2        802.03        783.23        16.10 o
   4   3   2         66.73         75.67         1.98 o
   5   3   2         20.76         13.19         3.30 o
   6   3   2        611.66        623.49         9.74 o
   7   3   2         20.99         21.71         2.39 o
   8   3   2         99.41         91.31         3.99 o
   9   3   2          7.75         10.61         2.47 o
  10   3   2        183.60        202.60         5.45 o
  11   3   2        114.98        106.91         4.47 o
  12   3   2         41.24         44.84         4.34 o
  13   3   2         41.26         49.02         6.03 o
  14   3   2         25.18         23.94         5.70 o
  15   3   2          1.04         11.97         7.54 o
  16   3   2        136.48        122.50        10.04 o
  17   3   2        120.17        135.68        21.61 o
  18   3   2          6.95         17.95         9.46 o
  19   3   2         26.31         18.85        13.46 o
 -19   4   2        131.54        150.80        20.64 o
 -18   4   2         13.83          1.80        11.67 o
 -17   4   2          2.71         11.54        15.71 o
 -16   4   2        402.91        375.46        17.77 o
 -15   4   2         89.44         78.04         9.82 o
 -14   4   2        318.12        322.48        15.19 o
 -13   4   2        759.79        709.68        18.29 o
 -12   4   2        820.55        823.12        17.51 o
 -11   4   2        206.15        215.95         7.49 o
 -10   4   2       1336.26       1312.41        16.43 o
  -9   4   2       1170.28       1167.86        14.72 o
  -8   4   2       1861.41       1848.29        20.51 o
  -7   4   2       3821.90       3925.12        35.99 o
  -6   4   2       1550.03       1553.44        15.87 o
  -5   4   2        910.54        885.42        18.99 o
  -4   4   2      17205.12      17714.33       162.58 o
  -3   4   2       2393.99       2396.26        22.61 o
  -2   4   2       5845.13       5707.85        44.21 o
  -1   4   2       4317.05       4426.50        36.57 o
   0   4   2       4342.98       4410.99        34.28 o
   1   4   2       4213.23       4243.85        35.47 o
   2   4   2       7293.46       7362.18        53.27 o
   3   4   2       4368.82       4339.76        35.71 o
   4   4   2       7520.71       7602.41        68.55 o
   5   4   2       6465.68       6495.63        49.67 o
   6   4   2       3178.91       3136.48        25.67 o
   7   4   2       3337.43       3327.12        32.72 o
   8   4   2       6622.40       6517.86        66.32 o
   9   4   2       1886.13       1930.56        19.73 o
  10   4   2       1326.22       1322.89        16.16 o
  11   4   2       1281.55       1233.25        15.71 o
  12   4   2       1056.11       1020.96        14.63 o
  13   4   2       1692.99       1684.86        22.36 o
  14   4   2       1191.79       1182.20        19.56 o
  15   4   2        873.54        854.33        20.90 o
  16   4   2        534.65        571.33        23.19 o
  17   4   2        278.39        295.14        16.46 o
  18   4   2        289.42        316.10        37.70 o
  19   4   2        176.40        186.70        22.44 o
 -18   5   2         40.92         37.70        15.26 o
 -17   5   2        490.98        480.40        20.31 o
 -16   5   2        256.22        237.19        13.22 o
 -15   5   2        252.63        257.77        11.46 o
 -14   5   2        424.89        435.85        18.79 o
 -13   5   2        630.21        636.34        18.69 o
 -12   5   2        485.51        511.18        18.14 o
 -11   5   2        982.73        963.26        17.09 o
 -10   5   2         97.02        132.57         5.93 o
  -9   5   2       1305.30       1221.62        17.29 o
  -8   5   2       1129.16       1059.28        13.83 o
  -7   5   2       2016.86       2030.85        25.68 o
  -6   5   2       1023.72       1020.94        12.96 o
  -5   5   2        378.30        384.32         6.32 o
  -4   5   2        858.37        857.45        10.10 o
  -3   5   2        333.32        291.65         4.61 o
  -2   5   2       1347.36       1394.94        11.96 o
  -1   5   2        518.30        484.34         5.61 o
   0   5   2        279.68        275.80         4.60 o
   1   5   2        862.22        876.53         8.56 o
   2   5   2        321.68        365.48         5.09 o
   3   5   2        682.62        696.69         8.51 o
   4   5   2        754.06        799.32         8.36 o
   5   5   2        112.30         97.44         3.14 o
   6   5   2        313.35        302.90         5.09 o
   7   5   2        268.09        289.99         5.36 o
   8   5   2         20.25         15.07         2.28 o
   9   5   2         18.17         17.52         2.47 o
  10   5   2         66.33         67.71         4.73 o
  11   5   2         33.54         35.34         3.89 o
  12   5   2          9.74         18.14         4.46 o
  13   5   2          0.48         -0.46         4.72 o
  14   5   2         17.61         20.55         6.82 o
  15   5   2          5.93          6.99         8.30 o
  16   5   2         22.13         23.34         8.89 o
  17   5   2         58.16         57.45        15.26 o
  18   5   2         41.72         34.11        15.26 o
 -17   6   2        216.71        245.94        24.24 o
 -16   6   2          0.77         -2.87         8.96 o
 -15   6   2          2.63          7.15         9.46 o
 -14   6   2         11.62          9.87         8.04 o
 -13   6   2         22.39         16.36         7.13 o
 -12   6   2        212.99        204.65        18.41 o
 -11   6   2         22.26         15.93         5.05 o
 -10   6   2          8.77          5.80         3.60 o
  -9   6   2         27.48         36.19         4.14 o
  -8   6   2        320.01        320.84         6.76 o
  -7   6   2        511.62        514.42         8.37 o
  -6   6   2       1385.26       1418.67        17.04 o
  -5   6   2        667.18        697.59        11.05 o
  -4   6   2         13.74         21.39         3.22 o
  -3   6   2         45.00         45.35         3.31 o
  -2   6   2          1.47          3.13         1.86 o
  -1   6   2         25.72         35.69         2.41 o
   0   6   2        700.10        725.11         8.17 o
   1   6   2         66.60         73.63         3.41 o
   2   6   2          1.13          4.86         1.75 o
   3   6   2         63.29         63.61         2.93 o
   4   6   2        269.85        290.11         6.08 o
   5   6   2         76.73         84.18         4.50 o
   6   6   2       1070.34       1108.76        12.28 o
   7   6   2         18.02         22.17         2.60 o
   8   6   2        104.21        105.34         4.16 o
   9   6   2         26.39         24.55         3.11 o
  10   6   2          6.21          6.05         2.92 o
  11   6   2        118.99        111.13         5.60 o
  12   6   2         56.76         59.31         5.19 o
  13   6   2          0.53         -0.59         4.87 o
  14   6   2         49.44         37.39         6.58 o
  15   6   2         35.97         27.49         6.67 o
  16   6   2         16.09         13.46         7.87 o
  17   6   2        110.61        135.54        19.75 o
 -16   7   2        112.75        153.49        20.64 o
 -15   7   2         17.56         25.22         9.82 o
 -14   7   2        355.40        392.38        15.56 o
 -13   7   2        340.33        306.96        13.87 o
 -12   7   2        243.60        238.67        10.88 o
 -11   7   2        128.35        123.71         7.38 o
 -10   7   2        161.43        162.69         8.01 o
  -9   7   2        478.34        448.71         9.21 o
  -8   7   2        395.19        383.04         9.23 o
  -7   7   2        149.57        156.72         6.69 o
  -6   7   2        335.90        333.09         8.20 o
  -5   7   2        204.95        204.62         7.45 o
  -4   7   2        430.05        433.90        10.08 o
  -3   7   2        213.68        208.51         7.01 o
  -2   7   2        375.10        373.44         8.95 o
  -1   7   2       1059.93       1029.73        12.54 o
   0   7   2          2.49          6.74         2.77 o
   1   7   2         18.25         19.59         2.80 o
   2   7   2         32.48         36.80         2.84 o
   3   7   2         87.44         82.27         4.51 o
   4   7   2         64.20         61.91         3.84 o
   5   7   2        109.58        114.42         4.71 o
   6   7   2        285.79        271.57         6.36 o
   7   7   2          0.15         -0.70         2.75 o
   8   7   2          0.81          2.21         2.89 o
   9   7   2         27.50         25.61         3.90 o
  10   7   2         66.20         61.26         4.82 o
  11   7   2         68.81         68.58         5.62 o
  12   7   2        258.35        260.74         8.88 o
  13   7   2        106.69         98.50         9.30 o
  14   7   2          1.54          1.55         6.70 o
  15   7   2         19.81         17.49        13.46 o
  16   7   2          2.72         -2.69        12.57 o
 -15   8   2          2.11         14.36        13.46 o
 -14   8   2        130.42        127.46        17.95 o
 -13   8   2        113.17        105.25        10.00 o
 -12   8   2        322.64        343.33        14.69 o
 -11   8   2         97.45         97.43         8.35 o
 -10   8   2         93.37         90.68         8.02 o
  -9   8   2        721.22        747.63        15.17 o
  -8   8   2        600.28        580.72        22.80 o
  -7   8   2        536.99        526.38        13.83 o
  -6   8   2        722.55        685.81        15.89 o
  -5   8   2        651.96        655.28        13.61 o
  -4   8   2        969.21        961.99        16.97 o
  -3   8   2        791.15        780.75        20.18 o
  -2   8   2       1270.46       1267.39        17.78 o
  -1   8   2       1486.39       1465.02        18.09 o
   0   8   2       1841.54       1873.35        25.22 o
   1   8   2        907.75        906.38        15.22 o
   2   8   2       1461.20       1429.18        20.66 o
   3   8   2       1620.53       1612.76        19.24 o
   4   8   2       1320.46       1301.12        16.49 o
   5   8   2        946.69        955.90        12.85 o
   6   8   2        628.34        648.20        11.13 o
   7   8   2       1229.55       1189.72        17.20 o
   8   8   2        892.17        885.24        15.79 o
   9   8   2        807.59        810.06        15.61 o
  10   8   2        420.79        418.26         9.71 o
  11   8   2        801.27        804.07        15.01 o
  12   8   2        453.94        469.55        21.55 o
  13   8   2        226.93        230.41        12.93 o
  14   8   2        336.52        360.83        26.93 o
  15   8   2        106.42         98.74        17.95 o
 -11   9   2        190.79        203.75        25.13 o
 -10   9   2        165.78        155.28        22.44 o
  -9   9   2        235.66        229.68        19.23 o
  -8   9   2        414.97        408.73        13.23 o
  -7   9   2        285.92        271.86        11.29 o
  -6   9   2         58.44         66.99         7.16 o
  -5   9   2        123.27        108.67         8.03 o
  -4   9   2        182.17        180.11         9.51 o
  -3   9   2        837.74        850.35        21.02 o
  -2   9   2         61.12         55.65         6.19 o
  -1   9   2          5.40          4.00         3.74 o
   0   9   2        604.26        614.44        15.42 o
   1   9   2        180.50        179.73         8.51 o
   2   9   2        167.76        179.32         9.07 o
   3   9   2          2.39          8.70         5.99 o
   4   9   2        110.69         94.12         9.07 o
   5   9   2          8.53         16.62         4.87 o
   6   9   2         27.18         29.23         4.86 o
   7   9   2          9.68          7.15         4.44 o
   8   9   2         14.71         18.13         4.91 o
   9   9   2         30.93         30.84         8.54 o
  10   9   2          4.42          3.26         6.85 o
  11   9   2         11.63         -0.45        11.22 o
  -9  10   2         20.32         20.59        10.73 o
  -8  10   2        128.76         95.81        12.91 o
  -7  10   2         24.92          8.26         9.46 o
  -6  10   2         53.31         56.38        15.26 o
  -5  10   2         58.57         57.95         7.61 o
  -4  10   2          7.01          6.51         6.14 o
  -3  10   2         36.30         48.22         8.11 o
  -2  10   2        136.45        123.15         8.88 o
  -1  10   2         36.75         47.81         9.19 o
   0  10   2        165.50        174.76         9.26 o
   1  10   2          0.95         -4.91         4.91 o
   2  10   2        101.88         99.14        10.67 o
   3  10   2        100.74         78.73        13.27 o
   4  10   2         17.88         14.18         6.14 o
   5  10   2         70.09         56.01        10.77 o
   6  10   2         41.32         32.79        16.16 o
   7  10   2          1.82          0.41         8.18 o
   8  10   2          0.74         10.93         7.35 o
   9  10   2        134.64        121.46        12.69 o
  -4  11   2         49.39         87.07        17.95 o
  -3  11   2         71.83         60.14        16.16 o
  -2  11   2         31.25         35.01        14.36 o
  -1  11   2         38.64         47.00        10.46 o
   0  11   2         99.95         97.02        12.06 o
   1  11   2          6.49         34.11        13.46 o
   2  11   2        223.02        174.13        20.64 o
   3  11   2        122.28        129.25        19.75 o
   4  11   2        117.06        102.33        17.05 o
   5  11   2          0.14          0.00        11.67 o
 -18   1   3        513.02        510.88        20.31 o
 -17   1   3        361.75        382.16        17.14 o
 -16   1   3        149.25        154.41        12.06 o
 -15   1   3       1076.50       1051.09        27.29 o
 -14   1   3        608.71        602.80        15.68 o
 -13   1   3       1528.06       1543.01        24.22 o
 -12   1   3       1338.71       1335.07        19.00 o
 -11   1   3       1263.58       1243.80        17.56 o
 -10   1   3       1462.97       1393.03        18.53 o
  -9   1   3       1455.58       1398.52        17.94 o
  -8   1   3       4143.28       4231.29        39.48 o
  -7   1   3         39.94         35.36         1.87 o
  -6   1   3       4882.47       4921.36        40.58 o
  -5   1   3       4070.35       4216.52        39.28 o
  -4   1   3        937.89        896.96        10.45 o
  -3   1   3       6936.14       6939.12        72.16 o
  -2   1   3       3067.04       3228.48        46.29 o
  -1   1   3       1898.21       1853.31        32.29 o
   0   1   3       4532.64       4390.15        99.63 o
   1   1   3       1251.74       1308.85        19.68 o
   2   1   3       1909.77       1762.69        22.63 o
   3   1   3        141.65        119.16         3.30 o
   4   1   3       2795.80       2903.47        36.65 o
   5   1   3          6.78          6.70         1.94 o
   6   1   3        848.85        894.37        10.23 o
   7   1   3        880.37        934.52        10.95 o
   8   1   3         14.37          6.44         1.78 o
   9   1   3        537.86        567.89         9.04 o
  10   1   3         46.67         43.94         3.18 o
  11   1   3         53.04         55.70         3.38 o
  12   1   3        107.38        103.80         4.53 o
  13   1   3        108.75        118.55         5.48 o
  14   1   3         96.82         97.19         5.92 o
  15   1   3         18.69         28.57         6.18 o
  16   1   3          1.28         -1.26         5.12 o
  17   1   3          9.58          9.25         5.63 o
  18   1   3          0.59          0.30         6.82 o
 -18   2   3          0.37          1.80         8.25 o
 -17   2   3          4.20          9.05         9.42 o
 -16   2   3        121.77        109.37        10.79 o
 -15   2   3         53.82         39.84         6.18 o
 -14   2   3         10.82          6.40         4.94 o
 -13   2   3         21.29         25.60         4.45 o
 -12   2   3       1285.73       1293.37        20.95 o
 -11   2   3        214.10        210.17         7.45 o
 -10   2   3       1205.69       1228.92        17.23 o
  -9   2   3       3631.28       3789.02        37.17 o
  -8   2   3        313.25        313.91         5.51 o
  -7   2   3       1209.42       1186.46        11.29 o
  -6   2   3       2679.34       2566.18        21.49 o
  -5   2   3       1437.94       1420.41        24.82 o
  -4   2   3       8945.86       9444.78       123.70 o
  -3   2   3       2083.85       2181.35        23.68 o
  -2   2   3       1539.09       1487.69        18.02 o
  -1   2   3      16121.65      16447.46       221.34 o
   0   2   3       7102.89       7248.02       119.64 o
   1   2   3       6498.47       6466.62       104.97 o
   2   2   3      12811.12      12651.70       134.38 o
   3   2   3      14482.70      14983.58       159.16 o
   4   2   3        786.68        699.40         9.91 o
   5   2   3       2962.93       2862.13        25.48 o
   6   2   3       5340.76       5053.36        47.10 o
   7   2   3       5709.72       5980.92        65.42 o
   8   2   3       7114.36       7235.70        58.60 o
   9   2   3       1793.84       1692.52        20.23 o
  10   2   3        685.08        687.13         8.78 o
  11   2   3       6844.67       6800.18        65.59 o
  12   2   3        946.51        952.88        12.66 o
  13   2   3       2335.34       2412.85        28.16 o
  14   2   3        782.10        797.63        13.16 o
  15   2   3        551.79        542.55        24.10 o
  16   2   3        468.13        449.20        15.35 o
  17   2   3        387.96        383.80        14.85 o
  18   2   3        330.57        339.94        19.30 o
  19   2   3        380.52        431.74        30.52 o
 -18   3   3        177.72        147.21        19.75 o
 -17   3   3        189.98        196.64        13.55 o
 -16   3   3        292.23        320.10        20.02 o
 -15   3   3        715.70        748.68        19.70 o
 -14   3   3       1459.23       1447.74        27.44 o
 -13   3   3       1664.91       1617.78        25.53 o
 -12   3   3        446.95        503.18        10.35 o
 -11   3   3       1100.43       1049.05        13.56 o
 -10   3   3       2489.57       2432.44        25.34 o
  -9   3   3       1332.20       1335.59        17.80 o
  -8   3   3       2069.20       2011.07        19.58 o
  -7   3   3        423.91        400.80         5.72 o
  -6   3   3       2606.44       2552.06        23.74 o
  -5   3   3        949.92        900.20        11.57 o
  -4   3   3       6866.83       7220.84        73.66 o
  -3   3   3       3346.99       3400.00        31.76 o
  -2   3   3       2969.33       3046.89        30.35 o
  -1   3   3       2909.29       2964.70        31.34 o
   0   3   3        529.65        470.96        11.41 o
   1   3   3       2357.33       2466.56        25.66 o
   2   3   3       1838.49       1973.45        24.25 o
   3   3   3        310.98        270.64         3.91 o
   4   3   3       1575.42       1544.92        13.99 o
   5   3   3          7.00          8.69         1.32 o
   6   3   3        995.52       1003.77        13.31 o
   7   3   3        236.61        249.36         5.87 o
   8   3   3       1124.51       1135.88        13.70 o
   9   3   3        494.42        487.42         7.50 o
  10   3   3         98.60        114.84         4.75 o
  11   3   3         45.65         45.99         3.65 o
  12   3   3         19.15         16.22         3.10 o
  13   3   3        121.76        116.59         6.24 o
  14   3   3         35.69         34.31         5.36 o
  15   3   3          6.00          3.59         6.98 o
  16   3   3          2.01         -4.94         6.98 o
  17   3   3         25.22         17.75         7.35 o
  18   3   3          2.77         -3.52         8.55 o
  19   3   3          0.07         -1.74         9.46 o
 -17   4   3          0.21          0.83         7.91 o
 -16   4   3        212.61        223.86        14.91 o
 -15   4   3          0.30          5.50         7.63 o
 -14   4   3        218.94        226.32        13.55 o
 -13   4   3         65.45         50.06         6.63 o
 -12   4   3          7.90          4.62         3.55 o
 -11   4   3         81.30         90.46         5.19 o
 -10   4   3        103.38         97.08         4.88 o
  -9   4   3         19.83         17.64         3.48 o
  -8   4   3        308.66        301.14         6.62 o
  -7   4   3        199.53        195.05         3.97 o
  -6   4   3          8.18         11.77         2.33 o
  -5   4   3          2.81          1.01         1.73 o
  -4   4   3       3793.18       4097.83        39.36 o
  -3   4   3       2607.35       2875.40        24.93 o
  -2   4   3       1863.20       1981.46        16.27 o
  -1   4   3         89.18        104.70         3.42 o
   0   4   3        195.56        202.62         4.03 o
   1   4   3          7.29          8.37         1.62 o
   2   4   3        395.41        407.74         6.68 o
   3   4   3         48.31         51.06         2.16 o
   4   4   3        278.36        286.31         6.14 o
   5   4   3         16.90         18.75         1.77 o
   6   4   3         14.15         14.29         1.88 o
   7   4   3        159.05        163.14         4.33 o
   8   4   3        705.29        711.08         9.43 o
   9   4   3       2026.81       2030.33        20.70 o
  10   4   3         30.86         27.45         3.47 o
  11   4   3          7.55          5.37         3.14 o
  12   4   3          0.78          2.07         3.45 o
  13   4   3          0.40          6.03         3.70 o
  14   4   3          8.68          4.76         6.70 o
  15   4   3         95.27        105.17         9.12 o
  16   4   3          8.78         -5.36         6.38 o
  17   4   3          0.69         -4.27         7.88 o
  18   4   3          4.03         -3.59         8.89 o
  19   4   3          1.21         27.83        17.05 o
 -17   5   3        140.65        125.66        18.85 o
 -16   5   3        245.54        265.39        17.88 o
 -15   5   3        212.70        210.48        16.16 o
 -14   5   3        268.34        275.40        21.83 o
 -13   5   3        443.93        434.93        15.64 o
 -12   5   3        229.22        242.55        14.06 o
 -11   5   3        953.12        934.14        17.01 o
 -10   5   3        832.04        784.85        14.86 o
  -9   5   3        680.59        742.25        12.44 o
  -8   5   3        815.31        829.11        12.92 o
  -7   5   3       1814.37       1835.68        20.82 o
  -6   5   3       1315.23       1342.10        16.05 o
  -5   5   3        242.79        223.41         5.81 o
  -4   5   3        297.00        263.85         5.92 o
  -3   5   3       1281.82       1227.33        11.09 o
  -2   5   3       1121.76       1106.97        10.65 o
  -1   5   3        585.00        595.66         6.63 o
   0   5   3        733.54        744.09         7.29 o
   1   5   3        854.43        855.84        10.10 o
   2   5   3       1062.68       1096.59        11.44 o
   3   5   3          5.51         12.16         1.95 o
   4   5   3        887.97        884.43        10.12 o
   5   5   3        276.61        294.53         5.41 o
   6   5   3         51.32         49.71         2.59 o
   7   5   3         21.06         19.55         2.32 o
   8   5   3         27.27         29.58         2.55 o
   9   5   3        711.23        683.05         9.19 o
  10   5   3          1.19         -2.57         2.57 o
  11   5   3         82.33         74.02         4.61 o
  12   5   3         58.50         47.40         4.76 o
  13   5   3          2.64          0.98         5.57 o
  14   5   3         29.98         36.46         7.51 o
  15   5   3        119.99        135.61        16.10 o
  16   5   3          6.28         -7.18        10.77 o
  17   5   3          9.29         14.36        13.46 o
  18   5   3          5.98          7.18        13.46 o
 -17   6   3         18.55         31.42        14.36 o
 -16   6   3         81.99         84.37        16.16 o
 -15   6   3         35.36         29.46        10.29 o
 -14   6   3        158.93        150.07        13.79 o
 -13   6   3          2.13         -5.39         6.14 o
 -12   6   3         69.01         65.87         8.00 o
 -11   6   3        118.69        132.33         9.49 o
 -10   6   3        521.88        505.51        12.30 o
  -9   6   3        757.31        752.20        13.19 o
  -8   6   3        343.60        356.49         8.37 o
  -7   6   3         88.76        107.67         4.33 o
  -6   6   3       5226.23       5241.59        56.43 o
  -5   6   3        251.52        241.77        10.26 o
  -4   6   3       1323.57       1310.34        19.20 o
  -3   6   3        866.48        867.42        11.93 o
  -2   6   3       1736.77       1759.68        18.14 o
  -1   6   3       1669.00       1692.36        15.86 o
   0   6   3       2462.50       2465.77        21.49 o
   1   6   3       1876.52       1857.08        16.86 o
   2   6   3       3567.66       3585.51        31.26 o
   3   6   3       2938.30       3014.31        27.90 o
   4   6   3        956.64        937.52        11.15 o
   5   6   3       1608.68       1571.73        17.35 o
   6   6   3       4306.30       4198.44        36.10 o
   7   6   3        757.82        750.33        10.05 o
   8   6   3        606.33        579.11         8.00 o
   9   6   3       1372.87       1334.90        15.79 o
  10   6   3       1389.39       1359.84        17.31 o
  11   6   3       1208.78       1219.47        16.42 o
  12   6   3       1071.90       1078.38        15.51 o
  13   6   3        351.25        339.74         9.76 o
  14   6   3        584.81        591.29        20.47 o
  15   6   3        351.51        370.62        15.01 o
  16   6   3        113.63        110.40        17.95 o
  17   6   3        302.49        300.70        26.03 o
 -16   7   3        126.70        126.56        18.85 o
 -15   7   3        112.08        110.40        17.05 o
 -14   7   3        456.75        496.65        22.36 o
 -13   7   3        351.43        363.04        19.16 o
 -12   7   3        350.52        360.45        12.78 o
 -11   7   3        668.90        650.76        16.14 o
 -10   7   3        552.74        588.57        14.93 o
  -9   7   3       1428.31       1394.33        54.75 o
  -8   7   3        702.48        744.69        16.49 o
  -7   7   3        173.00        193.40         7.80 o
  -6   7   3        660.12        654.09        13.15 o
  -5   7   3        930.17        924.12        15.91 o
  -4   7   3        734.21        713.98        13.35 o
  -3   7   3        144.57        134.06         5.33 o
  -2   7   3       2024.40       1988.95        19.91 o
  -1   7   3        775.17        758.45         9.98 o
   0   7   3       1266.70       1305.15        15.92 o
   1   7   3        170.48        163.57         5.77 o
   2   7   3        383.01        368.53         6.77 o
   3   7   3        476.56        468.44         7.67 o
   4   7   3        721.11        722.73        10.01 o
   5   7   3         90.30        104.14         4.57 o
   6   7   3         98.44         99.38         4.55 o
   7   7   3        321.05        297.65         8.00 o
   8   7   3        262.22        248.42         7.19 o
   9   7   3         90.27         88.54         7.17 o
  10   7   3        246.44        246.43         8.25 o
  11   7   3          2.08          6.92         4.31 o
  12   7   3         12.76         12.04         4.72 o
  13   7   3         13.29         21.13         6.24 o
  14   7   3          1.12          4.49         6.99 o
  15   7   3          0.04         10.77        12.57 o
  16   7   3          9.71        -10.77        12.57 o
 -15   8   3          0.47         25.13        13.46 o
 -14   8   3        124.79        124.77        18.85 o
 -13   8   3         33.32         38.25        10.77 o
 -12   8   3          4.74         15.26        15.26 o
 -11   8   3         33.66          1.80        13.46 o
 -10   8   3        246.76        248.70        12.80 o
  -9   8   3        151.63        147.12         9.10 o
  -8   8   3        575.39        514.28        14.26 o
  -7   8   3        161.24        166.05         8.89 o
  -6   8   3         10.93         21.39         5.15 o
  -5   8   3         20.09         13.36         4.36 o
  -4   8   3          7.67         12.57         4.42 o
  -3   8   3         88.92         83.44         5.98 o
  -2   8   3        484.66        506.63         9.19 o
  -1   8   3         38.78         31.35         3.85 o
   0   8   3        189.90        195.91         9.57 o
   1   8   3        224.82        246.65         7.99 o
   2   8   3         60.36         59.50         5.01 o
   3   8   3         21.46         22.97         3.68 o
   4   8   3        436.54        444.94         9.02 o
   5   8   3          2.04         10.92         3.32 o
   6   8   3         94.61         87.38         5.55 o
   7   8   3         27.49         29.92         4.12 o
   8   8   3          3.57          3.01         4.05 o
   9   8   3          2.86         -1.23         4.04 o
  10   8   3        153.99        143.50         6.73 o
  11   8   3         50.72         38.31         5.54 o
  12   8   3        104.01         87.36         7.90 o
  13   8   3         10.50          6.56         9.19 o
  14   8   3          8.04         11.67        12.57 o
 -11   9   3        110.42        124.77        21.54 o
 -10   9   3         61.29         66.42        17.05 o
  -9   9   3        209.82        187.74        16.11 o
  -8   9   3        245.83        237.28        11.53 o
  -7   9   3         90.21        111.62        11.66 o
  -6   9   3        262.09        233.92        10.57 o
  -5   9   3        266.22        249.29         9.99 o
  -4   9   3        152.31        158.01         8.61 o
  -3   9   3        364.50        368.49        12.80 o
  -2   9   3        191.32        194.49         7.81 o
  -1   9   3          4.38          9.98         4.53 o
   0   9   3        134.44        143.42         8.04 o
   1   9   3        445.91        440.75        13.97 o
   2   9   3         88.10         82.28         7.94 o
   3   9   3        179.79        171.82        10.01 o
   4   9   3        226.10        219.74        11.32 o
   5   9   3          1.44         -2.89         4.00 o
   6   9   3         32.46         34.89         4.59 o
   7   9   3         86.34         71.59         5.42 o
   8   9   3         89.67         79.43         6.22 o
   9   9   3         40.78         45.10         8.10 o
  10   9   3         21.12         18.83         6.71 o
  11   9   3         37.69         51.13         7.47 o
  12   9   3          8.67         -1.80        12.57 o
  13   9   3         78.34         68.22        16.16 o
  -9  10   3         31.96         58.34        16.16 o
  -8  10   3         66.29         66.89        12.27 o
  -7  10   3        143.96        166.64        15.07 o
  -6  10   3         55.08         69.87        12.01 o
  -5  10   3        275.04        302.16        14.96 o
  -4  10   3        194.63        186.89        10.72 o
  -3  10   3        461.79        468.95        13.46 o
  -2  10   3        546.99        557.50        23.41 o
  -1  10   3        344.06        383.59        14.64 o
   0  10   3        169.27        178.14        11.20 o
   1  10   3        511.17        528.69        34.91 o
   2  10   3         51.69         57.83         8.26 o
   3  10   3        384.85        376.25        16.54 o
   4  10   3        343.37        365.32        14.29 o
   5  10   3        541.69        558.46        16.89 o
   6  10   3        369.32        363.98        14.45 o
   7  10   3        477.65        479.92        14.22 o
   8  10   3        237.63        257.92        11.63 o
   9  10   3        313.92        335.30        18.41 o
  10  10   3        154.67        172.34        21.54 o
  11  10   3        152.09        171.44        21.54 o
  -5  11   3        364.46        406.61        31.42 o
  -4  11   3        171.99        201.06        25.13 o
  -3  11   3         26.21         15.26        14.36 o
  -1  11   3        126.57        131.05        18.85 o
   0  11   3        333.00        370.71        26.03 o
   1  11   3         33.82         24.89        10.32 o
   2  11   3         58.93         57.83        16.61 o
   3  11   3        203.41        203.43        15.19 o
   4  11   3         49.46         28.72        13.46 o
   5  11   3        179.40        174.13        20.64 o
   6  11   3         13.41         16.16        13.46 o
 -18   0   4          3.76          0.00        11.67 o
 -17   0   4         76.74         51.16        13.46 o
 -16   0   4          0.47         -8.98         9.87 o
 -15   0   4        137.21        127.46        15.26 o
 -14   0   4        256.12        250.31        13.00 o
 -13   0   4         24.14         29.11         6.64 o
 -12   0   4         87.37         80.06         8.08 o
 -11   0   4        527.13        556.59        20.64 o
 -10   0   4          5.10          5.61         3.44 o
  -9   0   4        419.32        431.09         8.91 o
  -8   0   4         61.91        109.68         7.43 o
  -7   0   4        651.45        703.94        12.50 o
  -6   0   4       6886.20       7057.71        83.13 o
  -5   0   4       3771.83       3993.92        56.71 o
  -4   0   4       1391.31       1328.98        20.84 o
  -3   0   4        652.88        616.41        14.75 o
  -2   0   4       3257.30       3383.29        41.03 o
  -1   0   4       5553.00       5512.15       132.84 o
   0   0   4       9918.17       9651.87       225.30 o
   1   0   4      11097.22      11535.93       268.38 o
   2   0   4        139.51        135.80        23.79 o
   3   0   4       3391.62       3372.57        59.92 o
   4   0   4       1250.53        983.27        27.38 o
   5   0   4      10961.73      11284.10       192.11 o
   6   0   4      11422.88      11824.14       353.21 o
   7   0   4       1526.85       1446.88        23.59 o
   8   0   4        611.06        578.62        12.56 o
   9   0   4       3250.65       3158.32        40.73 o
  10   0   4       1840.60       1794.52        25.71 o
  11   0   4       4794.04       4494.37        57.16 o
  12   0   4        853.22        851.93        18.25 o
  13   0   4        521.62        529.34        14.60 o
  14   0   4       1188.59       1212.14        29.47 o
  15   0   4        407.38        442.82        17.45 o
  16   0   4        603.07        626.28        21.55 o
  17   0   4        657.76        647.87        32.31 o
  18   0   4        582.17        662.43        35.01 o
  19   0   4         53.88         37.70        17.05 o
 -18   1   4        232.45        251.51        18.40 o
 -17   1   4        907.47        913.67        31.86 o
 -16   1   4        651.62        631.85        20.95 o
 -15   1   4       1142.77       1142.08        28.87 o
 -14   1   4        392.95        436.81        13.60 o
 -13   1   4        787.18        772.24        17.76 o
 -12   1   4       1453.86       1425.85        20.20 o
 -11   1   4       1496.35       1448.76        20.87 o
 -10   1   4       2161.02       2213.59        24.74 o
  -9   1   4       1101.28       1048.14        15.25 o
  -8   1   4       4079.09       4076.48        38.18 o
  -7   1   4       5528.81       5442.71        49.15 o
  -6   1   4       2612.49       2638.81        22.91 o
  -5   1   4       5673.10       5462.43        53.31 o
  -4   1   4        810.96        792.25        10.07 o
  -3   1   4       5696.69       5597.73        63.20 o
  -2   1   4       1388.32       1355.10        15.96 o
  -1   1   4       5250.82       5179.98        70.08 o
   0   1   4       3510.42       3526.10        48.34 o
   1   1   4       1851.86       1804.66        33.28 o
   2   1   4       4891.59       5111.85        62.55 o
   3   1   4       1013.16        958.86        13.89 o
   4   1   4       2512.01       2544.37        34.50 o
   5   1   4       2056.61       2018.43        27.00 o
   6   1   4         44.75         28.39         2.48 o
   7   1   4       2516.05       2617.71        25.96 o
   8   1   4          7.01          9.21         2.09 o
   9   1   4        798.07        774.55         9.02 o
  10   1   4        140.06        127.58         4.22 o
  11   1   4        842.74        841.25        11.50 o
  12   1   4          7.46          5.06         2.65 o
  13   1   4         41.84         44.75         4.37 o
  14   1   4         14.98         18.28         6.48 o
  15   1   4        124.42        114.28         7.59 o
  16   1   4         10.14          8.17         9.08 o
  17   1   4          6.81          0.07         5.71 o
  18   1   4         11.89         15.10         6.81 o
  19   1   4         82.11        102.33        19.75 o
 -18   2   4         19.83         -0.16         8.82 o
 -17   2   4         10.03         11.74        10.32 o
 -16   2   4         89.86         85.68        10.32 o
 -15   2   4        197.24        213.76        33.21 o
 -14   2   4          0.62         -5.71         5.71 o
 -13   2   4         12.06         11.89         4.99 o
 -12   2   4          2.41         -0.56         3.42 o
 -11   2   4         45.33         39.76         4.25 o
 -10   2   4         73.51         86.26         4.11 o
  -9   2   4         13.49         14.90         2.33 o
  -8   2   4         52.27         61.14         2.83 o
  -7   2   4         54.99         55.96         2.69 o
  -6   2   4        215.17        238.40         6.23 o
  -5   2   4        254.95        301.07         4.36 o
  -4   2   4        548.85        583.59         9.26 o
  -3   2   4        633.38        733.03        12.96 o
  -2   2   4        445.10        527.06        14.25 o
  -1   2   4       1258.35       1472.82        18.13 o
   0   2   4        609.29        685.86        12.48 o
   1   2   4        314.03        333.33         7.29 o
   2   2   4         41.99         52.44         2.60 o
   3   2   4          5.34          8.49         1.67 o
   4   2   4        488.21        580.15         7.55 o
   5   2   4        190.58        204.35         4.05 o
   6   2   4        554.72        587.35         7.81 o
   7   2   4        307.78        313.97         5.28 o
   8   2   4         88.15         96.42         3.37 o
   9   2   4         84.91         68.39         3.00 o
  10   2   4          7.19          5.18         2.14 o
  11   2   4        227.04        217.08         5.45 o
  12   2   4        291.00        284.51         7.57 o
  13   2   4          8.99          2.07         3.65 o
  14   2   4          3.01         -2.43         4.10 o
  15   2   4          0.50          0.09         5.51 o
  16   2   4         29.56         31.44         7.42 o
  17   2   4         10.02         12.59         6.90 o
  18   2   4         11.46         20.64        14.36 o
  19   2   4         15.98         25.13        15.26 o
 -18   3   4        174.07        214.53        21.54 o
 -17   3   4        182.70        167.49        13.55 o
 -16   3   4        253.08        244.71        18.85 o
 -15   3   4        828.27        831.88        30.97 o
 -14   3   4        718.98        767.29        39.94 o
 -13   3   4        968.86        960.48        15.70 o
 -12   3   4       1141.09       1106.31        15.48 o
 -11   3   4        593.53        652.97        10.00 o
 -10   3   4       1730.54       1775.33        19.82 o
  -9   3   4        413.11        406.76         7.02 o
  -8   3   4       3544.91       3505.66        31.17 o
  -7   3   4        508.53        484.50         6.80 o
  -6   3   4       1614.88       1555.73        15.30 o
  -5   3   4       2744.92       2773.99        26.28 o
  -4   3   4       5063.43       5136.51        46.38 o
  -3   3   4       2342.68       2418.63        26.85 o
  -2   3   4       2185.51       2161.30        20.64 o
  -1   3   4        978.27        932.64        11.67 o
   0   3   4       3840.25       3704.71        75.70 o
   1   3   4         15.65         24.38         1.48 o
   2   3   4       3286.88       3356.23        31.74 o
   3   3   4        251.57        243.70         3.90 o
   4   3   4       2661.26       2736.36        22.73 o
   5   3   4        586.68        575.99         7.18 o
   6   3   4        576.48        511.24         6.92 o
   7   3   4       1627.42       1667.84        18.09 o
   8   3   4        435.89        425.10         6.80 o
   9   3   4        104.91        109.05         3.62 o
  10   3   4        251.87        265.11         6.39 o
  11   3   4         36.97         43.02         3.27 o
  12   3   4        166.95        164.06         5.95 o
  13   3   4          5.77          9.19         3.92 o
  14   3   4         46.34         47.62         5.83 o
  15   3   4         28.75         35.07         6.90 o
  16   3   4         37.99         39.93         7.74 o
  17   3   4          1.04          7.28         8.55 o
  18   3   4         16.61         17.95        12.57 o
  19   3   4          8.21         10.29        17.05 o
 -17   4   4         39.58         36.27        10.99 o
 -16   4   4         15.61          5.14         9.06 o
 -15   4   4         45.60         48.32        19.30 o
 -14   4   4         76.25         67.75         6.74 o
 -13   4   4         20.58         18.01         4.65 o
 -12   4   4        343.43        328.47         8.92 o
 -11   4   4        586.26        580.51        10.15 o
 -10   4   4          5.85          9.49         2.89 o
  -9   4   4         67.76         79.54         3.69 o
  -8   4   4        943.20        974.47        12.26 o
  -7   4   4         10.94         13.30         2.33 o
  -6   4   4       1702.22       1783.19        17.38 o
  -5   4   4        160.29        155.20         4.08 o
  -4   4   4        535.96        515.41         6.79 o
  -3   4   4       5257.69       5516.14        46.94 o
  -2   4   4       2195.35       2230.46        16.48 o
  -1   4   4       1506.32       1446.64        13.66 o
   0   4   4       4122.62       4267.15        42.98 o
   1   4   4       5381.86       5499.12        56.45 o
   2   4   4         55.11         34.55         2.43 o
   3   4   4       1164.56       1159.93        12.42 o
   4   4   4       3632.40       3578.45        30.33 o
   5   4   4       1942.86       1990.95        17.26 o
   6   4   4       3854.61       3851.29        34.68 o
   7   4   4       1816.48       1765.45        23.45 o
   8   4   4       1047.45       1053.08        12.65 o
   9   4   4       4922.83       4807.84        43.25 o
  10   4   4        793.03        830.98        12.96 o
  11   4   4        945.40        900.26        13.91 o
  12   4   4        834.29        846.47        13.91 o
  13   4   4        714.39        708.84        14.04 o
  14   4   4        152.60        184.44        10.68 o
  15   4   4        598.76        609.65        22.44 o
  16   4   4        539.80        536.33        20.95 o
  17   4   4        416.45        464.06        20.95 o
  18   4   4        261.26        285.35        18.08 o
  19   4   4        196.65        205.55        24.24 o
 -16   5   4       1050.03       1030.44        49.37 o
 -15   5   4        565.23        539.07        22.47 o
 -14   5   4        555.15        528.09        17.87 o
 -13   5   4        531.44        503.70        17.20 o
 -12   5   4       1200.07       1226.75        27.49 o
 -11   5   4       1185.21       1146.45        29.54 o
 -10   5   4       1186.33       1157.10        23.68 o
  -9   5   4        248.58        278.50         8.14 o
  -8   5   4       1428.65       1409.62        19.91 o
  -7   5   4       1414.12       1362.85        16.59 o
  -6   5   4       3363.42       3351.41        40.20 o
  -5   5   4       1072.39       1091.09        12.11 o
  -4   5   4       5467.55       5473.43        46.89 o
  -3   5   4       1497.43       1465.71        13.18 o
  -2   5   4       1880.81       1834.07        14.83 o
  -1   5   4        673.20        688.35         8.18 o
   0   5   4        973.24        939.55         9.67 o
   1   5   4       1031.36        981.56        10.60 o
   2   5   4       2557.26       2525.97        23.98 o
   3   5   4         63.49         57.20         2.96 o
   4   5   4       1696.70       1737.55        16.25 o
   5   5   4        743.83        758.18         8.61 o
   6   5   4       2199.81       2149.84        19.06 o
   7   5   4        662.50        661.67         8.27 o
   8   5   4        218.25        224.96         5.03 o
   9   5   4         55.42         49.29         3.14 o
  10   5   4         28.26         29.68         3.24 o
  11   5   4        110.07        106.34         5.27 o
  12   5   4         22.59         22.09         4.37 o
  13   5   4         58.61         60.66         5.86 o
  14   5   4        172.11        187.19         8.93 o
  15   5   4         32.77         19.68         8.55 o
  16   5   4         34.21          8.98         8.89 o
  17   5   4         10.26         43.08        14.36 o
 -15   6   4         11.04         15.26        16.16 o
 -14   6   4          7.34          7.31         8.62 o
 -13   6   4         58.89         59.04         8.69 o
 -12   6   4        121.18        125.36         9.26 o
 -11   6   4          7.09          6.32         5.30 o
 -10   6   4        216.58        204.84         8.79 o
  -9   6   4          9.18          9.93         3.79 o
  -8   6   4         64.02         69.33         4.20 o
  -7   6   4          8.56         12.74         2.91 o
  -6   6   4        873.08        874.40        14.32 o
  -5   6   4        149.49        155.66         6.03 o
  -4   6   4       1125.89       1157.30        16.84 o
  -3   6   4         17.19         25.29         2.69 o
  -2   6   4        102.60        107.55         3.48 o
  -1   6   4        128.78        136.65         4.34 o
   0   6   4         55.46         57.10         3.22 o
   1   6   4          3.94          5.88         2.01 o
   2   6   4        151.11        149.07         5.00 o
   3   6   4         81.92         77.09         3.59 o
   4   6   4         44.39         45.92         3.07 o
   5   6   4        232.07        227.79         5.70 o
   6   6   4        215.45        218.70         5.30 o
   7   6   4        682.30        682.28         8.80 o
   8   6   4        181.23        178.59         5.08 o
   9   6   4         50.53         47.62         3.63 o
  10   6   4         32.39         37.31         3.86 o
  11   6   4         17.42         14.99         3.89 o
  12   6   4         32.24         28.80         4.74 o
  13   6   4         14.35         12.40         4.78 o
  14   6   4         10.08          9.46         5.45 o
  15   6   4          1.28          6.23         6.93 o
  16   6   4          0.86          8.08        12.57 o
 -14   7   4          7.30         -6.84         9.06 o
 -13   7   4        255.68        274.75        17.24 o
 -12   7   4        158.09        149.10        12.18 o
 -11   7   4        481.34        468.51        23.58 o
 -10   7   4        391.79        416.10        17.12 o
  -9   7   4        782.15        781.92        23.15 o
  -8   7   4        624.36        603.47        15.65 o
  -7   7   4        265.62        270.79         8.28 o
  -6   7   4        135.64        139.04         6.41 o
  -5   7   4        314.09        307.66        10.87 o
  -4   7   4       1539.84       1482.30        21.48 o
  -3   7   4        311.34        301.38         6.93 o
  -2   7   4         16.05         25.67         3.12 o
  -1   7   4       1369.34       1326.01        21.82 o
   0   7   4        662.00        665.96        11.26 o
   1   7   4        819.56        808.30        10.87 o
   2   7   4        524.55        507.60         8.61 o
   3   7   4        171.29        179.74         5.45 o
   4   7   4        139.27        130.63         4.87 o
   5   7   4          8.06          7.83         2.74 o
   6   7   4          2.33         -0.27         2.83 o
   7   7   4        531.29        505.91        12.65 o
   8   7   4        187.72        165.87         5.90 o
   9   7   4          4.98          9.67         3.71 o
  10   7   4          1.04          6.20         3.68 o
  11   7   4        238.04        224.55         7.65 o
  12   7   4        117.45        125.83         9.70 o
  13   7   4          6.69          5.45         6.02 o
  14   7   4          0.35          1.01         8.32 o
  15   7   4         33.06         45.78        15.26 o
 -12   8   4          7.05          8.08        15.26 o
 -11   8   4         42.49         38.60        16.16 o
 -10   8   4          3.57          5.14        10.52 o
  -9   8   4          2.57         -6.76         6.76 o
  -8   8   4        826.80        739.82        18.80 o
  -7   8   4         71.52         76.89         6.70 o
  -6   8   4         80.68         86.18         7.45 o
  -5   8   4        166.73        170.55         8.38 o
  -4   8   4        363.52        372.33         9.65 o
  -3   8   4        612.97        626.28        14.46 o
  -2   8   4        175.87        177.52         7.97 o
  -1   8   4        405.18        404.00         9.65 o
   0   8   4        182.32        186.07         7.67 o
   1   8   4       1100.83       1139.30        17.58 o
   2   8   4        534.47        525.98        10.16 o
   3   8   4        634.75        644.68        14.08 o
   4   8   4       1591.57       1634.50        19.55 o
   5   8   4        380.87        400.83        10.45 o
   6   8   4        220.33        223.98         7.99 o
   7   8   4        467.21        461.61         9.60 o
   8   8   4        538.17        526.49        10.50 o
   9   8   4        776.57        756.47        14.01 o
  10   8   4        213.36        226.39         7.91 o
  11   8   4        189.43        194.58         8.82 o
  12   8   4        310.23        304.38        13.21 o
  13   8   4        442.11        494.18        20.95 o
  14   8   4        179.83        212.73        22.44 o
 -10   9   4        460.36        455.98        31.42 o
  -9   9   4        187.97        188.75        15.07 o
  -8   9   4        466.17        507.24        17.88 o
  -7   9   4        387.55        414.59        12.89 o
  -6   9   4        684.14        689.36        16.00 o
  -5   9   4        210.06        215.14        10.28 o
  -4   9   4        445.60        460.32        16.44 o
  -3   9   4        362.74        365.14        12.94 o
  -2   9   4       1453.97       1420.08        42.05 o
  -1   9   4         12.91          7.02         8.47 o
   0   9   4        138.65        140.95         9.46 o
   1   9   4       1088.17       1080.88        23.12 o
   2   9   4        637.11        661.83        17.25 o
   3   9   4         97.41         96.11        11.62 o
   4   9   4         40.59         27.68         6.75 o
   5   9   4        300.73        293.79         8.29 o
   6   9   4        341.99        338.40         8.82 o
   7   9   4         84.40         85.92         5.89 o
   8   9   4         56.33         54.49         5.77 o
   9   9   4         43.80         49.06         7.11 o
  10   9   4        254.40        269.43        18.01 o
  11   9   4          6.80          9.84         9.19 o
  12   9   4         10.63         18.04         9.82 o
  13   9   4        152.66        162.47        20.64 o
  -8  10   4         11.51         15.01        10.34 o
  -7  10   4         32.49         28.41        10.73 o
  -6  10   4          0.50         -2.04         9.19 o
  -5  10   4          1.41         -4.29        13.46 o
  -4  10   4        108.08        103.13        12.29 o
  -3  10   4          8.57          8.08         7.62 o
  -2  10   4         44.67         39.49        18.85 o
  -1  10   4        109.61        105.02        16.16 o
   0  10   4          7.50         -1.18         6.33 o
   1  10   4          0.91         -4.18         6.18 o
   2  10   4         21.18         26.43         7.22 o
   3  10   4        113.73        117.22         9.98 o
   4  10   4          9.73         -0.11         7.91 o
   5  10   4         25.51         24.90         6.39 o
   6  10   4          1.93          1.33         5.04 o
   7  10   4         23.41         22.76         6.08 o
   8  10   4         43.30         28.08        16.61 o
   9  10   4          3.40          6.28        13.46 o
  10  10   4         28.80         33.21        16.16 o
   0  11   4         11.43         15.26        13.46 o
   1  11   4        297.78        306.56        17.10 o
   2  11   4         51.71         56.25        14.81 o
   3  11   4         35.71         35.90        13.46 o
   5  11   4         51.23         59.24        15.26 o
   6  11   4          8.10         17.05        13.46 o
   7  11   4         53.44         60.14        17.05 o
   4  12   4         87.96         72.71        17.05 o
 -18   1   5        184.80        173.54        13.92 o
 -17   1   5        622.32        593.15        21.58 o
 -16   1   5        209.97        193.36        13.00 o
 -15   1   5        610.42        584.04        19.68 o
 -14   1   5       1068.01       1026.41        26.66 o
 -13   1   5        607.71        660.61        12.75 o
 -12   1   5        989.52       1025.21        16.28 o
 -11   1   5        982.22        961.96        13.65 o
 -10   1   5       3375.92       3357.05        35.77 o
  -9   1   5       1511.43       1499.36        18.04 o
  -8   1   5       2663.11       2692.03        26.65 o
  -7   1   5       2752.18       2763.34        22.84 o
  -6   1   5       1825.61       1704.93        16.06 o
  -5   1   5       5502.21       5454.07        42.13 o
  -4   1   5       1365.72       1302.84        19.71 o
  -3   1   5       3179.30       3159.39        41.75 o
  -2   1   5       5773.66       5871.54        60.23 o
  -1   1   5        775.15        668.34        12.78 o
   0   1   5       6222.32       6209.12        92.97 o
   1   1   5       1375.08       1344.83        19.65 o
   2   1   5       6783.70       7143.19        81.20 o
   3   1   5       1832.15       1743.01        23.75 o
   4   1   5        423.43        350.97         7.39 o
   5   1   5       4869.06       4873.46        61.08 o
   6   1   5        191.15        153.25         4.82 o
   7   1   5       1058.50       1067.45        14.69 o
   8   1   5        650.45        607.47         7.89 o
   9   1   5        483.86        452.36         8.40 o
  10   1   5        436.03        448.57         6.86 o
  11   1   5        167.99        179.40         5.86 o
  12   1   5        212.01        209.28         6.12 o
  13   1   5        199.11        189.72         7.69 o
  14   1   5        182.34        169.23        13.99 o
  15   1   5         42.90         34.54         8.55 o
  16   1   5         12.63          5.46         6.18 o
  17   1   5        182.84        168.76        11.57 o
  18   1   5          6.54          5.23         7.58 o
  19   1   5          2.79         -3.07         9.82 o
 -18   2   5         10.15         10.32         8.89 o
 -17   2   5        294.90        295.39        12.93 o
 -16   2   5         13.20         13.88         7.10 o
 -15   2   5        107.05         90.13        15.32 o
 -14   2   5          2.54          3.18         4.36 o
 -13   2   5          3.52          5.24         3.73 o
 -12   2   5        184.41        177.71         6.22 o
 -11   2   5          0.42          1.54         2.73 o
 -10   2   5         70.77         68.55         3.66 o
  -9   2   5         86.98         84.01         3.78 o
  -8   2   5       1083.23       1119.75        12.68 o
  -7   2   5        429.15        457.15         6.15 o
  -6   2   5        288.57        294.67         4.59 o
  -5   2   5         14.49         13.97         2.13 o
  -4   2   5        484.24        499.05         7.68 o
  -3   2   5        773.37        778.81        13.02 o
  -2   2   5       2927.83       3029.42        31.66 o
  -1   2   5       3654.89       3723.32        48.40 o
   0   2   5        456.32        594.82        10.67 o
   1   2   5       1181.22       1219.64        17.85 o
   2   2   5        914.01        842.21        11.82 o
   3   2   5       3927.74       4144.21        43.72 o
   4   2   5       6351.24       6593.91        69.38 o
   5   2   5       1270.34       1209.72        14.23 o
   6   2   5        950.41        896.00        10.02 o
   7   2   5       1410.04       1323.35        13.57 o
   8   2   5       1364.32       1380.72        14.68 o
   9   2   5       2470.42       2315.33        22.83 o
  10   2   5        972.31        954.04        11.79 o
  11   2   5        690.49        691.11        10.63 o
  12   2   5        481.44        489.41        10.27 o
  13   2   5        591.80        647.30        13.07 o
  14   2   5        938.77        880.89        20.53 o
  15   2   5        700.45        748.73        19.49 o
  16   2   5        597.95        653.41        18.80 o
  17   2   5        168.82        168.60        31.86 o
  18   2   5        144.39        144.71        14.60 o
  19   2   5         72.41         70.91        18.85 o
 -17   3   5        334.38        319.14        16.81 o
 -16   3   5        374.12        367.63        14.93 o
 -15   3   5        330.49        312.80        10.74 o
 -14   3   5        739.98        768.89        14.28 o
 -13   3   5       1259.60       1250.10        18.76 o
 -12   3   5       1313.70       1322.87        17.73 o
 -11   3   5        563.56        615.32        10.53 o
 -10   3   5       1920.07       1886.19        19.69 o
  -9   3   5       4368.67       4291.74        38.01 o
  -8   3   5       1584.30       1533.03        15.36 o
  -7   3   5       1572.77       1551.81        15.54 o
  -6   3   5       3561.36       3447.79        36.01 o
  -5   3   5       2498.02       2519.61        24.31 o
  -4   3   5       3109.45       2959.73        37.15 o
  -3   3   5       2234.15       2184.04        19.80 o
  -2   3   5       1881.96       1897.13        17.41 o
  -1   3   5       2788.36       2717.77        26.89 o
   0   3   5       5633.41       5685.58        46.23 o
   1   3   5        997.31        880.89         9.45 o
   2   3   5       3652.11       3851.77        36.27 o
   3   3   5       3128.91       3218.22        31.51 o
   4   3   5        813.12        731.91         7.79 o
   5   3   5       2222.49       2278.00        19.55 o
   6   3   5       1015.18        989.30        10.46 o
   7   3   5       1055.10       1028.55        11.09 o
   8   3   5        141.00        126.73         4.12 o
   9   3   5       1003.05        976.36        11.92 o
  10   3   5        115.81        112.56         4.15 o
  11   3   5        371.50        374.43         7.27 o
  12   3   5        522.38        525.15         9.48 o
  13   3   5        182.63        168.12         8.26 o
  14   3   5        139.68        143.01         9.46 o
  15   3   5         29.55         24.07         6.90 o
  16   3   5          3.57          5.63         7.14 o
  17   3   5        144.35        174.42        11.90 o
  18   3   5          0.85         13.46         9.52 o
  19   3   5          2.77        -12.57        12.57 o
 -17   4   5         13.32         10.77         9.46 o
 -16   4   5         12.65          8.71         7.46 o
 -15   4   5          7.76          7.53         7.32 o
 -14   4   5          0.11         -3.52         5.58 o
 -13   4   5         28.40         23.64         5.15 o
 -12   4   5          0.53          4.08         3.62 o
 -11   4   5          0.73          1.15         2.91 o
 -10   4   5         68.23         68.91         4.86 o
  -9   4   5         72.54         85.03         4.94 o
  -8   4   5          1.25          3.62         2.28 o
  -7   4   5         79.84         75.92         3.95 o
  -6   4   5        378.41        392.94         7.44 o
  -5   4   5        172.81        197.34         4.67 o
  -4   4   5         41.95         43.03         2.36 o
  -3   4   5        175.62        219.03         4.22 o
  -2   4   5         83.77         93.22         2.97 o
  -1   4   5         44.03         55.97         2.39 o
   0   4   5         12.06         19.22         1.91 o
   1   4   5        150.58        159.83         4.98 o
   2   4   5         80.78         81.53         3.95 o
   3   4   5        379.07        380.83         5.21 o
   4   4   5         74.04         71.07         2.69 o
   5   4   5          2.72          3.63         1.69 o
   6   4   5          0.17          0.51         1.63 o
   7   4   5        456.42        436.02         6.65 o
   8   4   5        135.54        138.01         4.86 o
   9   4   5        520.07        506.48         8.11 o
  10   4   5         60.77         57.87         3.69 o
  11   4   5         20.01         23.78         3.70 o
  12   4   5         73.55         69.78         5.54 o
  13   4   5          0.14          0.61         4.06 o
  14   4   5          4.49         -0.61         5.65 o
  15   4   5         13.68          7.40         7.91 o
  16   4   5          0.35         -6.39         7.91 o
  17   4   5          3.27         -8.24         8.55 o
  18   4   5          0.48          9.64        11.67 o
 -16   5   5        108.89         90.40        13.79 o
 -15   5   5        271.76        226.19        25.13 o
 -14   5   5        201.00        193.88        22.44 o
 -13   5   5        300.52        275.64        19.75 o
 -12   5   5        798.07        772.47        46.00 o
 -11   5   5        152.74        166.10         8.89 o
 -10   5   5       1539.09       1458.41        21.51 o
  -9   5   5        494.49        468.42        10.42 o
  -8   5   5        613.10        609.47        11.54 o
  -7   5   5        467.22        496.46        10.57 o
  -6   5   5       4260.00       4239.21        43.46 o
  -5   5   5       1198.84       1203.50        14.09 o
  -4   5   5         72.06         72.31         3.23 o
  -3   5   5       1577.03       1531.34        14.49 o
  -2   5   5       1451.83       1482.60        14.81 o
  -1   5   5       1489.53       1493.14        15.67 o
   0   5   5       1791.53       1749.93        15.90 o
   1   5   5        134.12        128.34         4.21 o
   2   5   5       2104.70       2051.94        21.87 o
   3   5   5        810.82        804.36        10.14 o
   4   5   5        183.74        156.97         4.64 o
   5   5   5        876.37        888.18        10.18 o
   6   5   5       1276.47       1262.14        13.82 o
   7   5   5          5.60          5.92         2.32 o
   8   5   5         17.77         15.24         2.57 o
   9   5   5        640.54        632.74         8.68 o
  10   5   5        430.63        426.35         7.52 o
  11   5   5         71.01         67.51         5.04 o
  12   5   5         12.36         15.52         4.14 o
  13   5   5          1.21         -0.12         5.15 o
  14   5   5         76.07         65.22         7.12 o
  15   5   5         35.08         42.86         7.94 o
  16   5   5         25.67         39.71        10.10 o
  17   5   5         61.63         56.55        16.16 o
 -15   6   5         35.36         37.70        17.95 o
 -14   6   5         26.44          8.98        15.26 o
 -13   6   5          8.15          6.76         9.46 o
 -12   6   5         94.91        103.62        15.14 o
 -11   6   5          8.42         13.18         5.78 o
 -10   6   5          8.89          8.49         4.98 o
  -9   6   5         29.43         17.26         4.21 o
  -8   6   5         89.08         86.20         5.67 o
  -7   6   5          5.53          5.22         3.87 o
  -6   6   5          9.73         18.03         4.03 o
  -5   6   5       2098.29       2097.41        41.52 o
  -4   6   5         24.06         28.73         3.26 o
  -3   6   5        108.71        118.02         4.42 o
  -2   6   5         13.66         14.27         2.87 o
  -1   6   5       1593.04       1633.24        20.74 o
   0   6   5         68.20         69.16         3.51 o
   1   6   5        471.25        476.21         7.20 o
   2   6   5        793.70        802.98         9.98 o
   3   6   5        779.09        797.52        10.26 o
   4   6   5       1423.47       1446.33        15.77 o
   5   6   5        530.21        530.49         8.04 o
   6   6   5        229.34        232.35         5.62 o
   7   6   5       3430.50       3426.54        29.07 o
   8   6   5         15.82         23.19         2.90 o
   9   6   5        322.21        337.56         6.99 o
  10   6   5        362.08        363.40         7.83 o
  11   6   5        970.25        936.92        13.89 o
  12   6   5        242.57        240.15         9.30 o
  13   6   5        346.79        349.20        11.86 o
  14   6   5        233.07        242.47        11.21 o
  15   6   5        335.50        337.07        17.74 o
  16   6   5        202.29        218.12        23.34 o
 -13   7   5        368.55        368.02        29.62 o
 -12   7   5        672.47        708.93        31.99 o
 -11   7   5        260.62        259.36        14.91 o
 -10   7   5        890.11        892.54        41.76 o
  -9   7   5        385.15        438.61        14.22 o
  -8   7   5       2188.53       2113.42        36.92 o
  -7   7   5        864.39        840.77        19.82 o
  -6   7   5       1561.58       1543.27        23.30 o
  -5   7   5        488.55        487.11        10.53 o
  -4   7   5       2012.47       2005.01        28.86 o
  -3   7   5         74.14         79.21         4.93 o
  -2   7   5        437.82        423.51        16.84 o
  -1   7   5       2175.83       2159.83        26.47 o
   0   7   5       1833.27       1833.95        22.29 o
   1   7   5        819.89        843.80        11.41 o
   2   7   5        721.43        700.59        10.01 o
   3   7   5        436.82        408.70         7.50 o
   4   7   5       2097.20       2061.26        20.20 o
   5   7   5        598.76        588.31         8.91 o
   6   7   5         42.94         43.87         3.30 o
   7   7   5         95.78         82.57         4.55 o
   8   7   5        503.62        489.87         9.02 o
   9   7   5        128.02        118.15         5.53 o
  10   7   5         91.06         90.46         5.60 o
  11   7   5        575.11        532.50        11.45 o
  12   7   5        101.72         85.07         7.81 o
  13   7   5        137.62        124.49         8.94 o
  14   7   5          2.13          4.94         8.89 o
  15   7   5         20.05         14.42        12.57 o
 -12   8   5          0.26         13.46        16.16 o
 -11   8   5          3.07         -7.18        14.36 o
 -10   8   5         49.07         50.80        11.30 o
  -9   8   5         45.67         44.86         8.84 o
  -8   8   5        411.66        332.24        36.57 o
  -7   8   5        249.92        238.39        13.32 o
  -6   8   5        288.53        263.50        12.79 o
  -5   8   5         75.69         79.75         6.37 o
  -4   8   5         22.50         23.55         6.61 o
  -3   8   5         91.95         95.44         9.16 o
  -2   8   5         69.47         68.51         7.91 o
  -1   8   5          2.68          3.25         4.55 o
   0   8   5         16.46         16.52         4.31 o
   1   8   5         73.12         71.97         5.89 o
   2   8   5          2.54          2.07         3.58 o
   3   8   5        217.42        214.65         8.38 o
   4   8   5        148.14        147.68         5.62 o
   5   8   5        602.02        591.37        11.96 o
   6   8   5         40.47         38.36         4.44 o
   7   8   5          0.50         -1.97         3.71 o
   8   8   5          0.67         -0.78         3.81 o
   9   8   5          0.19          5.26         3.68 o
  10   8   5        184.58        179.32         8.00 o
  11   8   5         88.55        101.11         7.28 o
  12   8   5          5.43         -7.04         7.04 o
  13   8   5         80.04         63.99        18.40 o
  14   8   5          1.11         -4.58         8.82 o
 -10   9   5         36.02         26.03        16.16 o
  -9   9   5         80.66         90.66        19.75 o
  -8   9   5          4.65         18.37         9.46 o
  -7   9   5        212.57        229.43        12.03 o
  -6   9   5        267.95        260.16        12.31 o
  -5   9   5        294.61        292.98        19.69 o
  -4   9   5        120.92        122.03        10.94 o
  -3   9   5        471.72        489.69        23.25 o
  -2   9   5        109.11        138.43        15.07 o
  -1   9   5        937.18        936.87        31.86 o
   0   9   5         69.71         64.75         8.82 o
   1   9   5          7.32          2.64         5.65 o
   2   9   5        102.92         95.92         7.29 o
   3   9   5          3.77          2.43         5.04 o
   4   9   5         29.07         27.80         4.72 o
   5   9   5        477.65        462.77        13.91 o
   6   9   5        200.35        183.81         8.02 o
   7   9   5         57.77         57.47         5.45 o
   8   9   5         30.15         27.87         5.85 o
   9   9   5         25.17         16.60         6.34 o
  10   9   5          5.18          9.27         7.74 o
  11   9   5         51.41         53.86        15.26 o
  12   9   5          3.04          2.85         9.19 o
  -7  10   5          3.35          9.87        16.16 o
  -6  10   5          8.22          6.28        15.26 o
  -5  10   5          1.74         -8.98        13.46 o
  -4  10   5         41.76         42.19        16.16 o
  -3  10   5          6.13          1.41        10.77 o
  -2  10   5         89.04        117.59        24.24 o
  -1  10   5        232.31        220.81        20.64 o
   0  10   5        160.54        157.64        14.81 o
   1  10   5         96.18         67.19        10.10 o
   2  10   5        380.45        405.19        15.18 o
   3  10   5          3.43         -0.80         6.55 o
   4  10   5         28.88         29.43         7.74 o
   5  10   5         81.70         84.23         8.00 o
   6  10   5        153.81        159.77         8.81 o
   7  10   5        130.45        146.04         9.86 o
   8  10   5        259.88        287.33        16.47 o
   9  10   5        101.70        117.59        18.85 o
  10  10   5        130.62        135.54        20.64 o
   0  11   5        210.16        192.09        21.54 o
   3  11   5        156.50        119.38        18.85 o
   4  11   5        279.22        244.15        22.44 o
   5  11   5         87.56         81.68        17.05 o
   6  11   5         30.86         22.44        13.46 o
   7  11   5        131.97        140.03        19.75 o
 -17   0   6        428.56        370.71        25.13 o
 -16   0   6          8.26         11.67        10.77 o
 -15   0   6         49.89         61.04        12.57 o
 -14   0   6        465.54        422.77        23.34 o
 -13   0   6        277.15        283.04        13.63 o
 -12   0   6         69.98         64.63         7.54 o
 -11   0   6       1020.87        994.78        26.08 o
 -10   0   6         31.50         37.61         5.06 o
  -9   0   6         10.04          8.04         3.11 o
  -8   0   6          1.52          3.35         2.64 o
  -7   0   6        634.91        627.55        10.01 o
  -6   0   6         18.57         18.45         2.01 o
  -5   0   6         66.19         73.72         3.01 o
  -4   0   6       1815.39       1995.94        22.34 o
  -3   0   6       1354.10       1375.52        19.58 o
  -2   0   6       3548.99       4032.60        62.64 o
  -1   0   6         23.97         24.85         2.61 o
   0   0   6        900.61        921.20        48.02 o
   1   0   6        608.15        596.01        20.64 o
   2   0   6       2598.89       2881.61       142.72 o
   3   0   6        760.12        730.41        17.45 o
   4   0   6       1958.74       2045.21        39.63 o
   5   0   6         60.54         31.92         4.44 o
   6   0   6       1118.35       1180.48        26.00 o
   7   0   6        561.44        567.95        15.83 o
   8   0   6       1265.71       1179.52        28.16 o
   9   0   6        968.78        936.64        19.69 o
  10   0   6         26.07         46.74         5.85 o
  11   0   6        664.43        651.89        15.64 o
  12   0   6       1384.90       1248.37        24.42 o
  13   0   6        648.59        612.31        55.20 o
  14   0   6        561.50        584.10        19.93 o
  15   0   6        307.05        347.37        24.24 o
  16   0   6        255.20        297.10        24.24 o
  17   0   6          5.59          0.90        12.57 o
  18   0   6        184.26        203.75        22.44 o
  19   0   6        121.11        133.74        21.54 o
 -17   1   6        323.82        324.07        17.14 o
 -16   1   6        583.69        590.49        21.26 o
 -15   1   6        581.75        566.96        20.31 o
 -14   1   6        558.99        543.72        35.46 o
 -13   1   6        457.74        489.45        11.07 o
 -12   1   6       1556.71       1576.16        22.46 o
 -11   1   6       1827.41       1822.81        25.66 o
 -10   1   6       1490.00       1466.13        16.86 o
  -9   1   6        690.44        656.13         8.82 o
  -8   1   6       3196.68       3091.01        26.44 o
  -7   1   6       3161.08       3194.69        26.08 o
  -6   1   6       3529.51       3517.66        26.15 o
  -5   1   6       1808.90       1730.54        17.91 o
  -4   1   6       3000.89       2942.29        25.04 o
  -3   1   6       1718.07       1573.47        16.54 o
  -2   1   6       7354.57       7301.83        81.78 o
  -1   1   6        964.90        836.58        12.93 o
   0   1   6       7656.64       7812.71       149.31 o
   1   1   6       3718.39       3724.54        49.63 o
   2   1   6       1462.10       1348.49        20.70 o
   3   1   6       4310.93       4413.09        53.72 o
   4   1   6       2094.75       2066.23        24.87 o
   5   1   6       1905.80       1923.87        23.42 o
   6   1   6        858.31        856.15        12.64 o
   7   1   6        498.86        466.42         8.90 o
   8   1   6       1053.57       1045.37        12.92 o
   9   1   6        738.63        723.37         9.58 o
  10   1   6       1507.88       1445.94        15.98 o
  11   1   6        270.51        256.58         7.54 o
  12   1   6        619.52        607.62        11.15 o
  13   1   6         87.72         78.65         6.64 o
  14   1   6         12.99         15.90         5.86 o
  15   1   6        358.93        385.85        18.08 o
  16   1   6          4.01         -0.45         8.25 o
  17   1   6          3.73         22.50         9.82 o
  18   1   6         18.64         11.94        20.64 o
  19   1   6         32.12         56.47        12.69 o
 -17   2   6          0.15          1.27         7.22 o
 -16   2   6          0.03         -1.31         6.33 o
 -15   2   6          0.02         -5.04         5.04 o
 -14   2   6         46.84         36.65         5.71 o
 -13   2   6          0.81         -1.29         4.36 o
 -12   2   6          1.76          1.67         3.21 o
 -11   2   6          6.17          7.32         2.89 o
 -10   2   6         94.73         94.24         4.16 o
  -9   2   6        563.30        559.95         8.75 o
  -8   2   6         44.60         45.54         2.97 o
  -7   2   6          6.63          4.93         1.79 o
  -6   2   6        399.70        380.38         6.40 o
  -5   2   6         57.78         67.19         2.63 o
  -4   2   6         14.23         15.15         1.50 o
  -3   2   6        124.75        119.96         3.20 o
  -2   2   6        101.65        134.42         3.54 o
  -1   2   6        159.64        191.93         4.84 o
   0   2   6         14.59         23.33         1.99 o
   1   2   6         99.70         98.89         3.71 o
   2   2   6        261.37        312.86         5.87 o
   3   2   6        933.16       1034.32        11.17 o
   4   2   6        102.01        103.94         4.22 o
   5   2   6        322.63        334.26         5.69 o
   6   2   6        257.62        259.49         5.33 o
   7   2   6        122.26        133.32         5.98 o
   8   2   6         72.20         52.87         2.57 o
   9   2   6        187.62        172.30         4.54 o
  10   2   6        242.55        212.98         7.68 o
  11   2   6          2.69         -0.61         2.68 o
  12   2   6         18.55         18.54         3.80 o
  13   2   6         45.72         45.12         5.60 o
  14   2   6         16.20         19.77         6.35 o
  15   2   6         11.17         11.67         6.22 o
  16   2   6          0.08         -3.68         6.70 o
  17   2   6         41.49         53.85        11.37 o
  18   2   6          1.81          9.41         9.82 o
  19   2   6         62.33         76.77        13.96 o
 -17   3   6        172.58        189.74        18.54 o
 -16   3   6        195.85        197.15        10.50 o
 -15   3   6        202.76        215.09        12.24 o
 -14   3   6        514.44        522.53        10.97 o
 -13   3   6        270.02        278.26         8.06 o
 -12   3   6       1640.05       1566.29        20.35 o
 -11   3   6        982.72        915.97        16.25 o
 -10   3   6       1189.13       1222.49        15.23 o
  -9   3   6        412.79        437.40         7.24 o
  -8   3   6       1912.78       1888.33        20.96 o
  -7   3   6       2435.40       2359.01        25.97 o
  -6   3   6         39.11         39.62         2.93 o
  -5   3   6       3421.74       3312.44        31.17 o
  -4   3   6       2124.00       2185.07        23.08 o
  -3   3   6       3195.57       3154.38        37.70 o
  -2   3   6       3419.88       3389.41        31.22 o
  -1   3   6        401.10        362.45         5.46 o
   0   3   6       5251.23       5330.94        57.95 o
   1   3   6       2234.57       2260.75        20.98 o
   2   3   6        105.48         75.48         2.99 o
   3   3   6       2326.87       2355.15        22.43 o
   4   3   6        669.11        618.95         7.52 o
   5   3   6       1584.87       1643.74        16.96 o
   6   3   6        309.65        289.38         5.07 o
   7   3   6       1964.82       1949.37        19.46 o
   8   3   6        694.54        699.64         8.81 o
   9   3   6        668.92        666.39         9.50 o
  10   3   6        105.15        106.81         4.35 o
  11   3   6         63.40         69.25         3.84 o
  12   3   6        312.04        304.17         7.53 o
  13   3   6        198.72        184.11         8.92 o
  14   3   6         32.15         24.87         9.25 o
  15   3   6        390.89        374.37        14.68 o
  16   3   6          8.59          1.28         6.85 o
  17   3   6         25.54         26.83         8.19 o
  18   3   6         28.40         31.12        10.93 o
 -17   4   6         76.21        106.81        18.85 o
 -16   4   6        228.52        251.69        14.07 o
 -15   4   6        140.80        150.54        11.27 o
 -14   4   6        409.17        426.17        13.02 o
 -13   4   6         44.01         35.91         4.84 o
 -12   4   6        475.68        459.38        14.52 o
 -11   4   6        100.13         90.99         5.69 o
 -10   4   6          4.29          4.18         3.08 o
  -9   4   6          1.05          2.49         2.89 o
  -8   4   6         13.79          8.86         2.84 o
  -7   4   6         27.08         35.30         4.34 o
  -6   4   6        323.52        307.07         6.61 o
  -5   4   6          0.33          5.08         2.62 o
  -4   4   6        233.54        229.19         5.39 o
  -3   4   6        697.92        691.04         9.89 o
  -2   4   6         82.18         90.34         3.41 o
  -1   4   6        647.20        670.32         8.50 o
   0   4   6          3.90          9.07         1.83 o
   1   4   6       1612.99       1781.71        18.67 o
   2   4   6       1925.64       2007.11        20.96 o
   3   4   6         80.01         77.04         4.30 o
   4   4   6         28.99         23.21         2.23 o
   5   4   6       1240.86       1224.89        12.71 o
   6   4   6          8.65          9.66         2.42 o
   7   4   6        969.39        954.52        10.88 o
   8   4   6        323.05        313.77         5.97 o
   9   4   6       1125.69       1135.47        15.44 o
  10   4   6        581.57        584.93         9.25 o
  11   4   6        282.37        301.09         7.00 o
  12   4   6        273.73        263.80         8.42 o
  13   4   6        523.53        546.00        13.44 o
  14   4   6        468.96        478.57        13.31 o
  15   4   6         17.10         24.94         7.59 o
  16   4   6         73.48         68.80         8.97 o
  17   4   6        170.62        195.51        30.97 o
  18   4   6         73.01         76.30        18.85 o
 -15   5   6        430.93        422.82        21.55 o
 -14   5   6        767.22        772.75        27.20 o
 -13   5   6        396.48        412.79        16.16 o
 -12   5   6       1094.12       1089.53        21.76 o
 -11   5   6       1362.63       1382.52        25.06 o
 -10   5   6       1139.09       1125.74        19.91 o
  -9   5   6        988.65        995.98        14.64 o
  -8   5   6       1191.42       1174.89        26.16 o
  -7   5   6        676.09        687.60        10.96 o
  -6   5   6       2927.49       2871.29        30.99 o
  -5   5   6        362.64        362.43         7.84 o
  -4   5   6        969.74        989.73        12.07 o
  -3   5   6       4501.79       4411.64        45.27 o
  -2   5   6       3416.58       3346.88        31.40 o
  -1   5   6       2557.09       2493.13        28.33 o
   0   5   6       1309.24       1322.33        16.61 o
   1   5   6       1425.55       1405.80        15.33 o
   2   5   6       1220.91       1185.47        13.37 o
   3   5   6       1553.41       1574.15        16.81 o
   4   5   6        468.66        451.60         7.77 o
   5   5   6        980.91        950.43        12.50 o
   6   5   6       1019.34        982.98        12.00 o
   7   5   6       1055.86       1032.20        12.65 o
   8   5   6        250.35        247.24         5.76 o
   9   5   6       1562.65       1599.90        16.85 o
  10   5   6        329.33        336.86         7.40 o
  11   5   6        421.08        431.95         7.96 o
  12   5   6         19.67         23.55         4.82 o
  13   5   6         40.89         41.79         5.24 o
  14   5   6         55.28         56.23         6.31 o
  15   5   6        245.13        251.82        11.53 o
  16   5   6          8.38         10.77        12.57 o
  17   5   6         81.16         96.04        17.95 o
 -14   6   6         96.76         71.68        12.27 o
 -13   6   6          6.43         17.04         7.74 o
 -12   6   6         53.03         72.37         9.24 o
 -11   6   6        100.84         97.73         8.69 o
 -10   6   6          8.55          6.42         4.76 o
  -9   6   6         28.44         24.29         4.60 o
  -8   6   6         33.77         25.95         4.82 o
  -7   6   6        164.94        168.42         7.58 o
  -6   6   6          0.69         -2.36         3.41 o
  -5   6   6         19.76         27.14         4.33 o
  -4   6   6        112.99        111.34         4.41 o
  -3   6   6         10.09         11.30         3.28 o
  -2   6   6        122.49        127.37         5.41 o
  -1   6   6        164.76        174.92         6.31 o
   0   6   6        191.36        193.23         7.25 o
   1   6   6        378.74        391.10         6.63 o
   2   6   6        125.87        134.03         4.17 o
   3   6   6         49.01         50.67         4.53 o
   4   6   6         66.44         67.40         3.75 o
   5   6   6         97.09         92.57         4.03 o
   6   6   6         34.55         36.92         3.35 o
   7   6   6        167.79        160.96         5.06 o
   8   6   6         41.53         47.58         4.09 o
   9   6   6         30.18         34.21         3.71 o
  10   6   6         70.97         72.58         4.64 o
  11   6   6        141.22        138.81         8.36 o
  12   6   6          1.60          2.19         4.87 o
  13   6   6          0.63         -2.74         5.54 o
  14   6   6         12.09         18.03         6.24 o
  15   6   6          3.46          0.00         8.55 o
  16   6   6          9.08          9.35         9.82 o
 -13   7   6          9.82         13.55        10.34 o
 -12   7   6        134.74        132.48        11.53 o
 -11   7   6        163.63        171.24        14.18 o
 -10   7   6         49.99         56.83         7.75 o
  -9   7   6        274.91        282.07        12.09 o
  -8   7   6        996.69        969.11        19.86 o
  -7   7   6        705.59        671.62        23.14 o
  -6   7   6        333.39        320.03        11.04 o
  -5   7   6        437.46        439.87        13.19 o
  -4   7   6        114.80        116.24         7.75 o
  -3   7   6       1672.85       1686.59        35.32 o
  -2   7   6        356.88        355.22         9.80 o
  -1   7   6         15.50         12.32         3.53 o
   0   7   6        967.05        952.07        14.39 o
   1   7   6        425.06        425.60        11.51 o
   2   7   6        300.74        309.58         6.45 o
   3   7   6        615.11        598.18        10.70 o
   4   7   6       1090.48       1103.45        13.07 o
   5   7   6         99.56        102.80         6.82 o
   6   7   6         76.72         79.34         4.58 o
   7   7   6        118.72        124.97         5.69 o
   8   7   6         46.18         43.96         4.49 o
   9   7   6        423.91        413.11        10.77 o
  10   7   6          3.94          2.03         3.94 o
  11   7   6         11.15          0.95         5.09 o
  12   7   6        381.58        403.77        20.70 o
  13   7   6         14.63         13.26         6.32 o
  14   7   6         10.31         15.49         9.82 o
  15   7   6         53.64         43.08        16.16 o
 -12   8   6          8.34         42.19        15.26 o
 -11   8   6        129.92        112.61        13.28 o
 -10   8   6         42.64         40.05         8.78 o
  -9   8   6         91.29         73.07         9.07 o
  -8   8   6         93.10         94.02         9.90 o
  -7   8   6        122.89        111.82         9.43 o
  -6   8   6          1.38          5.60         6.31 o
  -5   8   6         65.85         57.33         8.23 o
  -4   8   6          0.53         -1.15         8.62 o
  -3   8   6        221.93        216.41        15.53 o
  -2   8   6         15.72         16.53         9.19 o
  -1   8   6         22.72         32.46         6.73 o
   0   8   6         53.40         65.68         6.61 o
   1   8   6         10.25         10.58         5.96 o
   2   8   6        288.14        335.19         8.72 o
   3   8   6         62.75         66.94         4.65 o
   4   8   6         25.68         27.21         4.10 o
   5   8   6        915.35        887.90        12.71 o
   6   8   6         42.57         52.23         4.47 o
   7   8   6        101.34        104.61         6.34 o
   8   8   6         81.16         89.81         5.65 o
   9   8   6        254.75        250.02         8.71 o
  10   8   6        137.71        134.98         7.93 o
  11   8   6         24.39         23.90         5.99 o
  12   8   6        137.76        134.62        13.33 o
  13   8   6         47.50         42.63        10.46 o
 -10   9   6        624.10        690.25        35.90 o
  -9   9   6        507.56        532.28        35.01 o
  -8   9   6        278.00        298.00        26.93 o
  -7   9   6        341.63        350.96        27.83 o
  -6   9   6        451.85        462.31        24.35 o
  -5   9   6        435.31        435.38        26.03 o
  -4   9   6        459.21        458.67        23.49 o
  -3   9   6        446.37        455.96        23.49 o
  -2   9   6        506.00        370.71        31.42 o
  -1   9   6        788.28        782.48        27.23 o
   0   9   6        146.55        154.47        14.81 o
   1   9   6        153.66        151.49        17.30 o
   2   9   6       1451.88       1450.01        27.92 o
   3   9   6        523.27        510.71        11.11 o
   4   9   6         19.93         21.32         4.48 o
   5   9   6        210.02        201.00         7.48 o
   6   9   6        335.13        318.98         9.39 o
   7   9   6        333.78        302.98        10.18 o
   8   9   6         93.13         94.36         7.43 o
   9   9   6         69.74         56.15         6.86 o
  10   9   6         63.35         56.55        16.16 o
  11   9   6        451.25        456.46        23.34 o
  12   9   6          6.45         -3.59        12.57 o
  -6  10   6         30.49         44.88        17.05 o
  -5  10   6         21.71         26.93        16.16 o
  -4  10   6          1.75          8.08        15.26 o
   0  10   6          2.30         -7.62         7.62 o
   1  10   6         79.26         84.84        11.42 o
   2  10   6        127.97        107.94        13.49 o
   3  10   6        200.26        171.20        11.38 o
   4  10   6         12.21          3.55         7.07 o
   5  10   6          3.40          0.50         5.52 o
   6  10   6          3.37          2.18         7.07 o
   7  10   6          2.00         -4.90        11.22 o
   8  10   6          1.24         -8.18         8.18 o
   9  10   6         10.46         20.67        10.10 o
   2  11   6         45.52         43.98        15.26 o
   3  11   6        222.31        217.22        22.44 o
   4  11   6         56.41         52.06        15.26 o
   5  11   6         40.58         36.80        15.26 o
   6  11   6         30.77         54.75        16.16 o
   7  11   6          6.70          1.80        12.57 o
 -17   1   7        175.18        140.46        19.57 o
 -16   1   7        278.97        249.33        12.26 o
 -15   1   7         76.98         78.29         8.26 o
 -14   1   7        693.15        687.26        17.57 o
 -13   1   7       1157.93       1157.93        18.43 o
 -12   1   7        754.87        768.50        12.68 o
 -11   1   7         18.06         23.41         3.47 o
 -10   1   7       2569.76       2544.92        26.41 o
  -9   1   7       1526.30       1479.76        15.86 o
  -8   1   7        517.34        511.46         7.13 o
  -7   1   7       2632.24       2622.80        20.42 o
  -6   1   7       1075.72       1079.82        11.47 o
  -5   1   7       3054.67       2932.17        27.05 o
  -4   1   7       4779.33       4722.66        44.40 o
  -3   1   7        234.42        186.80         6.67 o
  -2   1   7       6067.98       6170.59        56.71 o
  -1   1   7       3647.03       3667.42        47.83 o
   0   1   7        598.79        463.36         8.24 o
   1   1   7       1988.68       1969.69        22.45 o
   2   1   7       2379.63       2350.09        28.02 o
   3   1   7       2990.21       3068.83        32.02 o
   4   1   7        604.24        603.11         9.88 o
   5   1   7       2263.36       2152.30        26.31 o
   6   1   7       1205.50       1220.66        15.21 o
   7   1   7       1364.55       1314.63        15.28 o
   8   1   7       1226.03       1158.04        15.62 o
   9   1   7        103.60        114.93         4.32 o
  10   1   7        997.07        973.65        12.30 o
  11   1   7        303.78        291.24         6.99 o
  12   1   7         10.75         20.37         4.37 o
  13   1   7        755.69        742.98        15.76 o
  14   1   7         32.63         43.73         8.89 o
  15   1   7        121.87        115.12        12.01 o
  16   1   7         61.87         75.87        11.42 o
  17   1   7         58.90         79.08        12.36 o
  18   1   7        153.34        159.28        15.54 o
 -17   2   7        172.94        199.46        12.42 o
 -16   2   7        578.33        580.69        17.41 o
 -15   2   7        324.70        306.87        11.33 o
 -14   2   7        317.95        301.27        10.54 o
 -13   2   7        736.94        700.14        15.01 o
 -12   2   7        177.75        183.30         7.21 o
 -11   2   7        259.42        260.52         6.53 o
 -10   2   7        242.60        233.12         5.77 o
  -9   2   7        277.95        264.11         6.18 o
  -8   2   7       1165.27       1143.67        13.45 o
  -7   2   7        630.91        588.18         8.46 o
  -6   2   7        224.58        197.95         4.78 o
  -5   2   7        203.90        235.09         6.06 o
  -4   2   7       2001.70       2105.26        21.87 o
  -3   2   7          1.74          2.40         1.74 o
  -2   2   7         33.11         37.08         2.40 o
  -1   2   7        177.62        226.96         5.16 o
   0   2   7        345.39        346.56         5.33 o
   1   2   7         50.86         66.30         2.70 o
   2   2   7         84.47         80.21         2.95 o
   3   2   7        136.92        125.55         3.57 o
   4   2   7         45.24         38.14         2.53 o
   5   2   7          2.37          4.60         1.86 o
   6   2   7        378.48        352.96         7.06 o
   7   2   7       1689.04       1651.08        16.12 o
   8   2   7         20.58         41.34         2.84 o
   9   2   7        237.66        217.94         5.55 o
  10   2   7        278.21        248.44         6.58 o
  11   2   7        380.34        344.67         9.97 o
  12   2   7        408.92        409.55        15.62 o
  13   2   7         27.59         39.92         5.60 o
  14   2   7        145.62        122.55         9.24 o
  15   2   7         22.45         20.16         7.10 o
  16   2   7         96.12        105.05        12.69 o
  17   2   7         74.84         84.62        19.30 o
  18   2   7        263.00        284.98        18.72 o
 -17   3   7        201.48        229.96        11.75 o
 -16   3   7        314.98        354.82        11.67 o
 -15   3   7        259.68        272.78        10.02 o
 -14   3   7        895.36        921.83        15.32 o
 -13   3   7        530.73        557.33        11.28 o
 -12   3   7        920.91        871.11        13.99 o
 -11   3   7        428.96        451.33         8.86 o
 -10   3   7        996.40        992.19        13.45 o
  -9   3   7        939.03        947.83        12.78 o
  -8   3   7       4040.78       3947.34        41.76 o
  -7   3   7        208.40        203.53         5.41 o
  -6   3   7       1182.86       1157.13        22.08 o
  -5   3   7       3600.16       3377.30        37.13 o
  -4   3   7       4256.25       4237.01        48.15 o
  -3   3   7       2439.62       2417.70        25.35 o
  -2   3   7       2455.53       2445.54        25.57 o
  -1   3   7       1666.71       1677.88        19.73 o
   0   3   7       1796.99       1770.71        16.40 o
   1   3   7       3015.76       3056.69        30.09 o
   2   3   7       1079.24       1028.53        14.40 o
   3   3   7       1486.81       1497.08        15.57 o
   4   3   7       2895.49       2886.39        25.71 o
   5   3   7        516.82        495.03         6.69 o
   6   3   7       1081.18       1070.20        10.93 o
   7   3   7       2644.35       2633.88        23.67 o
   8   3   7       1163.11       1129.36        12.52 o
   9   3   7        522.61        493.50         7.62 o
  10   3   7        229.30        237.24         7.17 o
  11   3   7        105.21        112.86         5.27 o
  12   3   7        132.47        123.17         8.63 o
  13   3   7        629.60        614.91        20.92 o
  14   3   7         58.22         51.56         9.52 o
  15   3   7        105.68         86.03        11.37 o
  16   3   7        109.62         98.64        11.63 o
  17   3   7         75.90         61.81        16.16 o
  18   3   7         97.40        116.22        13.63 o
 -16   4   7          8.87          5.59         7.90 o
 -15   4   7          2.61          6.35         7.46 o
 -14   4   7          6.38          1.29         5.89 o
 -13   4   7         28.24         26.96        11.14 o
 -12   4   7         21.80         28.62         4.98 o
 -11   4   7         70.45         66.14         6.39 o
 -10   4   7          0.06         -0.36         3.24 o
  -9   4   7          0.09          2.40         3.37 o
  -8   4   7        105.70        105.10         5.38 o
  -7   4   7        185.34        191.70         6.47 o
  -6   4   7        381.54        382.91         8.77 o
  -5   4   7         93.19         88.99         4.38 o
  -4   4   7         63.01         61.82         3.50 o
  -3   4   7        253.20        266.19         5.84 o
  -2   4   7         51.87         49.96         3.40 o
  -1   4   7        222.25        223.40         4.88 o
   0   4   7          4.61          3.67         1.93 o
   1   4   7        239.74        269.97         6.18 o
   2   4   7          1.29          1.16         1.85 o
   3   4   7         61.11         77.57         3.18 o
   4   4   7        121.13        123.84         3.76 o
   5   4   7          0.73         -0.71         2.30 o
   6   4   7        730.76        711.61         9.68 o
   7   4   7         18.23         15.79         2.80 o
   8   4   7        341.85        326.41         6.32 o
   9   4   7        305.16        293.38         6.24 o
  10   4   7         27.90         33.82         3.63 o
  11   4   7          0.57          6.92         3.72 o
  12   4   7          3.41          5.30         4.24 o
  13   4   7          5.18          8.42         5.04 o
  14   4   7         13.53         12.43         8.18 o
  15   4   7          1.44          5.65         8.55 o
  16   4   7         12.60          6.59         9.19 o
  17   4   7          1.75          8.14        17.95 o
 -15   5   7         18.86         10.45        10.73 o
 -14   5   7        160.60        142.72        14.56 o
 -13   5   7        313.00        351.20        18.65 o
 -12   5   7        164.62        143.83        10.86 o
 -11   5   7        276.75        310.37         9.91 o
 -10   5   7        192.31        192.79         8.34 o
  -9   5   7        992.25        965.23        16.33 o
  -8   5   7        281.98        292.31        12.38 o
  -7   5   7       1237.14       1256.08        17.95 o
  -6   5   7        120.70        123.61         5.58 o
  -5   5   7       2887.93       2777.32        55.13 o
  -4   5   7        724.83        705.32        11.57 o
  -3   5   7         22.35         19.09         3.02 o
  -2   5   7       2204.02       2200.20        23.81 o
  -1   5   7       1258.66       1245.11        15.37 o
   0   5   7        333.64        361.26         7.03 o
   1   5   7       1412.41       1422.22        18.44 o
   2   5   7        415.24        387.48         7.40 o
   3   5   7       1555.25       1525.77        16.69 o
   4   5   7        618.26        601.10         9.29 o
   5   5   7        778.16        786.64        11.21 o
   6   5   7         16.58         18.49         3.20 o
   7   5   7       1563.34       1570.44        17.24 o
   8   5   7         31.40         39.36         4.04 o
   9   5   7          7.43          8.34         3.30 o
  10   5   7        998.65        997.62        13.36 o
  11   5   7        147.82        154.92         6.05 o
  12   5   7         13.69          3.93         5.42 o
  13   5   7        308.41        302.14        12.06 o
  14   5   7         22.24         30.91         5.80 o
  15   5   7         59.76         72.22         9.59 o
  16   5   7         19.55         -1.86         9.19 o
  17   5   7          1.57          8.08        15.26 o
 -14   6   7        328.50        306.60        35.46 o
 -13   6   7        161.43        152.65        13.53 o
 -12   6   7        196.36        244.19        16.36 o
 -11   6   7         86.25         87.49        10.20 o
 -10   6   7        195.79        197.00        12.64 o
  -9   6   7        223.71        219.57        19.04 o
  -8   6   7        244.19        215.27         9.78 o
  -7   6   7        220.40        213.34         8.17 o
  -6   6   7        283.26        274.84         8.75 o
  -5   6   7          6.92          4.88         3.37 o
  -4   6   7         10.99          4.37         2.98 o
  -3   6   7         32.40         43.31         4.14 o
  -2   6   7        307.15        315.23         7.81 o
  -1   6   7          9.54         14.74         3.35 o
   0   6   7        241.29        276.85         7.31 o
   1   6   7         39.50         36.71         3.60 o
   2   6   7         20.90         21.32         3.09 o
   3   6   7         78.15         83.27         4.39 o
   4   6   7          4.97          5.91         2.83 o
   5   6   7        391.10        390.76         8.07 o
   6   6   7         11.43         10.23         3.06 o
   7   6   7        172.64        165.86         5.57 o
   8   6   7        412.46        411.55         8.01 o
   9   6   7          6.87          3.80         3.38 o
  10   6   7         89.22         95.98         5.47 o
  11   6   7         39.27         42.53         4.91 o
  12   6   7        462.65        449.25        13.21 o
  13   6   7          2.82         -5.69         5.69 o
  14   6   7         34.24         41.00         8.11 o
  15   6   7        102.96        114.25        12.69 o
 -12   7   7        219.14        243.10        17.10 o
 -11   7   7        532.71        514.72        45.39 o
 -10   7   7        199.02        204.09        15.07 o
  -9   7   7        526.82        517.29        18.42 o
  -8   7   7        539.53        562.11        16.81 o
  -7   7   7        725.27        752.08        17.77 o
  -6   7   7        942.95        933.03        23.32 o
  -5   7   7       1198.38       1186.81        38.13 o
  -4   7   7        802.67        743.10        51.01 o
  -3   7   7       1979.66       1941.51        32.06 o
  -2   7   7        158.25        176.32        11.14 o
  -1   7   7        488.54        485.24        10.45 o
   0   7   7        997.77       1025.27        15.61 o
   1   7   7       1136.37       1117.45        15.17 o
   2   7   7        281.55        269.95         9.75 o
   3   7   7       1159.62       1138.77        13.48 o
   4   7   7        519.38        510.93         8.95 o
   5   7   7       1415.68       1402.53        17.53 o
   6   7   7        235.08        232.90         7.10 o
   7   7   7        315.23        307.07         8.12 o
   8   7   7        113.73        113.11         5.96 o
   9   7   7       1183.33       1126.96        16.07 o
  10   7   7          8.81          6.06         4.17 o
  11   7   7         95.31         68.96         5.97 o
  12   7   7        206.83        209.77        10.61 o
  13   7   7        164.04        181.80        14.91 o
  14   7   7         73.79         68.72        11.09 o
 -11   8   7          7.69          2.69         9.46 o
 -10   8   7          8.53          4.49         9.52 o
  -9   8   7         81.48         86.89        11.86 o
  -8   8   7        114.27        109.29        11.20 o
  -7   8   7         30.92         22.49        10.73 o
  -6   8   7          6.95          3.88         6.59 o
  -5   8   7         15.25         22.03        16.16 o
  -4   8   7          0.53         -1.92         8.82 o
  -3   8   7          9.25         -1.17         9.42 o
  -2   8   7        103.73         77.83        11.37 o
  -1   8   7        116.42         96.35         8.58 o
   0   8   7        183.79        184.80         9.10 o
   1   8   7          5.61          5.50         4.19 o
   2   8   7         72.13         71.02         5.84 o
   3   8   7         27.94         30.16         5.55 o
   4   8   7          3.63          2.19         3.74 o
   5   8   7         50.73         52.33         4.78 o
   6   8   7         88.68         78.89         5.42 o
   7   8   7          0.36         -4.04         4.04 o
   8   8   7          7.40          6.91         5.36 o
   9   8   7         10.74          6.42         4.75 o
  10   8   7          4.36         -1.41         4.78 o
  11   8   7         17.78          3.67         7.59 o
  12   8   7          0.81         -0.43         9.19 o
  -8   9   7        191.61        256.71        26.03 o
  -7   9   7          4.07          7.18        14.36 o
  -6   9   7         24.85         49.37        16.16 o
  -5   9   7         55.28         55.65        17.05 o
  -4   9   7        222.61        229.60        18.54 o
  -3   9   7        102.68        112.89        23.34 o
  -1   9   7         45.74         60.14        19.75 o
   0   9   7        229.83        226.19        14.27 o
   1   9   7        184.40        191.91         9.50 o
   2   9   7        427.13        437.51        17.36 o
   3   9   7         44.13         51.66         6.05 o
   4   9   7         51.33         57.62         5.36 o
   5   9   7         14.09         18.32         4.63 o
   6   9   7        133.56        133.63         9.86 o
   7   9   7        124.46        110.27         7.84 o
   8   9   7        105.41        113.45         7.92 o
   9   9   7         38.08         50.38        10.79 o
  10   9   7        129.43        140.80        13.96 o
  11   9   7         15.21          7.18        12.57 o
  -4  10   7         59.05         76.30        18.85 o
   0  10   7         19.79         17.95        12.57 o
   1  10   7          0.45         -5.38         6.70 o
   2  10   7          0.19          3.78         6.38 o
   3  10   7        170.85        171.05         9.95 o
   4  10   7          2.17          4.80         6.30 o
   5  10   7          1.03         11.28         8.82 o
   6  10   7         14.27         10.26         9.87 o
   7  10   7          3.00         18.39         9.82 o
   8  10   7          2.38          4.02        12.57 o
   9  10   7         52.80         35.01        15.26 o
   0  11   7        475.59        435.34        29.62 o
   1  11   7        146.20        134.64        19.75 o
   2  11   7         29.01         -3.59        11.67 o
   3  11   7         61.06         41.29        15.26 o
   4  11   7         86.71        106.81        18.85 o
   5  11   7        235.98        227.09        23.34 o
   6  11   7         88.91         88.86        18.85 o
 -16   0   8        499.82        505.69        19.99 o
 -15   0   8        594.22        561.50        26.93 o
 -14   0   8        370.64        404.32        16.81 o
 -13   0   8        578.93        593.74        19.64 o
 -12   0   8        736.79        736.25        39.94 o
 -11   0   8         66.76         52.24         5.36 o
 -10   0   8       2679.64       2681.16        32.91 o
  -9   0   8       1358.99       1326.37        18.83 o
  -8   0   8       2220.02       2184.21        27.08 o
  -7   0   8         18.17         23.81         3.25 o
  -6   0   8       1841.78       1870.15        27.46 o
  -5   0   8         35.95         36.32         3.82 o
  -4   0   8       1204.25       1219.19        22.85 o
  -3   0   8          6.57         18.03         3.44 o
  -2   0   8         16.29         22.66         4.07 o
  -1   0   8       1403.52       1435.57        28.11 o
   0   0   8        575.03        671.66        17.50 o
   1   0   8        488.25        498.74        11.17 o
   2   0   8       2010.88       1952.64       116.24 o
   3   0   8        880.99        866.32        16.75 o
   4   0   8          3.46         -0.22         2.90 o
   5   0   8       2860.71       2745.27        43.12 o
   6   0   8          1.02          2.99         3.63 o
   7   0   8         47.24         39.24         8.73 o
   8   0   8        174.89        154.74         8.11 o
   9   0   8        118.55         87.25         7.36 o
  10   0   8        300.89        309.05        10.24 o
  11   0   8         95.99         81.46         6.36 o
  12   0   8         36.58         41.03         6.33 o
  13   0   8        101.30         92.39         9.82 o
  14   0   8         23.65         17.95        11.67 o
  15   0   8          7.59         28.72        13.46 o
  16   0   8        516.45        571.77        31.42 o
  17   0   8        318.04        324.93        26.93 o
  18   0   8         12.67         11.67        15.26 o
 -16   1   8        447.93        420.31        15.37 o
 -15   1   8        325.61        315.71        13.12 o
 -14   1   8        534.34        517.92        15.89 o
 -13   1   8          8.34          5.63         4.81 o
 -12   1   8        976.61        974.26        16.35 o
 -11   1   8        297.37        291.47         7.28 o
 -10   1   8       1261.86       1239.02        14.43 o
  -9   1   8        494.57        500.32         7.59 o
  -8   1   8        307.90        300.25         5.97 o
  -7   1   8       3706.34       3721.72        34.36 o
  -6   1   8       3365.40       3393.59        33.82 o
  -5   1   8        871.65        841.54        11.12 o
  -4   1   8       2134.40       2102.07        23.73 o
  -3   1   8       1454.77       1464.33        17.49 o
  -2   1   8       1193.54       1102.90        14.00 o
  -1   1   8       1492.97       1445.41        18.81 o
   0   1   8       1311.37       1236.39        15.21 o
   1   1   8       1834.61       1810.57        21.42 o
   2   1   8       2767.89       2783.09        36.88 o
   3   1   8       1897.03       1817.13        23.04 o
   4   1   8       1283.43       1223.13        14.33 o
   5   1   8       3671.06       3581.94        32.74 o
   6   1   8        944.11        906.51        14.27 o
   7   1   8        230.79        241.93         8.30 o
   8   1   8        505.21        534.60         9.75 o
   9   1   8        326.51        300.92         7.69 o
  10   1   8        178.44        196.98         5.77 o
  11   1   8       1292.37       1212.99        17.31 o
  12   1   8        117.74        134.90         6.93 o
  13   1   8        413.39        409.15        13.93 o
  14   1   8        256.74        265.61        15.54 o
  15   1   8        132.09        135.06        13.00 o
  16   1   8        172.37        194.28        35.90 o
  17   1   8         18.36          3.10        14.36 o
  18   1   8          1.43          5.96        10.46 o
 -17   2   8          3.29          2.69        16.16 o
 -16   2   8          7.24          5.60         6.45 o
 -15   2   8         14.24         18.47         5.74 o
 -14   2   8         11.98         13.63         5.17 o
 -13   2   8         36.40         40.46         5.35 o
 -12   2   8          8.68         13.18         4.01 o
 -11   2   8          0.01          0.80         3.21 o
 -10   2   8          0.08          2.96         3.09 o
  -9   2   8        110.11        104.38         5.09 o
  -8   2   8        329.58        319.08         6.53 o
  -7   2   8         18.71         18.95         2.43 o
  -6   2   8        257.58        271.62         5.24 o
  -5   2   8        449.34        448.89         7.76 o
  -4   2   8        165.57        179.27         4.48 o
  -3   2   8        150.14        147.60         4.70 o
  -2   2   8        190.11        196.32         5.83 o
  -1   2   8         19.97         17.76         2.72 o
   0   2   8         50.68         52.09         3.64 o
   1   2   8         85.00         85.70         3.72 o
   2   2   8          6.44          6.84         2.18 o
   3   2   8        277.24        298.11         6.33 o
   4   2   8        730.35        726.61         9.25 o
   5   2   8         76.53         70.60         3.35 o
   6   2   8         27.20         30.48         2.63 o
   7   2   8        378.50        354.51         6.22 o
   8   2   8          1.76          4.96         2.49 o
   9   2   8         73.47         61.76         3.81 o
  10   2   8         92.26         78.58         4.69 o
  11   2   8          8.23          8.42         4.36 o
  12   2   8          6.98          6.33         4.81 o
  13   2   8         38.73         38.69         7.07 o
  14   2   8         22.53         23.75         6.70 o
  15   2   8         95.61        117.05        13.24 o
  16   2   8         46.05         53.58        11.09 o
  17   2   8          1.40          3.85         9.82 o
  18   2   8         17.14         12.77        11.09 o
 -16   3   8         13.53         20.50         6.29 o
 -15   3   8        435.85        445.12        12.48 o
 -14   3   8         73.79         75.96         6.68 o
 -13   3   8         21.00         18.47         4.48 o
 -12   3   8        370.15        388.33         9.47 o
 -11   3   8        504.96        491.47        10.78 o
 -10   3   8        542.07        530.10        10.32 o
  -9   3   8       1490.16       1456.23        19.04 o
  -8   3   8         11.01         12.61         3.16 o
  -7   3   8       2615.46       2476.50        36.93 o
  -6   3   8        882.00        865.55        13.28 o
  -5   3   8        106.56        102.68         4.95 o
  -4   3   8       2659.80       2678.33        30.72 o
  -3   3   8       2068.58       2092.00        27.30 o
  -2   3   8        754.42        704.17        11.72 o
  -1   3   8       1568.86       1580.14        17.89 o
   0   3   8        858.68        811.38         9.79 o
   1   3   8       2527.15       2563.52        24.31 o
   2   3   8        985.13        975.77        10.79 o
   3   3   8       1325.98       1292.49        12.66 o
   4   3   8         15.10         19.86         2.17 o
   5   3   8       2366.10       2353.14        20.28 o
   6   3   8        577.17        565.85         9.61 o
   7   3   8         18.11         25.25         2.74 o
   8   3   8       2428.31       2365.58        25.47 o
   9   3   8        229.14        229.74         5.76 o
  10   3   8        147.91        159.15         6.12 o
  11   3   8        637.28        683.10        21.20 o
  12   3   8         21.56         15.45         7.28 o
  13   3   8        225.74        204.81        14.27 o
  14   3   8         61.41         59.66         9.82 o
  15   3   8          7.89         11.67        12.12 o
  16   3   8         97.71        118.03        27.38 o
  17   3   8         86.22        108.61        13.79 o
 -16   4   8        182.67        205.55        21.54 o
 -15   4   8        526.32        554.51        15.89 o
 -14   4   8        572.49        582.89        18.39 o
 -13   4   8        341.76        362.70        18.60 o
 -12   4   8        453.10        444.36        17.23 o
 -11   4   8        833.95        833.26        17.49 o
 -10   4   8        647.11        629.06        14.43 o
  -9   4   8        901.66        889.64        15.81 o
  -8   4   8        306.29        309.07         8.24 o
  -7   4   8         35.46         35.29         3.98 o
  -6   4   8        770.33        763.85        13.65 o
  -5   4   8        175.17        169.43         6.05 o
  -4   4   8        611.82        609.30        10.95 o
  -3   4   8        689.52        678.39        11.22 o
  -2   4   8         35.76         31.31         3.20 o
  -1   4   8        430.26        419.84         7.01 o
   0   4   8         20.92         18.03         2.94 o
   1   4   8        202.72        212.10         5.33 o
   2   4   8          2.56          1.22         2.03 o
   3   4   8         31.37         25.35         2.81 o
   4   4   8          0.64          2.39         2.00 o
   5   4   8        187.08        182.96         4.98 o
   6   4   8         15.79         24.36         4.44 o
   7   4   8        107.26        109.55         4.50 o
   8   4   8         36.85         29.20         3.27 o
   9   4   8          4.25         -0.08         2.65 o
  10   4   8        443.35        430.59        10.91 o
  11   4   8          1.13          0.74         4.13 o
  12   4   8         89.39         95.70         9.73 o
  13   4   8          1.18         12.50         8.18 o
  14   4   8        125.44        138.89        13.46 o
  15   4   8         40.52         41.00        10.16 o
  16   4   8         28.47         21.07        10.10 o
  17   4   8         27.14         -1.80        14.36 o
 -15   5   8         20.69         19.75        16.16 o
 -14   5   8        132.63        154.51        19.30 o
 -13   5   8        275.74        305.70        18.65 o
 -12   5   8        115.38        106.75        16.28 o
 -11   5   8        846.00        818.90        20.75 o
 -10   5   8        995.34        971.95        23.77 o
  -9   5   8        393.94        423.89        10.22 o
  -8   5   8        912.70        899.20        15.01 o
  -7   5   8        852.28        843.86        14.05 o
  -6   5   8        841.93        816.21        14.95 o
  -5   5   8       2269.55       2175.24        29.55 o
  -4   5   8        198.68        202.25         6.42 o
  -3   5   8        564.26        580.73         8.91 o
  -2   5   8       1213.66       1159.94        13.80 o
  -1   5   8       2264.34       2272.33        38.46 o
   0   5   8        682.37        724.66        11.85 o
   1   5   8       1783.73       1723.46        21.55 o
   2   5   8       1452.34       1420.97        18.47 o
   3   5   8        838.67        816.70        11.74 o
   4   5   8        648.11        664.88        10.20 o
   5   5   8        668.65        685.99         9.89 o
   6   5   8        442.24        426.00         8.32 o
   7   5   8       1813.05       1818.27        22.23 o
   8   5   8         29.04         32.63         5.15 o
   9   5   8        237.55        226.08         6.47 o
  10   5   8        434.67        435.56         9.37 o
  11   5   8        455.21        478.59        10.10 o
  12   5   8        239.84        247.78         8.12 o
  13   5   8        117.49        129.63         7.77 o
  14   5   8         89.33         81.79         8.16 o
  15   5   8         70.65         77.20        12.06 o
  16   5   8         74.98         66.42        18.85 o
 -13   6   8         61.04         61.39        16.61 o
 -12   6   8         39.84         43.32        10.73 o
 -11   6   8          1.95          5.65         7.96 o
 -10   6   8         30.83         38.52         8.65 o
  -9   6   8         65.25         61.01         6.22 o
  -8   6   8          1.79         -1.15         4.56 o
  -7   6   8         23.34         20.29         4.97 o
  -6   6   8          6.99          3.23         3.76 o
  -5   6   8         24.41         16.86         3.82 o
  -4   6   8         24.80         21.68         3.64 o
  -3   6   8         30.62         31.70         4.09 o
  -2   6   8         57.94         56.23         4.51 o
  -1   6   8        246.51        254.57         8.53 o
   0   6   8          2.78          2.70         3.65 o
   1   6   8         33.23         34.46         4.13 o
   2   6   8         38.45         43.40         3.75 o
   3   6   8         12.52         13.70         3.27 o
   4   6   8          8.50          9.58         3.38 o
   5   6   8         95.65         94.05         5.00 o
   6   6   8         77.56         75.67         4.73 o
   7   6   8         33.01         28.10         3.85 o
   8   6   8          3.70          7.07         3.80 o
   9   6   8         43.23         46.59         7.43 o
  10   6   8          0.80          1.68         4.05 o
  11   6   8         38.14         40.12         5.42 o
  12   6   8          7.59         10.23         5.20 o
  13   6   8          0.97          4.25         5.81 o
  14   6   8         35.15         25.07         9.82 o
  15   6   8          0.49         14.36        13.46 o
 -12   7   8          2.82          7.97        11.22 o
 -11   7   8        111.98        152.91        14.91 o
 -10   7   8        169.87        166.91        27.28 o
  -9   7   8         56.07         42.16        10.57 o
  -8   7   8         26.47         16.06         7.79 o
  -7   7   8        140.50        144.43         9.28 o
  -6   7   8        407.28        421.82        13.21 o
  -5   7   8        115.46        131.39         9.14 o
  -4   7   8        844.50        834.18        24.87 o
  -3   7   8        180.39        206.30        12.05 o
  -2   7   8        261.93        271.65        10.49 o
  -1   7   8        359.61        384.23        10.33 o
   0   7   8         57.75         69.10         4.68 o
   1   7   8        561.46        583.12        12.18 o
   2   7   8        518.32        495.36         9.68 o
   3   7   8         32.04         43.09         4.21 o
   4   7   8         72.70         80.14         5.37 o
   5   7   8        593.17        585.32        10.55 o
   6   7   8        203.16        198.94         6.73 o
   7   7   8        143.41        146.50         6.40 o
   8   7   8        403.34        406.95        14.17 o
   9   7   8          5.39         -1.64         4.14 o
  10   7   8        111.78        120.57         7.07 o
  11   7   8         84.57         95.18         6.89 o
  12   7   8         20.95         17.08         6.56 o
  13   7   8        113.87        112.46        17.95 o
 -10   8   8        140.01        133.25        14.43 o
  -9   8   8        204.64        161.59        15.26 o
  -8   8   8         90.07         67.89        11.09 o
  -7   8   8        311.72        292.80        20.49 o
  -6   8   8        177.91        173.03        47.57 o
  -5   8   8         10.94          6.73         9.92 o
  -4   8   8        524.16        494.73        67.32 o
  -3   8   8          2.23          7.12         9.92 o
  -2   8   8          1.41          2.71         6.73 o
  -1   8   8        114.42        108.10         7.84 o
   0   8   8         62.42         75.20         5.57 o
   1   8   8         22.91          8.84         4.38 o
   2   8   8         15.47         14.65         5.23 o
   3   8   8         22.01         25.84         4.71 o
   4   8   8          5.35          9.41         4.44 o
   5   8   8         39.88         29.68         4.57 o
   6   8   8         20.28         17.10         4.43 o
   7   8   8         13.17          9.30         4.42 o
   8   8   8          8.16          3.40         4.78 o
   9   8   8         11.11         21.54         5.21 o
  10   8   8         82.27         75.78         9.07 o
  11   8   8          5.46         15.22         7.59 o
  12   8   8          0.64          7.18         9.82 o
  -7   9   8        170.16        152.59        23.34 o
  -6   9   8        183.64        143.62        22.44 o
  -5   9   8        383.65        369.81        28.72 o
  -4   9   8        345.27        362.63        28.72 o
  -3   9   8        308.41        295.31        26.03 o
  -2   9   8        268.15        289.92        32.31 o
  -1   9   8        231.30        219.88        35.01 o
   0   9   8        221.27        214.46        10.76 o
   1   9   8        483.68        492.71        17.49 o
   2   9   8         72.52         88.01         6.95 o
   3   9   8        881.12        881.31        16.84 o
   4   9   8        209.66        197.14         8.29 o
   5   9   8         40.58         41.73         5.72 o
   6   9   8        212.93        216.60         8.76 o
   7   9   8        380.31        357.17        12.55 o
   8   9   8         72.66         68.48        26.03 o
   9   9   8         73.62         76.34        12.06 o
  10   9   8         33.59         38.06        13.67 o
  11   9   8         68.16         56.55        17.05 o
  -1  10   8         46.28         33.21        13.46 o
   0  10   8         91.70         88.78        21.09 o
   1  10   8          0.70          3.52         9.75 o
   2  10   8          0.80          4.53         7.59 o
   3  10   8         30.75         29.62        10.16 o
   4  10   8         69.42         57.54        11.09 o
   5  10   8          5.62         -8.55         8.55 o
   6  10   8          8.92         -9.06         9.06 o
   7  10   8         21.96          7.90         9.82 o
   8  10   8         23.46          8.98        13.46 o
  -2  11   8          3.88         -3.59        14.36 o
  -1  11   8         45.42         65.52        17.95 o
   0  11   8        270.43        234.27        25.13 o
   1  11   8         20.04         17.05        14.36 o
   2  11   8          3.01          8.08        14.36 o
   3  11   8          2.66         -8.98        12.57 o
   4  11   8         96.50         96.04        18.85 o
 -16   1   9         49.35         53.57         7.73 o
 -15   1   9          8.57          8.59         6.16 o
 -14   1   9        116.93        120.48         9.13 o
 -13   1   9         17.19         16.06         4.97 o
 -12   1   9        950.56        942.17        16.04 o
 -11   1   9        345.63        344.47         8.53 o
 -10   1   9        114.49        109.89         4.77 o
  -9   1   9       3139.97       3116.88        31.38 o
  -8   1   9        608.33        616.78        13.71 o
  -7   1   9         11.94          8.49         2.84 o
  -6   1   9       1140.37       1150.10        15.54 o
  -5   1   9        881.50        840.81        13.28 o
  -4   1   9        978.18        953.02        14.73 o
  -3   1   9       1286.47       1283.77        16.45 o
  -2   1   9        395.07        354.74         7.76 o
  -1   1   9       1291.50       1316.09        15.20 o
   0   1   9       2920.05       2863.07        31.91 o
   1   1   9       1401.17       1330.39        18.66 o
   2   1   9         14.91         16.39         2.46 o
   3   1   9       5037.25       4866.11        43.36 o
   4   1   9        255.83        239.93         5.33 o
   5   1   9         28.49         34.46         3.38 o
   6   1   9       2105.38       2019.19        26.70 o
   7   1   9        273.13        278.79         7.76 o
   8   1   9        549.53        574.24        10.67 o
   9   1   9       1133.17       1059.91        15.87 o
  10   1   9         40.42         49.76         4.59 o
  11   1   9        564.05        562.65        12.19 o
  12   1   9        259.36        253.25         8.90 o
  13   1   9         65.02         70.17        10.46 o
  14   1   9        115.81        113.85        12.36 o
  15   1   9        138.06        152.78        13.92 o
  16   1   9         12.93          9.57         9.27 o
  17   1   9          3.69         13.91        10.79 o
 -16   2   9        581.34        631.66        21.94 o
 -15   2   9        495.43        506.53        16.57 o
 -14   2   9        815.45        832.62        18.03 o
 -13   2   9        301.45        321.75        11.31 o
 -12   2   9       1458.51       1443.42        21.42 o
 -11   2   9       1239.86       1213.08        18.45 o
 -10   2   9       1687.18       1663.38        20.98 o
  -9   2   9        143.80        147.19         7.02 o
  -8   2   9        888.25        873.00        11.62 o
  -7   2   9        283.09        267.35         6.62 o
  -6   2   9       2059.55       2027.03        28.10 o
  -5   2   9       1378.93       1396.33        17.94 o
  -4   2   9        389.49        373.08         8.54 o
  -3   2   9       1838.19       1801.80        23.73 o
  -2   2   9        951.67        965.56        14.82 o
  -1   2   9         32.30         27.01         3.87 o
   0   2   9        926.52        977.42        12.64 o
   1   2   9       1085.83       1076.19        13.67 o
   2   2   9        346.99        357.97         6.11 o
   3   2   9        476.73        480.33         7.52 o
   4   2   9          4.63          4.52         2.31 o
   5   2   9        404.49        424.71         7.79 o
   6   2   9        782.80        757.14         9.64 o
   7   2   9        184.85        210.59         6.27 o
   8   2   9        450.11        440.62         8.50 o
   9   2   9        179.25        190.59         6.82 o
  10   2   9          6.49          5.63         4.04 o
  11   2   9         11.73         19.19         5.11 o
  12   2   9         32.90         17.63         8.08 o
  13   2   9          5.01          8.44         6.85 o
  14   2   9         77.94         96.15         9.30 o
  15   2   9        112.85        105.37        12.65 o
  16   2   9          2.75         -3.89         9.46 o
  17   2   9         29.00         31.88        12.36 o
 -16   3   9         80.84         89.20        13.00 o
 -15   3   9          4.35          8.42         6.50 o
 -14   3   9        144.67        141.18        10.34 o
 -13   3   9        388.97        402.87        14.57 o
 -12   3   9        183.46        205.91        10.63 o
 -11   3   9        470.60        493.80        11.49 o
 -10   3   9        312.45        304.46        15.82 o
  -9   3   9        857.63        828.60        19.29 o
  -8   3   9        636.81        628.87        13.50 o
  -7   3   9       1218.10       1193.86        18.75 o
  -6   3   9         82.83         65.69         4.94 o
  -5   3   9        383.34        392.59         9.19 o
  -4   3   9       1038.94        973.13        17.44 o
  -3   3   9       1567.15       1498.09        23.66 o
  -2   3   9        768.52        792.09        15.01 o
  -1   3   9       1889.44       1760.90        23.49 o
   0   3   9       1218.09       1160.44        17.52 o
   1   3   9       1792.54       1741.93        17.10 o
   2   3   9        809.02        829.31        10.74 o
   3   3   9       1044.38       1038.78        11.99 o
   4   3   9        237.57        232.62         5.34 o
   5   3   9       1747.64       1739.57        18.45 o
   6   3   9         55.52         63.52         3.58 o
   7   3   9        570.53        536.42         8.18 o
   8   3   9        669.08        706.98        11.13 o
   9   3   9       1019.47       1007.78        15.52 o
  10   3   9        303.26        307.56         9.21 o
  11   3   9        373.58        411.10        25.13 o
  12   3   9        235.33        254.02        22.44 o
  13   3   9        107.04        110.44        12.57 o
  14   3   9        131.41        132.61        17.95 o
  15   3   9          8.67         16.58        17.05 o
  16   3   9         13.82          7.66         9.46 o
  17   3   9        149.18        153.49        22.44 o
 -15   4   9          3.02         -2.85         7.87 o
 -14   4   9         74.18         90.34        11.50 o
 -13   4   9          7.40         10.98         7.51 o
 -12   4   9        109.81        108.56        13.55 o
 -11   4   9         52.86         36.23         6.19 o
 -10   4   9          7.51          0.09         4.87 o
  -9   4   9          7.21         15.37         4.26 o
  -8   4   9         33.85         35.99         4.50 o
  -7   4   9         74.30         65.25         4.85 o
  -6   4   9        127.33        136.94         6.14 o
  -5   4   9         23.29         29.48         3.77 o
  -4   4   9        558.73        561.79        14.12 o
  -3   4   9         21.92         32.28         3.96 o
  -2   4   9          2.73          4.29         3.10 o
  -1   4   9         26.33         33.44         2.97 o
   0   4   9         13.88         14.85         2.80 o
   1   4   9        236.58        225.48         5.97 o
   2   4   9         13.45         25.67         2.89 o
   3   4   9          4.47          4.66         2.36 o
   4   4   9         28.35         28.36         2.88 o
   5   4   9         33.70         37.43         3.32 o
   6   4   9         15.89         14.04         3.58 o
   7   4   9        214.92        192.03         6.76 o
   8   4   9         51.61         44.87         4.38 o
   9   4   9          2.70          6.78         3.80 o
  10   4   9         47.22         45.16         5.23 o
  11   4   9         67.81         71.68         7.51 o
  12   4   9         47.67         42.35         6.59 o
  13   4   9        111.14        128.28        19.02 o
  14   4   9         11.28         18.70         7.59 o
  15   4   9         27.38         16.76         9.82 o
  16   4   9         12.08          3.35         9.46 o
 -14   5   9         15.12         14.15        10.73 o
 -13   5   9         11.65         11.52         7.87 o
 -12   5   9        224.81        223.78        12.93 o
 -11   5   9        151.10        123.27        10.02 o
 -10   5   9          2.71         11.41         6.19 o
  -9   5   9         65.86         58.81         6.09 o
  -8   5   9        315.82        353.08        15.19 o
  -7   5   9         26.50         28.36         4.86 o
  -6   5   9       1059.16       1056.81        20.07 o
  -5   5   9        315.77        315.80         9.16 o
  -4   5   9        498.39        463.31        10.67 o
  -3   5   9        417.91        439.03         9.41 o
  -2   5   9         54.30         66.22         4.33 o
  -1   5   9        765.70        795.56        19.24 o
   0   5   9        803.19        729.90        13.40 o
   1   5   9        101.41        118.25         5.20 o
   2   5   9         66.28         66.63         4.18 o
   3   5   9        718.85        735.15        13.03 o
   4   5   9        789.08        795.01        11.22 o
   5   5   9        251.45        273.15         7.03 o
   6   5   9       1254.76       1243.24        15.92 o
   7   5   9         48.44         36.99         4.51 o
   8   5   9        407.44        431.84         9.79 o
   9   5   9        197.94        206.35         6.63 o
  10   5   9          9.13         17.54         5.09 o
  11   5   9        332.06        355.50        11.10 o
  12   5   9         61.27         65.16         6.71 o
  13   5   9          1.96          0.15         6.14 o
  14   5   9        148.85        170.68        14.56 o
  15   5   9        105.55        107.89        13.55 o
 -13   6   9        503.22        390.46        31.42 o
 -12   6   9        255.50        238.28        17.38 o
 -11   6   9        605.99        549.45        26.93 o
 -10   6   9         50.62         49.56         7.57 o
  -9   6   9        523.35        554.77        17.94 o
  -8   6   9        981.58       1000.83        21.07 o
  -7   6   9        287.73        273.19         9.61 o
  -6   6   9        751.13        757.77        13.62 o
  -5   6   9        228.62        225.40         7.69 o
  -4   6   9        293.14        286.19         8.12 o
  -3   6   9        445.36        465.62        13.45 o
  -2   6   9         64.93         66.02         5.05 o
  -1   6   9        639.13        639.98        22.80 o
   0   6   9          7.80         12.53         3.87 o
   1   6   9        243.35        239.34         7.66 o
   2   6   9         54.24         51.52         4.22 o
   3   6   9        168.43        171.61         6.28 o
   4   6   9        164.31        150.76         6.69 o
   5   6   9          7.20         12.10         4.39 o
   6   6   9          7.07          7.02         3.88 o
   7   6   9         25.80         21.07         3.95 o
   8   6   9         22.74         31.47         4.39 o
   9   6   9         22.86         25.79         4.85 o
  10   6   9          6.35          9.77         5.09 o
  11   6   9         17.11         20.59         5.16 o
  12   6   9         21.59         19.08         5.35 o
  13   6   9          9.43          6.51         7.35 o
  14   6   9          0.30         -2.69         9.52 o
 -11   7   9         55.13         96.94        35.46 o
 -10   7   9        345.62        310.06        31.86 o
  -9   7   9         53.28         47.52         9.70 o
  -8   7   9        185.06        183.31        13.31 o
  -7   7   9        415.87        406.61        16.71 o
  -6   7   9        368.59        398.46        11.51 o
  -5   7   9        461.79        445.42        11.59 o
  -4   7   9        258.83        267.21        10.71 o
  -3   7   9        444.29        494.60        14.13 o
  -2   7   9        459.54        455.66        18.79 o
  -1   7   9        831.16        842.36        18.13 o
   0   7   9        295.35        307.70        13.39 o
   1   7   9        435.59        430.14        10.13 o
   2   7   9        363.21        378.82         8.95 o
   3   7   9         83.19         92.83         5.89 o
   4   7   9        724.69        729.34        12.93 o
   5   7   9        610.91        587.08        11.82 o
   6   7   9        217.83        211.06         7.90 o
   7   7   9        190.79        205.86         8.48 o
   8   7   9         71.74         85.66         6.10 o
   9   7   9        150.04        144.45         8.16 o
  10   7   9        534.89        508.34        15.97 o
  11   7   9         34.50         33.99         6.39 o
  12   7   9         50.15         44.73        10.12 o
  13   7   9         92.21         66.42        16.16 o
  -9   8   9          0.67         11.02        11.22 o
  -8   8   9          3.99          3.56         9.06 o
  -7   8   9        155.26        159.77        22.44 o
  -6   8   9          3.37         10.77        14.36 o
  -5   8   9          7.87         12.87        11.21 o
  -4   8   9          4.95         14.64         7.69 o
  -3   8   9         24.93         26.53         6.50 o
  -2   8   9         23.45         30.92         7.72 o
  -1   8   9          3.75         -4.45         7.26 o
   0   8   9         11.36          6.53         4.94 o
   1   8   9          0.26          4.40         4.50 o
   2   8   9          3.82         -0.49         4.52 o
   3   8   9        169.64        153.69         7.29 o
   4   8   9         66.99         71.92         5.97 o
   5   8   9         60.16         49.26         5.55 o
   6   8   9         10.03         11.83         4.88 o
   7   8   9          1.39          2.84         4.91 o
   8   8   9          3.33          8.63         5.55 o
   9   8   9         16.76          5.82         7.22 o
  10   8   9          3.29          5.59         7.42 o
  11   8   9          0.02         -4.21         7.35 o
  12   8   9         18.58         11.67        14.36 o
  -6   9   9        172.93        148.10        22.44 o
  -5   9   9         14.96         29.62        16.16 o
  -4   9   9          5.76          1.68         9.46 o
  -3   9   9         69.17         49.37        14.36 o
  -2   9   9         55.16         81.68        16.16 o
  -1   9   9        210.80        259.66        30.07 o
   0   9   9         76.64         87.06         8.59 o
   1   9   9         13.91         14.66         5.33 o
   2   9   9         52.29         56.87         6.45 o
   3   9   9        128.20        127.01         8.09 o
   4   9   9         62.31         72.72         6.26 o
   5   9   9         77.31         86.33         6.75 o
   6   9   9         76.95         86.80        12.36 o
   7   9   9         33.05         49.03        11.42 o
   8   9   9          2.47          6.82         9.46 o
   9   9   9         69.87         50.27        16.16 o
  10   9   9         47.78         69.12        16.16 o
  -4  10   9         91.30         88.86        17.95 o
  -3  10   9         79.52         43.08        15.26 o
  -2  10   9        109.92        103.22        18.85 o
  -1  10   9         74.32         67.32        16.16 o
   0  10   9         39.37         55.65        17.05 o
   1  10   9          4.38          0.00        13.46 o
   2  10   9         53.03         40.39        15.26 o
   3  10   9         48.34         45.56        10.79 o
   4  10   9          0.67         -8.41         8.41 o
   5  10   9          0.51         12.48        10.10 o
   6  10   9         22.61         24.07        10.34 o
   7  10   9          7.36         -0.90        13.46 o
  -1  11   9        202.98        220.81        24.24 o
   0  11   9         21.07         26.03        17.05 o
 -15   0  10        422.49        441.22        19.35 o
 -14   0  10        850.44        825.37        25.36 o
 -13   0  10        883.72        892.57        25.70 o
 -12   0  10       1504.84       1474.23        42.86 o
 -11   0  10        320.19        344.46        12.60 o
 -10   0  10        435.32        441.27        14.52 o
  -9   0  10        394.69        384.93        23.03 o
  -8   0  10       2697.87       2638.79        51.30 o
  -7   0  10       3869.15       3986.69        71.78 o
  -6   0  10        941.18        915.32        20.46 o
  -5   0  10       1929.38       1877.92        33.81 o
  -4   0  10       1106.41       1065.03        20.16 o
  -3   0  10        425.29        434.28        23.52 o
  -2   0  10        677.17        719.11        13.30 o
  -1   0  10       1183.44       1151.65        20.99 o
   0   0  10       1500.99       1466.30        24.94 o
   1   0  10         38.65         45.32         5.18 o
   2   0  10         37.75         31.77         4.76 o
   3   0  10       1954.27       1919.27        32.96 o
   4   0  10       2194.22       2115.47        43.97 o
   5   0  10       1525.85       1518.03        27.96 o
   6   0  10        824.77        759.47        19.65 o
   7   0  10        230.00        248.54        10.53 o
   8   0  10          2.09          7.39         6.64 o
   9   0  10         53.79         39.41         7.91 o
  10   0  10         24.94         23.49         7.28 o
  11   0  10         54.14         57.72         7.38 o
  12   0  10         63.78         70.91        14.36 o
  13   0  10          0.17         -0.90        11.67 o
  14   0  10         78.47         97.84        17.05 o
  15   0  10        155.92        166.95        21.54 o
  16   0  10         54.91         62.83        17.05 o
  17   0  10          8.11          3.59        15.26 o
 -15   1  10         67.45         58.17         7.96 o
 -14   1  10        137.40        136.17         9.22 o
 -13   1  10        325.54        324.66        10.50 o
 -12   1  10         32.58         25.13         5.83 o
 -11   1  10       1064.18       1053.24        17.24 o
 -10   1  10          8.87          6.58         3.70 o
  -9   1  10         62.66         61.78         4.73 o
  -8   1  10          8.69          6.58         3.76 o
  -7   1  10        221.43        229.41         6.99 o
  -6   1  10        890.95        862.58        13.23 o
  -5   1  10       1540.96       1505.19        20.00 o
  -4   1  10        132.41        127.22         5.29 o
  -3   1  10       1203.06       1137.51        17.15 o
  -2   1  10       1181.45       1153.08        15.67 o
  -1   1  10       1435.21       1363.66        21.03 o
   0   1  10         37.27         42.26         3.34 o
   1   1  10       2161.07       2074.23        24.17 o
   2   1  10         27.34         28.68         2.78 o
   3   1  10       1048.00        984.05        12.94 o
   4   1  10        788.51        760.76        10.94 o
   5   1  10        597.76        563.15        10.31 o
   6   1  10       1310.88       1288.90        17.75 o
   7   1  10        881.17        844.23        15.00 o
   8   1  10         75.71         88.93         7.47 o
   9   1  10        456.36        467.63        14.33 o
  10   1  10        221.62        219.38        11.53 o
  11   1  10         71.34         85.36         7.26 o
  12   1  10         77.93         74.03        10.46 o
  13   1  10        104.64        110.62        12.06 o
  14   1  10         32.23         43.53        10.16 o
  15   1  10        235.91        272.13        30.97 o
  16   1  10        170.82        202.89        23.34 o
  17   1  10          9.75          6.89         9.82 o
 -15   2  10         21.34         13.34         6.69 o
 -14   2  10         84.32         83.20         7.94 o
 -13   2  10          0.33         -4.61         5.60 o
 -12   2  10         71.31         81.06         6.48 o
 -11   2  10          0.64          1.03         4.30 o
 -10   2  10          6.92         10.97         4.16 o
  -9   2  10         23.40         27.44         4.56 o
  -8   2  10          4.95          0.58         3.31 o
  -7   2  10          0.21          2.50         3.14 o
  -6   2  10        240.23        244.15         9.03 o
  -5   2  10         58.54         72.28         4.88 o
  -4   2  10          2.94         10.78         3.93 o
  -3   2  10         31.99         39.44         4.94 o
  -2   2  10          5.92          2.35         3.61 o
  -1   2  10          0.12         -0.91         2.28 o
   0   2  10        331.11        303.32         5.89 o
   1   2  10          1.17          1.15         2.10 o
   2   2  10        189.95        175.10         4.99 o
   3   2  10        156.27        143.40         4.83 o
   4   2  10         43.23         43.27         3.31 o
   5   2  10         59.39         52.83         3.79 o
   6   2  10          5.57          2.19         2.89 o
   7   2  10         19.97         14.21         3.76 o
   8   2  10        113.94         98.24         5.65 o
   9   2  10          6.67          4.51         4.63 o
  10   2  10          8.64          7.67         4.46 o
  11   2  10          0.01         -6.64         6.64 o
  12   2  10         12.71          9.11         8.55 o
  13   2  10         40.04         44.52         7.90 o
  14   2  10        118.57        148.72        11.02 o
  15   2  10          0.92         -4.02        11.67 o
  16   2  10         83.97        101.60        13.00 o
 -15   3  10        113.47        112.38         9.08 o
 -14   3  10        417.60        426.63        13.64 o
 -13   3  10          1.31          6.62         7.07 o
 -12   3  10         68.58         97.90         9.15 o
 -11   3  10        291.21        280.96        10.29 o
 -10   3  10        147.15        159.08         8.37 o
  -9   3  10         26.31         31.14         6.22 o
  -8   3  10        569.04        575.41        13.74 o
  -7   3  10         40.38         25.77         4.87 o
  -6   3  10        603.57        559.20        20.11 o
  -5   3  10        336.28        333.67        10.22 o
  -4   3  10          6.19          3.33         3.77 o
  -3   3  10        138.97        148.14        10.25 o
  -2   3  10       2020.66       1884.82        28.77 o
  -1   3  10         85.14        112.57         6.65 o
   0   3  10         59.65         62.39         3.93 o
   1   3  10       2016.42       2015.04        21.09 o
   2   3  10        353.23        337.97         6.82 o
   3   3  10        203.91        211.69         6.32 o
   4   3  10       1303.25       1286.94        17.44 o
   5   3  10        166.14        147.65         5.51 o
   6   3  10       1100.81       1110.08        12.94 o
   7   3  10        377.13        359.61         6.95 o
   8   3  10          7.84         14.74         3.75 o
   9   3  10        651.84        615.77        19.17 o
  10   3  10        241.31        256.69        14.19 o
  11   3  10         25.00         18.58         8.55 o
  12   3  10        223.35        273.81        20.20 o
  13   3  10        157.05        185.69        22.44 o
  14   3  10         16.94         15.01         9.19 o
  15   3  10          8.92          8.92         9.46 o
  16   3  10        121.41        137.86        21.99 o
 -14   4  10        557.49        587.93        23.11 o
 -13   4  10        807.86        762.88        33.21 o
 -12   4  10        412.28        401.11        18.37 o
 -11   4  10        680.46        669.81        22.82 o
 -10   4  10       1146.53       1182.48        30.39 o
  -9   4  10        376.28        370.59        12.20 o
  -8   4  10       1510.46       1481.80        24.41 o
  -7   4  10        560.02        561.48        12.35 o
  -6   4  10        570.00        543.40        12.13 o
  -5   4  10       1304.41       1252.35        23.99 o
  -4   4  10        671.15        688.38        15.11 o
  -3   4  10        427.75        408.09        11.14 o
  -2   4  10        604.02        667.97        12.71 o
  -1   4  10       1524.00       1441.14        21.05 o
   0   4  10        409.87        430.79        11.65 o
   1   4  10        131.70        129.97         6.43 o
   2   4  10        323.66        324.73         7.54 o
   3   4  10         82.91         93.70         4.56 o
   4   4  10        587.38        605.17         9.69 o
   5   4  10        271.14        296.65         6.60 o
   6   4  10         13.14         13.99         3.56 o
   7   4  10        323.28        323.14         9.17 o
   8   4  10         35.14         44.78         7.82 o
   9   4  10          7.64          4.00         4.90 o
  10   4  10          1.74         -2.40         5.15 o
  11   4  10         49.25         62.66         8.26 o
  12   4  10          0.33         21.54         9.52 o
  13   4  10         31.50         43.96         8.45 o
  14   4  10          9.70         27.10         9.82 o
  15   4  10          0.11         -9.19         9.19 o
 -13   5  10         62.15         65.54         9.77 o
 -12   5  10         98.44         88.19         9.96 o
 -11   5  10         23.48         24.69         8.08 o
 -10   5  10        178.66        186.47        10.50 o
  -9   5  10        181.69        167.15         9.87 o
  -8   5  10        231.40        241.01         9.57 o
  -7   5  10        367.94        357.62        11.27 o
  -6   5  10        197.69        187.81        10.79 o
  -5   5  10        177.97        181.86         8.20 o
  -4   5  10        466.01        462.31        17.77 o
  -3   5  10        817.87        803.44        13.57 o
  -2   5  10        174.36        185.02         8.26 o
  -1   5  10        798.70        769.37        16.03 o
   0   5  10        467.40        477.91        19.43 o
   1   5  10         63.15         75.20         4.35 o
   2   5  10        778.05        767.32        11.23 o
   3   5  10        636.95        608.16        10.51 o
   4   5  10        247.76        244.39         6.68 o
   5   5  10        396.68        408.69        11.10 o
   6   5  10        105.47        118.66         6.71 o
   7   5  10        315.81        287.59         8.70 o
   8   5  10        734.75        725.49        14.42 o
   9   5  10        109.54        115.03         7.34 o
  10   5  10        171.80        181.13        14.76 o
  11   5  10        116.20        117.77         9.38 o
  12   5  10        128.93        147.92         8.73 o
  13   5  10          2.71          6.61         7.42 o
  14   5  10        121.75        120.00        19.75 o
  15   5  10         64.61         87.07        18.85 o
 -12   6  10          2.75          0.00        15.26 o
 -11   6  10          1.15         -0.66         7.56 o
 -10   6  10          9.68         -4.34         6.75 o
  -9   6  10        174.31        199.63        11.21 o
  -8   6  10         48.03         40.56         7.20 o
  -7   6  10         14.98         20.30         6.39 o
  -6   6  10        174.32        170.49         7.44 o
  -5   6  10          4.05          3.67         4.34 o
  -4   6  10          9.31          5.82         4.63 o
  -3   6  10         32.86         41.48         5.97 o
  -2   6  10         12.04          9.25         5.06 o
  -1   6  10         44.87         56.49         7.51 o
   0   6  10          0.31         -4.41         4.41 o
   1   6  10         24.82         19.48         4.40 o
   2   6  10          1.18          1.70         3.43 o
   3   6  10        164.52        155.19         6.99 o
   4   6  10         93.72         98.50         8.01 o
   5   6  10          0.64          3.22         4.30 o
   6   6  10         63.08         64.67         5.99 o
   7   6  10          4.14         -1.14         4.63 o
   8   6  10          0.33         -4.36         4.36 o
   9   6  10         38.47         33.94         7.08 o
  10   6  10         20.40         15.56         7.26 o
  11   6  10         62.46         63.57         7.84 o
  12   6  10          4.37          3.38         7.59 o
  13   6  10         50.45         33.08         9.91 o
 -10   7  10         19.09         11.75        10.34 o
  -9   7  10         12.65         11.22        10.10 o
  -8   7  10        204.64        214.04        14.91 o
  -7   7  10         24.86         26.31         7.02 o
  -6   7  10          6.48          4.69        12.31 o
  -5   7  10         75.56        105.21         8.99 o
  -4   7  10         36.33         45.21         6.96 o
  -3   7  10        302.96        341.04        19.45 o
  -2   7  10        107.44        108.64         9.65 o
  -1   7  10         33.51         33.68        10.26 o
   0   7  10         51.74         60.42         7.21 o
   1   7  10         64.51         74.52         5.77 o
   2   7  10        243.41        266.03         8.75 o
   3   7  10        158.40        170.53         8.07 o
   4   7  10        276.11        299.50         9.82 o
   5   7  10          8.02          9.33         4.94 o
   6   7  10         11.41         11.88         5.11 o
   7   7  10        166.69        189.86         8.90 o
   8   7  10         32.14         35.97         5.59 o
   9   7  10        223.19        210.81         8.76 o
  10   7  10          2.28         -5.81         5.81 o
  11   7  10          7.17         -3.06         7.42 o
  12   7  10         85.37         86.43        12.91 o
  -8   8  10        240.67        220.81        26.03 o
  -7   8  10         42.78         61.93        18.85 o
  -6   8  10        542.83        534.97        34.11 o
  -5   8  10        284.51        264.79        26.93 o
  -4   8  10        134.16        151.72        13.79 o
  -3   8  10        541.91        530.48        15.84 o
  -2   8  10         14.41         13.84         7.72 o
  -1   8  10        122.93        135.29         9.45 o
   0   8  10        145.51        153.02        13.06 o
   1   8  10        194.15        197.99         8.46 o
   2   8  10        197.44        191.49        12.51 o
   3   8  10         32.73         35.58         5.41 o
   4   8  10         27.48         16.02         5.14 o
   5   8  10          4.33          5.83         4.96 o
   6   8  10        115.76        114.91         7.23 o
   7   8  10         29.20         31.54         5.68 o
   8   8  10          3.48         -5.19         8.41 o
   9   8  10         61.54         56.71         8.94 o
  10   8  10          7.99         -2.98         7.51 o
  11   8  10          3.54          9.87        14.36 o
  -4   9  10         97.71        108.61        21.54 o
  -3   9  10        369.93        404.82        27.83 o
  -2   9  10        118.31        103.11        12.06 o
  -1   9  10         66.59         70.20        11.09 o
   0   9  10         53.07         56.53        10.16 o
   1   9  10         84.41         94.22        14.12 o
   2   9  10        260.29        261.17        10.43 o
   3   9  10        101.08        110.69         8.02 o
   4   9  10         57.06         49.43        16.61 o
   5   9  10        139.15        118.58        13.63 o
   6   9  10         50.03         55.64        11.73 o
   7   9  10        126.38        119.02        13.28 o
   8   9  10        122.74        134.64        20.64 o
  -3  10  10         20.44         17.95        14.36 o
  -2  10  10          0.09         -0.90        13.46 o
  -1  10  10          1.51        -12.57        12.57 o
   0  10  10          5.10         12.57        14.36 o
   1  10  10         35.25         20.64        14.36 o
   2  10  10          0.11        -10.77        12.57 o
   3  10  10         12.23          4.92        10.46 o
   4  10  10          0.05         -8.62         8.62 o
   5  10  10          7.51         -3.59        13.46 o
 -14   1  11         18.84         13.33         6.71 o
 -13   1  11         66.57         70.43         7.94 o
 -12   1  11         27.99         19.28         7.22 o
 -11   1  11         91.73         77.77         6.95 o
 -10   1  11          0.88          0.91         4.39 o
  -9   1  11         17.11         15.80         4.33 o
  -8   1  11        663.11        648.01        14.18 o
  -7   1  11        582.74        561.85        11.46 o
  -6   1  11        109.72        104.69         6.11 o
  -5   1  11         98.99        103.04         5.96 o
  -4   1  11        920.97        864.80        12.31 o
  -3   1  11        108.35        110.39         5.18 o
  -2   1  11         13.86         26.12         4.83 o
  -1   1  11        932.88        896.40        13.09 o
   0   1  11         39.13         45.61         3.93 o
   1   1  11       1316.76       1273.53        26.45 o
   2   1  11        498.94        469.67         8.59 o
   3   1  11         72.60         68.08         5.73 o
   4   1  11       2374.63       2263.85        27.34 o
   5   1  11        206.64        220.02         7.36 o
   6   1  11          5.27          9.20         3.68 o
   7   1  11        489.65        445.17        10.98 o
   8   1  11        215.36        223.92        10.88 o
   9   1  11         28.27         22.09         6.38 o
  10   1  11        203.57        184.77        10.88 o
  11   1  11        163.18        197.57        14.60 o
  12   1  11         12.41          3.32         8.55 o
  13   1  11        249.50        259.97        25.13 o
  14   1  11        146.83        131.59        13.63 o
  15   1  11         34.15         42.98        26.48 o
  16   1  11        268.03        280.23        19.04 o
 -15   2  11        577.04        572.67        33.21 o
 -14   2  11        397.34        396.14        13.43 o
 -13   2  11        698.29        707.56        17.69 o
 -12   2  11        661.03        668.09        21.51 o
 -11   2  11        354.61        352.23        15.96 o
 -10   2  11       1747.06       1738.15        30.96 o
  -9   2  11       1890.80       1846.59        46.38 o
  -8   2  11        876.78        893.54        15.29 o
  -7   2  11       1237.91       1217.31        36.37 o
  -6   2  11        614.60        614.01        14.71 o
  -5   2  11        919.49        912.99        17.91 o
  -4   2  11        616.32        643.94        17.05 o
  -3   2  11       1586.57       1540.25        25.35 o
  -2   2  11       1271.59       1283.59        19.62 o
  -1   2  11       1060.11       1044.73        14.16 o
   0   2  11        193.94        195.78         5.75 o
   1   2  11        855.91        878.09        12.24 o
   2   2  11       1539.35       1556.99        17.26 o
   3   2  11       1669.10       1699.46        18.61 o
   4   2  11        131.48        110.32         4.69 o
   5   2  11        365.19        388.58         8.27 o
   6   2  11         99.97        121.82         6.65 o
   7   2  11        270.21        277.72         8.80 o
   8   2  11         19.72         26.81         6.55 o
   9   2  11        141.83        153.65         9.82 o
  10   2  11        281.70        347.66        23.79 o
  11   2  11         58.81         85.91        10.79 o
  12   2  11         21.16         20.03        10.32 o
  13   2  11         25.42         23.40        12.57 o
  14   2  11         68.16         86.75        13.46 o
  15   2  11         42.32         60.14        17.05 o
  16   2  11        117.94        109.51        20.64 o
 -14   3  11         49.58         53.37        14.06 o
 -13   3  11        113.28        105.67        10.16 o
 -12   3  11          1.14         20.67         7.59 o
 -11   3  11         32.94         20.20         8.89 o
 -10   3  11         71.00         84.94        10.79 o
  -9   3  11        285.00        289.06        13.53 o
  -8   3  11        170.35        178.64        19.17 o
  -7   3  11        205.01        198.75        13.21 o
  -6   3  11         69.23         57.32         6.07 o
  -5   3  11        409.44        410.62        11.77 o
  -4   3  11         98.44        112.49         7.16 o
  -3   3  11        716.62        696.17        23.82 o
  -2   3  11         27.56         26.48         6.03 o
  -1   3  11        274.48        298.87         9.24 o
   0   3  11        205.12        186.02         6.11 o
   1   3  11        327.07        289.67         6.58 o
   2   3  11       1056.43       1053.51        13.67 o
   3   3  11        430.75        435.71         9.45 o
   4   3  11        227.71        227.66         7.12 o
   5   3  11        147.22        151.23         7.09 o
   6   3  11        423.06        433.38         8.91 o
   7   3  11        106.26        108.92         5.79 o
   8   3  11        167.28        151.67        11.12 o
  10   3  11         83.28         67.32        15.26 o
  11   3  11         27.19          0.90        11.67 o
  12   3  11        211.35        235.17        23.34 o
  13   3  11        146.29        128.21        21.54 o
  14   3  11        196.60        192.73        21.54 o
  15   3  11         14.72          2.84         9.70 o
 -13   4  11          0.21          3.22        10.77 o
 -12   4  11         15.30         18.85         9.52 o
 -11   4  11        523.47        499.50        31.86 o
 -10   4  11          0.17         -3.73         7.91 o
  -9   4  11          6.11          4.71         6.89 o
  -8   4  11         62.47         57.13         6.77 o
  -7   4  11          0.12         -1.03         5.15 o
  -6   4  11          7.31          7.39         5.15 o
  -5   4  11         13.77         11.59         5.10 o
  -4   4  11          4.23          6.83         4.64 o
  -3   4  11         57.12         52.58         5.56 o
  -2   4  11        298.60        291.08         8.91 o
  -1   4  11         55.62         54.78         6.64 o
   0   4  11         45.37         46.45         4.88 o
   1   4  11       1025.94        984.73        17.87 o
   2   4  11        159.50        156.24         6.74 o
   3   4  11         82.08         77.24         5.01 o
   4   4  11          8.56         11.55         3.67 o
   5   4  11         58.27         50.61         5.11 o
   6   4  11          0.57         -0.69         4.16 o
   7   4  11          3.43          1.79         4.30 o
   8   4  11          5.82         11.84         5.36 o
   9   4  11          8.56         10.46         6.38 o
  10   4  11         20.88         24.37         6.50 o
  11   4  11         67.94         71.42        11.09 o
  12   4  11         93.16         86.14        19.75 o
  13   4  11          9.07          0.71        18.40 o
  14   4  11        129.24        199.20        16.47 o
  15   4  11          2.23         -1.80        14.36 o
 -12   5  11          1.59         -3.78         9.19 o
 -11   5  11          2.53         18.85         8.89 o
 -10   5  11         97.65        120.90        22.15 o
  -9   5  11         12.57         13.38         7.72 o
  -8   5  11          9.64         13.30         7.44 o
  -7   5  11         46.63         63.80         8.79 o
  -6   5  11          5.45          6.09         5.22 o
  -5   5  11         27.10         24.67         5.69 o
  -4   5  11        401.19        398.00        10.81 o
  -3   5  11          5.14          0.75         4.23 o
  -2   5  11         65.30         59.64         8.98 o
  -1   5  11        406.46        453.96        14.83 o
   0   5  11         59.24         62.31         6.95 o
   1   5  11         77.73         85.83         8.02 o
   2   5  11        193.84        216.91         7.71 o
   3   5  11          9.77          7.72         4.31 o
   4   5  11        130.98        138.70         8.22 o
   5   5  11        315.23        300.38         9.52 o
   6   5  11         33.36         35.11         5.69 o
   7   5  11        406.70        389.65        10.98 o
   8   5  11         17.07         11.92         5.54 o
   9   5  11         43.79         38.04         6.25 o
  10   5  11        165.88        194.22         9.26 o
  11   5  11         32.09         23.94         6.84 o
  12   5  11          9.50         -1.39         9.19 o
  13   5  11         25.11         28.46        12.12 o
  14   5  11         37.52         32.31        17.95 o
 -11   6  11        247.64        280.39        18.52 o
 -10   6  11        477.75        484.97        17.70 o
  -9   6  11         65.22         60.30        12.10 o
  -8   6  11        710.19        705.96        19.92 o
  -7   6  11        797.60        840.11        19.63 o
  -6   6  11        641.45        596.63        22.93 o
  -5   6  11        358.79        405.44        11.61 o
  -4   6  11        274.79        292.33        16.24 o
  -3   6  11        768.51        741.13        17.15 o
  -2   6  11        430.19        429.92        19.93 o
  -1   6  11        207.58        188.30        13.92 o
   0   6  11        398.81        432.14        15.29 o
   1   6  11         69.05         78.67         6.32 o
   2   6  11        680.28        715.92        13.34 o
   3   6  11         56.44         71.28         5.27 o
   4   6  11        280.40        283.11        14.77 o
   5   6  11        318.72        301.20        16.60 o
   6   6  11         39.21         42.69         8.31 o
   7   6  11         37.41         38.73         6.69 o
   8   6  11          3.50          0.82         5.94 o
   9   6  11        161.12        182.61        11.39 o
  10   6  11          8.44          9.99         6.79 o
  11   6  11          4.24          0.09         7.74 o
  12   6  11         66.67         89.78        12.18 o
  13   6  11          0.57         -9.87        15.26 o
  -9   7  11        113.65        119.48        11.25 o
  -8   7  11         16.29         21.37         8.31 o
  -7   7  11          2.15         10.92         7.94 o
  -6   7  11         66.24         71.11         9.21 o
  -5   7  11        360.91        385.81        18.65 o
  -4   7  11         91.25         78.50        10.25 o
  -3   7  11        127.29        146.33        12.49 o
  -2   7  11         52.48         43.41        11.08 o
  -1   7  11         34.11         25.49         7.30 o
   0   7  11        370.55        360.19        24.60 o
   1   7  11         93.07         99.47         8.28 o
   2   7  11         39.01         39.11         6.07 o
   3   7  11        207.12        229.41         9.32 o
   4   7  11         45.20         47.28         5.99 o
   5   7  11        270.04        277.03         9.92 o
   6   7  11        146.88        136.86         8.08 o
   7   7  11         91.34         99.19         7.67 o
   8   7  11         89.63        107.51         8.82 o
   9   7  11         34.28         25.58        10.16 o
  10   7  11         33.16         17.87         9.82 o
  11   7  11         15.09          8.08        14.36 o
  -6   8  11         33.14         47.57        17.05 o
  -5   8  11          1.31         -5.39        14.36 o
  -4   8  11         20.33          7.09         9.70 o
  -3   8  11          6.53        -11.67        11.67 o
  -2   8  11          2.82         -5.83         7.62 o
  -1   8  11          1.58          5.68         6.74 o
   0   8  11         34.31         38.80        11.68 o
   1   8  11         48.25         45.55         7.25 o
   2   8  11         16.66         13.04         5.43 o
   3   8  11         18.26         30.19         6.14 o
   4   8  11         47.46         50.84         6.12 o
   5   8  11          3.72         10.46         5.28 o
   6   8  11          9.09          7.15         7.87 o
   7   8  11          0.24          2.24         9.52 o
   8   8  11          0.07         -4.01         9.46 o
   9   8  11         16.16         31.42        15.26 o
  10   8  11          3.93          2.69        14.36 o
  -2   9  11          0.42         13.46        14.36 o
  -1   9  11         33.17         44.88        15.26 o
   0   9  11         25.27         28.72        10.79 o
   1   9  11         13.17         30.36        10.46 o
   2   9  11        150.81        132.06        18.85 o
   3   9  11         11.27          5.39        10.16 o
   4   9  11          0.81         -9.82         9.82 o
   5   9  11          0.72          5.53         9.82 o
   6   9  11          0.74         16.16        13.46 o
   7   9  11        150.89        166.95        22.44 o
  -3  10  11        123.12        118.48        19.75 o
  -2  10  11         57.76         61.04        17.95 o
  -1  10  11        100.90         99.63        19.75 o
   0  10  11        150.54        187.60        23.34 o
   1  10  11         75.92         68.22        17.95 o
   2  10  11          3.12         -5.39        14.36 o
 -13   0  12        256.82        276.46        23.34 o
 -12   0  12       1009.31       1059.59        48.92 o
 -11   0  12       1018.35       1044.97        29.11 o
 -10   0  12        653.03        677.96        22.44 o
  -9   0  12        794.32        807.56        25.13 o
  -8   0  12        211.54        223.28        13.92 o
  -7   0  12       1312.00       1248.36        49.82 o
  -6   0  12        620.12        629.50        29.62 o
  -5   0  12       2196.18       2077.29        34.94 o
  -4   0  12        875.89        893.49        16.88 o
  -3   0  12       2497.97       2401.89        33.92 o
  -2   0  12        766.52        769.29        17.04 o
  -1   0  12        358.20        387.16        15.23 o
   0   0  12        715.39        731.81        26.93 o
   1   0  12       2100.82       2094.71        36.40 o
   2   0  12         17.20         20.09         5.51 o
   3   0  12        541.04        584.76        30.99 o
   4   0  12        300.45        300.85        11.72 o
   5   0  12        795.55        826.81        20.02 o
   6   0  12        206.01        185.96        21.99 o
   7   0  12        237.49        273.87        26.48 o
   8   0  12        582.77        659.73        31.42 o
  10   0  12          2.41         -5.39        10.77 o
  11   0  12         13.26         14.36        12.57 o
  12   0  12         44.99         70.01        16.16 o
  13   0  12        397.14        473.93        29.62 o
  14   0  12         10.35          3.59        13.46 o
  15   0  12          7.40          9.87        15.26 o
 -14   1  12         31.56         22.85        20.20 o
 -13   1  12          4.93          9.56         7.74 o
 -12   1  12         31.26         25.84         7.94 o
 -11   1  12          2.76         -0.97         6.55 o
 -10   1  12        174.14        172.22        12.01 o
  -9   1  12         41.85         36.52         6.40 o
  -8   1  12        142.38        137.18         8.16 o
  -7   1  12          0.50          2.27         4.70 o
  -6   1  12         75.22         76.11         5.98 o
  -5   1  12         38.25         31.57         3.98 o
  -4   1  12          5.31          3.31         4.09 o
  -3   1  12         57.52         64.61         4.62 o
  -2   1  12         85.22         75.78         5.08 o
  -1   1  12        485.89        458.63         9.44 o
   0   1  12        729.93        702.04        14.53 o
   1   1  12         99.82         95.52         5.42 o
   2   1  12        758.41        725.58        11.38 o
   3   1  12         29.40         32.57         4.31 o
   4   1  12        129.04        114.64         5.97 o
   5   1  12        116.08        108.22         6.47 o
   6   1  12        203.71        186.18         9.19 o
   7   1  12         48.40         52.74         7.59 o
   8   1  12        229.24        197.17        10.88 o
   9   1  12         52.26         53.86        14.36 o
  10   1  12        143.24        168.96        26.48 o
  11   1  12        136.88        131.54        13.33 o
  12   1  12        152.97        136.35        20.20 o
  13   1  12         49.75         57.42        11.09 o
  14   1  12        155.05        197.99        16.18 o
  15   1  12         11.68          6.61        11.22 o
 -13   2  12        348.79        372.25        24.18 o
 -12   2  12          3.86         -0.63        11.07 o
 -11   2  12         10.79          6.30         7.40 o
 -10   2  12         23.20         13.46         6.74 o
  -9   2  12         22.97         31.28         5.91 o
  -8   2  12         15.72         11.60         4.93 o
  -7   2  12          5.15          9.40         4.46 o
  -6   2  12          0.05         -4.83         5.42 o
  -5   2  12         74.83         69.32         7.74 o
  -4   2  12         24.11         24.53         5.26 o
  -3   2  12         76.44         67.22         6.84 o
  -2   2  12         60.00         58.98         5.19 o
  -1   2  12        632.87        593.70        10.92 o
   0   2  12         44.27         40.82         5.15 o
   1   2  12        320.13        307.34         6.89 o
   2   2  12         17.12         20.92         3.36 o
   3   2  12         51.83         52.77         4.02 o
   4   2  12        119.25        122.85         5.49 o
   5   2  12          0.74          1.30         4.91 o
   6   2  12          2.23          5.09         8.60 o
   7   2  12          9.80          5.18         6.18 o
   8   2  12          4.49         19.53         7.91 o
   9   2  12         15.51         16.16        11.67 o
  10   2  12          2.86          7.18        11.67 o
  11   2  12         17.25         19.75        13.46 o
  12   2  12          6.76          4.49        13.46 o
  13   2  12         48.51         68.22        17.05 o
  14   2  12          7.05          7.18        14.36 o
  15   2  12         45.98         44.88        17.05 o
 -13   3  12         24.87         49.37        16.16 o
 -12   3  12         41.96         49.17        10.79 o
 -11   3  12        130.48        126.06        12.91 o
 -10   3  12          0.17         -4.49         8.25 o
  -9   3  12        165.98        157.88        18.40 o
  -8   3  12         25.53         28.28         7.50 o
  -7   3  12         14.26         18.17         5.53 o
  -6   3  12         97.79         79.96         7.16 o
  -5   3  12          0.74          5.11         5.00 o
  -4   3  12         42.07         27.49         6.89 o
  -3   3  12        144.18        171.27        10.32 o
  -2   3  12        191.47        210.30         9.69 o
  -1   3  12        641.70        607.08        13.02 o
   0   3  12          2.46         -2.54         3.85 o
   1   3  12          2.33          0.31         3.04 o
   2   3  12        723.67        688.15        11.18 o
   3   3  12        211.08        200.28         7.92 o
   4   3  12          3.58          5.24         4.06 o
   5   3  12        257.06        234.93         8.66 o
   6   3  12          1.81          5.60         4.00 o
   7   3  12         42.43         35.32         6.43 o
   8   3  12        177.90        166.55        12.58 o
   9   3  12         43.48         50.27        14.36 o
  10   3  12          1.78         -6.28        10.77 o
  11   3  12        272.33        267.48        24.24 o
  12   3  12         28.25         36.80        15.26 o
  13   3  12          7.21         13.46        14.36 o
  14   3  12        133.08        148.62        14.91 o
 -12   4  12        588.91        600.84        28.72 o
 -11   4  12        356.26        354.94        35.46 o
 -10   4  12        876.55        877.41        69.56 o
  -9   4  12        759.53        780.58        22.31 o
  -8   4  12        580.63        537.96        17.79 o
  -7   4  12        594.11        605.50        18.66 o
  -6   4  12        317.81        300.24        12.18 o
  -5   4  12        681.32        691.33        16.47 o
  -4   4  12        982.52        990.34        23.87 o
  -3   4  12        881.99        898.11        22.03 o
  -2   4  12        276.51        299.24        11.16 o
  -1   4  12        467.41        501.81        12.24 o
   0   4  12       1536.35       1577.92        24.01 o
   1   4  12        546.41        573.93        12.86 o
   2   4  12        184.43        170.29         7.96 o
   3   4  12        400.52        410.33        11.00 o
   4   4  12         99.74        107.97         6.72 o
   5   4  12        281.99        282.40         9.38 o
   6   4  12         27.66         36.87         5.35 o
   7   4  12        300.70        318.84        11.18 o
   8   4  12        326.49        329.00        17.14 o
   9   4  12        120.47        128.47        13.00 o
  10   4  12          7.85          7.08         8.82 o
  11   4  12          7.46          6.28        13.46 o
  12   4  12        220.46        236.97        25.13 o
  13   4  12          4.12         -6.73         9.52 o
  14   4  12         19.35         24.24        16.16 o
 -11   5  12         92.12        106.81        17.95 o
 -10   5  12          5.39          5.51         9.19 o
  -9   5  12          0.41          1.36         8.99 o
  -8   5  12          2.86          4.84         7.50 o
  -7   5  12        173.69        157.95        11.63 o
  -6   5  12         59.25         67.23         9.03 o
  -5   5  12        147.76        147.91        10.87 o
  -4   5  12        174.52        192.63         8.70 o
  -3   5  12        100.87        102.98         6.93 o
  -2   5  12        109.27         99.72        11.79 o
  -1   5  12          6.33          4.76         5.42 o
   0   5  12        363.95        346.01        10.74 o
   1   5  12        212.10        229.36         9.19 o
   2   5  12         40.11         49.89         5.94 o
   3   5  12        161.74        173.18         9.48 o
   4   5  12         32.21         29.51         6.34 o
   5   5  12         87.36         92.30         7.49 o
   6   5  12         90.79         86.68        17.89 o
   7   5  12         33.72         24.20         7.19 o
   8   5  12          6.09          7.97         7.04 o
   9   5  12         52.27         52.61        18.11 o
  10   5  12        180.70        188.98        12.44 o
  11   5  12         20.13         22.89        11.22 o
  12   5  12        247.38        284.54        28.72 o
  13   5  12         20.93         17.95        16.16 o
  -9   6  12          7.60          9.16         9.19 o
  -8   6  12         81.87         79.29        11.73 o
  -7   6  12         24.93         28.44         7.90 o
  -6   6  12          9.29         28.12         7.77 o
  -5   6  12         61.27         62.97         7.50 o
  -4   6  12         80.61         92.42        13.46 o
  -3   6  12          0.45          2.87         8.96 o
  -2   6  12        105.10        124.06        33.66 o
  -1   6  12        452.28        432.48        15.98 o
   0   6  12         30.45         38.01         6.55 o
   1   6  12         11.01          6.47         6.87 o
   2   6  12          2.47         -5.21         5.21 o
   3   6  12          2.69         -2.86         5.05 o
   4   6  12         56.19         51.05         9.85 o
   5   6  12         20.99         26.14         7.51 o
   6   6  12          0.49         -1.25         8.81 o
   7   6  12         24.70         18.15         6.45 o
   8   6  12          6.03         15.10         6.61 o
   9   6  12         41.37         47.77         7.64 o
  10   6  12         57.21         69.92        10.01 o
  11   6  12         26.51         17.22         8.97 o
  12   6  12         75.57         61.93        18.85 o
  -8   7  12          8.78         20.64        15.26 o
  -7   7  12          1.19          6.55        10.01 o
  -6   7  12         71.40         93.93        30.97 o
  -5   7  12         11.90          7.18        11.67 o
  -4   7  12          0.84          5.39        10.77 o
  -3   7  12        217.98        213.63        20.64 o
  -2   7  12          1.62         -9.87        10.77 o
  -1   7  12          6.54         12.10        12.57 o
   0   7  12        103.90        108.39         9.05 o
   1   7  12          0.63         -0.27         6.19 o
   2   7  12         15.45         13.11         5.57 o
   3   7  12          5.66         11.26         6.26 o
   4   7  12          2.31          4.71         6.28 o
   5   7  12        231.39        244.91        11.79 o
   6   7  12         68.37         62.48         9.98 o
   7   7  12          0.82         -0.07         7.22 o
   8   7  12         54.07         56.86        11.73 o
   9   7  12         19.64         21.99        11.22 o
  10   7  12          1.74          7.18        14.36 o
  -4   8  12        159.76        167.85        19.75 o
  -3   8  12        102.48        148.10        18.85 o
  -2   8  12        269.12        294.41        25.13 o
  -1   8  12        119.62        116.97        16.61 o
   0   8  12        132.29        138.96        11.22 o
   1   8  12        153.35        160.40        10.06 o
   2   8  12         72.83         71.53         9.80 o
   3   8  12        161.61        161.25        11.69 o
   4   8  12        101.11        109.21        13.33 o
   5   8  12         86.64         92.46        12.69 o
   6   8  12         11.36          6.83         9.82 o
   7   8  12        205.00        222.31        16.81 o
   8   8  12          1.23          0.00        14.36 o
  -1   9  12         86.36         95.15        18.85 o
   0   9  12         23.91         25.84        10.46 o
   1   9  12         70.48         71.07        12.36 o
   2   9  12         20.94         20.20        11.42 o
   3   9  12         77.50         80.10        13.63 o
   4   9  12         28.15         44.88        17.05 o
   5   9  12          8.85        -12.57        13.46 o
 -13   1  13         30.12         42.55        11.22 o
 -12   1  13         24.98         15.68         8.36 o
 -11   1  13          1.53          4.95         6.45 o
 -10   1  13         44.61         42.09         7.01 o
  -9   1  13          9.69         12.08         6.14 o
  -8   1  13         33.12         23.56         6.16 o
  -7   1  13          7.50          9.64         5.36 o
  -6   1  13         54.53         31.51         5.60 o
  -5   1  13         24.02         25.31         5.33 o
  -4   1  13          0.90         -0.92         4.24 o
  -3   1  13        226.17        200.41         7.99 o
  -2   1  13          0.46          2.17         3.74 o
  -1   1  13         24.15         21.42         4.14 o
   0   1  13        171.13        147.62         6.55 o
   1   1  13         10.56         16.44         3.97 o
   2   1  13        158.91        151.83         7.46 o
   3   1  13         23.74         24.07         4.87 o
   4   1  13          4.71          6.82         5.96 o
   5   1  13         59.91         63.58         6.74 o
   6   1  13        248.56        233.39        11.02 o
   7   1  13          1.62         -9.87         9.87 o
   8   1  13         44.79         47.57        13.46 o
   9   1  13        161.32        165.16        19.75 o
  10   1  13          3.64          8.08         8.89 o
  11   1  13          1.33         -1.76         8.55 o
  12   1  13        116.59        125.54        13.92 o
  13   1  13         46.05         60.95        12.01 o
  14   1  13        175.07        187.75        21.09 o
 -12   2  13        606.38        666.16        19.46 o
 -11   2  13        538.00        611.37        18.28 o
 -10   2  13        201.84        207.45        14.82 o
  -9   2  13        797.26        794.56        20.68 o
  -8   2  13        325.98        345.11        17.10 o
  -7   2  13       1145.75       1169.60        27.23 o
  -6   2  13        550.68        567.05        18.04 o
  -5   2  13       1627.48       1643.60        52.87 o
  -4   2  13        744.96        782.20        20.45 o
  -3   2  13        172.05        183.55         8.64 o
  -2   2  13        717.07        733.96        13.46 o
  -1   2  13        733.86        740.91        21.05 o
   0   2  13        608.29        615.29        12.66 o
   1   2  13        663.25        670.83        13.29 o
   2   2  13        243.83        245.92         8.72 o
   3   2  13        634.30        653.89        12.31 o
   4   2  13        195.41        185.74         9.29 o
   5   2  13        417.73        449.24        15.76 o
   6   2  13        560.55        590.62        28.72 o
   7   2  13        333.74        362.63        24.24 o
   8   2  13         55.71         74.50        15.26 o
   9   2  13         43.95         66.42        15.26 o
  10   2  13        174.37        186.70        21.54 o
  11   2  13        253.37        236.07        24.24 o
  12   2  13         32.31         48.47        16.16 o
  13   2  13          3.44         18.85        16.16 o
  14   2  13         15.55         15.26        15.26 o
 -11   3  13         17.88         24.73         9.82 o
 -10   3  13        296.79        307.34        17.50 o
  -9   3  13          0.14         13.69         8.82 o
  -8   3  13         91.24         79.95         9.48 o
  -7   3  13          3.00         10.08         7.30 o
  -6   3  13         76.03         87.39         9.48 o
  -5   3  13         12.91         14.86         7.18 o
  -4   3  13         53.52         35.81         6.40 o
  -3   3  13         17.74         17.96         5.65 o
  -2   3  13        297.53        271.52         9.75 o
  -1   3  13        153.54        151.32         8.67 o
   0   3  13        208.49        226.19         8.90 o
   1   3  13          3.09          1.83         3.79 o
   2   3  13          7.20         13.35         4.17 o
   3   3  13        122.05        117.94        10.81 o
   4   3  13        166.30        166.58         9.01 o
   5   3  13          4.15         -2.70         4.46 o
   6   3  13         30.73         17.95        11.67 o
   7   3  13         70.27         74.14        10.16 o
   8   3  13        129.35        113.10        17.05 o
   9   3  13          2.84         11.67        11.67 o
  10   3  13        230.63        269.28        24.24 o
  11   3  13         44.20         35.90        16.16 o
  12   3  13         50.53         90.66        18.85 o
  13   3  13          2.11        -14.36        14.36 o
 -10   4  13        140.93        135.63        21.99 o
  -9   4  13          6.11          2.72         8.82 o
  -8   4  13          2.25         11.67         7.64 o
  -7   4  13         47.34         42.01         8.50 o
  -6   4  13          1.82         11.81         7.35 o
  -5   4  13          8.06          6.39         7.18 o
  -4   4  13          7.25          1.55         6.73 o
  -3   4  13        341.33        306.17        11.93 o
  -2   4  13          0.63         -4.67         4.67 o
  -1   4  13        138.49        142.20         9.00 o
   0   4  13          7.27         11.89         5.61 o
   1   4  13          1.41          1.23         4.64 o
   2   4  13        487.09        446.44        12.08 o
   3   4  13         24.39         34.49         6.05 o
   4   4  13          0.97         -1.71         5.18 o
   5   4  13          9.50          8.03         6.03 o
   6   4  13          0.14          0.46         5.29 o
   7   4  13         20.57         32.35         7.84 o
   8   4  13         16.18          6.75         8.55 o
   9   4  13         44.02         63.73        15.26 o
  10   4  13          0.39         12.57        13.46 o
  11   4  13         71.80         67.32        17.05 o
  12   4  13         16.15         -7.18        14.36 o
  13   4  13          0.13          0.00        15.26 o
  -9   5  13          1.69         11.29         9.82 o
  -8   5  13          1.49          1.80         8.89 o
  -7   5  13         62.32         59.74        10.73 o
  -6   5  13          8.67          4.39         7.72 o
  -5   5  13        146.50        148.08        11.71 o
  -4   5  13        306.26        305.23        11.91 o
  -3   5  13         72.60         53.29         8.79 o
  -2   5  13          9.41         17.17         6.89 o
  -1   5  13          3.63         10.28         7.18 o
   0   5  13        262.06        235.84        15.50 o
   1   5  13          0.50          1.58         5.26 o
   2   5  13         65.45         72.80         7.82 o
   3   5  13        107.69        110.21         8.59 o
   4   5  13         25.59         49.43         7.74 o
   5   5  13          1.51         -6.38         6.38 o
   6   5  13         51.79         52.63         7.16 o
   7   5  13         37.65         48.08         8.42 o
   8   5  13         11.27         10.71        13.55 o
   9   5  13         52.72         43.41        17.05 o
  10   5  13         25.27         29.98        11.09 o
  11   5  13         40.28         62.83        17.95 o
  12   5  13         15.03         25.13        17.95 o
  -8   6  13        151.37        146.31        20.64 o
  -7   6  13        354.59        427.00        16.15 o
  -6   6  13        402.12        430.11        39.05 o
  -5   6  13        403.88        439.48        15.53 o
  -4   6  13        147.91        182.21        19.75 o
  -3   6  13        447.36        448.80        26.93 o
  -2   6  13        413.22        424.56        26.03 o
  -1   6  13        531.58        598.18        41.74 o
   0   6  13         27.25         17.62         6.51 o
   1   6  13        172.85        174.96        10.53 o
   2   6  13        188.21        208.74        11.24 o
   3   6  13        357.91        363.40        11.72 o
   4   6  13         29.60         37.62         6.73 o
   5   6  13        320.57        333.02        14.12 o
   6   6  13        109.02        121.56        16.80 o
   7   6  13        119.46        120.79        10.68 o
   8   6  13         17.26         12.91        10.32 o
   9   6  13         22.35         37.28        20.64 o
  10   6  13        175.04        200.14        26.66 o
  -5   7  13          6.99          6.28        12.57 o
  -4   7  13         11.80          5.39        12.57 o
  -3   7  13         22.11         30.52        13.46 o
  -2   7  13          6.28          4.49        11.67 o
  -1   7  13         85.81         84.29        12.01 o
   0   7  13          6.88          8.94         7.42 o
   1   7  13         38.21         55.90         8.63 o
   2   7  13          1.14         -2.95         5.81 o
   3   7  13         25.61         33.45         8.26 o
   4   7  13         59.07         56.49        16.16 o
   5   7  13         77.11         77.14        12.36 o
   6   7  13         10.53         12.15        13.02 o
   7   7  13          0.60         -6.02         9.82 o
   8   7  13         69.76         78.09        17.95 o
   9   7  13         25.17         44.88        17.05 o
  -1   8  13          1.38         -0.90        13.46 o
   0   8  13         57.94         61.72         9.82 o
   1   8  13         73.49         74.32        12.36 o
   2   8  13         11.74          9.42        10.16 o
   3   8  13          2.86         -9.42         9.52 o
   4   8  13         35.08         31.94        10.73 o
   5   8  13         44.53         61.93        17.95 o
   6   8  13          0.68          1.80        15.26 o
  -1   9  13         19.11         21.54        16.16 o
   0   9  13         38.08         22.44        16.16 o
   1   9  13         17.93         48.47        17.95 o
 -12   0  14        185.44        214.53        24.24 o
 -11   0  14        430.25        448.41        30.97 o
 -10   0  14        133.29        145.91        33.66 o
  -9   0  14        647.13        625.91        32.76 o
  -8   0  14        275.62        300.71        16.36 o
  -7   0  14        909.30        952.67        27.09 o
  -6   0  14        710.47        745.19        19.44 o
  -5   0  14         51.11         56.86         8.32 o
  -4   0  14        776.06        831.06        60.14 o
  -3   0  14         96.28        118.88        11.09 o
  -2   0  14       1709.91       1749.67        40.30 o
  -1   0  14       1003.75        970.80        36.80 o
   0   0  14        191.10        209.23        25.13 o
   1   0  14        274.63        274.17        14.56 o
   2   0  14        153.05        139.81        16.61 o
   3   0  14        638.85        685.45        22.85 o
   4   0  14        546.71        600.49        29.62 o
   5   0  14        357.05        369.81        25.13 o
   6   0  14        250.14        238.76        22.44 o
   7   0  14        127.99        127.46        17.95 o
  10   0  14        239.96        271.97        24.24 o
  11   0  14         42.65         69.12        16.16 o
  12   0  14          3.23         -7.18        14.36 o
  13   0  14          1.20        -14.36        14.36 o
 -11   1  14          3.74          2.01         7.04 o
 -10   1  14          0.94          3.76         6.87 o
  -9   1  14         59.16         62.31         7.81 o
  -8   1  14          6.73          2.43        10.73 o
  -7   1  14         62.17         56.94         8.26 o
  -6   1  14          2.19         -3.10         6.33 o
  -5   1  14          0.19          1.26        10.45 o
  -4   1  14         15.31         24.21         7.09 o
  -3   1  14        133.23        133.80         7.36 o
  -2   1  14         18.70         15.25         4.80 o
  -1   1  14          0.54         -4.24         4.24 o
   0   1  14          3.57          3.08         5.09 o
   1   1  14         35.74         21.48         5.69 o
   2   1  14          4.46          6.84         5.41 o
   3   1  14          0.85          1.89         5.99 o
   4   1  14         35.16         31.35         8.55 o
   5   1  14          2.67          8.80         7.91 o
   6   1  14         48.96         40.89         9.52 o
   7   1  14          2.59         24.24        13.46 o
   8   1  14         12.44         19.75        12.57 o
   9   1  14          0.38          1.80        12.57 o
  10   1  14         54.82         55.24        28.27 o
  11   1  14          1.88          7.44        11.22 o
  12   1  14         24.50         24.98        11.09 o
  13   1  14         24.99         36.20        11.37 o
 -10   2  14          3.01         14.16        20.20 o
  -9   2  14          3.89         14.94         9.87 o
  -8   2  14          1.44         -1.36         8.55 o
  -7   2  14         13.41         12.51         6.74 o
  -6   2  14         12.17         15.52         6.44 o
  -5   2  14          0.50         -3.72         5.83 o
  -4   2  14         11.56         14.64         6.04 o
  -3   2  14          2.98         -2.09         5.70 o
  -2   2  14          8.87          8.22         5.36 o
  -1   2  14         49.78         55.82         7.74 o
   0   2  14        240.67        235.01         9.98 o
   1   2  14         29.10         28.57         5.81 o
   2   2  14          0.89         -4.63         4.63 o
   3   2  14          5.43          5.72         6.40 o
   4   2  14         11.96          1.90         8.53 o
   5   2  14          5.79         11.67        10.77 o
   6   2  14          9.14          2.69        10.77 o
   7   2  14          9.87          1.80        11.67 o
   8   2  14         15.08         -8.98        11.67 o
   9   2  14          5.88         17.95        13.46 o
  10   2  14         10.82          9.87        13.46 o
  11   2  14         96.64        124.77        19.75 o
  12   2  14         79.38        101.43        19.75 o
 -10   3  14        123.84        114.64        13.28 o
  -9   3  14         87.78         85.78        12.06 o
  -8   3  14          2.79          8.57         9.19 o
  -7   3  14          1.87         -3.66         7.72 o
  -6   3  14         48.86         38.50         8.71 o
  -5   3  14          7.66          6.28         7.77 o
  -4   3  14         25.04         30.36         6.77 o
  -3   3  14          1.87          3.48         6.04 o
  -2   3  14         33.56         28.67         6.65 o
  -1   3  14        129.22        147.04         9.21 o
   0   3  14          0.20         -2.78         6.64 o
   1   3  14          0.35          2.24         6.98 o
   2   3  14          4.65          2.68         4.68 o
   3   3  14          0.11         -5.34         5.34 o
   4   3  14         99.30        106.58        11.37 o
   5   3  14          1.01         -9.87         9.87 o
   6   3  14          6.65         -6.28        10.77 o
   7   3  14         16.43         17.05        12.57 o
   8   3  14          2.35         -2.69        11.67 o
   9   3  14         26.95         13.46        13.46 o
  10   3  14         12.36          7.52        10.10 o
  11   3  14         65.33         81.68        18.85 o
  12   3  14        120.66        200.16        26.03 o
  -9   4  14        610.64        672.83        40.84 o
  -8   4  14        193.33        184.10        38.15 o
  -7   4  14        674.47        702.00        24.02 o
  -6   4  14        347.11        374.38        20.64 o
  -5   4  14        248.32        268.30        14.41 o
  -4   4  14         94.00         88.05         8.94 o
  -3   4  14        670.67        673.52        15.35 o
  -2   4  14        151.93        154.40         9.76 o
  -1   4  14        278.76        272.96        13.39 o
   0   4  14        317.20        339.73        14.75 o
   1   4  14        700.66        754.56        21.32 o
   2   4  14        113.67        119.58         9.30 o
   3   4  14        420.49        478.95        15.70 o
   4   4  14        180.51        211.98        11.86 o
   5   4  14        286.76        326.65        21.35 o
   6   4  14         59.10         45.92         6.95 o
   7   4  14          6.39          9.81         8.55 o
   8   4  14        131.58        138.17        13.63 o
  10   4  14         48.64         56.55        17.95 o
  11   4  14         23.96         53.86        17.95 o
  -7   5  14          1.56          0.90         8.89 o
  -6   5  14          0.18         -8.89         8.89 o
  -5   5  14         43.25         54.77         8.73 o
  -4   5  14          2.51         15.06         7.42 o
  -3   5  14        117.44        111.55        12.01 o
  -2   5  14         74.69         57.53        10.46 o
  -1   5  14         18.76          8.08         8.89 o
   0   5  14         76.62         74.21        11.22 o
   1   5  14         13.28         12.94         6.85 o
   2   5  14        122.34        102.36         9.33 o
   3   5  14         42.27         38.34         7.77 o
   4   5  14         27.13         31.08         9.65 o
   5   5  14          0.75         -2.83         6.05 o
   6   5  14         24.20         27.95         7.48 o
   7   5  14          4.14          5.89         7.59 o
   8   5  14         70.08         76.00        12.36 o
   9   5  14        101.43         96.04        17.95 o
  10   5  14         40.59         47.31        14.81 o
  -6   6  14         39.67         37.70        16.16 o
  -4   6  14         26.74         12.57        12.57 o
  -3   6  14         40.16         29.42        10.10 o
  -2   6  14         93.98        114.33        12.69 o
  -1   6  14         91.64         81.82        19.75 o
   0   6  14         53.72         46.74        10.16 o
   1   6  14          6.42          9.43         8.57 o
   2   6  14         23.26         16.00         8.00 o
   3   6  14         21.19         25.35         6.84 o
   4   6  14          1.12          4.72         7.22 o
   5   6  14          0.65         -8.89         8.89 o
   6   6  14         70.72         76.06        12.36 o
   7   6  14         43.79         26.03        10.79 o
   8   6  14          7.99          3.25        19.75 o
   9   6  14         26.56         20.64        15.26 o
  -3   7  14         25.70         61.04        17.05 o
  -2   7  14        291.43        299.80        26.93 o
  -1   7  14         43.79         18.85        14.36 o
   0   7  14         60.86         53.86        17.05 o
   1   7  14         24.95          8.14         9.19 o
   2   7  14         26.99         31.36        13.98 o
   3   7  14          0.10         -5.80        13.02 o
   4   7  14         25.16         22.20        22.44 o
   5   7  14          0.06         -5.79         9.19 o
   6   7  14         14.49         36.80        17.05 o
   7   7  14         50.82         51.16        17.05 o
  -3   8  14        177.73        169.65        23.34 o
  -2   8  14          3.81         -5.39        14.36 o
  -1   8  14        154.13        198.37        24.24 o
   0   8  14        130.47        133.74        20.64 o
   1   8  14         52.28         67.32        18.85 o
   2   8  14        125.32        144.51        21.54 o
   3   8  14         17.68         21.54        16.16 o
 -10   1  15         77.76         90.66        18.85 o
  -9   1  15          2.75         -3.53         7.74 o
  -8   1  15          6.18          7.24         9.70 o
  -7   1  15         71.11         68.99        11.37 o
  -6   1  15         60.70         78.23        11.09 o
  -5   1  15         75.51         63.12         8.39 o
  -4   1  15          4.77          5.88         6.38 o
  -3   1  15         13.34         19.53         7.91 o
  -2   1  15         31.31         47.57        10.77 o
  -1   1  15          0.27         -5.83         6.98 o
   0   1  15          0.23          7.22        10.32 o
   1   1  15         50.42         65.85        20.64 o
   2   1  15          2.40          5.82        11.67 o
   3   1  15          4.07          5.83         8.25 o
   4   1  15         17.41         17.05        13.02 o
   5   1  15         39.59         58.44        10.46 o
   6   1  15          2.49         17.95        12.57 o
   7   1  15         17.57         22.44        14.36 o
   8   1  15          0.10         -1.80        13.46 o
   9   1  15          1.16        -12.57        12.57 o
  10   1  15         16.90         15.26        14.36 o
  11   1  15          6.32         11.93        10.77 o
  -9   2  15        325.59        327.62        24.24 o
  -8   2  15        316.61        322.03        18.37 o
  -7   2  15         88.90         97.23        12.76 o
  -6   2  15        174.92        165.89        16.97 o
  -5   2  15        105.30        130.36        10.34 o
  -4   2  15        666.14        661.64        18.77 o
  -3   2  15        522.08        522.43        17.36 o
  -2   2  15        242.61        223.43        15.26 o
  -1   2  15        262.09        274.35        19.75 o
   0   2  15         46.37         32.71         7.92 o
   1   2  15        653.37        667.20        18.28 o
   2   2  15        200.13        203.15        15.19 o
   3   2  15        290.64        293.64        16.81 o
   4   2  15        212.89        229.74        15.54 o
   5   2  15         51.49         31.42        13.46 o
   6   2  15        402.34        443.41        27.83 o
   7   2  15        100.88         96.94        17.05 o
   8   2  15        247.08        276.46        25.13 o
   9   2  15         93.58         85.27        17.95 o
  10   2  15         20.74          7.18        15.26 o
  11   2  15         20.36         53.86        17.05 o
  -8   3  15         17.05         30.44        13.02 o
  -7   3  15         26.03         25.60         8.27 o
  -6   3  15        193.69        215.57        25.00 o
  -5   3  15        133.98        137.74        11.00 o
  -4   3  15          8.24          5.86         7.35 o
  -3   3  15          3.04         -8.32         8.32 o
  -2   3  15         24.23         37.74         8.47 o
  -1   3  15         42.97         64.68        10.77 o
   0   3  15          6.46          9.44        11.67 o
   1   3  15         30.38         22.44         8.89 o
   2   3  15         31.78         20.61         9.19 o
   3   3  15         61.98         63.86        10.46 o
   4   3  15          0.11         -9.87        11.67 o
   5   3  15          7.46          4.49        11.67 o
   6   3  15          4.23         15.04         9.19 o
   7   3  15         27.52         33.21        14.36 o
   8   3  15         71.13         60.14        16.16 o
   9   3  15          0.88         16.16        14.36 o
  10   3  15          4.11         -5.39        15.26 o
  11   3  15         43.00         52.06        18.85 o
  -6   4  15         54.25         66.17        10.94 o
  -5   4  15         18.61         15.51         8.11 o
  -4   4  15         15.91         11.54         6.50 o
  -3   4  15          3.13         -1.50         7.26 o
  -2   4  15          7.36         -2.86         7.04 o
  -1   4  15          4.55         -4.88         8.98 o
   0   4  15         32.61         36.80         9.52 o
   1   4  15          1.01          7.15         8.55 o
   2   4  15         13.60         10.74         8.55 o
   3   4  15          0.05         -6.55         6.55 o
   4   4  15         57.83         69.77         8.94 o
   5   4  15         19.55         18.16         7.42 o
   6   4  15         33.90         23.28         9.82 o
   7   4  15          1.13          6.16         9.19 o
   8   4  15          1.32        -13.46        13.46 o
  10   4  15         60.17         24.24        17.95 o
  -5   5  15         73.97         98.19        25.58 o
  -4   5  15        125.79        121.26        10.68 o
  -3   5  15        265.53        268.78        16.74 o
  -2   5  15          3.81         15.08        16.16 o
  -1   5  15         12.57          5.59         8.55 o
   0   5  15         12.06          6.73        12.12 o
   1   5  15          2.83          0.66         8.55 o
   2   5  15          8.68          2.47         7.42 o
   3   5  15         36.31         49.28        16.31 o
   4   5  15          0.21         -7.26         7.26 o
   5   5  15         40.05         25.50        11.72 o
   6   5  15         22.50         27.33         8.42 o
   7   5  15          0.02          3.59        10.16 o
   8   5  15        105.82        126.56        20.64 o
  -4   6  15         12.35         -8.98        13.46 o
  -3   6  15        184.15        219.01        24.24 o
  -2   6  15        212.01        209.14        24.24 o
  -1   6  15        168.21        144.51        20.64 o
   0   6  15        265.72        240.56        23.34 o
   1   6  15         12.77          0.00        12.57 o
   2   6  15         35.92         15.81         9.82 o
   3   6  15        191.54        202.32        14.30 o
   4   6  15         84.00         74.47        10.34 o
   5   6  15         11.26         21.95        10.46 o
   6   6  15         86.96         60.14        17.95 o
   7   6  15        108.94        122.97        21.54 o
  -4   7  15          0.28         27.83        17.05 o
  -3   7  15         42.75         37.70        17.05 o
  -2   7  15          0.17         -0.90        14.36 o
  -1   7  15         77.01         61.04        17.95 o
   0   7  15         97.25        115.79        18.85 o
   1   7  15          0.50         -8.98        12.57 o
   2   7  15         19.30         25.58        10.79 o
   3   7  15         27.17          6.28        14.36 o
   4   7  15         21.92         41.29        17.05 o
  -3   0  16        216.27        256.71        23.34 o
  -2   0  16          7.66         -1.80        12.57 o
  -1   0  16        737.93        762.06        35.90 o
   0   0  16         79.31         70.01        15.26 o
   1   0  16        255.85        279.15        23.34 o
   2   0  16        128.26         96.04        17.05 o
   3   0  16         29.97         43.08        14.36 o
   4   0  16        487.06        462.26        29.62 o
   5   0  16         37.41         40.39        15.26 o
   6   0  16        222.87        241.45        24.24 o
  10   0  16          7.33          3.59        15.26 o
  -8   1  16        242.40        250.43        22.44 o
  -7   1  16         87.35         86.17        17.05 o
  -6   1  16          9.32          8.69         8.82 o
  -5   1  16          3.96          7.21        18.40 o
  -4   1  16        107.36        146.31        18.85 o
  -3   1  16        104.23        119.38        17.95 o
  -2   1  16          9.29         14.36        12.57 o
  -1   1  16          5.00         -0.13        15.71 o
   0   1  16          6.27          8.98         8.25 o
   1   1  16         34.34         45.68        10.10 o
   2   1  16          2.96         13.56        10.32 o
   3   1  16         13.64         21.09         9.52 o
   4   1  16         50.02         61.64        37.70 o
   5   1  16          0.58         -4.01        13.02 o
   6   1  16          0.67        -12.57        12.57 o
   7   1  16          0.64         15.26        14.36 o
   8   1  16         15.37         49.37        16.16 o
  10   1  16          3.15        -13.46        13.46 o
  -7   2  16          9.50         -0.90        14.36 o
  -6   2  16         33.86         47.13        10.68 o
  -5   2  16         46.04         55.79        10.61 o
  -4   2  16         97.56         94.67        14.07 o
  -3   2  16         21.75         15.39        10.77 o
  -2   2  16         67.72         72.71        16.16 o
  -1   2  16          4.42         -8.25         8.25 o
   0   2  16          0.02         -0.17         8.55 o
   1   2  16          6.80         12.37         8.82 o
   2   2  16         18.88          7.74         9.87 o
   3   2  16          5.47          1.80         8.55 o
   4   2  16          3.10          8.08        13.46 o
   5   2  16         17.70         19.75        14.36 o
   6   2  16          5.03         23.34        15.26 o
   7   2  16          0.86          8.08        13.46 o
   8   2  16          0.01         17.05        15.26 o
  -9   3  16         56.85         53.86        17.95 o
  -8   3  16         55.04         89.76        18.85 o
  -7   3  16        240.96        289.03        29.62 o
  -6   3  16         25.97         14.36        15.26 o
  -5   3  16         91.66        113.11        10.78 o
  -4   3  16         23.26         41.44         8.60 o
  -3   3  16          8.24         11.03         7.68 o
  -2   3  16          7.02          1.16         8.55 o
  -1   3  16         35.16         47.99        10.46 o
   0   3  16         86.12         90.69        11.73 o
   1   3  16         36.19         48.04        10.46 o
   2   3  16          7.83         12.63         9.19 o
   3   3  16          2.02         -5.39        12.57 o
   4   3  16         21.54         15.26        13.46 o
   5   3  16         10.45          8.98        13.46 o
   6   3  16         47.27         54.75        15.26 o
   7   3  16          7.98         19.75        14.36 o
   8   3  16          0.10          2.69        14.36 o
   9   3  16          0.11          1.80        15.26 o
  -9   4  16         45.63         29.62        17.95 o
  -8   4  16        101.29        103.22        21.54 o
  -7   4  16         37.77         27.83        17.05 o
  -6   4  16        123.11        121.18        19.75 o
  -5   4  16        332.11        300.70        26.93 o
  -4   4  16        168.67        123.87        19.75 o
  -3   4  16         14.91         25.36        16.16 o
  -2   4  16        175.55        174.13        20.64 o
  -1   4  16         45.38         31.42         9.52 o
   0   4  16         28.28         20.64         9.82 o
   1   4  16        187.68        217.25        21.99 o
   2   4  16        241.68        267.57        16.74 o
   3   4  16          3.95         -1.35         8.89 o
   4   4  16        266.23        324.03        26.93 o
   5   4  16         46.50         64.31        21.09 o
   6   4  16        119.06        137.00        14.27 o
   7   4  16         63.61         46.31        18.40 o
   8   4  16         27.14         25.13        16.16 o
  -7   5  16         95.49         58.34        18.85 o
  -6   5  16          4.86         11.67        16.16 o
  -5   5  16         31.83         18.85        15.26 o
  -4   5  16         14.25          8.98        14.36 o
  -3   5  16        149.03        171.44        22.44 o
  -2   5  16          0.46         -6.28        12.57 o
  -1   5  16          0.41         -4.49        12.57 o
   0   5  16         27.44         -0.90        12.57 o
   1   5  16        158.16        184.01        22.44 o
   2   5  16         82.24         56.55        16.16 o
   3   5  16          0.36          9.87        10.16 o
   4   5  16          0.96         -0.01         8.04 o
   5   5  16          8.27         17.78         8.78 o
   6   5  16          9.06         17.95        14.36 o
  -5   6  16          0.17        -14.36        14.36 o
  -4   6  16          2.48          3.59        15.26 o
  -3   6  16         62.24         57.45        17.95 o
  -2   6  16          0.39        -13.46        13.46 o
  -1   6  16         32.18         45.78        16.16 o
   0   6  16         92.60        103.22        19.75 o
   1   6  16         53.35         66.42        17.05 o
   2   6  16         12.63         20.64        16.16 o
   3   6  16         40.28         46.30        12.01 o
   4   6  16         54.41         50.67        12.36 o
  -4   1  17          2.48         -2.69        12.57 o
  -3   1  17         11.83         14.36        14.36 o
  -2   1  17         44.65         25.13        14.36 o
  -1   1  17        139.00        163.33        14.27 o
   0   1  17          3.39          0.00         8.89 o
   1   1  17          4.87         -4.04         9.52 o
   2   1  17         72.96         94.67        14.81 o
   3   1  17         84.26        109.67        14.81 o
   4   1  17         45.00         57.91        12.01 o
   5   1  17          0.18          0.33        10.46 o
   6   1  17         63.28        103.22        19.75 o
   7   1  17          1.87         -5.39        14.36 o
  -6   2  17        173.58        186.70        23.34 o
  -5   2  17         10.26         40.39        16.16 o
  -4   2  17         26.91         18.85        14.36 o
  -3   2  17         96.04         91.56        17.95 o
  -2   2  17          4.03          6.40         9.70 o
  -1   2  17        190.82        183.30        14.91 o
   0   2  17        135.34         89.76        17.95 o
   1   2  17          4.29         12.93        10.10 o
   2   2  17        364.92        393.72        22.44 o
   3   2  17          7.85          4.40         9.82 o
   4   2  17         82.18        105.92        18.85 o
   5   2  17         92.11         83.48        17.95 o
   6   2  17         45.23         12.57        15.26 o
   7   2  17         25.92          6.28        15.26 o
  -8   3  17         37.06         61.04        19.75 o
  -7   3  17         20.80         35.01        18.85 o
  -6   3  17          1.39        -13.46        13.46 o
  -5   3  17        268.11        305.18        28.72 o
  -4   3  17          1.93        -11.67        14.36 o
  -3   3  17         20.79         17.05        14.36 o
  -2   3  17         15.48         17.05        15.26 o
  -1   3  17        115.17        146.31        20.64 o
   0   3  17        111.94        113.99        19.75 o
   1   3  17         23.32         36.80        16.16 o
   2   3  17          9.32         17.05        14.36 o
   3   3  17          6.44          8.98        13.46 o
   4   3  17         17.31         22.44        15.26 o
   5   3  17          2.26          0.00        12.57 o
   6   3  17         14.25         37.70        16.16 o
  -6   4  17         99.60        102.33        19.75 o
  -5   4  17         96.54        104.12        19.75 o
  -4   4  17         10.08         13.46        14.36 o
  -3   4  17          3.61         10.77        14.36 o
  -2   4  17         48.71         23.34        15.26 o
  -1   4  17        130.70         92.45        17.95 o
   0   4  17          1.35          0.90        13.46 o
   1   4  17         44.34         35.01        16.16 o
   2   4  17         17.59         22.44        16.16 o
   3   4  17         26.65          9.87        15.26 o
   4   4  17          1.41         -5.39        12.57 o
   5   4  17          6.30          9.87        14.36 o
  -4   5  17         36.86         38.60        17.95 o
  -3   5  17          2.05         18.85        15.26 o
  -2   5  17         80.51         79.89        17.95 o
  -1   5  17          6.78         -0.90        14.36 o
   0   5  17          2.49          3.59        15.26 o
   1   5  17          9.11         12.57        15.26 o
   2   5  17         23.24         53.86        17.95 o
   3   5  17         34.61          3.59        15.26 o
  -2   0  18        137.25        140.03        20.64 o
  -1   0  18          1.07        -12.57        12.57 o
   0   0  18        266.92        271.97        25.13 o
   1   0  18          1.17         21.54        14.36 o
   2   0  18         11.97          5.39        14.36 o
   3   0  18         43.91         70.01        18.85 o
   4   0  18         55.47         36.80        17.95 o
   5   0  18          6.41         12.57        16.16 o
  -4   1  18          6.70          0.00        15.26 o
  -3   1  18        244.10        345.58        30.52 o
  -2   1  18         95.21        119.38        20.64 o
  -1   1  18          1.27          1.80        15.26 o
   0   1  18         12.48          9.21         9.82 o
   1   1  18         27.75         16.16        10.79 o
   2   1  18          0.95          6.68        10.10 o
   3   1  18          8.40          2.27        10.73 o
   4   1  18          0.42          6.88        10.46 o
   5   1  18         48.33         46.68        17.95 o
  -6   2  18          7.98          7.18        16.16 o
  -5   2  18          6.64          4.49        15.26 o
  -4   2  18         51.39         45.78        17.95 o
  -3   2  18        109.73        172.34        23.34 o
  -2   2  18          1.05         -2.69        14.36 o
  -1   2  18         38.64         34.11        16.16 o
   0   2  18         12.25          5.39        15.26 o
   1   2  18          1.88          7.18        14.36 o
   2   2  18          0.88         12.10        10.46 o
   3   2  18          0.42         35.90        15.26 o
   4   2  18         13.89         11.67        15.26 o
  -4   3  18         54.57         36.80        17.05 o
  -3   3  18         43.34         55.65        17.95 o
  -2   3  18         19.10         21.54        16.16 o
  -1   3  18         54.93         67.32        17.95 o
   0   3  18         56.59         51.16        17.05 o
   1   3  18        143.84        149.90        21.54 o
   2   3  18          0.36         -8.08        14.36 o
   3   3  18          1.11          0.00        14.36 o
                                                
