# Supplementary material for: A systematic structural study of halogen bonding versus hydrogen bonding within competitive supramolecular systems
Source: IUCrJ. 2015 Jul 30;2(Pt 5):498–510. doi: 10.1107/S2052252515010854 (PMC4547818; doi:10.1107/S2052252515010854)
Supplement: Supplementary file 7 [file m-02-00498-BrCO5sup7.hkl]

#
# h,k,l, Fc-squared, Fo-squared, sigma(Fo-squared), status flag
#
data_BrCO5
_shelx_title ' BrCO5 in P-1'
_shelx_refln_list_code          4
_shelx_F_calc_maximum      229.63
_exptl_crystal_F_000       552.00
_reflns_d_resolution_high  0.6768

loop_
 _space_group_symop_operation_xyz
 'x, y, z'
 '-x, -y, -z'

_cell_length_a     9.3718
_cell_length_b     9.6497
_cell_length_c    14.1666
_cell_angle_alpha  98.672
_cell_angle_beta  105.769
_cell_angle_gamma 110.884

_shelx_F_squared_multiplier     1.000

loop_
 _refln_index_h
 _refln_index_k
 _refln_index_l
 _refln_F_squared_calc
 _refln_F_squared_meas
 _refln_F_squared_sigma
 _refln_observed_status
   1   0   0         48.31         51.10         1.04 o
   2   0   0       3198.00       3301.11        23.03 o
   3   0   0       1273.63       1266.13         8.71 o
   4   0   0        386.81        401.09         4.31 o
   5   0   0       1316.93       1415.85        11.48 o
   6   0   0         58.34         55.84         2.75 o
   7   0   0         20.23         26.11         2.98 o
   8   0   0       1308.12       1237.66        14.50 o
   9   0   0         25.10         35.37         6.33 o
  10   0   0        241.73        234.85        22.51 o
  11   0   0         22.43          8.64        21.59 o
  12   0   0          1.13         28.61        26.45 o
 -12   1   0         13.27         -0.54        21.59 o
 -11   1   0         46.41         32.93        15.27 o
 -10   1   0        307.17        338.11        13.39 o
  -9   1   0        312.10        300.85         9.75 o
  -8   1   0        136.45        133.62         5.11 o
  -7   1   0         56.99         62.01         3.13 o
  -6   1   0          7.58          3.65         1.64 o
  -5   1   0       5058.94       5065.22        31.66 o
  -4   1   0       2173.67       2268.78        15.39 o
  -3   1   0       1857.77       1934.94        12.80 o
  -2   1   0       3870.26       4302.40        36.29 o
  -1   1   0        489.44        425.91         6.75 o
   0   1   0        662.30        536.04         7.79 o
   1   1   0        990.95        934.40         9.85 o
   2   1   0        325.25        320.43         3.58 o
   3   1   0       9565.41       9900.62        66.72 o
   4   1   0        664.53        840.85         7.92 o
   5   1   0       4609.69       4575.61        34.41 o
   6   1   0       1279.91       1221.06        11.97 o
   7   1   0         26.24         26.62         3.35 o
   8   1   0         16.91          7.68         4.30 o
   9   1   0         10.50          3.40         6.61 o
  10   1   0        444.10        489.91        29.39 o
  11   1   0        358.37        342.27        41.57 o
 -12   2   0          5.31         13.50        21.59 o
 -11   2   0          1.92          4.58        12.58 o
 -10   2   0        380.78        385.07        13.62 o
  -9   2   0        588.06        563.70        10.22 o
  -8   2   0       2267.06       2167.13        18.99 o
  -7   2   0       4541.27       4536.53        30.13 o
  -6   2   0        278.97        295.11         5.50 o
  -5   2   0       1510.70       1683.95        13.93 o
  -4   2   0       2547.78       2832.88        20.03 o
  -3   2   0        741.29        849.99         8.12 o
  -2   2   0       3141.84       3072.92        43.25 o
  -1   2   0         47.61         67.41         5.23 o
   0   2   0       3429.29       3232.95        37.99 o
   1   2   0       5819.16       6032.08        65.57 o
   2   2   0        153.49        169.23         4.36 o
   3   2   0         54.22         47.22         2.71 o
   4   2   0          5.36         -1.65         1.88 o
   5   2   0        256.38        238.23         5.73 o
   6   2   0       1619.65       1591.86        17.09 o
   7   2   0        314.53        287.49         8.05 o
   8   2   0       2179.75       2143.37        29.32 o
   9   2   0        714.81        726.24        24.09 o
  10   2   0        126.84         99.87        28.61 o
  11   2   0        177.33        151.16        33.47 o
 -13   3   0         14.33         -7.56        23.21 o
 -12   3   0        151.98        152.78        29.69 o
 -11   3   0         77.31         51.02        11.81 o
 -10   3   0          0.99          3.49         4.75 o
  -9   3   0         90.21         79.01         4.89 o
  -8   3   0        194.39        202.84         5.53 o
  -7   3   0        215.64        228.62         4.43 o
  -6   3   0        562.80        627.61         7.51 o
  -5   3   0         98.40         85.97         2.72 o
  -4   3   0       8931.05       9378.17        82.75 o
  -3   3   0        255.86        266.31         8.10 o
  -2   3   0        313.46        342.12         8.96 o
  -1   3   0       1294.79       1306.73        23.04 o
   0   3   0        210.55        160.59         3.34 o
   1   3   0        252.48        156.14         3.88 o
   2   3   0        987.08        991.08        25.51 o
   3   3   0       2950.78       2800.67        29.76 o
   4   3   0       5254.02       5043.70        43.09 o
   5   3   0        815.48        787.84        10.27 o
   6   3   0       2101.17       1997.28        20.61 o
   7   3   0        259.91        276.54         8.88 o
   8   3   0          0.75          0.37         6.41 o
   9   3   0         69.40         61.95        14.13 o
  10   3   0        120.61        123.63        31.31 o
 -13   4   0        116.70         92.85        28.07 o
 -12   4   0        197.23        255.45        20.51 o
 -11   4   0          1.21         -0.38         7.87 o
 -10   4   0         31.36         64.87         6.30 o
  -9   4   0        211.94        241.45         7.51 o
  -8   4   0        555.53        506.79         8.63 o
  -7   4   0          0.71          4.96         2.04 o
  -6   4   0        213.28        174.36         3.97 o
  -5   4   0         94.27         66.93         3.62 o
  -4   4   0        552.29        593.92        10.41 o
  -3   4   0       2254.91       2354.45        30.61 o
  -2   4   0       2061.51       1933.31        35.68 o
  -1   4   0       3299.52       3141.93        44.11 o
   0   4   0       2537.30       2603.49        32.32 o
   1   4   0       1568.44       1607.94        21.90 o
   2   4   0       2808.54       2951.95        34.23 o
   3   4   0          0.63          4.44         3.04 o
   4   4   0        995.92        986.14        12.80 o
   5   4   0        658.58        644.58        10.14 o
   6   4   0        368.23        319.52         9.79 o
   7   4   0        804.85        814.42        20.29 o
   8   4   0        174.16        159.80        17.24 o
  10   4   0         36.80         -7.56        24.83 o
 -13   5   0         38.30         35.27        14.76 o
 -12   5   0         58.51         34.53        12.73 o
 -11   5   0        277.72        274.66        17.06 o
 -10   5   0          8.72         14.89         5.36 o
  -9   5   0        267.75        298.43         8.20 o
  -8   5   0         39.05         17.20         3.60 o
  -7   5   0        970.73       1047.44        17.38 o
  -6   5   0       1174.51       1234.12        15.61 o
  -5   5   0        343.72        340.52         8.59 o
  -4   5   0        237.53        245.37         7.13 o
  -3   5   0      10117.59       9855.06       135.70 o
  -2   5   0        278.23        233.49         8.78 o
  -1   5   0         28.02         29.38         4.38 o
   0   5   0        133.52        134.96         6.49 o
   1   5   0         38.83         55.12         3.66 o
   2   5   0        481.06        473.30         8.65 o
   3   5   0        132.27        144.65         6.29 o
   4   5   0        538.89        544.09        10.69 o
   5   5   0       1282.61       1327.66        18.68 o
   6   5   0         47.40         61.45         7.04 o
   7   5   0        110.28        138.88        50.21 o
   8   5   0         11.67          8.64        21.05 o
 -13   6   0         12.28         13.50        16.74 o
 -12   6   0         71.33         75.57        23.75 o
 -11   6   0         34.76         67.57         8.50 o
 -10   6   0        149.82        152.63         8.99 o
  -9   6   0         24.46         61.88         5.35 o
  -8   6   0        346.05        332.85         9.25 o
  -7   6   0        251.81        173.43         7.20 o
  -6   6   0          1.72          4.33         3.26 o
  -5   6   0        124.03         83.27         5.49 o
  -4   6   0       1497.64       1506.66        22.92 o
  -3   6   0         59.84         49.16         6.93 o
  -2   6   0         49.13         45.14         4.77 o
  -1   6   0        223.35        221.73        10.11 o
   0   6   0       1649.84       1593.80        32.45 o
   1   6   0        129.32        112.66         6.96 o
   2   6   0       1732.79       1674.26        35.68 o
   3   6   0        269.84        275.21        29.15 o
   4   6   0        128.30        110.36         8.33 o
   5   6   0        467.19        438.48        15.54 o
   6   6   0         90.11        108.17        13.93 o
   7   6   0        585.54        635.98        29.68 o
 -13   7   0         16.89         14.04        17.82 o
 -12   7   0          1.76          1.98         9.42 o
 -11   7   0         63.45         38.60         8.45 o
 -10   7   0        135.88        107.93         7.68 o
  -9   7   0         12.27         17.03         5.08 o
  -8   7   0         22.68          1.12         4.43 o
  -7   7   0        175.83        172.09         9.03 o
  -6   7   0        469.11        590.79        12.36 o
  -5   7   0        498.53        528.64        15.81 o
  -4   7   0        335.87        261.62         9.96 o
  -3   7   0         66.12         75.64         5.53 o
  -2   7   0        897.20        759.97        16.31 o
  -1   7   0        825.80        858.24        21.76 o
   0   7   0        234.11        274.09        48.59 o
   1   7   0         71.27         66.40        12.42 o
   2   7   0       1432.36       1333.43        31.87 o
   3   7   0        532.84        529.51        29.69 o
   4   7   0         18.20         22.27         7.09 o
   5   7   0        595.57        637.42        17.59 o
   6   7   0         35.70         30.23        17.82 o
 -13   8   0          1.05         14.04        17.82 o
 -12   8   0          0.01         10.32         9.60 o
 -11   8   0         27.55         55.58         9.25 o
 -10   8   0         62.83         98.19         8.36 o
  -9   8   0          1.07          2.54         5.55 o
  -8   8   0         29.45         61.13         7.51 o
  -7   8   0        162.09        125.47         9.15 o
  -6   8   0        337.80        307.04        11.00 o
  -5   8   0        250.19        346.39        12.77 o
  -4   8   0        144.03        122.48        12.23 o
  -3   8   0         78.38        138.22        10.69 o
  -2   8   0         12.53         25.37        10.80 o
  -1   8   0         10.92          2.70         9.72 o
   0   8   0        742.36        780.09        32.39 o
   1   8   0        782.28        744.46        32.39 o
   2   8   0        101.09        120.39        17.82 o
   3   8   0         46.76         42.68        11.22 o
   4   8   0        207.19        209.16        13.89 o
   5   8   0        250.24        272.30        32.12 o
 -12   9   0         10.34         18.69        10.25 o
 -11   9   0         35.68         22.73         9.52 o
 -10   9   0         14.89         12.27         7.65 o
  -9   9   0          1.37          8.71         6.24 o
  -8   9   0         56.49         82.71         8.97 o
  -7   9   0         19.46         61.49         7.73 o
  -6   9   0        190.99        150.35        15.59 o
  -5   9   0        368.48        452.91        15.04 o
  -4   9   0         45.62         30.00        10.25 o
  -3   9   0         27.62         15.12        11.34 o
  -2   9   0        125.63         88.00        15.12 o
  -1   9   0        122.55         57.22        14.58 o
   0   9   0        148.43        191.11        19.97 o
   1   9   0         42.31         12.96        14.04 o
   2   9   0          3.24         -7.83        10.69 o
   3   9   0         63.12         81.17        20.24 o
   4   9   0        127.99        183.01        24.29 o
   5   9   0          6.13          8.64        18.89 o
 -12  10   0         63.95         66.69        29.15 o
 -11  10   0          0.30         -7.42        17.47 o
 -10  10   0        101.16        119.44        12.10 o
  -9  10   0          4.66         -2.88         7.95 o
  -8  10   0         34.91         25.75         7.47 o
  -7  10   0         40.81         52.59         8.15 o
  -6  10   0        408.27        343.22        15.25 o
  -5  10   0          1.60          0.27         9.99 o
  -4  10   0         38.37         80.67        11.45 o
  -3  10   0          0.60         -6.21         9.16 o
  -2  10   0        157.53        185.17        21.59 o
  -1  10   0          7.04         19.97        15.66 o
   0  10   0          0.22          4.81        10.67 o
   1  10   0          2.51         26.99        16.74 o
   2  10   0        285.27        314.73        29.15 o
   3  10   0         18.51         48.59        20.51 o
   4  10   0          0.02          5.40        18.89 o
 -11  11   0         11.43         14.06        11.83 o
 -10  11   0         18.92          7.48         9.45 o
  -9  11   0          4.99         -3.27        10.75 o
  -8  11   0          4.99          7.19         8.62 o
  -7  11   0        156.51        182.85        11.72 o
  -6  11   0         12.51         19.44         8.72 o
  -5  11   0          1.18         22.67        15.66 o
  -4  11   0          0.82          7.24        11.05 o
  -3  11   0         51.63         40.08        12.20 o
  -2  11   0         20.29         23.05        12.02 o
  -1  11   0          2.99          4.05        11.83 o
   0  11   0         22.43         22.33        12.58 o
   1  11   0         90.40        161.42        24.83 o
   2  11   0         21.11         -3.24        20.51 o
   3  11   0          2.28         -2.70        19.97 o
 -11  12   0          2.42         -5.96        18.09 o
 -10  12   0          3.66          8.89        10.69 o
  -9  12   0         16.27         24.79        17.82 o
  -8  12   0          7.32         11.53         9.28 o
  -7  12   0         56.20         70.79        14.51 o
  -6  12   0          7.52         28.07        18.35 o
  -5  12   0         10.69         24.83        17.28 o
  -4  12   0         57.90         95.36        15.07 o
  -3  12   0         51.55         62.56        14.28 o
  -2  12   0         22.02         30.37        13.90 o
  -1  12   0         25.37         12.24        14.11 o
   0  12   0          3.80          2.16        21.05 o
   1  12   0         35.95         17.82        22.67 o
  -9  13   0          1.21         16.20        21.05 o
  -8  13   0         25.74         54.31        13.28 o
  -7  13   0          1.30          9.18        20.51 o
  -6  13   0          9.34         29.15        21.05 o
  -5  13   0          0.37          0.00        19.43 o
  -4  13   0          6.03        -11.34        18.35 o
  -3  13   0         82.72         75.64        16.14 o
  -2  13   0         87.34         93.21        16.96 o
  -1  13   0         14.28          4.33        15.29 o
  -6  14   0          0.15        -11.88        22.13 o
  -5  14   0          8.06         30.77        23.75 o
   4 -14   1          0.08        -19.43        19.43 o
   5 -14   1          1.85         -2.16        21.05 o
   6 -14   1          0.81         20.51        22.67 o
   7 -14   1          0.50        -22.13        22.13 o
   1 -13   1         20.59         18.16        15.43 o
   2 -13   1         44.70         90.23        16.58 o
   3 -13   1          9.85         17.49        14.06 o
   4 -13   1          6.91         24.16        14.49 o
   5 -13   1         28.46         29.15        19.97 o
   6 -13   1         12.27         12.96        19.97 o
   7 -13   1          6.68         28.87        14.58 o
   8 -13   1         31.65         44.49        12.55 o
   9 -13   1          3.47        -10.80        18.35 o
  -1 -12   1         46.33         37.79        22.67 o
   0 -12   1          1.24         -1.89        14.58 o
   1 -12   1        143.00        183.71        24.02 o
   2 -12   1         41.49         44.32        18.09 o
   3 -12   1         46.34         59.55        14.12 o
   4 -12   1          1.12          4.04        12.40 o
   5 -12   1          0.17         15.66        17.28 o
   6 -12   1         72.00         71.20        13.55 o
   7 -12   1         82.37         66.46        11.84 o
   8 -12   1          5.15         -1.90        10.56 o
   9 -12   1          2.02         -6.49        14.31 o
  10 -12   1          3.00          1.15        12.37 o
  -3 -11   1          1.79         -5.40        19.97 o
  -2 -11   1         35.44         36.71        20.51 o
  -1 -11   1         13.17         44.81        19.97 o
   0 -11   1         89.98        101.49        20.51 o
   1 -11   1         16.07         39.41        17.82 o
   2 -11   1         71.58         62.62        18.35 o
   3 -11   1         62.59         50.75        17.82 o
   4 -11   1         53.48         56.94        12.02 o
   5 -11   1          1.09         32.93        16.20 o
   6 -11   1        218.85        240.28        14.20 o
   7 -11   1         20.00         -1.45         7.49 o
   8 -11   1         11.94         32.24        12.96 o
   9 -11   1          9.56         25.40         9.85 o
  10 -11   1          3.96          2.75         9.52 o
  11 -11   1          3.22          2.25        12.02 o
  -4 -10   1        112.81        104.73        23.21 o
  -3 -10   1        101.48        165.73        23.75 o
  -2 -10   1         44.73         96.63        21.05 o
  -1 -10   1        193.40        227.28        23.75 o
   0 -10   1        217.48        202.98        22.13 o
   1 -10   1        430.61        363.32        25.91 o
   2 -10   1        115.05        185.71        21.05 o
   3 -10   1         29.33         47.51        15.12 o
   4 -10   1         10.33         48.59        15.12 o
   5 -10   1        185.44        241.29        19.73 o
   6 -10   1          9.63         37.17         9.00 o
   7 -10   1          1.08          5.23        17.73 o
   8 -10   1         11.87         13.04         8.50 o
   9 -10   1         77.16         58.95         9.39 o
  10 -10   1          3.50         10.72         7.99 o
  11 -10   1          4.79         -9.04         9.04 o
  12 -10   1        104.26        148.59        22.13 o
  -6  -9   1         65.03         59.92        22.67 o
  -5  -9   1          6.65         11.88        19.43 o
  -4  -9   1        139.94        113.37        21.59 o
  -3  -9   1        167.06        207.30        23.75 o
  -2  -9   1          0.63          0.54        14.58 o
  -1  -9   1        322.82        413.53        27.53 o
   0  -9   1         70.32        128.48        17.82 o
   1  -9   1          9.39         -0.54        11.34 o
   2  -9   1        123.01        130.64        16.20 o
   3  -9   1        170.95        158.18        16.74 o
   4  -9   1        133.01        118.47         9.24 o
   5  -9   1          9.56          3.24         8.02 o
   6  -9   1        211.26        196.36        11.56 o
   7  -9   1        232.84        306.89        12.26 o
   8  -9   1         46.56         60.08         8.25 o
   9  -9   1         32.95         14.07         7.53 o
  10  -9   1          3.56          9.32         7.60 o
  11  -9   1         10.00         -2.54        12.39 o
  12  -9   1         77.61         94.47        11.49 o
  -6  -8   1        129.58        178.69        24.83 o
  -5  -8   1         21.66         32.81        12.40 o
  -4  -8   1         78.60         84.44        10.59 o
  -3  -8   1        107.01        125.90        13.17 o
  -2  -8   1        183.33        171.67        19.43 o
  -1  -8   1        478.02        384.37        23.21 o
   0  -8   1          5.05          7.56        10.80 o
   1  -8   1        250.87        246.17        19.43 o
   2  -8   1        580.89        623.26        18.51 o
   3  -8   1        191.67        234.92         9.74 o
   4  -8   1        738.80        675.33        14.40 o
   5  -8   1        900.10       1044.27        29.95 o
   6  -8   1        106.22         94.10        17.14 o
   7  -8   1          8.59          3.24         6.50 o
   8  -8   1          4.53         10.02         6.31 o
   9  -8   1        120.72         92.35         9.20 o
  10  -8   1        112.48        148.76         8.49 o
  11  -8   1         97.52         70.96         9.28 o
  12  -8   1         38.08         42.53         9.62 o
  -6  -7   1        113.27        128.52        14.69 o
  -5  -7   1        140.81        164.83        10.85 o
  -4  -7   1        240.48        237.89        12.97 o
  -3  -7   1        259.13        289.09        16.03 o
  -2  -7   1        421.51        436.57        18.35 o
  -1  -7   1         11.82         16.47         6.87 o
   0  -7   1         95.88        111.32         9.35 o
   1  -7   1         21.16         14.87         8.10 o
   2  -7   1          4.64          4.90         3.01 o
   3  -7   1         58.39         80.79         5.25 o
   4  -7   1         85.25         41.44         4.33 o
   5  -7   1        278.49        272.81         9.26 o
   6  -7   1         58.52        100.16         6.01 o
   7  -7   1        324.93        360.82        14.81 o
   8  -7   1       1270.12       1358.79        22.11 o
   9  -7   1         95.32         95.69         6.78 o
  10  -7   1         25.90         44.91         6.47 o
  11  -7   1          1.04         -1.89         7.08 o
  12  -7   1         98.19         45.83        15.12 o
  13  -7   1          0.34         10.57        34.82 o
  -7  -6   1        466.65        460.37        25.55 o
  -6  -6   1          7.77         -3.67         7.33 o
  -5  -6   1        279.07        300.50        12.62 o
  -4  -6   1        277.53        293.62        11.36 o
  -3  -6   1       1697.76       1670.69        36.44 o
  -2  -6   1         34.53         53.81         9.45 o
  -1  -6   1        397.56        374.52        11.00 o
   0  -6   1       1640.00       1643.50        33.21 o
   1  -6   1        283.00        275.24         8.89 o
   2  -6   1         69.10         62.45         4.32 o
   3  -6   1       4018.69       4119.55        64.27 o
   4  -6   1        537.60        524.93        11.29 o
   5  -6   1          0.14          8.66         3.64 o
   6  -6   1         27.39         34.61         5.40 o
   7  -6   1        172.65        120.34         8.35 o
   8  -6   1        469.67        411.13        11.24 o
   9  -6   1         42.96         14.51         4.37 o
  10  -6   1         26.37         22.78         5.45 o
  11  -6   1         32.46         43.04         9.81 o
  12  -6   1         50.15         61.22        14.37 o
  13  -6   1         36.03         41.28        23.21 o
  -8  -5   1         15.83          4.22        14.31 o
  -7  -5   1          0.70          0.63         7.93 o
  -6  -5   1          4.81          5.21         5.31 o
  -5  -5   1        530.91        584.80        11.09 o
  -4  -5   1        637.60        618.97        11.26 o
  -3  -5   1        130.03        152.24         7.82 o
  -2  -5   1       3624.04       3524.24        48.62 o
  -1  -5   1       1459.45       1426.72        20.23 o
   0  -5   1        761.93        837.72        12.78 o
   1  -5   1        817.06        872.64        19.27 o
   2  -5   1        702.21        646.86        12.88 o
   3  -5   1        306.55        234.35         7.68 o
   4  -5   1         22.07         38.06         4.44 o
   5  -5   1       2201.56       2172.58        23.91 o
   6  -5   1        812.81        869.83        11.08 o
   7  -5   1          1.25          9.62         3.30 o
   8  -5   1          4.59         -0.92         3.12 o
   9  -5   1         86.90        127.37         6.57 o
  10  -5   1         37.74         23.87         6.33 o
  11  -5   1          3.10          8.09         9.27 o
  12  -5   1         16.33         31.21        11.45 o
  13  -5   1         44.16         60.83        18.28 o
  -9  -4   1        507.63        489.55        26.71 o
  -8  -4   1         11.37          9.03        11.41 o
  -7  -4   1       2304.00       2220.52        37.22 o
  -6  -4   1        338.13        328.94         9.98 o
  -5  -4   1        144.92        138.33         8.35 o
  -4  -4   1       1933.91       1770.27        19.44 o
  -3  -4   1         46.99         32.43         3.38 o
  -2  -4   1        700.24        675.82        14.41 o
  -1  -4   1        187.17        168.92         5.39 o
   0  -4   1         95.62        129.96         5.22 o
   1  -4   1       5200.81       5350.47       126.33 o
   2  -4   1        216.40        201.30         7.44 o
   3  -4   1       1693.01       1766.49        21.13 o
   4  -4   1        113.29        156.42         4.00 o
   5  -4   1       1691.87       1836.14        17.79 o
   6  -4   1       1229.21       1203.21        11.53 o
   7  -4   1          3.74          1.43         1.80 o
   8  -4   1       1098.59       1036.09        11.77 o
   9  -4   1          7.37         17.60         4.21 o
  10  -4   1          0.82         10.27         4.92 o
  11  -4   1        287.77        324.96        15.59 o
  12  -4   1         43.81         43.61        16.19 o
 -10  -3   1         25.54         14.04        24.83 o
  -9  -3   1        368.14        435.25        35.09 o
  -8  -3   1         23.04         11.26         6.09 o
  -7  -3   1         70.51         64.30         6.26 o
  -6  -3   1         12.75         15.23         3.46 o
  -5  -3   1        222.72        231.71         6.25 o
  -4  -3   1       4962.67       4842.10        48.78 o
  -3  -3   1       2500.99       2473.31        24.51 o
  -2  -3   1       3440.18       3417.18        40.40 o
  -1  -3   1       3135.51       2962.84        29.76 o
   0  -3   1        466.73        589.27         9.04 o
   1  -3   1       4884.51       5218.20       125.79 o
   2  -3   1       1632.44       1598.20        82.33 o
   3  -3   1       2373.43       2552.65        31.97 o
   4  -3   1       1389.15       1271.90        13.03 o
   5  -3   1        645.32        714.32         7.51 o
   6  -3   1       1439.70       1505.77        12.02 o
   7  -3   1        851.62        852.80         8.38 o
   8  -3   1        217.52        190.83         5.42 o
   9  -3   1          1.57         -0.37         3.37 o
  10  -3   1        155.37        152.33         8.22 o
  11  -3   1        172.30        177.85        15.95 o
  12  -3   1          4.63         -0.54        20.51 o
 -11  -2   1          1.30          9.72        24.83 o
 -10  -2   1         28.84         30.90        21.59 o
  -9  -2   1        313.09        316.04        12.76 o
  -8  -2   1        260.30        245.56        10.02 o
  -7  -2   1        256.71        257.03         6.78 o
  -6  -2   1        789.13        766.42        10.49 o
  -5  -2   1        129.55        145.42         5.76 o
  -4  -2   1       1078.79       1052.82        10.40 o
  -3  -2   1       3684.10       3942.25        29.29 o
  -2  -2   1         71.46         74.20         2.55 o
  -1  -2   1       5275.74       5210.99        55.61 o
   0  -2   1       4927.90       5019.38        67.15 o
   1  -2   1      50222.96      50539.27      1187.13 o
   2  -2   1       6710.72       6542.60        67.41 o
   3  -2   1         15.71          5.24         1.14 o
   4  -2   1       2245.51       2365.03        18.09 o
   5  -2   1       2596.93       2630.35        19.02 o
   6  -2   1       1009.32       1047.45         9.85 o
   7  -2   1        133.58        129.98         3.96 o
   8  -2   1        196.67        212.73         5.78 o
   9  -2   1        734.54        688.93        13.13 o
  10  -2   1        167.99        185.77        13.61 o
  11  -2   1         15.32         20.12        14.11 o
  12  -2   1         15.93          9.18        22.13 o
 -11  -1   1         58.60         88.00        29.15 o
 -10  -1   1        270.61        301.21        24.24 o
  -9  -1   1        131.22        134.48         8.40 o
  -8  -1   1        293.45        298.08         8.74 o
  -7  -1   1        325.19        317.66         7.45 o
  -6  -1   1       2390.84       2276.53        18.51 o
  -5  -1   1        980.17        993.83         9.26 o
  -4  -1   1       3738.30       3753.84        26.33 o
  -3  -1   1       5689.69       5657.23        37.58 o
  -2  -1   1         17.16         18.72         1.45 o
  -1  -1   1       1164.22       1145.33        17.63 o
   0  -1   1        352.70        314.94         5.38 o
   1  -1   1        892.96        905.47         8.91 o
   2  -1   1       2621.70       2709.69        20.05 o
   3  -1   1         30.91         17.59         1.07 o
   4  -1   1       3707.46       3972.35        23.65 o
   5  -1   1       2353.03       2225.09        15.41 o
   6  -1   1        244.29        282.16         5.32 o
   7  -1   1        450.13        452.71         7.07 o
   8  -1   1         84.24         89.84         4.52 o
   9  -1   1          2.13          1.90         5.05 o
  10  -1   1          1.83         -1.08         9.45 o
  11  -1   1        122.54        106.89        27.53 o
  12  -1   1        204.01        179.77        32.93 o
 -12   0   1          0.42         23.21        24.83 o
 -11   0   1          0.27          0.10        13.73 o
 -10   0   1        215.14        224.60        24.43 o
  -9   0   1         13.48         15.61         5.45 o
  -8   0   1       1413.03       1377.38        19.22 o
  -7   0   1       3988.33       3979.42        29.74 o
  -6   0   1       1808.37       1729.97        13.79 o
  -5   0   1       3001.73       3181.82        21.84 o
  -4   0   1          0.04          0.73         1.18 o
  -3   0   1        105.26         95.28         2.05 o
  -2   0   1         10.13         11.28         0.82 o
  -1   0   1        311.87        272.56         3.19 o
   0   0   1        749.84        691.49        32.08 o
   1   0   1        111.92        162.46         2.06 o
   2   0   1       5410.15       5853.66        35.92 o
   3   0   1        904.63        827.28         6.05 o
   4   0   1         10.26          8.77         1.16 o
   5   0   1         94.59        108.67         3.73 o
   6   0   1         20.88         20.15         2.35 o
   7   0   1        571.69        578.09         8.89 o
   8   0   1       1079.54       1010.13        14.87 o
   9   0   1        311.35        312.52        11.56 o
  10   0   1       1150.00       1105.03        48.05 o
  11   0   1         36.06         63.70        25.91 o
 -12   1   1        182.84        178.15        32.39 o
 -11   1   1        110.98        112.54        18.44 o
 -10   1   1        841.65        832.41        20.63 o
  -9   1   1         23.92         31.82         4.83 o
  -8   1   1          8.36         14.75         3.04 o
  -7   1   1        409.18        397.69         6.84 o
  -6   1   1         50.98         34.02         2.11 o
  -5   1   1       4002.88       4038.13        26.35 o
  -4   1   1       2040.15       2257.00        17.08 o
  -3   1   1       1499.54       1384.15        12.17 o
  -2   1   1       2064.08       2071.61        16.62 o
  -1   1   1        832.32        776.63        12.28 o
   0   1   1        678.81        656.08         7.08 o
   1   1   1        289.00        336.30         3.34 o
   2   1   1       1553.16       1551.76        11.81 o
   3   1   1       8724.24       8827.11        56.05 o
   4   1   1          0.47          2.20         1.55 o
   5   1   1       5906.00       5733.73        41.58 o
   6   1   1        506.73        453.44         6.91 o
   7   1   1        627.03        609.08         9.83 o
   8   1   1        298.18        294.90         8.83 o
   9   1   1          4.42          2.13         6.93 o
  10   1   1         21.34         16.33        16.47 o
  11   1   1        102.41         76.12        28.61 o
 -12   2   1         48.82         46.43        23.75 o
 -11   2   1         43.59         56.68        14.89 o
 -10   2   1        269.03        250.60         9.26 o
  -9   2   1         37.65         40.47         4.10 o
  -8   2   1         80.14         84.78         4.02 o
  -7   2   1       2038.85       2068.24        14.79 o
  -6   2   1        274.70        286.53         4.44 o
  -5   2   1        644.63        692.44         6.45 o
  -4   2   1         66.25         65.32         2.60 o
  -3   2   1        309.54        261.63         4.15 o
  -2   2   1      16721.86      16696.03       221.51 o
  -1   2   1        747.30        696.84        13.74 o
   0   2   1       8433.88       8193.13        85.85 o
   1   2   1      16697.49      16648.39       151.73 o
   2   2   1       1200.81       1372.60        12.46 o
   3   2   1       2549.99       2603.87        19.94 o
   4   2   1         40.25         45.77         2.83 o
   5   2   1        234.89        216.49         5.27 o
   6   2   1       1495.52       1399.81        14.61 o
   7   2   1         69.84         81.98         6.19 o
   8   2   1       1107.75       1108.56        21.04 o
   9   2   1         14.56          7.75        14.37 o
  10   2   1        268.45        225.66        35.09 o
 -13   3   1         15.11         22.13        22.67 o
 -12   3   1         91.14         92.85        26.45 o
 -11   3   1         61.73         38.66         8.87 o
 -10   3   1        153.99        165.09         7.23 o
  -9   3   1        241.21        235.62         6.96 o
  -8   3   1        331.35        320.88         5.63 o
  -7   3   1        226.88        271.04         5.04 o
  -6   3   1        257.67        289.37         4.81 o
  -5   3   1        559.63        503.50         6.85 o
  -4   3   1       5915.38       6122.54        58.95 o
  -3   3   1       1072.24       1219.47        18.78 o
  -2   3   1      19742.91      19577.71       442.14 o
  -1   3   1       2657.20       2826.60        47.90 o
   0   3   1         50.24         57.29         2.82 o
   1   3   1         10.50          3.90         1.48 o
   2   3   1         27.04         26.29         2.91 o
   3   3   1       1788.77       1688.34        17.59 o
   4   3   1       1745.08       1691.37        17.19 o
   5   3   1        198.30        210.60         6.57 o
   6   3   1       1449.38       1445.14        16.77 o
   7   3   1        111.44        102.14         7.12 o
   8   3   1         15.70          9.08         6.98 o
   9   3   1         73.29         68.56        24.29 o
  10   3   1        155.33        241.85        38.87 o
 -13   4   1         20.89          3.24        22.13 o
 -12   4   1          0.64         -7.69        10.87 o
 -11   4   1         26.21          8.02         9.19 o
 -10   4   1         11.53         10.93         5.09 o
  -9   4   1       1788.58       1815.69        20.79 o
  -8   4   1        115.77        100.69         4.57 o
  -7   4   1        627.77        655.61         9.09 o
  -6   4   1        938.44        874.70         9.49 o
  -5   4   1          1.98          5.66         1.61 o
  -4   4   1        475.82        492.38         8.57 o
  -3   4   1       1787.10       1653.89        31.86 o
  -2   4   1         48.32         22.67         4.86 o
  -1   4   1       4735.11       4854.99       111.48 o
   0   4   1        134.54        171.02         5.48 o
   1   4   1       5126.15       5164.64        56.73 o
   2   4   1       2383.29       2501.53        26.05 o
   3   4   1        615.20        596.39         9.97 o
   4   4   1          8.72         14.91         3.16 o
   5   4   1         14.72         15.38         4.08 o
   6   4   1        417.95        386.84        10.79 o
   7   4   1        684.62        655.22        24.78 o
   8   4   1        269.55        325.10        28.07 o
 -13   5   1         10.62         -1.08        14.58 o
 -12   5   1          1.43         11.48        11.28 o
 -11   5   1         66.06         59.05         7.90 o
 -10   5   1        259.85        236.35         8.36 o
  -9   5   1         18.94         10.01         3.76 o
  -8   5   1         62.25         39.01         3.93 o
  -7   5   1         19.07         33.54         3.41 o
  -6   5   1         60.65         87.81         4.37 o
  -5   5   1         48.29         50.28         3.73 o
  -4   5   1        584.75        635.45        14.00 o
  -3   5   1       1381.78       1319.68        34.28 o
  -2   5   1        124.28        145.22        10.80 o
  -1   5   1        781.34        765.64        16.91 o
   0   5   1        171.70        156.29         6.53 o
   1   5   1        370.71        294.04         7.20 o
   2   5   1       2140.94       2042.39        29.44 o
   3   5   1       1257.75       1169.40        15.98 o
   4   5   1       2346.90       2292.90        23.11 o
   5   5   1        979.82        947.38        17.16 o
   6   5   1        592.54        590.72        15.60 o
   7   5   1        630.52        737.91        32.12 o
 -13   6   1         77.25         74.50        20.51 o
 -12   6   1          8.48         18.35        15.12 o
 -11   6   1         21.51         44.98         7.23 o
 -10   6   1         20.75         17.22         5.01 o
  -9   6   1         10.09         38.01         4.79 o
  -8   6   1        126.84        137.16        10.01 o
  -7   6   1         68.06         37.06         4.50 o
  -6   6   1          5.27          2.59         2.54 o
  -5   6   1        529.82        401.58         8.59 o
  -4   6   1        270.69        279.03         8.14 o
  -3   6   1         21.79         12.93         3.03 o
  -2   6   1          1.82          0.84         3.49 o
  -1   6   1        943.80        899.95        21.86 o
   0   6   1       2712.70       2890.55        53.06 o
   1   6   1         67.25         81.73         8.15 o
   2   6   1       1147.50       1183.63        28.62 o
   3   6   1        200.41        225.60        16.60 o
   4   6   1        183.82        208.21        10.54 o
   5   6   1         25.49         17.11         9.19 o
   6   6   1         88.94         88.00        18.89 o
 -13   7   1        109.89         94.47        20.51 o
 -12   7   1         12.86          1.96        11.77 o
 -11   7   1          6.78          4.10         6.42 o
 -10   7   1        122.74         84.28         7.17 o
  -9   7   1        130.73        110.22         6.97 o
  -8   7   1          2.12         11.11         4.95 o
  -7   7   1          2.24          0.54         4.10 o
  -6   7   1        125.59        201.93         8.30 o
  -5   7   1       2685.52       2724.14        38.82 o
  -4   7   1         90.07        154.11        14.95 o
  -3   7   1        530.78        517.36        18.16 o
  -2   7   1        848.29        798.44        29.69 o
  -1   7   1         17.91         26.99         9.18 o
   0   7   1        254.20        230.52        17.28 o
   1   7   1        106.43        104.73        14.58 o
   2   7   1         11.91         18.31         8.58 o
   3   7   1        404.00        410.36        26.99 o
   4   7   1        149.33        154.69        18.25 o
   5   7   1        862.96        939.72        29.36 o
 -13   8   1          0.26          0.00        16.20 o
 -12   8   1          1.97         -1.15        16.20 o
 -11   8   1        215.35        234.19        20.26 o
 -10   8   1         68.32         87.53         8.87 o
  -9   8   1          6.78         -3.10         5.91 o
  -8   8   1          8.07         25.76         8.96 o
  -7   8   1         97.09         67.83         5.59 o
  -6   8   1        294.83        252.78         9.54 o
  -5   8   1        424.78        293.37        11.73 o
  -4   8   1        151.57        136.30         8.52 o
  -3   8   1         70.62        110.90        10.11 o
  -2   8   1        107.50        140.20        11.05 o
  -1   8   1        172.21        208.38        18.89 o
   0   8   1        347.30        350.36        22.67 o
   1   8   1         44.83         58.33         9.73 o
   2   8   1          6.56         16.68        11.07 o
   3   8   1        214.45        217.58        16.19 o
   4   8   1         11.52          9.72        15.66 o
   5   8   1        159.47        131.72        21.59 o
 -12   9   1         65.33         67.73        12.15 o
 -11   9   1          3.33          4.93         9.19 o
 -10   9   1         19.03         17.57         8.18 o
  -9   9   1         60.80         38.50         7.60 o
  -8   9   1         18.80         26.90         7.01 o
  -7   9   1        108.09         56.42         6.48 o
  -6   9   1         73.96        102.61         8.29 o
  -5   9   1        138.02        196.26        18.08 o
  -4   9   1        576.84        573.94        19.63 o
  -3   9   1        285.82        213.12        14.12 o
  -2   9   1        126.40         76.70        10.87 o
  -1   9   1        376.39        351.55        16.78 o
   0   9   1         60.68         74.93        12.96 o
   1   9   1         61.90         51.29        15.66 o
   2   9   1         25.97         24.29        15.66 o
   3   9   1        194.31        227.82        24.83 o
   4   9   1         30.30         24.29        17.82 o
   5   9   1         63.30         62.08        22.13 o
 -12  10   1          6.45        -16.16        23.21 o
 -11  10   1         20.02         34.37        10.72 o
 -10  10   1         30.93         40.21        13.30 o
  -9  10   1          9.33         13.52         8.38 o
  -8  10   1          0.65          7.59         5.77 o
  -7  10   1         79.61         73.48         7.74 o
  -6  10   1         84.63         71.07         8.42 o
  -5  10   1         24.47         48.91         8.28 o
  -4  10   1          7.57         34.01        14.04 o
  -3  10   1         10.95          2.70         9.68 o
  -2  10   1        322.66        379.53        18.87 o
  -1  10   1         46.15         35.34        11.43 o
   0  10   1        184.69        246.67        19.16 o
   1  10   1        107.99         75.58        19.97 o
   2  10   1        336.26        365.48        30.77 o
   3  10   1          2.41         -5.40        18.35 o
   4  10   1        113.79         76.66        23.21 o
 -11  11   1          0.32         -5.93        10.35 o
 -10  11   1         19.38         26.87        10.37 o
  -9  11   1          1.75         -0.68        12.40 o
  -8  11   1         15.80         19.87         8.61 o
  -7  11   1         60.80         96.11         9.50 o
  -6  11   1          7.26         19.54         9.13 o
  -5  11   1         34.57         72.15        12.78 o
  -4  11   1         78.91         81.52        18.35 o
  -3  11   1         85.93         66.41        12.91 o
  -2  11   1          3.78          0.94        11.38 o
  -1  11   1        120.55         83.86        14.22 o
   0  11   1          9.51         17.93        12.53 o
   1  11   1          7.02         22.67        21.05 o
   2  11   1          0.71          0.00        20.51 o
 -11  12   1         18.36          9.68        13.86 o
 -10  12   1         21.14         31.73        15.84 o
  -9  12   1          5.55         -4.87        32.93 o
  -8  12   1        116.69        117.72        11.89 o
  -7  12   1         55.57         51.13        12.05 o
  -6  12   1         28.97         45.35        19.43 o
  -5  12   1         20.71          8.10        18.35 o
  -4  12   1         48.65         36.17        18.89 o
  -3  12   1         16.81        -11.14        15.66 o
  -2  12   1         94.86        144.66        16.91 o
  -1  12   1          5.76         16.11        14.11 o
   0  12   1         26.40         43.19        23.21 o
   1  12   1         23.19         33.47        22.67 o
  -9  13   1         14.83         23.77        15.90 o
  -8  13   1         19.48         15.84        12.03 o
  -7  13   1         21.22         54.37        16.47 o
  -6  13   1          1.50         -2.81        14.49 o
  -5  13   1          0.57          1.08        20.51 o
  -4  13   1          0.52          5.94        21.05 o
  -3  13   1         25.37         46.43        22.13 o
  -2  13   1         74.16        117.15        18.82 o
  -1  13   1         16.45         45.52        16.96 o
   3 -14   2         12.51         25.37        22.13 o
   4 -14   2          7.78         16.74        21.59 o
   5 -14   2          0.78         -6.48        22.13 o
   6 -14   2         11.06         28.61        22.67 o
   7 -14   2         45.16         18.35        23.75 o
   0 -13   2          0.38         12.30        15.64 o
   1 -13   2         39.52         62.59        16.80 o
   2 -13   2         29.10         14.19        14.87 o
   3 -13   2         32.31         25.60        15.39 o
   4 -13   2         24.21         -0.54        19.43 o
   5 -13   2         66.08         76.66        21.59 o
   6 -13   2          6.20         25.91        19.43 o
   7 -13   2         37.92         21.71        13.77 o
   8 -13   2          3.23          3.43        11.67 o
   9 -13   2         15.81         34.55        21.05 o
  -2 -12   2          4.57          9.72        21.59 o
  -1 -12   2         20.67         28.61        20.51 o
   0 -12   2        203.54        161.96        25.91 o
   1 -12   2         80.06         96.63        22.67 o
   2 -12   2         23.37         19.43        18.89 o
   3 -12   2          4.21         36.71        18.89 o
   5 -12   2         20.00         37.79        18.89 o
   6 -12   2         77.26        107.02        15.93 o
   7 -12   2         13.31          2.55         9.49 o
   8 -12   2          1.54          0.29        12.30 o
   9 -12   2          7.65         13.07        13.90 o
  10 -12   2         13.68         -3.48        12.20 o
  -3 -11   2          6.67        -11.34        18.35 o
  -2 -11   2         62.94         70.72        21.05 o
  -1 -11   2         18.17         36.17        19.43 o
   0 -11   2         12.46         22.13        17.28 o
   1 -11   2         29.96         62.08        17.82 o
   2 -11   2         79.69         80.44        19.43 o
   3 -11   2         17.93         -6.48        14.58 o
   5 -11   2         31.80         18.35        13.50 o
   6 -11   2         57.10         46.81        10.18 o
   7 -11   2          2.69         28.43         9.66 o
   8 -11   2         79.02         89.30        15.14 o
   9 -11   2          8.96         15.51        15.93 o
  10 -11   2         14.49          6.67         8.76 o
  11 -11   2          0.86          5.68        10.54 o
  -5 -10   2          1.43        -19.43        19.43 o
  -4 -10   2         46.67         52.37        21.05 o
  -3 -10   2          7.74          1.62        18.35 o
  -2 -10   2         13.96         -0.54        16.20 o
  -1 -10   2          5.70        -15.12        15.12 o
   0 -10   2        106.55         62.62        17.82 o
   1 -10   2          5.64         -2.16        14.04 o
   2 -10   2          3.74          3.78        12.42 o
   3 -10   2         25.19         -7.02        12.42 o
   4 -10   2        132.00        217.56        21.05 o
   5 -10   2        297.60        336.69        36.71 o
   6 -10   2         93.70        155.90        11.86 o
   7 -10   2         13.64         10.11         8.37 o
   8 -10   2        141.42        125.97        16.84 o
   9 -10   2          4.64          5.71         8.97 o
  10 -10   2         95.88         64.82         9.75 o
  11 -10   2         87.49         92.54        19.27 o
  12 -10   2         97.54         80.44        13.36 o
  -6  -9   2          3.42          9.72        19.43 o
  -5  -9   2         37.27         41.03        19.97 o
  -4  -9   2        326.56        342.89        30.77 o
  -3  -9   2         11.21        -15.12        15.12 o
  -2  -9   2          6.64         17.28        15.66 o
  -1  -9   2        368.03        394.63        25.91 o
   0  -9   2         84.93        109.59        16.74 o
   1  -9   2        236.03        289.90        22.67 o
   2  -9   2          1.69         38.33        11.88 o
   3  -9   2         76.53         52.62         7.16 o
   4  -9   2        187.92        149.75         9.96 o
   5  -9   2        143.16        183.79        11.11 o
   6  -9   2         28.72         14.62         8.92 o
   7  -9   2         49.38        114.33        16.57 o
   8  -9   2         38.13         55.03         9.72 o
   9  -9   2         87.84         94.91         9.32 o
  10  -9   2         28.18         44.73         8.48 o
  11  -9   2         16.55         16.56         8.67 o
  12  -9   2         40.55         39.93        10.32 o
  -6  -8   2        271.34        306.64        29.15 o
  -5  -8   2         38.98         55.75        12.96 o
  -4  -8   2         78.72         70.93         9.96 o
  -3  -8   2         38.07         15.46        11.61 o
  -2  -8   2        664.22        641.15        21.95 o
  -1  -8   2        214.90        175.45        17.82 o
   0  -8   2         43.57         53.99        12.42 o
   1  -8   2        499.84        412.45        22.13 o
   2  -8   2       1163.81       1222.01        28.24 o
   3  -8   2        218.98        310.50        11.94 o
   4  -8   2       1385.69       1473.80        42.38 o
   5  -8   2        692.95        516.37        15.45 o
   6  -8   2         92.79         79.97         7.13 o
   7  -8   2         18.75          1.44         6.38 o
   8  -8   2         42.79         38.68        13.31 o
   9  -8   2        232.16        165.64        12.37 o
  10  -8   2          4.82         18.72         6.15 o
  11  -8   2          4.36         10.83         8.03 o
  12  -8   2         94.26        106.51        15.10 o
  -6  -7   2          0.31          6.21        11.07 o
  -5  -7   2         72.05         80.97         9.97 o
  -4  -7   2          2.72          8.23         7.27 o
  -3  -7   2        203.03        225.91        14.51 o
  -2  -7   2        295.43        338.29        15.27 o
  -1  -7   2        402.68        384.32        15.07 o
   0  -7   2        616.12        705.59        28.07 o
   1  -7   2        295.48        282.03         9.62 o
   2  -7   2         12.15         -1.41         3.35 o
   3  -7   2        367.45        356.71        16.01 o
   4  -7   2       1947.80       1631.61        28.76 o
   5  -7   2         60.84         56.97         5.00 o
   6  -7   2         20.20          1.96         4.42 o
   7  -7   2        292.40        294.77        10.84 o
   8  -7   2         94.78        183.08        11.14 o
   9  -7   2        139.09        117.88         8.87 o
  10  -7   2          4.74         19.29         6.50 o
  11  -7   2         24.02         29.64         9.67 o
  12  -7   2         14.39         12.42        12.96 o
  -7  -6   2        286.28        350.50        32.39 o
  -6  -6   2        320.23        340.69        15.37 o
  -5  -6   2       1021.82       1006.38        22.94 o
  -4  -6   2        215.65        184.96        19.52 o
  -3  -6   2       2635.19       2476.11        48.66 o
  -2  -6   2        102.40        100.97         7.05 o
  -1  -6   2        839.61        743.10        15.69 o
   0  -6   2       1265.84       1173.25        17.80 o
   1  -6   2        422.44        580.72        10.92 o
   2  -6   2       1539.57       1409.94        24.10 o
   3  -6   2       1985.57       2066.66        33.23 o
   4  -6   2         67.82         90.62         6.32 o
   5  -6   2          2.32          2.81         3.40 o
   6  -6   2         13.57         30.82         3.86 o
   7  -6   2        414.15        293.87        10.24 o
   8  -6   2          0.97         -3.93         4.56 o
   9  -6   2         64.88         36.02         5.39 o
  10  -6   2        144.65        145.74         8.93 o
  11  -6   2        153.28        225.15        17.75 o
  12  -6   2         16.02          7.42        22.40 o
  -8  -5   2        109.24        103.46        16.20 o
  -7  -5   2         19.97         18.25         7.88 o
  -6  -5   2          0.21         -2.06         5.19 o
  -5  -5   2        218.56        243.89         8.68 o
  -4  -5   2        565.49        530.49        13.22 o
  -3  -5   2       2072.52       2121.48        36.63 o
  -2  -5   2       1699.28       1721.79        28.69 o
  -1  -5   2        310.70        342.77         6.82 o
   0  -5   2       1431.45       1533.57        23.64 o
   1  -5   2        146.72          6.48         2.16 o
   2  -5   2        720.62        679.96        13.61 o
   3  -5   2         52.54         78.43         6.58 o
   4  -5   2        346.53        300.21         8.64 o
   5  -5   2       1123.88        980.18        16.07 o
   6  -5   2       1157.66       1268.48        17.02 o
   7  -5   2        320.23        246.84         6.63 o
   8  -5   2        782.79        882.54        12.94 o
   9  -5   2        171.00        191.34         8.49 o
  10  -5   2        217.30        153.86        17.49 o
  11  -5   2         16.59          4.05        10.12 o
  12  -5   2         41.38         28.62        12.34 o
  -9  -4   2        198.66        216.96        19.58 o
  -8  -4   2          8.32          4.46         7.35 o
  -7  -4   2        577.73        573.64        13.33 o
  -6  -4   2         65.35         53.67         4.89 o
  -5  -4   2         73.32         75.30         5.77 o
  -4  -4   2        939.53        846.12        12.50 o
  -3  -4   2        265.90        265.93         6.40 o
  -2  -4   2          3.69         12.55         2.33 o
  -1  -4   2        344.63        385.77         8.52 o
   0  -4   2       2256.43       2233.51        26.22 o
   1  -4   2       7985.04       7751.19       186.25 o
   2  -4   2         41.40         38.33         5.94 o
   3  -4   2       1266.82       1253.61        19.54 o
   4  -4   2        663.46        701.27         8.70 o
   5  -4   2          4.38          9.84         2.19 o
   6  -4   2        561.93        686.67         7.91 o
   7  -4   2        468.05        413.43         5.85 o
   8  -4   2        176.10        147.97         5.41 o
   9  -4   2        130.63        155.20         5.68 o
  10  -4   2        162.39        131.52         7.78 o
  11  -4   2        245.35        291.93        18.74 o
  12  -4   2          3.79         21.53        19.97 o
 -11  -3   2        232.52        303.40        42.11 o
  -9  -3   2        655.14        669.43        26.65 o
  -8  -3   2          4.04         -4.06         5.35 o
  -7  -3   2        343.56        334.69         9.26 o
  -6  -3   2        868.35        879.72        12.02 o
  -5  -3   2        600.76        584.21         9.16 o
  -4  -3   2       2961.53       3034.54        26.50 o
  -3  -3   2        522.42        496.16         6.38 o
  -2  -3   2       3040.15       2914.96        28.57 o
  -1  -3   2       7668.26       7402.00        84.77 o
   0  -3   2          6.74          5.80         1.96 o
   1  -3   2       2900.27       2846.60        53.96 o
   2  -3   2        522.89        641.07        11.38 o
   3  -3   2        554.57        541.68         7.20 o
   4  -3   2        218.07        192.19         3.62 o
   5  -3   2        837.06        859.47        11.07 o
   6  -3   2       2586.61       2632.98        19.43 o
   7  -3   2       1041.21       1096.67        12.42 o
   8  -3   2         45.36         59.02         4.17 o
   9  -3   2        108.87        143.67         6.28 o
  10  -3   2         49.16         34.20         6.87 o
  11  -3   2         76.25         44.65        12.27 o
  12  -3   2          0.34         26.45        23.21 o
 -11  -2   2          5.78         43.73        25.91 o
 -10  -2   2          1.74          3.01        10.24 o
  -9  -2   2        453.57        454.27        13.55 o
  -8  -2   2        519.72        544.22        13.24 o
  -7  -2   2        152.12        153.46         6.01 o
  -6  -2   2       3718.42       3551.76        35.31 o
  -5  -2   2        130.58        142.01         4.40 o
  -4  -2   2       3516.57       3517.06        28.50 o
  -3  -2   2        636.45        592.44         6.74 o
  -2  -2   2        498.86        584.15         7.27 o
  -1  -2   2       1660.41       1731.70        23.43 o
   0  -2   2        154.55        151.16         3.76 o
   1  -2   2       4548.85       4669.77        51.75 o
   2  -2   2       3357.73       3214.22        29.64 o
   3  -2   2        131.23        172.59         3.28 o
   4  -2   2       1448.84       1537.55        12.63 o
   5  -2   2         57.74         56.74         2.69 o
   6  -2   2          8.04         11.82         2.20 o
   7  -2   2        481.01        470.29         6.89 o
   8  -2   2         39.62         30.99         3.84 o
   9  -2   2        587.03        567.86        12.35 o
  10  -2   2         23.31         37.69         8.93 o
  11  -2   2        522.60        439.44        38.87 o
  12  -2   2         51.54         60.46        28.07 o
 -12  -1   2         15.09         19.97        24.83 o
 -11  -1   2        332.68        422.16        43.19 o
 -10  -1   2         59.38         79.27        12.05 o
  -9  -1   2        495.23        474.46        11.65 o
  -8  -1   2        909.92        902.47        13.26 o
  -7  -1   2          4.39          3.96         3.34 o
  -6  -1   2         32.18         37.64         2.94 o
  -5  -1   2        113.46        129.04         3.76 o
  -4  -1   2       6677.24       6931.67        47.33 o
  -3  -1   2      10314.92      10444.95        75.58 o
  -2  -1   2       1839.04       1860.50        17.55 o
  -1  -1   2        889.43        777.08        15.46 o
   0  -1   2       1017.83        858.36        22.67 o
   1  -1   2        282.25        253.57         2.85 o
   2  -1   2        817.91       1018.40         8.69 o
   3  -1   2        829.06        942.86         6.80 o
   4  -1   2       4873.00       5155.78        30.52 o
   5  -1   2       2183.38       2180.05        16.00 o
   6  -1   2       1867.99       1903.48        15.71 o
   7  -1   2       1564.55       1585.44        15.41 o
   8  -1   2        308.52        290.27         8.89 o
   9  -1   2          8.04         22.12         8.10 o
  10  -1   2          2.56        -12.68        12.68 o
  11  -1   2         45.04         52.37        24.83 o
 -12   0   2         75.99         65.32        26.45 o
 -11   0   2          7.12         10.62        13.84 o
 -10   0   2          0.41          6.11         7.70 o
  -9   0   2         28.66         26.31         5.44 o
  -8   0   2        357.00        353.54         8.12 o
  -7   0   2        513.17        520.78         6.94 o
  -6   0   2       2190.55       2087.88        16.75 o
  -5   0   2        973.25        981.33         9.11 o
  -4   0   2        424.24        416.26         4.61 o
  -3   0   2          4.02         11.83         1.51 o
  -2   0   2          7.20          8.32         0.82 o
  -1   0   2       3539.58       3396.75        62.60 o
   0   0   2        575.13        595.82        10.91 o
   1   0   2       1450.21       1539.75        12.05 o
   2   0   2      18722.54      19103.73       104.59 o
   3   0   2      14530.48      15192.10        84.84 o
   4   0   2       1434.89       1537.85        10.56 o
   5   0   2        513.66        467.00         5.90 o
   6   0   2         57.93         58.38         3.30 o
   7   0   2       1214.06       1178.70        13.92 o
   8   0   2        494.93        461.36        11.06 o
   9   0   2        177.36        192.73         9.87 o
  10   0   2         96.55         86.93        17.75 o
  11   0   2         29.96         80.98        28.07 o
 -12   1   2        211.46        272.62        37.25 o
 -11   1   2         20.93         11.88        15.66 o
 -10   1   2        146.01        146.81        10.09 o
  -9   1   2        188.04        203.63         6.73 o
  -8   1   2        191.68        210.26         5.41 o
  -7   1   2        250.37        273.55         4.86 o
  -6   1   2        135.08        133.68         3.84 o
  -5   1   2       1287.48       1272.35         9.90 o
  -4   1   2        130.66        195.80         3.90 o
  -3   1   2      11054.79      10982.88        76.17 o
  -2   1   2      25861.46      26361.05       246.36 o
  -1   1   2       1477.83       1414.09        25.17 o
   0   1   2       1385.81       1471.68        14.63 o
   1   1   2        345.35        394.72         4.68 o
   2   1   2         15.96         19.03         1.00 o
   3   1   2        869.93        941.79         7.88 o
   4   1   2        739.87        755.70         7.76 o
   5   1   2       2854.33       2821.59        22.66 o
   6   1   2        328.80        286.59         6.27 o
   7   1   2        695.97        740.77        12.05 o
   8   1   2        653.65        604.94        21.08 o
   9   1   2          0.21          8.80         8.82 o
  10   1   2         12.13          1.08        23.75 o
  11   1   2          4.57          0.00        24.29 o
 -13   2   2          6.76         20.51        23.21 o
 -12   2   2         22.52         51.83        22.67 o
 -11   2   2          0.78         10.38        12.42 o
 -10   2   2         36.09         37.98         5.51 o
  -9   2   2        341.89        353.40         7.62 o
  -8   2   2       1855.57       1805.55        16.40 o
  -7   2   2       2112.84       2130.27        15.55 o
  -6   2   2          6.30          8.79         1.56 o
  -5   2   2        655.89        593.08         6.20 o
  -4   2   2       1794.20       1967.12        21.36 o
  -3   2   2        439.91        492.47         7.74 o
  -2   2   2       1822.45       1970.89        25.91 o
  -1   2   2        196.52        217.32         3.80 o
   0   2   2       2073.24       1929.87        20.02 o
   1   2   2       1311.42       1285.88        11.23 o
   2   2   2       4057.96       4343.93        33.80 o
   3   2   2       5022.44       4971.36        41.43 o
   4   2   2       1208.08       1181.77        12.61 o
   5   2   2          7.81          8.02         2.74 o
   6   2   2        107.59        108.16         4.80 o
   7   2   2         39.90         65.04         5.60 o
   8   2   2       1399.25       1319.51        35.78 o
   9   2   2         57.76         33.20        16.06 o
  10   2   2        308.30        324.99        39.41 o
 -13   3   2         33.24         31.85        23.21 o
 -12   3   2        168.56        182.09        15.87 o
 -11   3   2         39.85         25.74         9.77 o
 -10   3   2         26.31         25.46         5.06 o
  -9   3   2        276.16        259.29         6.99 o
  -8   3   2         48.40         47.40         3.40 o
  -7   3   2          8.50         13.45         2.20 o
  -6   3   2         54.92         55.60         3.54 o
  -5   3   2        254.36        238.31         4.64 o
  -4   3   2       2015.00       2077.75        28.77 o
  -3   3   2        102.48         67.09         2.98 o
  -2   3   2       3223.88       3124.60        40.07 o
  -1   3   2         92.08         92.34         2.89 o
   0   3   2        352.04        355.31         5.41 o
   1   3   2         14.56         16.23         2.21 o
   2   3   2          0.79          1.29         1.63 o
   3   3   2       1337.97       1233.07        13.27 o
   4   3   2       1022.57        986.48        11.92 o
   5   3   2       1226.74       1141.49        14.39 o
   6   3   2       2022.65       1967.01        23.10 o
   7   3   2          0.28         -0.07         6.63 o
   8   3   2        995.67       1093.92        36.97 o
   9   3   2         20.00        -17.28        23.75 o
  10   3   2         55.05        122.55        32.39 o
 -13   4   2          2.12         -1.08        12.96 o
 -12   4   2         13.51         -8.66        11.15 o
 -11   4   2         91.05         74.51        14.81 o
 -10   4   2        150.00        172.53         8.82 o
  -9   4   2         45.17         60.81         6.11 o
  -8   4   2          0.18          4.74         3.03 o
  -7   4   2        792.94        795.92         8.94 o
  -6   4   2        717.61        648.17        13.61 o
  -5   4   2        666.42        640.96        12.04 o
  -4   4   2        352.86        407.73         7.68 o
  -3   4   2        215.28        224.58         4.75 o
  -2   4   2          5.46         27.95         2.49 o
  -1   4   2       1078.98       1063.89        15.69 o
   0   4   2        100.02         58.84         2.77 o
   1   4   2       8690.34       8732.99        79.53 o
   2   4   2       1274.94       1316.00        14.93 o
   3   4   2        861.53        843.73        11.37 o
   4   4   2        975.16       1000.48        12.66 o
   5   4   2        107.26        101.29         6.29 o
   6   4   2          1.81         -1.02         5.03 o
   7   4   2         24.95         19.62         8.24 o
   8   4   2         41.98         40.14        18.09 o
 -13   5   2          0.32         -5.58        12.56 o
 -12   5   2         67.36        108.99        15.30 o
 -11   5   2         22.81         30.51         6.98 o
 -10   5   2         38.44         15.21         5.10 o
  -9   5   2        130.36        132.54         8.20 o
  -8   5   2        283.44        250.79         7.22 o
  -7   5   2        123.03        158.62         6.01 o
  -6   5   2        165.59        205.39         5.96 o
  -5   5   2         11.76         12.14         2.24 o
  -4   5   2       3684.74       3729.11        36.77 o
  -3   5   2       1773.74       1822.91        49.34 o
  -2   5   2       1467.85       1586.71        17.48 o
  -1   5   2       2644.66       2582.37        29.03 o
   0   5   2       1944.40       1874.35        24.24 o
   1   5   2        291.19        315.46         7.51 o
   2   5   2        908.15        902.87        15.25 o
   3   5   2          2.91          5.05         3.53 o
   4   5   2       1076.17       1042.46        16.37 o
   5   5   2        277.49        244.78         9.95 o
   6   5   2        737.66        779.58        21.80 o
   7   5   2        273.49        220.99        19.71 o
 -13   6   2          4.18         15.12        16.74 o
 -12   6   2          7.79         -3.95        10.95 o
 -11   6   2         57.94         60.31        10.16 o
 -10   6   2        365.27        361.21        13.25 o
  -9   6   2        345.90        406.43        14.46 o
  -8   6   2        492.88        403.63        16.25 o
  -7   6   2         55.55         29.83         3.73 o
  -6   6   2        622.09        614.93        10.20 o
  -5   6   2       1663.76       1522.03        16.54 o
  -4   6   2         11.19          8.25         3.04 o
  -3   6   2         38.24         84.34         4.87 o
  -2   6   2        434.64        439.09         9.76 o
  -1   6   2        887.25        891.68        14.82 o
   0   6   2         79.86         76.67         5.39 o
   1   6   2       1724.34       1619.81        27.11 o
   2   6   2         41.39         49.19         8.13 o
   3   6   2        134.11        151.42         9.40 o
   4   6   2         52.89         63.53         7.83 o
   5   6   2          1.31         -0.31         8.55 o
   6   6   2         91.82         87.64        15.55 o
 -13   7   2          3.70          0.81        12.75 o
 -12   7   2         40.29          6.56        13.50 o
 -11   7   2         88.35        151.78        28.34 o
 -10   7   2        243.01        203.93        11.24 o
  -9   7   2          6.38          8.82         5.80 o
  -8   7   2          7.34          0.44         5.06 o
  -7   7   2        143.13        144.05         7.07 o
  -6   7   2        417.03        320.08         7.95 o
  -5   7   2          6.98          2.00         3.39 o
  -4   7   2        192.71        249.77         8.83 o
  -3   7   2        881.98        840.93        13.65 o
  -2   7   2        523.21        438.52        12.24 o
  -1   7   2         42.22         51.01         9.99 o
   0   7   2        520.51        484.34        13.38 o
   1   7   2       1916.31       1579.28       188.14 o
   2   7   2        228.21        225.19        15.93 o
   3   7   2         98.64        108.25        12.58 o
   4   7   2        272.43        228.39        16.52 o
 -13   8   2         16.60         46.43        18.35 o
 -12   8   2         50.13         59.38        17.28 o
 -11   8   2          4.34         -4.32        12.96 o
 -10   8   2         17.37         25.95         7.49 o
  -9   8   2         43.89         76.43        10.52 o
  -8   8   2        147.53        197.21        10.04 o
  -7   8   2        370.70        307.95         9.66 o
  -6   8   2        851.76        888.15        14.23 o
  -5   8   2         11.15          0.97         5.03 o
  -4   8   2         58.67         46.21         7.23 o
  -3   8   2         81.06        138.60        11.04 o
  -2   8   2        311.09        308.06        14.66 o
  -1   8   2        359.15        382.51        16.74 o
   0   8   2        476.03        495.03        18.06 o
   1   8   2        123.67        108.51        17.82 o
   2   8   2        203.33        224.07        15.98 o
   3   8   2        551.60        552.83        22.65 o
   4   8   2         13.01         28.61        17.28 o
 -13   9   2         17.64          4.32        16.20 o
 -12   9   2         42.84         49.67        18.35 o
 -11   9   2         10.68          9.36        11.03 o
 -10   9   2          0.44          3.67         8.41 o
  -9   9   2         19.70         19.81         7.28 o
  -8   9   2         92.20        106.31         7.14 o
  -7   9   2        359.21        458.85        15.39 o
  -6   9   2        422.70        456.75        12.25 o
  -5   9   2         90.68        135.11         8.64 o
  -4   9   2          0.82          3.51         8.02 o
  -3   9   2        204.98        227.21        14.66 o
  -2   9   2        426.11        423.45        17.89 o
  -1   9   2         69.98         71.71        18.62 o
   0   9   2         57.57         42.05        10.61 o
   1   9   2         90.25         77.20        18.35 o
   2   9   2          1.92         20.51        16.74 o
   3   9   2        108.20        107.43        21.05 o
   4   9   2          4.67        -16.74        16.74 o
 -12  10   2          1.93         37.25        18.35 o
 -11  10   2          5.54         -3.20        11.38 o
 -10  10   2         17.11          9.08        15.25 o
  -9  10   2        139.30        148.07        12.77 o
  -8  10   2          2.22         22.53         8.92 o
  -7  10   2         71.85         88.35        11.87 o
  -6  10   2         13.29         -1.21         6.04 o
  -5  10   2         13.69         22.70        10.11 o
  -4  10   2         41.44         -8.10        14.04 o
  -3  10   2        331.45        318.63        18.31 o
  -2  10   2          6.24          1.08        10.31 o
  -1  10   2          4.19          8.82        10.67 o
   0  10   2          3.50         24.32        12.15 o
   1  10   2        151.23        184.63        24.83 o
   2  10   2         10.01        -17.82        17.82 o
   3  10   2         77.80         52.37        21.59 o
 -11  11   2         28.28         27.37        13.74 o
 -10  11   2          2.42         -5.29        11.41 o
  -9  11   2          0.78          7.79        13.77 o
  -8  11   2         70.07         75.18        10.05 o
  -7  11   2          4.06          5.05         9.17 o
  -6  11   2         22.63         12.45         9.62 o
  -5  11   2          0.97        -10.80        15.66 o
  -4  11   2         50.07         97.71        19.97 o
  -3  11   2         30.76          6.26        13.50 o
  -2  11   2          5.38         25.31        12.40 o
  -1  11   2         36.28         11.07        12.69 o
   0  11   2         15.55         12.42        19.97 o
   1  11   2         45.28         95.01        23.75 o
   2  11   2          0.91         -8.64        20.51 o
 -10  12   2         34.14         55.60        24.29 o
  -9  12   2          1.02          4.56        11.06 o
  -8  12   2          1.69         -6.15        10.28 o
  -7  12   2          1.78         -1.62        13.68 o
  -6  12   2        153.51        191.73        18.11 o
  -5  12   2         43.28         28.22        13.73 o
  -4  12   2         16.71         15.72        13.55 o
  -3  12   2         16.01          4.86        13.74 o
  -2  12   2          2.95          6.72        12.15 o
  -1  12   2        147.48        195.15        16.09 o
   0  12   2          1.96        -20.51        20.51 o
  -9  13   2          2.99         17.89        12.87 o
  -8  13   2          5.18          2.61        14.83 o
  -7  13   2          1.91          3.42        14.87 o
  -6  13   2         11.17         19.70        15.65 o
  -5  13   2         24.04         58.95        26.18 o
  -4  13   2          2.34         -2.73        15.07 o
  -3  13   2         89.20         77.48        35.90 o
  -2  13   2          1.35         -7.38        14.83 o
   3 -14   3          1.02          1.62        21.59 o
   4 -14   3          5.19        -21.59        21.59 o
   5 -14   3          0.23         27.53        22.13 o
   6 -14   3          4.25        -10.80        21.05 o
   0 -13   3          0.66         -7.02        21.59 o
   1 -13   3         63.78         96.63        25.37 o
   2 -13   3          8.12         34.01        21.59 o
   3 -13   3         12.73         15.66        20.51 o
   5 -13   3         34.82         11.88        19.43 o
   6 -13   3          0.22        -18.35        18.35 o
   7 -13   3         31.55         30.79        13.90 o
   8 -13   3         17.31         14.42        13.99 o
   9 -13   3          2.66          7.02        19.97 o
  -2 -12   3          1.48         28.61        21.59 o
  -1 -12   3         13.58        -17.82        19.43 o
   0 -12   3         10.37         14.04        19.43 o
   1 -12   3          6.29         18.35        18.89 o
   2 -12   3         12.61         12.96        17.28 o
   3 -12   3          4.68          4.86        17.28 o
   6 -12   3         26.87         37.79        12.98 o
   7 -12   3          1.40         -4.49        10.11 o
   8 -12   3          2.73         -7.16        13.07 o
   9 -12   3         35.39         22.38        14.06 o
  10 -12   3         12.25         -3.24        18.35 o
  -3 -11   3        198.82        179.23        27.53 o
  -2 -11   3          2.41         18.89        19.43 o
  -1 -11   3         76.07         89.08        22.13 o
   0 -11   3         38.17         49.13        19.43 o
   1 -11   3        135.26        203.52        23.21 o
   2 -11   3          8.03         11.34        15.12 o
   3 -11   3          8.75         10.26        15.12 o
   5 -11   3        198.66        174.91        22.67 o
   6 -11   3         17.78          8.38        11.64 o
   7 -11   3          7.25          8.67        10.57 o
   8 -11   3          0.78         -4.86        11.45 o
   9 -11   3        140.13        163.36        29.69 o
  10 -11   3          2.90          2.10        10.64 o
  11 -11   3          0.77        -10.69        10.69 o
  -5 -10   3         52.04         45.89        22.13 o
  -4 -10   3          6.10         52.91        20.51 o
  -3 -10   3         12.99         36.17        18.35 o
  -2 -10   3          4.92         -3.24        15.66 o
  -1 -10   3        116.47        146.30        20.51 o
   0 -10   3         90.39         68.02        17.28 o
   1 -10   3         88.11         57.76        15.66 o
   2 -10   3         74.68         35.09        13.50 o
   3 -10   3        266.00        269.93        22.13 o
   4 -10   3        182.29        256.97        23.21 o
   5 -10   3         22.50          5.18        17.55 o
   6 -10   3         25.37         25.49        10.29 o
   7 -10   3         23.91         32.78        11.26 o
   8 -10   3         45.53         28.25         9.35 o
   9 -10   3          0.06         -8.48         8.48 o
  10 -10   3          0.69         -4.82         9.47 o
  11 -10   3          0.63         10.91         9.20 o
  -6  -9   3        125.14        132.80        25.37 o
  -5  -9   3          3.76         15.66        18.35 o
  -4  -9   3         54.63         45.02        12.78 o
  -3  -9   3         18.67          7.21        12.42 o
  -2  -9   3        426.60        365.17        18.69 o
  -1  -9   3         51.83         52.37        15.12 o
   0  -9   3         49.39        120.93        17.28 o
   1  -9   3         13.71         13.50        11.34 o
   2  -9   3        109.59        144.68        16.74 o
   3  -9   3        195.67        155.24        11.45 o
   4  -9   3          4.82         31.98         8.58 o
   5  -9   3        490.38        447.07        15.56 o
   6  -9   3        117.98         95.70        11.83 o
   7  -9   3         15.33         35.42         8.50 o
   8  -9   3          0.32          3.60         8.20 o
   9  -9   3         85.60        106.59         9.37 o
  10  -9   3         87.26        127.18        17.01 o
  11  -9   3         14.46         12.78         8.65 o
  12  -9   3          8.00         -8.82        10.35 o
  -7  -8   3         10.18         24.83        19.97 o
  -6  -8   3        271.03        334.71        29.69 o
  -5  -8   3          1.25          0.27        11.45 o
  -4  -8   3         57.31         74.60        28.07 o
  -3  -8   3        109.34        139.31        13.13 o
  -2  -8   3         99.35        106.08        11.26 o
  -1  -8   3         47.25         61.73        18.89 o
   0  -8   3        127.89        126.33        15.12 o
   1  -8   3        349.99        267.77        18.89 o
   2  -8   3         20.36         22.77         6.46 o
   3  -8   3        141.03         66.84         6.84 o
   4  -8   3       1184.28       1209.48        37.79 o
   5  -8   3        746.79        934.30        25.95 o
   6  -8   3         85.95         65.58         6.98 o
   7  -8   3          2.48         15.81         7.21 o
   8  -8   3        218.92        203.18        12.66 o
   9  -8   3         10.54         10.30         6.14 o
  10  -8   3          0.87         -6.99         7.05 o
  11  -8   3          0.65         -2.24         7.92 o
  12  -8   3         61.26         51.92        15.16 o
  -7  -7   3          0.36         -3.24        17.28 o
  -6  -7   3          9.01          5.71        14.58 o
  -5  -7   3          8.09          7.25         9.90 o
  -4  -7   3        295.43        281.63        13.30 o
  -3  -7   3        948.03        950.26        25.95 o
  -2  -7   3        104.32         77.01         9.16 o
  -1  -7   3        858.39        820.12        30.77 o
   0  -7   3         18.29         43.97         6.84 o
   1  -7   3         17.64         21.24         5.45 o
   2  -7   3          1.30          1.50         3.55 o
   3  -7   3         80.51         88.17         5.74 o
   4  -7   3        309.77        212.90        16.59 o
   5  -7   3         13.47         12.44         4.48 o
   6  -7   3         83.20         29.12         5.30 o
   7  -7   3        296.90        300.14         9.94 o
   8  -7   3         14.96         16.92         7.05 o
   9  -7   3         97.12        102.54         8.90 o
  10  -7   3        107.13        168.03        11.08 o
  11  -7   3         30.57         24.90        11.31 o
  12  -7   3         53.38         51.48        14.40 o
  -7  -6   3         31.43         23.97         9.55 o
  -6  -6   3        519.22        544.97        19.27 o
  -5  -6   3        252.01        285.41        16.88 o
  -4  -6   3        605.86        582.92        19.37 o
  -3  -6   3        326.67        310.55        11.84 o
  -2  -6   3          3.04          6.17         4.12 o
  -1  -6   3          2.42         -0.48         3.94 o
   0  -6   3        384.05        379.81         8.11 o
   1  -6   3        463.23        391.41        10.37 o
   2  -6   3       2026.59       1921.29        38.36 o
   3  -6   3         32.56         63.63         7.14 o
   4  -6   3         32.17         37.62         4.88 o
   5  -6   3        204.18        278.94         9.49 o
   6  -6   3        659.37        710.30        14.84 o
   7  -6   3          9.71          2.19         4.23 o
   8  -6   3          1.81          6.58         4.77 o
   9  -6   3        157.82        112.48         7.75 o
  10  -6   3        169.94        129.94        10.04 o
  11  -6   3         24.83         12.98        10.89 o
  12  -6   3         40.80         22.86        13.46 o
  -8  -5   3        596.43        559.83        35.09 o
  -7  -5   3         29.00         29.66        21.32 o
  -6  -5   3        103.12        108.71         8.22 o
  -5  -5   3        309.01        323.31        13.27 o
  -4  -5   3        481.87        487.12        12.68 o
  -3  -5   3       1366.77       1378.87        22.03 o
  -2  -5   3       1838.02       1790.20        29.40 o
  -1  -5   3         38.84         35.02         3.46 o
   0  -5   3       3762.73       3792.25        63.32 o
   1  -5   3       1034.79       1027.11        23.82 o
   2  -5   3        132.21        101.29         7.52 o
   3  -5   3         46.09         46.82         5.73 o
   4  -5   3        129.73         92.89         5.78 o
   5  -5   3        694.63        589.73         9.76 o
   6  -5   3         15.76         41.90         4.35 o
   7  -5   3        287.24        241.85         7.66 o
   8  -5   3        366.83        437.94         9.07 o
   9  -5   3         51.78         67.23         5.82 o
  10  -5   3          0.06          5.56         5.56 o
  11  -5   3         98.20        129.91        13.16 o
  12  -5   3        113.58         95.67        18.28 o
  -9  -4   3          5.49          7.47        13.38 o
  -8  -4   3         82.02         90.94        11.79 o
  -7  -4   3       1205.30       1187.48        20.76 o
  -6  -4   3        173.91        154.78         9.01 o
  -5  -4   3       3492.76       3455.81        50.02 o
  -4  -4   3        695.55        645.01        11.68 o
  -3  -4   3        252.91        259.15         5.85 o
  -2  -4   3          8.47          1.42         2.35 o
  -1  -4   3        196.81        191.52         6.47 o
   0  -4   3       3444.99       3560.38        46.20 o
   1  -4   3       1975.66       2060.38        33.66 o
   2  -4   3        710.02        653.78        21.59 o
   3  -4   3       4733.15       4883.21        92.38 o
   4  -4   3        606.57        662.71        10.20 o
   5  -4   3          2.00          1.56         2.88 o
   6  -4   3        115.40        163.37         5.40 o
   7  -4   3         13.54         13.99         2.80 o
   8  -4   3        491.55        407.90         8.04 o
   9  -4   3          0.53          4.19         3.73 o
  10  -4   3        150.92        116.11         7.67 o
  11  -4   3        132.58        201.58        20.10 o
  12  -4   3         20.05         13.43        15.81 o
 -11  -3   3        192.47        191.65        36.17 o
  -9  -3   3        718.19        777.92        21.49 o
  -8  -3   3          5.77         12.50         5.80 o
  -7  -3   3        849.19        816.08        13.79 o
  -6  -3   3          0.33          2.22         3.32 o
  -5  -3   3          1.69          1.73         2.58 o
  -4  -3   3        400.31        423.28         6.74 o
  -3  -3   3       1149.39       1227.04        14.08 o
  -2  -3   3       6827.47       6844.22        62.60 o
  -1  -3   3       2281.72       2147.65        24.87 o
   0  -3   3       1978.35       1961.33        31.17 o
   1  -3   3       3395.46       3374.83        66.12 o
   2  -3   3        189.10        165.24         4.00 o
   3  -3   3       1493.40       1531.34        17.99 o
   4  -3   3       1934.43       2033.38        17.31 o
   5  -3   3       1143.59       1056.75        12.98 o
   6  -3   3       1641.08       1657.60        13.77 o
   7  -3   3         23.97         16.94         2.61 o
   8  -3   3        158.99        183.08         6.93 o
   9  -3   3        452.84        527.65        12.70 o
  10  -3   3        222.39        248.66        16.99 o
  11  -3   3         16.75         30.23        22.13 o
  12  -3   3          2.53         -3.24        23.21 o
 -11  -2   3         70.15        138.74        31.31 o
 -10  -2   3         44.63         40.90        13.01 o
  -9  -2   3          5.07         12.99         6.41 o
  -8  -2   3        308.31        310.63         9.98 o
  -7  -2   3        505.84        506.97        10.22 o
  -6  -2   3       2670.44       2519.41        24.48 o
  -5  -2   3        148.60        153.79         4.70 o
  -4  -2   3       3212.28       3083.39        26.57 o
  -3  -2   3         57.33        102.88         2.76 o
  -2  -2   3         37.96         43.16         1.92 o
  -1  -2   3        138.59        167.77         4.68 o
   0  -2   3        166.63        156.89         4.79 o
   1  -2   3       4749.36       5172.59        82.14 o
   2  -2   3       2999.38       3135.16        29.96 o
   3  -2   3       2511.62       2657.78        21.58 o
   4  -2   3       6911.56       7120.88        59.65 o
   5  -2   3          3.39         18.39         2.03 o
   6  -2   3        452.87        489.17         7.33 o
   7  -2   3        385.40        387.56         7.33 o
   8  -2   3        259.36        252.06        10.42 o
   9  -2   3        852.10        814.90        21.53 o
  10  -2   3          4.93         15.80        13.30 o
  11  -2   3         41.10         31.85        23.21 o
  12  -2   3        125.91        174.91        35.09 o
 -12  -1   3         20.96         50.21        26.99 o
 -11  -1   3        493.58        541.61        29.05 o
 -10  -1   3         43.42         30.10         8.20 o
  -9  -1   3        567.88        584.78        14.41 o
  -8  -1   3          9.36         12.62         4.14 o
  -7  -1   3         25.45         24.86         3.85 o
  -6  -1   3         18.38         21.73         3.01 o
  -5  -1   3        702.73        670.79         7.59 o
  -4  -1   3         13.47         17.89         1.81 o
  -3  -1   3       4371.32       4531.03        36.80 o
  -2  -1   3       2869.70       2894.19        30.84 o
  -1  -1   3      32742.39      32498.97       350.79 o
   0  -1   3        399.50        354.81         4.71 o
   1  -1   3        861.28        805.54         8.20 o
   2  -1   3        141.64        119.41         2.24 o
   3  -1   3        645.16        752.27         6.50 o
   4  -1   3       1605.37       1722.47        12.84 o
   5  -1   3       1105.18       1106.25        10.62 o
   6  -1   3       3746.44       3705.14        31.29 o
   7  -1   3       2121.95       2060.40        22.49 o
   8  -1   3         29.45         49.29         5.95 o
   9  -1   3        336.85        346.02        16.67 o
  10  -1   3          2.56         10.20        13.73 o
  11  -1   3         13.27         24.29        22.67 o
 -12   0   3          4.01        -19.97        19.97 o
 -11   0   3         58.14         70.47        16.03 o
 -10   0   3         33.82         27.67         7.77 o
  -9   0   3         45.97         48.37         6.20 o
  -8   0   3        965.09        925.54        13.18 o
  -7   0   3         52.37         59.63         3.76 o
  -6   0   3       2561.18       2513.35        21.56 o
  -5   0   3       3065.21       3134.60        22.60 o
  -4   0   3        369.30        298.06         3.90 o
  -3   0   3       5435.90       5424.29        58.98 o
  -2   0   3       2486.89       2530.04        31.34 o
  -1   0   3        285.55        228.47         6.53 o
   0   0   3       1532.42       1559.61        21.71 o
   1   0   3        245.49        229.96         4.28 o
   2   0   3       3196.16       3220.63        19.26 o
   3   0   3         30.49         76.62         2.10 o
   4   0   3       3282.79       3315.10        21.87 o
   5   0   3        266.01        230.46         4.66 o
   6   0   3         41.15         43.13         3.37 o
   7   0   3        110.18        112.46         5.23 o
   8   0   3          1.65         11.71         4.91 o
   9   0   3       1197.14       1283.20        25.29 o
  10   0   3        240.10        185.17        31.31 o
  11   0   3         28.25        105.81        29.69 o
 -12   1   3          4.19        -19.43        19.43 o
 -11   1   3        159.70        145.72        21.90 o
 -10   1   3        739.39        710.68        20.61 o
  -9   1   3         49.31         48.69         4.66 o
  -8   1   3       1084.82       1125.56        13.14 o
  -7   1   3        317.50        362.45         6.11 o
  -6   1   3          2.67         13.20         2.06 o
  -5   1   3        223.05        202.17         3.67 o
  -4   1   3         93.41        116.71         2.82 o
  -3   1   3       3544.81       3405.85        30.35 o
  -2   1   3      24126.65      23905.18       366.46 o
  -1   1   3       4078.51       3968.59        85.03 o
   0   1   3       6179.19       6094.32        67.33 o
   1   1   3        116.56        133.40         2.97 o
   2   1   3       1690.26       1749.48        12.39 o
   3   1   3        660.69        666.36         7.66 o
   4   1   3         19.40         29.96         2.52 o
   5   1   3       3316.54       3239.69        25.46 o
   6   1   3         31.56         32.82         3.43 o
   7   1   3       1258.96       1293.50        19.21 o
   8   1   3        663.99        634.36        17.17 o
   9   1   3         45.82         30.21        15.05 o
  10   1   3          8.69          7.02        23.75 o
 -13   2   3         49.05         79.36        27.53 o
 -12   2   3        166.33        142.99        19.25 o
 -11   2   3         19.76         13.13         9.04 o
 -10   2   3          3.02          2.07         4.98 o
  -9   2   3        207.20        203.25         6.79 o
  -8   2   3         40.71         35.54         3.08 o
  -7   2   3        299.31        294.15         5.79 o
  -6   2   3        595.91        600.23         6.82 o
  -5   2   3       1871.46       1809.10        16.56 o
  -4   2   3       1426.83       1626.49        26.40 o
  -3   2   3        435.01        457.65         8.15 o
  -2   2   3        446.10        457.21         8.16 o
  -1   2   3         39.86         60.92         2.86 o
   0   2   3       6091.90       6013.25        51.73 o
   1   2   3      11043.56      11534.75       140.40 o
   2   2   3      11033.81      11393.97        81.12 o
   3   2   3       5752.22       5494.32        48.56 o
   4   2   3         28.27         29.80         2.98 o
   5   2   3        831.13        822.06        10.57 o
   6   2   3        458.79        404.99        10.03 o
   7   2   3         16.38         28.38         5.89 o
   8   2   3        238.49        220.09        16.96 o
   9   2   3         62.10          9.72        22.67 o
  10   2   3        219.67        212.70        37.25 o
 -13   3   3         10.05         21.59        21.59 o
 -12   3   3          9.96          4.25        11.38 o
 -11   3   3          0.35         -0.44         7.26 o
 -10   3   3         37.63         22.62         5.08 o
  -9   3   3        841.49        770.30        12.41 o
  -8   3   3         64.84         86.80         4.54 o
  -7   3   3        830.61        878.92        11.16 o
  -6   3   3        794.43        802.79        11.52 o
  -5   3   3        322.20        286.43         6.72 o
  -4   3   3       1371.49       1452.59        17.41 o
  -3   3   3        361.29        300.03         5.98 o
  -2   3   3      12745.55      13009.22       157.96 o
  -1   3   3        585.79        623.14         8.08 o
   0   3   3       1019.92        972.89        11.86 o
   1   3   3       2774.13       2927.96        32.74 o
   2   3   3         47.84         46.31         2.95 o
   3   3   3        249.32        228.01         5.75 o
   4   3   3        220.19        216.56         6.48 o
   5   3   3        424.01        446.89         8.61 o
   6   3   3       3368.84       3066.44        34.03 o
   7   3   3         30.54         34.91         7.47 o
   8   3   3        524.88        484.79        42.65 o
   9   3   3        131.26        152.78        32.93 o
 -13   4   3         32.72         29.33        14.13 o
 -12   4   3          4.06          4.90        11.77 o
 -11   4   3          1.35          4.45         7.39 o
 -10   4   3          5.20          4.35         5.88 o
  -9   4   3          0.38          0.53         4.15 o
  -8   4   3         11.76          7.54         4.32 o
  -7   4   3        360.59        335.13         9.59 o
  -6   4   3       3538.49       3794.66        36.84 o
  -5   4   3       1694.39       1739.61        19.39 o
  -4   4   3       4181.38       4160.16        48.18 o
  -3   4   3        388.06        345.63         7.24 o
  -2   4   3        682.26        723.71        10.62 o
  -1   4   3        753.90        829.87        10.59 o
   0   4   3       1264.38       1177.34        17.61 o
   1   4   3       1830.43       1787.57        20.89 o
   2   4   3          5.36          9.05         3.07 o
   3   4   3       1265.00       1269.26        14.15 o
   4   4   3       1724.28       1781.90        21.84 o
   5   4   3         22.72         13.55         5.02 o
   6   4   3         10.32         10.35         6.25 o
   7   4   3         97.40         92.73        14.64 o
   8   4   3        143.56        161.96        23.21 o
   9   4   3        742.76        774.14        56.14 o
 -13   5   3         40.61         22.85        13.49 o
 -12   5   3          6.85         32.61        10.45 o
 -11   5   3        180.37        130.06        10.66 o
 -10   5   3          1.25         11.68         5.38 o
  -9   5   3        472.80        470.60        14.40 o
  -8   5   3         58.20         46.79         4.96 o
  -7   5   3         31.85         30.77         3.73 o
  -6   5   3        101.67         87.74         3.79 o
  -5   5   3         24.71         27.81         2.87 o
  -4   5   3        206.30        188.62         4.94 o
  -3   5   3         83.48         80.83         3.84 o
  -2   5   3         97.60        150.46         5.50 o
  -1   5   3       1254.68       1312.88        16.98 o
   0   5   3        152.91        181.56         9.65 o
   1   5   3        512.40        531.71        11.36 o
   2   5   3       1504.08       1473.58        22.30 o
   3   5   3         46.69         30.96         5.24 o
   4   5   3        629.71        604.33        13.03 o
   5   5   3          6.60          7.72         7.25 o
   6   5   3       1597.57       1562.29        37.96 o
   7   5   3        575.61        648.90        37.25 o
 -13   6   3         85.22        110.73        34.55 o
 -12   6   3         14.95          9.79        11.28 o
 -11   6   3         13.88         -6.34         6.69 o
 -10   6   3          1.38         -0.69         6.63 o
  -9   6   3        250.21        314.94        13.98 o
  -8   6   3          8.80         11.31         4.71 o
  -7   6   3        139.41        204.58         6.77 o
  -6   6   3        618.41        614.19         9.64 o
  -5   6   3         26.29         41.24         3.41 o
  -4   6   3          2.97         -2.03         2.72 o
  -3   6   3        177.28        164.61         9.67 o
  -2   6   3          6.49          7.00         3.69 o
  -1   6   3        221.70        209.00         9.14 o
   0   6   3          2.27          5.31         4.25 o
   1   6   3        439.67        407.43        15.65 o
   2   6   3       3414.08       3421.22        55.69 o
   3   6   3         38.38         48.05        11.20 o
   4   6   3        698.73        722.30        36.44 o
   5   6   3        291.47        293.14        29.15 o
   6   6   3         52.47         81.26        20.22 o
 -13   7   3          1.26         -6.49        12.34 o
 -12   7   3          3.18         16.94        21.32 o
 -11   7   3         10.23         20.81        10.76 o
 -10   7   3          5.68         22.93         9.69 o
  -9   7   3          0.15         -0.46         5.76 o
  -8   7   3         12.58         21.14         5.74 o
  -7   7   3        506.51        461.16        10.92 o
  -6   7   3       1195.70       1321.47        16.91 o
  -5   7   3        112.74        103.79         5.70 o
  -4   7   3        269.45        323.71        10.05 o
  -3   7   3        585.38        645.92        19.08 o
  -2   7   3        363.80        363.65        14.69 o
  -1   7   3        796.95        826.65        21.93 o
   0   7   3        614.65        611.62        21.86 o
   1   7   3          9.49         11.40         7.76 o
   2   7   3         86.63         95.18        11.43 o
   3   7   3          4.17         20.87        10.45 o
   4   7   3         89.08         64.94        13.07 o
 -13   8   3         30.20         16.74        16.20 o
 -12   8   3          8.41          2.76        11.28 o
 -11   8   3          3.03         18.89        13.50 o
 -10   8   3         55.88         43.50         9.60 o
  -9   8   3         53.04         86.95        11.83 o
  -8   8   3        336.50        425.61        11.97 o
  -7   8   3         84.67         67.45         6.39 o
  -6   8   3         81.26         66.38         6.37 o
  -5   8   3        354.67        313.41        11.06 o
  -4   8   3        159.94        135.78        12.47 o
  -3   8   3          8.92         30.77        11.34 o
  -2   8   3        375.63        299.98        15.25 o
  -1   8   3          3.37          5.76        15.12 o
   0   8   3        111.39        142.93        12.37 o
   1   8   3          0.27         19.97        14.04 o
   2   8   3        231.71        239.08        16.41 o
   3   8   3        274.20        269.39        25.91 o
   4   8   3         14.64        -16.20        16.20 o
 -13   9   3        153.17        229.98        27.53 o
 -12   9   3          0.09         -5.40        15.12 o
 -11   9   3         32.96         53.45        16.74 o
 -10   9   3         42.04         51.47        17.01 o
  -9   9   3         76.99         66.84        12.70 o
  -8   9   3         11.88         -2.07         6.04 o
  -7   9   3        142.47         91.30         8.63 o
  -6   9   3         17.60         35.01         7.18 o
  -5   9   3          4.30         15.72         6.47 o
  -4   9   3         58.55         66.99        17.01 o
  -3   9   3        185.02        262.91        22.13 o
  -2   9   3        222.94        181.16        14.06 o
  -1   9   3         80.58         72.47        11.60 o
   0   9   3         16.36         26.11        16.74 o
   1   9   3         67.42         37.25        17.28 o
   2   9   3        246.90        266.15        25.91 o
   3   9   3        197.54        198.13        25.37 o
   4   9   3          4.71        -17.28        17.28 o
 -12  10   3          6.55          6.48        16.74 o
 -11  10   3          1.60         -9.18        11.80 o
 -10  10   3         18.79         28.07        15.66 o
  -9  10   3         39.30         13.50        25.91 o
  -8  10   3         53.28         96.40         9.91 o
  -7  10   3         19.35         34.00         8.16 o
  -6  10   3         23.84         16.36         9.97 o
  -5  10   3          6.65          8.53        11.88 o
  -4  10   3         72.16         58.78        11.64 o
  -3  10   3         75.53        123.09        18.35 o
  -2  10   3         21.05         54.85        10.03 o
  -1  10   3          9.74         21.36        12.52 o
   0  10   3        456.41        552.27        35.63 o
   1  10   3         18.69         29.69        18.89 o
   2  10   3          2.70         14.04        19.43 o
   3  10   3        145.51        136.04        25.91 o
 -11  11   3          2.25         22.13        17.28 o
  -9  11   3          7.98          3.62        10.75 o
  -8  11   3          3.59          4.61         9.83 o
  -7  11   3          2.36         10.33         8.28 o
  -6  11   3          0.30          5.58        10.39 o
  -5  11   3         21.92         79.65        13.73 o
  -4  11   3        111.91        114.03        14.69 o
  -3  11   3         29.72         45.65        13.13 o
  -2  11   3        115.02        106.20        15.07 o
  -1  11   3        106.99        112.52        14.56 o
   0  11   3         43.62         76.12        22.67 o
   1  11   3          4.26         10.80        21.05 o
  -9  12   3         25.13         24.15        14.69 o
  -8  12   3          9.50         17.84        14.49 o
  -7  12   3         46.06         84.83        15.60 o
  -6  12   3          6.22          2.73        13.52 o
  -5  12   3          7.44          0.22        13.52 o
  -4  12   3        136.37         96.60        22.13 o
  -3  12   3         16.43         29.69        14.28 o
  -2  12   3         26.15         60.08        15.37 o
   0  12   3          4.63         22.67        23.21 o
  -9  13   3          0.24         -1.67        15.25 o
  -8  13   3          0.74         24.91        15.91 o
  -7  13   3          0.42        -10.89        14.99 o
  -6  13   3          7.92         17.32        30.77 o
  -5  13   3         25.30         19.65        15.43 o
  -4  13   3         61.72        107.93        19.43 o
  -3  13   3         18.93         39.22        26.72 o
   5 -14   4         39.06         30.77        23.21 o
   6 -14   4          1.63         -4.32        21.05 o
   0 -13   4         12.28          0.54        21.59 o
   1 -13   4          6.73         12.42        20.51 o
   2 -13   4         28.06          0.54        19.97 o
   6 -13   4         56.37         60.09        14.87 o
   7 -13   4          1.07         25.07        11.72 o
   8 -13   4          0.75         -4.75        36.17 o
   9 -13   4          0.76        -10.80        20.51 o
  -2 -12   4         42.42         69.10        24.29 o
  -1 -12   4         58.27         63.70        23.21 o
   0 -12   4         89.68        136.04        24.29 o
   1 -12   4          8.42         15.66        18.89 o
   2 -12   4          8.44         -2.70        16.74 o
   5 -12   4         21.32         30.77        17.28 o
   6 -12   4          8.00          9.26        12.19 o
   7 -12   4          1.19         -0.08        10.26 o
   8 -12   4          6.26         23.86        14.06 o
   9 -12   4         15.37         12.16        13.55 o
  10 -12   4          5.66         17.82        19.43 o
  -4 -11   4          0.27          1.08        21.05 o
  -3 -11   4          2.49         28.61        20.51 o
  -2 -11   4         13.26        -16.74        17.82 o
  -1 -11   4         66.24         34.01        18.89 o
   0 -11   4         42.26         51.29        18.89 o
   1 -11   4         23.93         58.30        18.89 o
   2 -11   4          4.99          1.62        14.58 o
   4 -11   4          9.23         22.13        15.66 o
   5 -11   4          7.85          7.52        25.91 o
   6 -11   4          3.87         -3.34        11.26 o
   7 -11   4         56.38         34.11        12.96 o
   8 -11   4         35.77         66.27        13.90 o
   9 -11   4         47.01         46.41        13.93 o
  10 -11   4          8.65          7.01        10.64 o
  11 -11   4         40.45         41.70        15.56 o
  -5 -10   4         16.12        -13.50        19.97 o
  -4 -10   4          6.21        -17.82        18.35 o
  -3 -10   4         52.16         51.83        18.89 o
  -2 -10   4          7.49          7.02        15.66 o
  -1 -10   4         59.96         77.74        18.35 o
   0 -10   4          8.54          7.02        15.12 o
   1 -10   4         28.90         16.74        13.50 o
   2 -10   4          5.15          3.24        12.96 o
   3 -10   4         55.45         21.05        12.42 o
   4 -10   4          0.53         14.04        12.96 o
   5 -10   4         51.08         23.75        15.12 o
   6 -10   4        147.43        206.22        16.98 o
   7 -10   4         58.87        105.11        14.11 o
   8 -10   4          2.00          2.95         8.47 o
   9 -10   4         64.64         74.02        13.52 o
  10 -10   4         12.82         12.83        10.97 o
  11 -10   4         31.50         30.27        28.34 o
  -6  -9   4         50.51         18.89        21.59 o
  -5  -9   4         14.28        -12.96        17.82 o
  -4  -9   4         10.35         26.48        11.98 o
  -3  -9   4          1.41         -4.54        10.29 o
  -2  -9   4        204.70        205.43        25.64 o
  -1  -9   4        167.32        227.28        21.59 o
   0  -9   4         96.33         25.37        12.96 o
   1  -9   4         10.47         11.88        11.88 o
   3  -9   4         11.55          5.92         7.26 o
   4  -9   4         81.86        152.45        12.37 o
   5  -9   4        171.12        149.00        18.89 o
   6  -9   4         52.72         41.03        15.12 o
   7  -9   4         58.14         88.10        10.39 o
   8  -9   4        103.01         73.00        10.03 o
   9  -9   4         14.03         30.42        13.53 o
  10  -9   4         15.61         19.70        12.79 o
  11  -9   4          0.49          3.59         8.57 o
  -7  -8   4          8.87         12.42        19.97 o
  -6  -8   4         26.21         37.25        18.89 o
  -5  -8   4          6.43         20.24        11.45 o
  -4  -8   4        228.37        234.10        18.89 o
  -3  -8   4        506.41        524.10        25.64 o
  -2  -8   4          0.78         16.15         8.58 o
  -1  -8   4         71.94        114.57        10.49 o
   0  -8   4        164.88        185.71        17.28 o
   1  -8   4        471.19        394.63        22.13 o
   2  -8   4          1.20          4.35         7.12 o
   3  -8   4         40.43          6.10         6.46 o
   4  -8   4         52.03         86.44         9.84 o
   5  -8   4         79.32        143.15         9.52 o
   6  -8   4          3.52          4.92         6.12 o
   7  -8   4        180.16        263.04        13.40 o
   8  -8   4          2.94          3.33         7.56 o
   9  -8   4         36.97          9.79         8.31 o
  10  -8   4          0.34         -0.86         9.49 o
  11  -8   4         39.91         25.60        10.13 o
  12  -8   4         23.08         11.88        13.60 o
  -7  -7   4        174.72        205.68        24.29 o
  -6  -7   4         82.97        104.71        13.55 o
  -5  -7   4         15.39         21.74        10.11 o
  -4  -7   4        256.84        239.53        19.70 o
  -3  -7   4        384.73        379.35        16.80 o
  -2  -7   4         75.61         44.49         6.44 o
  -1  -7   4        410.48        392.18        13.67 o
   0  -7   4        622.37        755.38        20.23 o
   1  -7   4         20.12         15.65         5.85 o
   2  -7   4        164.81        251.03         9.74 o
   3  -7   4        345.00        341.81        26.45 o
   4  -7   4         22.29          2.52         3.80 o
   5  -7   4         92.04        106.79         6.90 o
   6  -7   4        484.05        371.62        11.43 o
   7  -7   4        361.41        340.95        10.50 o
   8  -7   4          4.84         24.82         6.59 o
   9  -7   4          4.25          1.14         5.76 o
  10  -7   4        107.54        168.00        13.02 o
  11  -7   4         23.89         37.05        12.56 o
  12  -7   4          0.13          5.43        12.71 o
  -7  -6   4         33.37         21.88        11.43 o
  -6  -6   4        355.74        388.69        27.53 o
  -5  -6   4        193.77        180.31        19.43 o
  -4  -6   4        691.79        564.85        60.73 o
  -3  -6   4        381.21        396.08        16.02 o
  -2  -6   4         50.84         54.09         5.86 o
  -1  -6   4         12.30          7.75         4.23 o
   0  -6   4        273.05        303.50         8.05 o
   1  -6   4       1103.83        954.74        17.85 o
   2  -6   4        901.56        795.95        20.04 o
   3  -6   4        255.55        341.92        10.47 o
   4  -6   4        778.28        641.33        13.32 o
   5  -6   4       1457.86       1674.33        24.48 o
   6  -6   4       1011.74       1078.79        19.49 o
   7  -6   4          7.35          0.60         4.19 o
   8  -6   4        107.41        146.53         7.99 o
   9  -6   4         46.45         25.26         5.63 o
  10  -6   4         40.67         49.44        11.28 o
  11  -6   4         14.09          5.50        11.38 o
  12  -6   4         68.99         58.37        20.51 o
  -8  -5   4        357.54        360.10        20.42 o
  -7  -5   4         55.46         33.05         9.53 o
  -6  -5   4         97.24         90.79         8.96 o
  -5  -5   4          0.94          7.09         6.03 o
  -4  -5   4        231.92        204.68        12.20 o
  -3  -5   4       1192.23       1190.43        19.24 o
  -2  -5   4        226.39        227.46         8.83 o
  -1  -5   4        334.97        324.48         7.35 o
   0  -5   4       1671.62       1630.60        33.34 o
   1  -5   4         29.43         23.40         3.64 o
   2  -5   4        880.20        897.77        29.69 o
   3  -5   4        604.11        638.49        16.78 o
   4  -5   4        263.65        194.75        10.53 o
   5  -5   4        325.49        272.90         8.48 o
   6  -5   4         75.27         56.03         5.14 o
   7  -5   4        306.73        235.32         7.24 o
   8  -5   4        447.04        504.80        11.08 o
   9  -5   4         28.29         11.87         4.80 o
  10  -5   4          1.78          1.68         6.02 o
  11  -5   4        308.17        319.76        18.11 o
  12  -5   4         45.19         12.49        15.91 o
  -9  -4   4         15.86         -0.21        13.28 o
  -8  -4   4          5.57         -2.23         8.75 o
  -7  -4   4        499.73        544.20        16.74 o
  -6  -4   4         19.17         28.97         7.92 o
  -5  -4   4       1273.92       1267.60        18.02 o
  -4  -4   4        712.30        669.56        10.33 o
  -3  -4   4        682.53        701.12        10.16 o
  -2  -4   4         69.86        131.80         4.44 o
  -1  -4   4        310.37        290.86         9.06 o
   0  -4   4         13.51         14.57         2.58 o
   1  -4   4        116.16        116.78         4.83 o
   2  -4   4       1457.50       1356.31        16.56 o
   3  -4   4       4867.96       5062.32        71.89 o
   4  -4   4        560.70        588.90        11.30 o
   5  -4   4       1625.84       1801.44        19.89 o
   6  -4   4        302.36        342.94         7.49 o
   7  -4   4         43.33         38.75         3.66 o
   8  -4   4          0.76          7.66         3.76 o
   9  -4   4        108.19        111.37         7.34 o
  10  -4   4         55.64         48.37         9.99 o
  11  -4   4         30.85         29.03        14.99 o
  12  -4   4          0.67         -1.56        11.18 o
 -11  -3   4         10.25          1.62        25.37 o
 -10  -3   4        372.25        443.22        35.90 o
  -9  -3   4        303.38        309.78        14.82 o
  -8  -3   4        218.37        208.51        10.68 o
  -7  -3   4        492.31        498.46        12.77 o
  -6  -3   4         34.44         32.65         5.12 o
  -5  -3   4          2.60          0.85         2.83 o
  -4  -3   4        794.83        838.47        11.39 o
  -3  -3   4        222.35        226.91         4.55 o
  -2  -3   4       2918.44       2912.32        44.52 o
  -1  -3   4       1337.70       1308.19        17.33 o
   0  -3   4       1281.34       1300.14        18.79 o
   1  -3   4       2777.26       2709.70        35.46 o
   2  -3   4       1314.61       1534.73        18.03 o
   3  -3   4        541.55        632.62         8.29 o
   4  -3   4        189.39        162.66         6.66 o
   5  -3   4        562.85        545.76        10.67 o
   6  -3   4       2462.26       2484.65        21.65 o
   7  -3   4        968.75        867.49        11.14 o
   8  -3   4       1063.09       1060.77        15.16 o
   9  -3   4        465.80        511.98        16.07 o
  10  -3   4         36.85         45.12        11.59 o
  11  -3   4         36.08         87.46        25.91 o
 -11  -2   4         62.49         56.14        26.45 o
 -10  -2   4        189.48        180.50        19.47 o
  -9  -2   4        126.14        113.26        10.28 o
  -8  -2   4          1.25          2.28         5.73 o
  -7  -2   4       1426.86       1402.53        17.95 o
  -6  -2   4       1737.40       1640.98        16.79 o
  -5  -2   4          8.72         10.72         2.50 o
  -4  -2   4       4036.93       3931.22        35.17 o
  -3  -2   4        673.21        724.85         9.67 o
  -2  -2   4       1883.97       1691.56        36.30 o
  -1  -2   4       1147.40       1036.11        20.57 o
   0  -2   4        325.73        369.34         8.63 o
   1  -2   4       4727.37       5128.17        52.59 o
   2  -2   4         96.74        134.32         3.12 o
   3  -2   4       2390.69       2534.80        27.97 o
   4  -2   4       1971.12       1963.87        16.36 o
   5  -2   4        118.23        134.10         5.41 o
   6  -2   4        943.67        897.74        11.12 o
   7  -2   4        442.82        421.55         9.23 o
   8  -2   4        118.80         97.27         6.87 o
   9  -2   4         95.87        101.71        16.52 o
  10  -2   4        221.33        192.58        21.50 o
  11  -2   4        107.45         93.39        29.15 o
 -12  -1   4          0.18          2.16        23.75 o
 -11  -1   4         83.16         65.37        13.00 o
 -10  -1   4          2.74         -2.48         8.23 o
  -9  -1   4        802.00        812.39        17.19 o
  -8  -1   4        477.01        495.28        10.49 o
  -7  -1   4        826.96        823.28        11.55 o
  -6  -1   4       1682.66       1748.64        17.29 o
  -5  -1   4        448.78        458.08         8.15 o
  -4  -1   4        991.62       1019.28         9.92 o
  -3  -1   4       1032.53        983.92        10.75 o
  -2  -1   4        293.06        297.90         4.38 o
  -1  -1   4      52732.11      52570.20       525.77 o
   0  -1   4        106.90         68.69         2.54 o
   1  -1   4       3199.27       3322.11        32.87 o
   2  -1   4        929.54        868.41         7.02 o
   3  -1   4        188.50        200.56         3.56 o
   4  -1   4        483.87        514.22         5.46 o
   5  -1   4          4.62          5.42         2.22 o
   6  -1   4         95.79        111.39         4.96 o
   7  -1   4        656.00        691.40        11.25 o
   8  -1   4         91.59        101.01         7.26 o
   9  -1   4        649.49        653.74        28.84 o
  10  -1   4        175.50         93.93        25.37 o
  11  -1   4         38.29          8.47        33.74 o
 -12   0   4          9.87         13.50        21.59 o
 -11   0   4        383.48        402.44        49.94 o
 -10   0   4         52.10         52.30         9.37 o
  -9   0   4         49.06         36.04         4.67 o
  -8   0   4          3.21          7.24         3.37 o
  -7   0   4         17.06         13.70         3.33 o
  -6   0   4       4165.83       4182.22        34.78 o
  -5   0   4        184.09        151.76         3.86 o
  -4   0   4       1305.65       1230.33        11.54 o
  -3   0   4       1972.38       1953.10        19.82 o
  -2   0   4      20265.80      20087.31       174.36 o
  -1   0   4      10333.63      10313.53       128.44 o
   0   0   4        175.92        169.62         6.26 o
   1   0   4       2185.23       2255.40        17.09 o
   2   0   4      16551.51      17124.15       114.08 o
   3   0   4        766.32        918.41         8.02 o
   4   0   4       4169.03       4129.95        27.58 o
   5   0   4       2747.90       2607.05        21.77 o
   6   0   4        137.70        141.08         5.26 o
   7   0   4         40.02         49.26         5.54 o
   8   0   4        111.70        114.18        10.44 o
   9   0   4        303.83        240.01        17.14 o
  10   0   4        343.31        370.88        40.49 o
 -13   1   4         11.95         26.45        23.21 o
 -12   1   4          8.99          0.70        16.99 o
 -11   1   4         20.86         24.29        15.38 o
 -10   1   4        147.75        153.91         8.39 o
  -9   1   4        485.72        479.81         9.28 o
  -8   1   4       1639.39       1680.36        17.86 o
  -7   1   4          5.29          9.00         2.64 o
  -6   1   4       1164.96       1217.36        12.49 o
  -5   1   4          4.78          6.21         1.67 o
  -4   1   4        193.29        183.86         3.82 o
  -3   1   4       2488.72       2334.43        23.20 o
  -2   1   4       1607.16       1643.12        35.48 o
  -1   1   4       9852.08       9809.31       208.38 o
   0   1   4      12216.13      12641.18       129.14 o
   1   1   4        872.71        953.01         9.14 o
   2   1   4        318.46        255.49         4.47 o
   3   1   4         19.22         24.13         2.03 o
   4   1   4        356.36        392.03         5.66 o
   5   1   4       1321.09       1292.41        13.16 o
   6   1   4         38.46         28.59         3.84 o
   7   1   4       2651.63       2598.85        29.01 o
   8   1   4        294.36        282.11        13.48 o
   9   1   4        117.54        109.22        19.46 o
  10   1   4        134.96        134.98        18.76 o
 -13   2   4         97.05        111.75        27.53 o
 -12   2   4          4.54         20.74        15.86 o
 -11   2   4         55.66         80.37        12.71 o
 -10   2   4        243.41        284.25        10.12 o
  -9   2   4        521.79        496.41        10.18 o
  -8   2   4        488.65        477.46         9.07 o
  -7   2   4        939.22        977.90        11.75 o
  -6   2   4          5.41         17.58         2.24 o
  -5   2   4       9497.55       9734.26        82.84 o
  -4   2   4          2.95          3.54         2.26 o
  -3   2   4       2000.15       1983.39        25.45 o
  -2   2   4       2112.92       2160.34        26.41 o
  -1   2   4          0.33          0.14         1.24 o
   0   2   4         79.37         73.41         2.82 o
   1   2   4          3.65          7.11         1.78 o
   2   2   4       1901.43       1809.71        18.02 o
   3   2   4       2765.40       2634.26        24.09 o
   4   2   4       1410.15       1392.33        14.79 o
   5   2   4       3392.29       3248.69        28.14 o
   6   2   4         92.13         96.93         6.53 o
   7   2   4          5.32         -5.07         6.72 o
   8   2   4        147.88        142.18        19.63 o
   9   2   4         11.75          6.90        13.86 o
  10   2   4        660.56        695.93        34.55 o
 -13   3   4         23.41         46.04        14.65 o
 -12   3   4         28.79         31.19        12.68 o
 -11   3   4         21.72         31.13         9.67 o
 -10   3   4       1114.74       1116.03        21.36 o
  -9   3   4        151.18        141.33         9.66 o
  -8   3   4        100.93        107.57         5.63 o
  -7   3   4        149.03        167.00         5.97 o
  -6   3   4         98.67        111.76         5.48 o
  -5   3   4          0.54          2.44         2.43 o
  -4   3   4         53.56         63.62         4.52 o
  -3   3   4        281.66        207.99         7.09 o
  -2   3   4       2999.75       2889.77        34.29 o
  -1   3   4        908.24       1007.18        13.44 o
   0   3   4       2982.73       3014.44        29.11 o
   1   3   4       1409.19       1537.87        16.40 o
   2   3   4        312.93        293.98         7.16 o
   3   3   4         13.16         17.13         2.71 o
   4   3   4        157.55        158.22         5.22 o
   5   3   4        776.38        803.11        11.24 o
   6   3   4       1012.57       1006.92        15.33 o
   7   3   4        610.71        648.23        28.44 o
   8   3   4       1253.65       1322.72        41.33 o
   9   3   4          1.53          0.12        14.52 o
 -13   4   4         32.80         16.29        21.32 o
 -12   4   4        193.81        206.76        15.99 o
 -11   4   4        108.35         95.30        11.77 o
 -10   4   4          2.87          1.00         6.31 o
  -9   4   4         12.69         16.82         4.56 o
  -8   4   4        163.52        174.40         8.21 o
  -7   4   4        282.78        276.04         9.21 o
  -6   4   4         48.38         55.71         4.17 o
  -5   4   4        636.36        584.10        10.00 o
  -4   4   4       2562.00       2566.44        35.37 o
  -3   4   4        133.19        134.44         8.42 o
  -2   4   4        186.37        203.59         9.30 o
  -1   4   4        744.14        803.43        11.71 o
   0   4   4         18.49         13.68         2.60 o
   1   4   4       1340.67       1292.91        14.80 o
   2   4   4        111.35        132.80         5.53 o
   3   4   4       4398.69       4328.12        40.01 o
   4   4   4        784.93        823.62        13.62 o
   5   4   4        383.80        384.27         9.54 o
   6   4   4        616.60        655.19        14.58 o
   7   4   4          0.77         -9.99         9.99 o
   8   4   4        477.88        544.71        39.41 o
 -13   5   4          1.13          3.18        20.24 o
 -12   5   4         66.23         91.94        12.69 o
 -11   5   4          1.49         -5.05         7.97 o
 -10   5   4          0.58         -3.26         5.37 o
  -9   5   4        109.86        104.60        11.11 o
  -8   5   4         44.51         30.89         4.85 o
  -7   5   4          8.65          5.14         3.09 o
  -6   5   4        309.57        296.63         8.61 o
  -5   5   4         50.26         59.22         4.07 o
  -4   5   4        652.16        635.76        10.99 o
  -3   5   4         17.09         20.15         2.94 o
  -2   5   4       1720.21       1609.55        22.84 o
  -1   5   4       5746.70       5835.97        63.19 o
   0   5   4         13.99          8.22         6.09 o
   1   5   4       1942.17       1987.96        62.80 o
   2   5   4        274.46        278.88        11.22 o
   3   5   4         33.81         46.38         6.25 o
   4   5   4        377.69        352.60        20.35 o
   5   5   4          0.26          4.94         8.91 o
   6   5   4        463.94        378.87        28.77 o
 -13   6   4          0.42         -2.71        13.07 o
 -12   6   4         11.54         19.83        12.17 o
 -11   6   4         49.82         22.01         7.49 o
 -10   6   4         19.02         22.11         9.03 o
  -9   6   4         71.34         37.37         7.94 o
  -8   6   4          3.52          5.08         5.26 o
  -7   6   4        720.75        793.66        16.59 o
  -6   6   4        785.66        788.30        14.11 o
  -5   6   4        438.79        395.65        10.10 o
  -4   6   4       1303.58       1307.42        19.04 o
  -3   6   4       1656.02       1603.86        21.21 o
  -2   6   4        482.61        486.06        12.97 o
  -1   6   4         15.16         13.63         4.59 o
   0   6   4        520.53        553.77        11.04 o
   1   6   4        991.60        926.37        24.81 o
   2   6   4        423.12        393.38        16.96 o
   3   6   4         68.24         62.88         9.57 o
   4   6   4       1314.02       1420.89        53.99 o
 -13   7   4          0.82        -10.29        21.05 o
 -12   7   4         17.02         18.08        11.77 o
 -11   7   4        108.77        135.71        12.53 o
 -10   7   4         14.31          6.77         8.12 o
  -9   7   4          2.01         10.05         6.59 o
  -8   7   4        371.38        313.35        11.86 o
  -7   7   4        113.57        104.08         6.82 o
  -6   7   4        128.35         93.93         6.52 o
  -5   7   4        124.00        109.42         7.19 o
  -4   7   4         16.74         33.23         7.07 o
  -3   7   4         25.18         41.25         5.51 o
  -2   7   4         38.72         40.48         6.53 o
  -1   7   4        744.90        731.93        17.22 o
   0   7   4        126.07        143.11         9.41 o
   1   7   4          1.69         10.68        21.86 o
   2   7   4        340.73        361.61        17.89 o
   3   7   4        150.88        140.35        24.83 o
 -13   8   4          3.29         -4.86        15.66 o
 -12   8   4          6.83         -2.60        11.48 o
 -11   8   4          2.53         -4.32        12.42 o
 -10   8   4          2.85          1.38         8.38 o
  -9   8   4          4.49         11.22         8.18 o
  -8   8   4        101.16         70.26         7.63 o
  -7   8   4         14.15         27.51         5.72 o
  -6   8   4        138.14        179.66        13.32 o
  -5   8   4        244.71        183.46        10.68 o
  -4   8   4         81.27         58.09         7.69 o
  -3   8   4        196.92        154.29         9.76 o
  -2   8   4        163.76        154.93        12.37 o
  -1   8   4        126.28        162.78        10.47 o
   0   8   4        145.39        166.27        19.97 o
   1   8   4         99.74        116.61        18.89 o
   2   8   4        283.76        264.53        24.29 o
   3   8   4        303.38        335.79        27.53 o
 -13   9   4          2.76         -7.02        15.66 o
 -12   9   4          1.27        -10.26        14.04 o
 -11   9   4         27.52         63.17        31.31 o
 -10   9   4          1.65         23.58         9.65 o
  -9   9   4         24.64         13.92        10.26 o
  -8   9   4          9.03          4.08         8.30 o
  -7   9   4         45.71         40.30         8.89 o
  -6   9   4        152.15        185.57        11.69 o
  -5   9   4         15.92         31.00         8.31 o
  -4   9   4         65.42         34.17        10.29 o
  -3   9   4        326.61        341.94        17.51 o
  -2   9   4          2.52          1.73         8.00 o
  -1   9   4          6.38         15.49         7.55 o
   0   9   4        356.22        353.06        28.07 o
   1   9   4        275.04        266.69        26.45 o
   2   9   4         11.50          3.24        17.28 o
   3   9   4        105.79         87.46        21.59 o
   4   9   4         34.73          8.64        19.43 o
 -12  10   4          0.19          7.56        16.20 o
 -11  10   4         11.46         35.63        16.74 o
 -10  10   4          8.66         17.67        10.52 o
  -9  10   4         10.50         12.64        12.68 o
  -8  10   4         14.86         37.55        10.37 o
  -7  10   4        158.83        163.33        12.73 o
  -6  10   4          7.78         26.32        10.59 o
  -5  10   4         10.93          4.98        10.67 o
  -4  10   4        194.27        164.01        19.70 o
  -3  10   4          2.91          4.38        10.83 o
  -2  10   4         64.96         43.32        10.31 o
  -1  10   4         53.82         57.16         9.44 o
   0  10   4         13.56         10.80        18.89 o
   1  10   4         46.04         55.06        21.05 o
   2  10   4         15.92         13.50        19.97 o
  -9  11   4         12.94          1.36        25.91 o
  -8  11   4         37.16         49.82        19.43 o
  -7  11   4          0.15         12.49        22.94 o
  -6  11   4         27.78          9.58        12.02 o
  -5  11   4         35.39         54.54        13.55 o
  -4  11   4          1.92         -0.98        12.20 o
  -3  11   4          6.14         18.39        12.96 o
  -2  11   4          5.63         30.63        13.55 o
   0  11   4         11.32         18.35        21.05 o
   1  11   4         32.36         30.77        22.67 o
  -9  12   4         13.35         18.17        15.43 o
  -8  12   4          6.57         20.39        14.76 o
  -7  12   4          2.79         13.52        14.45 o
  -6  12   4          0.40          0.90        13.30 o
  -5  12   4          1.10          1.17        13.17 o
  -4  12   4          2.49          4.86        13.74 o
  -3  12   4        109.38        132.99        17.34 o
  -2  12   4         23.41         34.59        15.21 o
  -8  13   4          3.77          4.53        15.60 o
  -7  13   4         11.84         -3.86        18.35 o
  -6  13   4          6.01         25.37        16.14 o
  -5  13   4          0.84        -11.25        11.25 o
  -4  13   4         57.15         72.91        17.51 o
   6 -14   5          0.11          0.00        21.59 o
   0 -13   5         18.51         30.77        22.67 o
   1 -13   5         47.34         42.11        21.59 o
   2 -13   5          0.43        -15.12        18.35 o
   6 -13   5          0.31          5.40        18.35 o
   7 -13   5          1.22          1.62        12.60 o
   8 -13   5          0.01        -10.80        19.43 o
  -2 -12   5          6.11         50.21        22.67 o
  -1 -12   5          2.79         11.34        21.05 o
   0 -12   5         24.76          5.94        19.97 o
   1 -12   5         34.74         76.66        21.05 o
   2 -12   5         46.20          9.72        16.20 o
   5 -12   5         24.10         50.21        18.89 o
   6 -12   5         12.67         55.08        14.31 o
   7 -12   5          0.28         -4.05        12.69 o
   8 -12   5          0.89         23.87        13.68 o
   9 -12   5          6.29         -0.54        17.82 o
  10 -12   5          8.83          5.40        19.97 o
  -4 -11   5          1.96        -18.89        20.51 o
  -3 -11   5          1.07         -1.08        18.89 o
  -2 -11   5         21.24         35.63        19.97 o
  -1 -11   5         33.70         32.93        19.43 o
   0 -11   5         93.54         99.33        20.51 o
   1 -11   5          1.90         -5.94        15.12 o
   2 -11   5          4.00         -0.54        14.58 o
   5 -11   5         10.32        -15.12        15.12 o
   6 -11   5         53.23         78.77        14.28 o
   7 -11   5          2.26         13.47        12.37 o
   8 -11   5         43.78         22.79        12.40 o
   9 -11   5         45.13         28.11        10.90 o
  10 -11   5          1.22          9.63        13.73 o
  -5 -10   5         27.69         14.04        21.59 o
  -4 -10   5        129.97        122.55        23.75 o
  -3 -10   5         41.28         48.06        13.34 o
  -2 -10   5        106.02        117.51        21.59 o
  -1 -10   5         31.49         47.51        17.82 o
   0 -10   5         10.28         27.53        15.12 o
   1 -10   5         35.53         67.48        15.66 o
   2 -10   5        361.55        272.09        22.67 o
   4 -10   5          9.95         33.47        14.58 o
   5 -10   5         51.66         45.89        15.66 o
   6 -10   5         50.49        100.95        19.43 o
   7 -10   5          7.14          0.96        13.23 o
   8 -10   5          0.08         -4.70         8.78 o
   9 -10   5          1.41         -9.36         9.36 o
  10 -10   5          0.89          1.59        10.22 o
  11 -10   5         62.31         19.41        31.04 o
  -6  -9   5         15.02         17.82        21.05 o
  -5  -9   5         42.13         35.63        19.43 o
  -4  -9   5         11.48         38.52        13.77 o
  -3  -9   5         96.65         74.59        12.02 o
  -2  -9   5         79.51         65.81        12.42 o
  -1  -9   5         31.66         20.86         8.96 o
   0  -9   5         82.97         61.00        14.58 o
   1  -9   5        643.30        754.17        32.39 o
   2  -9   5         76.58        116.19        10.49 o
   3  -9   5         52.26         38.49         8.68 o
   4  -9   5         28.38         51.34         9.59 o
   5  -9   5         59.96         26.45        14.04 o
   6  -9   5         42.15         43.52        10.69 o
   7  -9   5         85.84         63.62        10.20 o
   8  -9   5        155.70        108.32        11.21 o
   9  -9   5         89.44         79.80        27.80 o
  10  -9   5         64.82         42.98        11.06 o
  11  -9   5          1.79         -8.03        10.28 o
  -7  -8   5         20.10         42.65        20.51 o
  -6  -8   5        131.17        134.41        27.53 o
  -5  -8   5         28.55         33.09        12.40 o
  -4  -8   5         72.23         92.47        18.89 o
  -3  -8   5         13.18         40.09        14.04 o
  -2  -8   5         10.11         16.92         6.62 o
  -1  -8   5         68.94        117.81        12.57 o
   0  -8   5          5.29         17.40         7.44 o
   1  -8   5          1.08          6.05         5.57 o
   2  -8   5        150.56        137.47         7.31 o
   3  -8   5         22.00         70.97        14.85 o
   4  -8   5        366.36        410.64        25.49 o
   5  -8   5          1.17          3.26         4.90 o
   6  -8   5        342.08        345.60        14.00 o
   7  -8   5        766.42        876.26        22.12 o
   8  -8   5         87.82         86.34         8.87 o
   9  -8   5          4.76          1.84         7.00 o
  10  -8   5        240.79        224.29        14.95 o
  11  -8   5         20.78         14.42        27.53 o
  -7  -7   5          1.37          3.24        17.28 o
  -6  -7   5         28.30         18.64        11.43 o
  -5  -7   5         14.21         10.26        14.04 o
  -4  -7   5          0.09          3.78        11.88 o
  -3  -7   5          9.57         -3.24        10.26 o
  -2  -7   5        317.64        264.04        12.78 o
  -1  -7   5        754.67        712.08        20.24 o
   0  -7   5        172.01        237.36        11.66 o
   1  -7   5        672.31        605.93        19.52 o
   2  -7   5       1752.81       1974.53        40.84 o
   3  -7   5         90.01         85.18         7.21 o
   4  -7   5         20.37         63.25         7.65 o
   5  -7   5          3.02          6.14         5.05 o
   6  -7   5         77.43         35.72         5.83 o
   7  -7   5         84.20         63.75         8.42 o
   8  -7   5         26.04          3.35         6.44 o
   9  -7   5        160.05        157.92        12.00 o
  10  -7   5          9.05         16.29         9.35 o
  11  -7   5         37.07         35.66        16.74 o
  12  -7   5         40.11         57.76        23.75 o
  -7  -6   5          6.72          2.16        15.12 o
  -6  -6   5        324.70        309.87        25.37 o
  -5  -6   5          4.37         15.12        12.42 o
  -4  -6   5          7.54          0.54         9.72 o
  -3  -6   5       1259.11       1255.99        24.42 o
  -2  -6   5         90.35        109.67        12.11 o
  -1  -6   5        237.84        237.44         9.18 o
   0  -6   5        157.53        188.91        11.31 o
   1  -6   5          9.08         21.14         4.30 o
   2  -6   5        836.42        702.15        20.78 o
   3  -6   5        341.15        296.60        21.59 o
   4  -6   5        618.07        518.54        11.52 o
   5  -6   5        434.13        529.42        17.98 o
   6  -6   5        474.11        345.83        12.61 o
   7  -6   5         23.17         70.56        12.08 o
   8  -6   5        334.91        378.37        16.29 o
   9  -6   5         96.52         51.72         9.82 o
  10  -6   5          0.02         12.27        11.53 o
  11  -6   5          1.51         13.50        13.62 o
  12  -6   5         16.02         33.47        23.21 o
  -8  -5   5        440.30        443.12        73.96 o
  -7  -5   5        193.32        186.30        17.56 o
  -6  -5   5         72.40         52.50         9.91 o
  -5  -5   5       1087.43       1016.30        31.10 o
  -4  -5   5         58.91         69.38         6.55 o
  -3  -5   5         44.86         56.04         5.50 o
  -2  -5   5        224.44        276.25         8.23 o
  -1  -5   5         86.69         53.67         5.38 o
   0  -5   5       2580.05       2693.62        32.70 o
   1  -5   5        352.87        404.72        14.47 o
   2  -5   5        422.33        430.19         9.47 o
   3  -5   5         54.14         53.73         4.39 o
   4  -5   5        611.36        556.46        12.43 o
   5  -5   5        121.27         90.79         5.35 o
   6  -5   5        116.50         70.01         5.99 o
   7  -5   5        458.71        367.30        11.27 o
   8  -5   5        154.48        208.26         8.85 o
   9  -5   5         10.01          9.28         7.24 o
  10  -5   5        475.57        573.85        19.02 o
  11  -5   5          8.37         18.89        19.43 o
  -9  -4   5        168.96        225.61        21.17 o
  -8  -4   5         13.93         20.65         9.46 o
  -7  -4   5         23.39         34.78         7.71 o
  -6  -4   5         26.20         34.04         6.77 o
  -5  -4   5       2380.11       2435.16        51.69 o
  -4  -4   5        296.70        284.16        13.30 o
  -3  -4   5       1523.93       1528.68        18.33 o
  -2  -4   5       4688.28       4718.46        49.83 o
  -1  -4   5        265.89        341.60        15.90 o
   0  -4   5        523.76        577.50         9.80 o
   1  -4   5         16.84         16.05         3.03 o
   2  -4   5       2138.87       2171.50        24.98 o
   3  -4   5         51.32         47.24         3.73 o
   4  -4   5         81.75         60.24         3.66 o
   5  -4   5       1571.05       1639.89        17.04 o
   6  -4   5        786.96        902.19        10.51 o
   7  -4   5        400.41        360.52         7.84 o
   8  -4   5         36.34         81.28         5.39 o
   9  -4   5         48.82         39.32         5.99 o
  10  -4   5        252.29        197.31        13.71 o
  11  -4   5         13.15          0.99        10.43 o
 -11  -3   5         22.47         40.49        26.45 o
 -10  -3   5         94.45         73.04        16.48 o
  -9  -3   5         87.92         95.52        18.06 o
  -8  -3   5         45.94         52.49         9.98 o
  -7  -3   5        909.61        872.32        26.77 o
  -6  -3   5         16.32         19.56         6.29 o
  -5  -3   5       1136.64       1089.48        15.71 o
  -4  -3   5        157.17        179.13         5.89 o
  -3  -3   5        155.41        184.13         5.63 o
  -2  -3   5       3259.77       3414.83        36.57 o
  -1  -3   5         20.39         34.17         6.28 o
   0  -3   5       4383.42       4476.58        57.00 o
   1  -3   5       5187.13       5153.89        53.23 o
   2  -3   5          1.17          3.29         1.35 o
   3  -3   5       2838.47       3137.84        30.88 o
   4  -3   5       1670.21       1687.78        18.04 o
   5  -3   5        344.91        333.77         5.88 o
   6  -3   5        167.13        156.63         6.70 o
   7  -3   5          7.09         16.30         3.16 o
   8  -3   5        285.44        298.33         8.08 o
   9  -3   5        152.93        188.03         9.78 o
  10  -3   5        100.59         94.21        11.12 o
  11  -3   5         59.14         94.96        16.78 o
 -11  -2   5         46.60         28.07        23.75 o
 -10  -2   5        111.12        122.55        29.15 o
  -9  -2   5        177.63        175.05        17.07 o
  -8  -2   5        110.79        100.01        13.73 o
  -7  -2   5         73.77         74.31         6.20 o
  -6  -2   5        169.75        150.61         6.33 o
  -5  -2   5       4250.70       4340.14        48.34 o
  -4  -2   5       2185.16       2074.80        22.49 o
  -3  -2   5          2.79          2.72         1.48 o
  -2  -2   5       2441.10       2283.59        23.26 o
  -1  -2   5        863.70       1090.82        14.81 o
   0  -2   5        537.83        636.49        10.82 o
   1  -2   5        434.27        448.09         7.30 o
   2  -2   5        178.86        191.40         3.14 o
   3  -2   5       3689.62       3888.64        29.63 o
   4  -2   5       2045.40       1994.56        17.13 o
   5  -2   5        233.81        239.18         4.39 o
   6  -2   5       2308.93       2429.97        23.18 o
   7  -2   5         58.02         66.13         5.15 o
   8  -2   5         51.59         28.18         4.85 o
   9  -2   5         10.62         27.20         6.42 o
  10  -2   5        134.12         77.57        19.16 o
  11  -2   5        232.27        215.76        20.88 o
 -12  -1   5          6.48         -8.10        21.05 o
 -11  -1   5         52.30         29.00        16.83 o
 -10  -1   5         16.82         23.27        10.38 o
  -9  -1   5        735.58        743.20        20.49 o
  -8  -1   5        304.33        304.26        13.06 o
  -7  -1   5        352.45        372.08         9.53 o
  -6  -1   5        676.10        653.53        11.43 o
  -5  -1   5         53.76         53.80         4.06 o
  -4  -1   5        606.86        677.94         8.95 o
  -3  -1   5         21.82         22.80         1.86 o
  -2  -1   5         84.27         91.95         3.27 o
  -1  -1   5         57.20         54.53         2.98 o
   0  -1   5       1647.25       1729.02        22.05 o
   1  -1   5       5978.65       5744.93        45.38 o
   2  -1   5       3108.70       2919.88        20.65 o
   3  -1   5        645.26        655.63         7.08 o
   4  -1   5        120.57        120.07         3.37 o
   5  -1   5        574.28        573.63         8.10 o
   6  -1   5       1284.88       1299.93        15.17 o
   7  -1   5        882.28        853.88        15.60 o
   8  -1   5        422.65        384.15        15.54 o
   9  -1   5        687.00        697.34        33.94 o
  10  -1   5         59.96         50.13        14.25 o
  11  -1   5         22.93         11.17        14.27 o
 -12   0   5         70.71        108.51        25.91 o
 -11   0   5         52.73         53.60        18.02 o
 -10   0   5         12.32         11.84         8.39 o
  -9   0   5        213.96        262.20        11.62 o
  -8   0   5        297.34        254.47         8.88 o
  -7   0   5          0.05          0.82         3.65 o
  -6   0   5       1719.14       1678.87        19.84 o
  -5   0   5       1414.68       1519.64        13.53 o
  -4   0   5       2832.38       2704.16        25.79 o
  -3   0   5       6576.55       6446.78        59.11 o
  -2   0   5         20.56         16.83         1.80 o
  -1   0   5       3235.28       2997.45        36.48 o
   0   0   5          0.15          2.31         1.77 o
   1   0   5        603.23        720.89         7.55 o
   2   0   5       2351.00       2421.92        19.27 o
   3   0   5         52.28         58.76         2.87 o
   4   0   5       3875.13       3814.99        27.89 o
   5   0   5        520.26        430.63         8.55 o
   6   0   5        892.87        943.00        13.72 o
   7   0   5        290.10        290.57         8.86 o
   8   0   5          1.58          6.84         9.57 o
   9   0   5         40.81         33.34        11.06 o
  10   0   5          0.99         -0.99        13.50 o
 -13   1   5          2.18         11.34        20.51 o
 -12   1   5          7.04          6.93        15.86 o
 -11   1   5        235.43        235.11        51.83 o
 -10   1   5          2.24         -3.40         5.36 o
  -9   1   5        716.02        736.19        18.13 o
  -8   1   5       1282.95       1302.98        18.82 o
  -7   1   5         47.73         54.75         3.94 o
  -6   1   5        279.50        301.06         5.80 o
  -5   1   5        356.19        416.86         6.24 o
  -4   1   5         41.55         35.17         2.78 o
  -3   1   5       2822.27       2771.52        30.53 o
  -2   1   5        171.82        160.64         6.78 o
  -1   1   5       3907.48       3889.03        37.36 o
   0   1   5       3481.52       3374.91        33.45 o
   1   1   5        685.06        724.96         7.72 o
   2   1   5       3242.75       3118.43        27.80 o
   3   1   5         18.05         17.79         2.38 o
   4   1   5         26.75         38.17         2.57 o
   5   1   5        595.56        600.39         8.20 o
   6   1   5         82.33        109.07         5.77 o
   7   1   5       1515.67       1511.91        24.98 o
   8   1   5         23.73         17.47         8.94 o
   9   1   5        498.83        482.79        27.13 o
  10   1   5        196.95        163.46        35.09 o
 -13   2   5         40.66         38.33        22.67 o
 -12   2   5         20.17         15.74        20.09 o
 -11   2   5         28.14         36.40        10.06 o
 -10   2   5        470.17        524.23        16.42 o
  -9   2   5         61.34         62.47         7.40 o
  -8   2   5          6.72          3.10         3.27 o
  -7   2   5          3.16          3.56         2.97 o
  -6   2   5        406.39        348.03         7.29 o
  -5   2   5       2032.23       1962.69        20.88 o
  -4   2   5          8.96          5.17         2.22 o
  -3   2   5       2020.22       1870.11        27.74 o
  -2   2   5       1403.94       1388.76        23.99 o
  -1   2   5        398.13        405.30         9.31 o
   0   2   5         24.46         24.24         3.14 o
   1   2   5         37.32         42.45         3.12 o
   2   2   5       2873.82       2879.89        30.93 o
   3   2   5       3144.20       3062.26        29.43 o
   4   2   5       1194.96       1114.34        12.62 o
   5   2   5        929.08        976.22        12.01 o
   6   2   5        103.40         74.37         6.07 o
   7   2   5        221.44        223.52        10.99 o
   8   2   5          4.50          0.90         9.48 o
   9   2   5        240.71        324.20        24.50 o
 -13   3   5         15.08         33.97        14.01 o
 -12   3   5          2.64         18.71        11.80 o
 -11   3   5          0.29         11.45         8.52 o
 -10   3   5        218.72        199.13        28.99 o
  -9   3   5         23.20         25.48         6.31 o
  -8   3   5        791.85        795.57        14.52 o
  -7   3   5        322.32        320.61         7.68 o
  -6   3   5         17.18         16.82         2.94 o
  -5   3   5        286.01        334.22         7.13 o
  -4   3   5         52.28         61.24         4.23 o
  -3   3   5        807.76        661.96        15.16 o
  -2   3   5       1989.05       1969.31        26.83 o
  -1   3   5         36.55         20.56         2.32 o
   0   3   5       9794.71       9657.50        91.97 o
   1   3   5       2397.27       2440.60        28.74 o
   2   3   5        245.97        259.87         6.45 o
   3   3   5        481.98        474.45         8.45 o
   4   3   5         15.20         20.32         3.64 o
   5   3   5        472.39        476.01        12.39 o
   6   3   5        291.41        271.49        12.70 o
   7   3   5        259.53        294.19        18.49 o
   8   3   5        362.69        309.63        22.96 o
   9   3   5        194.18        160.96        26.99 o
 -13   4   5          0.27          4.06        12.32 o
 -12   4   5         29.53         42.84        15.22 o
 -11   4   5         33.82         37.42         9.74 o
 -10   4   5          2.34          3.31         6.33 o
  -9   4   5         20.99         19.80         6.08 o
  -8   4   5          4.82          7.67         4.87 o
  -7   4   5        528.84        559.49        11.38 o
  -6   4   5         13.53         22.09         3.88 o
  -5   4   5        830.14        773.32        11.26 o
  -4   4   5       2053.55       2042.03        37.61 o
  -3   4   5       2015.75       1999.05        21.43 o
  -2   4   5       2352.45       2216.46        22.73 o
  -1   4   5       1058.06       1058.48        13.87 o
   0   4   5         21.66         10.80         2.19 o
   1   4   5       1404.70       1364.57        15.59 o
   2   4   5        834.16        738.92        14.36 o
   3   4   5       2197.06       2138.42        22.43 o
   4   4   5        611.46        583.83        13.16 o
   5   4   5       1098.86       1083.34        17.32 o
   6   4   5        549.29        585.49        34.80 o
   7   4   5          0.70         -4.89        12.78 o
   8   4   5          9.07          6.23        14.98 o
 -13   5   5          1.71         -3.61        12.88 o
 -12   5   5          0.28        -10.55        10.55 o
 -11   5   5          0.01          3.16         8.64 o
 -10   5   5        102.74        134.31        11.29 o
  -9   5   5        205.67        174.38        11.30 o
  -8   5   5         72.92         68.48         9.04 o
  -7   5   5        196.09        198.50         9.14 o
  -6   5   5        349.81        331.12         7.95 o
  -5   5   5          0.90          0.75         2.79 o
  -4   5   5         40.85         58.94         4.15 o
  -3   5   5        133.62        115.22         5.69 o
  -2   5   5       1066.66        996.79        14.85 o
  -1   5   5        629.43        704.51        12.20 o
   0   5   5        717.13        622.00        10.48 o
   1   5   5        202.41        239.73        10.64 o
   2   5   5        282.36        308.58         9.73 o
   3   5   5        188.67        204.87         9.69 o
   4   5   5          0.38         -8.20         8.20 o
   5   5   5        152.70        168.73        16.22 o
   6   5   5        492.71        460.69        31.66 o
 -13   6   5          0.63        -13.23        13.23 o
 -12   6   5         38.85         41.64        13.46 o
 -11   6   5        131.73        108.76        11.85 o
 -10   6   5         44.43         53.41         8.95 o
  -9   6   5          0.42          1.77         5.86 o
  -8   6   5         10.91         11.04         5.88 o
  -7   6   5         41.89         26.12         4.66 o
  -6   6   5        305.57        310.83         8.68 o
  -5   6   5         22.12         17.17         5.59 o
  -4   6   5        567.46        552.77        10.85 o
  -3   6   5        118.29        115.81         5.78 o
  -2   6   5        100.62         99.69         7.47 o
  -1   6   5        249.71        237.13        11.10 o
   0   6   5         18.90         11.77         4.71 o
   1   6   5        163.26        139.02        15.84 o
   2   6   5        333.11        350.58        14.01 o
   3   6   5        339.01        301.94        14.34 o
   4   6   5       1546.85       1618.64        62.08 o
   5   6   5        114.71        107.97        30.23 o
 -13   7   5         25.78         19.75        13.97 o
 -12   7   5         14.10         11.18        24.83 o
 -11   7   5         21.11         38.83        11.88 o
 -10   7   5          3.55          3.10         7.62 o
  -9   7   5         24.11         40.95         7.72 o
  -8   7   5         62.91         39.22         7.22 o
  -7   7   5         69.44         71.75         6.47 o
  -6   7   5          6.78         22.91         7.05 o
  -5   7   5        228.69        244.57        11.69 o
  -4   7   5        129.75        145.19         7.72 o
  -3   7   5        421.39        393.65        13.06 o
  -2   7   5        193.22        197.83        10.49 o
  -1   7   5       1435.13       1439.16        26.92 o
   0   7   5        187.20        228.33        15.21 o
   1   7   5        300.31        271.13        23.26 o
   2   7   5         92.03         89.92        10.53 o
   3   7   5          1.12         -1.47         9.73 o
 -13   8   5          0.93         10.26        17.28 o
 -12   8   5         17.46         20.33        12.98 o
 -11   8   5         25.27         12.54        11.03 o
 -10   8   5          8.83          1.97         7.75 o
  -9   8   5         85.25         99.00         9.49 o
  -8   8   5         19.21         18.81         5.67 o
  -7   8   5          2.44          4.13         7.34 o
  -6   8   5        463.76        503.26        24.28 o
  -5   8   5        255.14        214.20         9.85 o
  -4   8   5         17.99         -3.78         7.99 o
  -3   8   5        394.78        344.57        13.47 o
  -2   8   5        308.19        322.52        17.12 o
  -1   8   5         49.65         73.51         9.44 o
   0   8   5         31.16         21.66        18.62 o
   1   8   5          1.97          1.39        10.99 o
   2   8   5        298.00        307.72        26.99 o
   3   8   5         20.56          6.01        11.38 o
 -13   9   5          0.85        -11.34        16.74 o
 -12   9   5          9.49         24.89        13.46 o
 -11   9   5          7.47         22.77        12.78 o
 -10   9   5        117.91        128.39        13.08 o
  -9   9   5          0.11          6.84         7.27 o
  -8   9   5        219.87        268.99        15.23 o
  -7   9   5         79.25         67.71         9.99 o
  -6   9   5         55.41         29.63         8.61 o
  -5   9   5         65.22         40.32         8.09 o
  -4   9   5         18.38         31.35        10.29 o
  -3   9   5         61.75        100.70        12.58 o
  -2   9   5         66.02         55.52         9.62 o
  -1   9   5        113.22        141.04        11.82 o
   0   9   5         86.20        103.11        21.05 o
   1   9   5        121.80        110.67        21.59 o
   2   9   5         10.00          7.60        12.02 o
   3   9   5         54.61         40.53        14.28 o
 -12  10   5          0.59         -1.62        16.20 o
 -11  10   5         13.20          3.78        14.58 o
 -10  10   5         17.95          7.02        17.28 o
  -9  10   5          2.15          3.03         9.82 o
  -8  10   5          6.32         21.17        10.30 o
  -7  10   5         11.74          9.34         9.41 o
  -6  10   5         49.99         91.73        13.68 o
  -5  10   5        220.59        235.29        13.33 o
  -4  10   5          2.87        -10.67        10.67 o
  -3  10   5          2.30         -1.76        17.55 o
  -2  10   5         18.90         12.68        10.12 o
   1  10   5         23.04         24.29        17.82 o
   2  10   5         59.65         65.86        21.05 o
  -9  11   5          2.10          0.27        13.84 o
  -8  11   5          4.32          6.36        13.45 o
  -7  11   5          0.78         16.13        14.31 o
  -6  11   5         14.68         26.95        13.30 o
  -5  11   5         52.93         88.12        11.46 o
  -4  11   5          0.25          4.15         9.82 o
  -3  11   5         47.87         73.03        14.76 o
  -2  11   5        107.43        161.84        17.13 o
   0  11   5        105.97         96.63        22.13 o
 -10  12   5          0.08        -13.51        16.02 o
  -9  12   5         13.03          3.24        17.01 o
  -8  12   5        101.51        105.27        26.45 o
  -7  12   5          2.36         21.01        14.52 o
  -6  12   5         10.99         10.58        14.37 o
  -5  12   5          0.68         10.31        11.95 o
  -4  12   5          3.40         16.16        11.10 o
  -3  12   5         61.20         41.56        12.10 o
  -2  12   5         31.99         24.17        12.16 o
  -7  13   5          4.94         -1.53        16.40 o
  -6  13   5         28.89         38.96        16.44 o
  -5  13   5          9.34         24.77        12.69 o
   0 -13   6         11.20        -10.80        22.13 o
   1 -13   6          0.27         32.93        21.59 o
   5 -13   6         33.71         54.52        21.59 o
   6 -13   6         33.90         46.43        22.67 o
   7 -13   6          4.61          7.56        17.28 o
   8 -13   6          1.78         -0.54        19.43 o
  -2 -12   6          3.18        -12.96        19.97 o
  -1 -12   6          8.61         -0.54        19.43 o
   0 -12   6        109.79        144.14        25.37 o
   1 -12   6         12.02         17.28        18.35 o
   6 -12   6          0.40         -1.14        21.05 o
   7 -12   6         22.10         29.32        14.13 o
   8 -12   6          3.49          8.50        13.52 o
   9 -12   6          0.07          0.54        18.89 o
  -4 -11   6          2.57        -19.97        19.97 o
  -3 -11   6          7.75          7.02        20.51 o
  -2 -11   6          6.78         29.69        20.51 o
  -1 -11   6         14.42         -8.10        17.82 o
   0 -11   6         21.26         34.55        17.82 o
   1 -11   6         13.48          5.94        16.74 o
   5 -11   6          2.35         -1.08        16.20 o
   6 -11   6          1.77          6.48        16.74 o
   7 -11   6        185.73        155.06        17.18 o
   8 -11   6          0.34         15.13        12.78 o
   9 -11   6         13.03          7.35        10.54 o
  10 -11   6         41.21         56.68        22.13 o
  -5 -10   6        129.81        132.26        25.37 o
  -4 -10   6         29.62         48.59        20.51 o
  -3 -10   6         14.92         12.56        12.37 o
  -2 -10   6         17.11         23.75        17.28 o
  -1 -10   6         43.17         47.51        17.28 o
   0 -10   6         20.75         21.59        14.58 o
   1 -10   6          2.49         -3.78        13.50 o
   4 -10   6         47.08         62.08        16.74 o
   5 -10   6         45.40         43.19        16.74 o
   6 -10   6          2.67         24.29        16.74 o
   7 -10   6         43.54         84.22        19.97 o
   8 -10   6         24.85         20.30         8.42 o
   9 -10   6         62.31         71.61        14.71 o
  10 -10   6         66.78         31.32        11.32 o
  -6  -9   6          1.91          2.16        18.89 o
  -5  -9   6         13.50          7.30        12.58 o
  -4  -9   6          3.55         23.75        12.22 o
  -3  -9   6          0.47          4.26        10.29 o
  -2  -9   6         93.69         65.91         9.22 o
  -1  -9   6         67.38         77.36        11.26 o
   0  -9   6        204.53        139.82        12.40 o
   1  -9   6        176.40        229.68        15.05 o
   2  -9   6         23.08         -1.62        10.26 o
   3  -9   6        805.03        830.83        36.17 o
   4  -9   6         12.45         44.81        14.58 o
   5  -9   6          9.22         -2.11        12.96 o
   6  -9   6          0.10          0.51         7.34 o
   7  -9   6         56.34         59.66        11.51 o
   8  -9   6         31.65         14.89         7.62 o
   9  -9   6          0.35         -9.08         9.08 o
  10  -9   6          4.00          0.17        10.06 o
  11  -9   6         54.18         40.62        13.77 o
  -7  -8   6          6.52         20.51        19.97 o
  -6  -8   6         23.52         12.51        16.20 o
  -5  -8   6         94.54         75.20        13.34 o
  -4  -8   6         29.20         46.43        15.12 o
  -3  -8   6         30.43         31.85        13.50 o
  -2  -8   6        265.13        260.43        14.31 o
  -1  -8   6         44.46         97.14        12.69 o
   0  -8   6        149.80        165.55        13.50 o
   1  -8   6          4.33          7.26         5.40 o
   2  -8   6         24.17         24.31         7.61 o
   3  -8   6       2602.55       2391.44        40.16 o
   4  -8   6         45.63         39.73         6.63 o
   5  -8   6          0.75         11.00         6.31 o
   6  -8   6         43.50         37.96         7.98 o
   7  -8   6         32.81         11.85         7.77 o
   8  -8   6         11.06          8.80         7.01 o
   9  -8   6         21.94         71.89         9.26 o
  10  -8   6          1.55          6.61         8.25 o
  11  -8   6         42.57         15.49        14.45 o
  -8  -7   6         28.71         12.96        19.97 o
  -7  -7   6        146.16        194.89        25.37 o
  -6  -7   6        480.56        475.61        31.85 o
  -5  -7   6         75.61         56.68        15.66 o
  -4  -7   6        692.00        657.00        31.31 o
  -3  -7   6         58.75         62.69         9.14 o
  -2  -7   6         72.56         44.43         9.72 o
  -1  -7   6        281.91        232.01        24.08 o
   0  -7   6         85.48         34.38         5.39 o
   1  -7   6        321.74        296.07        12.78 o
   2  -7   6        256.20        365.75        29.69 o
   3  -7   6        221.60        236.67        10.89 o
   4  -7   6          1.85         13.48         5.46 o
   5  -7   6        141.91        142.91         9.28 o
   6  -7   6        150.42         72.39         9.53 o
   7  -7   6          5.84          5.81         6.90 o
   8  -7   6         52.51         25.89         7.17 o
   9  -7   6        171.26        163.64        14.90 o
  10  -7   6         78.77        120.62        12.84 o
  11  -7   6         22.77         23.54        13.62 o
  -7  -6   6          8.03        -14.58        14.58 o
  -6  -6   6        124.91        123.63        18.89 o
  -5  -6   6        669.52        633.79        31.31 o
  -4  -6   6       1023.88       1041.91        38.87 o
  -3  -6   6        203.91        239.74        10.56 o
  -2  -6   6        263.07        238.80        10.02 o
  -1  -6   6       1490.06       1592.52        23.99 o
   0  -6   6          8.68          2.28         5.25 o
   1  -6   6        127.35         96.75         7.05 o
   2  -6   6         55.58         40.78         9.45 o
   3  -6   6        277.52        187.52         8.52 o
   4  -6   6        903.98        750.09        18.14 o
   5  -6   6        198.19        302.32        11.68 o
   6  -6   6        131.95         94.79         8.37 o
   7  -6   6        636.17        752.99        19.43 o
   8  -6   6        203.14        238.95        11.53 o
   9  -6   6          7.28         -7.66         7.66 o
  10  -6   6          0.92        -11.03        11.03 o
  11  -6   6        121.78         70.00        11.88 o
  -8  -5   6        259.23        281.75        22.76 o
  -7  -5   6          0.68         -2.66        15.39 o
  -6  -5   6        245.00        308.40        23.75 o
  -5  -5   6          4.36          7.48         7.12 o
  -4  -5   6        103.15         95.65         7.39 o
  -3  -5   6          3.31          4.03         4.18 o
  -2  -5   6         27.67         29.46         3.94 o
  -1  -5   6       2474.54       2530.06        30.50 o
   0  -5   6        992.20        957.13        16.38 o
   1  -5   6         17.10         11.75         3.31 o
   2  -5   6       2058.77       2188.92        27.18 o
   3  -5   6        537.31        625.44        12.36 o
   4  -5   6         16.95         32.47         3.97 o
   5  -5   6        173.78        238.11        16.60 o
   6  -5   6        302.52        253.67        10.43 o
   7  -5   6        281.42        224.41        12.35 o
   8  -5   6         25.35         11.39         5.21 o
   9  -5   6        142.95        101.13        11.77 o
  10  -5   6        188.88        222.78        16.06 o
  11  -5   6          4.50         36.17        21.59 o
  -9  -4   6          3.99          6.02        13.78 o
  -8  -4   6        108.30        110.95        15.77 o
  -7  -4   6         78.73         51.13        17.01 o
  -6  -4   6         30.55          6.52         6.61 o
  -5  -4   6       1020.30        973.38        24.53 o
  -4  -4   6          3.78         12.49         3.48 o
  -3  -4   6       1390.84       1324.86        22.22 o
  -2  -4   6       1201.54       1214.36        16.29 o
  -1  -4   6        699.51        665.39        11.27 o
   0  -4   6        634.42        620.53        11.72 o
   1  -4   6        114.54        115.41         6.70 o
   2  -4   6         77.62         55.47         3.99 o
   3  -4   6        290.61        328.51        10.37 o
   4  -4   6        683.48        583.78        10.40 o
   5  -4   6       1278.48       1292.99        15.42 o
   6  -4   6        165.41        250.38         6.23 o
   7  -4   6        339.98        380.81         9.19 o
   8  -4   6         87.19        140.38         7.13 o
   9  -4   6        297.21        250.74        11.82 o
  10  -4   6         80.34         38.30         9.67 o
  11  -4   6          2.67         17.16        11.58 o
 -11  -3   6          7.71         50.21        25.91 o
 -10  -3   6        102.35         78.09        17.16 o
  -9  -3   6        354.98        360.27        23.45 o
  -8  -3   6        446.00        486.27        28.60 o
  -7  -3   6        715.27        684.21        18.12 o
  -6  -3   6          2.07         12.58         6.88 o
  -5  -3   6       1359.56       1291.30        28.60 o
  -4  -3   6          0.76          0.53         3.44 o
  -3  -3   6         51.85         75.81         5.11 o
  -2  -3   6        818.55        849.66        14.56 o
  -1  -3   6        308.59        337.18         8.41 o
   0  -3   6       4053.41       4055.41        42.33 o
   1  -3   6        608.54        595.80         8.80 o
   2  -3   6         32.26         19.89         1.88 o
   3  -3   6        522.52        560.88         7.15 o
   4  -3   6         57.04         68.02         3.32 o
   5  -3   6        158.43        206.74         5.08 o
   6  -3   6          8.90         12.64         3.46 o
   7  -3   6        355.66        306.44         8.85 o
   8  -3   6        754.68        740.49        14.42 o
   9  -3   6          1.89          4.65         8.07 o
  10  -3   6        291.59        307.90        18.31 o
  11  -3   6        121.00        169.41        19.71 o
 -12  -2   6        185.77        163.57        31.31 o
 -11  -2   6          2.70        -18.35        18.35 o
 -10  -2   6        126.00        138.20        49.67 o
  -9  -2   6        246.18        274.03        16.75 o
  -8  -2   6         94.46         83.93         8.40 o
  -7  -2   6          8.27          3.11         5.16 o
  -6  -2   6        463.50        441.56        10.93 o
  -5  -2   6        777.15        788.07        12.82 o
  -4  -2   6       4132.46       4082.54        43.69 o
  -3  -2   6         20.47         39.16         4.40 o
  -2  -2   6       3259.15       3084.20        31.50 o
  -1  -2   6        651.64        593.75        10.01 o
   0  -2   6        503.41        453.57         9.90 o
   1  -2   6        172.85        243.95         4.58 o
   2  -2   6          1.08          5.00         1.53 o
   3  -2   6       2322.49       2425.55        21.71 o
   4  -2   6        996.04       1093.34        18.62 o
   5  -2   6       2883.28       2855.27        24.60 o
   6  -2   6       1656.24       1748.59        19.65 o
   7  -2   6        195.47        185.86         7.12 o
   8  -2   6         10.45         27.51         5.99 o
   9  -2   6          2.53          9.45         8.15 o
  10  -2   6        155.65        149.95        17.57 o
 -12  -1   6         25.90         66.94        25.91 o
 -11  -1   6         34.70         32.04        16.21 o
 -10  -1   6          0.02          6.83        10.01 o
  -9  -1   6        298.15        307.04        12.78 o
  -8  -1   6        160.62        146.21         7.83 o
  -7  -1   6       1606.15       1609.05        22.81 o
  -6  -1   6        334.26        323.18         9.87 o
  -5  -1   6        509.11        513.62         8.79 o
  -4  -1   6        894.80        887.68        17.17 o
  -3  -1   6        305.97        314.54         5.55 o
  -2  -1   6       1791.45       1810.04        21.72 o
  -1  -1   6       4844.22       4672.51        53.96 o
   0  -1   6        384.42        454.00         7.52 o
   1  -1   6       8188.41       8127.00        58.37 o
   2  -1   6       1295.16       1190.68        11.67 o
   3  -1   6       1331.39       1367.63        11.89 o
   4  -1   6        101.68         88.82         3.75 o
   5  -1   6        227.27        214.82         5.57 o
   6  -1   6        206.38        224.17         7.03 o
   7  -1   6        220.72        203.14         8.16 o
   8  -1   6        481.73        460.81        14.99 o
   9  -1   6        127.77        130.03        14.05 o
  10  -1   6          2.58        -11.88        11.88 o
 -12   0   6         10.67          2.70        19.43 o
 -11   0   6        207.28        248.87        37.79 o
 -10   0   6         41.27         50.39         8.36 o
  -9   0   6        529.05        572.82        15.96 o
  -8   0   6         33.62         47.54         6.52 o
  -7   0   6          0.21          3.00         4.01 o
  -6   0   6        107.12         89.84         4.49 o
  -5   0   6         64.37         57.69         3.61 o
  -4   0   6       4907.91       4811.84        42.38 o
  -3   0   6       7515.01       7401.52        59.64 o
  -2   0   6        345.90        308.21         8.24 o
  -1   0   6       2070.03       1998.75        26.32 o
   0   0   6        195.48        201.89         4.96 o
   1   0   6        361.41        346.21         5.99 o
   2   0   6       1419.06       1451.54        13.64 o
   3   0   6        764.60        827.79        11.37 o
   4   0   6       3849.63       3885.89        29.49 o
   5   0   6         27.34         24.48         3.55 o
   6   0   6        824.45        889.51        13.27 o
   7   0   6        898.16        841.25        16.36 o
   8   0   6         17.86         10.11         9.58 o
   9   0   6          3.87         21.97        12.78 o
  10   0   6         47.81         70.55        25.91 o
 -13   1   6         20.20         26.45        21.05 o
 -12   1   6          0.90         16.20        19.97 o
 -11   1   6         32.51         17.56        14.79 o
 -10   1   6         22.55         28.25         9.22 o
  -9   1   6         62.15         69.47        10.75 o
  -8   1   6        777.25        743.96        19.61 o
  -7   1   6        107.65        110.49        10.02 o
  -6   1   6        843.12        872.95        11.98 o
  -5   1   6        255.63        288.58         6.03 o
  -4   1   6       1390.16       1472.12        13.98 o
  -3   1   6         22.56         32.67         2.60 o
  -2   1   6         79.00         82.14         4.72 o
  -1   1   6        715.24        580.44         9.04 o
   0   1   6       1960.28       1984.78        19.09 o
   1   1   6       6126.77       6333.13        47.18 o
   2   1   6       5058.24       4846.17        39.40 o
   3   1   6        582.15        548.94         7.71 o
   4   1   6        221.24        180.49         4.88 o
   5   1   6          0.97          3.56         3.20 o
   6   1   6        361.08        352.86        10.28 o
   7   1   6       1332.48       1381.49        35.09 o
   8   1   6         37.67         24.35         9.88 o
   9   1   6        406.24        426.05        27.03 o
 -13   2   6         25.23         -3.24        19.43 o
 -12   2   6         31.71         38.33        19.43 o
 -11   2   6         15.45         21.21        10.11 o
 -10   2   6         29.58         41.53         9.10 o
  -9   2   6          2.90          3.67         8.09 o
  -8   2   6         89.19        132.43         9.11 o
  -7   2   6          2.29          3.38         3.49 o
  -6   2   6        120.84        118.94         5.27 o
  -5   2   6       1909.68       1792.83        18.51 o
  -4   2   6         31.60         55.47         4.91 o
  -3   2   6       7711.31       7482.53        93.66 o
  -2   2   6        200.81        177.43        13.83 o
  -1   2   6        695.98        587.01        11.94 o
   0   2   6        642.51        631.22         8.13 o
   1   2   6          4.30          2.79         2.29 o
   2   2   6        180.33        182.98         5.45 o
   3   2   6        609.09        564.44         8.52 o
   4   2   6       1537.36       1578.54        17.23 o
   5   2   6       2892.43       2656.81        28.82 o
   6   2   6         76.92         85.39         7.97 o
   7   2   6        812.11        793.51        23.55 o
   8   2   6         63.88         70.14        24.44 o
   9   2   6          2.31          6.38        14.91 o
 -12   3   6         28.48         33.08        24.29 o
 -11   3   6         20.21         13.06        10.78 o
 -10   3   6         11.11          1.81         8.67 o
  -9   3   6          1.90         18.90         7.04 o
  -8   3   6        319.23        298.11        11.41 o
  -7   3   6       1134.82       1144.49        16.36 o
  -6   3   6         23.17         30.24         3.73 o
  -5   3   6        113.73        146.24         5.52 o
  -4   3   6         30.05         41.63         3.77 o
  -3   3   6         14.15         24.66         4.82 o
  -2   3   6        283.05        283.06         9.74 o
  -1   3   6        174.65        143.43         6.20 o
   0   3   6       3992.09       3959.06        46.92 o
   1   3   6        129.95        150.15         6.55 o
   2   3   6       2242.42       2166.83        24.56 o
   3   3   6       1262.88       1224.76        14.97 o
   4   3   6         59.12         50.24         4.58 o
   5   3   6         23.58         26.19         5.18 o
   6   3   6        103.73        104.65        12.55 o
   7   3   6        420.48        503.46        21.09 o
   8   3   6        159.47        157.88        19.52 o
 -13   4   6         28.18         35.32        50.75 o
 -12   4   6         34.40         28.35        12.67 o
 -11   4   6         29.06         24.58        11.09 o
 -10   4   6        235.88        273.44        19.15 o
  -9   4   6        164.51        167.96        14.75 o
  -8   4   6         52.93         44.68         5.66 o
  -7   4   6         69.85         87.22         5.42 o
  -6   4   6         54.26         54.30         4.78 o
  -5   4   6        596.93        505.87        10.12 o
  -4   4   6       1789.52       1903.82        47.74 o
  -3   4   6        494.58        450.40         8.30 o
  -2   4   6       1024.34       1026.64        14.16 o
  -1   4   6         27.39         50.40         5.26 o
   0   4   6        265.90        276.46        10.52 o
   1   4   6        154.25        156.58         7.61 o
   2   4   6          3.50          2.81         2.59 o
   3   4   6        636.18        662.34        20.22 o
   4   4   6        436.20        440.87        11.43 o
   5   4   6       1419.12       1414.77        23.70 o
   6   4   6        719.85        755.77        27.54 o
   7   4   6         33.26         22.67        16.74 o
 -13   5   6          0.42         -6.25        12.78 o
 -12   5   6          5.77          2.68        11.58 o
 -11   5   6         38.02         27.79        14.57 o
 -10   5   6        103.37        126.99        11.49 o
  -9   5   6         75.12         51.73         8.71 o
  -8   5   6          0.48         -3.13         4.28 o
  -7   5   6        425.82        400.83        11.71 o
  -6   5   6        255.50        232.10         8.79 o
  -5   5   6         66.39         51.10         4.18 o
  -4   5   6         53.42         61.00         4.56 o
  -3   5   6         52.42         46.30         4.95 o
  -2   5   6        372.54        363.93         8.44 o
  -1   5   6        410.35        448.94         9.37 o
   0   5   6       3241.27       2945.01        51.76 o
   1   5   6       1404.10       1479.40        30.62 o
   2   5   6         22.09         34.44         6.36 o
   3   5   6        216.04        248.58        13.08 o
   4   5   6         45.82         59.89        13.13 o
   5   5   6         15.76         29.25        16.98 o
 -13   6   6          5.61         24.22        14.25 o
 -12   6   6         19.29         13.12        12.28 o
 -11   6   6         60.84         38.22        10.10 o
 -10   6   6         48.93         48.50         8.38 o
  -9   6   6          4.98          0.77         5.85 o
  -8   6   6        115.39        143.01         9.33 o
  -7   6   6         12.09          7.86         4.57 o
  -6   6   6         70.57         72.05         5.90 o
  -5   6   6        637.69        649.80        11.95 o
  -4   6   6        269.68        247.04         9.91 o
  -3   6   6        675.33        697.31        12.15 o
  -2   6   6        156.51        138.65         8.88 o
  -1   6   6        706.91        714.79        13.60 o
   0   6   6       2105.97       2017.45        35.07 o
   1   6   6          0.65          2.83         6.69 o
   2   6   6         85.45         99.78         8.53 o
   3   6   6        380.20        347.64        15.88 o
 -13   7   6          6.27         12.42        17.28 o
 -12   7   6          1.98         -2.53        12.28 o
 -11   7   6          2.02        -11.15        13.77 o
 -10   7   6         60.76         89.51        13.92 o
  -9   7   6        261.09        299.77        13.18 o
  -8   7   6        503.31        426.44        12.37 o
  -7   7   6        360.42        392.79        11.39 o
  -6   7   6        203.69        214.53         9.95 o
  -5   7   6         13.54         17.12         5.17 o
  -4   7   6          1.23         -5.05         5.05 o
  -3   7   6         18.32         21.36         5.65 o
  -2   7   6         78.30         81.90         7.20 o
  -1   7   6         24.36         28.76         6.30 o
   0   7   6        236.43        265.20        15.98 o
   1   7   6        300.80        271.35        16.98 o
   2   7   6        646.59        680.10        25.29 o
   3   7   6          5.59          7.02        14.58 o
 -13   8   6         38.66         20.51        18.35 o
 -12   8   6         16.91         46.24        14.52 o
 -11   8   6          0.88          1.57         9.55 o
 -10   8   6         22.89         35.78        10.21 o
  -9   8   6          2.47          6.70         7.25 o
  -8   8   6        345.90        408.84        13.53 o
  -7   8   6        329.31        394.27        15.31 o
  -6   8   6          1.81         -2.85         6.66 o
  -5   8   6         87.11         94.96         7.92 o
  -4   8   6        417.83        390.66        14.17 o
  -3   8   6         97.26         89.57         9.83 o
  -2   8   6         45.91         47.77         7.24 o
  -1   8   6        116.72         93.84         8.55 o
   0   8   6        170.76        161.29        14.83 o
   1   8   6         45.19         36.17        15.12 o
   2   8   6        283.25        311.49        26.99 o
   3   8   6          8.58         14.04        17.82 o
 -12   9   6          5.91          7.47        13.38 o
 -11   9   6          2.83         -2.37        10.07 o
 -10   9   6          2.93         -1.41         9.60 o
  -9   9   6         36.30         69.52        10.29 o
  -8   9   6         77.90         75.57         9.39 o
  -7   9   6         66.83         62.96         8.18 o
  -6   9   6         13.04         23.19         8.97 o
  -5   9   6          4.56         -4.03         7.46 o
  -4   9   6        187.73        198.82        12.18 o
  -3   9   6         42.56         72.49        10.91 o
  -2   9   6          0.59         -6.95         6.95 o
  -1   9   6        145.13        174.56        12.95 o
   0   9   6        155.75        156.56        21.59 o
   1   9   6          8.22        -10.80        15.12 o
   2   9   6        207.76        183.55        25.37 o
   3   9   6         99.33         93.39        23.21 o
 -12  10   6         18.14         27.53        18.35 o
 -11  10   6         10.09         11.34        16.74 o
 -10  10   6          6.22         -2.16        21.05 o
  -9  10   6         22.39         42.33        10.44 o
  -8  10   6         23.69         29.43         9.70 o
  -7  10   6         22.56          5.61        16.52 o
  -6  10   6          2.21          2.18        22.13 o
  -5  10   6         26.93         14.52         9.28 o
  -4  10   6         49.52         35.73         9.52 o
  -3  10   6        123.07        105.42        11.71 o
  -2  10   6        104.55         84.43        16.49 o
  -1  10   6          0.68         -7.02        14.58 o
   0  10   6         73.48        116.61        21.59 o
   1  10   6         34.76         25.37        18.89 o
 -10  11   6          9.88         32.70        24.83 o
  -9  11   6         27.92         21.05        21.86 o
  -8  11   6         25.43         18.89        20.51 o
  -7  11   6         86.36        103.34        16.74 o
  -6  11   6         33.48          8.48        13.34 o
  -5  11   6          7.50         21.23        10.30 o
  -4  11   6         26.06         16.46        15.33 o
  -3  11   6          2.28         -2.87        10.30 o
  -2  11   6         30.56         43.76        12.08 o
  -1  11   6          0.03          9.18        17.28 o
   0  11   6         12.20        -17.82        17.82 o
 -10  12   6          0.00          3.68        18.89 o
  -9  12   6         16.31          7.98        16.91 o
  -8  12   6         29.54        -17.55        24.56 o
  -7  12   6         13.02         30.70        16.52 o
  -6  12   6          2.59         18.39        15.37 o
  -5  12   6         10.79          4.82        11.40 o
  -4  12   6         33.88         56.94        12.87 o
  -3  12   6          5.90         -3.98        11.59 o
  -2  12   6          0.96        -17.82        17.82 o
   0 -13   7          4.34        -12.96        21.59 o
   1 -13   7          3.17         -2.16        21.59 o
   5 -13   7          3.52         19.97        19.43 o
   6 -13   7          1.32        -13.77        14.51 o
   7 -13   7          3.71          1.62        21.05 o
  -2 -12   7          0.19          4.86        21.59 o
  -1 -12   7         14.48         26.99        21.59 o
   0 -12   7          5.79        -12.42        19.97 o
   1 -12   7          0.10         46.43        19.43 o
   5 -12   7          0.57         -2.16        18.35 o
   6 -12   7          7.64         18.35        20.51 o
   7 -12   7          0.38          4.93        13.68 o
   8 -12   7         74.78         68.61        15.98 o
   9 -12   7         11.04         23.75        20.51 o
  -4 -11   7         24.07         11.88        21.59 o
  -3 -11   7         10.76         -5.94        19.97 o
  -2 -11   7          3.49         -9.72        17.82 o
  -1 -11   7         28.04         26.99        17.82 o
   0 -11   7        118.50         70.18        19.43 o
   1 -11   7          0.25        -14.04        14.04 o
   4 -11   7         13.16         28.61        17.82 o
   5 -11   7        114.47        151.70        23.75 o
   6 -11   7          8.19          1.62        16.74 o
   7 -11   7          4.36          5.40        17.28 o
   8 -11   7          2.66          7.29        12.98 o
   9 -11   7          7.24         11.38        11.31 o
  10 -11   7          1.10          9.72        19.97 o
  -5 -10   7          0.14         33.47        20.51 o
  -4 -10   7          0.74         -2.76        12.40 o
  -3 -10   7         51.35         55.06        18.89 o
  -2 -10   7         65.98         96.63        19.43 o
  -1 -10   7          1.52          3.03         9.90 o
   0 -10   7          7.34          0.37        17.82 o
   1 -10   7        129.36        190.47        14.69 o
   3 -10   7         13.45         38.33        15.66 o
   4 -10   7        517.30        451.86        30.77 o
   5 -10   7         24.74         50.75        17.82 o
   6 -10   7         19.98          1.62        15.12 o
   7 -10   7         11.32        -10.37        11.07 o
   8 -10   7         39.02         50.09        11.16 o
   9 -10   7         23.72         32.88        11.24 o
  10 -10   7          2.42          3.91        13.60 o
  -6  -9   7          0.36          0.54        19.43 o
  -5  -9   7         50.26         36.52        13.34 o
  -4  -9   7         16.35         33.65        12.40 o
  -3  -9   7         14.70         11.19        17.01 o
  -2  -9   7        204.59        265.77        28.61 o
  -1  -9   7        128.97         98.26        11.83 o
   0  -9   7         61.31         36.53         9.73 o
   1  -9   7         46.88         31.00        10.26 o
   2  -9   7         28.11         18.86         7.19 o
   3  -9   7        112.03        144.99        13.13 o
   4  -9   7        223.78        317.57        33.47 o
   5  -9   7         46.43         22.37        11.88 o
   6  -9   7         38.89         62.64         9.75 o
   7  -9   7         30.15         35.40         9.36 o
   8  -9   7         16.05          6.14         9.15 o
   9  -9   7          4.04          2.13         8.16 o
  10  -9   7          4.92         -0.67         8.80 o
  -7  -8   7          0.18         14.58        18.89 o
  -6  -8   7         24.88         37.25        18.89 o
  -5  -8   7         55.19         53.45        18.35 o
  -4  -8   7        253.61        245.09        24.29 o
  -3  -8   7         62.88         38.44        17.01 o
  -2  -8   7        131.86        163.04        17.28 o
  -1  -8   7         16.93         42.11        11.88 o
   0  -8   7          0.25         -1.62         9.72 o
   1  -8   7          2.11         23.27         6.09 o
   2  -8   7          4.25          4.11         6.84 o
   3  -8   7         13.08          6.95         7.49 o
   4  -8   7          2.51          0.14         4.96 o
   5  -8   7        157.88        105.56        11.82 o
   6  -8   7        193.50        212.78        15.84 o
   7  -8   7         63.66        109.45        13.71 o
   8  -8   7         85.67         82.68        10.49 o
   9  -8   7        193.80        259.64        15.96 o
  10  -8   7          7.68          7.35        10.61 o
  11  -8   7          3.93         11.72        24.02 o
  -7  -7   7        119.08        126.87        23.21 o
  -6  -7   7          4.27         -4.32        15.12 o
  -5  -7   7          4.14         17.28        14.58 o
  -4  -7   7         22.52         21.05        12.96 o
  -3  -7   7         16.96          5.13         7.63 o
  -2  -7   7         16.44         -6.67         6.67 o
  -1  -7   7          0.36          9.18         9.72 o
   0  -7   7        205.98        175.50         9.55 o
   1  -7   7        358.83        303.78        11.32 o
   2  -7   7          6.63         40.18         5.69 o
   3  -7   7        250.46        233.55         9.96 o
   4  -7   7        460.70        579.55        18.87 o
   5  -7   7        571.84        603.02        22.78 o
   6  -7   7         61.16         23.21        12.42 o
   7  -7   7         63.12        100.83        12.37 o
   8  -7   7        109.87         87.34        10.59 o
   9  -7   7         19.91         -1.08        13.36 o
  10  -7   7         19.65          7.66        12.44 o
  11  -7   7         59.34         55.07        15.67 o
  -7  -6   7          7.89         -8.10        15.66 o
  -6  -6   7         10.37          9.72        14.58 o
  -5  -6   7        158.51        167.35        19.43 o
  -4  -6   7        593.23        560.37        23.75 o
  -3  -6   7        549.80        560.70        15.25 o
  -2  -6   7          9.32          6.58         4.52 o
  -1  -6   7        514.80        582.76        16.35 o
   0  -6   7        257.66        302.19        16.20 o
   1  -6   7         62.58         54.80         5.84 o
   2  -6   7        453.22        527.65        10.60 o
   3  -6   7         52.57         27.13         4.10 o
   4  -6   7         89.59         69.21         5.28 o
   5  -6   7          1.48         19.47         5.35 o
   6  -6   7        223.07        184.93        10.78 o
   7  -6   7         13.18         61.87        10.67 o
   8  -6   7          7.98         -0.71         7.74 o
   9  -6   7          5.77          2.85        10.76 o
  10  -6   7        217.02        245.42        19.37 o
  11  -6   7         70.92         21.12        36.44 o
  -8  -5   7        400.10        448.47        27.22 o
  -7  -5   7         27.36         41.98        13.24 o
  -6  -5   7       1076.96       1186.81        36.51 o
  -5  -5   7        252.55        234.30        28.61 o
  -4  -5   7        148.29        155.95         7.53 o
  -3  -5   7         14.00         17.35         4.74 o
  -2  -5   7          1.38          0.65         4.00 o
  -1  -5   7        359.72        345.63         7.58 o
   0  -5   7         78.07        123.53         5.25 o
   1  -5   7       1038.98        944.85        13.15 o
   2  -5   7       1126.42       1132.96        16.54 o
   3  -5   7        410.38        523.33        10.44 o
   4  -5   7          3.02          7.59         4.27 o
   5  -5   7         62.17        112.05         7.41 o
   6  -5   7         44.69         38.66         5.22 o
   7  -5   7        119.44         75.83         7.15 o
   8  -5   7          0.68          8.53         8.34 o
   9  -5   7        105.53         68.04        11.71 o
  10  -5   7         46.72         72.85        14.45 o
  11  -5   7          0.35         -4.86        22.13 o
  -9  -4   7         45.41         28.18        14.37 o
  -8  -4   7        288.61        234.84        34.55 o
  -7  -4   7         43.10         43.00        13.23 o
  -6  -4   7        141.63        114.64        14.64 o
  -5  -4   7        136.33        161.02        19.97 o
  -4  -4   7        178.89        214.56         9.10 o
  -3  -4   7       1513.06       1590.32        22.07 o
  -2  -4   7        187.69        183.51         6.90 o
  -1  -4   7        761.92        746.62        12.47 o
   0  -4   7        799.25        775.91        15.64 o
   1  -4   7          0.73          1.97         2.48 o
   2  -4   7       1111.80       1107.10        14.36 o
   3  -4   7        182.83        219.64         7.10 o
   4  -4   7        440.16        375.46         9.70 o
   5  -4   7       1080.78       1102.45        16.37 o
   6  -4   7        104.19         66.31         8.60 o
   7  -4   7        361.87        400.71        11.41 o
   8  -4   7        389.69        470.81        14.37 o
   9  -4   7         96.05         82.87         9.02 o
  10  -4   7          0.26          8.95        10.26 o
  11  -4   7        111.30         84.55        14.28 o
 -10  -3   7         10.93          1.08        25.91 o
  -9  -3   7         70.35         69.10        26.45 o
  -8  -3   7        270.41        300.00        22.94 o
  -7  -3   7        750.22        679.08        49.10 o
  -6  -3   7        106.65        120.10        17.49 o
  -5  -3   7        653.49        616.15        14.90 o
  -4  -3   7         12.10         34.58         7.65 o
  -3  -3   7        159.63        127.54         7.86 o
  -2  -3   7          1.08          7.82         3.42 o
  -1  -3   7        258.18        263.02         6.11 o
   0  -3   7       3227.04       3331.12        38.61 o
   1  -3   7        300.15        308.60         7.55 o
   2  -3   7       2591.49       2604.73        25.01 o
   3  -3   7       2520.07       2759.47        28.71 o
   4  -3   7        225.12        223.39         7.73 o
   5  -3   7          3.74         14.55         2.97 o
   6  -3   7        642.75        683.66        16.76 o
   7  -3   7        116.25         83.82         9.36 o
   8  -3   7        209.19        205.93        15.90 o
   9  -3   7         13.44          1.59         8.54 o
  10  -3   7         84.26         95.84        13.18 o
 -12  -2   7        146.64        119.85        29.69 o
 -11  -2   7          5.83        -14.58        19.43 o
 -10  -2   7        447.17        498.28        48.59 o
  -9  -2   7          1.86          1.93         9.14 o
  -8  -2   7        323.53        318.07        16.78 o
  -7  -2   7          0.76          0.87         5.22 o
  -6  -2   7        398.74        368.49        15.47 o
  -5  -2   7         64.10         62.52         6.08 o
  -4  -2   7        271.67        266.71        15.53 o
  -3  -2   7       1084.59       1179.67        15.82 o
  -2  -2   7      10407.27      10255.90        91.19 o
  -1  -2   7        243.40        222.28         5.31 o
   0  -2   7       3223.17       3287.94        35.70 o
   1  -2   7        110.04         89.47         3.38 o
   2  -2   7        275.00        291.56         6.11 o
   3  -2   7       1442.06       1469.05        20.34 o
   4  -2   7        179.98        213.15         5.35 o
   5  -2   7       1384.01       1370.82        14.70 o
   6  -2   7        789.10        874.28        15.15 o
   7  -2   7         85.69         81.33         6.54 o
   8  -2   7        603.21        676.99        20.19 o
   9  -2   7        167.31        204.65        16.27 o
  10  -2   7          8.60         -9.48        12.58 o
 -12  -1   7         42.94         70.72        26.45 o
 -11  -1   7         25.80         18.55        15.66 o
 -10  -1   7         54.19         32.60        12.93 o
  -9  -1   7        111.84         96.31        19.39 o
  -8  -1   7         50.82         51.39         8.35 o
  -7  -1   7       1606.70       1511.28        22.16 o
  -6  -1   7        795.60        739.78        12.31 o
  -5  -1   7        810.45        771.70        11.83 o
  -4  -1   7        443.68        393.37         9.13 o
  -3  -1   7        323.60        318.35         9.06 o
  -2  -1   7        451.86        518.99         9.80 o
  -1  -1   7         53.23         45.25         3.26 o
   0  -1   7         37.00         30.18         3.02 o
   1  -1   7       2019.37       1986.65        17.34 o
   2  -1   7        107.02        138.06         4.33 o
   3  -1   7       3701.97       3681.94        28.91 o
   4  -1   7         33.08         43.54         3.05 o
   5  -1   7          3.85          1.28         3.05 o
   6  -1   7        103.18         90.37         6.84 o
   7  -1   7        230.56        217.66         9.35 o
   8  -1   7       1417.24       1457.32        61.14 o
   9  -1   7        260.00        275.92        21.67 o
  10  -1   7         26.16         20.91        14.76 o
 -11   0   7        243.96        235.60        23.99 o
 -10   0   7          8.48          0.33        10.99 o
  -9   0   7        181.39        195.89        12.71 o
  -8   0   7         16.73         18.75         6.82 o
  -7   0   7        287.36        333.55        11.23 o
  -6   0   7        537.32        511.18        12.13 o
  -5   0   7        359.64        352.46         7.32 o
  -4   0   7        540.25        499.79         8.71 o
  -3   0   7       3583.59       3553.80        34.18 o
  -2   0   7       5836.37       5892.62        57.51 o
  -1   0   7       3857.18       3458.41        33.31 o
   0   0   7        107.16        116.70         5.17 o
   1   0   7        227.85        207.02         4.60 o
   2   0   7         35.99         39.33         2.92 o
   3   0   7        335.23        363.52         8.52 o
   4   0   7       1287.98       1269.48        13.22 o
   5   0   7          0.27          8.02         3.45 o
   6   0   7       1759.41       1737.83        20.47 o
   7   0   7        258.25        232.80        12.15 o
   8   0   7          1.67         -2.77         9.65 o
   9   0   7         55.63         61.02        15.04 o
 -11   1   7          5.07         12.01        15.95 o
 -10   1   7         12.45        -11.34        17.82 o
  -9   1   7        125.34        114.99        21.59 o
  -8   1   7        340.00        361.21        23.75 o
  -7   1   7        213.02        218.68        11.77 o
  -6   1   7       2340.08       2362.73        30.41 o
  -5   1   7        162.79        196.65         6.75 o
  -4   1   7       2591.18       2726.05        32.16 o
  -3   1   7        812.82        809.74        13.26 o
  -2   1   7          0.25          5.05         2.72 o
  -1   1   7       4237.27       4269.73        43.03 o
   0   1   7       4630.61       4643.62        46.24 o
   1   1   7       4183.66       4338.85        38.40 o
   2   1   7       2678.81       2493.04        23.52 o
   3   1   7        504.04        513.75         8.38 o
   4   1   7       1439.44       1348.80        17.29 o
   5   1   7        274.07        239.48         9.56 o
   6   1   7         22.04         34.57         7.29 o
   7   1   7        125.35        132.69        11.82 o
   8   1   7         66.07         56.98        15.08 o
   9   1   7        295.50        272.09        30.23 o
 -12   2   7          7.57         17.82        23.75 o
 -11   2   7          7.22         22.67        21.05 o
 -10   2   7        641.48        655.92        39.95 o
  -9   2   7        127.59        153.86        22.67 o
  -7   2   7         92.70        107.30        12.89 o
  -6   2   7          1.13         11.26         4.27 o
  -5   2   7        347.90        354.24        11.60 o
  -4   2   7       1305.27       1231.00        17.40 o
  -3   2   7       5788.09       5575.84        64.35 o
  -2   2   7         75.41         94.37         5.86 o
  -1   2   7       2386.30       2307.29        25.18 o
   0   2   7          9.01         10.80         2.61 o
   1   2   7         22.50         28.57         4.14 o
   2   2   7        110.95        131.66         6.84 o
   3   2   7        169.83        161.50         6.17 o
   4   2   7        306.44        381.81         8.79 o
   5   2   7       2782.29       2612.09        30.45 o
   6   2   7        124.16        130.25        11.35 o
   7   2   7       1015.30       1040.31        47.97 o
   8   2   7          4.40        -10.80        16.74 o
 -13   3   7         44.18         74.50        28.61 o
 -12   3   7         49.22         19.43        23.21 o
 -11   3   7        178.42        187.80        17.89 o
 -10   3   7         56.44         54.03        19.70 o
  -9   3   7          2.24         -2.07         5.78 o
  -8   3   7         84.68         98.11         9.38 o
  -7   3   7        648.84        657.73        10.74 o
  -6   3   7       1263.61       1236.82        17.11 o
  -5   3   7       1972.80       1983.85        25.72 o
  -4   3   7         60.13         62.27         4.96 o
  -3   3   7         37.01         33.28         4.64 o
  -2   3   7         34.07         39.94         8.52 o
  -1   3   7        270.68        237.44        15.74 o
   0   3   7       2968.47       2999.39        40.88 o
   1   3   7         44.09         30.33         4.20 o
   2   3   7       2732.18       2620.97        33.53 o
   3   3   7       1043.44       1064.26        17.38 o
   4   3   7        340.50        323.04         9.59 o
   5   3   7         48.43         52.95         8.10 o
   6   3   7          2.30          3.23        10.05 o
   7   3   7        241.37        259.13        26.99 o
   8   3   7       1141.21       1175.26        55.06 o
 -13   4   7          1.82         -7.02        24.29 o
 -12   4   7         28.56         25.39        13.62 o
 -11   4   7          6.12         -9.38         9.72 o
 -10   4   7        159.02        157.94        12.31 o
  -9   4   7          3.28          7.20         6.70 o
  -8   4   7        396.26        457.52        11.55 o
  -7   4   7         56.66         49.86         6.15 o
  -6   4   7          8.09         11.04         3.72 o
  -5   4   7        366.57        358.02         9.52 o
  -4   4   7         47.26         56.29         5.52 o
  -3   4   7         11.75         20.20         5.17 o
  -2   4   7       2245.03       2231.98        27.98 o
  -1   4   7         90.20        106.97         5.73 o
   0   4   7       1308.45       1359.73        44.44 o
   1   4   7        623.60        613.30        18.33 o
   2   4   7         24.51         34.28         6.89 o
   3   4   7       1034.87       1026.28        23.52 o
   4   4   7         83.40         66.47         8.96 o
   5   4   7       1763.67       1839.67        37.48 o
   6   4   7        319.73        306.73        24.89 o
   7   4   7        145.30        120.39        22.67 o
 -13   5   7          0.00          9.66        13.97 o
 -12   5   7         19.59         12.73        12.38 o
 -11   5   7          3.31         -5.40         8.41 o
 -10   5   7         14.78         25.50         7.90 o
  -9   5   7          9.74          8.55         5.85 o
  -8   5   7        151.19        147.36         7.84 o
  -7   5   7        586.29        597.86        11.94 o
  -6   5   7         35.73         44.85         5.01 o
  -5   5   7        688.34        688.13        12.16 o
  -4   5   7        789.08        819.27        11.46 o
  -3   5   7          8.70          4.33         2.67 o
  -2   5   7          1.12         -0.20         3.75 o
  -1   5   7        101.06        132.47         7.47 o
   0   5   7        131.47        107.53        10.61 o
   1   5   7       2488.82       2564.17        52.58 o
   2   5   7         44.96         32.43         9.59 o
   3   5   7       1410.19       1458.75        37.53 o
   4   5   7        107.61        120.66        13.68 o
   5   5   7         10.26         19.06        26.45 o
 -13   6   7          1.02        -10.38        12.88 o
 -12   6   7         57.87         97.38        15.69 o
 -11   6   7         17.30         27.66        11.77 o
 -10   6   7          2.98          2.87         7.11 o
  -9   6   7         24.23         18.63         5.94 o
  -8   6   7        153.08        145.60         8.61 o
  -7   6   7        218.82        238.82         9.08 o
  -6   6   7         55.08         67.02         7.17 o
  -5   6   7         20.13         24.91         4.89 o
  -4   6   7        478.88        516.60        10.15 o
  -3   6   7         42.16         66.97         6.02 o
  -2   6   7        515.61        472.14        10.74 o
  -1   6   7        250.44        277.99        10.61 o
   0   6   7        462.11        425.81        18.89 o
   1   6   7        166.06        207.30        15.21 o
   2   6   7          0.63         -4.86         9.07 o
   3   6   7        280.46        299.08        25.91 o
   4   6   7        302.04        337.95        42.11 o
 -13   7   7         26.82         25.37        17.82 o
 -12   7   7          6.43         18.65        20.51 o
 -11   7   7         44.15         39.78        10.83 o
 -10   7   7         32.71         36.35         9.65 o
  -9   7   7         22.23         12.99         6.60 o
  -8   7   7          1.03         -2.37         6.24 o
  -7   7   7        150.00        128.03         9.38 o
  -6   7   7        297.29        237.70        10.27 o
  -5   7   7         55.43         50.58         5.97 o
  -4   7   7         12.40         11.33         4.89 o
  -3   7   7          6.77          9.94         4.67 o
  -2   7   7         89.29         99.59         7.47 o
  -1   7   7        141.51        151.76         9.40 o
   0   7   7         15.17         10.46         9.84 o
   1   7   7        497.91        515.82        22.44 o
   2   7   7        560.11        590.06        32.93 o
   3   7   7         39.72         59.38        18.89 o
 -13   8   7          0.58         -3.78        16.74 o
 -12   8   7          5.81          1.79        13.07 o
 -11   8   7         11.98         17.45        10.78 o
 -10   8   7          4.58         11.12         8.43 o
  -9   8   7          2.04          5.65         7.71 o
  -8   8   7        245.29        244.32        12.77 o
  -7   8   7         35.07         58.90         7.85 o
  -6   8   7          6.78         19.46         7.18 o
  -5   8   7         18.52          7.36         6.73 o
  -4   8   7         60.59         73.18         8.07 o
  -3   8   7        582.10        532.53        27.45 o
  -2   8   7         20.39         11.42        12.70 o
  -1   8   7         93.57        107.78        12.55 o
   0   8   7         85.84        106.66        13.90 o
   1   8   7         76.93         70.18        17.28 o
   2   8   7         17.86          7.02        16.20 o
   3   8   7         37.51         32.93        19.97 o
 -12   9   7          0.30        -15.12        15.12 o
 -11   9   7          0.80          7.97        10.81 o
 -10   9   7          1.18         10.05        11.93 o
  -9   9   7         65.81        114.23        17.13 o
  -8   9   7        180.78        164.77        14.13 o
  -7   9   7          2.13          5.29         7.40 o
  -6   9   7          1.04          7.51        12.00 o
  -5   9   7        183.32        160.67        12.99 o
  -4   9   7         37.73         49.54         9.97 o
  -3   9   7         61.39         45.82         8.25 o
  -2   9   7          9.49         24.94         8.48 o
  -1   9   7        137.51        140.36        21.05 o
   0   9   7         37.96         70.72        18.89 o
   1   9   7         17.78         30.77        18.35 o
   2   9   7         64.10         52.37        20.51 o
 -12  10   7          1.96        -11.88        16.74 o
 -11  10   7          0.31        -16.74        22.13 o
  -9  10   7         13.68         23.64        10.31 o
  -8  10   7         11.37         29.82         9.96 o
  -7  10   7          0.62          8.46         9.25 o
  -6  10   7         12.48         18.88         9.69 o
  -5  10   7          2.83         16.01         7.85 o
  -4  10   7         45.99         63.52        15.27 o
  -3  10   7         30.11         12.41        10.24 o
  -2  10   7         19.79          2.21        10.28 o
  -1  10   7         87.84        114.99        22.67 o
   0  10   7         52.23          5.40        17.82 o
   1  10   7         69.13         67.48        22.13 o
  -9  11   7          0.15         27.56        16.14 o
  -8  11   7          8.63         31.61        21.32 o
  -7  11   7          1.19         -1.22        14.45 o
  -6  11   7          0.72         -7.17        11.39 o
  -5  11   7          1.18          3.96         8.67 o
  -4  11   7         25.95         39.62        11.96 o
  -3  11   7         17.84         28.31        11.77 o
  -2  11   7         19.12         38.33        19.97 o
  -1  11   7          6.05         18.89        19.97 o
  -9  12   7          1.66         -8.64        22.67 o
  -8  12   7          3.72         -1.47        17.29 o
  -7  12   7          7.30         29.38        16.68 o
  -6  12   7          2.39         14.07        16.14 o
  -5  12   7        208.33        251.86        24.24 o
  -4  12   7         30.06         33.01        13.29 o
   0 -13   8          7.45         20.51        22.67 o
   6 -13   8          1.58          6.48        22.67 o
   7 -13   8          2.98         10.80        21.05 o
  -2 -12   8          9.92         21.59        22.67 o
  -1 -12   8         89.04         84.22        24.83 o
   0 -12   8          1.32         12.96        19.43 o
   5 -12   8         14.60         11.88        19.43 o
   6 -12   8          5.11          8.10        19.97 o
   7 -12   8         16.54        -15.66        18.89 o
   8 -12   8          1.56        -14.58        18.89 o
  -4 -11   8          0.05          9.72        21.05 o
  -3 -11   8          0.32          3.78        20.51 o
  -2 -11   8         42.45         67.48        21.05 o
  -1 -11   8          3.84          4.86        17.28 o
   0 -11   8          1.91        -14.58        15.12 o
   4 -11   8         55.53         34.01        18.89 o
   5 -11   8          0.69         17.28        18.35 o
   6 -11   8         11.07         43.73        19.97 o
   7 -11   8          8.24         12.42        18.35 o
   8 -11   8          2.90         25.56        13.55 o
   9 -11   8          9.63         33.26        15.46 o
  -5 -10   8         32.85         61.54        22.67 o
  -4 -10   8          0.19         24.83        19.97 o
  -3 -10   8         12.90         36.71        18.89 o
  -2 -10   8          0.52          7.42        11.22 o
  -1 -10   8         74.62         57.54        12.20 o
   0 -10   8         53.15         43.76        10.87 o
   1 -10   8          4.64         26.99        15.66 o
   2 -10   8         15.59         12.96        15.12 o
   3 -10   8          2.47          6.48        14.58 o
   4 -10   8          6.61          5.94        15.12 o
   5 -10   8         27.23         20.55        10.89 o
   6 -10   8         10.77         21.25        11.60 o
   7 -10   8         43.40         25.77         9.96 o
   8 -10   8         79.93        100.52        14.69 o
   9 -10   8          3.09          4.63         9.30 o
  10 -10   8          2.76         -2.31        14.01 o
  -6  -9   8          0.81         13.50        19.97 o
  -5  -9   8         74.09         96.67        15.64 o
  -4  -9   8         33.65         57.76        18.35 o
  -2  -9   8          5.51        -11.34        11.88 o
  -1  -9   8         39.43         30.23        14.04 o
   0  -9   8         35.03         20.78         9.16 o
   1  -9   8         75.40         89.59        11.14 o
   2  -9   8         11.94         42.11        14.04 o
   3  -9   8         31.56         48.59        14.04 o
   4  -9   8          8.73          4.60         7.08 o
   5  -9   8         65.31         82.41        11.98 o
   6  -9   8         82.04        117.46        11.39 o
   7  -9   8         82.08         57.44        13.79 o
   8  -9   8         23.04         49.47        10.96 o
   9  -9   8         18.69         10.83         9.12 o
  10  -9   8         24.31          8.74        10.94 o
  -6  -8   8         12.58         19.43        18.35 o
  -5  -8   8          1.67        -11.88        15.12 o
  -4  -8   8        112.22         86.92        17.82 o
  -3  -8   8         39.20          8.64        12.42 o
  -2  -8   8        176.54        185.71        19.43 o
  -1  -8   8        175.34        203.52        19.43 o
   0  -8   8          2.46          8.01         7.22 o
   1  -8   8        480.63        571.77        19.46 o
   2  -8   8        249.73        246.33        23.75 o
   3  -8   8         47.64        103.87         8.61 o
   4  -8   8         43.06         40.12         8.75 o
   5  -8   8        165.31        121.28        12.44 o
   6  -8   8        230.09        221.10        16.02 o
   7  -8   8         50.87         16.64         8.67 o
   8  -8   8          1.52          3.27         8.97 o
   9  -8   8          1.60         10.57         8.54 o
  10  -8   8         23.10         18.61        11.42 o
  -7  -7   8         65.45         69.10        21.05 o
  -6  -7   8          1.52          8.10        16.20 o
  -5  -7   8        134.66        138.20        19.97 o
  -4  -7   8        454.65        449.16        27.53 o
  -3  -7   8         63.12         75.21        10.11 o
  -2  -7   8          5.94         15.12        11.34 o
  -1  -7   8         39.58         46.94        36.71 o
   0  -7   8        333.36        287.59        17.55 o
   1  -7   8        104.16         76.26        10.21 o
   2  -7   8          0.57         11.58         5.19 o
   3  -7   8         56.55         42.70         6.22 o
   4  -7   8        322.38        395.79        13.18 o
   5  -7   8         55.61         99.87        15.66 o
   6  -7   8         10.70         41.81         9.93 o
   7  -7   8         68.36         82.03        14.04 o
   8  -7   8         62.74         33.48         9.65 o
   9  -7   8         52.86         29.64        10.26 o
  10  -7   8          8.56         18.30        13.62 o
  -7  -6   8         36.91         51.83        18.89 o
  -6  -6   8          0.94        -13.50        13.50 o
  -5  -6   8        287.80        245.63        22.67 o
  -4  -6   8         92.37        107.07        14.21 o
  -3  -6   8          5.40         16.98         6.62 o
  -2  -6   8         93.40         86.61         9.85 o
  -1  -6   8        368.86        412.35        11.45 o
   0  -6   8          0.64          3.78         3.82 o
   1  -6   8        511.41        518.05        12.23 o
   2  -6   8          2.31         11.63         3.59 o
   3  -6   8        115.16         85.73         6.65 o
   4  -6   8         48.55         36.81         5.30 o
   5  -6   8          1.19          3.98         5.63 o
   6  -6   8        306.95        252.27        11.44 o
   7  -6   8        519.51        607.35        30.77 o
   8  -6   8          3.53         -7.75         9.35 o
   9  -6   8         27.56         63.16        13.84 o
  10  -6   8        106.23        133.87        18.35 o
  -8  -5   8         45.54         57.97        15.82 o
  -7  -5   8          7.45         21.36        12.83 o
  -6  -5   8         87.98        104.19        25.37 o
  -5  -5   8         41.72         60.30        11.68 o
  -4  -5   8        180.44        209.77        14.45 o
  -3  -5   8         60.57         76.89         6.11 o
  -2  -5   8          0.15          7.62         7.32 o
  -1  -5   8         72.76         63.89         4.46 o
   0  -5   8          1.44          6.96         3.27 o
   1  -5   8        721.15        651.45        10.89 o
   2  -5   8        812.13        898.39        13.31 o
   3  -5   8          0.18         12.96         3.86 o
   4  -5   8       1132.24       1196.49        32.00 o
   5  -5   8       1048.49       1167.07        21.16 o
   6  -5   8         51.52         35.47         5.79 o
   7  -5   8          1.55         23.74         7.26 o
   8  -5   8        239.73        241.88        32.39 o
   9  -5   8         33.16          0.04        11.59 o
  10  -5   8          8.97         21.83        13.62 o
  -9  -4   8         99.85        126.33        32.39 o
  -8  -4   8         93.30         81.53        52.91 o
  -7  -4   8          1.87         16.74        21.59 o
  -6  -4   8         98.15        100.68        13.28 o
  -5  -4   8        299.95        305.22        11.63 o
  -4  -4   8          5.61         11.67         4.88 o
  -3  -4   8        329.70        340.71        12.02 o
  -2  -4   8        824.29        812.16        12.70 o
  -1  -4   8        488.15        506.13        10.09 o
   0  -4   8       1332.84       1468.96        18.35 o
   1  -4   8        967.59       1033.49        14.18 o
   2  -4   8        127.57        158.10         5.96 o
   3  -4   8        219.06        215.28         8.66 o
   4  -4   8        986.49        908.66        14.48 o
   5  -4   8        180.82        201.58         7.97 o
   6  -4   8        160.43        112.06         7.62 o
   7  -4   8        321.75        331.46        12.64 o
   8  -4   8        390.04        505.70        17.81 o
   9  -4   8        121.85        120.66        17.46 o
  10  -4   8        131.12        191.46        21.93 o
 -10  -3   8         26.86         16.74        26.45 o
  -9  -3   8          7.91        -17.82        23.21 o
  -8  -3   8        119.57        154.40        28.61 o
  -7  -3   8        561.20        455.67        24.30 o
  -6  -3   8        388.26        392.69        16.11 o
  -5  -3   8       1618.74       1591.64        26.47 o
  -4  -3   8         38.53         38.19         5.63 o
  -3  -3   8        566.30        554.03        15.36 o
  -2  -3   8         44.50         29.68         3.68 o
  -1  -3   8         69.35         96.08         4.84 o
   0  -3   8        566.74        591.22        12.03 o
   1  -3   8        281.33        281.35         6.75 o
   2  -3   8        827.75        849.62        12.79 o
   3  -3   8       1024.75       1083.23        14.39 o
   4  -3   8        621.29        612.56        11.00 o
   5  -3   8        626.61        553.72        15.21 o
   6  -3   8         71.47         80.16         5.60 o
   7  -3   8        119.90         84.68         7.69 o
   8  -3   8         28.10         40.38        10.46 o
   9  -3   8        189.83        152.93        12.66 o
  10  -3   8        144.52        146.34        18.29 o
 -10  -2   8        144.71        102.57        30.23 o
  -9  -2   8         75.31         61.00        25.37 o
  -8  -2   8        180.07        223.71        21.21 o
  -7  -2   8        931.47        905.06        19.90 o
  -6  -2   8        156.52        159.00        11.31 o
  -5  -2   8        378.74        414.99        28.41 o
  -4  -2   8       1259.20       1093.64        58.56 o
  -3  -2   8         72.51         78.43         4.38 o
  -2  -2   8       3797.76       3785.05        38.07 o
  -1  -2   8        180.93        235.89         8.66 o
   0  -2   8        282.84        205.89         6.32 o
   1  -2   8        684.38        641.25        10.29 o
   2  -2   8         16.64         14.16         2.82 o
   3  -2   8          4.96         11.10         3.39 o
   4  -2   8        465.83        498.36         9.99 o
   5  -2   8         36.36         42.66         3.88 o
   6  -2   8        552.51        629.60        12.46 o
   7  -2   8        172.63        160.16        10.74 o
   8  -2   8        430.92        456.28        20.22 o
   9  -2   8        250.39        314.64        39.95 o
  10  -2   8          1.29         16.70        14.08 o
 -11  -1   8          0.35         -8.64        24.83 o
 -10  -1   8         21.37         44.41        17.13 o
  -9  -1   8         95.21         78.92        16.80 o
  -8  -1   8         21.17         22.49         7.95 o
  -7  -1   8       1648.75       1646.21        24.52 o
  -6  -1   8         18.09         18.23         5.16 o
  -5  -1   8        868.96        886.36        14.56 o
  -4  -1   8       1041.55        941.47        16.43 o
  -3  -1   8       5754.41       5545.26        57.24 o
  -2  -1   8        711.37        815.96        11.75 o
  -1  -1   8         84.45         82.69         4.45 o
   0  -1   8       1769.60       1866.34        21.48 o
   1  -1   8       5508.39       5576.15        43.86 o
   2  -1   8          0.98         13.33         4.33 o
   3  -1   8       3192.03       3103.60        30.55 o
   4  -1   8       2483.61       2401.12        23.11 o
   5  -1   8        201.11        209.75         7.80 o
   6  -1   8         61.77         61.45         8.95 o
   7  -1   8         22.25         21.42         8.87 o
   8  -1   8         86.45         75.90        14.58 o
   9  -1   8          1.54         -9.72        14.58 o
 -11   0   8          5.46          9.30        16.73 o
 -10   0   8          4.81         23.17        14.76 o
  -9   0   8        591.52        721.24        41.57 o
  -8   0   8         66.34         86.20        12.68 o
  -7   0   8        137.48        135.59        29.15 o
  -6   0   8         25.80         48.20         4.86 o
  -5   0   8         65.97         67.68         5.34 o
  -4   0   8       2706.52       2673.33        29.25 o
  -3   0   8       2188.96       2363.58        26.43 o
  -2   0   8       2888.46       2901.38        29.02 o
  -1   0   8       3077.70       2884.03        30.18 o
   0   0   8        179.45        203.91         7.97 o
   1   0   8        146.64        111.79         4.63 o
   2   0   8        447.48        426.52         8.50 o
   3   0   8         32.17         42.49         3.52 o
   4   0   8        882.66        908.19        13.51 o
   5   0   8          5.91         17.65         4.63 o
   6   0   8       1625.44       1640.32        26.22 o
   7   0   8        111.58         95.13        11.37 o
   8   0   8        430.58        505.84        35.09 o
   9   0   8         34.70         23.21        18.35 o
 -12   1   8        114.53        103.11        29.15 o
 -11   1   8        265.97        255.89        32.39 o
 -10   1   8        433.61        456.71        34.55 o
  -9   1   8        166.66        136.04        22.67 o
  -7   1   8         89.51         74.10         6.89 o
  -6   1   8       1397.19       1414.58        21.03 o
  -5   1   8         78.77        101.59         6.21 o
  -4   1   8        667.03        668.27        12.85 o
  -3   1   8       1309.02       1424.11        19.88 o
  -2   1   8        763.92        813.71        14.20 o
  -1   1   8         28.11         40.66         3.77 o
   0   1   8          1.86         10.38         2.49 o
   1   1   8       2686.61       2624.96        29.11 o
   2   1   8        950.24        939.13        12.70 o
   3   1   8        771.10        774.91        10.62 o
   4   1   8       1638.65       1609.12        19.53 o
   5   1   8         22.66         16.48         5.67 o
   6   1   8          6.14          0.59         7.53 o
   7   1   8          4.12        -10.19        10.19 o
   8   1   8         31.27         -1.08        16.74 o
 -13   2   8          9.20         38.87        28.07 o
 -12   2   8          0.53         27.53        23.21 o
 -11   2   8        545.79        630.55        42.11 o
 -10   2   8          5.96        -11.88        17.28 o
  -9   2   8        185.87        225.12        26.99 o
  -8   2   8         29.16         49.13        11.83 o
  -7   2   8        663.06        683.18        14.21 o
  -6   2   8         78.21         70.76         7.45 o
  -5   2   8          3.48          3.29         4.38 o
  -4   2   8         48.12         38.23         4.46 o
  -3   2   8        580.08        489.19        10.37 o
  -2   2   8         74.53         84.12         5.63 o
  -1   2   8       3719.11       3692.98        41.27 o
   0   2   8       1853.60       1805.30        20.76 o
   1   2   8        837.97        800.32        15.15 o
   2   2   8        122.46        139.05         6.28 o
   3   2   8         29.33         17.60         4.95 o
   4   2   8       1223.36       1281.91        19.72 o
   5   2   8        310.74        321.01        25.17 o
   6   2   8        717.06        786.84        22.69 o
   7   2   8        960.43        922.61        46.43 o
   8   2   8         46.52         75.58        22.13 o
 -13   3   8          6.49         12.96        24.83 o
 -12   3   8          0.96          1.62        22.67 o
 -11   3   8         82.73         47.51        22.67 o
 -10   3   8         25.84         55.06        19.97 o
  -9   3   8         33.96         47.54        12.40 o
  -8   3   8        251.32        226.20        10.60 o
  -7   3   8         64.58         77.30         7.86 o
  -6   3   8        300.67        286.24         9.30 o
  -5   3   8        822.38        910.00        18.95 o
  -4   3   8        327.83        360.98        11.55 o
  -3   3   8        480.41        506.76        12.96 o
  -2   3   8         49.88         50.37         7.36 o
  -1   3   8         26.67         12.78         3.75 o
   0   3   8        981.86        960.15        17.95 o
   1   3   8          4.31          4.68         6.74 o
   2   3   8       2996.12       2951.76        35.36 o
   3   3   8        279.70        267.14        13.88 o
   4   3   8        879.46        872.22        17.91 o
   5   3   8        502.75        496.57        16.62 o
   6   3   8         22.39         22.03        11.91 o
   7   3   8        177.58        203.52        26.45 o
 -13   4   8          7.65        -14.58        24.29 o
 -12   4   8          8.22        -18.35        21.59 o
 -11   4   8         33.75         41.57        22.13 o
 -10   4   8         75.90         74.57        10.85 o
  -9   4   8         52.68         54.42         8.28 o
  -8   4   8         11.33         21.94         5.05 o
  -7   4   8        132.41        165.12         8.21 o
  -6   4   8         34.15         45.80         5.40 o
  -5   4   8        152.37        136.76         6.53 o
  -4   4   8          8.60         11.93         4.20 o
  -3   4   8       2135.98       2057.73        28.00 o
  -2   4   8       2072.15       2059.63        27.97 o
  -1   4   8         58.00         44.31         8.58 o
   0   4   8       1167.76       1206.61        30.69 o
   1   4   8          4.95         17.24         8.04 o
   2   4   8         12.94          5.98         6.77 o
   3   4   8        183.59        186.86        11.09 o
   4   4   8          2.97          8.92         8.14 o
   5   4   8        607.89        643.27        43.57 o
   6   4   8         61.22        114.45        22.67 o
   7   4   8         51.01         73.96        23.75 o
 -13   5   8          6.18          8.64        25.91 o
 -12   5   8         85.08         70.53        15.43 o
 -11   5   8         13.92         30.01        12.28 o
 -10   5   8         10.63         11.12         7.61 o
  -9   5   8          8.00         11.10         6.36 o
  -8   5   8         25.27         33.97         5.98 o
  -7   5   8        482.35        447.61        10.91 o
  -6   5   8         13.99         16.59         5.18 o
  -5   5   8        746.50        745.99        15.07 o
  -4   5   8        250.69        258.06         9.16 o
  -3   5   8          3.69         11.35         5.16 o
  -2   5   8        104.94         97.45         7.28 o
  -1   5   8         51.53         62.06         8.09 o
   0   5   8        339.31        295.30        16.14 o
   1   5   8        356.27        391.56        21.05 o
   2   5   8        263.50        222.69        16.19 o
   3   5   8       1524.52       1543.66        43.46 o
   4   5   8         32.21         36.71        25.91 o
 -13   6   8          1.31         47.51        19.43 o
 -12   6   8         44.74         60.86        14.87 o
 -11   6   8         24.93         13.28        10.14 o
 -10   6   8         26.18         30.59         7.73 o
  -9   6   8          1.28         -1.29         5.78 o
  -8   6   8         14.04         14.49         5.75 o
  -7   6   8        169.07        181.10         9.16 o
  -6   6   8         22.07         30.90         6.90 o
  -5   6   8          4.60          4.00         5.61 o
  -4   6   8        134.66        144.38         8.02 o
  -3   6   8         18.08         12.52         4.78 o
  -2   6   8       2661.47       2666.77        38.31 o
  -1   6   8         14.52          9.87         7.29 o
   0   6   8          7.63         26.08        16.47 o
   1   6   8        169.98        168.30        27.26 o
   2   6   8         59.45         49.96        17.55 o
   3   6   8        346.56        378.44        28.61 o
 -13   7   8          5.51        -15.66        15.66 o
 -12   7   8          1.21         19.78        18.35 o
 -11   7   8          0.78         -1.44         9.42 o
 -10   7   8         20.83          4.22         8.42 o
  -9   7   8          0.30          5.18         6.29 o
  -8   7   8         14.02         19.88         6.67 o
  -7   7   8        366.34        361.63        14.26 o
  -6   7   8        108.01         82.48         8.93 o
  -5   7   8         19.60         10.88         5.48 o
  -4   7   8        313.13        305.33        10.20 o
  -3   7   8        275.81        299.62        10.10 o
  -2   7   8         19.37         21.62         7.31 o
  -1   7   8         59.92         51.79        10.17 o
   0   7   8          4.66         -1.45        10.45 o
   1   7   8        448.95        428.64        30.23 o
   2   7   8         15.67         46.43        18.35 o
   3   7   8         87.52         83.68        21.59 o
 -13   8   8          7.86        -12.96        16.74 o
 -12   8   8          3.44         12.58        13.68 o
 -11   8   8          7.57          8.81         9.38 o
 -10   8   8         41.56         19.11         9.37 o
  -9   8   8        107.36        116.98        15.69 o
  -8   8   8         10.35          3.51         9.50 o
  -7   8   8          0.26          5.13         7.63 o
  -6   8   8          0.37         -0.75         6.61 o
  -5   8   8         12.70         -2.56         6.34 o
  -4   8   8        122.88        144.09         9.46 o
  -3   8   8          1.51          3.87         6.82 o
  -2   8   8         51.93         69.54        15.58 o
  -1   8   8        188.34        158.56        15.98 o
   0   8   8        109.35        167.89        22.67 o
   1   8   8         96.96         83.14        20.51 o
   2   8   8         70.65         75.04        21.59 o
   3   8   8         59.93         75.58        22.67 o
 -12   9   8         14.90         36.17        18.89 o
 -11   9   8          3.68          3.41        12.98 o
 -10   9   8          0.65          5.73        11.82 o
  -9   9   8          3.99        -10.29        11.21 o
  -8   9   8          1.10        -13.88        13.88 o
  -7   9   8          3.11          0.31         7.59 o
  -6   9   8         72.32         74.16        10.50 o
  -5   9   8          4.86          7.28         7.60 o
  -4   9   8         75.96         91.82        10.12 o
  -3   9   8        120.03        113.30        14.90 o
  -2   9   8          5.12         21.62        10.09 o
  -1   9   8          3.14          9.72        16.74 o
   0   9   8         80.61         62.62        20.51 o
   1   9   8         68.86         72.34        22.67 o
 -11  10   8          0.32          0.95        28.61 o
 -10  10   8         18.76          0.54        21.05 o
  -8  10   8          0.13         -2.92        11.01 o
  -7  10   8         13.59          1.23         9.74 o
  -6  10   8         10.77         10.86        14.42 o
  -5  10   8         58.13         64.98         9.52 o
  -4  10   8         28.15         47.02        12.93 o
  -3  10   8          6.81          8.32        11.38 o
  -2  10   8         23.30          9.18        17.82 o
  -1  10   8         34.65         28.61        18.89 o
   0  10   8        121.88        145.76        26.45 o
  -8  11   8          0.70          8.20        15.98 o
  -7  11   8         26.64         18.70        29.69 o
  -6  11   8          5.04          2.75        28.07 o
  -5  11   8        105.44         98.60        14.20 o
  -4  11   8          8.27         12.34        13.38 o
  -3  11   8         13.74         28.05        12.52 o
  -2  11   8          2.76         -5.40        19.97 o
  -8  12   8         16.61          4.67        17.45 o
  -7  12   8          3.98         15.77        17.67 o
  -6  12   8          4.86          9.45        18.62 o
  -5  12   8         17.66         11.96        13.58 o
  -2 -12   9         48.38         26.99        22.67 o
  -1 -12   9         12.28         32.93        22.67 o
   0 -12   9          5.77         -4.32        19.97 o
   5 -12   9          3.31         27.53        21.59 o
   6 -12   9          4.23          0.00        21.05 o
   8 -12   9          0.45         15.12        21.05 o
  -4 -11   9         33.69         52.91        23.21 o
  -3 -11   9          1.90          7.56        19.97 o
  -2 -11   9          4.30         26.89        13.52 o
  -1 -11   9          0.01          3.49        17.28 o
   0 -11   9         17.76         24.19        12.40 o
   1 -11   9         34.24         19.43        17.82 o
   4 -11   9          3.53        -16.74        16.74 o
   5 -11   9         28.06         85.84        22.13 o
   6 -11   9          7.58         12.42        18.89 o
   7 -11   9         15.81         25.91        18.89 o
   9 -11   9         34.82         29.15        22.67 o
  -5 -10   9         23.45         24.83        21.59 o
  -4 -10   9          0.32          3.24        19.43 o
  -3 -10   9         60.95         53.45        20.51 o
  -2 -10   9          0.07          1.90        11.26 o
  -1 -10   9         20.25         25.79        11.64 o
   0 -10   9         28.78         65.25        27.26 o
   1 -10   9        115.02        198.67        23.75 o
   2 -10   9         58.93         84.22        18.89 o
   3 -10   9         58.92        105.11        14.28 o
   4 -10   9          5.90          4.86        16.74 o
   5 -10   9         21.13          6.16        10.99 o
   6 -10   9         98.06         71.23        14.28 o
   7 -10   9        126.44        105.09        15.27 o
   8 -10   9          2.66         -3.00        10.35 o
   9 -10   9         37.18         27.72        13.06 o
  -5  -9   9          1.26          2.70        18.35 o
  -3  -9   9         34.48          7.02        14.04 o
  -2  -9   9         55.23         93.93        17.28 o
  -1  -9   9         21.21         23.75        14.04 o
   0  -9   9          1.20         -8.10        12.42 o
   1  -9   9        365.70        313.11        23.75 o
   2  -9   9         77.30         59.92        15.12 o
   3  -9   9          7.89         32.93        14.04 o
   4  -9   9          1.11         11.60        11.00 o
   5  -9   9         15.06          1.91         9.68 o
   6  -9   9         77.48        126.86        14.83 o
   7  -9   9          5.70         -6.81         9.01 o
   8  -9   9         67.34         39.45        13.86 o
   9  -9   9        162.17        163.55        21.24 o
  10  -9   9         26.58          1.08        19.43 o
  -6  -8   9          0.93        -16.20        16.20 o
  -5  -8   9         10.45         31.85        16.74 o
  -3  -8   9         22.93         12.96        13.50 o
  -2  -8   9        119.12        144.14        19.43 o
  -1  -8   9         15.62         -7.02        12.42 o
   0  -8   9        273.07        267.49        15.46 o
   1  -8   9        475.58        573.54        20.42 o
   2  -8   9        141.63        134.73        22.67 o
   3  -8   9         19.64         -5.40         7.25 o
   4  -8   9          7.90         15.97         8.58 o
   5  -8   9          1.85          9.75         9.68 o
   6  -8   9         25.70          8.86         9.68 o
   7  -8   9         40.01          6.01        11.07 o
   8  -8   9         41.48         27.05        10.02 o
   9  -8   9        104.90         89.61        17.30 o
  10  -8   9          2.88         -8.55        14.45 o
  -7  -7   9         83.35         87.46        22.67 o
  -6  -7   9          4.16          0.00        16.20 o
  -5  -7   9          7.37         11.88        15.12 o
  -4  -7   9         39.44         66.39        10.83 o
  -3  -7   9         19.92          7.60         8.96 o
  -2  -7   9          0.72         -0.27         8.40 o
  -1  -7   9         87.99         59.92        14.58 o
   0  -7   9         16.99         31.81         8.15 o
   1  -7   9        776.61        729.22        16.25 o
   2  -7   9        174.82        131.81         7.97 o
   3  -7   9        272.67        210.55         8.41 o
   4  -7   9         55.89        125.10         8.52 o
   5  -7   9        209.67        152.56        11.74 o
   6  -7   9        318.27        417.85        20.04 o
   7  -7   9        116.91        114.84        13.93 o
   8  -7   9         42.73         24.82        11.64 o
   9  -7   9         23.78         50.01        11.52 o
  10  -7   9         41.27         21.40        14.79 o
  -7  -6   9          2.15        -11.56        14.06 o
  -6  -6   9        162.45        169.01        18.07 o
  -5  -6   9        205.74        196.80        15.07 o
  -4  -6   9         10.11         13.31         6.10 o
  -3  -6   9          1.14         -2.20         5.42 o
  -2  -6   9         28.01         16.99         6.62 o
  -1  -6   9       1264.44       1387.34        21.11 o
   0  -6   9          1.55          6.46         5.39 o
   1  -6   9         86.47        133.18         6.27 o
   2  -6   9         28.77         70.11         6.00 o
   3  -6   9        131.21         80.13         6.08 o
   4  -6   9         87.37         40.56         6.31 o
   5  -6   9        746.90        677.64        18.97 o
   6  -6   9          4.99         13.24         7.04 o
   7  -6   9         18.99         43.04         8.42 o
   8  -6   9         17.15         -6.79        10.87 o
   9  -6   9        315.58        328.64        21.34 o
  10  -6   9          1.04         12.39        20.51 o
  -8  -5   9         71.42         90.58        17.65 o
  -7  -5   9         95.03         28.61        24.29 o
  -6  -5   9       1363.06       1491.61        70.18 o
  -5  -5   9          6.64          9.82         8.01 o
  -4  -5   9        807.42        871.93        18.79 o
  -3  -5   9       1014.07       1051.68        20.12 o
  -2  -5   9          5.30          7.94         5.24 o
  -1  -5   9         28.67         39.89         5.11 o
   0  -5   9         29.21         30.04         4.12 o
   1  -5   9        250.70        193.09         8.14 o
   2  -5   9          5.49          8.15         2.77 o
   3  -5   9        142.37         90.23         6.16 o
   4  -5   9        617.54        711.00        16.15 o
   5  -5   9          2.75         14.87         5.98 o
   6  -5   9         26.01         16.78         8.10 o
   7  -5   9          8.71         34.25         7.93 o
   8  -5   9         42.69          0.69        17.01 o
   9  -5   9        244.48        156.65        17.71 o
  10  -5   9         20.33         17.97        14.25 o
  -9  -4   9         13.11          8.10        26.99 o
  -8  -4   9        271.50        290.44        39.41 o
  -7  -4   9         31.71         44.81        23.75 o
  -6  -4   9        589.99        597.22        19.80 o
  -5  -4   9          4.35          0.04         4.38 o
  -4  -4   9          0.25          3.03         5.45 o
  -3  -4   9       1619.81       1724.64        39.19 o
  -2  -4   9        443.50        471.58        11.09 o
  -1  -4   9       1053.79       1072.40        15.08 o
   0  -4   9        566.82        583.08        10.65 o
   1  -4   9        261.62        322.65         7.03 o
   2  -4   9        539.90        604.10        10.25 o
   3  -4   9        128.08        143.75         7.99 o
   4  -4   9          5.03          2.65         3.99 o
   5  -4   9         68.97         66.33         6.06 o
   6  -4   9         17.16          1.89         5.73 o
   7  -4   9        351.83        340.37        17.08 o
   8  -4   9          9.78         39.73        10.15 o
   9  -4   9         53.58         54.62        11.35 o
  10  -4   9         74.65        130.29        18.03 o
  -9  -3   9         97.78         51.29        25.91 o
  -8  -3   9         21.03          5.94        19.97 o
  -7  -3   9         32.08         48.84        12.68 o
  -6  -3   9        910.06        953.76        24.79 o
  -5  -3   9        482.44        452.97        14.04 o
  -4  -3   9         99.81        118.57         8.19 o
  -3  -3   9        750.13        715.74        14.05 o
  -2  -3   9         60.25         86.05         4.83 o
  -1  -3   9         74.40         60.41         5.23 o
   0  -3   9        409.01        425.74        10.23 o
   1  -3   9        208.63        235.23         8.47 o
   2  -3   9       1345.95       1371.35        18.35 o
   3  -3   9       1318.88       1377.84        24.04 o
   4  -3   9        882.24        831.32        14.39 o
   5  -3   9       2489.54       2707.84        43.78 o
   6  -3   9        269.76        261.60        11.29 o
   7  -3   9         16.18          4.14        10.27 o
   8  -3   9         10.03         16.59        16.07 o
   9  -3   9        205.38        157.47        17.36 o
 -10  -2   9        209.20        243.47        39.41 o
  -9  -2   9         23.95         17.82        23.75 o
  -8  -2   9        163.52        186.25        30.77 o
  -7  -2   9          4.10          5.02         6.83 o
  -6  -2   9         66.78         74.69         8.96 o
  -5  -2   9         12.32         14.33         5.91 o
  -4  -2   9         75.48         69.86         6.14 o
  -3  -2   9        473.35        482.37        14.00 o
  -2  -2   9        273.69        228.73         7.61 o
  -1  -2   9        512.69        563.53        11.08 o
   0  -2   9       3104.01       3003.28        32.73 o
   1  -2   9        404.68        364.87         9.11 o
   2  -2   9        353.36        336.50        14.52 o
   3  -2   9        698.32        666.68        16.06 o
   4  -2   9         97.53         90.29         5.90 o
   5  -2   9       1106.26       1102.81        17.04 o
   6  -2   9        200.73        258.09        12.56 o
   7  -2   9        383.87        403.82        18.46 o
   8  -2   9        239.25        326.14        22.67 o
   9  -2   9         26.67          4.86        15.12 o
 -11  -1   9         66.29        104.19        26.45 o
 -10  -1   9         93.89        121.29        19.67 o
  -9  -1   9         90.58        106.59        17.99 o
  -8  -1   9         83.56         72.68        11.02 o
  -7  -1   9        235.35        231.17        14.69 o
  -6  -1   9         54.85         35.08         5.98 o
  -5  -1   9        667.35        664.67        14.65 o
  -4  -1   9       4672.72       4440.71        48.00 o
  -3  -1   9         15.00          5.11         4.39 o
  -2  -1   9       1561.44       1448.50        19.73 o
  -1  -1   9        129.50        138.35         5.81 o
   0  -1   9          9.41          7.60         3.28 o
   1  -1   9        840.52        783.85        11.96 o
   2  -1   9        903.87        911.19        14.81 o
   3  -1   9        758.30        762.56        12.81 o
   4  -1   9         88.94         87.62         5.99 o
   5  -1   9        574.20        596.48        16.65 o
   6  -1   9        275.16        292.22        15.93 o
   7  -1   9          0.89          7.44        11.28 o
   8  -1   9         10.63         -3.78        14.58 o
   9  -1   9         26.38         25.37        18.35 o
 -12   0   9         17.72         10.80        24.29 o
 -11   0   9         31.62         35.96        17.12 o
 -10   0   9        217.34        246.00        25.10 o
  -9   0   9        660.41        613.81        38.87 o
  -8   0   9         21.07         21.59        17.01 o
  -7   0   9        444.29        450.44        20.49 o
  -6   0   9         15.21          9.76         4.65 o
  -5   0   9         10.78         19.10         4.90 o
  -4   0   9        499.34        470.20        12.94 o
  -3   0   9        881.64        799.16        13.01 o
  -2   0   9        496.02        443.51        10.44 o
  -1   0   9        776.67        698.42        11.71 o
   0   0   9       1679.57       1736.21        21.72 o
   1   0   9       2948.79       2768.29        28.48 o
   2   0   9        267.58        274.44         9.13 o
   3   0   9         21.38         30.25         4.86 o
   4   0   9        162.64        166.02         7.10 o
   5   0   9        336.48        345.07        13.12 o
   6   0   9       1206.44       1263.75        33.29 o
   7   0   9         13.39         -5.07        11.68 o
   8   0   9        324.14        315.27        30.23 o
 -12   1   9         19.76         38.87        24.83 o
 -11   1   9         18.09         36.71        23.21 o
 -10   1   9         37.70         10.26        18.89 o
  -9   1   9         41.54         53.99        19.97 o
  -8   1   9          1.46          2.86         6.15 o
  -7   1   9         42.42         37.36         6.85 o
  -6   1   9       1255.96       1227.90        19.75 o
  -5   1   9        139.14        142.29         7.40 o
  -4   1   9       1109.95       1136.06        18.02 o
  -3   1   9         19.74         28.23         6.07 o
  -2   1   9         89.39         76.67         4.57 o
  -1   1   9         18.14         21.04         4.03 o
   0   1   9         87.00         75.20         5.00 o
   1   1   9       1436.90       1488.13        21.39 o
   2   1   9       1667.93       1609.51        18.78 o
   3   1   9       1005.13       1039.15        14.70 o
   4   1   9       1190.98       1137.13        17.18 o
   5   1   9          0.00         -2.53         7.37 o
   6   1   9        233.33        221.53        14.00 o
   7   1   9         55.38         61.12        15.66 o
   8   1   9         29.52         21.05        19.97 o
 -13   2   9          0.15         49.67        26.99 o
 -12   2   9         15.95         -3.24        22.13 o
 -11   2   9         24.71         53.99        24.29 o
 -10   2   9          0.34         -1.08        17.82 o
  -9   2   9        311.29        378.71        31.58 o
  -8   2   9        341.95        348.99        19.79 o
  -7   2   9          1.38          5.42         5.76 o
  -6   2   9        177.93        253.62        10.88 o
  -5   2   9         33.22         31.99         5.19 o
  -4   2   9         64.28         52.38         5.63 o
  -3   2   9       1103.09       1058.52        16.86 o
  -2   2   9         64.12         81.36         9.65 o
  -1   2   9       4206.86       4136.19        45.79 o
   0   2   9        722.65        705.76        13.32 o
   1   2   9       1155.02       1063.22        18.69 o
   2   2   9        353.60        339.28        12.23 o
   3   2   9        181.11        184.50         8.81 o
   4   2   9        149.75        183.99        10.24 o
   5   2   9        191.68        151.48        12.19 o
   6   2   9        357.47        407.52        22.16 o
   7   2   9         64.48         78.28        21.05 o
 -13   3   9          6.20          8.64        25.37 o
 -12   3   9         56.45         28.61        24.29 o
 -11   3   9         34.62         64.24        24.29 o
 -10   3   9          0.15          9.72        18.89 o
  -9   3   9          8.75          3.02         9.34 o
  -8   3   9          7.44          2.63         6.44 o
  -7   3   9         31.53         28.33         6.51 o
  -6   3   9        872.42        821.25        19.48 o
  -5   3   9        826.56        880.05        18.26 o
  -4   3   9        815.98        793.24        15.34 o
  -3   3   9       1151.64       1169.75        19.28 o
  -2   3   9         42.26         55.42         5.57 o
  -1   3   9         23.23         20.98         4.56 o
   0   3   9         14.53         35.49         6.87 o
   1   3   9         12.48         15.12         7.23 o
   2   3   9       1472.73       1485.95        24.26 o
   3   3   9        471.25        440.72        12.73 o
   4   3   9       1034.37       1035.38        25.91 o
   5   3   9        391.44        427.45        19.48 o
   6   3   9         85.54        146.84        24.29 o
   7   3   9         41.14         16.74        19.97 o
 -13   4   9          1.71          4.86        25.91 o
 -12   4   9          9.83         -8.10        22.13 o
 -11   4   9         26.79         14.58        21.59 o
 -10   4   9         37.43         28.21        13.93 o
  -9   4   9         14.58         15.68         9.72 o
  -8   4   9          4.00          9.82         6.60 o
  -7   4   9        254.69        273.05        12.27 o
  -6   4   9         40.95         63.65         7.62 o
  -5   4   9         15.96         24.57         6.94 o
  -4   4   9          2.87         10.56         5.21 o
  -3   4   9        218.89        190.31         9.58 o
  -2   4   9        424.42        442.91        14.97 o
  -1   4   9       2736.56       2534.53        44.04 o
   0   4   9        110.82        137.91        22.94 o
   1   4   9        225.79        221.74        15.25 o
   2   4   9        176.08        151.72        10.39 o
   3   4   9         13.51          3.96         7.49 o
   4   4   9         83.91        102.36        22.57 o
   5   4   9        531.01        558.75        37.79 o
   6   4   9        165.46        143.06        25.37 o
 -12   5   9         47.91         18.89        23.21 o
 -11   5   9          0.33          6.48        19.43 o
 -10   5   9          0.84          2.79        10.17 o
  -9   5   9         11.94         14.97         7.54 o
  -8   5   9          9.56         14.81         7.97 o
  -7   5   9          5.44         -0.49         5.79 o
  -6   5   9         30.49         31.52         6.23 o
  -5   5   9         99.97        100.70        11.61 o
  -4   5   9         68.87         91.45        12.14 o
  -3   5   9        218.97        235.13         9.86 o
  -2   5   9        656.20        705.89        17.17 o
  -1   5   9        111.68         98.05         9.83 o
   0   5   9         76.67         79.88        12.02 o
   1   5   9        331.14        344.58        19.42 o
   2   5   9        416.64        343.70        20.06 o
   3   5   9        833.90        859.24        32.51 o
   4   5   9         15.59         -1.08        22.67 o
 -12   6   9          0.16         -3.78        22.67 o
 -11   6   9          0.24         11.88        14.69 o
 -10   6   9         25.48         18.50         7.85 o
  -9   6   9        232.25        212.14        11.83 o
  -8   6   9        186.34        186.85        12.19 o
  -7   6   9          1.78          4.45         6.25 o
  -6   6   9          6.20         -6.53         6.53 o
  -5   6   9         65.57         59.04         7.63 o
  -4   6   9         38.99         45.32         7.11 o
  -3   6   9         36.07         23.40         6.20 o
  -2   6   9        696.88        744.62        21.06 o
  -1   6   9        151.84        227.29        16.22 o
   0   6   9        405.65        404.18        20.57 o
   1   6   9        145.16        159.66        15.76 o
   2   6   9         65.85         95.55        19.97 o
   3   6   9         38.12         64.78        18.89 o
 -12   7   9         19.45         19.43        14.37 o
 -11   7   9         19.85         11.04         9.92 o
 -10   7   9         46.04         62.00        10.09 o
  -9   7   9         26.10         27.34         7.24 o
  -8   7   9          8.15         27.22         7.93 o
  -7   7   9         18.69         18.27         7.98 o
  -6   7   9         26.39         16.53         8.76 o
  -5   7   9         17.83         16.59         7.94 o
  -4   7   9         31.63         36.52         7.67 o
  -3   7   9         98.57        120.35         9.57 o
  -2   7   9          0.54          4.69         9.84 o
  -1   7   9         10.55         11.68        11.03 o
   0   7   9         60.09         52.50        19.43 o
   1   7   9        261.37        219.72        25.37 o
   2   7   9         25.61         25.91        18.89 o
   3   7   9        301.11        346.58        32.93 o
 -12   8   9          8.88         31.94        15.93 o
 -11   8   9          0.08          1.55        11.17 o
 -10   8   9         36.11          5.46         8.48 o
  -9   8   9        124.88        105.56        12.11 o
  -8   8   9          0.49         -7.02         8.17 o
  -7   8   9         24.62         22.40        11.64 o
  -6   8   9         29.03         15.27        12.40 o
  -5   8   9         16.70         25.77         8.11 o
  -4   8   9        175.93        175.55        11.30 o
  -3   8   9         20.46         18.82         9.26 o
  -2   8   9          1.61          6.21        13.04 o
  -1   8   9        214.58        158.72        23.21 o
   0   8   9         48.34         61.00        20.51 o
   1   8   9         16.48         -2.16        17.82 o
   2   8   9         62.29         85.30        23.21 o
 -12   9   9          6.29          3.78        18.35 o
 -11   9   9         21.64         40.49        23.75 o
 -10   9   9          5.24        -12.42        14.51 o
  -9   9   9         18.72         37.95        22.56 o
  -8   9   9          0.96        -14.56        17.82 o
  -7   9   9         19.22         91.00        34.82 o
  -6   9   9        203.33        173.76        15.05 o
  -5   9   9         14.05          6.81         9.01 o
  -4   9   9        181.49        176.14        14.41 o
  -3   9   9          5.43         19.53        29.69 o
  -2   9   9        146.30        178.69        24.83 o
  -1   9   9          2.34          1.08        17.82 o
   0   9   9          1.65        -12.42        18.35 o
   1   9   9         24.26          9.18        21.05 o
 -10  10   9         11.71         28.54        17.37 o
  -7  10   9          9.06          7.56        21.05 o
  -6  10   9         23.90         35.51        12.95 o
  -5  10   9         55.56         45.36        11.07 o
  -4  10   9          3.13         16.49        11.64 o
  -3  10   9         72.64         68.02        15.25 o
  -2  10   9         27.95         41.57        21.59 o
  -1  10   9        118.55        180.31        28.61 o
  -7  11   9         10.67         13.50        22.13 o
  -6  11   9          0.16        -12.42        21.05 o
  -5  11   9          3.46         -0.47        12.44 o
  -4  11   9          1.85          8.72        15.05 o
  -3  11   9          5.82         -0.51        14.99 o
  -2 -12  10          1.65         52.91        23.75 o
  -1 -12  10          1.23         38.33        21.59 o
   4 -12  10         20.89         50.21        22.67 o
   5 -12  10          0.37         -9.72        19.97 o
   6 -12  10         64.13        102.03        26.45 o
  -4 -11  10          0.24         19.43        22.67 o
  -3 -11  10         30.90         26.99        21.59 o
  -2 -11  10          7.61         27.45        14.31 o
  -1 -11  10          3.24          3.51        12.60 o
   0 -11  10          2.77         34.01        19.43 o
   1 -11  10          5.25         -8.10        16.74 o
   2 -11  10         41.44         56.14        19.97 o
   3 -11  10         27.40         42.11        19.97 o
   4 -11  10          2.58         12.42        19.97 o
   5 -11  10          6.85          3.24        19.43 o
   6 -11  10         10.27          6.58        12.37 o
   7 -11  10         15.29          5.05        12.40 o
   8 -11  10          3.78          5.20        14.45 o
  -5 -10  10         24.60         28.07        22.67 o
  -4 -10  10          7.60          1.08        20.51 o
  -3 -10  10          9.69         21.05        17.28 o
  -2 -10  10         20.24          8.10        16.74 o
  -1 -10  10         23.39          8.39        11.26 o
   0 -10  10          0.49         -0.54        16.20 o
   1 -10  10         82.54         52.37        17.82 o
   2 -10  10        145.87        206.76        23.75 o
   3 -10  10          4.15         29.15        15.66 o
   4 -10  10          4.20          8.34        11.28 o
   5 -10  10         28.21         35.34        12.30 o
   6 -10  10          0.58         10.78        11.82 o
   7 -10  10          1.95          5.58        10.60 o
   8 -10  10          0.02         -5.29        10.61 o
   9 -10  10         66.44         88.00        17.75 o
  -3  -9  10         45.20         18.89        15.12 o
  -2  -9  10          9.87         11.88        14.58 o
  -1  -9  10         17.40         27.53        15.66 o
   0  -9  10         87.84         61.00        17.28 o
   1  -9  10         29.17         10.80        12.96 o
   2  -9  10        579.94        441.06        27.53 o
   3  -9  10          0.92          1.08        12.96 o
   4  -9  10          0.82         12.27         9.52 o
   5  -9  10         17.12         42.59        11.98 o
   6  -9  10         21.93         71.29        15.93 o
   7  -9  10         51.80         36.30        23.48 o
   8  -9  10         24.09         17.17        10.59 o
   9  -9  10          6.06          8.56        11.77 o
  -6  -8  10         31.77         16.20        18.89 o
  -4  -8  10          0.16          1.62        15.66 o
  -3  -8  10         23.04         -7.56        12.96 o
  -2  -8  10          0.65         10.80        14.04 o
  -1  -8  10          2.35         -1.62        13.50 o
   0  -8  10         96.92         75.32        11.64 o
   1  -8  10         60.06         43.19        14.58 o
   2  -8  10        183.70        197.05        19.43 o
   3  -8  10         82.15        168.99        21.59 o
   4  -8  10        311.08        329.69        17.45 o
   5  -8  10        187.94        119.31        19.97 o
   6  -8  10        235.80        174.08        16.22 o
   7  -8  10          1.71         18.54        11.26 o
   8  -8  10         72.10         82.56        12.26 o
   9  -8  10          0.33         -2.31        10.97 o
  -7  -7  10         33.03         39.95        21.05 o
  -6  -7  10        325.34        298.54        29.69 o
  -5  -7  10        388.10        342.27        28.61 o
  -4  -7  10         63.45         83.60        12.75 o
  -3  -7  10         69.81         78.72        18.62 o
  -2  -7  10        111.11        141.48        13.55 o
  -1  -7  10        517.67        577.65        22.14 o
   0  -7  10          0.63         18.20         7.08 o
   1  -7  10        150.15        206.35        10.00 o
   2  -7  10         70.65         36.70         5.68 o
   3  -7  10        256.19        233.12        10.91 o
   4  -7  10         47.14        100.95        10.42 o
   5  -7  10         61.44         35.89         9.04 o
   6  -7  10          2.21         14.45         8.00 o
   7  -7  10         24.10         44.58        12.40 o
   8  -7  10          0.80         -0.85        11.82 o
   9  -7  10          9.45         25.73        14.22 o
  -7  -6  10        198.19        237.65        22.94 o
  -6  -6  10          8.44         21.21        13.57 o
  -5  -6  10         13.89         17.81        10.49 o
  -4  -6  10          3.34          6.02         7.40 o
  -3  -6  10          0.14         -6.43         7.06 o
  -2  -6  10        906.54        911.37        21.69 o
  -1  -6  10         45.34         46.60         6.71 o
   0  -6  10        247.38        210.35         8.00 o
   1  -6  10        337.68        401.97         9.84 o
   2  -6  10        153.14        207.12         9.75 o
   3  -6  10          0.39          8.37         4.86 o
   4  -6  10         25.06         60.49         9.24 o
   5  -6  10         15.22         -1.68         8.16 o
   6  -6  10        229.86        192.55        22.61 o
   7  -6  10          1.11         -4.17         7.65 o
   8  -6  10        149.05        101.84        14.83 o
   9  -6  10         59.98         49.24        15.60 o
  -8  -5  10          1.28        -17.82        23.21 o
  -7  -5  10          7.70         26.99        24.83 o
  -6  -5  10         33.03         53.06        13.86 o
  -5  -5  10         11.04         20.85         6.54 o
  -4  -5  10        123.06        152.55         8.98 o
  -3  -5  10          1.95          2.10         6.14 o
  -2  -5  10        347.41        365.08        10.88 o
  -1  -5  10        116.63        163.02         8.41 o
   0  -5  10          5.43          2.77         3.82 o
   1  -5  10        168.40        136.57         6.45 o
   2  -5  10        199.47        240.06         8.94 o
   3  -5  10        115.88         81.04         6.34 o
   4  -5  10        563.95        629.99        16.08 o
   5  -5  10          0.58         23.85        10.67 o
   6  -5  10        136.14        148.82        16.07 o
   7  -5  10        227.54        309.54        19.67 o
   8  -5  10        211.22        183.55        25.37 o
   9  -5  10          0.28          1.53        13.60 o
  -9  -4  10        145.31        173.29        36.71 o
  -8  -4  10        207.41        256.43        39.41 o
  -7  -4  10         58.78         83.58        28.88 o
  -6  -4  10         70.85         95.63        11.31 o
  -5  -4  10         92.25         96.56         8.73 o
  -4  -4  10         97.79        101.62         8.50 o
  -3  -4  10        454.99        470.54        13.63 o
  -2  -4  10          5.20          5.56         5.32 o
  -1  -4  10       1158.80       1167.76        17.45 o
   0  -4  10        214.49        230.07         7.40 o
   1  -4  10        247.32        252.85         8.27 o
   2  -4  10        249.87        319.78         8.32 o
   3  -4  10         87.04         97.59         8.31 o
   4  -4  10        300.41        365.89        17.69 o
   5  -4  10          8.90         18.67         5.08 o
   6  -4  10        449.73        386.07        14.14 o
   7  -4  10        130.54        127.29        14.45 o
   8  -4  10         58.70         27.76        10.80 o
   9  -4  10        128.70        125.79        16.74 o
  -9  -3  10         28.95         39.41        25.91 o
  -8  -3  10         50.85         55.06        25.37 o
  -7  -3  10        345.36        311.15        21.96 o
  -6  -3  10        117.91        110.00        11.12 o
  -5  -3  10        447.94        405.95        14.24 o
  -4  -3  10          4.65          6.79         5.93 o
  -3  -3  10       2578.52       2511.33        33.47 o
  -2  -3  10          9.48          9.12         4.20 o
  -1  -3  10        285.16        287.82         8.51 o
   0  -3  10          1.42         -0.39         4.52 o
   1  -3  10        147.24        132.36         7.98 o
   2  -3  10        964.75        979.65        19.53 o
   3  -3  10         14.98         10.90         6.29 o
   4  -3  10        533.91        508.65        11.84 o
   5  -3  10        313.03        369.37        12.36 o
   6  -3  10          0.49          3.94         7.68 o
   7  -3  10         71.39        115.05        22.51 o
   8  -3  10          4.67         11.55        10.27 o
   9  -3  10         54.44         29.15        17.82 o
 -10  -2  10        184.60        171.67        35.09 o
  -9  -2  10         43.49         47.51        25.37 o
  -8  -2  10        931.64        990.59        41.84 o
  -7  -2  10         86.13         90.74        16.30 o
  -6  -2  10        582.22        632.99        18.31 o
  -5  -2  10         39.14         40.82         8.19 o
  -4  -2  10        248.67        237.30        10.83 o
  -3  -2  10        212.35        209.55         7.53 o
  -2  -2  10       1202.50       1114.19        15.60 o
  -1  -2  10         79.04         99.72         6.11 o
   0  -2  10       1931.96       1846.05        24.54 o
   1  -2  10         29.21         24.97         4.61 o
   2  -2  10        946.59        954.50        24.06 o
   3  -2  10        765.38        741.52        21.69 o
   4  -2  10         84.27         90.89         9.35 o
   5  -2  10         17.67         19.16         6.86 o
   6  -2  10          2.20          7.23        11.50 o
   7  -2  10        484.90        522.91        21.60 o
   8  -2  10         88.38        155.48        23.21 o
   9  -2  10          2.24          4.32        17.28 o
 -11  -1  10          0.47          7.56        23.21 o
 -10  -1  10        215.64        245.43        50.48 o
  -9  -1  10          3.26         -3.66        14.06 o
  -8  -1  10         26.24         27.81        10.23 o
  -7  -1  10        115.32        102.30        11.66 o
  -6  -1  10         31.74         15.04         5.72 o
  -5  -1  10       1300.21       1304.14        21.38 o
  -4  -1  10        411.60        366.29        11.25 o
  -3  -1  10       1006.36       1003.51        14.92 o
  -2  -1  10        288.42        233.23         8.73 o
  -1  -1  10         99.26         99.45         6.20 o
   0  -1  10          2.96          4.31         3.66 o
   1  -1  10        596.02        588.09        13.75 o
   2  -1  10        342.97        363.09        13.94 o
   3  -1  10       1744.97       1827.06        30.86 o
   4  -1  10         47.81         54.46         6.83 o
   5  -1  10       1253.28       1202.55        29.67 o
   6  -1  10        532.96        505.84        32.39 o
   7  -1  10         91.83         72.74        15.15 o
   8  -1  10         29.83         34.55        18.35 o
 -12   0  10         37.36         23.21        26.45 o
 -11   0  10         23.56         33.22        17.83 o
 -10   0  10          8.02          6.61        27.53 o
  -9   0  10        109.13        107.86        15.66 o
  -8   0  10         64.61         83.66        13.52 o
  -7   0  10        528.95        595.03        13.76 o
  -6   0  10          2.63          9.82         5.82 o
  -5   0  10       1322.86       1400.20        22.75 o
  -4   0  10         81.55         78.41         6.66 o
  -3   0  10         22.23         30.21         7.97 o
  -2   0  10       1667.60       1662.88        22.73 o
  -1   0  10       1489.32       1442.37        18.11 o
   0   0  10       2518.63       2581.86        27.64 o
   1   0  10       2467.01       2263.97        48.62 o
   2   0  10         44.09         62.61         8.09 o
   3   0  10        154.19        121.53         7.48 o
   4   0  10         92.56         98.40         9.04 o
   5   0  10        216.31        271.90        17.92 o
   6   0  10        430.36        425.04        66.13 o
   7   0  10         14.94         20.07        13.86 o
   8   0  10        278.77        295.30        31.31 o
 -12   1  10          5.98        -20.51        23.21 o
 -11   1  10          0.75        -19.43        19.97 o
 -10   1  10        110.24        174.91        27.53 o
  -9   1  10          4.82         -8.83        15.93 o
  -8   1  10         33.42         28.62         9.76 o
  -7   1  10         17.16         26.59         6.78 o
  -6   1  10       1017.30        983.67        19.51 o
  -5   1  10        230.77        253.09        10.79 o
  -4   1  10       3256.98       3295.27        38.68 o
  -3   1  10        240.17        255.90        10.30 o
  -2   1  10        912.00        943.90        16.48 o
  -1   1  10         30.38         31.81         4.68 o
   0   1  10         54.06         62.43         7.21 o
   1   1  10        188.28        169.12        17.69 o
   2   1  10        322.82        285.52         9.62 o
   3   1  10       1137.81       1182.56        18.69 o
   4   1  10       1602.18       1577.80        27.78 o
   5   1  10        264.38        286.36        21.31 o
   6   1  10        439.01        464.41        24.40 o
   7   1  10          6.86         23.75        18.89 o
 -12   2  10          7.73         12.42        24.29 o
 -11   2  10          5.48          3.78        20.51 o
 -10   2  10          5.94          9.72        18.89 o
  -9   2  10         67.95         70.91        11.73 o
  -8   2  10        163.56        171.84        12.89 o
  -7   2  10         50.31         64.78         8.37 o
  -6   2  10        745.33        855.42        18.18 o
  -5   2  10        285.46        283.54        11.18 o
  -4   2  10          0.32         10.67         5.16 o
  -3   2  10        304.22        251.92        12.11 o
  -2   2  10          9.76          2.73         4.26 o
  -1   2  10       2137.21       2150.24        30.04 o
   0   2  10        216.91        202.87         9.74 o
   1   2  10       1401.86       1350.77        25.61 o
   2   2  10        452.52        443.95        20.49 o
   3   2  10         37.95         34.12         8.03 o
   4   2  10          0.80          4.52         7.17 o
   5   2  10         41.19         37.12        11.73 o
   6   2  10        490.76        617.59        39.95 o
   7   2  10        568.28        623.53        41.57 o
 -12   3  10         68.97         60.46        26.45 o
 -11   3  10        124.49        160.88        28.07 o
 -10   3  10          6.07          0.60        13.90 o
  -9   3  10         58.02         78.56        12.44 o
  -8   3  10         26.19         12.27         7.18 o
  -7   3  10        151.08        147.21         9.58 o
  -6   3  10         38.63         32.97         6.66 o
  -5   3  10        458.86        502.22        13.85 o
  -4   3  10         80.11         72.62         7.59 o
  -3   3  10        608.17        662.74        14.88 o
  -2   3  10        132.22        139.82         7.98 o
  -1   3  10        500.55        511.83        13.26 o
   0   3  10        366.37        321.08        14.61 o
   1   3  10         27.00         24.37         8.50 o
   2   3  10        522.39        536.39        16.96 o
   3   3  10         51.03         50.76         7.55 o
   4   3  10       1390.82       1419.72        27.36 o
   5   3  10        445.95        387.60        27.05 o
   6   3  10         12.10         23.75        19.43 o
 -12   4  10          1.46         -2.70        22.67 o
 -11   4  10          1.25         -3.78        20.51 o
 -10   4  10         20.07         12.22        11.43 o
  -9   4  10         16.59         30.03         8.33 o
  -8   4  10        534.27        534.05        24.41 o
  -7   4  10         17.38         20.69         6.75 o
  -6   4  10         87.45        126.08        12.39 o
  -5   4  10         51.55         45.53         6.25 o
  -4   4  10          2.34          0.68         4.91 o
  -3   4  10        141.19        122.35         7.89 o
  -2   4  10        443.95        495.46        13.11 o
  -1   4  10       1296.23       1255.59        26.06 o
   0   4  10       1513.56       1484.19        37.18 o
   1   4  10          5.01        -12.09        13.03 o
   2   4  10       1022.81       1000.99        32.96 o
   3   4  10          4.78          7.50         8.47 o
   4   4  10          2.77          7.00        12.26 o
   5   4  10         64.88         61.54        20.51 o
 -12   5  10          0.58         22.67        24.83 o
 -11   5  10         28.32         27.21        16.22 o
 -10   5  10         59.65         82.01        13.75 o
  -9   5  10         17.16         22.82         8.33 o
  -8   5  10          1.96         -6.83         6.83 o
  -7   5  10          7.18         -2.88         7.12 o
  -6   5  10        199.19        194.62        11.43 o
  -5   5  10        230.33        247.69        12.02 o
  -4   5  10        347.16        383.78        13.94 o
  -3   5  10        108.70        123.46         8.38 o
  -2   5  10        137.72        156.85        10.01 o
  -1   5  10        152.57        127.81        13.30 o
   0   5  10          0.30         -9.45         9.45 o
   1   5  10         22.53         36.35        11.61 o
   2   5  10        347.71        363.78        23.26 o
   3   5  10        181.51        192.54        20.06 o
 -12   6  10          2.08        -16.74        23.21 o
 -11   6  10         31.09         31.75        15.84 o
 -10   6  10          1.09         -0.16         8.71 o
  -9   6  10        305.33        272.12        15.65 o
  -8   6  10        137.61        147.05        12.21 o
  -7   6  10         56.00         47.26         9.06 o
  -6   6  10         47.02         50.94         8.20 o
  -5   6  10         81.88         84.76         9.11 o
  -4   6  10          2.51          4.24         6.00 o
  -3   6  10         58.61         32.46         7.77 o
  -2   6  10        303.16        294.77        21.13 o
  -1   6  10        414.84        462.91        21.93 o
   0   6  10        620.53        576.38        24.40 o
   1   6  10        654.19        778.47        39.41 o
   2   6  10          1.77         -8.98        13.06 o
   3   6  10         55.43         52.91        20.51 o
 -12   7  10         10.93         10.80        23.21 o
 -11   7  10         11.87         18.27        13.08 o
 -10   7  10          7.69         10.60        10.38 o
  -9   7  10         14.87         -0.19         9.37 o
  -8   7  10         74.87         73.37         9.28 o
  -7   7  10          0.84         -2.85         8.12 o
  -6   7  10          0.13         -0.82         7.84 o
  -5   7  10        223.61        225.22        16.36 o
  -4   7  10        321.09        323.41        17.39 o
  -3   7  10         38.95         29.21         9.52 o
  -2   7  10        170.13        170.60        20.24 o
  -1   7  10         97.39        132.61        41.03 o
   0   7  10         17.44         44.81        19.43 o
   1   7  10        122.04        116.61        22.67 o
   2   7  10         35.12         85.30        22.13 o
   3   7  10        187.76        216.48        29.69 o
 -11   8  10          0.07        -20.51        20.51 o
 -10   8  10        244.92        274.30        19.21 o
  -9   8  10        184.68        192.75        14.55 o
  -8   8  10         55.21         58.13        10.46 o
  -7   8  10         28.63         32.73         9.71 o
  -6   8  10         16.71         26.34         8.94 o
  -5   8  10         59.06         51.28         9.76 o
  -4   8  10         25.99         22.18        12.20 o
  -3   8  10         36.44         19.35        10.37 o
  -2   8  10        159.75        177.61        24.83 o
  -1   8  10        151.72        156.56        25.37 o
   0   8  10         53.31         55.60        22.13 o
   1   8  10        188.75        190.57        27.53 o
 -11   9  10         12.22         -1.73        18.89 o
 -10   9  10         44.33         48.08        17.72 o
  -9   9  10          6.07         -1.08        21.59 o
  -8   9  10          0.05         11.52        12.16 o
  -7   9  10          4.98        -12.47        13.93 o
  -6   9  10         12.57         10.51        11.04 o
  -5   9  10         15.09          4.92        10.54 o
  -4   9  10         58.13         70.18        20.51 o
  -3   9  10         23.81         19.97        19.43 o
  -2   9  10          2.68         21.59        19.43 o
  -1   9  10          3.44         -7.56        19.97 o
   0   9  10         35.40         17.82        21.05 o
  -9  10  10          0.24         23.21        24.83 o
  -8  10  10         26.21         39.41        24.83 o
  -6  10  10          1.58        -16.74        16.74 o
  -5  10  10         29.82         43.19        19.43 o
  -4  10  10          1.07        -10.80        18.89 o
  -3  10  10         21.93         26.99        21.59 o
  -2  10  10         22.62         19.97        21.59 o
  -6  11  10         96.29         78.28        23.75 o
  -5  11  10          6.38        -19.43        19.43 o
  -2 -12  11          1.94          2.16        20.51 o
  -1 -12  11         18.08         -6.48        14.51 o
   0 -12  11          0.18        -10.80        18.89 o
   1 -12  11         36.78         39.41        22.13 o
   4 -12  11          3.48          3.78        21.59 o
   5 -12  11          1.91        -10.26        21.59 o
  -3 -11  11          0.10         -8.64        20.51 o
  -2 -11  11         32.35         32.87        14.28 o
  -1 -11  11          0.15          8.14        12.96 o
   0 -11  11          2.54          3.78        19.97 o
   1 -11  11         11.36        -10.80        17.82 o
   2 -11  11          0.87         33.47        19.43 o
   3 -11  11          8.97         11.59        13.30 o
   4 -11  11         33.98         19.97        21.05 o
   5 -11  11         37.36         52.37        22.13 o
   6 -11  11         15.72         18.65        14.06 o
   7 -11  11         69.16        117.15        24.83 o
  -3 -10  11         30.60         28.61        17.82 o
  -2 -10  11         43.11         26.99        17.28 o
  -1 -10  11          0.61          8.64        16.74 o
   0 -10  11         74.35        116.61        21.05 o
   1 -10  11          3.69          4.32        15.66 o
   2 -10  11          4.51        -14.58        16.74 o
   3 -10  11         42.89         92.31        19.43 o
   4 -10  11          4.04        -11.53        11.53 o
   5 -10  11         32.99         62.20        14.49 o
   6 -10  11         50.39         37.20        13.34 o
   7 -10  11         25.25         32.58        11.56 o
   8 -10  11          8.28         13.69        14.87 o
  -3  -9  11         20.29         15.66        16.74 o
  -2  -9  11         26.62         22.67        16.74 o
  -1  -9  11         46.45         71.80        18.89 o
   0  -9  11        271.27        323.91        28.61 o
   1  -9  11          5.59         -1.08        13.50 o
   2  -9  11         62.83        110.67        17.82 o
   3  -9  11          5.45         -6.48        12.96 o
   4  -9  11        124.96        104.92        13.34 o
   5  -9  11        138.40        144.16        18.62 o
   6  -9  11          4.19          1.96        15.12 o
   7  -9  11          0.39         -0.16        13.77 o
   8  -9  11         63.40         45.30        18.59 o
  -4  -8  11          1.41          5.94        15.66 o
  -3  -8  11          1.10        -11.34        15.12 o
  -2  -8  11          2.23         -7.02        15.12 o
  -1  -8  11        236.93        187.33        22.13 o
   0  -8  11          2.95          0.00        13.50 o
   1  -8  11         14.30          9.18        14.04 o
   2  -8  11        130.39        156.24        19.16 o
   3  -8  11         84.97        157.82        19.51 o
   4  -8  11         27.30         35.82         9.21 o
   5  -8  11          0.10         39.95        16.74 o
   6  -8  11          4.92         14.05        15.39 o
   7  -8  11         51.03         17.29        12.20 o
   8  -8  11         42.31         42.80        14.31 o
   9  -8  11          6.81         12.41        15.25 o
  -7  -7  11         62.51         43.19        21.59 o
  -6  -7  11         24.79         -2.70        17.28 o
  -5  -7  11         17.42         28.07        17.28 o
  -4  -7  11         32.40         18.89        16.20 o
  -3  -7  11          2.11          9.75        10.70 o
  -2  -7  11         33.75         51.98         9.63 o
  -1  -7  11          0.26         13.08         8.06 o
   0  -7  11          3.95          1.05         6.39 o
   1  -7  11          5.44         25.37         8.29 o
   2  -7  11          3.09         -5.91         5.91 o
   3  -7  11          1.02         -6.53         8.42 o
   4  -7  11          6.40         13.07         8.97 o
   5  -7  11        118.79        107.99        11.94 o
   6  -7  11         18.55         43.29        10.77 o
   7  -7  11          2.52         11.67         9.63 o
   8  -7  11          1.72          4.38        12.91 o
   9  -7  11        109.61        103.38        44.27 o
  -7  -6  11        244.96        245.03        22.47 o
  -6  -6  11          5.36        -21.59        24.29 o
  -5  -6  11         41.12         56.46        12.37 o
  -4  -6  11         13.26          5.38         8.07 o
  -3  -6  11        102.11        122.25        13.42 o
  -2  -6  11         56.52         56.59        16.74 o
  -1  -6  11         24.27         32.50         7.06 o
   0  -6  11         12.88          3.48         5.32 o
   1  -6  11        303.11        357.87        13.60 o
   2  -6  11        126.89        195.15        12.01 o
   3  -6  11         97.27        123.42         9.08 o
   4  -6  11        385.34        462.96        17.70 o
   5  -6  11         18.99          7.36         8.86 o
   6  -6  11         21.87         -7.31         9.50 o
   7  -6  11         66.02         43.72         9.33 o
   8  -6  11         16.33          0.62        20.24 o
   9  -6  11          1.69          4.86        19.43 o
  -8  -5  11         33.59         67.48        29.69 o
  -7  -5  11         44.83         55.60        27.53 o
  -6  -5  11         73.82         53.41         9.90 o
  -5  -5  11         54.98         60.61         8.06 o
  -4  -5  11        183.82        195.10        13.90 o
  -3  -5  11        431.15        463.54        23.84 o
  -2  -5  11        324.42        354.78        12.56 o
  -1  -5  11        103.95        117.04         6.88 o
   0  -5  11          2.69         -0.44         4.42 o
   1  -5  11         55.90         23.88         5.48 o
   2  -5  11         46.13         38.84         5.80 o
   3  -5  11        376.49        321.12        14.31 o
   4  -5  11          9.27         17.01         8.54 o
   5  -5  11          3.94         27.72         9.52 o
   6  -5  11        174.17        183.56        20.61 o
   7  -5  11         87.40        141.55        12.57 o
   8  -5  11         10.20         22.13        19.43 o
   9  -5  11          8.04          0.54        19.43 o
  -9  -4  11         87.27        140.36        36.17 o
  -8  -4  11         60.41         51.83        28.61 o
  -7  -4  11         45.81         54.01        14.87 o
  -6  -4  11        160.56        159.60        13.41 o
  -5  -4  11          1.98         -5.16         7.01 o
  -4  -4  11         12.16         17.09         6.86 o
  -3  -4  11        272.61        287.18        15.01 o
  -2  -4  11         42.23         50.75         5.32 o
  -1  -4  11        363.98        393.43        13.51 o
   0  -4  11         74.06         61.08         5.29 o
   1  -4  11        966.13        924.45        15.50 o
   2  -4  11        664.47        739.01        13.75 o
   3  -4  11          6.89         -6.42         7.64 o
   4  -4  11        354.98        263.63        11.19 o
   5  -4  11        115.17        117.40        10.23 o
   6  -4  11         56.55         24.31         8.05 o
   7  -4  11         27.15         25.74        12.06 o
   8  -4  11          1.42         -3.88        11.67 o
   9  -4  11         43.23         41.72        22.94 o
  -9  -3  11        189.15        240.23        36.71 o
  -8  -3  11        102.34         93.11        16.28 o
  -7  -3  11         66.88         84.33        11.88 o
  -6  -3  11         44.96         59.88         9.90 o
  -5  -3  11        103.05         83.54         9.01 o
  -4  -3  11        431.27        453.50        15.58 o
  -3  -3  11        617.95        636.14        13.86 o
  -2  -3  11         10.38         16.82         4.94 o
  -1  -3  11        440.53        417.89        10.49 o
   0  -3  11          6.28          4.32         4.54 o
   1  -3  11         26.94         27.10         5.60 o
   2  -3  11        249.51        261.03        12.07 o
   3  -3  11         62.53         73.56         8.74 o
   4  -3  11        182.05        192.24        11.67 o
   5  -3  11        530.29        622.56        15.80 o
   6  -3  11         69.73         48.81        13.69 o
   7  -3  11        529.22        590.69        26.21 o
   8  -3  11        257.89        287.91        42.38 o
 -10  -2  11         22.21          9.72        25.91 o
  -9  -2  11          1.76         23.21        24.83 o
  -8  -2  11        316.86        312.08        22.14 o
  -7  -2  11         64.88         63.49        10.75 o
  -6  -2  11        228.20        239.22        12.54 o
  -5  -2  11         11.88          1.81         7.56 o
  -4  -2  11       1305.50       1248.94        39.13 o
  -3  -2  11         40.25         70.93         6.06 o
  -2  -2  11        178.34        184.52         7.48 o
  -1  -2  11        441.87        473.48        15.89 o
   0  -2  11        901.78        854.27        16.81 o
   1  -2  11         13.01         19.82         8.35 o
   2  -2  11       2476.42       2450.33        48.87 o
   3  -2  11         17.69         27.82         9.52 o
   4  -2  11         30.54         35.57        10.22 o
   5  -2  11          8.18         14.61         7.67 o
   6  -2  11        176.68        164.42        16.06 o
   7  -2  11        436.02        388.63        25.37 o
   8  -2  11         46.30         49.67        18.35 o
 -10  -1  11         64.38         46.13        17.75 o
  -9  -1  11         39.34         31.08        13.03 o
  -8  -1  11         89.16        101.90        12.52 o
  -7  -1  11        349.14        337.50        13.23 o
  -6  -1  11        241.69        237.97        10.03 o
  -5  -1  11        518.91        498.36        15.15 o
  -4  -1  11         53.54         44.21         5.98 o
  -3  -1  11       1310.29       1353.75        19.85 o
  -2  -1  11       1527.92       1436.83        20.49 o
  -1  -1  11         15.87         11.94         5.21 o
   0  -1  11        125.75        114.80         8.39 o
   1  -1  11        169.64        184.59         9.07 o
   2  -1  11        204.17        263.98        13.30 o
   3  -1  11        172.23        181.99        24.57 o
   4  -1  11         74.52         73.60         9.51 o
   5  -1  11        583.98        557.67        34.01 o
   6  -1  11         19.08         46.97        16.74 o
   7  -1  11         25.11          0.54        15.66 o
   8  -1  11         10.93         -0.54        17.28 o
 -12   0  11          0.26         43.73        26.99 o
 -11   0  11         27.64         29.69        24.83 o
 -10   0  11         42.91         16.70        16.29 o
  -9   0  11        201.48        188.35        17.89 o
  -8   0  11        162.42        147.26        15.76 o
  -7   0  11        493.34        493.89        13.19 o
  -6   0  11        292.42        290.73        10.96 o
  -5   0  11       2116.14       2192.86        28.79 o
  -4   0  11        551.17        567.24        10.94 o
  -3   0  11         59.56         57.39         5.56 o
  -2   0  11        645.33        675.94        13.64 o
  -1   0  11        572.94        571.42        12.78 o
   0   0  11       1449.96       1464.00        21.45 o
   1   0  11        101.57         75.22        10.53 o
   2   0  11         90.31         91.54         8.74 o
   3   0  11        738.19        704.38        23.65 o
   4   0  11          6.31          8.00         6.69 o
   5   0  11         10.21         25.37        15.12 o
   6   0  11          7.83          2.70        15.12 o
   7   0  11         43.73         26.99        18.89 o
 -12   1  11         90.93        106.35        26.99 o
 -11   1  11        177.64        161.96        29.15 o
 -10   1  11         86.50         73.60        14.99 o
  -9   1  11          8.10         10.45        12.91 o
  -8   1  11         19.58         23.71         7.41 o
  -7   1  11        139.75        101.51        16.74 o
  -6   1  11         47.50         31.03         7.74 o
  -5   1  11        502.94        537.70        20.35 o
  -4   1  11        487.02        502.00        12.52 o
  -3   1  11         45.90         83.91         7.43 o
  -2   1  11       1877.17       1970.08        29.16 o
  -1   1  11         80.50         94.95         6.89 o
   0   1  11         94.70         78.53         7.92 o
   1   1  11        657.74        690.96        18.78 o
   2   1  11        120.61        112.77        12.22 o
   3   1  11        313.05        347.98        16.59 o
   4   1  11        931.51        901.50        40.76 o
   5   1  11        128.20        142.14        23.89 o
   6   1  11        730.70        806.75        34.96 o
   7   1  11         60.82         60.46        22.13 o
 -12   2  11        156.15        133.88        28.61 o
 -11   2  11         31.66         19.43        22.67 o
 -10   2  11          7.30         16.35        14.28 o
  -9   2  11         33.29         29.17        10.97 o
  -8   2  11        195.67        215.33        11.71 o
  -7   2  11        730.25        764.31        19.61 o
  -6   2  11        100.39        119.22         8.87 o
  -5   2  11         18.64         19.30         5.67 o
  -4   2  11          2.59          2.09         6.33 o
  -3   2  11         52.66         71.87         8.14 o
  -2   2  11        344.01        328.50        13.25 o
  -1   2  11       1207.34       1210.86        21.32 o
   0   2  11         20.08          6.89         9.06 o
   1   2  11       1711.73       1745.48        40.43 o
   2   2  11        530.85        511.63        15.54 o
   3   2  11        840.94        807.94        28.14 o
   4   2  11        133.41        137.54        12.41 o
   5   2  11          0.13         -1.56        13.07 o
   6   2  11        163.63        225.66        29.15 o
 -12   3  11         56.75         44.81        26.45 o
 -11   3  11         19.30         17.28        22.13 o
 -10   3  11          5.51          8.64        14.12 o
  -9   3  11        278.47        338.94        22.02 o
  -8   3  11        131.59         99.00        10.02 o
  -7   3  11         30.03         50.73         7.88 o
  -6   3  11         90.35         76.79         9.76 o
  -5   3  11          6.88         -2.84         5.90 o
  -4   3  11        314.16        294.18        13.60 o
  -3   3  11       1407.82       1423.74        23.82 o
  -2   3  11          5.21          5.28         5.61 o
  -1   3  11        920.21        947.47        21.38 o
   0   3  11         11.72         13.09        10.59 o
   1   3  11         54.39         52.10         8.99 o
   2   3  11        555.04        566.72        18.44 o
   3   3  11        202.43        240.28        15.55 o
   4   3  11        831.98        853.53        43.65 o
   5   3  11         12.82          1.62        18.89 o
   6   3  11        154.32        210.54        29.69 o
 -12   4  11          4.15         -8.10        23.21 o
 -11   4  11          6.05         -9.99        21.86 o
 -10   4  11         23.29         30.44        12.57 o
  -9   4  11         39.50         50.26         9.30 o
  -8   4  11        272.12        280.68        13.32 o
  -7   4  11          6.40          9.24         7.13 o
  -6   4  11        339.34        367.34        13.35 o
  -5   4  11        602.38        636.10        21.35 o
  -4   4  11         45.08         46.28         7.63 o
  -3   4  11          0.55         12.77         6.21 o
  -2   4  11         37.22         51.67         8.08 o
  -1   4  11         17.35         16.32         9.98 o
   0   4  11        970.38        989.54        26.09 o
   1   4  11        311.07        275.88        16.42 o
   2   4  11        820.92        838.31        22.52 o
   3   4  11          5.94         11.71        16.20 o
   5   4  11         32.88         33.47        21.59 o
 -12   5  11          1.80        -22.13        22.13 o
 -11   5  11          3.78         18.24        16.40 o
 -10   5  11         22.35         15.63        12.12 o
  -9   5  11         87.61         91.61        10.58 o
  -8   5  11         35.67         56.43         8.79 o
  -7   5  11         26.32         32.65         7.86 o
  -6   5  11          4.75          4.11         6.49 o
  -5   5  11        390.48        379.05        13.15 o
  -4   5  11         12.15         16.42         6.51 o
  -3   5  11       1046.63       1013.84        30.39 o
  -2   5  11         13.60          6.68         7.39 o
  -1   5  11        406.15        411.53        20.78 o
   0   5  11         59.88         66.12        24.29 o
   1   5  11          1.98        -10.96        12.48 o
   2   5  11        198.17        204.21        26.76 o
 -12   6  11          4.56         30.77        26.99 o
 -11   6  11          1.39          8.86        13.40 o
 -10   6  11          1.00         -0.36        12.31 o
  -9   6  11         87.53         97.26        16.05 o
  -8   6  11         52.14         37.31         8.60 o
  -7   6  11         86.01         76.82        12.36 o
  -6   6  11          0.31         10.99         8.00 o
  -5   6  11         44.84         55.04         8.94 o
  -4   6  11          4.80         -2.74         7.61 o
  -3   6  11          7.01         -2.90         7.80 o
  -2   6  11        501.94        471.90        19.36 o
  -1   6  11         28.33         15.28        12.14 o
   0   6  11        500.75        441.06        31.85 o
   1   6  11        112.84        150.62        19.15 o
   2   6  11        125.68        122.01        23.21 o
 -11   7  11         23.63         28.07        24.29 o
 -10   7  11         80.17         78.52        12.72 o
  -9   7  11        133.25        145.39        15.78 o
  -8   7  11          5.66         -1.98        10.48 o
  -7   7  11         17.40          0.76        10.66 o
  -6   7  11         31.06         22.13         8.92 o
  -5   7  11         36.28         27.41         9.24 o
  -4   7  11        228.82        238.54        17.22 o
  -3   7  11         14.42          0.11         9.72 o
  -2   7  11         29.96          3.24        16.20 o
  -1   7  11         24.63         63.16        19.43 o
   0   7  11         12.86         57.76        21.05 o
   1   7  11          2.47         -7.02        18.89 o
   2   7  11         20.09         14.04        20.51 o
 -11   8  11          7.18         -2.07        16.36 o
 -10   8  11          0.15         15.39        15.84 o
  -9   8  11         99.08         88.55        14.76 o
  -8   8  11          0.90          7.38        14.17 o
  -7   8  11         17.72         13.59        12.15 o
  -6   8  11         68.92         62.06        10.73 o
  -5   8  11          3.02         -9.15         9.15 o
  -4   8  11         44.25         23.37        11.49 o
  -3   8  11          0.28        -12.45        12.45 o
  -2   8  11         41.90         30.23        18.89 o
  -1   8  11         24.11         33.47        19.97 o
   0   8  11         78.84         56.68        22.13 o
   1   8  11         33.10         55.06        22.67 o
 -10   9  11          7.86          4.86        24.29 o
  -9   9  11          0.11         -7.02        23.21 o
  -8   9  11         10.05         31.85        24.29 o
  -7   9  11         16.42         50.75        24.83 o
  -6   9  11         18.68          8.71        10.48 o
  -5   9  11         45.28         62.00        13.07 o
  -4   9  11          1.04         -2.84        15.66 o
  -3   9  11         23.40         38.87        20.51 o
  -2   9  11          4.28         -2.70        19.43 o
  -1   9  11        101.76         78.28        24.29 o
  -7  10  11          6.24         23.21        25.37 o
  -6  10  11         16.71         19.51        16.47 o
  -5  10  11          0.67          4.09        15.43 o
  -4  10  11         24.51         27.33        38.06 o
  -3  10  11         45.17         42.65        23.21 o
  -1 -12  12          0.39         12.96        21.59 o
   0 -12  12          0.35          1.62        21.59 o
   1 -12  12         52.38         64.78        24.29 o
   2 -12  12          6.47         -1.08        19.97 o
   4 -12  12          1.34         -5.40        22.67 o
  -3 -11  12          0.77          1.17        15.05 o
  -2 -11  12          1.86         -5.89        13.93 o
  -1 -11  12          2.75          8.64        19.43 o
   0 -11  12         25.95         30.77        21.05 o
   1 -11  12         11.21        -14.58        18.89 o
   2 -11  12          8.44         -2.16        18.89 o
   3 -11  12          4.57         -3.24        13.49 o
   4 -11  12          2.63          8.10        21.05 o
   5 -11  12          8.97         15.66        20.51 o
   6 -11  12         25.57         -8.64        19.97 o
  -3 -10  12         14.10          3.24        18.35 o
  -2 -10  12          3.69          9.72        17.82 o
  -1 -10  12         26.53         10.26        17.82 o
   0 -10  12         58.66         75.58        19.97 o
   1 -10  12          2.39         23.21        17.28 o
   2 -10  12          0.28         14.04        16.20 o
   3 -10  12         13.66          2.16        16.20 o
   4 -10  12         29.34         43.73        17.82 o
   5 -10  12          0.37        -12.06        12.06 o
   6 -10  12          1.09        -12.22        12.22 o
   7 -10  12          3.59         49.67        21.59 o
  -4  -9  12          9.10         -2.16        18.35 o
  -3  -9  12          8.23         -7.56        17.28 o
  -2  -9  12          0.54         10.80        17.82 o
  -1  -9  12         45.69         55.60        19.43 o
   0  -9  12         68.85        104.73        21.59 o
   1  -9  12         21.94         28.07        16.74 o
   2  -9  12         11.21          1.62        14.04 o
   3  -9  12          2.04         -5.40        13.50 o
   4  -9  12         20.10          8.27        10.87 o
   5  -9  12         20.78         25.91        17.82 o
   6  -9  12          6.69          8.75        12.58 o
   7  -9  12          4.52         10.23        13.17 o
   8  -9  12          4.08         16.20        20.51 o
  -4  -8  12          0.11         -2.16        16.74 o
  -3  -8  12         11.88         14.04        16.74 o
  -2  -8  12         31.16         26.99        17.82 o
  -1  -8  12         15.67          0.54        16.20 o
   0  -8  12         60.89         47.51        17.28 o
   1  -8  12         67.79        119.29        14.90 o
   2  -8  12          1.30          3.56        12.42 o
   3  -8  12         49.86         79.79        10.83 o
   4  -8  12          3.11          8.94         9.36 o
   5  -8  12         48.47         89.64        12.76 o
   6  -8  12         25.33         31.59        22.94 o
   7  -8  12         81.41         51.24        14.76 o
   8  -8  12          1.63        -11.53        15.39 o
  -5  -7  12          3.42        -13.50        17.28 o
  -4  -7  12         10.24         -6.22        11.26 o
  -3  -7  12         11.15         21.34        22.40 o
  -2  -7  12        350.14        339.06        16.81 o
  -1  -7  12          1.86          2.57         7.55 o
   0  -7  12        126.40        179.88         9.81 o
   1  -7  12          8.61         28.36         8.99 o
   2  -7  12         56.42         36.65         7.91 o
   3  -7  12          0.10          0.59         7.71 o
   4  -7  12         94.81         71.23        11.57 o
   5  -7  12          7.65          9.77        10.20 o
   6  -7  12        196.59        236.22        16.16 o
   7  -7  12          4.09         29.80        15.85 o
   8  -7  12         24.77         38.85        25.91 o
  -7  -6  12          1.82         11.34        28.61 o
  -6  -6  12          2.94          0.00        25.37 o
  -5  -6  12         48.52         30.77        12.22 o
  -4  -6  12         92.45         99.91        11.73 o
  -3  -6  12         73.68         62.23        10.18 o
  -2  -6  12         52.02         71.82        10.35 o
  -1  -6  12         27.05         25.43         7.39 o
   0  -6  12        322.77        286.83        11.35 o
   1  -6  12         47.27         59.33         6.39 o
   2  -6  12        125.35         78.14         7.63 o
   3  -6  12        452.68        503.34        26.04 o
   4  -6  12          8.42         35.68         9.92 o
   5  -6  12          7.33         15.46        10.11 o
   6  -6  12          0.26         -3.90        10.22 o
   7  -6  12        124.72        101.92        11.51 o
   8  -6  12         31.85         15.12        14.89 o
  -8  -5  12          0.65         -5.40        26.99 o
  -7  -5  12        228.78        222.71        42.65 o
  -6  -5  12         30.75         28.97        10.91 o
  -5  -5  12          2.98          0.11         7.07 o
  -4  -5  12         84.09         84.89         9.40 o
  -3  -5  12         22.14         17.07         7.82 o
  -2  -5  12         63.20         81.44         8.68 o
  -1  -5  12         72.87        118.19        11.66 o
   0  -5  12        122.52        131.08         7.44 o
   1  -5  12         65.92        117.82         7.99 o
   2  -5  12          2.12         -5.15         5.87 o
   3  -5  12        107.14         76.52        13.49 o
   4  -5  12        111.20        108.62        11.82 o
   5  -5  12         30.59         11.07        10.30 o
   6  -5  12        123.02        133.55        13.63 o
   7  -5  12        233.40        342.03        22.21 o
   8  -5  12         54.78         53.49        14.52 o
  -8  -4  12        107.28        105.01        18.87 o
  -7  -4  12        174.97        234.87        59.92 o
  -6  -4  12        200.25        218.93        13.22 o
  -5  -4  12          0.54         -2.25         7.56 o
  -4  -4  12        309.43        364.18        15.99 o
  -3  -4  12        106.02        104.62        13.51 o
  -2  -4  12         58.42         62.55         5.67 o
  -1  -4  12        464.27        489.09        13.73 o
   0  -4  12          1.59          9.99         4.83 o
   1  -4  12        173.77        169.02         7.65 o
   2  -4  12        167.53        222.61        10.47 o
   3  -4  12        400.21        330.77        14.32 o
   4  -4  12         12.38         42.23         9.34 o
   5  -4  12        116.78        117.32        10.95 o
   6  -4  12         11.00         -3.18        10.30 o
   7  -4  12          1.00         10.71        12.32 o
   8  -4  12         92.15         25.09        23.48 o
  -9  -3  12         84.29        123.63        32.39 o
  -8  -3  12         26.44         43.42        15.55 o
  -7  -3  12        118.21        122.91        14.59 o
  -6  -3  12         55.26         64.25         9.60 o
  -5  -3  12        769.73        706.42        19.00 o
  -4  -3  12        108.48        124.89        11.41 o
  -3  -3  12        420.85        365.17        11.69 o
  -2  -3  12          1.92          0.71         5.26 o
  -1  -3  12         49.65         54.04         6.19 o
   0  -3  12        443.94        401.58        11.00 o
   1  -3  12         45.77         74.11         8.43 o
   2  -3  12        160.08        165.29        13.49 o
   3  -3  12        639.26        581.25        17.69 o
   4  -3  12         56.32         49.70        11.85 o
   5  -3  12         50.47         92.02        10.74 o
   6  -3  12        200.08        153.65        13.35 o
   7  -3  12         11.50         33.71        13.49 o
   8  -3  12          7.37          7.38        12.96 o
 -10  -2  12         54.61         82.60        30.23 o
  -9  -2  12         37.25         24.10        19.43 o
  -8  -2  12        376.48        339.74        18.81 o
  -7  -2  12          1.21         -4.64         7.83 o
  -6  -2  12        299.54        320.35        14.74 o
  -5  -2  12       1109.81        994.92        24.51 o
  -4  -2  12       1025.96        988.91        24.00 o
  -3  -2  12          8.38         14.21         5.47 o
  -2  -2  12          4.15          5.12         4.74 o
  -1  -2  12        135.29        158.46         8.18 o
   0  -2  12        668.29        692.73        15.92 o
   1  -2  12         29.31         38.21        11.45 o
   2  -2  12        295.98        316.68        17.23 o
   3  -2  12       1290.45       1314.73        43.60 o
   4  -2  12        246.94        249.19        16.65 o
   5  -2  12         18.39         31.62        11.11 o
   6  -2  12         43.26         34.01        16.74 o
   7  -2  12          8.82          5.37        12.32 o
   8  -2  12          5.46        -15.12        15.12 o
 -10  -1  12        143.23        145.76        34.55 o
  -9  -1  12         82.96         78.77        13.27 o
  -8  -1  12         16.79         23.46        10.74 o
  -7  -1  12         41.54         53.55         9.00 o
  -6  -1  12        225.96        223.40        11.27 o
  -5  -1  12        709.68        659.98        24.63 o
  -4  -1  12        265.20        305.57        11.41 o
  -3  -1  12        340.04        354.82        11.05 o
  -2  -1  12        241.14        203.06         8.89 o
  -1  -1  12        816.75        828.86        19.48 o
   0  -1  12        157.22        145.96         8.81 o
   1  -1  12        148.23        144.33        13.28 o
   2  -1  12          2.85         10.49         9.74 o
   3  -1  12        664.65        722.96        23.60 o
   4  -1  12         41.88         43.93        13.03 o
   5  -1  12        823.11        811.40        40.49 o
   6  -1  12         81.02         84.22        19.97 o
   7  -1  12        204.59        219.18        27.53 o
 -11   0  12        114.71         86.38        25.91 o
 -10   0  12          1.39         13.38        12.55 o
  -9   0  12         28.46         24.18        12.97 o
  -8   0  12          2.81         -3.51         8.88 o
  -7   0  12        201.53        214.25        11.26 o
  -6   0  12         71.74         86.54         8.51 o
  -5   0  12         16.81         14.88         5.95 o
  -4   0  12        220.37        212.91         9.22 o
  -3   0  12        311.64        309.60        10.50 o
  -2   0  12          8.43          7.94         5.31 o
  -1   0  12          3.40         18.15         6.19 o
   0   0  12        901.06        940.57        18.55 o
   1   0  12        975.68        927.90        26.39 o
   2   0  12        461.35        489.48        18.05 o
   3   0  12        940.90        898.20        26.14 o
   4   0  12         13.36         15.85        28.34 o
   5   0  12         19.06         38.33        16.20 o
   6   0  12          0.70          5.40        16.74 o
   7   0  12         54.82         48.59        19.97 o
 -12   1  12        141.77        112.29        28.61 o
 -11   1  12         41.47         38.87        24.29 o
 -10   1  12         92.05         70.96        16.36 o
  -9   1  12         12.62          2.51        10.56 o
  -8   1  12        241.98        287.42        12.00 o
  -7   1  12          3.17         14.43         7.33 o
  -6   1  12        136.86        140.33         9.72 o
  -5   1  12         81.57        118.37         8.91 o
  -4   1  12        727.99        735.92        15.29 o
  -3   1  12         14.76          9.38         7.86 o
  -2   1  12       2096.76       2102.09        31.04 o
  -1   1  12        620.50        586.18        14.88 o
   0   1  12        656.65        640.77        30.55 o
   1   1  12          3.50         -6.17         9.53 o
   2   1  12         32.93         37.34        11.39 o
   3   1  12        497.08        543.27        23.69 o
   4   1  12          8.58          8.64        22.13 o
   5   1  12        312.86        274.24        27.53 o
   6   1  12        317.72        299.62        30.77 o
 -12   2  12         40.20         -9.18        23.21 o
 -11   2  12          0.49          4.82        21.86 o
 -10   2  12          3.99        -15.01        22.40 o
  -9   2  12        114.20         98.77        13.80 o
  -8   2  12         38.39         43.50         8.52 o
  -7   2  12        225.39        218.29        11.77 o
  -6   2  12        216.18        256.48        12.79 o
  -5   2  12        246.05        287.50        11.12 o
  -4   2  12        396.03        426.76        14.14 o
  -3   2  12         12.32         16.65         6.63 o
  -2   2  12         28.75         39.81         7.26 o
  -1   2  12        126.20        147.57        18.88 o
   0   2  12         33.63         37.02        17.28 o
   1   2  12       1163.54       1175.37        27.12 o
   2   2  12         23.82          3.42         9.05 o
   3   2  12        546.18        567.67        31.24 o
   4   2  12         32.37         -5.40        23.21 o
   6   2  12         30.15         53.99        22.13 o
 -12   3  12          0.09        -22.13        22.13 o
 -11   3  12         20.97          9.50        16.14 o
 -10   3  12         30.37         31.07        12.46 o
  -9   3  12          5.62         16.88         8.60 o
  -8   3  12        202.47        218.08        13.49 o
  -7   3  12        130.20        165.95        10.86 o
  -6   3  12        130.40        105.33         9.49 o
  -5   3  12         54.17         71.42         9.31 o
  -4   3  12        628.93        599.50        34.75 o
  -3   3  12        180.85        203.19        12.02 o
  -2   3  12        500.37        469.21        24.55 o
  -1   3  12        107.61        138.86        11.12 o
   0   3  12         29.38         12.33        10.09 o
   1   3  12         17.01         15.53         8.73 o
   2   3  12         56.96         54.34         9.76 o
   3   3  12         16.01          2.77        17.55 o
 -12   4  12          0.75         11.88        25.37 o
 -11   4  12          0.07        -15.46        15.46 o
 -10   4  12          0.06         -2.25        12.33 o
  -9   4  12         23.97         30.98         9.46 o
  -8   4  12         40.76         24.35         8.64 o
  -7   4  12          0.95          6.16         7.44 o
  -6   4  12        100.30        132.35        12.26 o
  -5   4  12          2.69         11.51         8.27 o
  -4   4  12         75.30         99.88         9.09 o
  -3   4  12         12.42         28.69         7.29 o
  -2   4  12         67.61         82.58        11.02 o
  -1   4  12        412.30        387.45        22.42 o
   0   4  12        243.23        282.14        16.86 o
   1   4  12        174.04        171.10        13.19 o
   2   4  12        845.78        849.24        30.55 o
 -12   5  12          8.81        -19.97        24.29 o
 -11   5  12         26.64         60.78        15.38 o
 -10   5  12          6.18         29.66        15.19 o
  -9   5  12         74.55         71.14        12.32 o
  -8   5  12          6.66         11.44         8.56 o
  -7   5  12          4.18         13.84         9.15 o
  -6   5  12         14.28          3.51         8.51 o
  -5   5  12         33.91         37.48         7.92 o
  -4   5  12         24.19         16.37         7.26 o
  -3   5  12       1227.44       1262.96        26.60 o
  -2   5  12         40.97         57.08        14.58 o
  -1   5  12          4.92         14.42        13.23 o
   0   5  12        107.04        137.73        18.62 o
   1   5  12          0.25          3.98        11.89 o
   2   5  12         21.40         24.56        14.78 o
 -11   6  12          1.02        -18.89        22.67 o
 -10   6  12          2.71         -9.87        10.83 o
  -9   6  12          2.38         -4.01        10.08 o
  -8   6  12        132.11        137.11        14.33 o
  -7   6  12         39.35         33.64         9.93 o
  -6   6  12          0.85         -2.45         7.52 o
  -5   6  12        172.13        193.43        11.49 o
  -4   6  12         20.14         23.58         8.86 o
  -3   6  12         54.76         42.95        11.06 o
  -2   6  12          9.21         16.27        11.91 o
  -1   6  12          0.55          8.64        17.28 o
   0   6  12        205.81        220.99        22.03 o
   1   6  12         61.80         68.56        21.59 o
   2   6  12         59.17         76.66        23.21 o
 -11   7  12         32.58         -3.45        18.89 o
 -10   7  12         54.10         53.62        31.04 o
  -9   7  12         32.50         25.56        13.30 o
  -8   7  12          0.56        -11.20        11.20 o
  -7   7  12          9.30         12.51        12.15 o
  -6   7  12          9.63          8.79         9.54 o
  -5   7  12         29.50         17.84         9.64 o
  -4   7  12         24.33         38.75        11.75 o
  -3   7  12         16.67         33.05        22.13 o
  -2   7  12        201.06        217.56        27.53 o
  -1   7  12         10.81          4.32        18.89 o
   0   7  12         67.50         84.76        24.29 o
   1   7  12          3.71         28.07        21.59 o
 -11   8  12          0.21         12.59        17.89 o
 -10   8  12          6.34         14.58        24.29 o
  -9   8  12          1.12         -9.72        22.13 o
  -8   8  12          1.04         13.50        23.21 o
  -7   8  12         96.55         56.83        14.28 o
  -6   8  12         23.55         12.54        10.19 o
  -5   8  12          0.11         10.11        11.56 o
  -4   8  12          0.72         12.96        14.45 o
  -3   8  12         15.02         12.96        19.97 o
  -2   8  12          0.25         15.12        19.43 o
  -1   8  12         36.94         51.83        22.67 o
   0   8  12         31.64         58.30        24.29 o
  -8   9  12          1.77          3.78        23.21 o
  -7   9  12          2.49         17.82        24.83 o
  -6   9  12          0.67        -13.68        13.68 o
  -5   9  12         12.43         27.03        19.43 o
  -4   9  12         64.33         76.81        18.37 o
  -3   9  12         22.70         12.42        21.59 o
  -2   9  12         70.58         45.89        23.21 o
  -6  10  12         20.43         19.43        21.59 o
  -5  10  12          3.86        -11.88        21.59 o
   0 -12  13         19.14         57.76        25.37 o
   1 -12  13         14.93          0.54        23.21 o
   2 -12  13          2.46        -21.05        21.05 o
   3 -12  13          0.17          4.86        20.51 o
  -3 -11  13          1.81          6.48        22.13 o
  -2 -11  13          0.55          1.08        20.51 o
  -1 -11  13          0.50         31.85        22.13 o
   0 -11  13          0.07          2.70        21.59 o
   1 -11  13         14.36         13.50        21.05 o
   2 -11  13         16.33         -4.86        18.89 o
   3 -11  13          0.07         -1.08        18.35 o
   4 -11  13          5.82         -3.56        14.11 o
   6 -11  13          6.31        -11.88        19.97 o
  -4 -10  13          7.40         21.05        20.51 o
  -3 -10  13          1.90          9.72        18.89 o
  -2 -10  13          3.73         -8.64        17.82 o
  -1 -10  13          1.65         14.58        18.89 o
   0 -10  13         29.36         50.21        21.05 o
   1 -10  13         47.34          7.56        17.82 o
   2 -10  13         13.66         46.43        17.82 o
   3 -10  13          8.27         37.79        18.35 o
   4 -10  13          0.42        -12.96        15.66 o
   5 -10  13         15.34          4.78        24.56 o
   6 -10  13          1.96          2.16        21.05 o
  -4  -9  13          4.39          7.02        21.05 o
  -3  -9  13         46.93         11.34        19.97 o
  -2  -9  13          0.02         24.83        20.51 o
  -1  -9  13         30.44          7.56        18.89 o
   0  -9  13         22.68         40.49        19.97 o
   1  -9  13          2.42         12.42        17.28 o
   2  -9  13          2.01         23.21        15.66 o
   3  -9  13         58.70         56.68        16.74 o
   4  -9  13          7.31         17.28        18.89 o
   5  -9  13         26.12          9.72        18.89 o
   6  -9  13          9.35          3.45        13.73 o
   7  -9  13          0.63        -18.89        18.89 o
  -5  -8  13          0.75         16.20        20.51 o
  -4  -8  13          7.20          0.54        18.89 o
  -3  -8  13          3.04         10.26        18.89 o
  -2  -8  13          8.85         23.21        19.97 o
  -1  -8  13         95.50        125.25        22.67 o
   0  -8  13        178.45        153.18        16.96 o
   1  -8  13        191.01        195.28        14.17 o
   2  -8  13        159.14        159.86        26.86 o
   3  -8  13          0.82          4.93        14.88 o
   4  -8  13         77.59         49.93        12.02 o
   5  -8  13          7.88         21.35        11.58 o
   6  -8  13         37.91         46.61        15.46 o
   7  -8  13          8.16         14.56        14.06 o
  -5  -7  13         12.86        -14.58        16.74 o
  -4  -7  13         24.11         23.18        12.40 o
  -3  -7  13         90.03         82.64        24.56 o
  -2  -7  13          0.67          7.02        11.83 o
  -1  -7  13        118.05         87.19        13.94 o
   0  -7  13         22.06         18.77         7.35 o
   1  -7  13         13.21         32.44         7.41 o
   2  -7  13         20.63          0.40        11.22 o
   3  -7  13         65.13         57.03        11.50 o
   4  -7  13         62.00         54.09        14.35 o
   5  -7  13          4.28         12.15        11.32 o
   6  -7  13          0.75          2.95        11.70 o
   7  -7  13         16.48         10.25        10.43 o
   8  -7  13        125.24        187.33        31.85 o
  -7  -6  13        314.03        349.28        45.35 o
  -6  -6  13          7.61         -3.88        14.46 o
  -5  -6  13         89.16        106.16        15.64 o
  -4  -6  13         57.85         32.04        14.31 o
  -3  -6  13         79.02        128.21        16.02 o
  -2  -6  13          3.22         -0.88         8.91 o
  -1  -6  13          2.58          3.49         6.78 o
   0  -6  13         34.88         11.28         6.61 o
   1  -6  13         15.17         31.21         9.65 o
   2  -6  13         18.27          5.64         6.51 o
   3  -6  13          4.10         13.79        10.35 o
   4  -6  13         11.13         29.63        10.88 o
   5  -6  13         15.95         14.27        11.19 o
   6  -6  13         32.80         40.47        12.42 o
   7  -6  13         15.13          3.69        12.00 o
   8  -6  13         26.07         13.50        15.65 o
  -8  -5  13        149.69        171.71        22.70 o
  -7  -5  13          8.75         23.52        16.60 o
  -6  -5  13         90.81        128.71        25.76 o
  -5  -5  13         23.36         24.85        10.34 o
  -4  -5  13        509.90        497.52        17.09 o
  -3  -5  13         60.75         74.82         9.40 o
  -2  -5  13        220.56        233.20        12.47 o
  -1  -5  13        170.00        200.45        15.58 o
   0  -5  13        181.85        172.95        11.30 o
   1  -5  13        171.09        200.16        11.34 o
   2  -5  13         25.76         29.35         9.29 o
   3  -5  13          1.89         18.94        12.44 o
   4  -5  13          1.69         17.56        10.51 o
   5  -5  13         98.43         65.36        12.61 o
   6  -5  13         78.51        106.44        13.94 o
   7  -5  13        102.41         40.87        30.23 o
   8  -5  13          2.74         -2.16        21.59 o
  -8  -4  13         56.48         69.94        17.97 o
  -7  -4  13         82.63         85.58        17.75 o
  -6  -4  13        137.87        117.38        13.84 o
  -5  -4  13         73.17         82.56        16.55 o
  -4  -4  13        284.15        300.44        16.09 o
  -3  -4  13          0.21         -3.11         8.28 o
  -2  -4  13         23.99         29.28         5.71 o
  -1  -4  13          5.72          9.12         5.51 o
   0  -4  13          0.53         -5.68         5.68 o
   1  -4  13        225.15        231.65        10.00 o
   2  -4  13         89.28        137.44        18.39 o
   3  -4  13        233.07        201.34        13.06 o
   4  -4  13        623.90        718.72        22.91 o
   5  -4  13         32.66         32.24        10.13 o
   6  -4  13          0.06          5.32        15.93 o
   7  -4  13          0.63         27.53        21.59 o
  -9  -3  13         60.00         51.75        18.14 o
  -8  -3  13         35.88         61.80        16.98 o
  -7  -3  13         27.78         39.18        14.99 o
  -6  -3  13         45.81         39.43        15.02 o
  -5  -3  13         68.60         60.86        10.44 o
  -4  -3  13         79.63         91.99        11.30 o
  -3  -3  13        162.80        169.22         9.85 o
  -2  -3  13        352.88        358.44        11.39 o
  -1  -3  13       1156.71       1098.98        18.54 o
   0  -3  13         36.92         30.48         8.09 o
   1  -3  13        222.87        257.99        13.43 o
   2  -3  13        112.02         93.86        12.66 o
   3  -3  13          3.41          2.56         8.71 o
   4  -3  13        352.54        331.37        15.82 o
   5  -3  13         25.74         30.16        11.60 o
   6  -3  13        158.42        124.58        20.24 o
  -9  -2  13         29.10         22.21        15.98 o
  -8  -2  13         24.10         21.41        14.76 o
  -7  -2  13         10.41         -1.51         8.37 o
  -6  -2  13        205.96        236.32        14.95 o
  -5  -2  13        197.52        164.69        17.42 o
  -4  -2  13         30.64         30.12        11.53 o
  -3  -2  13         99.11        107.15         7.29 o
  -2  -2  13        220.78        232.27         9.93 o
  -1  -2  13          1.65         -0.52         5.61 o
   0  -2  13        299.09        277.92        13.57 o
   1  -2  13        107.14        126.65        15.21 o
   2  -2  13        476.61        481.45        20.23 o
   3  -2  13         20.89         10.62        10.91 o
   4  -2  13        375.05        386.91        20.45 o
   5  -2  13        301.54        351.22        22.44 o
   7  -2  13         26.18         43.73        23.75 o
 -10  -1  13        127.14        108.98        18.46 o
  -9  -1  13         32.81         37.23        15.58 o
  -8  -1  13        168.62        167.40        31.85 o
  -7  -1  13         77.71        113.60        11.07 o
  -6  -1  13        474.01        455.90        18.37 o
  -5  -1  13        239.15        237.45        13.87 o
  -4  -1  13        567.81        521.69        14.41 o
  -3  -1  13        432.17        456.31        12.62 o
  -2  -1  13        562.13        452.98        12.56 o
  -1  -1  13        859.92        844.94        28.36 o
   0  -1  13        714.58        692.00        16.62 o
   1  -1  13         47.59         69.81        13.02 o
   2  -1  13         20.95         15.51        10.93 o
   3  -1  13          9.90         26.29        11.71 o
   4  -1  13        282.03        297.82        19.00 o
 -11   0  13          3.59        -13.50        22.67 o
 -10   0  13          1.08         -7.21        12.39 o
  -9   0  13         87.02         64.76        15.25 o
  -8   0  13          8.25          3.06         7.89 o
  -7   0  13        465.17        460.72        20.16 o
  -6   0  13        118.06        138.05        10.92 o
  -5   0  13        865.88        924.93        21.42 o
  -4   0  13          0.76          3.98         8.81 o
  -3   0  13         44.63         59.72         7.01 o
  -2   0  13          0.62          0.08         5.96 o
  -1   0  13        120.85        108.58         8.68 o
   0   0  13        249.03        260.42        21.65 o
   1   0  13        125.73        108.57        11.67 o
   2   0  13        538.73        573.08        19.87 o
   3   0  13        413.71        383.32        20.60 o
   4   0  13        196.22        215.94        30.23 o
 -11   1  13         15.32         21.60        16.19 o
 -10   1  13         54.22         82.05        16.29 o
  -9   1  13        227.29        269.37        21.13 o
  -8   1  13         11.17         21.49         8.30 o
  -7   1  13        246.44        276.13        11.84 o
  -6   1  13         25.81         20.52         7.50 o
  -5   1  13         62.12         42.30         7.53 o
  -4   1  13        342.44        309.12        12.79 o
  -3   1  13         24.14         24.31         7.32 o
  -2   1  13        696.14        713.66        18.77 o
  -1   1  13         17.46         22.27         7.22 o
   0   1  13        555.58        622.67        22.54 o
   1   1  13         15.78          8.42        10.90 o
   2   1  13          1.33         -7.26         9.83 o
   3   1  13         31.77         59.69        14.15 o
   4   1  13        206.50        215.40        34.55 o
 -11   2  13         10.10          1.08        15.27 o
 -10   2  13          0.71         12.90        17.55 o
  -9   2  13          1.01          0.77         9.86 o
  -8   2  13          0.86         -7.56         7.56 o
  -7   2  13        115.83        108.37        11.00 o
  -6   2  13        241.16        237.96        19.18 o
  -5   2  13        225.64        256.90        13.27 o
  -4   2  13        321.57        374.61        15.71 o
  -3   2  13        200.06        217.24        11.37 o
  -2   2  13          9.72         31.08         8.59 o
  -1   2  13        215.94        216.12        14.43 o
   0   2  13          4.07         13.35        13.55 o
   1   2  13        606.29        631.03        24.48 o
   2   2  13        281.40        248.12        18.89 o
   3   2  13        731.93        790.63        34.43 o
 -11   3  13          0.65         17.91        19.43 o
 -10   3  13         12.38         -2.07        12.15 o
  -9   3  13         64.03         75.27        10.56 o
  -8   3  13          6.35          7.42         8.53 o
  -7   3  13         29.70         55.89         9.06 o
  -6   3  13         84.95         73.55        10.39 o
  -5   3  13         41.41         55.80        12.08 o
  -4   3  13         86.16         57.52         8.75 o
  -3   3  13        243.84        281.96        18.73 o
  -2   3  13        702.75        744.72        24.48 o
  -1   3  13        700.03        677.13        27.29 o
   0   3  13          4.07         -0.23        10.81 o
   1   3  13        396.46        375.15        19.53 o
   2   3  13         21.97         20.00        15.64 o
   3   3  13          8.53         -9.18        22.13 o
 -11   4  13          3.17         14.73        16.98 o
 -10   4  13          0.03          6.74        11.02 o
  -9   4  13          9.01         14.46         9.55 o
  -8   4  13         10.77         17.88         8.92 o
  -7   4  13         17.36         21.01         9.71 o
  -6   4  13         74.50         84.57        12.87 o
  -5   4  13        132.43        122.50        11.77 o
  -4   4  13        305.59        332.88        16.03 o
  -3   4  13         93.61        128.28        11.06 o
  -2   4  13        172.09        161.98        16.93 o
  -1   4  13         10.30         29.39        11.64 o
   0   4  13        115.29        138.58        15.14 o
   1   4  13        287.50        299.74        25.48 o
   2   4  13        161.95        184.57        20.44 o
 -11   5  13          6.67          5.94        24.83 o
 -10   5  13        132.76        123.24        14.50 o
  -9   5  13         32.49         24.80        11.19 o
  -8   5  13          7.03         12.99        10.21 o
  -7   5  13          2.18          0.99         9.57 o
  -6   5  13          3.85         -1.11         9.46 o
  -5   5  13          2.84         -0.11         9.28 o
  -4   5  13         36.48         32.66        13.09 o
  -3   5  13         27.44         27.02        11.70 o
  -2   5  13         39.03         45.35        18.35 o
  -1   5  13        488.43        463.06        26.32 o
   0   5  13        101.90        114.83        15.96 o
   1   5  13        199.47        189.77        21.27 o
   2   5  13          6.23         16.42        16.33 o
 -11   6  13          8.26         23.21        25.91 o
 -10   6  13         10.05        -15.30        16.02 o
  -9   6  13          5.95          5.67        12.96 o
  -8   6  13          0.30          9.82        12.57 o
  -7   6  13          2.41         -2.03        11.81 o
  -6   6  13         35.25         36.44        10.10 o
  -5   6  13          2.10         -8.28         8.28 o
  -4   6  13         42.22         30.62        10.43 o
  -3   6  13          3.69          1.52        11.68 o
  -2   6  13          0.18         -9.72        17.28 o
  -1   6  13         37.93         54.31        16.60 o
   0   6  13        217.71        232.68        29.15 o
   1   6  13         11.06         24.27        16.67 o
 -11   7  13          4.69        -12.75        17.55 o
 -10   7  13          0.56          5.94        24.29 o
  -9   7  13          3.87         -5.94        22.67 o
  -8   7  13          1.73          3.48        13.29 o
  -7   7  13         16.37         10.18        12.84 o
  -6   7  13          0.47         -2.75         9.91 o
  -5   7  13         10.38         16.07        11.90 o
  -4   7  13          4.20         18.07        14.27 o
  -3   7  13          4.53          8.64        18.35 o
  -2   7  13        133.06        168.43        26.99 o
  -1   7  13         16.26         11.88        19.97 o
   0   7  13         18.11         17.28        21.59 o
  -9   8  13          3.23          5.40        24.29 o
  -8   8  13          0.17         -5.94        23.75 o
  -7   8  13         61.05         62.62        26.99 o
  -6   8  13          3.78         11.33        12.53 o
  -5   8  13         16.38         -3.74        11.96 o
  -4   8  13         53.24         69.30        17.36 o
  -3   8  13          9.13         -2.70        20.51 o
  -2   8  13          0.37         24.29        22.13 o
  -6   9  13         18.40          1.62        20.51 o
  -5   9  13         34.64         42.11        22.67 o
  -4   9  13          1.17          0.00        22.13 o
  -2 -11  14          5.92        -12.96        19.43 o
  -1 -11  14          8.99         -1.08        21.59 o
   0 -11  14         11.62         19.43        22.13 o
   1 -11  14          1.00         -1.62        21.05 o
   2 -11  14          5.58         10.80        20.51 o
   3 -11  14          5.80        -18.89        18.89 o
   4 -11  14         67.64         69.10        22.67 o
  -4 -10  14          4.90         15.66        22.67 o
  -3 -10  14          0.07         12.96        21.59 o
  -2 -10  14         16.66          8.64        22.13 o
  -1 -10  14          3.43        -19.43        19.43 o
   0 -10  14         56.51         41.03        21.05 o
   1 -10  14         27.10         15.12        19.43 o
   2 -10  14          0.11         -3.24        16.74 o
   3 -10  14          7.40         14.04        18.35 o
   5 -10  14          0.97          4.86        19.97 o
   6 -10  14         11.94         15.66        22.13 o
  -5  -9  14          0.58          4.86        22.13 o
  -4  -9  14         37.74         32.93        21.59 o
  -3  -9  14         13.00         25.37        20.51 o
  -2  -9  14         16.55         48.05        22.13 o
  -1  -9  14          3.65         -1.08        18.89 o
   0  -9  14        108.54         77.20        22.67 o
   1  -9  14         24.32         14.58        19.43 o
   2  -9  14         30.78         50.21        18.35 o
   3  -9  14         33.81         44.27        17.82 o
   4  -9  14         22.76         15.66        19.43 o
   5  -9  14          0.19         -5.94        19.43 o
   6  -9  14          6.51         10.26        21.05 o
  -5  -8  14          4.06         -0.54        20.51 o
  -4  -8  14          1.87        -18.89        18.89 o
  -3  -8  14         32.07         58.84        23.21 o
  -2  -8  14         65.59         80.44        23.75 o
  -1  -8  14         11.29          2.70        18.89 o
   0  -8  14        139.03        163.17        18.06 o
   1  -8  14         12.49          7.93        10.48 o
   2  -8  14         20.30         13.60        10.75 o
   3  -8  14         14.08         32.78        11.98 o
   4  -8  14         16.44         29.86        13.40 o
   5  -8  14         15.44         22.75        12.63 o
   6  -8  14          0.24          9.54        13.21 o
   7  -8  14          0.56         -3.78        20.51 o
  -6  -7  14          0.38        -12.96        20.51 o
  -5  -7  14         23.74          7.85        14.31 o
  -4  -7  14          3.97         25.06        14.45 o
  -3  -7  14         27.36         27.28        18.89 o
  -2  -7  14          6.22          8.76        14.04 o
  -1  -7  14          2.99         15.29        10.57 o
   0  -7  14         93.26        120.85        11.08 o
   1  -7  14         54.15         78.02         9.97 o
   2  -7  14         44.34         83.58        10.55 o
   3  -7  14         24.64         52.64        12.33 o
   4  -7  14         23.59          2.72        11.50 o
   5  -7  14         37.89         17.73        12.84 o
   6  -7  14          0.41        -12.91        12.91 o
   7  -7  14         53.75         40.11        16.60 o
  -7  -6  14          3.72         12.96        32.39 o
  -6  -6  14          2.59         -8.10        19.43 o
  -5  -6  14         12.77          5.08        13.23 o
  -4  -6  14          5.10          5.67        13.36 o
  -3  -6  14         20.34         42.30        14.06 o
  -2  -6  14         26.97         31.91        13.34 o
  -1  -6  14          2.31          4.44         8.17 o
   0  -6  14         33.94          7.60         9.18 o
   1  -6  14         23.03          8.06         7.18 o
   2  -6  14         41.79         30.14         8.68 o
   3  -6  14         78.03         95.80        13.48 o
   4  -6  14          2.33         13.92        11.20 o
   5  -6  14         16.92          6.63        16.32 o
   6  -6  14         32.70         77.27        14.43 o
   7  -6  14          9.60          1.94        15.25 o
  -8  -5  14          0.98         -1.62        22.13 o
  -7  -5  14          2.72         13.67        13.15 o
  -6  -5  14          1.42        -10.49        10.49 o
  -5  -5  14         11.40         17.26        10.78 o
  -4  -5  14          0.65         -0.94        10.44 o
  -3  -5  14          8.17         19.34        10.16 o
  -2  -5  14         94.04         94.82        11.38 o
  -1  -5  14         15.26          6.03         7.04 o
   0  -5  14        330.69        333.88        17.35 o
   1  -5  14         37.36         54.30         8.95 o
   2  -5  14          0.92         16.51         9.92 o
   3  -5  14          0.72         -1.70        15.66 o
   4  -5  14         16.30         13.14        11.45 o
   5  -5  14         76.24         35.69        12.83 o
   6  -5  14          7.71         14.46        12.64 o
   7  -5  14          0.86         -1.40        15.43 o
  -9  -4  14          8.78         27.53        24.29 o
  -8  -4  14         32.84         20.26        17.77 o
  -7  -4  14         54.74         34.55        20.51 o
  -6  -4  14         26.59         12.25        12.58 o
  -5  -4  14         85.49         96.98        19.70 o
  -4  -4  14        151.28        129.73        13.19 o
  -3  -4  14         45.45         59.16        10.91 o
  -2  -4  14         70.95         91.39         7.83 o
  -1  -4  14          4.69          1.12         5.83 o
   0  -4  14         29.80         24.62         6.17 o
   1  -4  14        114.43         95.20         8.16 o
   2  -4  14         65.03         87.46        11.01 o
   3  -4  14         89.65         86.00        11.29 o
   4  -4  14         10.36         39.54        12.31 o
   5  -4  14          0.33         -8.12        10.21 o
   6  -4  14        114.13        103.52        23.75 o
   7  -4  14         27.10         18.35        24.29 o
  -9  -3  14        182.51        177.69        35.09 o
  -8  -3  14          3.01          5.56        15.69 o
  -7  -3  14         90.55        141.99        17.89 o
  -6  -3  14          7.33         12.96        12.22 o
  -5  -3  14        129.71        134.02        15.87 o
  -4  -3  14         97.36         99.51        12.94 o
  -3  -3  14        252.93        255.31        11.88 o
  -2  -3  14         11.17         11.42         6.61 o
  -1  -3  14        357.76        359.03        12.15 o
   0  -3  14          0.51          1.52         7.84 o
   1  -3  14        138.36        145.21        11.68 o
   2  -3  14         57.09         65.65        12.77 o
   3  -3  14         13.07          7.06         9.64 o
   4  -3  14          6.00         -8.64        11.16 o
   5  -3  14         96.87        108.27        19.40 o
   6  -3  14        121.01        110.17        18.11 o
   7  -3  14         24.07         43.19        24.29 o
 -10  -2  14         18.06         17.82        22.13 o
  -9  -2  14          1.64         18.19        16.45 o
  -8  -2  14        237.62        183.42        23.21 o
  -7  -2  14         14.55         21.59        19.16 o
  -6  -2  14        106.52        123.81        15.84 o
  -5  -2  14         57.07         37.79        10.60 o
  -4  -2  14        395.15        442.76        20.31 o
  -3  -2  14         80.81         87.03         7.40 o
  -2  -2  14          5.39         -2.65         6.10 o
  -1  -2  14         13.79         19.48         9.17 o
   0  -2  14         58.63         68.47         9.99 o
   1  -2  14        472.97        469.52        20.97 o
   2  -2  14         74.22         93.60        13.71 o
   3  -2  14         18.51         36.35        16.63 o
   4  -2  14        410.78        407.09        29.66 o
   5  -2  14          2.59          7.56        19.43 o
   6  -2  14         29.84         30.23        24.29 o
 -10  -1  14         25.55        -15.66        19.97 o
  -9  -1  14          9.62         -0.33        15.27 o
  -8  -1  14        244.46        258.66        15.32 o
  -7  -1  14          1.28         12.31        10.11 o
  -6  -1  14        532.85        565.93        20.36 o
  -5  -1  14         14.70         20.23         8.49 o
  -4  -1  14         72.86         84.87         8.76 o
  -3  -1  14        565.65        559.41        14.09 o
  -2  -1  14         69.87         59.60        10.00 o
  -1  -1  14        500.40        516.55        15.40 o
   0  -1  14        209.30        193.86        10.99 o
   1  -1  14         72.54         62.59        12.98 o
   2  -1  14         25.61         32.81        12.24 o
   3  -1  14         25.24         21.77        12.67 o
   4  -1  14          2.57          6.48        22.67 o
   5  -1  14         97.24        130.64        24.29 o
 -11   0  14         53.28         37.17        17.34 o
 -10   0  14          0.56         -5.23        12.02 o
  -9   0  14          7.19         11.11        12.13 o
  -8   0  14          0.84         12.88         8.35 o
  -7   0  14        178.63        214.30        13.89 o
  -6   0  14        102.09        127.83        11.50 o
  -5   0  14        382.74        397.77        18.13 o
  -4   0  14          5.13         11.75         6.67 o
  -3   0  14        686.07        692.61        19.80 o
  -2   0  14        111.35        110.59         9.29 o
  -1   0  14         20.13          9.73         7.20 o
   0   0  14         54.54         42.70        14.60 o
   1   0  14         51.02         38.90        12.19 o
   2   0  14        282.93        292.93        19.00 o
   3   0  14        512.19        496.41        50.21 o
   4   0  14        127.51        126.33        28.07 o
 -11   1  14          2.01          8.33        15.91 o
 -10   1  14         15.00         17.69        15.21 o
  -9   1  14          3.35         14.52         8.87 o
  -8   1  14        224.74        250.19        12.27 o
  -7   1  14         15.75         17.41         7.59 o
  -6   1  14        339.81        355.15        14.06 o
  -5   1  14          0.85          5.78         8.95 o
  -4   1  14        252.90        231.28        10.65 o
  -3   1  14         33.67         47.44         7.53 o
  -2   1  14        679.21        676.04        17.40 o
  -1   1  14         55.35         50.01         8.47 o
   0   1  14       1114.82       1090.00        43.38 o
   1   1  14         67.47         39.88        16.94 o
   2   1  14        124.25        142.19        36.19 o
   3   1  14         17.56         -2.24        16.19 o
 -12   2  14         20.72         -9.18        22.67 o
 -11   2  14          3.08         -5.53        16.02 o
 -10   2  14         31.61         40.76        19.70 o
  -9   2  14         47.03         25.81         9.92 o
  -8   2  14         42.46         39.59         9.54 o
  -7   2  14         96.58        104.28        10.39 o
  -6   2  14         26.29         12.11         9.16 o
  -5   2  14         64.11         76.75        11.99 o
  -4   2  14        490.98        511.85        16.13 o
  -3   2  14        262.49        250.89        12.46 o
  -2   2  14         85.10         96.74        10.66 o
  -1   2  14         32.64         45.35        21.05 o
   0   2  14          2.92         15.57        12.15 o
   1   2  14        152.10        147.55        19.27 o
   2   2  14         76.04         75.42        18.89 o
   3   2  14        485.11        471.29        40.49 o
 -11   3  14         61.18         34.55        25.37 o
 -10   3  14          0.10         -2.79        12.44 o
  -9   3  14        112.25         82.47        12.49 o
  -8   3  14         24.27         28.92         9.45 o
  -7   3  14        183.32        191.55        14.73 o
  -6   3  14          3.74         10.22         9.61 o
  -5   3  14          6.91          6.01         8.18 o
  -4   3  14         28.95         17.91         8.48 o
  -3   3  14        217.75        247.53        14.61 o
  -2   3  14        310.97        325.52        42.88 o
  -1   3  14        197.40        157.10        26.45 o
   0   3  14         65.07         32.80        20.24 o
   1   3  14        571.48        550.04        38.87 o
   2   3  14        163.31        190.57        31.31 o
   3   3  14         15.69         26.99        25.37 o
 -11   4  14         52.12        107.43        30.77 o
 -10   4  14          2.44         -3.41        12.76 o
  -9   4  14          0.02          8.09        11.16 o
  -8   4  14         14.98          4.59        13.79 o
  -7   4  14         59.56         53.40        11.37 o
  -6   4  14        105.83        103.77        12.12 o
  -5   4  14          3.85         17.92         9.97 o
  -4   4  14         84.67        109.98        19.28 o
  -3   4  14         74.12         56.75        12.81 o
  -2   4  14         35.14         49.24        22.94 o
  -1   4  14         12.39         29.19        14.91 o
   0   4  14         98.23         71.31        14.29 o
   1   4  14        236.66        218.88        22.05 o
   2   4  14        239.64        234.84        35.63 o
 -11   5  14          0.17         19.97        24.83 o
 -10   5  14          4.07         10.80        16.41 o
  -9   5  14          9.94         11.67        12.87 o
  -8   5  14          6.41          9.00        13.06 o
  -7   5  14          7.14          5.69        14.57 o
  -6   5  14        101.85        127.34        15.75 o
  -5   5  14         22.66         23.53        10.68 o
  -4   5  14          0.89         -9.82        11.43 o
  -3   5  14          3.04         12.88        11.30 o
  -2   5  14        111.59        151.70        25.91 o
  -1   5  14        336.05        305.23        24.90 o
   0   5  14        249.96        244.27        36.17 o
   1   5  14          9.44          5.48        16.06 o
 -11   6  14         49.51         38.33        19.09 o
 -10   6  14         14.17         14.05        17.75 o
  -9   6  14         13.32         11.88        23.75 o
  -8   6  14          0.49          5.07        13.08 o
  -7   6  14         56.57         43.97        13.96 o
  -6   6  14        128.11        138.90        26.38 o
  -5   6  14        235.87        254.61        16.13 o
  -4   6  14         43.29         30.91        32.93 o
  -3   6  14        507.37        510.84        28.98 o
  -2   6  14          0.82          1.08        19.43 o
  -1   6  14          3.96        -14.58        19.97 o
   0   6  14          7.20         -7.02        21.05 o
  -9   7  14         15.64          7.56        24.29 o
  -8   7  14          5.65          5.94        23.75 o
  -7   7  14         16.09         27.53        25.37 o
  -6   7  14          3.31         -1.82        14.52 o
  -5   7  14          0.64         -5.66        12.85 o
  -4   7  14          3.38          5.41        15.76 o
  -3   7  14         35.11          9.72        21.05 o
  -2   7  14         46.34         50.21        23.75 o
  -1   7  14        175.93        160.88        30.77 o
  -7   8  14         30.34         26.45        25.37 o
  -6   8  14          8.22         -3.35        17.82 o
  -5   8  14         30.37         11.52        17.06 o
  -4   8  14         13.11         29.15        23.21 o
  -3   8  14          0.71        -20.51        20.51 o
  -1 -11  15          1.05         10.26        23.21 o
   0 -11  15          2.90          3.24        24.29 o
   1 -11  15          0.27         10.80        23.21 o
   2 -11  15          0.08         15.12        22.13 o
   3 -11  15          0.17         16.20        21.59 o
  -3 -10  15          3.65          7.02        24.29 o
  -2 -10  15         11.69         10.26        24.29 o
  -1 -10  15         27.82         50.75        25.91 o
   0 -10  15          6.08          4.86        22.13 o
   1 -10  15         23.32         37.25        21.05 o
   2 -10  15          0.31         33.47        19.43 o
   3 -10  15         26.44          3.24        19.43 o
  -5  -9  15         11.14         26.45        23.75 o
  -4  -9  15          0.75        -20.51        20.51 o
  -3  -9  15          1.63        -21.05        21.05 o
  -2  -9  15          2.60         23.75        22.67 o
  -1  -9  15         48.10         75.58        24.83 o
   0  -9  15          5.26          8.64        20.51 o
   1  -9  15         16.23         -0.19        23.21 o
   2  -9  15          8.04         26.71        15.48 o
   3  -9  15         20.27         22.66        14.55 o
   4  -9  15          0.04         10.27        17.28 o
   5  -9  15          0.92        -18.35        19.43 o
  -5  -8  15         15.19         14.58        23.75 o
  -4  -8  15          0.17        -19.97        19.97 o
  -3  -8  15          0.41          8.10        22.13 o
  -2  -8  15          0.31         -4.32        21.59 o
  -1  -8  15          0.09         29.15        21.05 o
   0  -8  15          9.87         -5.41        15.12 o
   1  -8  15         14.17         18.40        11.83 o
   2  -8  15         28.21         46.76        14.56 o
   3  -8  15          8.26        -10.82        11.92 o
   4  -8  15         61.95         36.13        14.12 o
   5  -8  15          5.42         30.02        14.09 o
   6  -8  15          0.11        -14.83        14.83 o
  -6  -7  15          3.40        -19.97        19.97 o
  -5  -7  15         20.28         23.75        15.27 o
  -4  -7  15         10.38          0.52        14.83 o
  -3  -7  15          0.46         -2.70        14.12 o
  -2  -7  15         10.08          9.88        24.56 o
  -1  -7  15          0.55          3.35        11.55 o
   0  -7  15         18.79         12.62         9.29 o
   1  -7  15          0.29         -5.82        11.30 o
   2  -7  15         51.20         57.62        14.92 o
   3  -7  15         20.41         42.16        16.59 o
   4  -7  15         14.66          3.15        12.47 o
   5  -7  15          0.79          1.91        13.71 o
   6  -7  15         38.10         33.67        17.13 o
  -6  -6  15         37.71          0.00        21.59 o
  -5  -6  15         42.86         32.93        14.89 o
  -4  -6  15          8.65         -5.40        14.51 o
  -3  -6  15         31.95         35.58        15.21 o
  -2  -6  15         19.47         12.46        15.93 o
  -1  -6  15         49.09         46.43        10.02 o
   0  -6  15          1.85          9.43         8.78 o
   1  -6  15          2.18          1.72        12.08 o
   2  -6  15         12.14         -3.50        10.81 o
   3  -6  15         27.23         17.22        12.01 o
   4  -6  15          0.21         -9.63        12.07 o
   5  -6  15         17.09         34.05        13.58 o
   6  -6  15         55.32         80.18        15.79 o
  -8  -5  15         19.94         26.99        25.37 o
  -7  -5  15         15.86         26.30        16.91 o
  -6  -5  15          6.23         30.91        15.18 o
  -5  -5  15          8.71         16.29        11.93 o
  -4  -5  15         11.33         13.28        11.46 o
  -3  -5  15          7.82          9.78        11.10 o
  -2  -5  15         99.66        105.75        17.93 o
  -1  -5  15          0.24          1.68         8.54 o
   0  -5  15        106.76        108.62        10.02 o
   1  -5  15         59.43         77.88        15.90 o
   2  -5  15          0.54         -0.20        13.99 o
   3  -5  15          0.40          5.98        14.90 o
   4  -5  15          0.36         15.42        25.52 o
   5  -5  15         27.62         19.87        13.39 o
   6  -5  15          0.46          4.69        13.46 o
  -9  -4  15         41.78         15.12        23.75 o
  -8  -4  15         37.34         42.11        24.83 o
  -7  -4  15         12.76         19.22        14.83 o
  -6  -4  15         19.05          4.58        13.17 o
  -5  -4  15          1.23          9.84        12.91 o
  -4  -4  15        138.44        135.52        17.18 o
  -3  -4  15          0.33         -8.46         8.46 o
  -2  -4  15          8.11          9.73         7.49 o
  -1  -4  15         47.72         37.33         7.06 o
   0  -4  15         16.04         19.94         7.32 o
   1  -4  15         18.84         15.08         8.35 o
   2  -4  15        104.86         93.34        15.51 o
   3  -4  15          8.07         17.31        12.05 o
   4  -4  15        144.36        176.29        18.65 o
   5  -4  15         37.47         15.79        14.26 o
   6  -4  15         67.08         95.88        19.25 o
 -10  -3  15         11.55         17.28        24.29 o
  -9  -3  15         52.72         55.60        24.83 o
  -8  -3  15         26.66         16.20        20.51 o
  -7  -3  15         75.73         79.73        17.82 o
  -6  -3  15         21.10          1.62        13.36 o
  -5  -3  15        231.65        278.06        21.18 o
  -4  -3  15         12.72         10.26        26.72 o
  -3  -3  15         18.24         19.97         8.11 o
  -2  -3  15        180.19        183.82        10.19 o
  -1  -3  15         23.46         36.67         8.48 o
   0  -3  15         28.75         23.30        11.92 o
   1  -3  15        684.55        650.06        24.69 o
   2  -3  15         57.03         65.12        13.69 o
   3  -3  15          1.18          2.05        11.67 o
   4  -3  15         16.60         25.82        13.04 o
   5  -3  15         10.84          9.84        13.24 o
   6  -3  15         81.64         31.14        17.17 o
 -10  -2  15         21.82         75.58        25.37 o
  -9  -2  15         16.11         28.22        17.86 o
  -8  -2  15          2.39          2.49        13.73 o
  -7  -2  15          3.94          4.55        13.77 o
  -6  -2  15        183.39        179.93        18.49 o
  -5  -2  15          9.75         13.27        12.68 o
  -4  -2  15        179.21        174.03        12.42 o
  -3  -2  15         84.07         85.38         8.58 o
  -2  -2  15         54.84         70.04         8.13 o
  -1  -2  15         35.30         52.15        10.12 o
   0  -2  15         37.57         44.33        15.74 o
   1  -2  15        185.70        184.15        17.45 o
   2  -2  15         11.56          7.72        12.15 o
   3  -2  15         16.13          8.98        19.70 o
   4  -2  15        111.60        127.08        15.77 o
   5  -2  15         15.94         -5.40        21.05 o
 -11  -1  15          7.71         19.43        23.21 o
 -10  -1  15         45.25         62.62        24.29 o
  -9  -1  15         73.13         89.62        23.75 o
  -8  -1  15         48.52         26.56        18.86 o
  -7  -1  15          0.51         -2.51        10.56 o
  -6  -1  15        138.29        136.10        15.26 o
  -5  -1  15        200.16        218.26        31.72 o
  -4  -1  15        215.99        206.68        12.58 o
  -3  -1  15         39.22         28.51         7.88 o
  -2  -1  15        128.46        120.43        14.63 o
  -1  -1  15        144.86        183.22        13.63 o
   0  -1  15        151.81        133.97        15.17 o
   1  -1  15         23.28         33.83        12.47 o
   2  -1  15        304.48        276.25        34.01 o
   3  -1  15         30.60         11.55        16.02 o
   4  -1  15          2.98         15.12        23.75 o
 -11   0  15         38.75         30.23        24.29 o
 -10   0  15          7.03         -2.70        19.43 o
  -9   0  15          5.96         21.05        19.97 o
  -8   0  15          8.03         15.78        10.02 o
  -7   0  15        428.78        411.91        19.25 o
  -6   0  15        233.80        223.45        14.03 o
  -5   0  15         47.72         46.28         9.61 o
  -4   0  15          2.75         12.21         7.15 o
  -3   0  15        792.05        752.90        16.64 o
  -2   0  15         28.74         42.15         8.69 o
  -1   0  15         11.32          7.19         7.66 o
   0   0  15          3.48          4.44        11.58 o
   1   0  15         97.42         97.49        15.01 o
   2   0  15        161.06        182.76        46.16 o
   3   0  15         74.53         51.29        17.94 o
   4   0  15         48.07         73.96        27.53 o
 -11   1  15          4.93         82.60        25.91 o
 -10   1  15         26.30         22.44        19.43 o
  -9   1  15         12.46          4.74        10.38 o
  -8   1  15         66.12         69.25        10.08 o
  -7   1  15         16.49         18.62         8.57 o
  -6   1  15          1.84         17.51         9.36 o
  -5   1  15          9.24          6.36         8.85 o
  -4   1  15          5.47          2.70         7.09 o
  -3   1  15        119.25        146.40        10.75 o
  -2   1  15        176.39        138.39        10.73 o
  -1   1  15         35.96         53.58        15.81 o
   0   1  15        318.96        296.75        50.21 o
   1   1  15         78.11         63.41        16.22 o
   2   1  15        501.14        513.78        32.54 o
   3   1  15          1.17        -16.74        24.29 o
 -11   2  15          7.08        -15.56        15.56 o
 -10   2  15        113.43         95.29        27.26 o
  -9   2  15         21.79          0.78        10.63 o
  -8   2  15          0.42         16.41        10.34 o
  -7   2  15          2.90          2.48         8.62 o
  -6   2  15          3.62         -4.41         9.01 o
  -5   2  15        142.08        148.60        11.32 o
  -4   2  15         72.53         91.19        11.23 o
  -3   2  15         17.92         45.49        13.05 o
  -2   2  15        167.45        182.77        13.13 o
  -1   2  15         61.95         65.04        20.78 o
   0   2  15          8.04         23.21        22.67 o
   1   2  15        407.40        421.79        27.67 o
   2   2  15         11.30          1.18        17.72 o
   3   2  15        373.81        362.24        39.41 o
 -11   3  15          2.94         30.77        26.45 o
 -10   3  15         44.52         41.73        17.75 o
  -9   3  15          8.70         13.81        10.98 o
  -8   3  15         10.75         15.77        10.68 o
  -7   3  15         66.39         72.45        13.91 o
  -6   3  15         45.45         45.22        11.03 o
  -5   3  15        147.45        165.74        11.98 o
  -4   3  15          1.34         12.19         8.81 o
  -3   3  15        132.94        119.09        12.60 o
  -2   3  15         77.70         61.54        16.78 o
  -1   3  15        238.82        255.89        33.47 o
   0   3  15        101.58        111.21        28.61 o
   1   3  15        218.75        254.95        24.98 o
   2   3  15          0.22         -5.94        24.29 o
 -11   4  15         32.05         17.82        26.45 o
 -10   4  15          3.92         14.56        16.98 o
  -9   4  15          0.08         -1.33        15.37 o
  -8   4  15         49.45         32.15        13.80 o
  -7   4  15         44.07         57.44        14.74 o
  -6   4  15        192.99        164.40        14.42 o
  -5   4  15         16.14         16.03        11.03 o
  -4   4  15        571.38        643.12        21.95 o
  -3   4  15         77.24        102.52        24.42 o
  -2   4  15        374.80        380.60        36.71 o
  -1   4  15         10.95          1.08        22.67 o
   0   4  15          3.75        -14.58        23.21 o
   1   4  15         37.71         21.05        27.53 o
 -11   5  15          9.87          2.16        25.91 o
 -10   5  15          7.75          7.46        17.55 o
  -9   5  15         11.12         29.69        24.83 o
  -8   5  15         11.39         -1.85        21.86 o
  -7   5  15          8.24         -0.22        12.99 o
  -6   5  15         31.63         26.26        13.81 o
  -5   5  15         22.07          9.21        13.08 o
  -4   5  15         95.38         46.70        17.18 o
  -3   5  15         82.68         83.72        19.29 o
  -2   5  15          1.93         18.46        15.56 o
  -1   5  15        158.21        159.52        20.49 o
   0   5  15         24.49         25.91        22.67 o
  -9   6  15         20.92         34.01        26.45 o
  -8   6  15          4.44        -22.13        22.13 o
  -7   6  15          2.17        -17.28        23.21 o
  -6   6  15          1.66         15.48        15.06 o
  -5   6  15          7.81         12.96        17.17 o
  -4   6  15         68.93         77.61        18.03 o
  -3   6  15         18.17          9.18        22.13 o
  -2   6  15          0.77         -4.16        16.99 o
  -1   6  15         37.80         44.27        24.83 o
  -7   7  15          3.06        -23.21        23.21 o
  -6   7  15          3.55         32.39        27.53 o
  -5   7  15          3.35         18.12        16.86 o
  -4   7  15          0.03          0.91        16.34 o
  -3   7  15          4.52         54.52        24.83 o
  -2   7  15         45.54         37.25        25.37 o
  -6   8  15          0.07        -10.26        21.59 o
  -5   8  15         42.49         52.37        25.37 o
  -2 -10  16          1.64        -13.50        25.91 o
  -1 -10  16         17.53         69.64        28.61 o
   0 -10  16          2.20         19.97        23.21 o
   1 -10  16         16.10          8.64        20.51 o
   2 -10  16          0.09         -4.86        18.89 o
   3 -10  16          0.35         -8.64        18.35 o
  -4  -9  16          3.40        -17.82        22.13 o
  -3  -9  16          8.96          8.64        25.37 o
  -2  -9  16          1.94         34.01        25.37 o
  -1  -9  16          9.55        -22.13        22.13 o
   0  -9  16          3.02         27.52        16.98 o
   1  -9  16          0.26        -16.56        19.16 o
   2  -9  16          0.46         -9.09        11.97 o
   3  -9  16          0.00         15.12        22.13 o
   4  -9  16          2.35          4.59        16.19 o
  -5  -8  16          0.02          0.54        24.83 o
  -4  -8  16         20.86         19.97        26.45 o
  -3  -8  16          6.70         -7.02        24.83 o
  -2  -8  16          3.86          3.78        22.67 o
  -1  -8  16         36.61          7.56        23.21 o
   0  -8  16          6.61          0.19        15.82 o
   1  -8  16          7.08         10.22        12.83 o
   2  -8  16          5.51         -5.61        12.27 o
   3  -8  16          5.43          8.37        21.82 o
   4  -8  16          3.13          2.17        15.93 o
   5  -8  16          0.06          3.20        26.72 o
  -6  -7  16         20.62         16.20        23.75 o
  -5  -7  16         10.36         -0.54        22.67 o
  -4  -7  16          1.48         11.88        22.67 o
  -3  -7  16          0.96         13.50        16.03 o
  -2  -7  16          2.11          1.21        14.83 o
  -1  -7  16         98.00         60.16        28.18 o
   0  -7  16         16.00         13.18        10.17 o
   1  -7  16         11.08          2.15         9.91 o
   2  -7  16         16.03          7.53        13.12 o
   3  -7  16          3.70         10.92        13.00 o
   4  -7  16         33.15         38.43        14.61 o
   5  -7  16          2.45          1.81        16.40 o
  -7  -6  16         27.39         24.29        23.75 o
  -6  -6  16          2.38        -19.97        19.97 o
  -5  -6  16          1.45          3.59        15.64 o
  -4  -6  16          0.57         -3.85        15.81 o
  -3  -6  16         74.36         81.32        17.37 o
  -2  -6  16          8.16        -13.73        13.73 o
  -1  -6  16          5.37         15.40         9.84 o
   0  -6  16         14.05         28.40        10.26 o
   1  -6  16         14.35         25.02        10.09 o
   2  -6  16         49.06         35.70        16.72 o
   3  -6  16          0.42         21.72        13.50 o
   4  -6  16         14.34         10.73        13.21 o
   5  -6  16         27.66          9.99        16.41 o
  -8  -5  16         30.94         26.99        27.53 o
  -7  -5  16         38.52         35.94        18.06 o
  -6  -5  16          9.45          7.99        12.42 o
  -5  -5  16         40.29         61.21        13.88 o
  -4  -5  16          1.44         -7.12        14.23 o
  -3  -5  16         19.98         18.10        12.29 o
  -2  -5  16         96.57         91.22        15.90 o
  -1  -5  16          5.58         -5.08        10.82 o
   0  -5  16         14.38         10.34         9.53 o
   1  -5  16          1.82          1.97        10.97 o
   2  -5  16        146.63        130.26        19.33 o
   3  -5  16         32.30         57.74        17.64 o
   4  -5  16         23.75         20.19        13.67 o
   5  -5  16         14.02          0.16        17.14 o
  -9  -4  16         18.25        -23.75        23.75 o
  -8  -4  16         14.16          4.86        23.21 o
  -7  -4  16          2.40         18.15        16.47 o
  -6  -4  16        123.39        118.84        39.95 o
  -5  -4  16         59.87         37.29        15.07 o
  -4  -4  16         30.59         28.07        14.12 o
  -3  -4  16         60.63         58.21        11.19 o
  -2  -4  16         15.26         29.45         7.88 o
  -1  -4  16          9.06          5.40         7.87 o
   0  -4  16         26.44         29.26         8.20 o
   1  -4  16          1.43         11.40        11.98 o
   2  -4  16        184.94        153.28        16.79 o
   3  -4  16         18.10         15.35        16.22 o
   4  -4  16          4.33          4.73        16.38 o
   5  -4  16         72.05         42.90        13.30 o
 -10  -3  16          7.41         31.85        25.91 o
  -9  -3  16         65.66         -7.56        23.75 o
  -8  -3  16          7.90         49.67        24.29 o
  -7  -3  16        152.65        194.52        20.98 o
  -6  -3  16         55.39         38.60        15.65 o
  -5  -3  16         61.31         46.59        14.69 o
  -4  -3  16          0.07         13.18        13.52 o
  -3  -3  16         30.37         25.85        10.00 o
  -2  -3  16         13.88          5.82        10.16 o
  -1  -3  16        242.24        271.51        15.60 o
   0  -3  16         34.04         43.84        14.99 o
   1  -3  16         19.41         35.56        16.91 o
   2  -3  16        138.80        171.32        21.16 o
   3  -3  16         79.66         93.08        18.53 o
   4  -3  16         31.56          8.24        13.50 o
   5  -3  16          2.39        -10.80        22.13 o
 -10  -2  16         62.08         58.30        25.91 o
  -9  -2  16          2.36         28.61        23.21 o
  -8  -2  16          0.65          4.60        20.78 o
  -7  -2  16          7.09          8.64        19.97 o
  -6  -2  16        490.95        397.56        41.57 o
  -5  -2  16          8.26         16.20        18.89 o
  -4  -2  16         60.86         85.86        13.00 o
  -3  -2  16        132.35        121.99        10.79 o
  -2  -2  16        328.06        334.97        17.30 o
  -1  -2  16         55.40         66.58        11.20 o
   0  -2  16         54.88         57.17        13.65 o
   1  -2  16        165.29        202.46        21.57 o
   2  -2  16        301.92        300.17        24.81 o
   3  -2  16         95.35         86.86        34.28 o
   4  -2  16        268.28        252.71        28.90 o
   5  -2  16         12.89         32.39        23.21 o
 -10  -1  16         16.35        -12.96        19.97 o
  -9  -1  16          7.75          3.24        21.05 o
  -8  -1  16          8.10          6.63        14.49 o
  -7  -1  16          4.12          5.68        14.06 o
  -6  -1  16          5.41         18.23        11.62 o
  -5  -1  16         54.51         27.23        11.50 o
  -4  -1  16         26.38         21.54        11.40 o
  -3  -1  16          1.63         10.95         7.59 o
  -2  -1  16          3.24         12.24         7.87 o
  -1  -1  16        336.92        310.56        16.22 o
   0  -1  16         65.13         52.45        17.17 o
   1  -1  16        286.70        269.83        36.98 o
   2  -1  16        191.40        155.88        20.80 o
   3  -1  16         36.54         40.50        18.89 o
   4  -1  16          1.08          7.02        25.37 o
 -11   0  16         21.02         54.52        26.45 o
 -10   0  16         56.27         36.17        22.13 o
  -9   0  16         84.48         95.84        17.93 o
  -8   0  16         51.05         53.97        13.18 o
  -7   0  16          7.95          4.37        11.16 o
  -6   0  16         96.95        114.84        12.10 o
  -5   0  16        345.25        276.23        14.85 o
  -4   0  16          1.81          6.38         7.81 o
  -3   0  16        303.23        341.37        14.54 o
  -2   0  16         12.13         16.44         8.53 o
  -1   0  16        309.11        285.16        23.07 o
   0   0  16          6.73         19.97        16.41 o
   1   0  16          1.39         40.31        17.72 o
   2   0  16        112.10        123.34        20.95 o
   3   0  16         31.25         26.46        18.49 o
 -11   1  16          1.97         15.66        21.59 o
 -10   1  16         11.87         25.64        23.48 o
  -9   1  16          5.91          9.54        12.98 o
  -8   1  16         60.85         43.36        13.16 o
  -7   1  16         60.12         72.04        20.80 o
  -6   1  16        254.40        266.91        15.13 o
  -5   1  16         85.51         81.47        11.05 o
  -4   1  16        247.14        250.14        11.96 o
  -3   1  16         66.87         65.84         9.83 o
  -2   1  16        173.86        133.78        11.18 o
  -1   1  16         41.88         50.21        23.21 o
   0   1  16        284.04        218.10        31.85 o
   1   1  16         27.69          7.83        19.70 o
   2   1  16        138.76        131.08        21.76 o
 -11   2  16          0.04         35.09        23.75 o
 -10   2  16          0.76        -13.19        13.19 o
  -9   2  16          0.52        -10.36        10.36 o
  -8   2  16         13.93         26.88        10.38 o
  -7   2  16        106.18        100.54        14.47 o
  -6   2  16        108.95        107.15        15.19 o
  -5   2  16         96.79         95.84         9.68 o
  -4   2  16         93.64         93.77        12.16 o
  -3   2  16        164.76        181.76        17.26 o
  -2   2  16        150.46        186.77        20.80 o
  -1   2  16         77.11         93.39        25.91 o
   0   2  16         33.44         52.91        24.29 o
   1   2  16          2.73          7.02        23.75 o
   2   2  16          0.08        -16.74        25.37 o
 -11   3  16          0.58        -21.05        22.67 o
 -10   3  16         21.67         21.86        17.94 o
  -9   3  16        103.05        113.01        20.02 o
  -8   3  16          5.56          4.12        12.64 o
  -7   3  16         15.62         17.26        12.52 o
  -6   3  16          0.84        -12.97        12.97 o
  -5   3  16         59.10         89.42        20.34 o
  -4   3  16          0.64         -9.23        12.33 o
  -3   3  16         15.04         11.93        15.67 o
  -2   3  16         21.08         -4.86        23.21 o
  -1   3  16         85.42         78.28        26.45 o
   0   3  16         99.78         79.90        27.53 o
   1   3  16        240.57        162.50        32.39 o
 -10   4  16          3.94          9.02        17.13 o
  -9   4  16         23.45         29.15        25.37 o
  -8   4  16          0.29         -2.16        22.13 o
  -7   4  16         24.93         -7.06        12.87 o
  -6   4  16          1.00          2.98        11.01 o
  -5   4  16          1.11         -8.48        11.09 o
  -4   4  16        167.15        153.66        20.06 o
  -3   4  16          2.40         -3.49        16.02 o
  -2   4  16          5.95         -8.64        22.67 o
  -1   4  16         21.28         28.61        26.45 o
  -9   5  16         11.24         48.05        26.45 o
  -8   5  16          2.82         -2.70        23.21 o
  -7   5  16          1.51        -17.28        22.13 o
  -6   5  16         10.73         -1.26        14.34 o
  -5   5  16         44.04         15.25        14.94 o
  -4   5  16         18.87          3.46        17.99 o
  -3   5  16          6.90         35.09        27.53 o
  -2   5  16          6.96         24.83        25.91 o
  -7   6  16          4.26        -12.42        25.91 o
  -6   6  16          8.67         27.53        26.99 o
  -5   6  16          1.42         36.71        27.53 o
  -4   6  16          5.83        -17.34        17.34 o
  -3  -9  17          0.32        -24.29        24.29 o
  -2  -9  17          7.97          6.48        26.99 o
  -1  -9  17          0.10          3.24        24.83 o
   0  -9  17         28.65         33.17        17.60 o
   1  -9  17         24.06         15.15        18.44 o
   2  -9  17         14.09         19.82        16.40 o
   3  -9  17          2.90         21.59        24.83 o
  -5  -8  17          9.23        -17.28        25.37 o
  -4  -8  17          0.88         19.97        28.07 o
  -3  -8  17          5.51         19.97        27.53 o
  -2  -8  17         98.29         57.76        26.99 o
  -1  -8  17         73.44         41.03        24.83 o
   0  -8  17          1.95         -9.57        16.59 o
   1  -8  17          0.12         16.81        13.67 o
   2  -8  17         12.28         14.48        18.29 o
   3  -8  17          5.76         -7.43        16.44 o
  -6  -7  17          0.39         14.04        25.37 o
  -5  -7  17          0.26        -21.05        23.75 o
  -4  -7  17          0.22         -2.16        23.75 o
  -3  -7  17          0.01         34.01        25.91 o
  -2  -7  17         15.85         -3.24        22.67 o
  -1  -7  17          0.85         15.21        16.59 o
   0  -7  17          3.77         19.57        14.67 o
   1  -7  17          2.71          1.50        12.94 o
   2  -7  17          7.54          4.41        13.85 o
   3  -7  17          8.58         15.89        15.98 o
   4  -7  17          0.90         -9.82        20.78 o
  -7  -6  17          4.23         -8.10        25.91 o
  -6  -6  17          5.12         10.26        24.29 o
  -5  -6  17         70.47         64.78        27.53 o
  -4  -6  17          2.42        -24.29        24.29 o
  -3  -6  17          3.04          3.93        16.02 o
  -2  -6  17         14.51         37.76        15.60 o
  -1  -6  17          2.29          1.28        14.65 o
   0  -6  17         14.58          3.48        10.38 o
   1  -6  17         15.57         36.62        13.37 o
   2  -6  17          1.23         10.55        17.50 o
   3  -6  17          2.18         -3.86        13.41 o
   4  -6  17         19.28         27.43        37.25 o
  -8  -5  17         20.55         27.72        18.82 o
  -7  -5  17          1.62         33.03        19.70 o
  -6  -5  17         73.11         90.32        20.04 o
  -5  -5  17          3.23          0.95        13.42 o
  -4  -5  17          2.20         -9.67        13.75 o
  -3  -5  17         12.86          9.55        12.44 o
  -2  -5  17         11.67         13.80        12.36 o
  -1  -5  17          3.52         13.21        10.29 o
   0  -5  17         67.64         59.28        12.23 o
   1  -5  17         55.26         97.27        14.67 o
   2  -5  17         17.08         32.32        17.83 o
   3  -5  17          9.68         10.38        17.83 o
   4  -5  17          6.92          3.06        19.70 o
  -8  -4  17          9.65         14.58        24.83 o
  -7  -4  17          0.12         14.04        23.21 o
  -6  -4  17          0.58         24.14        15.81 o
  -5  -4  17         35.23         12.12        29.96 o
  -4  -4  17         25.22         12.44        14.49 o
  -3  -4  17         41.35         57.48        13.20 o
  -2  -4  17        220.30        203.16        11.76 o
  -1  -4  17          9.10          4.91        10.54 o
   0  -4  17         37.80         51.94        11.66 o
   1  -4  17         63.65         39.91        14.10 o
   2  -4  17         49.20         58.47        14.56 o
   3  -4  17         61.71         45.97        15.33 o
   4  -4  17          4.35          8.10        24.83 o
  -9  -3  17         10.68         28.61        25.91 o
  -8  -3  17         15.55         -1.62        23.21 o
  -7  -3  17          3.01          1.83        15.64 o
  -6  -3  17         34.12         25.11        21.32 o
  -5  -3  17         64.97         90.71        32.39 o
  -4  -3  17          1.39        -17.56        19.43 o
  -3  -3  17         25.41         43.75        11.53 o
  -2  -3  17         18.47         23.00        10.28 o
  -1  -3  17         12.66          8.36        13.80 o
   0  -3  17        131.35        142.89        16.12 o
   1  -3  17         30.24         43.44        25.64 o
   2  -3  17         36.11         14.04        13.32 o
   3  -3  17        113.70        106.89        15.92 o
   4  -3  17         30.41         30.23        24.29 o
  -9  -2  17         50.63         70.72        25.91 o
  -8  -2  17         48.75          1.08        22.13 o
  -7  -2  17        178.56        159.10        36.98 o
  -6  -2  17          1.07         13.29        14.66 o
  -5  -2  17         60.08         40.49        20.51 o
  -4  -2  17        162.99        174.78        15.88 o
  -3  -2  17         22.08         23.90         9.59 o
  -2  -2  17        191.58        206.41        15.12 o
  -1  -2  17         65.08         55.01        13.88 o
   0  -2  17         17.49         45.82        29.96 o
   1  -2  17          2.08         11.25        17.17 o
   2  -2  17          7.27         40.58        18.89 o
   3  -2  17         11.73         10.37        18.31 o
   4  -2  17         43.78         91.77        25.91 o
 -10  -1  17         18.25         16.20        22.67 o
  -9  -1  17         12.66         16.74        22.67 o
  -8  -1  17        117.77        102.02        35.63 o
  -7  -1  17         78.01         89.31        17.93 o
  -6  -1  17        222.47        182.68        19.81 o
  -5  -1  17         52.60         53.63        15.21 o
  -4  -1  17         60.76         70.68        11.45 o
  -3  -1  17        118.61        116.87        11.32 o
  -2  -1  17         80.67         69.94        11.90 o
  -1  -1  17         87.96        108.30        15.16 o
   0  -1  17          4.27         10.95        17.13 o
   1  -1  17         46.67         67.09        27.53 o
   2  -1  17         66.39         59.78        19.25 o
   3  -1  17         79.61         52.91        29.15 o
 -10   0  17          6.15          7.02        23.21 o
  -9   0  17         32.23         47.51        25.37 o
  -8   0  17          0.92         -1.78        14.49 o
  -7   0  17         40.36         41.50        12.88 o
  -6   0  17         42.15         18.54        12.35 o
  -5   0  17         76.56         50.28        12.13 o
  -4   0  17          0.42          0.28         8.84 o
  -3   0  17        236.78        234.79        15.17 o
  -2   0  17          5.97         12.77        11.51 o
  -1   0  17        177.37        210.15        26.45 o
   0   0  17         12.52         16.13        17.55 o
   1   0  17         10.46         20.51        26.45 o
   2   0  17          8.74         31.92        18.87 o
 -10   1  17         11.17         44.81        26.45 o
  -9   1  17         54.10         45.35        17.56 o
  -8   1  17         77.96        120.51        19.47 o
  -7   1  17         21.02         23.97        12.64 o
  -6   1  17         26.66         29.89        12.67 o
  -5   1  17        111.80        125.93        14.98 o
  -4   1  17         68.05         68.33        13.83 o
  -3   1  17          3.99         -9.38        11.67 o
  -2   1  17         38.00         36.26        13.04 o
  -1   1  17          1.08         23.75        25.37 o
   0   1  17        118.03        111.02        20.60 o
   1   1  17          3.53         -3.94        17.93 o
 -10   2  17         37.25         30.81        15.91 o
  -9   2  17          0.09        -11.58        13.07 o
  -8   2  17        103.47        149.82        21.00 o
  -7   2  17         12.83         -5.55        11.91 o
  -6   2  17          0.96          7.64        11.91 o
  -5   2  17         82.49         55.18        11.66 o
  -4   2  17         57.04         49.69        13.63 o
  -3   2  17        139.07        124.79        28.88 o
  -2   2  17        150.96        127.94        28.61 o
  -1   2  17         13.13        -18.35        22.67 o
   0   2  17        241.98        266.15        35.09 o
   1   2  17         67.78         68.02        31.31 o
 -10   3  17          0.01          8.03        17.51 o
  -9   3  17          1.74        -17.82        23.75 o
  -8   3  17         14.05         -3.24        22.13 o
  -7   3  17         32.52         42.11        23.75 o
  -6   3  17          2.71         10.49        12.64 o
  -5   3  17        118.83        158.91        17.53 o
  -4   3  17         22.66          7.13        13.18 o
  -3   3  17          3.24         -6.59        16.06 o
  -2   3  17          1.70         -3.24        24.83 o
  -1   3  17         86.92        111.21        29.15 o
  -8   4  17          0.89         -5.40        24.29 o
  -7   4  17         14.53         26.45        25.37 o
  -6   4  17         55.69        105.27        29.69 o
  -5   4  17         23.25         21.37        17.89 o
  -4   4  17          4.26          5.66        25.10 o
  -3   4  17         27.30         25.37        26.45 o
  -2   4  17        256.30        242.93        36.17 o
  -7   5  17          3.00          7.02        25.91 o
  -6   5  17         69.22         70.30        20.80 o
  -5   5  17         18.70         10.37        18.28 o
  -4   5  17         86.51         85.33        20.80 o
  -3  -8  18         15.09         38.87        29.69 o
  -2  -8  18         26.19         -1.62        26.45 o
  -1  -8  18         59.95         80.44        28.07 o
   0  -8  18          0.02         -2.48        17.89 o
   1  -8  18         14.55          6.42        16.34 o
   2  -8  18         20.96         28.61        26.99 o
  -5  -7  18          2.32         64.24        29.15 o
  -4  -7  18          3.67         24.83        28.07 o
  -3  -7  18          8.38         -7.02        25.37 o
  -2  -7  18          4.81        -21.59        21.59 o
  -1  -7  18          0.47         15.74        17.29 o
   0  -7  18          0.12         -0.87        15.32 o
   1  -7  18         38.12         17.29        18.60 o
   2  -7  18         15.18         21.47        26.72 o
   3  -7  18          5.72         14.58        17.94 o
  -6  -6  18          0.18         26.45        26.99 o
  -5  -6  18          0.46        -23.21        25.37 o
  -4  -6  18          0.02         29.15        26.45 o
  -3  -6  18          1.48         38.33        26.45 o
  -2  -6  18          8.00          4.32        22.67 o
  -1  -6  18         21.64         16.00        13.66 o
   0  -6  18         18.40         18.64        16.23 o
   1  -6  18          7.46         -5.62        17.50 o
   2  -6  18          0.88         12.42        25.37 o
   3  -6  18          0.05          7.66        17.34 o
  -7  -5  18         12.03         13.63        19.04 o
  -6  -5  18          0.63         -2.45        34.82 o
  -5  -5  18         42.17         51.72        19.97 o
  -4  -5  18         33.93         45.78        18.89 o
  -3  -5  18          1.61          1.62        23.75 o
  -2  -5  18          1.92          8.95        16.68 o
  -1  -5  18          3.90          9.60        13.03 o
   0  -5  18          0.30          2.37        22.94 o
   1  -5  18          3.54         -0.28        17.12 o
   2  -5  18          0.93         12.23        18.22 o
   3  -5  18          8.83         32.93        24.83 o
  -8  -4  18          1.86         10.26        25.91 o
  -7  -4  18          7.72          7.56        25.37 o
  -6  -4  18         39.21         43.73        26.45 o
  -5  -4  18          4.77         -1.62        22.67 o
  -4  -4  18         51.35         26.45        23.75 o
  -3  -4  18          1.62          6.91        12.65 o
  -2  -4  18          1.69         -3.63         9.71 o
  -1  -4  18          5.45         13.48        10.16 o
   0  -4  18         71.74        107.49        13.64 o
   1  -4  18          0.20         -4.32        13.47 o
   2  -4  18          5.48          5.63        14.24 o
   3  -4  18         12.08         67.48        25.91 o
  -8  -3  18          0.21         21.05        25.91 o
  -7  -3  18         14.56         -8.64        22.67 o
  -6  -3  18          0.78         -2.70        22.13 o
  -5  -3  18         52.47         42.11        24.29 o
  -4  -3  18         13.82         -1.02        14.87 o
  -3  -3  18          4.06         13.82        11.18 o
  -2  -3  18          0.10          5.44        13.48 o
  -1  -3  18          8.41          7.14        13.46 o
   0  -3  18        151.73        107.06        23.75 o
   1  -3  18          2.17         -3.42        17.29 o
   2  -3  18         34.97         18.24        14.80 o
   3  -3  18         19.14          9.18        23.75 o
  -9  -2  18         14.49         13.50        24.83 o
  -8  -2  18          1.21         15.12        23.21 o
  -7  -2  18         44.49         11.34        23.21 o
  -6  -2  18         15.48        -20.51        20.51 o
  -5  -2  18          3.36         -9.75        14.87 o
  -4  -2  18         30.14         27.24        12.76 o
  -3  -2  18         45.06         37.64        11.72 o
  -2  -2  18         88.51        130.53        26.44 o
  -1  -2  18          2.85         -4.86        17.43 o
   0  -2  18          2.31         21.05        17.94 o
   1  -2  18         14.74         21.27        18.82 o
  -9  -1  18          7.19         -5.40        23.75 o
  -8  -1  18        138.74         99.33        27.53 o
  -7  -1  18         40.31         24.29        22.67 o
  -6  -1  18          6.54         -7.02        19.97 o
  -5  -1  18          1.62         27.67        19.16 o
  -4  -1  18        116.05        131.27        15.35 o
  -3  -1  18          0.59          3.34        13.48 o
  -2  -1  18         17.21         33.53        14.47 o
  -1  -1  18         20.77          1.92        17.17 o
   0  -1  18         12.22          3.14        17.89 o
   1  -1  18         99.18        125.86        21.18 o
  -9   0  18         52.89         77.20        26.99 o
  -8   0  18          1.32         -0.54        24.29 o
  -7   0  18        128.44        114.45        27.53 o
  -6   0  18          5.17        -11.88        19.43 o
  -5   0  18         23.88         46.43        15.46 o
  -4   0  18         79.33         91.37        17.89 o
  -3   0  18         64.54         73.59        17.45 o
  -2   0  18          9.47         20.66        13.80 o
  -1   0  18        191.53        151.38        27.26 o
   0   0  18         27.56         28.58        18.82 o
 -10   1  18         11.48          3.24        24.29 o
  -9   1  18          2.47          6.52        16.22 o
  -8   1  18         25.03         25.24        17.17 o
  -7   1  18          0.60         15.50        16.14 o
  -6   1  18         44.14         36.98        26.72 o
  -5   1  18         24.21         11.02        19.70 o
  -4   1  18        126.51        145.32        25.42 o
  -3   1  18         19.55         23.94        27.19 o
  -2   1  18         75.89         79.36        26.99 o
  -1   1  18          3.18         30.48        24.29 o
   0   1  18         56.86         82.06        32.93 o
  -9   2  18          2.28        -15.12        23.21 o
  -8   2  18         18.31         56.80        18.28 o
  -7   2  18          2.17         13.06        15.98 o
  -6   2  18         29.75         35.43        16.60 o
  -5   2  18         76.21         47.02        17.93 o
  -4   2  18         30.62         15.67        17.37 o
  -3   2  18         65.60         64.02        18.11 o
  -2   2  18         34.34         83.68        28.07 o
  -9   3  18         39.56          4.86        25.91 o
  -8   3  18          0.19          5.40        23.75 o
  -7   3  18         19.34         14.11        16.98 o
  -6   3  18          6.91         -8.03        16.22 o
  -5   3  18        105.54         87.85        20.42 o
  -4   3  18         41.16         50.99        27.53 o
  -3   3  18         57.52         34.55        26.99 o
  -5   4  18         11.87         24.38        18.44 o
  -4   4  18          7.51         44.27        26.45 o
  -4  -7  19         16.71         34.55        29.15 o
  -3  -7  19          0.84         23.75        27.53 o
  -2  -7  19          7.24        -17.28        23.75 o
  -1  -7  19          0.63        -18.35        22.67 o
   0  -7  19          8.27         30.50        17.56 o
   1  -7  19          6.39         43.19        26.45 o
  -5  -6  19          6.25         34.01        30.23 o
  -4  -6  19          0.07        -24.83        24.83 o
  -3  -6  19         82.27         79.36        29.69 o
  -2  -6  19          2.09         -9.18        23.21 o
  -1  -6  19          3.14         -7.41        13.78 o
   0  -6  19          0.18         28.80        16.36 o
   1  -6  19          0.58          1.62        25.37 o
  -6  -5  19          0.23        -18.13        18.13 o
  -5  -5  19          5.52        -16.47        19.09 o
  -4  -5  19          0.51        -18.89        24.83 o
  -3  -5  19          0.44         17.28        25.91 o
  -2  -5  19          0.31         34.84        17.89 o
  -1  -5  19          0.98         11.87        13.60 o
   0  -5  19          0.05          8.82        17.51 o
   1  -5  19         54.11         45.89        25.91 o
   2  -5  19         15.41         29.15        26.45 o
  -7  -4  19         28.57         16.74        26.45 o
  -6  -4  19         25.72         -3.24        25.37 o
  -5  -4  19          7.49        -22.67        22.67 o
  -4  -4  19          1.24          3.78        23.75 o
  -3  -4  19          4.25         -2.55        17.29 o
  -2  -4  19         50.02         41.90        20.42 o
  -1  -4  19         22.13          6.75        12.18 o
   0  -4  19         24.17         32.30        15.61 o
   1  -4  19         17.13         39.95        24.83 o
   2  -4  19          8.46         13.50        23.21 o
  -7  -3  19         87.92          1.62        24.29 o
  -6  -3  19          3.54          1.08        23.75 o
  -5  -3  19         21.38        -19.97        23.21 o
  -4  -3  19          0.79        -19.43        21.05 o
  -3  -3  19          3.97         11.31        21.50 o
  -2  -3  19         41.45         32.80        25.10 o
  -1  -3  19        114.50        151.37        23.25 o
   0  -3  19         17.59         49.94        19.85 o
   1  -3  19         10.17         -1.62        22.13 o
  -8  -2  19          4.11        -23.21        23.21 o
  -7  -2  19          6.26          2.16        23.21 o
  -6  -2  19         48.12         19.97        23.75 o
  -5  -2  19         51.16         -9.18        22.13 o
  -4  -2  19          0.65          9.96        16.34 o
  -3  -2  19         10.54         23.78        18.69 o
  -2  -2  19          8.81          0.21        18.89 o
  -1  -2  19          3.91          6.48        18.32 o
   0  -2  19          2.06         18.23        24.56 o
  -8  -1  19         59.46         38.87        25.91 o
  -7  -1  19         30.22         -3.78        22.13 o
  -6  -1  19         40.38          9.18        23.21 o
  -5  -1  19          1.64         10.91        16.68 o
  -4  -1  19        147.38        156.41        22.52 o
  -3  -1  19         10.09         29.95        19.08 o
  -2  -1  19         25.71         30.34        19.66 o
  -1  -1  19          2.95         -3.31        38.06 o
  -8   0  19          6.91         43.73        24.83 o
  -7   0  19          5.97         -7.02        22.13 o
  -6   0  19          6.65         31.85        23.21 o
  -5   0  19         55.34         53.45        22.67 o
  -4   0  19         37.75         25.03        19.08 o
  -3   0  19         12.14         28.43        19.84 o
  -2   0  19          5.42         20.04        21.32 o
  -8   1  19          0.40         10.80        22.67 o
  -7   1  19         37.02         90.70        26.99 o
  -6   1  19          2.73         -1.89        15.81 o
  -5   1  19         46.44         39.95        25.91 o
  -4   1  19         21.78         22.85        18.11 o
  -3   1  19         12.19          4.42        17.93 o
  -2   1  19         31.80         17.82        26.45 o
  -8   2  19         15.39        -22.13        23.21 o
  -7   2  19          1.07          0.00        22.13 o
  -6   2  19         36.72         57.76        24.29 o
  -5   2  19         47.82         39.72        26.18 o
  -4   2  19         52.61         35.85        19.37 o
  -3   2  19         56.82         48.59        27.53 o
  -8   3  19          4.93        -15.66        25.37 o
  -7   3  19         44.44         14.58        24.83 o
  -5   3  19        114.48        139.28        31.31 o
  -3  -6  20          2.99         18.35        26.45 o
  -2  -6  20          0.86        -10.80        24.29 o
  -4  -5  20         24.29         32.93        29.69 o
  -3  -5  20          0.70         -1.08        24.29 o
  -2  -5  20          2.33         -3.24        23.21 o
  -1  -5  20         17.82          9.07        18.89 o
  -5  -4  20          8.70         10.26        25.37 o
  -4  -4  20          1.30          1.08        24.83 o
  -3  -4  20          4.14        -14.52        18.82 o
  -2  -4  20         25.70         15.37        16.22 o
  -1  -4  20         37.20         71.26        26.99 o
   0  -4  20          7.79        -11.34        24.29 o
  -6  -3  20          3.06         -6.48        25.37 o
  -5  -3  20         21.32         94.47        27.53 o
  -4  -3  20         21.83          3.78        23.21 o
  -3  -3  20         87.06        126.24        23.42 o
  -2  -3  20         17.97         46.97        29.15 o
   0  -3  20         59.65         91.77        28.07 o
  -7  -2  20          1.31         21.05        25.91 o
  -6  -2  20          7.89         -1.62        24.29 o
  -5  -2  20          4.50         15.12        24.29 o
  -4  -2  20         54.36         52.79        20.51 o
  -3  -2  20         10.36         -0.61        19.63 o
  -7  -1  20         20.95         16.20        24.83 o
  -6  -1  20         65.49         47.51        24.83 o
  -5  -1  20          6.78        -10.86        32.12 o
  -4  -1  20         85.95         92.85        31.31 o
  -3  -1  20         26.48         39.41        29.15 o
  -7   0  20        113.96         25.91        25.37 o
  -6   0  20         12.07         10.26        23.21 o
  -5   0  20         70.87         50.75        30.23 o
  -4   0  20         65.39         61.00        29.69 o
  -7   1  20          3.65         22.67        24.29 o
  -6   1  20         54.77         50.75        27.53 o
                                                
