# Supplementary material for: A systematic structural study of halogen bonding versus hydrogen bonding within competitive supramolecular systems
Source: IUCrJ. 2015 Jul 30;2(Pt 5):498–510. doi: 10.1107/S2052252515010854 (PMC4547818; doi:10.1107/S2052252515010854)
Supplement: Supplementary file 8 [file m-02-00498-BrF4CO11sup8.hkl]

#
# h,k,l, Fc-squared, Fo-squared, sigma(Fo-squared), status flag
#
data_BrF4CO11
_shelx_title ' BrF4CO11 in P-1'
_shelx_refln_list_code          4
_shelx_F_calc_maximum      245.72
_exptl_crystal_F_000       456.00
_reflns_d_resolution_high  0.6546

loop_
 _space_group_symop_operation_xyz
 'x, y, z'
 '-x, -y, -z'

_cell_length_a     4.8727
_cell_length_b    10.7621
_cell_length_c    16.5950
_cell_angle_alpha  87.808
_cell_angle_beta   85.332
_cell_angle_gamma  83.646

_shelx_F_squared_multiplier     1.000

loop_
 _refln_index_h
 _refln_index_k
 _refln_index_l
 _refln_F_squared_calc
 _refln_F_squared_meas
 _refln_F_squared_sigma
 _refln_observed_status
   1   0   0         31.68         38.12         1.84 o
   2   0   0       1683.16       1554.32        30.13 o
   3   0   0       1647.51       1762.17        31.17 o
   4   0   0        328.05        334.66        10.86 o
   5   0   0         69.65         76.75         5.05 o
   6   0   0          0.29          0.53         3.22 o
   7   0   0         52.58         34.35         6.06 o
  -7   1   0         30.80         15.37         4.98 o
  -6   1   0         92.35        103.21         7.06 o
  -5   1   0        272.99        286.58        14.82 o
  -4   1   0        496.16        482.11         8.23 o
  -3   1   0       1355.04       1376.74        21.28 o
  -2   1   0        327.21        318.49        10.45 o
  -1   1   0        310.74        296.97        11.07 o
   2   1   0        187.60        213.59        11.99 o
   3   1   0        261.25        276.42        10.04 o
   4   1   0        506.08        529.32         9.52 o
   5   1   0        231.66        219.40         7.23 o
   6   1   0        318.05        305.58        11.92 o
   7   1   0        101.58         93.07         8.61 o
  -6   2   0         79.56         71.65         7.54 o
  -5   2   0          9.31          5.78         4.41 o
  -4   2   0        154.08        152.82         4.86 o
  -3   2   0       1112.56       1144.86        12.85 o
  -2   2   0         87.11         91.06         4.87 o
  -1   2   0       2988.65       2796.53        34.56 o
   0   2   0      16659.56      17539.55       297.58 o
   1   2   0       8583.65       9086.11       158.01 o
   2   2   0      10790.97      11374.51       150.54 o
   3   2   0       1115.21       1110.43        17.67 o
   4   2   0       2312.57       2337.00        26.40 o
   5   2   0         10.12         14.65         2.53 o
   6   2   0        340.72        326.05         9.30 o
   7   2   0         36.79         36.47         5.67 o
  -6   3   0         82.26         65.07         7.21 o
  -5   3   0         90.93         95.75         7.27 o
  -4   3   0        398.68        402.00         9.11 o
  -3   3   0        425.22        428.40         8.06 o
  -2   3   0       1555.87       1511.83        20.18 o
  -1   3   0       1173.75       1115.95        16.73 o
   0   3   0        129.88        137.11         6.15 o
   1   3   0        838.89        876.15        22.13 o
   2   3   0          0.76          2.46         1.57 o
   3   3   0          4.48          4.34         1.75 o
   4   3   0          8.46          7.86         1.94 o
   5   3   0        197.74        211.17         5.67 o
   6   3   0        218.67        220.59         9.19 o
   7   3   0        107.22        110.45         7.47 o
  -6   4   0        131.43        123.58        16.60 o
  -5   4   0          3.57          6.07         2.93 o
  -4   4   0        185.00        190.92         6.06 o
  -3   4   0        394.33        367.80         6.74 o
  -2   4   0         35.97         59.56         2.73 o
  -1   4   0       3887.90       4156.94        39.22 o
   0   4   0        483.21        481.42        14.76 o
   1   4   0       2479.44       2664.10        54.72 o
   2   4   0        295.23        268.82         7.10 o
   3   4   0       3424.89       3511.61        32.65 o
   4   4   0       1283.08       1306.55        15.33 o
   5   4   0        492.27        503.91         9.53 o
   6   4   0        190.34        170.12         7.32 o
   7   4   0         65.62         45.51         6.25 o
  -6   5   0         20.27         15.15         7.09 o
  -5   5   0        194.25        212.31         9.74 o
  -4   5   0        341.72        336.30         7.81 o
  -3   5   0        765.26        706.97         8.48 o
  -2   5   0        233.50        211.87         4.47 o
  -1   5   0        293.60        266.07         6.48 o
   0   5   0       2979.05       2850.19        39.64 o
   1   5   0       1013.04       1045.79        19.07 o
   2   5   0         10.84         21.05         2.00 o
   3   5   0        243.71        254.85         5.73 o
   4   5   0        348.43        340.30         8.24 o
   5   5   0         58.47         56.69         4.38 o
   6   5   0         33.18         34.44         5.18 o
   7   5   0         57.22         55.00         7.89 o
  -5   6   0        296.53        274.90        11.87 o
  -4   6   0         68.09         67.87         4.30 o
  -3   6   0         36.76         43.46         2.91 o
  -2   6   0        738.19        758.40         8.07 o
  -1   6   0        288.81        355.92         5.72 o
   0   6   0         73.91         71.44         3.80 o
   1   6   0        268.45        282.00         7.67 o
   2   6   0       1463.73       1483.75        19.09 o
   3   6   0         13.75          9.91         2.23 o
   4   6   0         72.95         78.86         4.86 o
   5   6   0        800.35        790.60        14.34 o
   6   6   0        142.83        132.81         7.36 o
  -5   7   0         62.20         57.03         6.31 o
  -4   7   0        298.09        288.36         8.48 o
  -3   7   0        913.70        887.79        11.19 o
  -2   7   0        344.91        301.75         5.16 o
  -1   7   0       1265.01       1192.42        10.83 o
   0   7   0         73.98         67.63         3.34 o
   1   7   0        901.19        933.32        11.69 o
   2   7   0        960.75        946.84        14.16 o
   3   7   0        490.53        450.71         9.31 o
   4   7   0        250.48        273.49        12.78 o
   5   7   0          2.61         -0.08         3.71 o
   6   7   0          2.66          3.30         3.76 o
  -6   8   0         84.00        105.75        16.60 o
  -5   8   0        149.44        150.42        11.69 o
  -4   8   0        315.94        331.55         8.78 o
  -3   8   0         37.53         46.21         2.92 o
  -2   8   0        277.03        261.87         5.57 o
  -1   8   0          5.21         13.46         1.76 o
   0   8   0         15.96         24.14         1.96 o
   1   8   0        134.98        133.99         4.86 o
   2   8   0         12.22         17.60         2.90 o
   3   8   0        139.82        129.79         6.22 o
   4   8   0        126.64        121.52         8.42 o
   5   8   0          8.95         15.69         6.48 o
   6   8   0         57.44         48.57        11.68 o
  -5   9   0         41.44         35.66        11.07 o
  -4   9   0         31.68         21.88         3.79 o
  -3   9   0         10.85          6.14         2.30 o
  -2   9   0        671.75        627.38         8.95 o
  -1   9   0        264.24        258.20         5.52 o
   0   9   0       2022.43       1997.48        17.41 o
   1   9   0          8.71          6.94         2.08 o
   2   9   0         95.17        118.81         5.22 o
   3   9   0       1658.00       1605.49        22.77 o
   4   9   0        135.77        186.33        11.01 o
   5   9   0        118.37        130.63        10.21 o
   6   9   0         41.62         36.28        11.68 o
  -5  10   0         85.36         68.25        13.53 o
  -4  10   0        116.56        108.26         7.12 o
  -3  10   0        120.16        133.34         6.00 o
  -2  10   0        419.86        398.55         7.49 o
  -1  10   0         64.92         61.71         3.48 o
   0  10   0        164.30        184.99         5.29 o
   1  10   0        108.62        100.77         4.78 o
   2  10   0         47.45         48.73         4.14 o
   3  10   0          0.38          0.44         3.39 o
   4  10   0         21.33         12.96        11.68 o
   5  10   0         64.04         65.54         9.77 o
   6  10   0          7.46         12.91         9.22 o
  -4  11   0        171.29        182.25        11.95 o
  -3  11   0         53.54         46.32         5.13 o
  -2  11   0          1.72          5.69         2.57 o
  -1  11   0         85.10         83.35         4.57 o
   0  11   0        908.38        887.81        11.61 o
   1  11   0          3.60          4.12         2.56 o
   2  11   0        613.61        637.38        13.19 o
   3  11   0        196.51        203.35        37.81 o
   4  11   0        133.48        126.34        11.51 o
   5  11   0        101.23         96.47        18.45 o
  -4  12   0         10.28         11.03         6.48 o
  -3  12   0        342.09        348.52        15.35 o
  -2  12   0        157.00        156.06         8.25 o
  -1  12   0        154.33        153.06         5.88 o
   0  12   0        152.70        162.08         8.77 o
   1  12   0         56.22         57.68         6.60 o
   2  12   0         67.79         73.65         6.12 o
   3  12   0          8.84          7.61         5.86 o
   4  12   0          1.83          0.00         7.38 o
   5  12   0          0.77          2.46         7.99 o
  -3  13   0          3.49          2.39         6.04 o
  -2  13   0         34.07         27.52         4.31 o
  -1  13   0          6.15          2.53         3.38 o
   0  13   0        159.82        161.86         6.80 o
   1  13   0         64.69         70.20         9.34 o
   2  13   0          5.61          1.54         4.54 o
   3  13   0        122.90        110.06        15.99 o
  -3  14   0         35.47         31.73         9.84 o
  -2  14   0         33.64         18.45         9.84 o
  -1  14   0        173.24        162.40         8.57 o
   0  14   0         66.76         68.43         7.44 o
   1  14   0        258.19        208.43        18.45 o
   2  14   0         31.95         28.88         7.60 o
   3  14   0         65.73         52.88        12.30 o
  -1  15   0         21.16         20.22         7.96 o
   0  15   0         91.47         96.28        32.89 o
   1  15   0          0.19          5.53         9.22 o
   2  15   0        106.76        111.29        17.22 o
   3  15   0          1.21         11.68        10.45 o
  -3 -15   1         35.00         42.42        13.53 o
  -2 -15   1         33.81         23.36        11.68 o
  -1 -15   1        105.23        114.36        16.60 o
   0 -15   1         35.68         37.22         8.47 o
   1 -15   1          0.94          0.06         8.92 o
  -3 -14   1         23.18         25.21        11.07 o
  -2 -14   1         12.24          8.23         6.29 o
  -1 -14   1         14.89         16.60         9.84 o
   0 -14   1         71.47         73.71         7.69 o
   1 -14   1         14.83         11.14         4.68 o
   2 -14   1        129.49        145.10        16.60 o
   3 -14   1        295.69        330.17        22.13 o
  -3 -13   1         50.69         42.93         8.03 o
  -2 -13   1        189.98        199.57         9.13 o
  -1 -13   1        104.56        101.37         8.40 o
   0 -13   1         67.40         63.36         5.00 o
   1 -13   1        163.50        152.35         7.00 o
   2 -13   1         39.93         27.39         4.43 o
   3 -13   1         11.86         13.69         7.16 o
  -5 -12   1          1.52         13.53         9.84 o
  -4 -12   1         83.66        105.14        15.99 o
  -3 -12   1         25.88         15.37         6.09 o
  -2 -12   1        169.13        160.53         7.89 o
  -1 -12   1          7.70         10.05         3.36 o
   0 -12   1         40.73         38.51         3.83 o
   1 -12   1         96.99         81.93         4.79 o
   2 -12   1        223.19        219.50         6.99 o
   3 -12   1        137.01        130.25         7.22 o
   4 -12   1        270.52        271.44        14.12 o
  -5 -11   1         46.40         44.27        11.07 o
  -4 -11   1        129.69        123.57        11.51 o
  -3 -11   1         68.93         73.05         9.84 o
  -2 -11   1        192.64        185.41         7.89 o
  -1 -11   1        232.12        233.79         7.74 o
   0 -11   1        272.66        260.60         6.01 o
   1 -11   1        148.88        159.23         5.31 o
   2 -11   1         42.55         45.21         3.56 o
   3 -11   1         59.44         49.08         4.61 o
   4 -11   1         21.69         19.35         6.48 o
  -6 -10   1        117.63        130.35        18.45 o
  -5 -10   1        248.50        273.72        22.44 o
  -4 -10   1        352.88        370.87        17.83 o
  -3 -10   1        106.18        104.88         9.34 o
  -2 -10   1         37.55         23.43         3.30 o
  -1 -10   1         31.55         22.74         3.44 o
   0 -10   1       1359.25       1342.49        14.07 o
   1 -10   1        720.33        718.95         9.54 o
   2 -10   1        203.14        191.75         6.45 o
   3 -10   1        125.42        121.40         5.20 o
   4 -10   1        312.53        320.87        12.88 o
   5 -10   1        103.05         86.08        14.14 o
  -5  -9   1          1.18         -0.61         6.76 o
  -4  -9   1        113.46        111.72         7.91 o
  -3  -9   1         10.86         17.37         3.56 o
  -2  -9   1        699.59        675.28        11.24 o
  -1  -9   1        275.68        270.50         6.30 o
   0  -9   1        867.35        854.87         9.40 o
   1  -9   1        201.48        177.97         5.05 o
   2  -9   1         38.23         49.58         3.13 o
   3  -9   1        208.13        196.27         5.23 o
   4  -9   1         71.31         74.71         6.12 o
   5  -9   1          0.96         11.68         9.22 o
  -5  -8   1        457.10        477.59        33.20 o
  -4  -8   1        791.45        844.04        16.70 o
  -3  -8   1       1044.58       1052.16        16.88 o
  -2  -8   1        530.23        592.55        13.56 o
  -1  -8   1        126.52        131.74         5.42 o
   0  -8   1        280.36        265.91         5.94 o
   1  -8   1        112.02        102.04         4.23 o
   2  -8   1         70.46         66.23         3.09 o
   3  -8   1         86.04         75.59         4.65 o
   4  -8   1         59.23         54.59         4.90 o
   5  -8   1        669.83        716.68        21.29 o
  -6  -7   1         11.06          3.46         5.04 o
  -5  -7   1          8.07         14.06         4.50 o
  -4  -7   1          6.44          8.96         3.17 o
  -3  -7   1        135.41        141.81         5.13 o
  -2  -7   1         70.27         89.26         6.11 o
  -1  -7   1        508.07        515.44         9.88 o
   0  -7   1       2725.49       2709.43        24.97 o
   1  -7   1        698.09        690.88         8.61 o
   2  -7   1        451.63        488.60         6.96 o
   3  -7   1        278.04        282.31         8.74 o
   4  -7   1        100.96        106.76         5.97 o
   5  -7   1         33.64         40.09         5.91 o
  -6  -6   1         49.32         53.40         5.86 o
  -5  -6   1       1357.59       1307.07        32.84 o
  -4  -6   1        240.30        262.79         6.97 o
  -3  -6   1       1052.33       1059.37        14.56 o
  -2  -6   1       2172.41       2158.26        25.04 o
  -1  -6   1       3104.09       3340.98        32.30 o
   0  -6   1       1993.24       1958.99        21.01 o
   1  -6   1        217.33        224.97         7.38 o
   2  -6   1        120.54        114.25         5.26 o
   3  -6   1        135.11        134.49         4.39 o
   4  -6   1          8.85          7.70         2.66 o
   5  -6   1        241.37        257.67        10.52 o
  -7  -5   1        124.83         94.02         9.32 o
  -6  -5   1        208.00        190.42         8.39 o
  -5  -5   1         15.44         15.20         2.85 o
  -4  -5   1       1175.45       1198.09        14.65 o
  -3  -5   1          2.37          5.39         1.80 o
  -2  -5   1        688.77        761.84        14.77 o
  -1  -5   1        412.92        448.98         8.78 o
   0  -5   1         91.05        117.97         4.37 o
   1  -5   1       4284.25       4537.65        51.47 o
   2  -5   1       1706.14       1725.54        17.00 o
   3  -5   1       1218.58       1281.58        11.49 o
   4  -5   1         24.92         25.95         3.01 o
   5  -5   1        605.66        617.82        28.53 o
   6  -5   1        139.66        129.73         9.80 o
  -7  -4   1         13.42          7.51         4.41 o
  -6  -4   1         19.25         15.36         3.79 o
  -5  -4   1        255.74        269.51         7.51 o
  -4  -4   1        273.16        281.52         6.67 o
  -3  -4   1       1214.71       1252.19        15.16 o
  -2  -4   1        622.68        618.15        14.98 o
  -1  -4   1       6330.80       6722.66       123.58 o
   0  -4   1       2303.98       2594.63        52.26 o
   1  -4   1       3677.68       3894.72        56.88 o
   2  -4   1       1025.06       1034.20        14.62 o
   3  -4   1          2.81          3.96         1.34 o
   4  -4   1          6.61          8.03         2.25 o
   5  -4   1          0.03         -0.60         2.79 o
   6  -4   1         36.98         37.15        14.14 o
  -7  -3   1        417.20        384.28        24.59 o
  -6  -3   1        257.46        259.41         8.18 o
  -5  -3   1         29.09         28.31         3.23 o
  -4  -3   1       2879.40       2875.87        25.99 o
  -3  -3   1        937.06       1016.56        17.44 o
  -2  -3   1        713.90        694.06        12.17 o
  -1  -3   1         14.44         36.28         4.30 o
   0  -3   1       2370.69       2713.29        52.26 o
   1  -3   1        404.68        499.87        17.83 o
   2  -3   1       1143.64       1249.92        19.43 o
   3  -3   1       1556.32       1500.66        20.45 o
   4  -3   1        129.61        140.58         5.73 o
   5  -3   1       1815.12       1808.92        24.16 o
   6  -3   1        225.48        233.55        11.24 o
   7  -3   1         51.89         41.81        12.91 o
  -7  -2   1         68.21         56.35         6.48 o
  -6  -2   1          0.72          0.59         2.79 o
  -5  -2   1          9.48         10.30         2.81 o
  -4  -2   1          1.52          2.62         1.75 o
  -3  -2   1        317.66        327.24         8.77 o
  -2  -2   1        500.78        487.27        15.99 o
  -1  -2   1       1353.98       1351.42        28.90 o
   0  -2   1       3177.32       3577.14        64.56 o
   1  -2   1       1388.60       1490.86        27.60 o
   2  -2   1       1612.12       1678.82        67.33 o
   3  -2   1       2115.54       2147.84        22.09 o
   4  -2   1        136.20        128.46         4.51 o
   5  -2   1          3.27          5.34         2.94 o
   6  -2   1         12.88         12.02         6.01 o
   7  -2   1          6.44          0.40         6.29 o
  -7  -1   1        263.44        254.42        21.04 o
  -6  -1   1        124.17        126.89         6.51 o
  -5  -1   1       1130.79       1149.38        20.94 o
  -4  -1   1        657.09        644.06        10.65 o
  -3  -1   1        231.41        200.86         7.35 o
  -2  -1   1       6676.77       7216.38       127.27 o
   1  -1   1       3760.81       3878.50        62.61 o
   2  -1   1        987.13       1006.35        18.31 o
   3  -1   1        762.60        885.58        12.87 o
   4  -1   1        800.63        826.50        10.07 o
   5  -1   1        500.63        506.98        10.64 o
   6  -1   1        534.94        523.54        13.04 o
   7  -1   1        234.05        215.06        10.25 o
  -7   0   1         54.83         38.92         6.03 o
  -6   0   1          4.43          8.53         4.39 o
  -5   0   1        138.46        129.90         8.13 o
  -4   0   1          0.42          0.45         1.56 o
  -3   0   1          2.61          1.54         1.74 o
  -2   0   1         65.52         46.73         3.69 o
  -1   0   1         80.82         75.01         3.69 o
   0   0   1        128.80         -0.61         6.15 o
   1   0   1        468.14        457.44         5.82 o
   2   0   1        981.57        943.69        12.69 o
   3   0   1       1228.55       1288.36        42.73 o
   4   0   1        620.02        622.80        10.38 o
   5   0   1        339.18        345.07        10.70 o
   6   0   1        129.53        139.50         5.99 o
   7   0   1         22.20         26.07         4.72 o
  -7   1   1        143.29        138.34        17.22 o
  -6   1   1         53.35         46.01         6.49 o
  -5   1   1        498.96        482.86        21.86 o
  -4   1   1       1234.31       1217.49        14.94 o
  -3   1   1       3130.35       3084.16        34.49 o
  -2   1   1        915.57        899.51        21.52 o
   0   1   1       3447.28       3551.93        60.25 o
   2   1   1       1342.62       1446.83        23.48 o
   3   1   1        238.37        283.01         8.00 o
   4   1   1         65.70         76.59         3.87 o
   5   1   1         94.54         96.45         4.71 o
   6   1   1         13.94         14.65         3.33 o
   7   1   1        174.47        150.34         9.20 o
  -6   2   1         42.73         37.68         7.99 o
  -5   2   1        111.79        122.93         7.26 o
  -4   2   1         30.39         27.67         2.53 o
  -3   2   1        234.42        244.55         5.18 o
  -2   2   1         15.06         12.22         3.07 o
  -1   2   1          5.25         11.24         1.92 o
   0   2   1         92.86        105.73         6.76 o
   1   2   1          7.42         14.76         2.46 o
   2   2   1        179.08        175.50         6.48 o
   3   2   1        882.68        879.21        20.09 o
   4   2   1        332.88        345.23         6.16 o
   5   2   1        470.22        459.45         8.67 o
   6   2   1        347.11        346.38         8.43 o
   7   2   1         69.26         64.01         8.06 o
  -6   3   1          7.17          3.69         7.38 o
  -5   3   1        252.85        242.14        10.17 o
  -4   3   1         31.93         34.61         5.86 o
  -3   3   1       2142.35       2084.35        18.61 o
  -2   3   1       5116.79       5055.54        88.47 o
  -1   3   1        739.81        703.93        14.45 o
   0   3   1        195.04        201.84         5.60 o
   1   3   1       2525.87       2516.54        49.80 o
   2   3   1         70.64        123.10         5.76 o
   3   3   1       3843.02       3933.57        59.38 o
   4   3   1        564.37        530.59         7.72 o
   5   3   1        373.94        396.63         7.50 o
   6   3   1        141.66        127.44         5.99 o
   7   3   1         35.59         33.82         5.15 o
  -6   4   1        113.22         91.00        15.37 o
  -5   4   1        554.26        583.52        12.94 o
  -4   4   1        295.79        296.02         9.80 o
  -3   4   1         35.64         32.61         2.20 o
  -2   4   1        209.40        163.83         4.35 o
  -1   4   1        326.01        285.68         6.33 o
   0   4   1         75.08         67.66         7.07 o
   1   4   1        373.33        351.07        12.91 o
   2   4   1        348.79        355.44         8.27 o
   3   4   1         81.84         93.89         4.47 o
   4   4   1        265.93        271.94         6.54 o
   5   4   1        625.95        630.79         9.66 o
   6   4   1        156.29        150.35         6.46 o
   7   4   1         88.80         79.52        11.27 o
  -6   5   1         10.53          0.61         8.61 o
  -5   5   1         28.30         24.65         4.07 o
  -4   5   1         91.37         98.07         7.04 o
  -3   5   1       1483.38       1418.12        13.07 o
  -2   5   1        255.30        262.22         5.40 o
  -1   5   1       1172.87       1146.79        16.02 o
   0   5   1       2547.44       2437.60        23.84 o
   1   5   1       1793.96       1759.87        39.96 o
   2   5   1        146.04        236.09         7.90 o
   3   5   1        712.59        722.68        10.92 o
   4   5   1        620.20        633.62        11.41 o
   5   5   1        498.15        501.04         8.73 o
   6   5   1          6.11          5.12         2.94 o
   7   5   1          4.94          1.76         5.59 o
  -5   6   1         37.58         35.07         5.30 o
  -4   6   1       1617.17       1635.15        19.15 o
  -3   6   1       1468.55       1441.27        14.72 o
  -2   6   1         13.15          6.16         1.36 o
  -1   6   1       1088.44       1059.65        11.23 o
   0   6   1        275.17        258.73         5.18 o
   1   6   1        149.42        150.31         4.16 o
   2   6   1        198.14        199.02         5.32 o
   3   6   1        633.86        657.83        10.82 o
   4   6   1        220.94        208.74         6.83 o
   5   6   1        352.10        337.05         7.79 o
   6   6   1         61.42         64.44         5.73 o
   7   6   1         56.39         68.86        14.76 o
  -6   7   1         42.59         68.25        14.14 o
  -5   7   1        132.90        138.50        11.99 o
  -4   7   1         11.59          8.96         3.04 o
  -3   7   1          6.33         10.13         1.84 o
  -2   7   1         33.84         30.79         2.28 o
  -1   7   1        399.20        379.15         5.23 o
   0   7   1        309.24        272.06         5.47 o
   1   7   1        495.85        478.56         6.88 o
   2   7   1        658.02        618.23         9.96 o
   3   7   1        644.17        618.65        10.05 o
   4   7   1         90.09         98.65         6.46 o
   5   7   1        348.65        348.13        13.89 o
   6   7   1         10.79         10.97         3.71 o
  -6   8   1         66.75         75.63        15.37 o
  -5   8   1         19.98         18.84         7.05 o
  -4   8   1        484.09        463.75        13.16 o
  -3   8   1        690.76        647.41         9.25 o
  -2   8   1       1862.52       1831.52        16.34 o
  -1   8   1       1303.67       1321.39        13.16 o
   0   8   1        474.62        464.88         5.64 o
   1   8   1       1039.28       1037.23        11.80 o
   2   8   1         69.41         83.98         4.98 o
   3   8   1        258.45        244.84         7.53 o
   4   8   1         78.61         67.22         6.12 o
   5   8   1        244.06        247.93        15.36 o
   6   8   1         62.02         63.94        12.30 o
  -5   9   1        179.72        183.84        17.83 o
  -4   9   1         19.80         19.59         3.62 o
  -3   9   1        134.88        135.16         5.45 o
  -2   9   1         66.36         75.76         4.03 o
  -1   9   1          1.06          3.85         1.75 o
   0   9   1        534.40        547.65         7.96 o
   1   9   1        211.10        212.58         5.19 o
   2   9   1        356.21        330.45         7.83 o
   3   9   1        566.93        531.94        13.58 o
   4   9   1        225.83        257.95        12.82 o
   5   9   1        177.05        176.35        10.55 o
   6   9   1         39.87         42.82         8.23 o
  -5  10   1         62.25         59.02        13.53 o
  -4  10   1         50.30         39.78         5.27 o
  -3  10   1        454.04        433.88         9.99 o
  -2  10   1        279.23        272.54         6.80 o
  -1  10   1        284.86        311.27         7.07 o
   0  10   1       2775.04       2793.94        23.11 o
   1  10   1       1242.38       1269.56        13.75 o
   2  10   1        241.12        242.04         8.53 o
   3  10   1        223.02        214.23         9.57 o
   4  10   1          0.99          6.01         4.99 o
   5  10   1         76.90         65.69         9.10 o
   6  10   1         72.91         95.92        15.99 o
  -4  11   1         52.78         37.18         7.16 o
  -3  11   1        192.87        210.97         7.79 o
  -2  11   1         49.11         45.49         3.87 o
  -1  11   1          5.19          9.11         2.68 o
   0  11   1         11.50         27.84         3.17 o
   1  11   1         54.58         59.07         4.70 o
   2  11   1         50.18         45.89         6.57 o
   3  11   1         39.69         35.25         8.61 o
   4  11   1        215.89        198.65        18.14 o
   5  11   1         48.30         41.03        17.22 o
   6  11   1         98.82         91.61        16.60 o
  -4  12   1         47.65         39.12        10.45 o
  -3  12   1         67.46         68.39         5.66 o
  -2  12   1         59.82         54.47         4.47 o
  -1  12   1         87.70         93.27         5.18 o
   0  12   1        302.23        289.35         8.06 o
   1  12   1        897.00        930.57        22.54 o
   2  12   1        481.22        486.23        14.39 o
   3  12   1        350.39        349.97        16.07 o
   4  12   1        104.71        102.33        22.13 o
   5  12   1         26.04         33.82        12.30 o
  -3  13   1         66.75         68.44         8.70 o
  -2  13   1         43.22         38.64         4.61 o
  -1  13   1         42.48         39.87         5.54 o
   0  13   1         51.78         53.86         5.59 o
   1  13   1         31.88         30.13         9.84 o
   2  13   1          1.00          1.13         5.16 o
   3  13   1          2.36          7.99         7.99 o
   5  13   1         42.89         18.45        11.07 o
  -3  14   1          5.83         10.08         6.73 o
  -2  14   1          3.90          1.84         7.99 o
  -1  14   1         14.78         12.26         4.69 o
   0  14   1        236.98        258.69        11.45 o
   1  14   1         83.99         78.08        13.53 o
   2  14   1          2.84          5.41         6.29 o
  -2  15   1          1.93          2.46         8.61 o
  -1  15   1         46.35         30.13        11.68 o
   0  15   1         90.26         96.53        15.99 o
   1  15   1         39.54         26.44        11.07 o
   2  15   1          0.83          9.22        10.45 o
   3  15   1          4.51          6.76        10.45 o
  -3 -15   2         93.53         98.37        16.60 o
  -2 -15   2        197.58        244.71        20.29 o
  -1 -15   2          3.60         -0.61         9.22 o
   0 -15   2         39.57         50.00         9.10 o
   1 -15   2         66.54         73.54         9.97 o
  -3 -14   2          5.51          6.76         9.84 o
  -2 -14   2          1.92          4.65         5.08 o
  -1 -14   2          3.19          4.92         8.61 o
   0 -14   2          8.01         12.05         5.08 o
   1 -14   2         16.54         18.24         4.89 o
   2 -14   2         27.57         40.58        11.07 o
   3 -14   2         40.39         52.26        12.91 o
  -3 -13   2        164.16        185.15        19.06 o
  -2 -13   2        237.42        229.94        15.51 o
  -1 -13   2        346.84        353.16        11.04 o
   0 -13   2        131.78        145.71         6.36 o
   1 -13   2        231.29        243.12         8.23 o
   2 -13   2         27.42         36.72         4.78 o
   3 -13   2          2.94          0.76         6.29 o
  -4 -12   2         80.51         64.56        14.14 o
  -3 -12   2        141.91        132.50        11.95 o
  -2 -12   2         35.38         41.77         4.95 o
  -1 -12   2         13.75         16.75         4.14 o
   0 -12   2          0.61          1.24         2.70 o
   1 -12   2         70.72         82.87         5.01 o
   2 -12   2          0.55          2.28         2.57 o
   3 -12   2          1.21          1.54         3.09 o
   4 -12   2         18.97          6.15         9.22 o
  -5 -11   2          8.79         17.83         9.22 o
  -4 -11   2        246.02        235.48        20.29 o
  -3 -11   2         94.72        106.33        10.21 o
  -2 -11   2        448.89        426.58        11.05 o
  -1 -11   2        198.82        211.55         7.45 o
   0 -11   2        372.40        378.29         7.86 o
   1 -11   2       1965.02       2013.73        20.51 o
   2 -11   2         79.08         87.56         4.56 o
   3 -11   2         43.93         41.59         4.19 o
   4 -11   2         26.16         18.75         6.52 o
  -6 -10   2         38.87         49.19        12.91 o
  -5 -10   2        100.03        105.03        12.30 o
  -4 -10   2        150.91        164.50        11.08 o
  -3 -10   2        282.41        285.38        13.25 o
  -2 -10   2        391.26        376.28        10.10 o
  -1 -10   2        477.99        449.90         9.39 o
   0 -10   2        122.49        113.28         4.45 o
   1 -10   2         59.48         66.61         3.55 o
   2 -10   2          0.49          3.35         2.07 o
   3 -10   2          0.23          4.54         2.42 o
   4 -10   2          3.02          1.83         4.01 o
   5 -10   2         10.61         10.45         9.22 o
  -4  -9   2         37.68         42.42         9.84 o
  -3  -9   2          0.27          1.30         2.86 o
  -2  -9   2        785.83        739.37        13.65 o
  -1  -9   2         32.26         33.17         2.84 o
   0  -9   2       1982.97       1971.06        20.78 o
   1  -9   2        639.13        646.82         9.32 o
   2  -9   2        709.41        718.01         9.57 o
   3  -9   2        525.89        548.47         8.30 o
   4  -9   2        195.47        187.60         7.69 o
   5  -9   2        136.63        124.81        10.87 o
  -5  -8   2         52.23         38.85         6.33 o
  -4  -8   2        155.05        146.07         8.37 o
  -3  -8   2        127.06        144.32        10.83 o
  -2  -8   2        630.81        572.12        12.86 o
  -1  -8   2       1649.09       1613.66        19.80 o
   0  -8   2         29.08         27.70         3.41 o
   1  -8   2        300.78        280.91         6.21 o
   2  -8   2         95.42         91.06         5.18 o
   3  -8   2         89.08         77.08         3.58 o
   4  -8   2         19.97         17.58         3.60 o
   5  -8   2         15.23         12.71         4.94 o
  -6  -7   2         86.36         66.74        19.67 o
  -5  -7   2        160.12        178.68        12.96 o
  -4  -7   2        123.67        118.62         7.29 o
  -3  -7   2        113.63        105.87         5.20 o
  -2  -7   2        887.96        939.68        21.00 o
  -1  -7   2         39.75         42.32         2.86 o
   0  -7   2       1074.02       1064.59        12.84 o
   1  -7   2        780.62        748.90        10.82 o
   2  -7   2       1317.83       1306.78        14.95 o
   3  -7   2         38.33         38.39         3.60 o
   4  -7   2        760.45        762.70        13.75 o
   5  -7   2        638.76        688.65        17.10 o
  -6  -6   2          4.06          4.03         4.13 o
  -5  -6   2        120.32        119.01         6.94 o
  -4  -6   2        257.16        264.00         6.97 o
  -3  -6   2        355.70        378.55         7.60 o
  -2  -6   2       1086.39       1154.63        24.74 o
  -1  -6   2         46.64         24.70         2.34 o
   0  -6   2        598.53        595.12         8.39 o
   1  -6   2       2103.27       2137.03        20.04 o
   2  -6   2        687.79        636.26         8.51 o
   3  -6   2        210.68        201.78         5.10 o
   4  -6   2        322.04        313.25        15.00 o
   5  -6   2         31.06         28.03         6.29 o
  -6  -5   2        203.31        202.43         9.36 o
  -5  -5   2        165.34        160.10         6.64 o
  -4  -5   2        426.49        445.13        13.15 o
  -3  -5   2        592.19        633.10        10.38 o
  -2  -5   2        395.44        450.00         8.94 o
  -1  -5   2        889.95        977.15        18.12 o
   0  -5   2        501.09        529.80        19.67 o
   1  -5   2         54.06         46.18         2.59 o
   2  -5   2        484.34        492.27         7.57 o
   3  -5   2        407.27        395.42         6.23 o
   4  -5   2        103.53        102.20         4.88 o
   5  -5   2        372.78        379.32        12.64 o
   6  -5   2        216.86        219.23        13.83 o
  -7  -4   2          5.18          8.27         5.83 o
  -6  -4   2         21.55         23.62         4.51 o
  -5  -4   2        104.46        101.53         5.91 o
  -4  -4   2       1452.95       1464.96        16.52 o
  -3  -4   2        421.58        401.18         7.75 o
  -2  -4   2       4275.48       4725.62        69.94 o
  -1  -4   2        792.31        969.03        17.60 o
   0  -4   2       2572.78       2807.36        55.95 o
   1  -4   2        932.47        931.25        13.89 o
   2  -4   2        414.14        376.72         9.77 o
   3  -4   2       2257.19       2236.36        18.96 o
   4  -4   2       1924.06       1963.47        25.74 o
   5  -4   2        107.61        116.45         6.71 o
   6  -4   2         94.07        111.06         9.37 o
  -7  -3   2         88.45         86.57         7.68 o
  -6  -3   2        134.44        142.97         7.40 o
  -5  -3   2        262.60        269.78         8.12 o
  -4  -3   2        448.89        444.53         8.23 o
  -3  -3   2        594.72        611.62         9.45 o
  -2  -3   2       1146.70       1271.31        23.52 o
  -1  -3   2        288.77        322.79        11.68 o
   0  -3   2        225.89        277.29         9.84 o
   1  -3   2       1461.94       1306.08       110.67 o
   2  -3   2         98.50        104.33         4.99 o
   3  -3   2         38.88         43.04         2.89 o
   4  -3   2        190.99        195.43         8.72 o
   5  -3   2         71.72         70.89         4.83 o
   6  -3   2        102.79         92.16         7.29 o
   7  -3   2         40.33         50.42        13.53 o
  -7  -2   2        343.40        360.30        23.98 o
  -6  -2   2        223.75        230.34         8.70 o
  -5  -2   2         18.09         20.36         3.28 o
  -4  -2   2        155.33        162.58         7.23 o
  -3  -2   2          0.07          6.54         2.46 o
  -2  -2   2         63.09         43.40         3.48 o
  -1  -2   2        338.97        429.16        12.91 o
   0  -2   2        337.51        365.83        10.45 o
   1  -2   2       6117.71       6224.64       140.18 o
   2  -2   2        362.98        316.03        11.07 o
   3  -2   2        538.17        525.15         9.07 o
   4  -2   2       3264.90       3382.78        28.11 o
   5  -2   2        940.22        952.09        16.04 o
   6  -2   2        283.27        303.07        12.41 o
   7  -2   2         23.06         23.66         6.21 o
  -7  -1   2          3.76          2.52         4.47 o
  -6  -1   2         58.30         52.17         6.45 o
  -5  -1   2        118.51        103.77         6.41 o
  -4  -1   2        671.35        673.32        12.36 o
  -3  -1   2        391.91        391.86         8.96 o
  -1  -1   2        505.44        518.93        10.45 o
   1  -1   2         37.23         37.47         5.53 o
   2  -1   2        453.80        480.17         7.97 o
   3  -1   2        489.77        505.64        10.70 o
   4  -1   2          0.04         -0.39         1.45 o
   5  -1   2         38.69         39.12         4.94 o
   6  -1   2         90.88         89.33         6.67 o
   7  -1   2         10.23          7.25         3.71 o
  -7   0   2        183.63        189.40        11.19 o
  -6   0   2        468.28        430.84        14.40 o
  -5   0   2       1394.06       1387.38        23.06 o
  -4   0   2        274.70        268.80         6.53 o
  -3   0   2       2920.20       3071.85        71.01 o
   0   0   2        553.49        553.36        11.07 o
   1   0   2        154.80        160.88         3.71 o
   2   0   2       1408.45       1406.20        20.30 o
   3   0   2       4408.08       4425.89        42.32 o
   4   0   2        724.72        722.84        13.20 o
   5   0   2        715.91        724.77        11.72 o
   6   0   2        725.75        784.12        12.78 o
   7   0   2        126.54        123.53         7.29 o
  -7   1   2         18.82         20.90        10.45 o
  -6   1   2         15.83         11.26         4.59 o
  -5   1   2         50.50         55.40         5.90 o
  -4   1   2         67.14         76.71         4.17 o
  -3   1   2        149.43        139.29         4.49 o
  -2   1   2       2828.98       2887.21        39.35 o
  -1   1   2       1141.57       1055.07        22.13 o
   0   1   2        551.10        526.92        11.68 o
   1   1   2       1192.08       1189.10        31.36 o
   2   1   2        327.51        321.98         5.80 o
   3   1   2        137.87        131.22         5.67 o
   4   1   2        167.19        173.56         5.10 o
   5   1   2         26.00         27.09         3.00 o
   6   1   2          2.31          4.52         2.61 o
   7   1   2          0.78          0.50         3.24 o
  -6   2   2        235.03        243.69        13.02 o
  -5   2   2        832.58        770.64        37.72 o
  -4   2   2       3242.46       3232.27        29.64 o
  -3   2   2       2122.10       2184.89        22.59 o
  -2   2   2       1936.24       1887.27        22.25 o
   0   2   2       2502.11       2575.67        40.27 o
   1   2   2       8909.10       9352.37       152.79 o
   2   2   2       1240.02       1372.04        23.34 o
   3   2   2        785.31        777.80        14.92 o
   4   2   2        990.22       1021.36        12.08 o
   5   2   2       1690.40       1722.63        18.36 o
   6   2   2         94.38         99.73         6.19 o
   7   2   2        140.92        157.15         7.56 o
  -6   3   2          2.29          0.61         6.76 o
  -5   3   2         30.26         23.05         5.86 o
  -4   3   2         14.43         12.99         2.37 o
  -3   3   2        145.94        153.03         3.86 o
  -2   3   2         44.23         50.32         2.97 o
  -1   3   2       1588.48       1618.53        26.35 o
   0   3   2       3420.28       3531.85        79.62 o
   1   3   2       1986.61       1991.21       108.21 o
   2   3   2       1737.24       1787.20        38.12 o
   3   3   2        189.61        192.55        15.37 o
   4   3   2        373.64        378.33         7.05 o
   5   3   2         70.13         69.95         3.89 o
   6   3   2          7.34         13.35         2.88 o
   7   3   2         21.51         14.57         4.23 o
  -6   4   2         60.97         51.65        12.91 o
  -5   4   2        408.63        427.45        15.25 o
  -4   4   2       3275.58       3260.49        34.26 o
  -3   4   2        719.69        700.25         9.72 o
  -2   4   2       3546.33       3461.81        26.00 o
  -1   4   2       3025.72       2920.62        33.37 o
   0   4   2       7093.53       7515.64        94.52 o
   1   4   2         30.78         46.03         4.30 o
   2   4   2         29.80         44.53         3.59 o
   3   4   2        259.03        285.60         8.41 o
   4   4   2        106.23        110.49         5.11 o
   5   4   2        990.22        975.63        11.50 o
   6   4   2        148.85        161.55         6.20 o
   7   4   2         99.94        102.49         7.79 o
  -5   5   2        125.49        136.46         8.37 o
  -4   5   2        274.59        272.19         7.97 o
  -3   5   2         14.16         15.00         1.79 o
  -2   5   2        773.45        786.19         9.18 o
  -1   5   2         73.05         86.06         3.13 o
   0   5   2        715.67        780.69        16.19 o
   1   5   2       1739.32       1667.41        23.07 o
   2   5   2       2710.41       2724.50        47.08 o
   3   5   2       1619.06       1678.61        21.54 o
   4   5   2        529.36        522.54        12.08 o
   5   5   2          8.04         11.48         2.31 o
   6   5   2        252.13        266.96         7.68 o
   7   5   2         25.29         21.33         5.38 o
  -5   6   2        135.85        131.72         8.82 o
  -4   6   2        986.10        972.69        19.13 o
  -3   6   2        586.15        579.56         9.61 o
  -2   6   2       1087.90       1083.66        10.86 o
  -1   6   2       1231.08       1185.72        12.12 o
   0   6   2       3196.19       3263.41        27.83 o
   1   6   2       2603.36       2611.06        21.93 o
   2   6   2        909.30        894.17        12.02 o
   3   6   2         28.10         35.49         3.53 o
   4   6   2         35.13         37.73         4.32 o
   5   6   2        292.04        294.36         7.36 o
   6   6   2          1.37          2.37         2.67 o
   7   6   2         16.29         20.29        12.30 o
  -6   7   2        143.74        195.52        20.29 o
  -5   7   2         12.86          7.43         5.60 o
  -4   7   2       1036.77       1032.58        19.48 o
  -3   7   2         54.45         55.97         3.52 o
  -2   7   2        112.70        101.26         3.96 o
  -1   7   2         70.40         71.48         2.78 o
   0   7   2        616.61        671.49         7.33 o
   1   7   2        103.14         96.34         4.78 o
   2   7   2        585.19        588.89         9.79 o
   3   7   2        787.09        858.17        12.09 o
   4   7   2        857.22        882.07        16.75 o
   5   7   2         83.60         89.82         7.00 o
   6   7   2        310.64        322.27        12.24 o
   7   7   2         17.41          4.88         7.35 o
  -5   8   2        121.82        119.30         9.42 o
  -4   8   2         17.76         21.29         4.49 o
  -3   8   2         96.52         94.85         5.73 o
  -2   8   2        755.80        709.22         9.77 o
  -1   8   2        225.02        239.82         5.09 o
   0   8   2        570.05        561.57         6.61 o
   1   8   2        988.86        978.83        11.52 o
   2   8   2        733.15        699.32        12.38 o
   3   8   2       1191.90       1170.19        19.38 o
   4   8   2         12.58         13.47         3.11 o
   5   8   2          1.43          7.96         3.05 o
   6   8   2          2.63          5.78         5.00 o
  -5   9   2        153.06        135.88        16.60 o
  -4   9   2        127.38        121.28         6.47 o
  -3   9   2        243.09        232.11         7.15 o
  -2   9   2         85.57         93.04         6.72 o
  -1   9   2        145.74        123.94         4.20 o
   0   9   2       1684.48       1585.67        18.61 o
   1   9   2       1291.43       1240.69        16.31 o
   2   9   2        236.41        232.40         7.65 o
   3   9   2          2.31          1.94         2.64 o
   4   9   2        124.07        110.13         8.96 o
   5   9   2        110.76        121.80         8.54 o
   6   9   2        239.29        221.76        19.06 o
  -5  10   2          0.59         11.68         9.84 o
  -4  10   2          7.54          9.76         3.98 o
  -3  10   2          1.85          4.09         2.51 o
  -2  10   2        328.18        292.07         7.14 o
  -1  10   2         18.98         23.25         2.65 o
   0  10   2         99.59        102.42         4.42 o
   1  10   2        215.09        199.83         6.02 o
   2  10   2        524.76        516.46        11.84 o
   3  10   2        242.25        224.67        14.41 o
   4  10   2         83.42         89.77         9.34 o
   5  10   2        141.20        140.88         8.76 o
   6  10   2         17.73         30.14         8.03 o
  -4  11   2        107.03        130.14        10.84 o
  -3  11   2        430.47        416.76         9.46 o
  -2  11   2          5.63          6.24         2.67 o
  -1  11   2        284.93        256.31         8.16 o
   0  11   2        309.75        316.83         7.35 o
   1  11   2         64.66         61.25         5.77 o
   2  11   2          2.10          4.16         3.62 o
   3  11   2         82.34         81.05         8.90 o
   4  11   2         44.75         25.97         8.92 o
   5  11   2        106.95        118.34        18.33 o
   6  11   2          2.33          5.53         9.84 o
  -4  12   2         13.87         14.30         6.73 o
  -3  12   2         33.19         32.24         4.10 o
  -2  12   2          2.40          1.08         3.10 o
  -1  12   2          5.13          7.79         2.90 o
   0  12   2        149.00        139.45         6.19 o
   1  12   2         16.65         18.14         5.65 o
   2  12   2        159.18        156.84        21.83 o
   3  12   2        123.64        135.88        15.37 o
   4  12   2         49.21         32.33         7.52 o
   5  12   2         34.59         39.67         8.30 o
  -3  13   2          3.68         -1.30         5.76 o
  -2  13   2        377.37        409.55        11.89 o
  -1  13   2        244.63        252.68         9.36 o
   0  13   2         11.87         13.52         5.59 o
   1  13   2         71.42         58.41        11.68 o
   2  13   2          3.83          1.84         5.22 o
   3  13   2         77.56         47.34        12.30 o
   5  13   2         62.61         53.49        13.53 o
  -3  14   2         29.49         25.02        13.53 o
  -2  14   2         28.88         22.13         9.22 o
  -1  14   2          0.01          2.91         4.37 o
   0  14   2          1.61         -3.80         5.86 o
   1  14   2         57.53         64.56        12.30 o
   2  14   2         71.98         54.05        13.83 o
  -2  15   2         41.63         46.73        11.68 o
  -1  15   2        115.94        131.94        12.15 o
   0  15   2        101.51        108.83        16.60 o
   1  15   2         10.64          6.76         9.84 o
   2  15   2         52.95         42.42        12.91 o
  -3 -15   3         84.11         92.84        16.60 o
  -2 -15   3        101.97         99.01        11.08 o
  -1 -15   3         32.09         27.67        11.07 o
   0 -15   3        152.25        159.30        12.82 o
   1 -15   3         50.24         59.38        13.22 o
  -3 -14   3        222.60        257.79        14.96 o
  -2 -14   3        114.45        122.47         9.68 o
  -1 -14   3         64.24         54.50         8.47 o
   0 -14   3         42.48         37.19         6.22 o
   1 -14   3         91.32         86.06         8.28 o
   2 -14   3          6.64         12.30         9.84 o
   3 -14   3         17.17         20.29        11.07 o
  -3 -13   3          4.23          0.05         4.84 o
  -2 -13   3         52.26         52.70         6.73 o
  -1 -13   3         85.37         99.64         8.27 o
   0 -13   3        223.95        228.68         7.47 o
   1 -13   3        106.25        108.52         6.58 o
   2 -13   3         99.35         92.86         5.71 o
   3 -13   3         30.09         26.13         7.39 o
  -4 -12   3        120.06         89.77        15.37 o
  -3 -12   3        136.62        145.57        10.40 o
  -2 -12   3        169.17        184.58         8.43 o
  -1 -12   3        172.14        172.30         9.33 o
   0 -12   3         54.94         63.01         4.48 o
   1 -12   3        349.83        336.65        10.73 o
   2 -12   3        128.31        115.73         6.00 o
   3 -12   3         41.42         42.06         4.27 o
   4 -12   3         95.95        104.52        15.37 o
  -5 -11   3         29.32         12.91         9.22 o
  -4 -11   3        120.81         90.38        14.76 o
  -3 -11   3         54.48         47.69         8.92 o
  -2 -11   3          0.89         12.31         4.01 o
  -1 -11   3         20.39         14.08         4.07 o
   0 -11   3         23.70         27.43         3.03 o
   1 -11   3        193.23        216.38         6.69 o
   2 -11   3         59.82         61.08         4.31 o
   3 -11   3        194.45        188.77         6.79 o
   4 -11   3        287.44        290.40        14.12 o
  -5 -10   3          7.15         -2.46         7.99 o
  -4 -10   3        144.53        141.41        15.37 o
  -3 -10   3         53.64         61.22        13.22 o
  -2 -10   3       1755.05       1660.41        23.08 o
  -1 -10   3        300.53        314.45         7.32 o
   0 -10   3         73.85         72.89         4.15 o
   1 -10   3       1208.60       1198.90        14.08 o
   2 -10   3         42.05         37.93         3.34 o
   3 -10   3        263.23        250.45         6.18 o
   4 -10   3          0.09          2.49         3.43 o
   5 -10   3          2.97         -3.07         5.65 o
  -5  -9   3         72.76         78.70        13.53 o
  -4  -9   3         43.59         30.74         9.22 o
  -3  -9   3        323.98        312.23        11.07 o
  -2  -9   3        286.99        276.90         9.77 o
  -1  -9   3          3.55          5.63         1.99 o
   0  -9   3         90.48         98.67         4.28 o
   1  -9   3          1.83          7.15         2.26 o
   2  -9   3         19.41         28.99         4.99 o
   3  -9   3        424.85        415.54         7.35 o
   4  -9   3        116.18        118.10         6.91 o
   5  -9   3        141.48        136.81        11.30 o
  -5  -8   3          1.99          6.15         7.99 o
  -4  -8   3          8.21          7.03         6.76 o
  -3  -8   3         10.79         11.74         6.15 o
  -2  -8   3        455.19        409.79        10.90 o
  -1  -8   3       1897.65       1945.44        18.29 o
   0  -8   3       1438.67       1426.88        14.98 o
   1  -8   3        130.28        124.94         6.57 o
   2  -8   3       1124.80       1101.02        13.90 o
   3  -8   3        419.52        397.67         7.19 o
   4  -8   3        398.58        393.00        10.30 o
   5  -8   3        200.73        197.04        10.16 o
  -5  -7   3        153.08        154.54        15.75 o
  -4  -7   3        802.83        827.71        16.56 o
  -3  -7   3        306.30        329.35        13.48 o
  -2  -7   3          8.55         12.91         6.15 o
  -1  -7   3        514.38        543.94         8.55 o
   0  -7   3        374.10        389.60         6.65 o
   1  -7   3        387.20        388.12         5.96 o
   2  -7   3         74.89         82.69         4.01 o
   3  -7   3        409.01        381.12         7.27 o
   4  -7   3         26.00         28.64         3.82 o
   5  -7   3        116.59        114.81         8.06 o
  -6  -6   3         90.69        104.99        12.91 o
  -5  -6   3          7.00          1.37         3.21 o
  -4  -6   3        222.95        227.84         7.27 o
  -3  -6   3        174.21        180.75         6.15 o
  -2  -6   3        390.83        399.84        17.83 o
  -1  -6   3         16.19          4.85         1.64 o
   0  -6   3       1011.92       1055.41        13.25 o
   1  -6   3       2014.10       2013.43        19.06 o
   2  -6   3        830.84        802.64        10.66 o
   3  -6   3        439.65        430.04         8.99 o
   4  -6   3        804.96        766.84        15.62 o
   5  -6   3        246.77        243.02        10.86 o
  -6  -5   3        137.53        138.06         8.10 o
  -5  -5   3        207.21        191.93         8.41 o
  -4  -5   3       1040.81       1064.56        14.05 o
  -3  -5   3       1157.38       1169.39        15.16 o
  -2  -5   3       2202.80       2239.67        30.73 o
  -1  -5   3         44.45         53.04         4.11 o
   0  -5   3        985.90       1022.13        18.63 o
   1  -5   3        154.33        129.52         3.73 o
   2  -5   3       1245.50       1362.61        15.73 o
   3  -5   3          0.31          1.54         1.62 o
   4  -5   3         57.21         55.42         3.78 o
   5  -5   3        220.67        208.15         9.94 o
   6  -5   3         74.45         78.84         8.44 o
  -7  -4   3        124.66         85.46        14.14 o
  -6  -4   3        188.64        188.26         8.65 o
  -5  -4   3        164.30        171.91         8.09 o
  -4  -4   3       1258.24       1264.72        15.25 o
  -3  -4   3         32.02         23.10         2.67 o
  -2  -4   3        123.71        134.80         4.88 o
  -1  -4   3         32.47         20.89         3.07 o
   0  -4   3        413.01        406.73        20.60 o
   1  -4   3        133.02        147.65         5.65 o
   2  -4   3        609.65        565.53        10.04 o
   3  -4   3       1006.54        974.31        13.50 o
   4  -4   3        591.33        588.23        11.22 o
   5  -4   3        289.81        307.32         8.71 o
   6  -4   3        119.90        128.53         9.14 o
  -7  -3   3         28.80         18.03         6.31 o
  -6  -3   3        170.92        161.24         8.16 o
  -5  -3   3        801.00        788.88        12.68 o
  -4  -3   3        438.49        447.04         7.64 o
  -3  -3   3       2231.93       2300.37        23.35 o
  -2  -3   3       1537.53       1586.18        25.87 o
  -1  -3   3       6111.96       6229.56       113.75 o
   0  -3   3       6539.31       6843.17       121.74 o
   1  -3   3         60.87         35.05         3.69 o
   3  -3   3          5.71         10.84         1.95 o
   4  -3   3        380.48        400.10         9.21 o
   5  -3   3        468.76        469.48        11.34 o
   6  -3   3          0.38          2.61         3.59 o
   7  -3   3         33.10         19.44         8.61 o
  -7  -2   3         62.18         43.68        10.72 o
  -6  -2   3        264.18        274.35        10.01 o
  -5  -2   3        800.61        798.85        15.59 o
  -4  -2   3        832.24        847.02        12.90 o
  -3  -2   3        538.58        570.60         9.74 o
  -2  -2   3        460.00        496.18        15.99 o
   1  -2   3        719.42        735.35        24.59 o
   3  -2   3         91.22         81.28         5.65 o
   4  -2   3        628.74        652.54        10.59 o
   5  -2   3        220.30        224.94         7.17 o
   6  -2   3        189.72        193.77         8.97 o
   7  -2   3         48.37         37.53         7.58 o
  -7  -1   3         66.66         76.29         8.43 o
  -6  -1   3         63.17         60.07        11.68 o
  -5  -1   3         90.64         89.45         7.45 o
  -4  -1   3        795.54        806.13        13.34 o
  -3  -1   3       1707.69       1734.35        19.81 o
  -1  -1   3       4795.23       5131.20        58.26 o
   0  -1   3        450.00        462.14         7.83 o
   1  -1   3      60377.02      61275.55       766.86 o
   2  -1   3        247.49        243.48         7.99 o
   3  -1   3        237.70        259.96         6.47 o
   4  -1   3        400.95        415.66         7.71 o
   5  -1   3         53.28         47.54         3.98 o
   6  -1   3         30.81         34.88         3.90 o
   7  -1   3          7.75          6.43         3.67 o
  -7   0   3         82.71         77.02        23.36 o
  -6   0   3        109.37        106.38         8.75 o
  -5   0   3        436.50        444.79        13.10 o
  -4   0   3        686.41        697.62        10.81 o
  -3   0   3       1019.35       1046.38        19.98 o
  -2   0   3       3094.23       3525.49        57.79 o
  -1   0   3        630.04        705.84        14.76 o
   0   0   3         83.94         76.25         2.61 o
   1   0   3        105.00        109.40         2.89 o
   2   0   3         68.27         60.50         3.38 o
   3   0   3        219.55        217.71         5.88 o
   4   0   3         51.09         57.76         3.51 o
   5   0   3        159.81        153.51         8.11 o
   6   0   3        101.65        101.38         5.39 o
   7   0   3         79.62         72.73         7.93 o
  -7   1   3        189.99        202.28        19.67 o
  -6   1   3        151.02        155.63        11.08 o
  -5   1   3          7.25          8.87         3.39 o
  -4   1   3        146.58        132.70         7.84 o
  -3   1   3         34.82         37.28         2.40 o
  -2   1   3       8640.52       9066.20       111.30 o
  -1   1   3       2797.25       2787.07        52.88 o
   1   1   3      24905.01      23946.75       360.41 o
   2   1   3       4534.26       4761.40        47.21 o
   3   1   3       4954.66       4944.62        56.07 o
   4   1   3        122.55        112.87         4.14 o
   5   1   3        858.88        891.35        12.35 o
   6   1   3        111.06        108.70         5.70 o
   7   1   3         49.93         46.05         4.92 o
  -6   2   3        126.89        120.57        17.52 o
  -5   2   3        188.18        198.21        11.25 o
  -4   2   3        131.53        142.89         5.80 o
  -3   2   3        703.08        727.16         9.78 o
  -2   2   3        807.95        890.76        16.94 o
  -1   2   3       2818.34       2791.79        53.49 o
   0   2   3       2998.69       2999.81        54.72 o
   1   2   3         51.82         55.40         3.04 o
   2   2   3        532.96        545.38        10.73 o
   3   2   3          0.20          0.92         1.61 o
   4   2   3          0.70          0.22         1.38 o
   5   2   3         67.12         63.00         3.44 o
   6   2   3         16.99          9.82         2.71 o
   7   2   3         59.96         51.07         5.13 o
  -5   3   3        338.85        326.70        11.32 o
  -4   3   3          8.94         10.55         2.57 o
  -3   3   3         21.97         27.76         2.24 o
  -2   3   3        356.79        363.60         6.24 o
  -1   3   3          5.03         10.45         3.07 o
   0   3   3       4283.98       3816.93        69.48 o
   1   3   3       4818.28       3625.10        63.94 o
   2   3   3       3461.59       3622.97        53.88 o
   3   3   3        535.11        518.70        11.60 o
   4   3   3       1503.20       1524.32        14.67 o
   5   3   3       1162.77       1166.78        12.75 o
   6   3   3         42.71         42.82         3.71 o
   7   3   3         45.23         42.90         4.78 o
  -6   4   3          6.70          1.84         7.99 o
  -5   4   3          7.38         11.07         4.78 o
  -4   4   3        125.38        131.98         5.13 o
  -3   4   3        397.87        412.41         7.70 o
  -2   4   3        684.37        667.93         8.20 o
  -1   4   3        237.71        212.13         6.92 o
   0   4   3        672.48        635.42        12.96 o
   1   4   3       3044.78       3008.24        41.13 o
   2   4   3       1641.68       1666.33        34.12 o
   3   4   3         31.19         20.17         2.23 o
   4   4   3        124.80        111.09         4.70 o
   5   4   3         58.57         58.08         3.47 o
   6   4   3          0.82         -0.16         2.28 o
   7   4   3         18.04         11.76         4.01 o
  -5   5   3        172.10        164.82        11.03 o
  -4   5   3        511.18        516.26        12.71 o
  -3   5   3         61.49         63.60         4.22 o
  -2   5   3         80.57         82.46         5.35 o
  -1   5   3       2973.98       3264.64        27.13 o
   0   5   3        180.85        212.23         5.59 o
   1   5   3        119.66        127.16         4.94 o
   2   5   3        180.67        196.38         6.12 o
   3   5   3       2037.19       2073.46        24.94 o
   4   5   3        208.68        207.49         6.10 o
   5   5   3         67.04         71.60         6.62 o
   6   5   3        404.86        402.75         9.83 o
   7   5   3         56.10         47.88         6.40 o
  -6   6   3          0.42          1.23         7.99 o
  -5   6   3        119.47        102.21         9.39 o
  -4   6   3        241.83        229.32         9.19 o
  -3   6   3        161.88        164.71         4.93 o
  -2   6   3       1111.60       1040.93        11.80 o
  -1   6   3        237.96        200.42         4.83 o
   0   6   3       1126.39       1146.94        12.72 o
   1   6   3         94.66         80.35         3.28 o
   2   6   3       1300.75       1370.64        16.15 o
   3   6   3        630.15        623.24        10.83 o
   4   6   3        360.79        346.40         7.92 o
   5   6   3        333.39        333.84         9.49 o
   6   6   3         53.15         49.59         4.54 o
   7   6   3          0.70          6.15        10.45 o
  -6   7   3        163.09        147.56        19.06 o
  -5   7   3        132.56        143.17         9.94 o
  -4   7   3        219.31        230.36         9.55 o
  -3   7   3         73.33         86.30         5.57 o
  -2   7   3        242.57        263.60         6.05 o
  -1   7   3        337.98        362.35         6.44 o
   0   7   3         26.06         28.07         2.12 o
   1   7   3        219.16        220.36         4.75 o
   2   7   3         66.62         66.77         3.84 o
   3   7   3         77.71         95.47         4.43 o
   4   7   3        150.56        144.08         5.93 o
   5   7   3         74.90         81.71         5.60 o
   6   7   3          4.65          5.15         2.89 o
   7   7   3         47.58         29.51        13.53 o
  -5   8   3         10.26         15.80         5.20 o
  -4   8   3         15.72         14.10         3.45 o
  -3   8   3         49.96         42.00         3.13 o
  -2   8   3         34.07         31.64         2.84 o
  -1   8   3        632.30        614.06         8.80 o
   0   8   3        213.91        199.52         4.34 o
   1   8   3       2545.23       2422.00        32.08 o
   2   8   3         93.57        104.48         4.90 o
   3   8   3          8.14          7.95         2.97 o
   4   8   3       1227.41       1204.13        16.47 o
   5   8   3        312.66        345.93         9.38 o
   6   8   3        183.84        171.11        10.86 o
  -5   9   3         68.37         60.87        12.30 o
  -4   9   3         52.22         53.34         5.70 o
  -3   9   3        333.69        335.18         7.18 o
  -2   9   3         43.69         53.10         4.12 o
  -1   9   3        282.55        273.66         5.70 o
   0   9   3        116.65        109.82         4.31 o
   1   9   3        283.84        305.57         8.37 o
   2   9   3         24.97         28.91         5.65 o
   3   9   3         62.65         48.25         5.41 o
   4   9   3         18.10         20.42         3.72 o
   5   9   3          4.84          0.90         2.98 o
   6   9   3          6.56          6.08         5.26 o
  -5  10   3        153.82        154.94        18.45 o
  -4  10   3        134.82        144.06         9.22 o
  -3  10   3         95.57         88.68         4.66 o
  -2  10   3         68.95         74.60         4.07 o
  -1  10   3          0.18          0.34         1.94 o
   0  10   3         51.09         50.16         3.54 o
   1  10   3       2065.56       2076.45        25.81 o
   2  10   3         10.65         10.16         3.75 o
   3  10   3        540.03        578.04        18.69 o
   4  10   3        235.88        254.47        14.62 o
   5  10   3        186.77        184.73         9.06 o
   6  10   3         84.64         90.38        16.60 o
  -4  11   3         15.80         11.81        13.53 o
  -3  11   3         17.12         19.02         3.58 o
  -2  11   3        195.23        205.15         6.58 o
  -1  11   3        187.26        188.04         6.52 o
   0  11   3        115.57        116.31         6.94 o
   1  11   3        434.27        453.18        13.49 o
   2  11   3          8.64         17.44         5.42 o
   3  11   3         64.16         66.36         8.47 o
   4  11   3         10.46          7.69         4.02 o
   5  11   3          9.87         14.79         5.15 o
   6  11   3          2.63         11.68         9.22 o
  -4  12   3        124.07        113.71        11.08 o
  -3  12   3        466.02        496.21        12.77 o
  -2  12   3        106.78        106.23         5.56 o
  -1  12   3         12.65         10.27         3.34 o
   0  12   3         25.75         25.75         4.07 o
   1  12   3          1.28         -3.78         7.07 o
   2  12   3         12.86         16.91         5.65 o
   3  12   3         42.34         36.28        10.45 o
   4  12   3        144.81         95.92        14.76 o
   5  12   3        484.58        555.32        21.95 o
  -3  13   3          4.36          1.84         5.86 o
  -2  13   3         19.95         17.27         4.10 o
  -1  13   3         87.78         83.96         7.10 o
   0  13   3        238.96        217.24        12.51 o
   1  13   3        106.17         95.92        14.14 o
   2  13   3        157.23        179.57        11.90 o
   3  13   3         23.56         21.52        10.45 o
   5  13   3         29.19         30.13        11.68 o
  -3  14   3        283.13        301.27        15.22 o
  -2  14   3        113.42        115.59        14.76 o
  -1  14   3        198.85        210.34         9.27 o
   0  14   3         18.39          7.99         6.52 o
   1  14   3         69.29         56.57        12.91 o
   2  14   3         35.20         27.30        11.37 o
  -2  15   3         47.71         29.51        11.07 o
  -1  15   3          3.26         11.60         6.64 o
   0  15   3         67.25         53.49        13.53 o
   1  15   3         45.07         28.90        11.68 o
   2  15   3        108.93        110.67        16.60 o
  -3 -15   4        103.84        120.51        17.83 o
  -2 -15   4         37.43         41.81         8.90 o
  -1 -15   4         78.92         81.25        24.90 o
   0 -15   4         11.60          6.76         6.96 o
  -3 -14   4        145.20        188.91        13.89 o
  -2 -14   4         90.84         90.22         8.63 o
  -1 -14   4        209.85        204.37        16.60 o
   0 -14   4        136.81        121.24         8.05 o
   1 -14   4         32.84         23.34        15.06 o
   2 -14   4         57.94         39.35        12.30 o
   3 -14   4         11.23         22.75        11.07 o
  -3 -13   4         45.14         42.73         6.69 o
  -2 -13   4         33.43         34.02         6.01 o
  -1 -13   4        100.74        110.20         9.89 o
   0 -13   4         21.12         18.87         3.92 o
   1 -13   4        144.08        142.85         7.98 o
   2 -13   4        101.39         96.21         6.43 o
   3 -13   4         93.88         95.73         8.50 o
  -4 -12   4         48.12         55.95        12.91 o
  -3 -12   4         82.35         82.81         7.92 o
  -2 -12   4         77.54         77.73         7.19 o
  -1 -12   4        270.25        284.50        14.12 o
   0 -12   4        202.80        215.71         6.90 o
   1 -12   4        218.22        209.52         6.96 o
   2 -12   4        133.39        150.85         6.80 o
   3 -12   4         98.53         82.92         5.44 o
   4 -12   4          8.48          1.23         8.61 o
  -4 -11   4        358.97        365.83        23.98 o
  -3 -11   4        250.71        217.65        17.83 o
  -2 -11   4        107.22         91.56         7.29 o
  -1 -11   4         23.06         16.07         3.67 o
   0 -11   4          2.48         -0.26         2.56 o
   1 -11   4        272.86        275.73         7.17 o
   2 -11   4        275.91        258.68         7.79 o
   3 -11   4        135.92        120.05         5.51 o
   4 -11   4        139.61        143.83        15.99 o
  -5 -10   4         18.47         31.36        11.07 o
  -4 -10   4          2.26          9.22         7.38 o
  -3 -10   4        112.02        115.54        17.52 o
  -2 -10   4          3.59          8.51         3.95 o
  -1 -10   4        352.59        357.52         7.80 o
   0 -10   4         54.59         56.02         3.86 o
   1 -10   4        377.88        388.02         8.78 o
   2 -10   4        309.49        318.64         9.21 o
   3 -10   4         90.80         99.41         4.52 o
   4 -10   4         44.82         42.89         5.77 o
   5 -10   4         33.51         32.59        11.07 o
  -5  -9   4        341.58        369.52        25.21 o
  -4  -9   4        175.45        219.02        12.78 o
  -3  -9   4       1135.02       1200.57        28.35 o
  -2  -9   4        812.70        819.40        16.61 o
  -1  -9   4        309.79        346.02         9.30 o
   0  -9   4         37.63         32.39         2.70 o
   1  -9   4        197.32        198.54         6.19 o
   2  -9   4         25.23         20.69         2.82 o
   3  -9   4         96.21         89.85         4.39 o
   4  -9   4         67.76         56.38         6.16 o
   5  -9   4        106.59        117.84        10.87 o
  -5  -8   4          2.73         -0.61         7.38 o
  -4  -8   4          2.27          3.07         6.76 o
  -3  -8   4         90.69         79.77         8.26 o
  -2  -8   4        100.43        111.83        19.67 o
  -1  -8   4         34.81         45.25         3.04 o
   0  -8   4         33.91         34.75         2.21 o
   1  -8   4       1386.45       1358.32        15.81 o
   2  -8   4        124.41        123.43         5.04 o
   3  -8   4        116.33        123.06         5.48 o
   4  -8   4         59.14         56.72         5.14 o
   5  -8   4         94.45        107.06         8.16 o
  -6  -7   4         99.42        114.36        15.37 o
  -5  -7   4        251.16        241.35        15.05 o
  -4  -7   4       1777.62       1776.30        33.33 o
  -3  -7   4        910.56        974.20        19.40 o
  -2  -7   4        989.23       1055.30        30.43 o
  -1  -7   4       1309.68       1411.49        18.13 o
   0  -7   4        598.21        667.99         9.06 o
   1  -7   4       1359.66       1356.22        12.84 o
   2  -7   4         31.76         30.88         2.78 o
   3  -7   4        101.02        106.09         4.86 o
   4  -7   4          4.86          2.87         2.74 o
   5  -7   4          2.79         -1.34         4.72 o
  -6  -6   4        134.56        119.91        11.47 o
  -5  -6   4        241.13        247.12         9.78 o
  -4  -6   4          7.19         12.46         2.91 o
  -3  -6   4        459.17        455.68        10.86 o
  -2  -6   4         26.18         36.16         3.70 o
  -1  -6   4        612.46        658.28        10.38 o
   0  -6   4          1.38         10.15         1.74 o
   1  -6   4        261.64        276.54         5.25 o
   2  -6   4        439.66        460.71         7.14 o
   3  -6   4        335.68        362.22         9.05 o
   4  -6   4        164.03        168.46         6.15 o
   5  -6   4         38.03         49.55        18.75 o
  -6  -5   4          2.18          1.93         4.23 o
  -5  -5   4         30.43         34.26         5.77 o
  -4  -5   4       1008.16       1003.29        15.41 o
  -3  -5   4       1700.38       1692.45        22.09 o
  -2  -5   4       2799.28       2977.18        31.71 o
  -1  -5   4        339.47        317.80         7.76 o
   0  -5   4       4064.14       4231.98        45.59 o
   1  -5   4       1113.31       1127.07        22.54 o
   2  -5   4       1308.62       1334.81        16.45 o
   3  -5   4        297.73        288.95         6.48 o
   4  -5   4          4.39          1.90         2.43 o
   5  -5   4          1.09         -0.52         5.23 o
   6  -5   4          0.05         -4.99         4.99 o
  -6  -4   4        661.99        671.58        22.12 o
  -5  -4   4        737.75        739.96        13.66 o
  -4  -4   4        444.06        442.00         8.57 o
  -3  -4   4       2825.78       2829.50        32.77 o
  -2  -4   4        483.65        490.09         9.77 o
  -1  -4   4       1070.99       1060.80        15.30 o
   0  -4   4        340.47        442.23        19.37 o
   1  -4   4       1049.27       1056.84        22.75 o
   2  -4   4        107.34        134.21         4.97 o
   3  -4   4        409.38        460.46         8.83 o
   4  -4   4        570.20        591.21        10.19 o
   5  -4   4         13.83          6.82         2.91 o
   6  -4   4        281.76        289.34        19.07 o
  -7  -3   4         41.00         18.45         9.84 o
  -6  -3   4        153.48        156.28         9.36 o
  -5  -3   4          7.95          7.29         2.78 o
  -4  -3   4        156.51        147.75         5.82 o
  -3  -3   4        176.75        172.80         5.86 o
  -2  -3   4        760.10        792.33        16.30 o
  -1  -3   4       1845.59       1816.24        38.12 o
   0  -3   4       3839.43       4191.37        78.08 o
   2  -3   4        929.77        861.39        22.13 o
   3  -3   4        773.65        775.15        11.43 o
   4  -3   4        843.92        839.56        12.47 o
   5  -3   4         24.25         19.07         3.29 o
   6  -3   4          2.00         -0.77         3.98 o
   7  -3   4          0.08          3.15         7.35 o
  -7  -2   4         32.99         13.28        12.91 o
  -6  -2   4        412.22        423.18        20.68 o
  -5  -2   4        220.47        225.55        11.55 o
  -4  -2   4       1277.70       1289.82        15.99 o
  -3  -2   4        636.80        630.81        10.67 o
  -2  -2   4        284.11        267.46        11.68 o
  -1  -2   4       5527.17       5541.55        91.00 o
   0  -2   4        241.82        223.80         7.99 o
   3  -2   4       1042.67       1050.54        31.36 o
   4  -2   4          7.49          5.19         1.81 o
   5  -2   4         23.64         21.38         3.06 o
   6  -2   4        212.00        211.27         9.22 o
   7  -2   4        136.64        141.93        11.64 o
  -6  -1   4        131.46        135.84        11.08 o
  -5  -1   4         24.26         25.09         3.51 o
  -4  -1   4        167.57        167.60         5.08 o
  -3  -1   4        104.80         93.74         4.44 o
  -1  -1   4         94.23         79.93         3.04 o
   0  -1   4        360.22        323.72         6.96 o
   1  -1   4       2223.90       2269.80        33.66 o
   2  -1   4        698.09        697.84        17.22 o
   3  -1   4       1104.26       1059.14        14.39 o
   4  -1   4        634.14        651.15         9.55 o
   5  -1   4        489.56        490.80         9.52 o
   6  -1   4         67.45         61.82         4.88 o
   7  -1   4         47.25         39.10         4.89 o
  -6   0   4        144.51        147.56        11.28 o
  -5   0   4         28.40         41.23         6.09 o
  -4   0   4        423.64        426.86         8.39 o
  -3   0   4       2305.15       2208.24        27.53 o
  -1   0   4        756.76        741.50        15.99 o
   0   0   4       4570.01       3981.09        67.02 o
   1   0   4      10877.13      11213.40       111.25 o
   2   0   4        313.38        262.62        10.14 o
   3   0   4        234.46        234.53         6.32 o
   4   0   4         11.19         18.73         1.99 o
   5   0   4         19.28         12.54         2.42 o
   6   0   4        118.07        101.31         5.37 o
   7   0   4         11.57         12.83         3.98 o
  -6   1   4        274.45        284.23        38.43 o
  -5   1   4         58.52         48.74         5.47 o
  -4   1   4         87.48         86.17         5.05 o
  -3   1   4        259.79        241.24         5.42 o
  -2   1   4        490.53        528.15        17.22 o
  -1   1   4        242.56        290.20        11.07 o
   1   1   4         23.67         18.45         3.69 o
   2   1   4         91.24         82.70         5.65 o
   3   1   4        445.22        459.41        13.36 o
   4   1   4        786.51        813.34         9.88 o
   5   1   4        439.89        433.11         9.05 o
   6   1   4        137.43        136.45         5.55 o
   7   1   4        236.91        232.27         9.48 o
  -6   2   4        152.82        147.50        11.71 o
  -5   2   4         20.63         16.93         3.59 o
  -4   2   4        291.60        284.31         7.83 o
  -3   2   4        240.54        223.57         5.42 o
  -2   2   4        214.34        184.72         5.91 o
  -1   2   4       8747.85       8677.89       147.56 o
   0   2   4       4060.83       4130.97        52.61 o
   1   2   4       4571.97       4835.35        76.95 o
   2   2   4       1131.01       1042.86        13.43 o
   3   2   4        111.82         93.57         8.09 o
   4   2   4       2691.99       2710.48        21.76 o
   5   2   4        297.04        285.61         6.53 o
   6   2   4        244.28        233.50         6.81 o
   7   2   4         69.12         66.03         9.35 o
  -6   3   4        232.62        231.79        20.90 o
  -5   3   4         96.24        104.55         9.77 o
  -4   3   4        896.70        903.94        16.95 o
  -3   3   4        167.81        174.57         4.91 o
  -2   3   4         16.58         19.26         2.22 o
  -1   3   4        367.52        324.02        12.91 o
   0   3   4        544.00        515.24        14.76 o
   2   3   4          1.42          2.00         1.57 o
   3   3   4        264.17        257.95         7.07 o
   4   3   4        212.33        199.77         5.36 o
   5   3   4        133.39        134.84         4.89 o
   6   3   4        365.13        368.89         8.58 o
   7   3   4        188.27        171.29         7.97 o
  -6   4   4         13.61         -6.15         7.99 o
  -5   4   4          5.06         11.68         4.99 o
  -4   4   4        377.50        381.69        10.38 o
  -3   4   4        331.72        299.81         7.45 o
  -2   4   4       1663.12       1607.92        16.44 o
  -1   4   4        238.21        224.03         9.22 o
   0   4   4       2334.56       2345.00        47.34 o
   1   4   4       4007.61       3960.10        40.58 o
   2   4   4       2237.68       2238.38        22.99 o
   3   4   4        196.68        153.71         4.45 o
   4   4   4        711.94        681.25         9.84 o
   5   4   4        621.39        612.25         9.68 o
   6   4   4        261.99        232.76         6.66 o
   7   4   4         16.27          8.59         3.72 o
  -6   5   4         92.06         95.30        15.37 o
  -5   5   4        362.20        355.97        15.39 o
  -4   5   4         41.86         44.59         4.29 o
  -3   5   4       2084.85       2077.47        23.48 o
  -2   5   4       1727.51       1705.66        17.76 o
  -1   5   4        194.15        223.46         5.51 o
   0   5   4        459.83        446.46        10.15 o
   1   5   4        190.89        165.94         5.33 o
   2   5   4         29.69         28.31         3.46 o
   3   5   4         87.95         93.23         3.74 o
   4   5   4        173.17        178.56         5.76 o
   5   5   4         61.09         60.54         4.53 o
   6   5   4        310.23        321.12        11.57 o
   7   5   4         96.68         94.31         9.29 o
  -6   6   4        124.29        110.67        16.60 o
  -5   6   4         70.45         85.48        15.08 o
  -4   6   4         38.61         47.36         5.95 o
  -3   6   4        469.56        470.20         9.04 o
  -2   6   4        287.97        291.77         5.44 o
  -1   6   4        133.50        119.09         3.58 o
   0   6   4       1573.51       1644.79        15.23 o
   1   6   4         25.49         16.38         2.04 o
   2   6   4       1662.17       1726.61        22.54 o
   3   6   4        543.36        525.29         7.70 o
   4   6   4        659.78        642.80        10.10 o
   5   6   4         98.31        103.34         5.30 o
   6   6   4        451.57        426.99        11.59 o
   7   6   4         20.92         12.30        11.07 o
  -6   7   4        109.91        122.35        17.83 o
  -5   7   4        243.60        242.98         9.65 o
  -4   7   4         62.42         82.13         6.82 o
  -3   7   4       1214.86       1239.33        14.51 o
  -2   7   4        639.72        579.17         8.66 o
  -1   7   4       2297.91       2175.35        17.90 o
   0   7   4        758.78        749.17         8.00 o
   1   7   4        246.28        235.46         6.40 o
   2   7   4         22.24         19.46         3.10 o
   3   7   4         24.37         29.48         3.34 o
   4   7   4        123.31        121.25         4.97 o
   5   7   4         24.59         19.35         3.37 o
   6   7   4        366.38        353.67         8.94 o
   7   7   4         22.69         26.98         8.66 o
  -5   8   4         70.58         69.64         7.40 o
  -4   8   4        557.93        601.32        13.38 o
  -3   8   4        206.03        213.58         7.61 o
  -2   8   4         85.14         88.55         3.90 o
  -1   8   4         66.83         65.89         4.40 o
   0   8   4         72.36         70.50         3.00 o
   1   8   4        887.10        893.37        13.85 o
   2   8   4          4.85          9.33         2.90 o
   3   8   4        160.02        166.70         6.33 o
   4   8   4        523.31        481.79        10.04 o
   5   8   4         86.30         89.65         5.70 o
   6   8   4        302.94        292.86        14.39 o
  -5   9   4          0.65         -0.34         5.76 o
  -4   9   4        332.97        342.65        10.73 o
  -3   9   4        152.65        148.63         5.92 o
  -2   9   4       1261.55       1190.65        13.13 o
  -1   9   4        628.27        616.46         8.44 o
   0   9   4        358.88        351.56         7.65 o
   1   9   4       2521.54       2562.54        28.82 o
   2   9   4        301.63        325.70        10.42 o
   3   9   4        135.13        141.69         9.75 o
   4   9   4         51.36         46.00         4.60 o
   5   9   4         13.54         12.53         3.87 o
   6   9   4          6.01         -2.04         4.68 o
  -5  10   4         18.18          7.40        13.22 o
  -4  10   4        304.50        313.05        10.58 o
  -3  10   4        143.44        151.80         6.22 o
  -2  10   4        357.09        380.86         8.00 o
  -1  10   4        327.58        302.10         8.12 o
   0  10   4         26.79         35.86         3.48 o
   1  10   4         90.02        111.64         6.19 o
   2  10   4          9.52         13.96         4.10 o
   3  10   4         82.87         74.43         6.68 o
   4  10   4         35.35         36.14         4.67 o
   5  10   4        162.00        159.72         8.59 o
   6  10   4         30.32         19.31         8.19 o
  -4  11   4          1.87          3.71         5.86 o
  -3  11   4         63.33         62.56         5.29 o
  -2  11   4        342.21        320.69         7.89 o
  -1  11   4        495.69        461.64         8.88 o
   0  11   4        376.61        372.70         8.04 o
   1  11   4         63.06         74.38         8.40 o
   2  11   4       1024.03       1125.08        34.12 o
   3  11   4        455.20        494.95        26.44 o
   4  11   4        183.69        184.07         9.58 o
   5  11   4         12.46         11.26         4.89 o
  -4  12   4         38.71         27.14         8.03 o
  -3  12   4         64.93         58.83         7.92 o
  -2  12   4        166.51        137.84        11.00 o
  -1  12   4        289.44        288.78         8.38 o
   0  12   4         78.06         89.79         7.04 o
   1  12   4         37.25         43.56         7.16 o
   2  12   4         19.90         31.74         6.96 o
   3  12   4          0.28          1.84         6.76 o
   4  12   4          0.65          3.88         4.70 o
   5  12   4         36.98         35.02        11.68 o
  -3  13   4          1.89          7.69         6.09 o
  -2  13   4         30.88         24.50         5.06 o
  -1  13   4         25.62         15.21         5.20 o
   0  13   4         31.61         37.86         7.99 o
   1  13   4        256.96        263.77        19.06 o
   2  13   4        213.15        226.35        13.02 o
   3  13   4          3.26          1.84         7.99 o
   4  13   4        356.70        339.39        23.36 o
   5  13   4        114.75        118.05        19.06 o
  -2  14   4        210.13        181.99        18.45 o
  -1  14   4          2.55          6.32         6.04 o
   0  14   4         48.52         52.62         9.84 o
   1  14   4        147.31        153.71        18.45 o
   2  14   4         64.54         67.57        10.45 o
   3  14   4          1.05          2.46         7.99 o
  -2  15   4         58.85         92.84        15.99 o
  -1  15   4         36.84         38.35         8.57 o
   0  15   4          0.95         -1.23         9.84 o
   1  15   4          8.53         10.45         9.84 o
   2  15   4         65.42         78.70        14.76 o
   3  15   4          3.62          2.46         9.22 o
  -3 -15   5         75.91         65.79        14.76 o
  -2 -15   5          4.28          1.94         6.92 o
  -1 -15   5          0.14          7.32        10.76 o
   0 -15   5          0.94          4.68         5.51 o
  -3 -14   5         57.38         72.96        10.21 o
  -2 -14   5         80.64         67.94         7.79 o
  -1 -14   5         21.04         22.75         7.16 o
   0 -14   5        109.75        121.31         9.46 o
   1 -14   5         26.55         28.07         7.35 o
   2 -14   5         76.08         77.02        21.21 o
  -3 -13   5         95.61         90.33         9.84 o
  -2 -13   5         73.53         54.53         6.96 o
  -1 -13   5         60.48         55.58         6.94 o
   0 -13   5          2.91          2.31         3.28 o
   1 -13   5         29.81         25.87         5.25 o
   2 -13   5         35.48         36.32         5.11 o
   3 -13   5          0.73          2.40         5.95 o
  -3 -12   5        185.86        172.29        12.15 o
  -2 -12   5         88.96         78.40         7.44 o
  -1 -12   5        133.23        121.76         8.40 o
   0 -12   5        167.83        161.68         7.89 o
   1 -12   5         19.85         18.11         3.71 o
   2 -12   5        772.24        782.97        17.57 o
   3 -12   5         25.48         28.72         5.10 o
   4 -12   5         34.84         25.82        10.45 o
  -4 -11   5        121.56        156.17        19.67 o
  -3 -11   5        199.81        213.36        12.17 o
  -2 -11   5        198.92        187.89        11.71 o
  -1 -11   5        226.31        247.15        13.05 o
   0 -11   5        192.08        192.05         6.98 o
   1 -11   5         29.28         27.05         3.71 o
   2 -11   5          7.24         10.58         3.48 o
   3 -11   5          3.01          1.91         2.62 o
   4 -11   5          2.02          9.66         5.86 o
  -5 -10   5         21.43         13.53        10.45 o
  -4 -10   5         24.63         34.43        10.45 o
  -3 -10   5          2.40          1.23         4.78 o
  -2 -10   5         28.69         17.59         9.53 o
  -1 -10   5        878.90        883.01        12.47 o
   0 -10   5         11.95         13.06         2.52 o
   1 -10   5        480.93        475.40         9.73 o
   2 -10   5        263.10        269.84         8.59 o
   3 -10   5        220.86        222.47         8.62 o
   4 -10   5        166.08        173.77         7.99 o
   5 -10   5         14.94         -0.61         8.61 o
  -6  -9   5          0.63         -6.76         9.22 o
  -5  -9   5         95.19        112.52        17.22 o
  -4  -9   5        223.01        239.79        19.67 o
  -2  -9   5        187.90        214.35        11.47 o
  -1  -9   5        381.68        358.66         7.42 o
   0  -9   5       1403.50       1414.69        13.68 o
   1  -9   5         44.12         49.64         3.37 o
   2  -9   5        141.79        128.49         8.11 o
   3  -9   5         18.75         13.71         3.07 o
   4  -9   5         84.85         71.54         5.67 o
   5  -9   5          4.08         17.19         6.29 o
  -6  -8   5        410.25        494.33        30.74 o
  -5  -8   5         33.91         34.37         7.79 o
  -4  -8   5        323.03        340.39        15.65 o
  -3  -8   5         72.61         68.80         8.26 o
  -2  -8   5          6.36          3.56         2.80 o
  -1  -8   5        152.44        142.54         4.74 o
   0  -8   5          0.73         -0.92         1.43 o
   1  -8   5        952.13        972.23        10.98 o
   2  -8   5        532.51        558.95         9.78 o
   3  -8   5        763.06        781.37        12.37 o
   4  -8   5          5.35          4.26         3.05 o
   5  -8   5        246.23        253.57        13.04 o
  -6  -7   5          1.74          2.55         5.90 o
  -5  -7   5          0.33         -1.30         4.24 o
  -4  -7   5         74.99         75.96         8.26 o
  -3  -7   5        289.30        296.77        10.64 o
  -2  -7   5        363.66        402.02         9.44 o
  -1  -7   5        892.39        873.85        11.59 o
   0  -7   5        969.54        923.37        11.10 o
   1  -7   5        326.07        327.18         6.29 o
   2  -7   5        832.92        859.96        11.87 o
   3  -7   5        301.19        302.26         7.31 o
   4  -7   5        237.63        241.73         8.14 o
   5  -7   5         17.49         18.04         6.29 o
  -6  -6   5        276.26        279.01        15.58 o
  -5  -6   5        302.00        334.25        13.11 o
  -4  -6   5        589.09        626.03        13.70 o
  -3  -6   5        622.81        634.32        14.79 o
  -2  -6   5        471.10        481.30        10.74 o
  -1  -6   5        262.18        284.46         5.85 o
   0  -6   5        854.07        872.94        11.13 o
   1  -6   5         72.70         72.25         2.87 o
   2  -6   5        220.20        228.79         4.84 o
   3  -6   5        462.07        471.51        11.47 o
   4  -6   5        276.89        287.36        11.89 o
   5  -6   5         88.28         80.20        18.75 o
   6  -6   5        187.11        191.83        19.06 o
  -6  -5   5         19.86         15.68         6.52 o
  -5  -5   5         41.39         38.05         4.89 o
  -4  -5   5        137.55        147.62         6.95 o
  -3  -5   5       2587.16       2592.93        27.10 o
  -2  -5   5         64.69         60.07         3.40 o
  -1  -5   5       4442.67       4869.64        36.31 o
   0  -5   5         52.47         38.33         2.99 o
   1  -5   5       1780.63       1742.25        19.14 o
   2  -5   5       1227.33       1279.47        11.88 o
   3  -5   5        458.26        450.53         9.30 o
   4  -5   5        774.47        807.08        16.35 o
   5  -5   5        434.41        476.53        17.14 o
   6  -5   5         78.14         65.29        11.37 o
  -6  -4   5        153.80        157.61        18.75 o
  -5  -4   5        224.55        242.11         9.54 o
  -4  -4   5        562.09        563.60        21.54 o
  -3  -4   5        294.33        301.34         7.89 o
  -2  -4   5       1377.96       1406.09        19.78 o
  -1  -4   5       3219.54       3435.92        38.32 o
   0  -4   5       1127.70       1191.41        20.18 o
   1  -4   5        381.88        391.30         7.92 o
   2  -4   5        781.71        783.74        12.66 o
   3  -4   5          1.75         -0.65         1.87 o
   4  -4   5         10.47          8.68         2.27 o
   5  -4   5        133.82        134.15         6.99 o
   6  -4   5        139.49        143.16        11.63 o
  -6  -3   5        453.91        478.08        18.63 o
  -5  -3   5        253.52        233.04        11.18 o
  -4  -3   5          4.04          5.92         2.43 o
  -3  -3   5       1191.05       1085.75        15.48 o
  -2  -3   5         98.92         92.11        11.37 o
  -1  -3   5        184.23        147.30         5.60 o
   0  -3   5        325.52        322.18        11.07 o
   1  -3   5        360.95        292.77        43.04 o
   2  -3   5       6763.35       6989.31        82.36 o
   3  -3   5        413.86        398.36         7.97 o
   4  -3   5        300.11        318.16         7.84 o
   5  -3   5       1379.34       1464.56        21.41 o
   6  -3   5        552.60        603.10        14.42 o
   7  -3   5        103.19        113.42        13.46 o
  -6  -2   5         20.64         18.78         4.94 o
  -5  -2   5        117.54        116.95         6.28 o
  -4  -2   5        146.49        153.29         5.03 o
  -3  -2   5        340.62        343.69         7.89 o
  -2  -2   5        672.68        672.64        20.29 o
  -1  -2   5       1492.91       1567.84        33.82 o
   3  -2   5        470.83        456.53        10.04 o
   4  -2   5        306.27        302.00         6.72 o
   5  -2   5          9.18          8.80         2.55 o
   6  -2   5          1.77          3.65         3.34 o
   7  -2   5         55.70         63.35        10.84 o
  -7  -1   5         90.38         54.72        15.37 o
  -6  -1   5        246.83        255.53        20.90 o
  -5  -1   5        436.63        455.40        11.41 o
  -4  -1   5       1734.87       1699.19        16.44 o
  -3  -1   5        279.29        258.03         6.83 o
  -1  -1   5       3110.87       3307.49        40.65 o
   0  -1   5        177.58        161.87         4.60 o
   1  -1   5        131.52        138.95         6.76 o
   3  -1   5        385.67        376.60         8.08 o
   4  -1   5       1613.56       1636.15        17.03 o
   5  -1   5        632.93        652.60        10.20 o
   6  -1   5        809.70        855.14        18.94 o
   7  -1   5        219.84        219.77        13.33 o
  -6   0   5          6.90          5.43         5.16 o
  -5   0   5         62.28         59.99         7.39 o
  -4   0   5         41.51         44.59         3.21 o
  -3   0   5        123.85        118.47         4.71 o
  -1   0   5       1486.64       1601.25        21.95 o
   0   0   5        651.81        604.63        18.14 o
   1   0   5        789.09        783.53         9.97 o
   2   0   5        858.11        859.85        12.52 o
   3   0   5        685.77        675.60        11.51 o
   4   0   5        335.25        320.40         5.60 o
   5   0   5         80.08         80.22         4.71 o
   6   0   5         23.41         24.12         4.96 o
   7   0   5          8.18          5.18         3.69 o
  -6   1   5        741.24        783.33        23.03 o
  -5   1   5        395.65        434.12        12.07 o
  -4   1   5       1647.22       1563.12        20.23 o
  -3   1   5       1956.27       1878.42        20.57 o
  -2   1   5       4265.36       4418.96        59.33 o
  -1   1   5       1757.73       1795.16        25.47 o
   0   1   5        479.01        466.11         9.54 o
   1   1   5      16906.36      17273.92       258.39 o
   2   1   5       3364.62       3628.97        50.97 o
   3   1   5        567.48        586.28         9.53 o
   4   1   5        386.03        391.20         6.19 o
   5   1   5        685.37        694.56        12.61 o
   6   1   5       1046.24       1061.34        14.76 o
   7   1   5         91.67         86.76         6.26 o
  -6   2   5        388.29        386.73        23.36 o
  -5   2   5          1.47          1.08         2.86 o
  -4   2   5         28.64         18.21         2.99 o
  -3   2   5         98.65        103.05         4.51 o
  -2   2   5        323.86        341.42         9.67 o
  -1   2   5         16.09         20.17         2.80 o
   0   2   5        566.89        561.96        16.60 o
   1   2   5        569.42        537.99        18.45 o
   2   2   5        888.67        817.97        19.37 o
   3   2   5        625.64        644.94        11.51 o
   4   2   5        185.85        186.08         4.81 o
   5   2   5        148.63        145.52         5.84 o
   6   2   5        100.62        104.36         5.36 o
   7   2   5          5.15          4.16         3.54 o
  -5   3   5        433.33        406.32        15.83 o
  -4   3   5       1515.61       1457.92        21.30 o
  -3   3   5       3905.93       3831.07        40.52 o
  -2   3   5       2228.87       2260.87        24.60 o
  -1   3   5       3969.46       4019.17        77.78 o
   0   3   5       2194.12       2272.81        71.94 o
   1   3   5        145.76        129.18         5.84 o
   2   3   5          5.93         13.44         2.03 o
   3   3   5        651.41        648.41        11.72 o
   4   3   5         57.81         62.82         3.62 o
   5   3   5        242.11        248.54         6.32 o
   6   3   5        331.03        322.47         7.31 o
   7   3   5        187.51        170.25         7.72 o
  -6   4   5        134.96        135.88        17.22 o
  -5   4   5        174.04        178.35        11.47 o
  -4   4   5        229.97        220.88         7.42 o
  -3   4   5        275.61        267.94         8.19 o
  -2   4   5          1.70         -1.47         1.47 o
  -1   4   5       1776.68       1822.86        27.66 o
   0   4   5         27.41         36.89         4.92 o
   1   4   5        190.85        193.67         8.61 o
   2   4   5        901.22        882.51        11.91 o
   3   4   5        546.61        547.40         8.53 o
   4   4   5        452.03        472.71         8.19 o
   5   4   5        200.24        215.25         6.01 o
   6   4   5         37.59         41.01         3.69 o
   7   4   5         21.95         25.48         4.48 o
  -6   5   5        113.51        118.66        16.60 o
  -5   5   5         47.85         44.89         7.24 o
  -4   5   5        160.78        174.70         7.20 o
  -3   5   5       3560.58       3516.02        36.06 o
  -2   5   5       3114.49       3141.56        49.71 o
  -1   5   5       1983.67       2054.72        19.46 o
   0   5   5       1001.33        976.31        14.65 o
   1   5   5       2494.92       2427.25        29.47 o
   2   5   5       1150.03       1115.28        15.86 o
   3   5   5        104.17         99.78         4.84 o
   4   5   5          9.47          7.96         2.07 o
   5   5   5          0.14          5.79         2.55 o
   6   5   5        198.97        197.83         6.31 o
   7   5   5         17.86         28.90        12.30 o
  -6   6   5        233.29        240.40        21.52 o
  -5   6   5        268.44        292.39        11.81 o
  -4   6   5         12.37         11.78         3.36 o
  -3   6   5       1456.84       1431.70        15.82 o
  -2   6   5         75.16         76.82         3.70 o
  -1   6   5        114.70         88.53         5.47 o
   0   6   5         94.32        104.48         4.61 o
   1   6   5       1256.85       1298.18        14.03 o
   2   6   5         58.46         55.53         4.04 o
   3   6   5        181.15        166.17         4.83 o
   4   6   5        357.01        384.98         7.88 o
   5   6   5        506.76        521.64        11.02 o
   6   6   5         11.09         12.10         2.92 o
   7   6   5         56.30         62.78        21.52 o
  -6   7   5         20.71         16.60        10.45 o
  -5   7   5         27.40         18.78         4.79 o
  -4   7   5        139.71        135.32         6.90 o
  -3   7   5        244.38        246.45         6.65 o
  -2   7   5        708.44        681.02        10.56 o
  -1   7   5       1806.69       1805.50        16.98 o
   0   7   5        460.81        410.83         6.53 o
   1   7   5       1605.39       1577.43        16.97 o
   2   7   5        658.05        639.08         9.62 o
   3   7   5        225.84        213.36         6.23 o
   4   7   5        819.54        823.01        11.99 o
   5   7   5         13.76         16.91         4.35 o
   6   7   5         31.36         27.53         3.71 o
  -5   8   5        129.83        137.38        12.60 o
  -4   8   5        266.67        273.45         9.57 o
  -3   8   5        183.57        170.90         5.87 o
  -2   8   5        264.82        257.51         6.30 o
  -1   8   5        246.58        264.68         7.04 o
   0   8   5        147.78        133.87         4.82 o
   1   8   5       1522.04       1456.35        18.92 o
   2   8   5        715.28        704.19        14.77 o
   3   8   5        151.99        142.09         5.46 o
   4   8   5         23.39         30.88         3.59 o
   5   8   5        208.70        203.19         8.05 o
   6   8   5          4.93         17.25         5.75 o
  -5   9   5         14.27          9.68         6.73 o
  -4   9   5          0.17          5.56         3.87 o
  -3   9   5         34.49         31.28         3.50 o
  -2   9   5         12.74         15.73         2.61 o
  -1   9   5        461.34        386.95         7.25 o
   0   9   5        148.58        139.58         5.95 o
   1   9   5        338.99        346.64         8.99 o
   2   9   5        197.57        189.21         9.02 o
   3   9   5        464.60        442.62         9.35 o
   4   9   5        297.31        272.36         8.75 o
   5   9   5         64.95         47.40         5.38 o
   6   9   5         78.95         83.08        24.29 o
  -5  10   5         55.14         56.08         9.34 o
  -4  10   5        108.72         95.62         7.11 o
  -3  10   5        126.80        136.97         6.13 o
  -2  10   5        927.53        887.16        13.62 o
  -1  10   5         23.40         11.75         2.46 o
   0  10   5        224.65        236.14        12.86 o
   1  10   5        589.52        573.41        12.10 o
   2  10   5        358.84        353.06        11.70 o
   3  10   5          0.29          4.56         3.51 o
   4  10   5        101.54        113.47         6.87 o
   5  10   5          7.64          5.00         4.49 o
   6  10   5         59.05         98.37        18.45 o
  -4  11   5          2.61         -5.42         5.42 o
  -3  11   5          5.25         13.76         6.03 o
  -2  11   5         16.12         15.83         3.46 o
  -1  11   5         48.33         36.34         3.82 o
   0  11   5          2.28          3.04         2.99 o
   1  11   5        118.74        112.70        13.83 o
   2  11   5         11.47          4.36         6.15 o
   3  11   5        280.92        303.24        16.60 o
   4  11   5        139.90        138.96         8.21 o
   5  11   5         53.59         46.11         7.04 o
  -4  12   5         85.53         90.11        10.43 o
  -3  12   5         91.38         86.21         9.53 o
  -2  12   5         28.43         24.56         4.37 o
  -1  12   5        212.76        234.80         9.07 o
   0  12   5        321.28        339.40        14.33 o
   1  12   5         62.55         58.89         7.79 o
   2  12   5        425.17        418.83        21.56 o
   3  12   5         11.14         11.80         5.42 o
   4  12   5        150.91        150.43        11.71 o
   5  12   5         52.34         37.46         8.66 o
  -3  13   5         69.56         78.48         9.56 o
  -2  13   5         49.81         41.93         5.57 o
  -1  13   5          4.65          4.87         5.08 o
   0  13   5          9.33         10.80        12.30 o
   1  13   5          0.44          4.92         7.99 o
   2  13   5          1.06          0.84         4.34 o
   3  13   5         68.47         43.35        11.99 o
   4  13   5         19.35         15.37         9.84 o
  -2  14   5         14.83          6.15         9.22 o
  -1  14   5         19.59         12.52         7.38 o
   0  14   5        191.72        210.51        13.69 o
   1  14   5        218.03        273.60        20.29 o
   2  14   5         44.34         43.87         8.61 o
   3  14   5         68.41         71.94        13.53 o
  -1  15   5          2.10         -1.69         6.64 o
   0  15   5         12.08         18.45        11.68 o
   1  15   5          1.16          6.76        10.45 o
   2  15   5          0.03          6.15         9.84 o
   3  15   5          0.21         -4.30         8.61 o
  -2 -15   6         65.44         47.34        12.30 o
  -1 -15   6         68.25         74.48        15.37 o
   0 -15   6          0.81          1.54         5.79 o
  -3 -14   6         15.68          9.84         7.09 o
  -2 -14   6         22.02         28.95         7.60 o
  -1 -14   6         65.67         61.04         9.10 o
   0 -14   6         97.94         91.09         8.40 o
   1 -14   6        104.49         94.01         8.75 o
   2 -14   6         75.51         85.46        14.76 o
  -3 -13   6         49.11         17.83         9.22 o
  -2 -13   6         96.34         98.45        10.15 o
  -1 -13   6        193.29        232.41        19.06 o
   0 -13   6         22.73         20.91         4.65 o
   1 -13   6         32.62         41.95         6.48 o
   2 -13   6        189.14        220.41        12.82 o
   3 -13   6         43.02         33.44         6.11 o
  -3 -12   6         54.18         51.02         8.03 o
  -2 -12   6         17.37         13.92         4.94 o
  -1 -12   6         31.63         37.86         7.16 o
   0 -12   6         12.00         11.25         3.48 o
   1 -12   6        127.28        116.21         7.20 o
   2 -12   6        223.89        212.65        10.05 o
   3 -12   6         46.02         30.62         5.82 o
   4 -12   6         21.80         11.68         9.22 o
  -4 -11   6          2.65         -1.84         7.99 o
  -3 -11   6        128.04        143.40        11.08 o
  -2 -11   6        113.98        146.10        13.22 o
  -1 -11   6       1614.88       1634.73        22.94 o
   0 -11   6        145.93        144.72         5.74 o
   1 -11   6         79.98         81.64         5.16 o
   2 -11   6        757.38        784.94        15.12 o
   3 -11   6          2.11          4.95         3.42 o
   4 -11   6          8.65         -1.23         5.22 o
  -3 -10   6        117.85        124.95        10.21 o
  -2 -10   6        320.34        337.55        19.06 o
  -1 -10   6        163.41        175.75         6.07 o
   0 -10   6          5.68          6.10         2.48 o
   1 -10   6         25.22         29.99         3.24 o
   2 -10   6         46.05         46.08         4.68 o
   3 -10   6         30.24         31.86         4.03 o
   4 -10   6        108.77         99.77         6.96 o
   5 -10   6        147.26        121.74        15.99 o
  -6  -9   6         12.59         -4.30         9.84 o
  -5  -9   6          2.09          3.07         8.61 o
  -4  -9   6          7.01         17.83         8.61 o
  -3  -9   6        170.17        163.55        14.76 o
  -2  -9   6          9.11         21.69         5.32 o
  -1  -9   6        512.73        488.52         8.79 o
   0  -9   6       1728.82       1787.27        17.20 o
   1  -9   6       1752.05       1816.84        18.44 o
   2  -9   6        264.88        264.05         8.28 o
   3  -9   6        362.80        386.56         9.22 o
   4  -9   6        112.54        117.79        10.19 o
   5  -9   6         58.86         62.60         8.47 o
  -6  -8   6          7.68          3.07         9.84 o
  -5  -8   6        273.40        322.79        23.98 o
  -4  -8   6        206.29        191.22        12.82 o
  -3  -8   6        538.90        559.96        15.36 o
  -2  -8   6        763.63        734.95        14.97 o
  -1  -8   6        148.57        156.96         5.11 o
   0  -8   6        365.56        368.73         6.72 o
   1  -8   6         25.33         24.93         2.48 o
   2  -8   6        158.23        160.42         5.18 o
   3  -8   6         15.59         12.62         2.82 o
   4  -8   6        240.19        204.76         9.22 o
   5  -8   6         58.30         68.68         8.70 o
  -6  -7   6         43.05         48.80         9.28 o
  -5  -7   6        144.55        151.03        12.82 o
  -4  -7   6         35.60         27.05        12.30 o
  -3  -7   6          0.79          1.60         3.06 o
  -2  -7   6         55.42         72.74         3.80 o
  -1  -7   6        406.29        422.78         7.12 o
   0  -7   6        128.82        116.67         4.09 o
   1  -7   6       2098.94       2138.93        19.64 o
   2  -7   6       1317.40       1331.75        13.43 o
   3  -7   6        930.64        911.48        14.74 o
   4  -7   6        300.31        306.19        12.82 o
   5  -7   6        323.85        333.42        29.51 o
  -6  -6   6         97.42         97.44        13.22 o
  -5  -6   6        123.18        130.88        11.89 o
  -4  -6   6        116.39        103.34         8.25 o
  -3  -6   6        292.10        320.05        18.63 o
  -2  -6   6       1289.57       1312.06        14.09 o
  -1  -6   6       1809.16       1762.31        15.58 o
   0  -6   6         13.12          9.46         1.74 o
   1  -6   6        231.57        231.25         4.55 o
   2  -6   6        396.47        398.23         6.43 o
   3  -6   6        253.92        282.64         8.99 o
   4  -6   6          5.32          3.89         3.19 o
   5  -6   6         10.65          9.94         4.87 o
   6  -6   6         29.59         40.58        11.68 o
  -6  -5   6        288.04        298.71        16.37 o
  -5  -5   6        307.96        308.61        30.88 o
  -4  -5   6          3.71          3.81         2.64 o
  -3  -5   6       1793.90       1833.15        21.53 o
  -2  -5   6         12.78         12.42         1.77 o
  -1  -5   6        151.57        152.19         3.99 o
   0  -5   6        127.44        123.94         3.84 o
   1  -5   6        848.72        838.67         9.57 o
   2  -5   6        291.95        293.58         5.18 o
   3  -5   6        717.76        688.83        11.90 o
   4  -5   6        670.14        695.29        26.35 o
   5  -5   6        584.11        581.97        19.67 o
   6  -5   6        146.43        143.87        17.83 o
  -6  -4   6         14.47         14.55         6.35 o
  -5  -4   6        382.05        371.02        13.40 o
  -4  -4   6        429.84        444.44        13.13 o
  -3  -4   6        653.33        664.58        13.58 o
  -2  -4   6       1084.45       1065.55        16.78 o
  -1  -4   6        331.83        337.33         9.54 o
   0  -4   6        777.27        659.92        11.23 o
   1  -4   6       2016.97       2021.13        18.80 o
   2  -4   6         22.79         20.82         2.11 o
   3  -4   6        372.15        393.71         9.93 o
   4  -4   6         16.68         16.23         3.05 o
   5  -4   6        292.13        300.69        11.32 o
   6  -4   6        144.80        134.41        12.12 o
  -6  -3   6        303.90        269.94        31.66 o
  -5  -3   6        481.04        490.52        14.39 o
  -4  -3   6        502.83        522.82        11.43 o
  -3  -3   6       1535.67       1501.57        22.18 o
  -2  -3   6        344.77        387.90        18.75 o
  -1  -3   6        308.12        328.92         9.10 o
   0  -3   6        122.70        117.43         7.38 o
   1  -3   6          1.12         -1.84         2.46 o
   2  -3   6        711.02        732.56        11.93 o
   3  -3   6         88.03         88.26         8.63 o
   4  -3   6         83.96         70.55         4.70 o
   5  -3   6        468.73        477.19        11.81 o
   6  -3   6        154.38        154.64        12.76 o
   7  -3   6        112.19        106.50        13.21 o
  -6  -2   6          2.98          2.66         6.15 o
  -5  -2   6         18.32         13.32         3.90 o
  -4  -2   6         33.15         35.68         3.21 o
  -3  -2   6       2861.89       2820.05        41.44 o
  -2  -2   6       1356.82       1384.15        18.20 o
  -1  -2   6       5188.70       5460.00        54.52 o
   0  -2   6        145.16        112.55        11.07 o
   1  -2   6         39.25         51.03         4.92 o
   3  -2   6        110.42        118.08         4.32 o
   4  -2   6         97.02        119.70         5.03 o
   5  -2   6        545.47        592.04        10.64 o
   6  -2   6        171.09        160.32         7.88 o
   7  -2   6         21.28         10.76         7.83 o
  -6  -1   6        284.87        261.45        20.90 o
  -5  -1   6        313.00        345.31        11.41 o
  -4  -1   6        947.78        952.89        11.57 o
  -3  -1   6       1502.99       1482.39        28.22 o
  -2  -1   6       1025.76       1064.16        18.73 o
  -1  -1   6       2119.47       2309.34        43.65 o
   0  -1   6        287.45        303.56         7.39 o
   1  -1   6          6.86          6.15         2.46 o
   3  -1   6         34.30         33.42         3.55 o
   4  -1   6        108.51        111.17         4.16 o
   5  -1   6         35.15         36.99         3.32 o
   6  -1   6         40.66         30.95         3.71 o
   7  -1   6         70.29         68.40         8.38 o
  -6   0   6        207.65        234.11        11.19 o
  -5   0   6        149.49        144.63         7.10 o
  -4   0   6         70.29         65.83         5.41 o
  -3   0   6         38.11         30.27         2.86 o
  -2   0   6        186.29        166.37         6.48 o
  -1   0   6      15448.36      16708.66       259.46 o
   0   0   6       3660.87       3529.41        90.69 o
   1   0   6         48.32         82.08         7.07 o
   2   0   6       2297.15       2417.28        28.31 o
   3   0   6       1131.74       1142.72        16.22 o
   4   0   6       1487.99       1546.24        13.88 o
   5   0   6        116.20        114.39         5.38 o
   6   0   6        131.67        147.30         6.11 o
   7   0   6         31.48         17.96         4.32 o
  -6   1   6          1.66         -2.29         4.92 o
  -5   1   6        282.00        297.53        10.56 o
  -4   1   6        653.05        639.99        12.09 o
  -3   1   6        643.37        666.56        16.24 o
  -2   1   6       1140.09       1121.81        16.59 o
  -1   1   6       1815.92       2078.62        30.03 o
   0   1   6       2276.80       2273.09        42.42 o
   1   1   6       1499.71       1437.52        18.92 o
   2   1   6        191.19        194.17         7.80 o
   3   1   6         81.58         79.85         4.44 o
   4   1   6          0.37         -0.70         1.44 o
   5   1   6          0.70         -0.58         1.91 o
   6   1   6         12.36         12.13         3.07 o
   7   1   6         12.90         11.99         3.90 o
  -6   2   6        319.18        303.73        21.52 o
  -5   2   6        465.08        461.98        19.62 o
  -4   2   6        389.98        392.53         9.67 o
  -3   2   6          8.94         15.73         2.43 o
  -2   2   6         22.63         28.93         3.30 o
  -1   2   6        361.32        460.86        14.76 o
   0   2   6        840.65        854.01        22.75 o
   1   2   6        676.64        611.06        10.31 o
   2   2   6       2767.40       2698.58        27.19 o
   3   2   6       2310.58       2374.66        27.68 o
   4   2   6        394.93        392.99         7.34 o
   5   2   6        275.59        269.59         6.61 o
   6   2   6        604.31        597.52        11.38 o
   7   2   6          4.81          1.59         3.47 o
  -6   3   6          0.52         -3.46         5.16 o
  -5   3   6          0.79          1.41         4.43 o
  -4   3   6          5.49          4.33         2.75 o
  -3   3   6        237.59        249.91         6.17 o
  -2   3   6        843.51        859.39        11.32 o
  -1   3   6       1421.44       1541.97        34.74 o
   0   3   6        569.74        506.27        15.06 o
   1   3   6       1813.19       1833.54        43.35 o
   2   3   6       1600.22       1567.15        28.51 o
   3   3   6        846.43        854.63        11.37 o
   4   3   6         33.65         36.38         3.02 o
   5   3   6         90.48         89.77         4.97 o
   6   3   6          0.00         -1.80         2.18 o
   7   3   6          0.33          1.56         3.39 o
  -6   4   6         44.34         44.27        12.30 o
  -5   4   6        585.79        607.10        19.94 o
  -4   4   6        430.06        428.00        10.18 o
  -3   4   6       1863.98       1788.85        24.76 o
  -2   4   6         37.50         37.95         2.91 o
  -1   4   6         17.13         48.77         3.55 o
   0   4   6       3013.82       3146.39        76.24 o
   1   4   6         46.94         55.00         4.11 o
   2   4   6        248.52        246.49         7.64 o
   3   4   6        489.32        511.14         8.22 o
   4   4   6       1310.23       1316.17        15.36 o
   5   4   6        200.69        193.33         5.43 o
   6   4   6        100.47         95.55         5.20 o
   7   4   6        180.91        177.60        12.02 o
  -6   5   6         39.48         51.03        12.30 o
  -5   5   6         12.55          4.33         5.16 o
  -4   5   6        185.76        185.46         7.41 o
  -3   5   6        818.47        790.33        11.05 o
  -2   5   6         92.41         99.01         4.31 o
  -1   5   6       1237.75       1251.85        22.89 o
   0   5   6        363.45        314.87         7.81 o
   1   5   6       1863.02       1894.94        40.58 o
   2   5   6        243.11        232.70         5.30 o
   3   5   6       1370.66       1392.33        14.64 o
   4   5   6        543.19        535.12         9.12 o
   5   5   6        199.93        196.89         6.37 o
   6   5   6         38.04         43.96         3.77 o
   7   5   6         35.62         25.21        12.91 o
  -6   6   6         48.13         56.57        13.53 o
  -5   6   6        257.56        223.07        13.31 o
  -4   6   6        195.85        194.30         9.40 o
  -3   6   6       1486.37       1464.70        16.24 o
  -2   6   6         28.60         27.31         3.96 o
  -1   6   6       1098.74       1118.64        13.43 o
   0   6   6        975.17       1061.69        14.50 o
   1   6   6        185.92        189.78         7.79 o
   2   6   6         87.59         79.98         4.04 o
   3   6   6        283.26        285.55         6.33 o
   4   6   6         89.96        104.17         4.35 o
   5   6   6        311.16        311.82         8.74 o
   6   6   6        110.01        104.56         6.54 o
   7   6   6         14.25          7.31         7.35 o
  -5   7   6         25.89         23.09         4.96 o
  -4   7   6         13.43          7.97         3.59 o
  -3   7   6          3.88          1.77         2.19 o
  -2   7   6          2.37          1.97         2.29 o
  -1   7   6        104.10        107.86         4.38 o
   0   7   6        528.54        540.47         7.88 o
   1   7   6        146.24        152.27         4.92 o
   2   7   6       2021.18       1977.45        20.87 o
   3   7   6        687.73        709.74        10.52 o
   4   7   6         25.55         31.80         3.07 o
   5   7   6        575.38        596.89        11.17 o
   6   7   6        117.95        118.54         7.15 o
  -5   8   6         71.87         61.57         9.28 o
  -4   8   6        152.78        140.29        13.60 o
  -3   8   6        132.85        124.40         5.56 o
  -2   8   6        190.68        193.56         5.82 o
  -1   8   6        339.57        352.34         9.86 o
   0   8   6        435.57        449.77         8.52 o
   1   8   6        611.59        629.76        10.31 o
   2   8   6        209.48        237.94         9.94 o
   3   8   6        188.67        174.46         5.92 o
   4   8   6         37.71         30.58         3.60 o
   5   8   6         10.06         10.45         3.39 o
   6   8   6         35.63         38.18         6.82 o
  -5   9   6         77.24         94.57        11.08 o
  -4   9   6        156.93        149.64         7.14 o
  -3   9   6        129.68        137.78         6.18 o
  -2   9   6         64.37         63.25         4.44 o
  -1   9   6        319.26        302.54        10.36 o
   0   9   6          1.66          0.59         2.37 o
   1   9   6        132.36        126.05         7.26 o
   2   9   6       1863.21       1861.39        24.05 o
   3   9   6        110.61        121.17         5.74 o
   4   9   6        308.83        332.48         9.64 o
   5   9   6        172.50        170.83         9.15 o
   6   9   6        110.87        119.11        16.60 o
  -4  10   6         98.85         97.24         8.38 o
  -3  10   6          3.60          4.33         3.25 o
  -2  10   6        129.83        145.51         6.78 o
  -1  10   6        215.60        220.75         6.41 o
   0  10   6        141.85        142.34         6.62 o
   1  10   6         84.45         84.48         5.86 o
   2  10   6        883.17        904.58        16.12 o
   3  10   6         13.63         17.22         5.22 o
   4  10   6         73.38         68.35         5.58 o
   5  10   6         32.11         28.55         5.75 o
   6  10   6          1.66          5.84         6.52 o
  -4  11   6        147.75        142.23        26.44 o
  -3  11   6        240.42        272.25        10.01 o
  -2  11   6        187.62        195.24         7.34 o
  -1  11   6        112.76        121.76         6.08 o
   0  11   6          1.01         -0.04         3.22 o
   1  11   6         59.75         53.34         9.22 o
   2  11   6        277.71        257.43        10.03 o
   3  11   6         27.64         30.75         6.52 o
   4  11   6         30.43         37.62         5.35 o
   5  11   6         94.29        103.30        11.47 o
  -4  12   6          0.27         -2.10         7.38 o
  -3  12   6         19.95         25.17         7.16 o
  -2  12   6         20.07         14.64         5.00 o
  -1  12   6         19.79         20.07         4.64 o
   0  12   6         56.90         54.99        20.29 o
   1  12   6        136.82        123.45        10.21 o
   2  12   6        252.41        237.10        14.83 o
   3  12   6         85.37         93.78        10.21 o
   4  12   6         37.36         43.36         8.47 o
   5  12   6          6.43         12.82         6.92 o
  -3  13   6         70.91         74.72        16.91 o
  -2  13   6        310.11        334.54        12.41 o
  -1  13   6        174.83        179.39        10.41 o
   0  13   6        230.58        241.31        13.69 o
   1  13   6          1.45         -7.38         7.38 o
   2  13   6         49.65         44.04        11.68 o
   3  13   6         52.77         55.65         8.84 o
   4  13   6          6.00         12.30         9.22 o
  -2  14   6          0.14         -7.38         7.99 o
  -1  14   6         50.59         41.44         8.23 o
   0  14   6          1.43         -5.56         6.04 o
   1  14   6         94.48         78.08        14.14 o
   2  14   6         39.55         25.38         7.60 o
   3  14   6         83.70        108.83        16.60 o
  -1  15   6        194.50        185.08        14.52 o
   0  15   6        157.65        164.16        20.29 o
   1  15   6          1.50          5.53        10.45 o
   2  15   6        100.43         95.92        16.60 o
  -2 -15   7        180.23        219.50        20.29 o
  -1 -15   7        109.60         83.62        14.76 o
   0 -15   7         87.83         74.56        19.67 o
  -3 -14   7         50.08         38.83         8.84 o
  -2 -14   7         43.80         74.40        13.53 o
  -1 -14   7         48.89         47.34        12.30 o
   0 -14   7          0.41          5.17         5.26 o
   1 -14   7         38.99         30.90         8.47 o
   2 -14   7         71.00         95.30        14.76 o
  -3 -13   7         71.76         50.42        11.68 o
  -2 -13   7        105.86        102.94        10.76 o
  -1 -13   7        142.21        147.96        20.60 o
   0 -13   7        250.55        272.36        10.07 o
   1 -13   7        230.18        229.64         9.67 o
   2 -13   7        132.54        141.77        12.15 o
   3 -13   7         29.15         41.19        12.30 o
  -2 -12   7         90.38         93.46        13.53 o
  -1 -12   7         51.75         48.34         5.37 o
   0 -12   7         70.10         65.05         5.20 o
   1 -12   7          1.03         -3.30         3.30 o
   2 -12   7          1.62          2.72         4.37 o
   3 -12   7        185.92        179.08        11.95 o
   4 -12   7         44.27         28.28        10.45 o
  -3 -11   7          7.16         14.46         6.29 o
  -2 -11   7         50.96         50.30        12.60 o
  -1 -11   7         14.29         23.23         4.18 o
   0 -11   7        271.65        283.82         7.60 o
   1 -11   7        185.73        192.59         8.50 o
   2 -11   7        123.94        127.28         7.22 o
   3 -11   7        240.70        234.76        15.48 o
   4 -11   7        123.75        102.13        10.21 o
  -5 -10   7        182.21        189.99        21.52 o
  -3 -10   7         86.32        130.35        14.76 o
  -2 -10   7        549.64        597.01        25.21 o
  -1 -10   7        452.59        457.38         9.07 o
   0 -10   7        171.11        165.46         5.89 o
   1 -10   7         25.53         20.18         2.93 o
   2 -10   7          0.12          0.66         2.86 o
   3 -10   7          0.39          2.49         3.11 o
   4 -10   7         66.17         54.92         6.50 o
   5 -10   7         10.99          4.30         9.22 o
  -6  -9   7         36.51         18.45        12.30 o
  -5  -9   7        250.98        272.99        23.36 o
  -4  -9   7          2.97         -3.69         6.76 o
  -3  -9   7         51.46         48.57         9.84 o
  -2  -9   7         29.01         20.01         3.54 o
  -1  -9   7          8.72          9.69         2.35 o
   0  -9   7         64.43         74.97         3.97 o
   1  -9   7         92.90         98.54         4.30 o
   2  -9   7        355.67        376.02         8.90 o
   3  -9   7        149.15        138.14         6.89 o
   4  -9   7        170.92        171.61         9.23 o
   5  -9   7         71.08         77.23        15.37 o
  -6  -8   7         88.03         87.92        17.22 o
  -5  -8   7        116.12        105.14        15.99 o
  -4  -8   7        558.05        587.50        20.87 o
  -3  -8   7        854.25        944.89        19.26 o
  -2  -8   7        565.15        575.38        17.27 o
  -1  -8   7        457.57        432.29         7.87 o
   0  -8   7        870.30        895.33        10.82 o
   1  -8   7          9.42          7.56         1.86 o
   2  -8   7        494.06        516.81         8.27 o
   3  -8   7         14.26         10.36         3.22 o
   4  -8   7         41.09         33.11         6.29 o
   5  -8   7          0.64         -0.59         4.87 o
  -6  -7   7        179.04        207.20        23.36 o
  -5  -7   7        138.75        127.58        14.45 o
  -4  -7   7         85.00         60.45         8.61 o
  -3  -7   7        133.74        128.79         8.04 o
  -2  -7   7        272.34        279.58         6.02 o
  -1  -7   7          0.37          4.56         1.71 o
   0  -7   7        405.82        418.68         6.67 o
   1  -7   7        595.86        609.14         8.98 o
   2  -7   7         97.11        101.01         3.94 o
   3  -7   7         38.75         43.53         4.22 o
   4  -7   7        173.58        179.19        14.45 o
   5  -7   7         24.01         23.28         5.96 o
  -6  -6   7         59.89         34.84         7.96 o
  -5  -6   7         33.17         30.10         5.24 o
  -4  -6   7        180.96        176.61        19.89 o
  -3  -6   7        626.60        642.10        18.36 o
  -2  -6   7       1968.14       1960.77        16.24 o
  -1  -6   7       2572.54       2675.67        21.56 o
   0  -6   7        212.94        198.42         4.84 o
   1  -6   7        767.84        811.52        10.99 o
   2  -6   7        301.47        306.00         5.74 o
   3  -6   7        417.04        440.44        11.36 o
   4  -6   7        135.60        119.80         7.21 o
   5  -6   7          0.98          6.46         4.78 o
   6  -6   7          0.03          7.99         9.22 o
  -6  -5   7         27.73         23.42         7.24 o
  -5  -5   7        789.33        828.16        24.19 o
  -4  -5   7       1228.40       1200.87        20.13 o
  -3  -5   7        403.14        421.37        11.95 o
  -2  -5   7       1868.81       1813.95        18.40 o
  -1  -5   7         67.07         62.63         2.77 o
   0  -5   7        413.12        442.56         6.76 o
   1  -5   7        127.64        123.09         3.37 o
   2  -5   7        215.04        209.87         4.51 o
   3  -5   7          7.41         10.44         2.57 o
   4  -5   7         60.02         68.04         6.01 o
   5  -5   7         82.37         97.57        11.37 o
   6  -5   7         28.70         41.19        11.07 o
  -6  -4   7          1.48          3.14        10.45 o
  -5  -4   7         62.92         63.87         7.52 o
  -4  -4   7          5.20          5.50         3.05 o
  -3  -4   7        254.38        238.87         6.39 o
  -2  -4   7       1116.92       1074.19        12.66 o
  -1  -4   7       1540.76       1631.63        16.42 o
   0  -4   7       1425.93       1371.06        14.29 o
   1  -4   7       1965.37       1901.23        30.66 o
   2  -4   7        818.90        840.66        10.25 o
   3  -4   7        302.17        291.89         7.06 o
   4  -4   7        254.01        261.86         8.16 o
   5  -4   7        363.49        353.78        12.28 o
   6  -4   7          1.33          4.40         4.43 o
  -6  -3   7          5.72         11.37         5.65 o
  -5  -3   7        535.01        535.35        20.68 o
  -4  -3   7        704.49        710.81        13.64 o
  -3  -3   7       2129.15       2054.85        23.75 o
  -2  -3   7        300.55        300.07         7.62 o
  -1  -3   7        188.33        164.06         6.73 o
   0  -3   7       4344.14       4388.11        78.70 o
   1  -3   7          8.73         10.77         2.17 o
   2  -3   7       1855.14       1957.79        22.36 o
   3  -3   7         76.95         67.18         4.61 o
   4  -3   7        271.06        251.56         7.70 o
   5  -3   7         61.55         53.29         5.86 o
   6  -3   7          4.14          1.70         3.79 o
  -6  -2   7        172.88        171.90        19.06 o
  -5  -2   7        282.47        278.26        13.57 o
  -4  -2   7        138.58        151.67         6.51 o
  -3  -2   7        141.96        142.76         5.52 o
  -2  -2   7          8.44          5.35         1.87 o
  -1  -2   7        214.90        224.71         6.15 o
   0  -2   7        336.14        345.03         8.90 o
   1  -2   7        845.01        799.91        20.90 o
   2  -2   7       2244.60       2315.76        32.57 o
   3  -2   7        434.58        421.16         7.71 o
   4  -2   7        562.44        544.45        11.44 o
   5  -2   7        228.52        223.86         6.45 o
   6  -2   7        165.62        162.76         7.03 o
   7  -2   7         28.58          9.53         7.83 o
  -6  -1   7        118.79        108.79        11.47 o
  -5  -1   7        174.97        150.08         8.46 o
  -4  -1   7        110.59        121.54         5.43 o
  -3  -1   7        587.27        594.29        10.86 o
  -2  -1   7       2495.72       2493.79        48.57 o
  -1  -1   7       6686.65       6738.24        81.78 o
   0  -1   7       1128.51       1063.25        14.43 o
   1  -1   7       1376.70       1393.05        15.29 o
   2  -1   7       3762.03       3925.55       128.81 o
   3  -1   7        420.64        430.79         8.55 o
   4  -1   7          4.63          6.14         1.67 o
   5  -1   7         65.44         59.49         5.01 o
   6  -1   7          6.47          4.17         3.08 o
   7  -1   7         51.03         42.65        12.66 o
  -6   0   7        245.78        297.09        12.71 o
  -5   0   7        576.55        560.60        18.23 o
  -4   0   7        309.97        338.24         8.96 o
  -3   0   7        173.02        176.33         5.86 o
  -2   0   7        883.87        878.15        22.13 o
  -1   0   7        504.67        571.91         9.70 o
   0   0   7        138.31        155.79         4.72 o
   1   0   7          1.98         -1.23         1.30 o
   2   0   7        400.32        387.74         7.32 o
   3   0   7        432.99        429.60         9.40 o
   4   0   7        479.99        471.59         6.91 o
   5   0   7        288.81        288.90         7.01 o
   6   0   7        345.79        355.23         9.49 o
   7   0   7         17.17         12.92         4.83 o
  -6   1   7          1.80          1.23         5.22 o
  -5   1   7        173.47        165.93         8.16 o
  -4   1   7         71.17         71.91         4.99 o
  -3   1   7        126.72        149.96         5.44 o
  -2   1   7       1876.15       1806.99        32.59 o
  -1   1   7         28.10         23.62         3.04 o
   0   1   7      10479.89       9760.98       281.78 o
   1   1   7       4574.04       4657.07        57.38 o
   2   1   7       6968.59       7493.00        66.55 o
   3   1   7        872.47        892.86        14.28 o
   4   1   7          4.85          5.85         1.59 o
   5   1   7        647.87        664.60        10.57 o
   6   1   7         60.31         56.77         4.87 o
   7   1   7        177.54        161.44         9.68 o
  -6   2   7        100.51        103.67        12.30 o
  -5   2   7        307.49        299.69        11.45 o
  -4   2   7        135.57        138.34         7.44 o
  -3   2   7       1266.85       1230.68        17.13 o
  -2   2   7        557.43        557.65        11.53 o
  -1   2   7        249.00        267.45        11.68 o
   0   2   7        982.77        911.22        16.45 o
   1   2   7        517.19        529.54         9.94 o
   2   2   7         99.42         90.68         3.79 o
   3   2   7          2.30          0.61         1.53 o
   4   2   7        195.09        195.92         5.14 o
   5   2   7        210.80        210.97         8.43 o
   6   2   7        147.21        147.51         6.51 o
   7   2   7         93.93         92.96         9.34 o
  -6   3   7         82.57         87.31        14.14 o
  -5   3   7         60.25         60.86         9.53 o
  -4   3   7          1.85          4.25         3.06 o
  -3   3   7        464.46        430.51         9.52 o
  -2   3   7         57.59         56.06         6.55 o
  -1   3   7       1031.86       1005.82        15.37 o
   0   3   7        412.84        356.61        14.76 o
   1   3   7       2199.42       2287.50        36.47 o
   2   3   7      10355.93      10537.04        81.56 o
   3   3   7       1286.73       1208.75        12.84 o
   4   3   7        417.94        382.24         7.03 o
   5   3   7        354.94        337.17         7.50 o
   6   3   7        274.53        260.64         7.69 o
   7   3   7         11.46         12.60         5.75 o
  -6   4   7        132.66        114.36        17.22 o
  -5   4   7         73.78         80.94         9.28 o
  -4   4   7        362.44        373.33        18.14 o
  -3   4   7         12.54         13.89         2.79 o
  -2   4   7       1722.89       1676.39        18.49 o
  -1   4   7       2109.82       2163.86        25.06 o
   0   4   7         55.39         64.30         3.36 o
   1   4   7        595.64        585.33        19.06 o
   2   4   7        163.88        155.79         5.41 o
   3   4   7        154.16        166.77         4.22 o
   4   4   7         11.01         14.92         2.40 o
   5   4   7         89.54         87.53         5.25 o
   6   4   7         22.46         14.92         3.27 o
   7   4   7         72.27         56.88        10.00 o
  -6   5   7        204.97        212.73        20.29 o
  -5   5   7        311.05        302.54        37.20 o
  -4   5   7        105.83         90.96         6.07 o
  -3   5   7        106.06         92.34         4.39 o
  -2   5   7        318.75        314.32         8.20 o
  -1   5   7        445.58        453.56         8.03 o
   0   5   7        197.25        179.30         4.69 o
   1   5   7       2451.53       2677.02        27.45 o
   2   5   7        155.87        137.53         5.32 o
   3   5   7       1805.55       1812.95        15.38 o
   4   5   7        924.17        906.77        11.40 o
   5   5   7        506.97        495.26         9.92 o
   6   5   7         89.20         75.26         5.12 o
   7   5   7        142.65         95.92        17.83 o
  -6   6   7         29.87         23.98        10.45 o
  -5   6   7        222.37        244.50        11.33 o
  -4   6   7        474.35        474.17        11.70 o
  -3   6   7         11.38         10.15         2.64 o
  -2   6   7       1197.88       1219.19        15.41 o
  -1   6   7        178.26        153.36         4.94 o
   0   6   7       1575.89       1543.55        16.26 o
   1   6   7        297.71        282.94         7.89 o
   2   6   7        297.06        312.73         7.52 o
   3   6   7          3.15          3.82         2.02 o
   4   6   7          0.83          1.99         1.83 o
   5   6   7         81.47         78.29         6.46 o
   6   6   7          6.56          4.86         2.92 o
   7   6   7        110.80         93.46        17.83 o
  -5   7   7        452.45        457.57        18.24 o
  -4   7   7        142.55        152.66         6.79 o
  -3   7   7        136.78        153.98         5.30 o
  -2   7   7        393.29        402.38         7.81 o
  -1   7   7          8.43          8.55         2.40 o
   0   7   7         12.19         20.30         2.55 o
   1   7   7        475.24        547.29        10.12 o
   2   7   7        623.22        641.29        10.49 o
   3   7   7        152.90        156.89         6.08 o
   4   7   7        192.33        188.46         5.30 o
   5   7   7        456.32        452.56        11.90 o
   6   7   7         17.35         20.79         3.73 o
  -5   8   7          2.08          7.06         6.20 o
  -4   8   7          2.27          0.88         3.18 o
  -3   8   7        579.66        591.09        16.36 o
  -2   8   7        255.75        266.17         7.32 o
  -1   8   7       1298.41       1210.31        14.73 o
   0   8   7        308.89        310.87         7.41 o
   1   8   7         26.44         32.48         3.43 o
   2   8   7       2098.22       2171.07        26.33 o
   3   8   7          6.53          3.63         2.22 o
   4   8   7         20.91         20.43         3.40 o
   5   8   7         34.65         35.43         4.79 o
   6   8   7         16.07         24.11         7.96 o
  -5   9   7        136.83        137.73        18.45 o
  -4   9   7         64.71         58.34         5.41 o
  -3   9   7        590.14        608.99        17.68 o
  -2   9   7        299.73        313.73         9.12 o
  -1   9   7        167.30        190.66         5.78 o
   0   9   7        240.96        225.46         8.75 o
   1   9   7          4.78          6.97         2.81 o
   2   9   7        170.41        198.31        10.75 o
   3   9   7         25.22         27.30         4.06 o
   4   9   7        134.54        133.31         9.52 o
   5   9   7         23.67         23.69         4.73 o
   6   9   7         50.43         60.23        10.76 o
  -4  10   7         15.37         19.49         5.53 o
  -3  10   7          4.15         -2.35         3.33 o
  -2  10   7         96.58         95.36         6.66 o
  -1  10   7        487.87        485.31         8.90 o
   0  10   7        679.53        667.90        17.43 o
   1  10   7        582.26        592.92        17.81 o
   2  10   7          8.84          9.33         3.79 o
   3  10   7        227.40        251.80        12.59 o
   4  10   7        180.44        181.65         8.00 o
   5  10   7         88.48         90.95         7.34 o
   6  10   7         22.13          9.22         9.84 o
  -4  11   7         27.63         19.67         6.03 o
  -3  11   7        172.04        169.76         8.41 o
  -2  11   7        239.41        248.90         9.24 o
  -1  11   7         79.09         92.92        11.18 o
   0  11   7        549.56        546.59        17.81 o
   1  11   7        109.00        132.60        12.60 o
   2  11   7          3.22          3.07         3.46 o
   3  11   7          3.03          1.93         4.43 o
   4  11   7          2.11         -2.46         4.78 o
   5  11   7          1.77          5.56         6.04 o
  -3  12   7          5.65          8.61         6.09 o
  -2  12   7          1.23          5.77         3.80 o
  -1  12   7          1.53          2.15         3.83 o
   0  12   7        209.04        189.91        14.14 o
   1  12   7        157.96        154.02        11.30 o
   2  12   7        144.90        122.60         8.38 o
   3  12   7         96.39         90.39        12.30 o
   4  12   7          4.35          7.42         5.86 o
  -3  13   7         30.65         17.33         7.09 o
  -2  13   7         18.72          3.69         8.61 o
  -1  13   7        273.78        292.94        31.05 o
   0  13   7         57.87         51.25         8.47 o
   1  13   7         52.89         61.48        12.91 o
   2  13   7        183.51        200.71        13.48 o
   3  13   7         14.38         24.82         7.16 o
   4  13   7          2.78         17.83         9.84 o
  -2  14   7         50.28         51.65        11.68 o
  -1  14   7         84.55         79.53        27.98 o
   0  14   7         16.64         10.35         6.73 o
   1  14   7          1.99         -6.76         8.61 o
   2  14   7          3.51          6.74         6.92 o
   3  14   7         66.11         55.34        12.91 o
  -1  15   7        152.46        169.70        19.06 o
   0  15   7          5.12         11.10         9.84 o
   1  15   7         94.96         73.78        15.37 o
   2  15   7          6.03         14.14        11.07 o
  -1 -15   8         56.58         31.36        11.68 o
   0 -15   8         11.72         15.37        10.45 o
  -3 -14   8         71.50         43.65        12.91 o
  -2 -14   8         76.05         37.51        11.68 o
  -1 -14   8         46.01         46.11        11.07 o
   0 -14   8         55.63         36.47         8.03 o
   1 -14   8          4.32          0.00         9.84 o
  -3 -13   8         51.04         38.73        11.07 o
  -2 -13   8         49.95         30.13        10.45 o
  -1 -13   8         28.41         26.40         6.48 o
   0 -13   8          2.55          0.21         3.96 o
   1 -13   8         74.24         84.77         7.45 o
   2 -13   8         40.94         33.56         7.68 o
   3 -13   8        276.75        287.13        21.52 o
  -3 -12   8         79.41         86.69        14.76 o
  -2 -12   8        199.36        212.12        19.06 o
  -1 -12   8        112.67        100.74         7.20 o
   0 -12   8        195.05        199.66        10.08 o
   1 -12   8         54.46         54.62         5.62 o
   2 -12   8         89.91         77.91         7.62 o
   3 -12   8          4.43          9.73         7.69 o
  -3 -11   8          2.58         11.07         7.99 o
  -2 -11   8          2.80          7.99         7.38 o
  -1 -11   8          0.30          3.31         3.22 o
   0 -11   8        170.86        159.58         6.38 o
   1 -11   8         33.16         28.31         3.98 o
   2 -11   8         17.15         14.43         4.05 o
   3 -11   8         61.06         56.75        10.83 o
   4 -11   8         62.46         76.00         9.34 o
  -5 -10   8          6.03          1.84         9.22 o
  -3 -10   8        259.50        274.22        19.67 o
  -2 -10   8        293.61        317.26        19.67 o
  -1 -10   8        163.66        176.42         7.69 o
   0 -10   8        290.01        303.06         7.57 o
   1 -10   8        380.85        400.53         8.05 o
   2 -10   8        166.34        154.78         6.68 o
   3 -10   8        120.41        103.91         6.83 o
   4 -10   8         14.95         13.12         5.76 o
  -5  -9   8        535.49        609.31        33.82 o
  -4  -9   8         28.93         27.83         6.92 o
  -3  -9   8        187.37        212.21        13.83 o
  -2  -9   8         63.24         47.01         4.37 o
  -1  -9   8         60.48         53.20         4.17 o
   0  -9   8          4.25          5.06         2.45 o
   1  -9   8         13.20         10.03         2.29 o
   2  -9   8        202.88        212.48         7.13 o
   3  -9   8         86.99         89.82        10.83 o
   4  -9   8        341.09        336.89        14.99 o
   5  -9   8          6.39          1.32         7.38 o
  -6  -8   8         44.91         48.57        14.14 o
  -5  -8   8          0.04          2.46         7.99 o
  -4  -8   8          6.27          7.53         5.42 o
  -3  -8   8          2.15          5.86         3.66 o
  -2  -8   8        565.98        551.09         8.86 o
  -1  -8   8        400.34        418.38         7.87 o
   0  -8   8        419.24        418.23         7.31 o
   1  -8   8        757.47        767.87        10.14 o
   2  -8   8        383.50        403.33         8.19 o
   3  -8   8        290.37        286.71         8.91 o
   4  -8   8         52.45         52.52        11.99 o
   5  -8   8         81.54         82.06         9.34 o
  -6  -7   8         74.94         55.95        15.37 o
  -5  -7   8        388.99        425.47        27.67 o
  -4  -7   8        377.49        398.93        28.90 o
  -3  -7   8        775.36        805.85        19.59 o
  -2  -7   8       1317.20       1307.51        13.06 o
  -1  -7   8        116.53        137.38         4.35 o
   0  -7   8         16.59         14.21         2.16 o
   1  -7   8        287.09        296.59         5.90 o
   2  -7   8         29.37         24.08         2.58 o
   3  -7   8        135.27        137.67         6.36 o
   4  -7   8        310.84        301.48        30.13 o
   5  -7   8         90.56        102.09         8.15 o
  -6  -6   8        259.96        279.14        25.21 o
  -5  -6   8         79.29         59.08         7.83 o
  -4  -6   8         62.23         47.45        14.14 o
  -3  -6   8        313.97        318.38         9.34 o
  -2  -6   8        898.40        896.05         9.94 o
  -1  -6   8         56.38         61.24         3.05 o
   0  -6   8       1989.62       2004.96        18.93 o
   1  -6   8        519.76        489.29         7.68 o
   2  -6   8       1352.88       1392.77        13.67 o
   3  -6   8        450.52        466.82        11.95 o
   4  -6   8        139.40        141.34         7.81 o
   5  -6   8        262.43        303.22        19.06 o
  -6  -5   8          3.90          4.92         9.22 o
  -5  -5   8        253.54        140.18        19.67 o
  -4  -5   8        341.95        332.90        23.70 o
  -3  -5   8       1646.83       1650.33        19.67 o
  -2  -5   8       1090.97       1108.18        11.42 o
  -1  -5   8       1233.61       1255.81        11.66 o
   0  -5   8       2197.74       2241.01        18.43 o
   1  -5   8        567.40        583.79         8.84 o
   2  -5   8        138.43        132.07         3.57 o
   3  -5   8         57.12         41.87         3.83 o
   4  -5   8         22.63         23.52         4.07 o
   5  -5   8         57.27         84.46         9.28 o
   6  -5   8         66.50         51.03        12.30 o
  -6  -4   8        101.64        106.37        17.22 o
  -5  -4   8        762.66        772.14        24.37 o
  -4  -4   8        488.02        438.33        25.52 o
  -3  -4   8        150.13        154.27         7.29 o
  -2  -4   8       1432.79       1322.61        13.64 o
  -1  -4   8         35.66         33.68         2.12 o
   0  -4   8          8.09          8.73         1.56 o
   1  -4   8        860.11        862.50        12.14 o
   2  -4   8        407.24        374.60         5.81 o
   3  -4   8       3030.25       3074.94        25.73 o
   4  -4   8        316.17        336.71         9.94 o
   5  -4   8        105.04        131.51         8.62 o
   6  -4   8        213.17        234.77        14.96 o
  -6  -3   8          0.99          5.23         5.65 o
  -5  -3   8         19.11         16.22         4.43 o
  -4  -3   8        146.98        152.51         8.41 o
  -3  -3   8       1172.39       1144.59        20.92 o
  -2  -3   8        281.74        298.80         8.07 o
  -1  -3   8       1702.90       1743.01        17.37 o
   0  -3   8       2629.68       2688.96        24.33 o
   1  -3   8       2487.77       2463.00        26.53 o
   2  -3   8       1866.79       1799.00        17.49 o
   3  -3   8        220.44        206.23         9.20 o
   4  -3   8        102.25         92.58         4.80 o
   5  -3   8         26.27         21.73         4.11 o
   6  -3   8         14.44          9.05         4.79 o
  -6  -2   8        257.08        241.21        14.44 o
  -5  -2   8        226.17        241.16        23.36 o
  -4  -2   8        393.70        406.90        10.43 o
  -3  -2   8        718.24        722.21        12.62 o
  -2  -2   8       1325.92       1222.11        13.77 o
  -1  -2   8       1290.59       1379.95        14.51 o
   0  -2   8       1843.61       1981.30        24.14 o
   1  -2   8        163.61        184.30         5.55 o
   2  -2   8        562.99        560.18        10.16 o
   3  -2   8       3409.27       3541.11        31.76 o
   4  -2   8        289.90        303.18         7.62 o
   5  -2   8        541.56        565.85        10.85 o
   6  -2   8         90.51         95.69         6.05 o
   7  -2   8        348.06        310.96        27.05 o
  -6  -1   8         61.03         67.02        14.76 o
  -5  -1   8          9.79          7.03         3.36 o
  -4  -1   8        117.29         92.73         5.78 o
  -3  -1   8        102.18         98.21         4.98 o
  -2  -1   8         90.33         87.92         7.38 o
  -1  -1   8        230.30        232.07         6.15 o
   0  -1   8       1555.60       1485.35        19.16 o
   1  -1   8       1706.00       1716.22        18.52 o
   2  -1   8       1451.43       1391.98        19.61 o
   3  -1   8        937.77        885.55        13.48 o
   4  -1   8        530.56        508.35         9.14 o
   5  -1   8        204.81        185.85         6.47 o
   6  -1   8         24.29         22.05         3.80 o
   7  -1   8          0.06          2.12         7.09 o
  -6   0   8        367.81        390.42        27.05 o
  -5   0   8       1168.02       1237.63        33.20 o
  -4   0   8        158.50        210.99        11.28 o
  -3   0   8       1029.06        965.04        17.07 o
  -2   0   8       1036.20       1003.99        19.61 o
  -1   0   8       1605.41       1702.55        21.17 o
   0   0   8        733.01        710.61        11.71 o
   1   0   8        294.14        337.20        14.14 o
   2   0   8       3966.05       4099.34        42.69 o
   3   0   8         54.14         60.28         3.44 o
   4   0   8        277.93        279.62         6.22 o
   5   0   8        165.99        174.13         5.79 o
   6   0   8        107.25        122.19         6.57 o
   7   0   8        628.40        651.68        44.27 o
  -6   1   8         89.37         95.92        16.60 o
  -5   1   8        450.38        466.68        18.01 o
  -4   1   8         12.74          0.54         3.68 o
  -3   1   8         58.04         52.64         4.67 o
  -2   1   8         77.42         77.47         7.99 o
  -1   1   8        242.49        252.42         7.83 o
   0   1   8          7.37          5.74         1.92 o
   1   1   8        295.97        268.48         8.26 o
   2   1   8        602.12        586.71         8.87 o
   3   1   8        499.69        494.04         8.01 o
   4   1   8        587.30        622.59         8.39 o
   5   1   8        337.14        351.46         7.92 o
   6   1   8        102.82         88.71         6.19 o
   7   1   8         38.24         21.29        10.14 o
  -6   2   8        348.89        340.62        23.98 o
  -5   2   8        780.25        750.47        38.12 o
  -4   2   8        473.90        501.21        16.70 o
  -3   2   8       3002.21       2853.45        31.08 o
  -2   2   8       1439.62       1369.24        20.56 o
  -1   2   8        475.10        502.59        10.64 o
   0   2   8       1765.17       1637.13       106.67 o
   1   2   8       2355.11       2477.42        30.89 o
   2   2   8        715.35        809.67         9.81 o
   3   2   8          4.64          6.08         1.80 o
   4   2   8        381.66        379.39         6.52 o
   5   2   8         52.79         46.76         3.72 o
   6   2   8        125.25        121.74         6.61 o
   7   2   8        115.31        100.23        15.68 o
  -6   3   8        215.83        250.85        20.90 o
  -5   3   8        202.31        188.07        15.06 o
  -4   3   8        176.10        163.41        12.87 o
  -3   3   8        232.87        221.35         7.26 o
  -2   3   8        335.17        296.40         8.82 o
  -1   3   8          6.69          7.86         1.81 o
   0   3   8       1163.08       1204.46        27.98 o
   1   3   8         12.16         25.04         4.23 o
   2   3   8         24.29         26.90         2.24 o
   3   3   8        386.50        362.16         8.66 o
   4   3   8        268.06        271.82         6.92 o
   5   3   8        250.40        252.80         6.63 o
   6   3   8         96.62        102.02         5.78 o
   7   3   8         94.72         92.19        12.15 o
  -6   4   8         17.26         20.29         9.84 o
  -5   4   8        517.63        591.48        27.67 o
  -4   4   8        450.69        447.48        12.93 o
  -3   4   8        342.19        331.80         8.94 o
  -2   4   8       3547.23       3466.48        44.02 o
  -1   4   8       3417.97       3372.00        29.76 o
   0   4   8       1204.34       1152.77        16.65 o
   1   4   8        659.92        660.00        42.42 o
   2   4   8         95.34         81.40         3.12 o
   3   4   8        360.64        346.24         5.84 o
   4   4   8          6.66          5.16         1.75 o
   5   4   8          1.35          2.88         2.22 o
   6   4   8          9.82         12.29         3.37 o
   7   4   8         24.57         26.75         8.84 o
  -6   5   8         49.90         52.88        13.53 o
  -5   5   8        572.90        560.54        20.57 o
  -4   5   8        478.92        480.45        13.70 o
  -3   5   8         10.96         10.34         2.44 o
  -2   5   8       1740.59       1702.99        34.01 o
  -1   5   8         64.31         51.79         3.08 o
   0   5   8         50.57         43.18         2.65 o
   1   5   8         52.22         63.37         3.23 o
   2   5   8        373.96        343.82         7.20 o
   3   5   8         57.28         56.36         2.78 o
   4   5   8         18.26         19.75         2.51 o
   5   5   8         98.13         99.00         5.46 o
   6   5   8        182.25        189.39         8.98 o
   7   5   8         60.50         39.96        14.76 o
  -6   6   8          2.64         -1.84         7.99 o
  -5   6   8         63.61         90.55         8.25 o
  -4   6   8          5.39          6.27         3.77 o
  -3   6   8        201.41        179.64         6.04 o
  -2   6   8        205.57        217.10         8.54 o
  -1   6   8       2021.13       1902.12        21.81 o
   0   6   8       3102.44       3112.51        25.75 o
   1   6   8        325.33        299.95         6.59 o
   2   6   8        990.57        972.23        14.34 o
   3   6   8        214.30        208.57         5.32 o
   4   6   8          8.88         10.44         2.10 o
   5   6   8        327.85        323.09         8.32 o
   6   6   8         21.01         19.35         3.47 o
  -5   7   8        145.13        112.52        16.60 o
  -4   7   8        213.51        208.06        12.34 o
  -3   7   8        757.32        768.73        11.01 o
  -2   7   8        410.77        410.80         8.07 o
  -1   7   8        252.32        226.78         8.43 o
   0   7   8        243.09        259.17         5.77 o
   1   7   8        123.86        116.90         4.87 o
   2   7   8        919.35        916.81        16.04 o
   3   7   8        454.28        437.45         8.91 o
   4   7   8         10.71          9.47         2.24 o
   5   7   8          8.00          7.86         2.94 o
   6   7   8        198.12        192.26         8.76 o
  -5   8   8         28.65         20.90         9.84 o
  -4   8   8         52.65         52.74         5.49 o
  -3   8   8          2.36         16.21         2.88 o
  -2   8   8          3.46          3.87         2.44 o
  -1   8   8        118.11        138.62         5.62 o
   0   8   8        499.79        467.84        10.30 o
   1   8   8        342.60        319.16         7.39 o
   2   8   8        633.04        622.75        11.94 o
   3   8   8        262.02        261.18         9.82 o
   4   8   8         94.31         87.50         4.96 o
   5   8   8        167.82        169.00         8.96 o
   6   8   8         47.88         44.39        10.14 o
  -5   9   8         34.57         15.99        10.45 o
  -4   9   8         58.22         46.34         8.06 o
  -3   9   8        160.04        154.59         6.30 o
  -2   9   8        307.17        303.91         8.48 o
  -1   9   8       1573.51       1541.59        16.43 o
   0   9   8         19.86         21.82         4.70 o
   1   9   8        222.12        213.84         7.52 o
   2   9   8        362.05        350.16         9.34 o
   3   9   8        233.76        240.29        15.37 o
   4   9   8         39.59         35.69         4.06 o
   5   9   8         95.62         85.12        14.12 o
   6   9   8         16.12         11.58        10.14 o
  -4  10   8         19.14         19.95         5.77 o
  -3  10   8         63.20         67.51         6.02 o
  -2  10   8          0.60          8.72         3.59 o
  -1  10   8        164.23        156.99         5.91 o
   0  10   8         24.98         23.19         3.86 o
   1  10   8         12.28          8.84         3.87 o
   2  10   8        194.36        186.74        11.70 o
   3  10   8          3.93          4.30         4.78 o
   4  10   8        193.32        174.01         9.57 o
   5  10   8        152.77        154.76         9.36 o
   6  10   8         32.09         10.45         9.22 o
  -4  11   8         10.14          3.02         5.18 o
  -3  11   8        130.08        116.62         7.67 o
  -2  11   8         53.79         50.32         5.30 o
  -1  11   8        241.25        211.09         8.60 o
   0  11   8        380.18        375.20        12.18 o
   1  11   8        377.27        384.39        15.43 o
   2  11   8         52.02         61.99         6.50 o
   3  11   8        768.80        803.35        20.20 o
   4  11   8          6.45          6.10         5.42 o
   5  11   8         56.56         72.74        10.43 o
  -3  12   8         95.55        105.87        14.14 o
  -2  12   8         62.54         65.42         6.16 o
  -1  12   8         15.19         13.27         4.36 o
   0  12   8          8.93         13.86         4.82 o
   1  12   8         37.12         47.46        15.37 o
   2  12   8          8.68          5.53         4.23 o
   3  12   8         40.32         30.37         8.17 o
   4  12   8         80.15         76.86        14.14 o
  -3  13   8          9.67          6.93         7.09 o
  -2  13   8        225.61        228.11        19.06 o
  -1  13   8         26.62         19.97         5.85 o
   0  13   8          4.39          2.44         4.84 o
   1  13   8        226.44        263.78        14.12 o
   2  13   8        222.80        255.32        15.37 o
   3  13   8        331.24        316.07        15.50 o
   4  13   8         25.55         19.67         9.84 o
  -1  14   8         22.87         33.26         7.52 o
   0  14   8          3.86          4.00         6.52 o
   1  14   8         27.19         41.53         8.23 o
   2  14   8          4.13         11.31         7.16 o
   3  14   8          8.87          9.72         6.92 o
  -1  15   8          0.53         -1.23         8.61 o
   0  15   8         14.82         31.36        12.91 o
   1  15   8         26.05         23.67         8.26 o
   2  15   8        110.04        117.43        17.22 o
   3  15   8         32.75         26.44        12.30 o
  -1 -15   9         27.00          9.84        11.07 o
   0 -15   9         15.87          4.30        10.45 o
  -3 -14   9         78.57         60.25        12.91 o
  -2 -14   9         30.46         30.13        11.07 o
  -1 -14   9         23.22          8.61         9.22 o
   0 -14   9         71.78         64.19        10.14 o
   1 -14   9         36.59         35.05        11.68 o
  -3 -13   9         34.44         35.05        11.68 o
  -2 -13   9          2.46         12.30         8.61 o
  -1 -13   9          0.08          2.68         5.53 o
   0 -13   9         50.85         53.34         5.95 o
   1 -13   9         23.79         36.89        11.07 o
   2 -13   9         36.37         33.03         8.30 o
   3 -13   9        127.19        130.96        17.83 o
  -3 -12   9         79.13         79.93        13.53 o
  -2 -12   9         44.98         25.21        10.45 o
  -1 -12   9         79.56         65.27         8.70 o
   0 -12   9       1005.10       1066.99        20.48 o
   1 -12   9         38.84         42.07         5.27 o
   2 -12   9          3.70          9.53         4.36 o
   3 -12   9        343.06        335.00        16.26 o
  -3 -11   9        150.25        166.01        17.83 o
  -2 -11   9        118.87        106.98        14.14 o
  -1 -11   9         96.13         74.48        10.74 o
   0 -11   9          5.42          6.02         2.86 o
   1 -11   9          0.04         -0.77         3.01 o
   2 -11   9         37.49         34.90         4.38 o
   3 -11   9         81.37         75.32         7.74 o
   4 -11   9         35.83         47.34        12.30 o
  -5 -10   9         29.38         27.05        12.30 o
  -3 -10   9         18.83         24.59         9.22 o
  -2 -10   9        261.31        233.69        12.82 o
  -1 -10   9         85.79         90.04         5.38 o
   0 -10   9        486.95        476.29        10.13 o
   1 -10   9        745.88        806.63        11.56 o
   2 -10   9        565.95        595.44        11.98 o
   3 -10   9        227.26        243.38        10.97 o
   4 -10   9         60.91         35.66        10.45 o
  -5  -9   9         32.36         28.90        12.30 o
  -4  -9   9        345.21        343.08        24.59 o
  -3  -9   9        319.24        290.53        14.57 o
  -2  -9   9        483.00        488.10        13.12 o
  -1  -9   9        697.05        666.73        10.77 o
   0  -9   9        119.84        127.15         5.27 o
   1  -9   9        216.51        211.54         6.20 o
   2  -9   9          8.58          9.57         2.74 o
   3  -9   9          1.85          3.09         3.28 o
   4  -9   9          1.17         -4.92         6.76 o
   5  -9   9         25.43         23.36         9.84 o
  -5  -8   9         52.87         54.72        13.53 o
  -4  -8   9         29.23         29.52         6.96 o
  -3  -8   9        140.80        140.49        14.42 o
  -2  -8   9        262.15        252.63         6.36 o
  -1  -8   9        169.18        193.11         6.44 o
   0  -8   9        558.47        557.65         8.68 o
   1  -8   9        115.34        113.54         4.47 o
   2  -8   9       1846.99       1939.90        23.54 o
   3  -8   9        643.96        680.85        13.67 o
   4  -8   9        324.11        348.27        15.99 o
   5  -8   9         58.88         61.87         8.26 o
  -6  -7   9          5.02         15.99        11.68 o
  -5  -7   9        120.94         83.00        15.37 o
  -4  -7   9         62.31         37.85         7.16 o
  -3  -7   9        298.31        298.93         9.34 o
  -2  -7   9         22.23         24.97         2.50 o
  -1  -7   9       1403.81       1379.05        13.36 o
   0  -7   9       1541.53       1554.83        15.57 o
   1  -7   9        335.90        318.02         6.66 o
   2  -7   9          4.66          2.53         1.83 o
   3  -7   9        203.32        198.68         7.43 o
   4  -7   9         79.56         69.50         7.83 o
   5  -7   9          0.71          0.00         6.76 o
  -6  -6   9        205.49        225.65        23.98 o
  -5  -6   9        333.99        373.82        25.82 o
  -4  -6   9        242.62        237.33        19.67 o
  -3  -6   9          4.53          4.69         2.18 o
  -2  -6   9        673.35        639.77         8.40 o
  -1  -6   9         24.52         25.96         2.11 o
   0  -6   9        191.43        195.64         4.65 o
   1  -6   9        101.27         91.69         3.83 o
   2  -6   9       1529.75       1558.91        15.03 o
   3  -6   9        345.27        358.72        16.73 o
   4  -6   9        483.69        472.31        17.22 o
   5  -6   9        223.03        233.84        10.76 o
  -6  -5   9         13.41         12.91        10.45 o
  -5  -5   9         50.48         43.04        27.05 o
  -4  -5   9        284.55        293.33        14.33 o
  -3  -5   9        153.63        145.03         7.94 o
  -2  -5   9         21.25         25.29         2.18 o
  -1  -5   9        678.93        675.42         8.62 o
   0  -5   9        389.11        370.17         6.64 o
   1  -5   9        786.46        733.35         9.49 o
   2  -5   9        473.13        481.82         7.23 o
   3  -5   9        315.33        316.97         8.37 o
   4  -5   9        146.63        158.70        11.87 o
   5  -5   9         23.86         27.05         6.48 o
   6  -5   9         81.31         54.11        12.91 o
  -6  -4   9        317.45        280.98        24.59 o
  -5  -4   9        584.70        641.86        19.30 o
  -4  -4   9        671.56        671.49        30.74 o
  -3  -4   9         50.93         60.07         4.60 o
  -2  -4   9        794.01        781.39        10.09 o
  -1  -4   9        185.30        181.16         4.30 o
   0  -4   9        381.89        375.82         6.36 o
   1  -4   9        106.36        124.36         7.28 o
   2  -4   9         23.22         20.78         2.05 o
   3  -4   9        710.00        731.24        10.24 o
   4  -4   9        135.11        138.95         5.91 o
   5  -4   9         74.59         68.06         6.86 o
   6  -4   9        285.80        312.34        23.36 o
  -6  -3   9         16.77         12.30         9.22 o
  -5  -3   9         23.54         19.04         6.04 o
  -4  -3   9          0.11          0.22         4.00 o
  -3  -3   9        328.41        304.23         8.42 o
  -2  -3   9       1650.07       1646.04        16.16 o
  -1  -3   9        227.92        222.83         4.47 o
   0  -3   9       2049.17       2142.25        20.56 o
   1  -3   9        109.70        132.00         6.12 o
   2  -3   9         23.21         24.50         2.53 o
   3  -3   9       2214.81       2259.10        22.46 o
   4  -3   9         78.28         95.29         5.12 o
   5  -3   9         62.27         69.58         5.98 o
   6  -3   9        500.80        506.68        26.75 o
  -6  -2   9        280.37        279.75        23.36 o
  -5  -2   9        780.47        783.21        19.22 o
  -4  -2   9        569.09        575.86        15.01 o
  -3  -2   9        571.23        570.10        10.14 o
  -2  -2   9       1157.03       1183.22        12.78 o
  -1  -2   9        682.43        706.53         8.12 o
   0  -2   9        740.47        770.90         9.11 o
   1  -2   9         87.89         80.78         3.53 o
   2  -2   9         63.24         57.74         5.49 o
   3  -2   9          1.14          0.93         1.64 o
   4  -2   9         22.35         25.87         3.57 o
   5  -2   9         70.77         71.94         5.38 o
   6  -2   9         46.35         42.32         5.50 o
  -6  -1   9         99.37        119.89        17.83 o
  -5  -1   9         68.56         67.17         7.21 o
  -4  -1   9         49.64         48.42        12.14 o
  -3  -1   9         37.43         70.11         6.48 o
  -2  -1   9         26.21         19.69         2.71 o
  -1  -1   9          3.10          3.69         1.37 o
   0  -1   9       4527.44       4446.96        32.92 o
   1  -1   9        242.65        222.96         4.60 o
   2  -1   9        259.51        236.09         6.74 o
   3  -1   9        308.20        310.80         6.40 o
   4  -1   9        183.81        189.27        10.20 o
   5  -1   9        387.30        456.80        10.13 o
   6  -1   9        371.98        401.71        10.55 o
   7  -1   9         52.96         61.50        17.52 o
  -6   0   9         64.08         63.94        13.53 o
  -5   0   9         40.38         43.18         6.15 o
  -4   0   9        586.06        617.76        19.11 o
  -3   0   9       1088.97       1156.12        17.06 o
  -2   0   9       1225.15       1236.81        22.39 o
  -1   0   9        875.81        871.78        16.40 o
   0   0   9       1127.89       1173.37        13.09 o
   1   0   9        950.21        927.79        10.21 o
   2   0   9        243.39        234.39         6.49 o
   3   0   9        281.44        263.16         5.12 o
   4   0   9         34.31         28.53         3.05 o
   5   0   9          2.20          1.65         2.25 o
   6   0   9         17.22         17.13         4.05 o
   7   0   9          1.33         -1.83         6.92 o
  -6   1   9         59.65         53.24         9.34 o
  -5   1   9        577.24        610.82        25.21 o
  -4   1   9        567.48        522.47        30.13 o
  -3   1   9        399.54        374.64        10.48 o
  -2   1   9        139.02        147.57         7.52 o
  -1   1   9        274.40        342.02         9.77 o
   0   1   9        331.60        363.89         8.28 o
   1   1   9        968.24        958.23        12.99 o
   2   1   9        439.79        403.33         7.38 o
   3   1   9        459.63        444.46         6.37 o
   4   1   9        646.59        682.90         9.81 o
   5   1   9        178.80        191.29         7.75 o
   6   1   9        168.52        172.90         7.17 o
   7   1   9        285.40        283.75        17.33 o
  -6   2   9         30.71         27.67        11.07 o
  -5   2   9          0.17          2.61         5.00 o
  -4   2   9         11.93          5.84         4.28 o
  -3   2   9         42.56         44.96         7.38 o
  -2   2   9        868.81        861.49        20.42 o
  -1   2   9       1313.15       1296.45        18.19 o
   0   2   9       1942.13       1881.37        26.72 o
   1   2   9        497.53        433.40         8.21 o
   2   2   9        944.60        914.94        10.32 o
   3   2   9        754.37        725.97         9.01 o
   4   2   9        285.34        282.25         5.87 o
   5   2   9         12.85         15.00         3.28 o
   6   2   9         19.47         19.54         3.39 o
   7   2   9          2.91          6.76         7.79 o
  -6   3   9        141.41        152.48        19.06 o
  -5   3   9        184.90        153.31        24.29 o
  -4   3   9        909.24        892.15        18.68 o
  -3   3   9        799.36        786.37        16.51 o
  -2   3   9       2198.80       2076.94        28.57 o
  -1   3   9        434.13        469.32         7.88 o
   0   3   9        841.79        917.04        13.18 o
   1   3   9        644.96        678.41         9.55 o
   2   3   9        206.44        208.06         4.02 o
   3   3   9          2.73          2.95         1.44 o
   4   3   9        491.96        498.35         7.74 o
   5   3   9        748.13        739.91        10.79 o
   6   3   9        101.28        101.85         5.72 o
   7   3   9         79.80         67.33        10.87 o
  -6   4   9         68.89         42.42        12.30 o
  -5   4   9        136.93        151.69        12.34 o
  -4   4   9         58.26         50.86         5.75 o
  -3   4   9        333.89        326.36        10.74 o
  -2   4   9        961.20        897.36        12.70 o
  -1   4   9        330.66        327.34         7.55 o
   0   4   9       1634.64       1736.91        29.96 o
   1   4   9        487.79        436.35         8.65 o
   2   4   9       2002.69       1919.91        15.69 o
   3   4   9        348.94        372.25         5.61 o
   4   4   9        492.82        482.35         7.71 o
   5   4   9        165.78        180.48         5.86 o
   6   4   9        107.00        120.17         6.28 o
   7   4   9          0.89          1.84        10.45 o
  -6   5   9        111.53        100.22        17.22 o
  -5   5   9         67.12         50.97        11.37 o
  -4   5   9        384.73        368.29        14.20 o
  -3   5   9        277.62        282.34         9.58 o
  -2   5   9       4879.60       4769.98        38.23 o
  -1   5   9        101.71        111.12         4.57 o
   0   5   9       1205.58       1168.99        15.49 o
   1   5   9        593.41        578.30         8.38 o
   2   5   9         49.33         51.39         3.13 o
   3   5   9         15.08         19.90         1.96 o
   4   5   9         14.82          9.98         2.27 o
   5   5   9         74.84         71.32         4.83 o
   6   5   9        321.64        311.01         9.32 o
   7   5   9         84.69         64.56        14.76 o
  -5   6   9        336.25        342.10        16.09 o
  -4   6   9         88.24         75.20         7.21 o
  -3   6   9         57.71         52.47         4.58 o
  -2   6   9          3.13          4.16         2.04 o
  -1   6   9          1.31          2.71         2.26 o
   0   6   9        117.46        125.78         4.28 o
   1   6   9        469.22        453.52         7.06 o
   2   6   9        327.70        323.55         6.19 o
   3   6   9       1337.08       1295.98        14.79 o
   4   6   9        586.58        603.26         9.02 o
   5   6   9         51.95         54.35         5.86 o
   6   6   9        231.03        224.15         9.17 o
  -5   7   9         22.23          4.92         7.99 o
  -4   7   9         84.18         74.82         6.30 o
  -3   7   9        195.82        199.61         6.70 o
  -2   7   9       1661.51       1600.29        17.71 o
  -1   7   9        175.13        161.10         7.25 o
   0   7   9        965.05        989.48        12.58 o
   1   7   9        635.88        616.86         9.38 o
   2   7   9       1428.91       1415.13        18.80 o
   3   7   9          7.50         15.98         3.32 o
   4   7   9        240.09        233.37         6.02 o
   5   7   9          4.21          2.82         2.79 o
   6   7   9          5.03          8.07         3.97 o
  -5   8   9         50.03         68.25        14.14 o
  -4   8   9        101.88         87.04         6.72 o
  -3   8   9        202.79        204.98         8.66 o
  -2   8   9         57.64         53.81         4.89 o
  -1   8   9        245.62        227.83         6.40 o
   0   8   9        437.57        393.30        12.89 o
   1   8   9          1.57          1.21         2.11 o
   2   8   9         66.15         51.11         4.47 o
   3   8   9        815.19        857.15        15.82 o
   4   8   9        329.64        351.96         8.33 o
   5   8   9        223.28        240.23        12.56 o
   6   8   9         89.65         87.56        11.68 o
  -5   9   9          2.52         10.45         9.84 o
  -4   9   9          9.31         10.08         5.05 o
  -3   9   9        285.54        282.07         8.89 o
  -2   9   9         36.34         33.09         3.98 o
  -1   9   9        170.25        167.77         5.98 o
   0   9   9        538.76        541.00        13.58 o
   1   9   9        255.98        244.89        14.82 o
   2   9   9        273.14        272.81        10.74 o
   3   9   9        698.16        655.67        19.98 o
   4   9   9        125.17        105.55         6.10 o
   5   9   9         48.14         46.98         5.86 o
   6   9   9         26.48         30.48        12.84 o
  -4  10   9         63.11         53.02         8.90 o
  -3  10   9         55.19         43.24         7.37 o
  -2  10   9        229.59        241.52        10.64 o
  -1  10   9         63.12         62.91         4.90 o
   0  10   9         30.54         31.18         4.20 o
   1  10   9          1.44          0.82         3.55 o
   2  10   9         18.11         17.07         3.83 o
   3  10   9        142.03        142.40        10.41 o
   4  10   9        132.13        148.33         7.33 o
   5  10   9         15.08         28.41         7.99 o
  -4  11   9          0.01          1.80         6.48 o
  -3  11   9         15.17         15.13         7.69 o
  -2  11   9         11.59          9.67         4.72 o
  -1  11   9         72.42         66.22         5.98 o
   0  11   9        112.99        117.77         9.50 o
   1  11   9         62.33         57.40         6.37 o
   2  11   9         48.92         55.10         5.48 o
   3  11   9        363.70        348.29        12.48 o
   4  11   9        107.29        100.38        15.54 o
   5  11   9         70.44         85.62        16.60 o
  -3  12   9        201.93        209.85        15.99 o
  -2  12   9         86.18         79.32         7.62 o
  -1  12   9         78.56         72.89         6.48 o
   0  12   9         13.63         11.22         5.03 o
   1  12   9        146.04        142.20         9.34 o
   2  12   9         36.02         31.22         5.98 o
   3  12   9        194.13        187.40        10.25 o
   4  12   9         84.39         89.15        14.76 o
  -2  13   9         29.34         49.19        11.07 o
  -1  13   9          7.12          7.56         4.97 o
   0  13   9        143.61        140.43        10.15 o
   1  13   9          5.48          6.46         6.09 o
   2  13   9         57.15         47.01        11.95 o
   3  13   9         30.72         24.65         7.16 o
   4  13   9         77.95         87.31        15.99 o
  -2  14   9        126.80        121.12        17.22 o
  -1  14   9         46.46         41.30         8.57 o
   0  14   9         93.69        106.01        23.36 o
   1  14   9        150.12        150.05        17.52 o
   2  14   9          8.31         -1.84         6.52 o
   3  14   9         11.29         10.31         7.35 o
   0  15   9         22.92         35.05        13.53 o
   1  15   9          0.95         14.14        11.07 o
   2  15   9         52.36         54.72        14.14 o
  -2 -14  10        114.21        121.12        16.60 o
  -1 -14  10        128.85         95.92        15.37 o
   0 -14  10        147.29        157.32        17.52 o
  -3 -13  10         41.68         49.80        13.53 o
  -2 -13  10        385.43        445.14        25.82 o
  -1 -13  10         32.95         39.35        11.07 o
   0 -13  10         40.73         46.64         6.98 o
   1 -13  10         89.93         73.78        13.53 o
   2 -13  10          7.59         10.00         6.73 o
  -3 -12  10          0.23          8.61         9.22 o
  -2 -12  10         43.79         50.42        11.07 o
  -1 -12  10         81.99         91.94         8.92 o
   0 -12  10        102.55        115.73         7.75 o
   1 -12  10        169.89        163.54        10.29 o
   2 -12  10        251.26        251.99        11.70 o
   3 -12  10         67.16         76.46        10.04 o
  -3 -11  10          4.81          3.07         8.61 o
  -2 -11  10        118.49        146.95        16.60 o
  -1 -11  10        192.70        214.73        12.16 o
   0 -11  10        264.47        284.02         8.03 o
   1 -11  10         10.88         11.69         3.32 o
   2 -11  10         13.07          9.36         4.11 o
   3 -11  10         22.94         33.36        15.99 o
  -5 -10  10         38.63         20.90        11.07 o
  -4 -10  10        228.22        286.52        24.59 o
  -3 -10  10         20.32          7.99         8.61 o
  -2 -10  10         32.37         27.15        12.91 o
  -1 -10  10          1.28          3.19         2.87 o
   0 -10  10         12.03         16.08         3.08 o
   1 -10  10         93.50         96.48         4.93 o
   2 -10  10         55.58         64.53         5.77 o
   3 -10  10        110.02        106.48         9.68 o
  -5  -9  10         87.31         78.70        15.37 o
  -4  -9  10         15.87          4.92         7.99 o
  -3  -9  10        221.92        234.76        11.71 o
  -2  -9  10        404.94        445.60        16.27 o
  -1  -9  10        191.08        201.06         6.92 o
   0  -9  10        180.64        176.11         8.65 o
   1  -9  10        469.96        484.66         8.78 o
   2  -9  10         18.14         20.14         3.11 o
   3  -9  10        110.23        129.80        12.48 o
   4  -9  10          4.93          6.15         5.22 o
   5  -9  10         27.82         29.51        11.07 o
  -5  -8  10        183.12        181.38        20.90 o
  -4  -8  10        191.03        204.74        20.29 o
  -3  -8  10         45.59         49.32         5.13 o
  -2  -8  10        264.75        279.96         6.70 o
  -1  -8  10        405.45        406.38        10.52 o
   0  -8  10         68.98         71.30         5.04 o
   1  -8  10        244.39        252.60         6.10 o
   2  -8  10        266.93        258.49         7.06 o
   3  -8  10         37.25         36.04         5.35 o
   4  -8  10         39.37         44.54         7.60 o
   5  -8  10        196.71        194.29        17.83 o
  -6  -7  10          8.66          7.38        11.07 o
  -5  -7  10        109.79         70.09        14.14 o
  -4  -7  10          4.79          0.88         4.99 o
  -3  -7  10        277.70        282.36         9.31 o
  -2  -7  10        113.61        118.31         4.33 o
  -1  -7  10        707.31        724.95         9.25 o
   0  -7  10       1099.12       1078.45        13.34 o
   1  -7  10        294.98        313.29         7.48 o
   2  -7  10        167.21        168.77         5.60 o
   3  -7  10        116.90        112.86         6.52 o
   4  -7  10        152.83        139.51        10.21 o
   5  -7  10         83.09        100.22        14.76 o
  -6  -6  10         93.45         89.15        17.22 o
  -5  -6  10         47.60         27.05        10.45 o
  -4  -6  10        873.34        911.81        37.51 o
  -3  -6  10        927.18        916.18        14.07 o
  -2  -6  10        105.45         97.83         3.81 o
  -1  -6  10       1599.13       1583.28        14.47 o
   0  -6  10        165.72        160.97         4.30 o
   1  -6  10         36.08         35.07         2.79 o
   2  -6  10        579.29        586.56         8.82 o
   3  -6  10          5.67          8.65         3.51 o
   4  -6  10          2.39          6.83         3.51 o
   5  -6  10         88.32        105.85         9.98 o
  -6  -5  10        101.27        153.71        21.52 o
  -5  -5  10         18.53         16.60         9.22 o
  -4  -5  10          1.04         -1.54         4.35 o
  -3  -5  10         34.82         43.35         3.88 o
  -2  -5  10         84.32         87.14         4.13 o
  -1  -5  10        613.37        608.56         8.42 o
   0  -5  10        909.10        955.35        12.81 o
   1  -5  10        799.47        752.81        10.72 o
   2  -5  10        666.54        683.83         9.62 o
   3  -5  10        273.36        249.90         7.76 o
   4  -5  10        127.56        124.16        10.28 o
   5  -5  10        128.75        143.43        16.29 o
   6  -5  10        185.36        183.22        19.06 o
  -6  -4  10         96.24         97.14        17.22 o
  -5  -4  10          9.65         18.53         6.48 o
  -4  -4  10        567.24        559.43        19.34 o
  -3  -4  10        844.93        832.41        14.84 o
  -2  -4  10       2917.69       2854.51        23.28 o
  -1  -4  10        392.42        396.61         6.44 o
   0  -4  10         19.59         13.82         1.77 o
   1  -4  10       1212.99       1234.48        14.57 o
   2  -4  10        119.54        124.16         4.45 o
   3  -4  10        697.85        760.33        10.78 o
   4  -4  10          0.27         -0.15         2.28 o
   5  -4  10         45.59         36.45         5.68 o
   6  -4  10         10.71         11.61         7.16 o
  -6  -3  10        179.54        176.46        22.13 o
  -5  -3  10        111.43         89.43        10.41 o
  -4  -3  10        229.31        221.40        12.15 o
  -3  -3  10         59.28         58.76         4.58 o
  -2  -3  10        203.30        192.00         5.59 o
  -1  -3  10        299.07        302.40         5.97 o
   0  -3  10        689.52        695.67        10.01 o
   1  -3  10        261.09        259.23         6.53 o
   2  -3  10        539.65        541.77         8.57 o
   3  -3  10       1018.64       1030.74        13.77 o
   4  -3  10        156.53        150.05         5.95 o
   5  -3  10        215.49        213.62        12.34 o
   6  -3  10        143.97        128.62        16.91 o
  -6  -2  10         31.81         20.90        10.45 o
  -5  -2  10         80.80         66.31         7.41 o
  -4  -2  10        267.12        243.48        10.26 o
  -3  -2  10        305.07        338.64         8.16 o
  -2  -2  10       2152.64       2024.90        19.14 o
  -1  -2  10       1111.53       1078.77        10.40 o
   0  -2  10       5133.38       5047.12        47.84 o
   1  -2  10        670.98        646.29         9.46 o
   2  -2  10        306.66        340.72        14.76 o
   3  -2  10        511.90        574.23        11.25 o
   4  -2  10        279.25        308.87         7.33 o
   5  -2  10          4.74         12.18         4.23 o
   6  -2  10         56.11         41.40         5.59 o
  -6  -1  10         11.03         16.60         9.84 o
  -5  -1  10        350.56        349.66        13.23 o
  -4  -1  10        969.55        955.45        20.08 o
  -3  -1  10        675.08        719.74        13.03 o
  -2  -1  10        453.24        430.45        10.03 o
  -1  -1  10        323.01        296.98         6.42 o
   0  -1  10         61.63         59.40         3.11 o
   1  -1  10         57.35         57.78         2.88 o
   2  -1  10        113.65        105.84         3.53 o
   3  -1  10        380.18        369.85         6.70 o
   4  -1  10        311.10        294.37         8.00 o
   5  -1  10        255.52        267.91         8.64 o
   6  -1  10         85.95         88.15         6.56 o
  -6   0  10        525.65        602.83        22.99 o
  -5   0  10         41.83         28.60         4.90 o
  -4   0  10        250.78        214.83        11.95 o
  -3   0  10        341.57        323.22         9.82 o
  -2   0  10        563.53        554.01        14.33 o
  -1   0  10       2713.32       2720.42        22.50 o
   0   0  10        997.11        938.29        11.60 o
   1   0  10       5752.47       5386.36        43.44 o
   2   0  10       1577.44       1559.09        11.99 o
   3   0  10       1272.72       1395.09        13.17 o
   4   0  10        661.18        707.35        12.27 o
   5   0  10         19.72         11.26         2.99 o
   6   0  10         61.01         64.45         5.97 o
   7   0  10          1.79         -2.46        11.07 o
  -6   1  10         31.82         44.46         8.92 o
  -5   1  10        156.34        172.50        12.34 o
  -4   1  10        586.02        607.08        19.69 o
  -3   1  10        552.51        569.91        13.67 o
  -2   1  10       1879.66       1867.83        25.60 o
  -1   1  10       1401.31       1318.24        16.21 o
   0   1  10        436.21        421.93         9.46 o
   1   1  10        433.73        415.32         7.31 o
   2   1  10        111.62        101.55         2.95 o
   3   1  10          5.62          7.03         1.57 o
   4   1  10         70.03         63.28         4.17 o
   5   1  10        148.45        151.03         5.66 o
   6   1  10         59.53         53.19         5.42 o
   7   1  10         89.04         70.20        12.60 o
  -6   2  10        317.82        339.39        25.21 o
  -5   2  10         58.63         52.96        16.60 o
  -4   2  10        115.92        106.56         9.97 o
  -3   2  10         42.77         27.12        13.53 o
  -2   2  10        183.61        209.37        10.21 o
  -1   2  10       1989.06       1953.47        22.18 o
   0   2  10       2037.25       1925.24        21.95 o
   1   2  10        849.13        757.65        11.76 o
   2   2  10        409.08        390.54         6.39 o
   3   2  10       6941.38       6971.06        43.18 o
   4   2  10        734.15        736.01        10.19 o
   5   2  10         97.80        109.52         5.04 o
   6   2  10         41.67         47.31         4.35 o
   7   2  10         25.11         16.29         8.26 o
  -6   3  10          4.76          4.30         9.22 o
  -5   3  10        206.43        238.61        14.44 o
  -4   3  10         77.71         77.19        29.20 o
  -3   3  10        523.09        522.09        25.09 o
  -2   3  10         24.56         27.51         3.28 o
  -1   3  10       1925.44       1855.53        19.50 o
   0   3  10       2825.07       2845.25        29.61 o
   1   3  10        124.47        104.54         3.55 o
   2   3  10        734.42        721.63         8.42 o
   3   3  10         29.59         28.72         2.16 o
   4   3  10         62.13         59.79         3.41 o
   5   3  10          0.43          0.51         2.06 o
   6   3  10         31.54         21.60         3.60 o
   7   3  10         26.45         14.22         7.96 o
  -6   4  10        182.46        174.61        20.90 o
  -5   4  10        178.82        187.74        13.21 o
  -4   4  10        294.54        303.07        11.31 o
  -3   4  10         31.84         35.91         4.12 o
  -2   4  10         24.24         18.04         2.67 o
  -1   4  10         76.32         90.47         4.21 o
   0   4  10        666.55        680.13        11.72 o
   1   4  10        420.54        376.53         5.79 o
   2   4  10       1158.41       1113.15        11.30 o
   3   4  10       1145.85       1152.40        11.21 o
   4   4  10        851.71        868.62        15.74 o
   5   4  10        587.73        553.71         9.96 o
   6   4  10        142.27        140.75         6.77 o
  -5   5  10         30.44         30.36         7.60 o
  -4   5  10        196.62        195.48        10.57 o
  -3   5  10        489.53        468.00        11.35 o
  -2   5  10         21.41         16.76         2.79 o
  -1   5  10        735.37        770.40        11.70 o
   0   5  10        118.79        110.84         5.77 o
   1   5  10       1350.18       1346.83        14.62 o
   2   5  10        498.18        509.55         7.30 o
   3   5  10        255.58        253.49         5.33 o
   4   5  10         71.90         70.02         3.68 o
   5   5  10          2.51          2.00         2.75 o
   6   5  10         32.22         36.07         5.67 o
  -5   6  10        153.83        138.34        17.83 o
  -4   6  10        716.43        738.48        18.12 o
  -3   6  10        275.23        281.69         8.34 o
  -2   6  10         68.09         70.71         4.19 o
  -1   6  10         38.53         42.30         4.56 o
   0   6  10          2.93          6.67         1.97 o
   1   6  10         11.36         13.69         2.06 o
   2   6  10        597.88        625.92        10.11 o
   3   6  10        636.86        638.46         9.62 o
   4   6  10        169.48        182.48         7.98 o
   5   6  10        193.76        185.04         7.46 o
   6   6  10        272.30        262.81        15.71 o
  -5   7  10          0.77          0.61         7.38 o
  -4   7  10          4.25          9.49         4.54 o
  -3   7  10          1.99          2.49         2.51 o
  -2   7  10        322.58        341.31         7.82 o
  -1   7  10         87.39        100.59         5.07 o
   0   7  10        864.19        813.24        12.37 o
   1   7  10        139.98        155.45         4.38 o
   2   7  10         33.08         27.79         2.86 o
   3   7  10       1587.46       1639.98        18.61 o
   4   7  10         12.05         20.50         3.05 o
   5   7  10         10.36         10.55         3.77 o
   6   7  10         29.85         22.89         4.87 o
  -5   8  10        421.90        415.63        26.44 o
  -4   8  10        520.72        568.67        14.23 o
  -3   8  10        104.28        102.83         6.15 o
  -2   8  10        235.02        232.13         7.63 o
  -1   8  10         78.72        103.98         5.05 o
   0   8  10         57.63         81.29         6.32 o
   1   8  10        153.20        147.31         5.39 o
   2   8  10         18.07         26.06         3.06 o
   3   8  10         87.43         96.24         8.64 o
   4   8  10         21.02         24.31         3.55 o
   5   8  10        157.50        156.27         8.08 o
   6   8  10         32.48         22.61         6.49 o
  -4   9  10          7.00          4.49         5.60 o
  -3   9  10          4.25          2.48         3.56 o
  -2   9  10          0.30          5.23         3.98 o
  -1   9  10         52.93         51.23         4.07 o
   0   9  10        393.98        370.18         8.33 o
   1   9  10        315.15        346.19        11.33 o
   2   9  10        220.61        245.35         8.51 o
   3   9  10         33.51         40.98         4.82 o
   4   9  10         61.45         65.45         5.46 o
   5   9  10         37.09         46.55         6.73 o
   6   9  10         46.65         70.71        15.99 o
  -4  10  10        237.70        196.22        30.43 o
  -3  10  10         70.24         68.55         6.47 o
  -2  10  10        211.03        216.96        10.36 o
  -1  10  10        365.04        382.88         9.39 o
   0  10  10         13.42         20.80         3.61 o
   1  10  10        254.58        273.31        10.74 o
   2  10  10         71.35         70.35         5.73 o
   3  10  10          1.22         -0.69         4.51 o
   4  10  10          3.86          6.62         3.80 o
   5  10  10          8.95          6.45         6.29 o
  -3  11  10         83.74         86.23        16.29 o
  -2  11  10          0.48          0.91         4.31 o
  -1  11  10         22.14         26.80         4.90 o
   0  11  10         27.86         16.51         5.20 o
   1  11  10        141.00        117.25         8.74 o
   2  11  10        238.12        219.37         8.83 o
   3  11  10        174.35        178.59         9.70 o
   4  11  10         16.98         14.98         4.82 o
   5  11  10          5.31         -1.23         6.09 o
  -3  12  10         14.88         18.45        10.45 o
  -2  12  10         58.13         44.56         7.96 o
  -1  12  10        151.25        150.58         8.67 o
   0  12  10        118.04        130.33        11.02 o
   1  12  10        109.39         89.31         9.53 o
   2  12  10         40.26         26.46         5.91 o
   3  12  10        172.49        182.74        10.50 o
   4  12  10          1.20         10.65         5.20 o
  -2  13  10        110.98         95.30        14.14 o
  -1  13  10         47.20         41.66         8.40 o
   0  13  10          5.75          6.31         5.66 o
   1  13  10          1.50         -0.19         6.29 o
   2  13  10         12.50         12.64         5.66 o
   3  13  10         31.31         26.78         7.79 o
  -1  14  10          1.69          4.48         6.64 o
   0  14  10        143.66        143.50        13.02 o
   1  14  10         33.68         24.26         8.40 o
   2  14  10         94.31        107.01        22.13 o
   3  14  10         32.36         46.94         9.10 o
   0  15  10          7.43          3.69        10.45 o
   1  15  10          2.06         -7.99        10.45 o
   2  15  10          1.67          9.84        11.07 o
  -2 -14  11          4.17         -2.46         9.22 o
  -1 -14  11          1.39         -5.53         9.22 o
   0 -14  11         26.01         23.98        11.07 o
  -3 -13  11        125.18        122.97        17.83 o
  -2 -13  11         62.95         59.02        12.91 o
  -1 -13  11        149.30        151.87        17.22 o
   0 -13  11         76.02         75.84        14.14 o
   1 -13  11         91.76         76.24        14.14 o
   2 -13  11         45.47         39.96        12.30 o
  -3 -12  11         61.42         60.87        12.91 o
  -2 -12  11         21.86         22.75         9.84 o
  -1 -12  11         17.17         18.49         6.53 o
   0 -12  11          3.62          3.89         3.57 o
   1 -12  11          8.19          8.83         5.25 o
   2 -12  11         40.12         43.85         8.03 o
  -3 -11  11        233.75        274.83        22.13 o
  -2 -11  11        149.95        151.25        17.22 o
  -1 -11  11        225.00        212.66        10.76 o
   0 -11  11         98.00        100.77         5.73 o
   1 -11  11        306.66        303.45        10.52 o
   2 -11  11         89.73         79.30         6.74 o
   3 -11  11         89.03         94.73        30.43 o
  -4 -10  11        354.82        401.49        28.28 o
  -3 -10  11         82.15         98.99        14.14 o
  -2 -10  11        171.42        183.09         9.57 o
  -1 -10  11         33.95         31.20         4.09 o
   0 -10  11         12.35          9.32         2.97 o
   1 -10  11         26.93         28.84         4.16 o
   2 -10  11          3.37          4.10         3.04 o
   3 -10  11         76.57         65.95         7.29 o
  -5  -9  11         12.19          8.61        10.45 o
  -4  -9  11          9.47         22.13        10.45 o
  -3  -9  11         74.46         80.02         8.01 o
  -2  -9  11         17.95         23.28         6.40 o
  -1  -9  11        419.82        386.22        10.53 o
   0  -9  11        260.12        280.92         7.35 o
   1  -9  11        298.62        307.86         9.28 o
   2  -9  11        152.75        151.42         6.49 o
   3  -9  11        226.53        218.34        10.39 o
   4  -9  11        168.44        175.84        17.22 o
  -5  -8  11        169.92        218.88        22.13 o
  -4  -8  11        416.88        421.17        27.67 o
  -3  -8  11        492.55        502.18        12.81 o
  -2  -8  11        279.75        288.05         7.02 o
  -1  -8  11       1185.81       1125.57        16.06 o
   0  -8  11         28.69         40.45         3.79 o
   1  -8  11         71.83         68.80         4.09 o
   2  -8  11         53.29         58.48         5.22 o
   3  -8  11          4.78          4.12         3.41 o
   4  -8  11         14.71         10.93         5.86 o
   5  -8  11        150.01        189.37        18.45 o
  -5  -7  11        224.55        178.92        20.90 o
  -4  -7  11         61.78         69.61         9.56 o
  -3  -7  11          3.56         10.80         3.59 o
  -2  -7  11        304.11        295.72         6.38 o
  -1  -7  11         40.54         51.81         3.24 o
   0  -7  11        121.90        124.86         4.51 o
   1  -7  11        691.18        697.85         9.76 o
   2  -7  11        116.80        110.22         5.04 o
   3  -7  11        697.31        749.41        14.43 o
   4  -7  11        168.04        199.47        11.51 o
   5  -7  11         20.84         17.83         9.22 o
  -6  -6  11         19.34         11.07        11.68 o
  -5  -6  11         62.86         58.41        13.53 o
  -4  -6  11        591.85        552.13        29.51 o
  -3  -6  11        660.89        676.26        22.01 o
  -2  -6  11       1034.10       1054.19        12.10 o
  -1  -6  11       1791.92       1736.22        17.19 o
   0  -6  11        534.15        535.46         8.20 o
   1  -6  11        586.46        565.48         8.96 o
   2  -6  11         27.31         26.16         3.14 o
   3  -6  11         55.24         51.27         5.30 o
   4  -6  11          2.14          0.32         3.59 o
   5  -6  11         29.46         31.45         7.09 o
  -6  -5  11         93.96        108.21        19.67 o
  -5  -5  11        132.83        103.29        16.60 o
  -4  -5  11        938.41        991.39        27.17 o
  -3  -5  11        565.76        550.47        11.24 o
  -2  -5  11        116.72        113.01         4.24 o
  -1  -5  11        157.52        148.90         4.50 o
   0  -5  11         99.98         96.83         5.50 o
   1  -5  11          6.88          9.99         2.14 o
   2  -5  11        288.31        272.32         6.18 o
   3  -5  11        331.83        371.16        15.12 o
   4  -5  11        703.11        723.96        16.79 o
   5  -5  11         65.37         79.06        12.91 o
  -6  -4  11          0.20          0.61         9.84 o
  -5  -4  11         13.70          7.99         8.61 o
  -4  -4  11        104.56         82.00        10.76 o
  -3  -4  11        181.64        175.63         7.29 o
  -2  -4  11       3090.06       3063.38        25.00 o
  -1  -4  11        907.06        889.60        10.49 o
   0  -4  11       1569.58       1520.35        17.20 o
   1  -4  11       1372.65       1321.72        15.61 o
   2  -4  11        763.02        760.38        11.16 o
   3  -4  11        656.37        627.37        12.38 o
   4  -4  11          9.79         10.28         2.93 o
   5  -4  11          6.02          3.16         3.87 o
   6  -4  11          6.06          4.61         6.52 o
  -6  -3  11        190.62        186.30        20.90 o
  -5  -3  11        398.64        358.45        24.59 o
  -4  -3  11        241.65        215.89        12.38 o
  -3  -3  11        851.13        839.05        15.04 o
  -2  -3  11         73.74         74.94         3.96 o
  -1  -3  11       1088.92       1011.76        15.58 o
   0  -3  11        740.96        768.30         9.22 o
   1  -3  11        406.06        388.38         7.55 o
   2  -3  11        334.96        343.12         6.97 o
   3  -3  11        206.67        226.36         8.57 o
   4  -3  11       1235.62       1244.05        26.27 o
   5  -3  11        115.86        116.68         9.74 o
   6  -3  11        131.31        141.90        23.98 o
  -6  -2  11         58.27         55.95        13.53 o
  -5  -2  11         68.03         80.05        10.00 o
  -4  -2  11         15.81         16.60         4.61 o
  -3  -2  11         78.00         71.60         5.24 o
  -2  -2  11        898.97        905.96        10.84 o
  -1  -2  11        448.14        454.26         6.14 o
   0  -2  11       1077.49       1054.07        10.40 o
   1  -2  11       1319.20       1289.63        13.80 o
   2  -2  11       1558.45       1523.55        16.86 o
   3  -2  11        776.38        773.56        19.26 o
   4  -2  11        436.21        431.35         9.48 o
   5  -2  11        151.31        143.01         8.92 o
   6  -2  11         26.51         21.05         9.22 o
  -6  -1  11        140.52        119.63        41.50 o
  -5  -1  11        299.80        327.59        13.21 o
  -4  -1  11       1325.05       1295.31        28.15 o
  -3  -1  11        164.53        215.96         6.80 o
  -2  -1  11         74.32         64.65         3.88 o
  -1  -1  11       1096.86       1030.55        10.21 o
   0  -1  11        725.60        728.26         9.45 o
   1  -1  11        712.31        704.83         7.65 o
   2  -1  11         10.14         15.93         1.89 o
   3  -1  11        157.52        139.41         5.46 o
   4  -1  11         55.04         47.42         4.13 o
   5  -1  11        174.47        175.48         7.26 o
   6  -1  11         93.73         91.03         7.43 o
  -6   0  11         12.91         19.37         7.83 o
  -5   0  11        134.92        168.29         9.90 o
  -4   0  11        546.62        467.89        23.36 o
  -3   0  11         23.63         14.39         3.30 o
  -2   0  11         23.42         23.47         3.46 o
  -1   0  11         88.51         81.90         3.18 o
   0   0  11        342.01        326.65         6.06 o
   1   0  11        194.93        181.95         4.02 o
   2   0  11        521.80        465.95         6.99 o
   3   0  11        947.15        897.03         9.21 o
   4   0  11        350.23        342.82         8.81 o
   5   0  11        313.98        297.17        10.09 o
   6   0  11        190.70        178.00         8.25 o
  -6   1  11         32.81         18.14         7.39 o
  -5   1  11        465.94        489.95        17.81 o
  -4   1  11        756.33        737.48        22.31 o
  -3   1  11         87.57        132.02         7.87 o
  -2   1  11       2125.71       2104.30        26.45 o
  -1   1  11        474.37        449.63         7.81 o
   0   1  11         22.29         22.08         3.11 o
   1   1  11        588.75        589.53         7.17 o
   2   1  11       2092.42       2201.16        15.61 o
   3   1  11          7.41         11.67         1.70 o
   4   1  11          0.44          0.67         2.21 o
   5   1  11        209.91        200.55         7.90 o
   6   1  11         11.55          9.37         3.88 o
  -6   2  11         85.34         68.86        14.76 o
  -5   2  11        422.23        444.09        19.07 o
  -4   2  11        181.77        175.93        11.95 o
  -3   2  11         97.76         98.64         6.94 o
  -2   2  11        173.86        169.71         7.55 o
  -1   2  11        468.67        453.50         8.84 o
   0   2  11         27.99         25.73         2.77 o
   1   2  11        381.73        351.08         5.96 o
   2   2  11         13.79         10.12         1.41 o
   3   2  11         57.45         55.02         2.66 o
   4   2  11        188.91        189.54         5.18 o
   5   2  11        240.64        244.31         8.98 o
   6   2  11        190.86        192.59         7.88 o
  -6   3  11         13.97          4.92         9.22 o
  -5   3  11        165.35        159.11        13.89 o
  -4   3  11        556.52        575.30        19.51 o
  -3   3  11        374.59        394.86        12.14 o
  -2   3  11        225.37        204.11         7.10 o
  -1   3  11       2193.46       2128.38        21.80 o
   0   3  11        523.18        479.98         8.54 o
   1   3  11        365.22        375.10         5.53 o
   2   3  11       1224.72       1311.83        11.85 o
   3   3  11         10.02         13.02         1.91 o
   4   3  11        126.82        124.86         4.33 o
   5   3  11          4.11          7.38         2.43 o
   6   3  11         39.80         22.35         4.23 o
  -5   4  11         83.94         84.82        10.64 o
  -4   4  11        882.16        924.61        25.55 o
  -3   4  11        593.76        610.01        13.48 o
  -2   4  11         46.48         47.03         4.61 o
  -1   4  11       1573.78       1547.79        18.07 o
   0   4  11        101.67        104.11         4.38 o
   1   4  11         84.66         79.10         3.86 o
   2   4  11         11.67         17.56         2.53 o
   3   4  11         13.79         12.32         1.99 o
   4   4  11         53.65         56.09         3.48 o
   5   4  11         31.30         26.73         3.38 o
   6   4  11         87.13         77.27         6.47 o
  -5   5  11         22.39         14.76         9.22 o
  -4   5  11        213.78        237.14        10.74 o
  -3   5  11        143.49        160.71         6.75 o
  -2   5  11        455.76        452.68        13.20 o
  -1   5  11         54.21         52.90         3.88 o
   0   5  11        941.20        931.64        11.96 o
   1   5  11       2208.64       2261.51        18.25 o
   2   5  11        237.61        243.93         4.99 o
   3   5  11        459.56        478.25         8.99 o
   4   5  11         47.40         47.92         3.40 o
   5   5  11          9.51          8.55         2.85 o
   6   5  11        199.41        194.21        10.24 o
  -5   6  11         36.88         40.58        11.68 o
  -4   6  11        298.54        294.88        12.04 o
  -3   6  11        303.78        277.36         8.53 o
  -2   6  11       1224.16       1219.22        16.78 o
  -1   6  11        525.65        530.31        10.55 o
   0   6  11        207.83        174.21         6.58 o
   1   6  11        118.28        132.71         4.76 o
   2   6  11         34.38         37.93         2.93 o
   3   6  11        700.28        728.53        10.62 o
   4   6  11        272.54        262.42         7.40 o
   5   6  11          4.51          2.89         3.05 o
   6   6  11          2.81          3.27         4.25 o
  -5   7  11         54.29         25.82        11.68 o
  -4   7  11          1.38          2.02         4.34 o
  -3   7  11         19.49         19.64         4.11 o
  -2   7  11         90.28        104.80         5.21 o
  -1   7  11        143.34        133.66         5.36 o
   0   7  11        612.95        627.52        14.50 o
   1   7  11        546.78        581.95        14.94 o
   2   7  11        300.44        310.46         7.29 o
   3   7  11        407.77        398.48         8.03 o
   4   7  11        263.05        257.16         7.78 o
   5   7  11         24.90         27.64         4.19 o
   6   7  11         61.80         53.52        12.47 o
  -5   8  11         16.09          9.84        10.45 o
  -4   8  11         59.02         53.94         8.72 o
  -3   8  11        117.56        111.30         6.52 o
  -2   8  11        286.80        273.25         9.40 o
  -1   8  11        770.21        756.09        12.66 o
   0   8  11       1545.51       1500.01        25.74 o
   1   8  11         32.92         36.33         3.80 o
   2   8  11        138.67        138.22         5.43 o
   3   8  11        196.72        198.89         7.30 o
   4   8  11          5.80          4.46         3.06 o
   5   8  11         44.69         40.22         8.08 o
   6   8  11         24.18         26.96         7.62 o
  -4   9  11        176.40        190.60        18.45 o
  -3   9  11         69.14         65.42         5.52 o
  -2   9  11        134.71        149.17         8.93 o
  -1   9  11         56.05         55.17         4.25 o
   0   9  11         12.72         17.19         3.47 o
   1   9  11         28.35         28.45         3.72 o
   2   9  11        109.71        106.98         5.49 o
   3   9  11        148.95        132.45         9.95 o
   4   9  11         88.12         86.14         8.31 o
   5   9  11         61.66         50.67         8.66 o
  -4  10  11         30.27         30.13         7.83 o
  -3  10  11         10.06          4.61         4.05 o
  -2  10  11        286.06        304.32        11.93 o
  -1  10  11        111.34        110.93         7.04 o
   0  10  11        347.19        333.89        10.58 o
   1  10  11        694.45        698.34        14.66 o
   2  10  11        390.83        427.39         9.44 o
   3  10  11          9.79          7.13         3.60 o
   4  10  11        253.19        258.82        10.22 o
   5  10  11          0.58          0.61         6.09 o
  -3  11  11          9.79          1.84         8.61 o
  -2  11  11        427.42        456.93        14.75 o
  -1  11  11         55.97         60.62         6.30 o
   0  11  11        120.40        119.19         8.97 o
   1  11  11         31.64         30.14         5.55 o
   2  11  11         17.52         18.38         4.39 o
   3  11  11         86.01         75.66         5.85 o
   4  11  11         14.04         10.12         5.15 o
   5  11  11         59.24         49.19        12.91 o
  -3  12  11          0.68          3.07         8.61 o
  -2  12  11         40.10         28.90        10.45 o
  -1  12  11        141.87        157.13         8.85 o
   0  12  11        241.46        269.12        12.07 o
   1  12  11         37.19         32.64         6.01 o
   2  12  11        258.73        288.22        12.39 o
   3  12  11         44.49         57.04         5.61 o
   4  12  11        370.24        388.42        14.78 o
  -2  13  11          9.22          7.99         9.84 o
  -1  13  11        316.62        341.42        16.07 o
   0  13  11        137.60        159.56        16.59 o
   1  13  11         10.69          2.77         5.20 o
   2  13  11         59.62         76.78        21.52 o
   3  13  11          1.46          3.37         5.05 o
  -1  14  11        161.68        172.16        19.06 o
   0  14  11         39.42         45.69         9.77 o
   1  14  11         45.92         41.70        18.75 o
   2  14  11         32.49         37.71        15.37 o
   3  14  11         28.24         29.51        12.30 o
   1  15  11         64.97         63.94        14.76 o
  -1 -14  12          0.42          4.30        10.45 o
   0 -14  12          1.29          0.61         9.84 o
  -2 -13  12        157.89        161.70        19.06 o
  -1 -13  12         32.06         21.52        11.07 o
   0 -13  12          8.56          9.10         8.92 o
   1 -13  12        290.09        328.32        23.98 o
  -3 -12  12        210.68        219.50        22.13 o
  -2 -12  12         58.71         63.33        13.53 o
  -1 -12  12         44.33         26.53         5.75 o
   0 -12  12         13.51         12.67         4.04 o
   1 -12  12          0.74          3.07         8.61 o
   2 -12  12          9.30          6.13         8.30 o
  -3 -11  12         83.95         73.17        14.14 o
  -2 -11  12        279.41        306.19        21.52 o
  -1 -11  12        110.47        112.53         8.75 o
   0 -11  12         45.47         37.00         5.42 o
   1 -11  12        155.42        169.44         9.57 o
   2 -11  12        221.52        225.91        11.10 o
   3 -11  12         36.87         34.42         8.61 o
  -4 -10  12         92.81         98.37        16.60 o
  -3 -10  12        428.99        505.40        26.44 o
  -2 -10  12        197.53        169.25         9.70 o
  -1 -10  12        354.18        364.19        16.06 o
   0 -10  12        264.28        269.18         7.84 o
   1 -10  12         20.16         18.28         5.89 o
   2 -10  12         31.74         29.12         4.36 o
   3 -10  12          2.25          4.37         5.76 o
  -5  -9  12         98.81        154.32        21.52 o
  -4  -9  12         50.23         61.48        13.53 o
  -3  -9  12          4.80          4.05         5.86 o
  -2  -9  12         17.83         11.91         3.48 o
  -1  -9  12        301.31        270.35         9.50 o
   0  -9  12        259.26        247.18         8.18 o
   1  -9  12        381.94        398.78        11.59 o
   2  -9  12         27.60         26.22         3.79 o
   3  -9  12        379.92        373.11        13.21 o
   4  -9  12        182.54        218.27        18.45 o
  -5  -8  12          2.12          1.23         9.22 o
  -4  -8  12        204.81        182.61        20.29 o
  -3  -8  12        105.01        111.76         7.36 o
  -2  -8  12        601.59        591.41        10.10 o
  -1  -8  12         44.55         47.53         4.31 o
   0  -8  12        924.49        918.16        13.08 o
   1  -8  12        591.90        606.35        12.98 o
   2  -8  12        359.10        369.66         8.57 o
   3  -8  12          4.95          3.81         4.10 o
   4  -8  12         16.44          7.53         5.42 o
  -5  -7  12        176.00        206.59        22.13 o
  -4  -7  12        305.44        319.72        24.59 o
  -3  -7  12         19.62         21.69         4.14 o
  -2  -7  12         19.65         22.72         2.75 o
  -1  -7  12        137.43        131.22         4.77 o
   0  -7  12        145.21        130.25         5.21 o
   1  -7  12        337.84        330.67         7.48 o
   2  -7  12          5.89          5.86         2.61 o
   3  -7  12        894.89        953.46        22.81 o
   4  -7  12        138.25        132.18        10.64 o
   5  -7  12        144.30        142.64        17.83 o
  -5  -6  12          0.49         -3.69         8.61 o
  -4  -6  12        117.28        131.38        12.34 o
  -3  -6  12         69.66         76.92         6.07 o
  -2  -6  12        543.74        540.71         8.59 o
  -1  -6  12         13.72         12.92         2.30 o
   0  -6  12        667.95        671.48         9.60 o
   1  -6  12        389.62        381.82         7.03 o
   2  -6  12       1271.87       1319.00        15.72 o
   3  -6  12         95.12         92.15         6.97 o
   4  -6  12        263.26        253.89        12.82 o
   5  -6  12         49.37         62.92         8.84 o
  -6  -5  12        206.16        212.12        23.98 o
  -5  -5  12        166.07        158.63        19.67 o
  -4  -5  12        484.95        463.34        18.69 o
  -3  -5  12        492.03        483.97        12.03 o
  -2  -5  12         72.90         75.73         3.94 o
  -1  -5  12        226.88        219.83         5.43 o
   0  -5  12         20.73         21.75         2.73 o
   1  -5  12         95.71         93.67         4.61 o
   2  -5  12         18.33         11.56         2.22 o
   3  -5  12         71.42         78.76         6.50 o
   4  -5  12        477.47        486.61        16.73 o
   5  -5  12        104.71        112.36         8.96 o
  -6  -4  12         27.80          3.69        10.45 o
  -5  -4  12         66.06         59.64        13.53 o
  -4  -4  12          0.40         -2.23         4.55 o
  -3  -4  12          3.08          4.41         3.19 o
  -2  -4  12        628.97        609.89         9.16 o
  -1  -4  12        219.74        222.87         5.37 o
   0  -4  12         36.21         31.80         2.61 o
   1  -4  12       1403.82       1451.05        19.73 o
   2  -4  12        186.70        173.97         6.92 o
   3  -4  12         31.30         35.19         3.81 o
   4  -4  12       1307.35       1404.62        23.16 o
   5  -4  12         79.92         91.61         8.37 o
   6  -4  12         52.44         71.12        11.03 o
  -6  -3  12        113.91        124.81        19.06 o
  -5  -3  12        128.77        124.20        17.22 o
  -4  -3  12        804.46        832.68        34.43 o
  -3  -3  12        687.92        704.70        14.05 o
  -2  -3  12        252.72        269.54         6.60 o
  -1  -3  12        388.35        388.43         7.40 o
   0  -3  12        372.01        347.62         6.26 o
   1  -3  12        484.49        475.76         8.94 o
   2  -3  12         54.29         48.55         3.83 o
   3  -3  12         61.48         51.88         5.03 o
   4  -3  12         25.03         25.12         3.42 o
   5  -3  12         30.07         32.99         4.73 o
   6  -3  12         52.12         53.29        24.29 o
  -6  -2  12        113.26         94.07        16.60 o
  -5  -2  12        298.21        293.89        23.36 o
  -4  -2  12         38.47         35.19         6.73 o
  -3  -2  12          3.02          3.45         2.68 o
  -2  -2  12         50.68         36.85         2.74 o
  -1  -2  12        647.70        610.67         7.51 o
   0  -2  12        105.30        114.54         3.51 o
   1  -2  12       1766.29       1836.78        15.61 o
   2  -2  12         31.59         32.73         2.68 o
   3  -2  12        277.65        302.89        11.68 o
   4  -2  12        451.46        481.00        10.28 o
   5  -2  12        107.61        132.32         8.43 o
   6  -2  12        108.28        130.39        18.45 o
  -6  -1  12         21.79         18.02        16.29 o
  -5  -1  12        122.33        118.86        11.95 o
  -4  -1  12        177.46        201.33        11.67 o
  -3  -1  12        731.54        723.09        12.68 o
  -2  -1  12        756.67        767.56        11.86 o
  -1  -1  12        550.04        540.48         7.27 o
   0  -1  12        606.14        581.39         7.52 o
   1  -1  12        710.51        706.00         8.53 o
   2  -1  12        504.21        484.63         6.57 o
   3  -1  12        106.95         95.50         6.94 o
   4  -1  12        147.49        132.86         6.48 o
   5  -1  12          9.08          8.69         3.19 o
   6  -1  12          1.67          5.83         5.08 o
  -6   0  12        227.49        248.02        16.91 o
  -5   0  12        112.43        116.06        11.74 o
  -4   0  12        518.17        529.31        22.44 o
  -3   0  12        348.96        320.11        10.53 o
  -2   0  12        609.44        532.21         9.67 o
  -1   0  12         22.73         33.01         2.31 o
   0   0  12        111.37        124.82         3.13 o
   1   0  12          0.59          3.54         1.35 o
   2   0  12        123.71        127.12         3.41 o
   3   0  12        346.50        362.88         6.61 o
   4   0  12        307.08        347.03         9.06 o
   5   0  12        180.17        206.97        10.09 o
   6   0  12         51.14         50.91         7.44 o
  -6   1  12          3.50          2.09         6.48 o
  -5   1  12          0.63          9.22         7.99 o
  -4   1  12         51.16         49.19        10.45 o
  -3   1  12        124.64        127.79         8.70 o
  -2   1  12        102.12        103.75         5.99 o
  -1   1  12        989.95        965.30        10.18 o
   0   1  12        840.43        800.99         8.36 o
   1   1  12       1177.53       1116.44        11.13 o
   2   1  12        421.62        397.97         5.48 o
   3   1  12        260.57        248.63         5.57 o
   4   1  12        327.82        323.33         8.60 o
   5   1  12        132.67        135.90         6.54 o
   6   1  12         21.90         12.33         5.33 o
  -6   2  12        414.53        435.76        29.82 o
  -5   2  12        144.74        157.61        14.33 o
  -4   2  12        386.01        401.56        16.94 o
  -3   2  12       1017.55        949.44        25.38 o
  -2   2  12       1127.98       1059.09        22.09 o
  -1   2  12        804.37        765.11        11.21 o
   0   2  12       1092.36       1158.43        13.88 o
   1   2  12        729.13        718.63         9.22 o
   2   2  12         80.84         89.74         3.94 o
   3   2  12        551.71        528.16         8.02 o
   4   2  12          6.59          3.70         2.18 o
   5   2  12        144.91        160.99         6.31 o
   6   2  12        307.26        302.11        13.48 o
  -5   3  12         80.11         74.76        11.03 o
  -4   3  12        168.18        187.19        12.38 o
  -3   3  12         22.19         14.01         4.13 o
  -2   3  12        621.22        615.29        12.46 o
  -1   3  12        354.56        320.77         7.38 o
   0   3  12        583.07        565.42         7.55 o
   1   3  12       1336.72       1272.37        13.13 o
   2   3  12        273.65        231.40         4.79 o
   3   3  12        789.61        775.64        15.44 o
   4   3  12        270.02        273.89         6.29 o
   5   3  12        167.60        167.06         6.07 o
   6   3  12         41.86         38.74         6.30 o
  -5   4  12        202.94        213.35        19.67 o
  -4   4  12        463.14        450.50        24.90 o
  -3   4  12        763.45        727.96        15.00 o
  -2   4  12        552.18        538.12        12.14 o
  -1   4  12       3666.70       3586.08        28.27 o
   0   4  12        755.14        741.99         8.40 o
   1   4  12        503.17        462.55         6.18 o
   2   4  12        123.54        119.73         3.56 o
   3   4  12        273.38        275.18         6.61 o
   4   4  12         22.27         18.61         2.43 o
   5   4  12         18.94         15.85         3.01 o
   6   4  12         46.23         41.56         5.36 o
  -5   5  12         43.91         28.90        10.45 o
  -4   5  12        714.93        760.67        24.06 o
  -3   5  12        191.28        184.89         8.51 o
  -2   5  12         78.31         75.28         8.79 o
  -1   5  12          3.47          1.85         2.23 o
   0   5  12        125.01        138.80         5.44 o
   1   5  12          3.13          3.87         1.65 o
   2   5  12        331.18        295.16         6.57 o
   3   5  12        201.48        182.71         8.55 o
   4   5  12        793.88        841.38        12.63 o
   5   5  12        160.89        180.72         6.52 o
   6   5  12         12.58         17.75         5.18 o
  -5   6  12         43.01         42.42        12.30 o
  -4   6  12        167.78        196.06        18.45 o
  -3   6  12        290.45        290.73         9.06 o
  -2   6  12        178.67        182.20         6.78 o
  -1   6  12       3515.47       3546.83        33.73 o
   0   6  12        633.27        633.99        10.18 o
   1   6  12        914.38        882.34        11.09 o
   2   6  12        291.92        273.29         5.97 o
   3   6  12        697.39        666.04        10.38 o
   4   6  12         37.63         41.95         4.27 o
   5   6  12         14.73         14.26         3.98 o
   6   6  12          0.54          0.41         3.61 o
  -5   7  12        173.87        218.88        20.90 o
  -4   7  12         79.57         45.97        11.07 o
  -3   7  12        177.53        171.32        11.27 o
  -2   7  12        465.64        469.85        14.00 o
  -1   7  12         46.43         42.10         5.68 o
   0   7  12        340.53        300.29        10.53 o
   1   7  12        352.28        323.71         8.84 o
   2   7  12          1.84          1.51         2.15 o
   3   7  12          4.41          3.22         2.21 o
   4   7  12        324.32        322.38        10.52 o
   5   7  12        125.31        137.89         8.19 o
   6   7  12        102.60        115.64        10.78 o
  -4   8  12          6.59          4.92         8.61 o
  -3   8  12         12.77         12.33         4.14 o
  -2   8  12        235.98        224.76        12.34 o
  -1   8  12        687.32        680.45        12.55 o
   0   8  12        383.61        384.74        12.26 o
   1   8  12        817.07        810.61        19.44 o
   2   8  12        215.54        200.81         6.07 o
   3   8  12        440.74        421.38         9.41 o
   4   8  12        189.35        160.37         8.13 o
   5   8  12         54.47         54.34         6.45 o
  -4   9  12        248.55        223.19        19.67 o
  -3   9  12         57.11         49.03         6.67 o
  -2   9  12         47.03         43.27         6.18 o
  -1   9  12        135.60        123.98         7.05 o
   0   9  12        126.98        136.14         7.45 o
   1   9  12         52.90         65.95         5.04 o
   2   9  12          2.33          0.46         2.56 o
   3   9  12         32.80         36.37         5.09 o
   4   9  12          1.58         -0.19         3.26 o
   5   9  12        102.77        113.40        11.95 o
  -4  10  12        113.92        119.89        17.22 o
  -3  10  12          0.45          1.14         6.04 o
  -2  10  12         75.20         79.33         8.55 o
  -1  10  12         56.65         52.13         6.39 o
   0  10  12        103.74        112.65         9.31 o
   1  10  12        270.93        267.06        16.75 o
   2  10  12        129.18        126.34         6.06 o
   3  10  12         63.12         55.55         5.84 o
   4  10  12        238.08        220.47        11.82 o
   5  10  12         68.94         61.98         8.52 o
  -3  11  12        105.37         87.61        12.60 o
  -2  11  12        106.74        106.05        10.64 o
  -1  11  12         53.87         50.44         6.78 o
   0  11  12         38.46         34.69         5.98 o
   1  11  12          7.68          5.76         3.94 o
   2  11  12         76.88         91.22         5.85 o
   3  11  12        113.57         98.05         6.64 o
   4  11  12         21.70         32.57         9.28 o
  -2  12  12          9.31          1.23         7.99 o
  -1  12  12         13.89         19.82         5.66 o
   0  12  12          0.53          3.28         5.08 o
   1  12  12        283.85        278.81        10.67 o
   2  12  12          1.56          2.79         3.88 o
   3  12  12         24.65         24.34         5.11 o
   4  12  12         24.77         18.17         7.46 o
  -2  13  12         38.82         39.96        11.68 o
  -1  13  12        147.16        160.05        12.96 o
   0  13  12         22.09         45.94        14.76 o
   1  13  12          4.96          1.87         5.44 o
   2  13  12         78.88         80.68         7.57 o
   3  13  12          5.82          1.55         4.48 o
  -1  14  12        147.07        135.26        17.22 o
   0  14  12         29.12         45.50        13.53 o
   1  14  12          1.02          8.61        10.45 o
   2  14  12          1.43          4.96         6.73 o
   3  14  12         46.17         41.81        13.53 o
  -2 -13  13         20.35         30.74        11.68 o
  -1 -13  13         69.82         73.78        14.14 o
   0 -13  13        101.07         99.64        21.21 o
  -3 -12  13        344.34        421.78        27.67 o
  -2 -12  13         44.71         28.28        11.07 o
  -1 -12  13         72.36         44.27        11.68 o
   0 -12  13         61.66         77.79        13.12 o
   1 -12  13        221.04        240.40        20.90 o
   2 -12  13          0.75          4.92         8.61 o
  -3 -11  13        111.97        127.89        17.22 o
  -2 -11  13         29.87         25.21         9.22 o
  -1 -11  13          0.55          5.09         4.59 o
   0 -11  13         15.51         24.38         4.30 o
   1 -11  13         84.53         79.22         8.93 o
   2 -11  13         68.01         75.87        10.00 o
   3 -11  13        145.82        156.17        19.67 o
  -4 -10  13         40.22         68.25        15.37 o
  -3 -10  13         35.02         37.51        11.68 o
  -2 -10  13          8.91          5.23         4.49 o
  -1 -10  13        257.13        257.65         9.68 o
   0 -10  13        140.30        131.16         6.19 o
   1 -10  13        170.35        202.05         9.05 o
   2 -10  13        104.68        117.56         6.99 o
   3 -10  13         86.68         94.39        10.64 o
  -4  -9  13        207.06        234.87        23.36 o
  -3  -9  13        187.52        161.78        13.21 o
  -2  -9  13        118.09        130.94         7.17 o
  -1  -9  13        125.24        125.68         7.14 o
   0  -9  13        247.03        233.62         7.96 o
   1  -9  13         13.43         12.66         3.14 o
   2  -9  13        103.19        107.11         5.99 o
   3  -9  13         10.95          0.82         4.59 o
   4  -9  13         54.53         57.18        13.53 o
  -5  -8  13         10.94         15.37        11.68 o
  -4  -8  13         73.16         63.33        13.53 o
  -3  -8  13         16.46         12.97         4.12 o
  -2  -8  13         83.28         84.43         5.41 o
  -1  -8  13         28.03         24.36         3.15 o
   0  -8  13        255.50        285.01         8.19 o
   1  -8  13        458.26        471.64         9.57 o
   2  -8  13        305.44        330.92        11.45 o
   3  -8  13        168.82        189.36         9.93 o
   4  -8  13         87.69         71.32        12.91 o
  -5  -7  13         95.13         90.38        16.60 o
  -4  -7  13         59.80         60.87        14.14 o
  -3  -7  13        859.74        854.56        16.89 o
  -2  -7  13        723.08        693.81        10.69 o
  -1  -7  13         24.18         17.28         2.75 o
   0  -7  13       1329.21       1300.31        15.87 o
   1  -7  13        280.80        283.18         8.14 o
   2  -7  13          2.56          3.71         2.56 o
   3  -7  13        105.05        109.34        10.38 o
   4  -7  13          2.82          8.09         6.76 o
   5  -7  13          3.61         12.91         8.61 o
  -5  -6  13         45.17         21.52        11.07 o
  -4  -6  13          4.81         -3.07         7.38 o
  -3  -6  13          5.72          3.48         3.04 o
  -2  -6  13         41.57         39.14         3.38 o
  -1  -6  13         67.72         67.33         4.55 o
   0  -6  13         80.16         85.62         4.59 o
   1  -6  13        248.38        241.59         7.33 o
   2  -6  13        557.19        600.71        14.51 o
   3  -6  13        447.26        488.11        13.59 o
   4  -6  13        175.86        185.99        11.74 o
   5  -6  13         48.74         44.27        11.07 o
  -5  -5  13        187.75        175.23        20.29 o
  -4  -5  13          9.62         10.64         5.60 o
  -3  -5  13        525.53        525.14        12.96 o
  -2  -5  13        439.81        417.11         7.94 o
  -1  -5  13       1537.85       1499.79        15.76 o
   0  -5  13        776.41        774.96        11.20 o
   1  -5  13        161.90        156.43         5.76 o
   2  -5  13        213.14        217.44         6.80 o
   3  -5  13         62.85         55.61         5.66 o
   4  -5  13        352.89        319.95        18.75 o
   5  -5  13          0.75          3.69         7.38 o
  -5  -4  13        378.38        426.70        28.90 o
  -4  -4  13         81.27         74.19         9.56 o
  -3  -4  13        133.81        141.83         7.27 o
  -2  -4  13         15.35         11.86         2.20 o
  -1  -4  13         84.87         85.09         3.96 o
   0  -4  13         98.23         98.12         4.24 o
   1  -4  13        469.30        462.42        10.30 o
   2  -4  13        121.87        122.76         5.84 o
   3  -4  13        342.05        351.17        11.12 o
   4  -4  13        425.50        417.12        11.31 o
   5  -4  13         76.03         66.47         9.45 o
   6  -4  13         80.80        110.06        19.67 o
  -5  -3  13         23.79         28.90        11.07 o
  -4  -3  13        190.05        157.49        11.71 o
  -3  -3  13        392.90        345.70        12.69 o
  -2  -3  13         81.20         89.80         4.54 o
  -1  -3  13       2424.24       2314.14        20.61 o
   0  -3  13        614.06        589.29         8.56 o
   1  -3  13       1788.66       1786.61        17.37 o
   2  -3  13        140.28        148.09         4.98 o
   3  -3  13        134.36        140.18        12.30 o
   4  -3  13        163.64        187.72         9.41 o
   5  -3  13         69.07         73.05         6.54 o
   6  -3  13          3.47          7.49         8.92 o
  -6  -2  13        275.62        300.04        25.82 o
  -5  -2  13        227.92        249.63        22.13 o
  -4  -2  13        453.23        442.72        18.24 o
  -3  -2  13        902.72        895.64        16.64 o
  -2  -2  13        170.40        172.58         5.14 o
  -1  -2  13        611.20        593.34         7.66 o
   0  -2  13          3.66          0.94         1.36 o
   1  -2  13         21.97         20.88         2.11 o
   2  -2  13        165.61        182.74         5.42 o
   3  -2  13        132.33        138.88         7.55 o
   4  -2  13        188.31        168.99         8.63 o
   5  -2  13        124.92        119.22         7.57 o
   6  -2  13         91.90         91.58        11.81 o
  -6  -1  13         10.67         22.13        11.68 o
  -5  -1  13        238.63        244.55        14.96 o
  -4  -1  13         45.61         42.62         6.15 o
  -3  -1  13        431.49        405.59        10.90 o
  -2  -1  13        271.39        280.80        13.79 o
  -1  -1  13       2211.29       2095.86        18.68 o
   0  -1  13        939.41        924.35        10.15 o
   1  -1  13        509.64        509.20         6.99 o
   2  -1  13       1276.52       1270.36        11.91 o
   3  -1  13        744.67        785.16        12.61 o
   4  -1  13         43.87         58.76         6.33 o
   5  -1  13        263.99        264.38         9.04 o
   6  -1  13          7.50         -3.10         5.86 o
  -6   0  13        673.91        766.06        27.35 o
  -5   0  13         23.70         25.11         9.84 o
  -4   0  13        371.87        378.56        16.50 o
  -3   0  13        915.50        902.12        15.89 o
  -2   0  13        828.06        849.57        13.02 o
  -1   0  13       1721.15       1702.36        14.22 o
   0   0  13        815.64        784.33         8.20 o
   1   0  13        117.72        111.01         4.31 o
   2   0  13          3.37          2.32         1.35 o
   3   0  13          0.01         -0.97         2.14 o
   4   0  13         26.13         18.31         3.46 o
   5   0  13         63.70         54.94         5.18 o
   6   0  13         80.17         50.35         7.41 o
  -5   1  13        343.10        395.96        25.21 o
  -4   1  13         34.72         27.67         9.22 o
  -3   1  13        148.68        131.54         6.67 o
  -2   1  13        205.76        172.12         6.67 o
  -1   1  13        377.38        370.62         6.24 o
   0   1  13       1905.83       1875.39        14.24 o
   1   1  13       1936.80       1829.62        14.95 o
   2   1  13        471.00        442.71         5.89 o
   3   1  13         85.15         92.80         4.40 o
   4   1  13       1248.44       1317.58        16.93 o
   5   1  13        298.79        322.67         8.94 o
   6   1  13          9.54         14.26         5.66 o
  -5   2  13          2.49          7.99         8.61 o
  -4   2  13        335.69        336.39        16.07 o
  -3   2  13        211.38        238.01        14.48 o
  -2   2  13       1192.79       1154.56        20.11 o
  -1   2  13        185.43        188.49         5.87 o
   0   2  13       1953.39       1877.86        15.88 o
   1   2  13       1838.51       1802.85        15.89 o
   2   2  13        123.63        111.50         3.31 o
   3   2  13        273.76        269.40         6.43 o
   4   2  13         10.96         10.35         3.19 o
   5   2  13          0.07         -1.32         2.59 o
   6   2  13          8.19          8.57         5.95 o
  -5   3  13        164.58        195.52        19.67 o
  -4   3  13        175.24        159.65        24.90 o
  -3   3  13        257.61        260.01         9.23 o
  -2   3  13         75.85         81.68         7.60 o
  -1   3  13         98.01         88.38         4.71 o
   0   3  13        445.91        437.26         7.26 o
   1   3  13       1122.14       1099.22        12.52 o
   2   3  13        695.24        672.28         8.49 o
   3   3  13         72.51         77.08         4.50 o
   4   3  13        736.36        739.15        11.31 o
   5   3  13        255.43        255.76         8.53 o
   6   3  13        185.19        199.44        13.11 o
  -5   4  13          0.22          4.30         9.22 o
  -4   4  13         67.49         73.32        11.48 o
  -3   4  13        172.33        164.63         7.96 o
  -2   4  13        595.22        600.64        13.06 o
  -1   4  13         32.38         30.36         3.39 o
   0   4  13        828.84        829.11         9.40 o
   1   4  13        326.09        304.62         5.55 o
   2   4  13        996.24        981.40        10.00 o
   3   4  13        709.78        695.47        10.45 o
   4   4  13        133.43        141.00         5.45 o
   5   4  13         46.79         41.10         4.03 o
   6   4  13          1.46          6.28         4.16 o
  -5   5  13        258.39        264.38        22.13 o
  -4   5  13         46.30         40.35         7.83 o
  -3   5  13        430.20        431.76        12.17 o
  -2   5  13        265.29        274.12        12.16 o
  -1   5  13         23.67         25.54         3.12 o
   0   5  13         15.84         20.04         2.50 o
   1   5  13         28.11         29.28         2.37 o
   2   5  13          4.37          8.54         1.84 o
   3   5  13        105.00        102.88         4.86 o
   4   5  13        538.59        563.98        11.24 o
   5   5  13         72.98         74.03         5.08 o
   6   5  13        106.62         98.72         7.57 o
  -5   6  13         15.59         -1.84         8.61 o
  -4   6  13          0.17         -0.99         5.60 o
  -3   6  13          6.67          1.51         4.10 o
  -2   6  13          7.14          3.71         3.66 o
  -1   6  13        201.19        195.97         6.88 o
   0   6  13         24.38         34.10         3.39 o
   1   6  13        679.35        663.79         9.11 o
   2   6  13        211.08        215.56         5.89 o
   3   6  13         22.54         21.99         3.08 o
   4   6  13        891.81        938.68        16.04 o
   5   6  13         91.13         88.00         6.14 o
   6   6  13         18.01         10.21         4.28 o
  -4   7  13        107.08        113.75        15.99 o
  -3   7  13        530.01        564.64        16.27 o
  -2   7  13        178.07        187.32        12.59 o
  -1   7  13        171.48        177.74         6.95 o
   0   7  13         25.87         28.21         3.79 o
   1   7  13          8.06         20.35         2.69 o
   2   7  13        179.20        168.25         5.53 o
   3   7  13         11.53         14.20         2.62 o
   4   7  13         38.57         43.70         5.18 o
   5   7  13          3.43         -0.15         4.49 o
   6   7  13         96.62        106.98        21.52 o
  -4   8  13         49.39         31.36        11.07 o
  -3   8  13          7.67          6.74         4.59 o
  -2   8  13          0.02          0.67         4.99 o
  -1   8  13         37.64         24.83         5.30 o
   0   8  13          6.23         -0.78         3.20 o
   1   8  13        233.09        230.64         7.58 o
   2   8  13        203.69        222.08         6.81 o
   3   8  13         91.21        119.61         5.93 o
   4   8  13         87.59         96.50         6.57 o
   5   8  13        141.32        136.96        12.78 o
  -3   9  13        455.32        468.95        18.82 o
  -2   9  13         85.83         84.79        21.52 o
  -1   9  13        192.38        174.32        11.37 o
   0   9  13         74.68         75.84         7.27 o
   1   9  13         25.13         20.46         3.99 o
   2   9  13        108.62        115.41         6.04 o
   3   9  13         47.68         46.95         4.47 o
   4   9  13          1.78          4.95         3.80 o
   5   9  13          8.93         11.15         7.07 o
  -3  10  13         10.25         14.76        11.07 o
  -2  10  13         94.10        112.44        11.03 o
  -1  10  13          0.25          4.00         6.09 o
   0  10  13         17.34         14.52         6.76 o
   1  10  13         25.67         23.17         5.30 o
   2  10  13         30.61         33.90         4.14 o
   3  10  13         98.82         97.10         6.52 o
   4  10  13        181.01        192.37        12.25 o
   5  10  13         59.59         34.43        11.68 o
  -3  11  13         32.98         39.35        14.14 o
  -2  11  13         54.53         67.63        13.53 o
  -1  11  13         27.39         21.78         5.77 o
   0  11  13        274.31        301.73        12.53 o
   1  11  13         58.89         73.93         7.81 o
   2  11  13         49.42         39.94         5.04 o
   3  11  13         32.72         38.56         4.54 o
   4  11  13        118.42         95.14         8.99 o
  -2  12  13         38.65         19.06         9.84 o
  -1  12  13        199.70        202.41        13.25 o
   0  12  13          0.93          3.35         5.41 o
   1  12  13          0.24         -0.52         4.79 o
   2  12  13          8.01          6.55         4.09 o
   3  12  13         22.75         23.46         5.52 o
  -1  13  13         48.76         28.90        10.45 o
   0  13  13         51.44         31.36         8.90 o
   1  13  13         79.28         92.78        11.28 o
   2  13  13         44.42         38.56         6.48 o
   3  13  13         43.81         35.02         8.84 o
   0  14  13        140.86        159.86        20.29 o
   1  14  13         66.12         48.57        13.53 o
   2  14  13          0.36          6.15        10.45 o
  -1 -13  14         63.14         65.17        13.53 o
   0 -13  14         31.50         27.67        12.30 o
  -2 -12  14        150.96        143.87        17.83 o
  -1 -12  14         95.95         80.54        14.14 o
   0 -12  14        162.26        165.31        28.28 o
   1 -12  14         67.76         60.87        14.76 o
  -3 -11  14        156.62        149.41        19.06 o
  -2 -11  14         49.89         49.19        11.68 o
  -1 -11  14        334.65        370.39        17.83 o
   0 -11  14         25.37         26.72         4.71 o
   1 -11  14          8.31          5.53        10.45 o
   2 -11  14         16.45         14.14         7.09 o
  -4 -10  14          0.79          0.00        10.45 o
  -3 -10  14          8.10          4.30         9.84 o
  -2 -10  14         88.40         94.62         8.38 o
  -1 -10  14         35.92         32.34         4.99 o
   0 -10  14        162.45        171.12         7.58 o
   1 -10  14        113.84        108.17         7.57 o
   2 -10  14        251.90        256.20         9.26 o
   3 -10  14         58.15         33.28         8.61 o
  -4  -9  14        162.35        191.83        22.75 o
  -3  -9  14        154.82        136.66        10.03 o
  -2  -9  14        287.64        288.97         9.77 o
  -1  -9  14        149.85        166.49         8.14 o
   0  -9  14        579.53        553.40        13.35 o
   1  -9  14         16.29         19.26         3.93 o
   2  -9  14         27.22         20.83         4.07 o
   3  -9  14         20.96         20.21         6.64 o
  -4  -8  14         96.75         87.31        16.60 o
  -3  -8  14         26.51         27.62         5.77 o
  -2  -8  14         11.92          7.67         2.96 o
  -1  -8  14        198.71        212.84         6.90 o
   0  -8  14          2.00          2.45         2.67 o
   1  -8  14         70.54         71.50         4.72 o
   2  -8  14        332.73        336.95        10.63 o
   3  -8  14          6.59          3.01         4.31 o
   4  -8  14        163.57        147.56        17.83 o
  -5  -7  14         30.85         19.67        11.68 o
  -4  -7  14        154.82        158.63        20.90 o
  -3  -7  14        513.35        490.85        19.14 o
  -2  -7  14        817.22        831.31        13.01 o
  -1  -7  14        118.17        117.53         5.29 o
   0  -7  14       1077.50       1048.23        14.28 o
   1  -7  14        156.39        158.29         6.38 o
   2  -7  14        139.58        153.09         6.01 o
   3  -7  14         17.63         15.42         4.72 o
   4  -7  14          7.59          4.62         5.42 o
  -4  -6  14         63.05         47.34        12.91 o
  -3  -6  14        722.99        759.89        16.33 o
  -2  -6  14        158.23        160.46         6.04 o
  -1  -6  14          1.31          5.09         2.30 o
   0  -6  14          0.93          0.65         2.27 o
   1  -6  14         99.20         77.31         6.66 o
   2  -6  14         33.86         25.71         3.56 o
   3  -6  14          6.72          8.39         4.13 o
   4  -6  14        121.48        121.43        10.87 o
   5  -6  14        190.12        197.98        18.45 o
  -5  -5  14         13.98          2.46         9.84 o
  -4  -5  14        139.69        159.86        20.29 o
  -3  -5  14        308.13        313.72        12.16 o
  -2  -5  14        363.68        371.68         8.38 o
  -1  -5  14       1736.16       1711.56        18.98 o
   0  -5  14        798.33        782.44        11.66 o
   1  -5  14        639.48        611.46        12.60 o
   2  -5  14        392.18        385.44         9.17 o
   3  -5  14         22.71         27.14         4.72 o
   4  -5  14        186.73        187.18        33.20 o
   5  -5  14          8.47          8.61         7.99 o
  -5  -4  14        196.50        124.81        18.45 o
  -4  -4  14        460.82        443.91        27.67 o
  -3  -4  14        237.27        263.30        12.87 o
  -2  -4  14        903.48        879.24        12.87 o
  -1  -4  14        146.39        133.67         6.23 o
   0  -4  14        204.44        202.39         5.89 o
   1  -4  14        214.45        222.19         7.45 o
   2  -4  14         95.64         79.70         5.36 o
   3  -4  14         18.87         13.93         4.01 o
   4  -4  14         38.57         29.80         4.58 o
   5  -4  14        232.01        252.70        23.36 o
  -5  -3  14         18.06         18.45         9.84 o
  -4  -3  14          0.72          3.66         5.16 o
  -3  -3  14         18.49         15.02         5.59 o
  -2  -3  14         40.02         42.29         5.24 o
  -1  -3  14       1468.25       1425.72        15.34 o
   0  -3  14        819.08        767.36        10.34 o
   1  -3  14       1079.41       1030.17        12.25 o
   2  -3  14        507.92        487.77         8.77 o
   3  -3  14        479.42        484.49        22.13 o
   4  -3  14        153.37        138.52         7.32 o
   5  -3  14         90.26         69.96         7.54 o
   6  -3  14         29.60         14.14        11.68 o
  -5  -2  14         30.94         14.76         9.22 o
  -4  -2  14        135.23        127.18        11.74 o
  -3  -2  14       1255.38       1256.88        20.64 o
  -2  -2  14        840.95        900.69        12.83 o
  -1  -2  14         15.02         17.42         2.03 o
   0  -2  14        708.39        679.39         8.96 o
   1  -2  14        454.43        468.21         7.31 o
   2  -2  14        689.60        713.66        10.72 o
   3  -2  14          1.28          0.65         4.05 o
   4  -2  14          0.11          0.75         3.29 o
   5  -2  14          7.52          7.39         4.37 o
   6  -2  14         45.33         51.42         9.72 o
  -5  -1  14          4.57          1.84         7.38 o
  -4  -1  14         47.94         62.45         7.47 o
  -3  -1  14        438.62        409.51        13.13 o
  -2  -1  14          5.81          0.13         2.60 o
  -1  -1  14         31.93         37.01         2.88 o
   0  -1  14        301.25        308.87         5.57 o
   1  -1  14        543.69        531.45         7.33 o
   2  -1  14        351.27        333.93         6.26 o
   3  -1  14        436.43        425.66         9.56 o
   4  -1  14        454.79        417.81        22.82 o
   5  -1  14        150.16        156.47         9.86 o
   6  -1  14         81.23         75.91        10.93 o
  -5   0  14         18.47         15.72         6.92 o
  -4   0  14        142.73        146.80         8.58 o
  -3   0  14        537.58        500.69        11.98 o
  -2   0  14         93.99        106.34         5.81 o
  -1   0  14       1095.80       1075.19        10.90 o
   0   0  14        589.29        599.98         7.01 o
   1   0  14        121.29        113.73         3.44 o
   2   0  14        561.81        561.64         7.26 o
   3   0  14        635.14        709.64        14.44 o
   4   0  14        103.49        110.00         8.96 o
   5   0  14         16.29          7.22         3.99 o
   6   0  14         83.17         67.12        11.14 o
  -5   1  14         15.33         15.37         6.96 o
  -4   1  14        489.93        535.39        41.81 o
  -3   1  14        218.99        209.47         8.29 o
  -2   1  14         78.14         87.81         7.54 o
  -1   1  14         95.80        104.83         4.17 o
   0   1  14        253.21        242.95         4.46 o
   1   1  14          0.42          1.03         1.27 o
   2   1  14        270.40        259.93         5.03 o
   3   1  14         37.97         38.32         3.45 o
   4   1  14        297.49        288.63         8.14 o
   5   1  14        122.72        116.97        12.90 o
   6   1  14        128.39         93.32         9.64 o
  -5   2  14         37.74         44.27        12.30 o
  -4   2  14        178.87        192.27        12.15 o
  -3   2  14        317.80        310.25        11.24 o
  -2   2  14        104.18        116.17         8.08 o
  -1   2  14         10.72         12.12         2.55 o
   0   2  14       2050.36       2072.88        16.48 o
   1   2  14        179.10        191.60         4.33 o
   2   2  14        172.76        185.76         4.16 o
   3   2  14       1174.86       1241.61        14.59 o
   4   2  14        147.38        164.70         7.38 o
   5   2  14        109.70        112.44         6.53 o
   6   2  14          0.39          0.83         4.26 o
  -5   3  14        147.50        161.09        20.29 o
  -4   3  14        116.80        105.64         8.86 o
  -3   3  14        914.76        936.57        19.75 o
  -2   3  14        619.43        675.25        23.67 o
  -1   3  14         61.67         52.41         4.53 o
   0   3  14       1196.19       1178.06        13.34 o
   1   3  14        115.83        108.40         3.71 o
   2   3  14         73.10         70.79         3.56 o
   3   3  14          0.36          0.20         1.77 o
   4   3  14         36.21         27.09         3.81 o
   5   3  14         49.22         49.42         4.65 o
   6   3  14         42.20         42.31         5.94 o
  -5   4  14         16.38         13.53        11.07 o
  -4   4  14          3.75          5.51         4.67 o
  -3   4  14        137.70        140.02         9.33 o
  -2   4  14        114.96        129.91         8.25 o
  -1   4  14        234.82        245.35         7.29 o
   0   4  14        218.94        226.86         5.44 o
   1   4  14         39.39         43.18         2.60 o
   2   4  14       1025.89       1082.88        11.60 o
   3   4  14        335.71        358.65         9.16 o
   4   4  14        717.31        737.74        13.98 o
   5   4  14         18.61         20.05         3.31 o
   6   4  14          8.54          8.31         4.31 o
  -5   5  14         74.17         75.01        14.76 o
  -4   5  14         81.56         73.65         8.08 o
  -3   5  14        387.54        409.30        27.35 o
  -2   5  14        281.46        300.86        10.21 o
  -1   5  14        992.72       1009.77        15.27 o
   0   5  14        362.15        377.21         7.05 o
   1   5  14        254.96        252.38         5.18 o
   2   5  14        115.02        122.72         4.03 o
   3   5  14          0.52          0.79         2.15 o
   4   5  14        355.64        345.58         9.77 o
   5   5  14         93.27         91.99         6.51 o
   6   5  14          9.42          8.49         4.97 o
  -4   6  14        196.82        214.58        18.45 o
  -3   6  14          3.82         -0.02         4.13 o
  -2   6  14          1.90         -0.95         4.72 o
  -1   6  14        611.13        627.17        10.84 o
   0   6  14        136.87        132.34         5.59 o
   1   6  14        313.20        317.51         7.90 o
   2   6  14        308.78        334.94         6.79 o
   3   6  14        207.30        218.63         6.46 o
   4   6  14        440.18        432.99        11.09 o
   5   6  14        135.06        144.25         9.06 o
   6   6  14         35.33         19.30         8.53 o
  -4   7  14        102.65         73.78        14.76 o
  -3   7  14        155.16        138.96        14.35 o
  -2   7  14        172.06        169.08        17.22 o
  -1   7  14        208.85        210.41        10.47 o
   0   7  14        719.10        757.86        12.35 o
   1   7  14       1174.32       1210.72        13.53 o
   2   7  14         20.74         19.26         2.89 o
   3   7  14         23.53         26.00         3.51 o
   4   7  14        135.83        130.76         7.08 o
   5   7  14          5.01         -1.46         6.15 o
   6   7  14          7.04          9.22         9.22 o
  -4   8  14        111.63         79.31        14.76 o
  -3   8  14        266.88        276.57        15.39 o
  -2   8  14         75.92         95.30        14.76 o
  -1   8  14         24.47         20.95         4.84 o
   0   8  14        210.69        207.67         7.13 o
   1   8  14         34.75         44.32         3.78 o
   2   8  14         55.24         52.44         4.02 o
   3   8  14        235.44        241.74         8.14 o
   4   8  14         52.54         46.68         6.65 o
   5   8  14        170.79        167.39        14.33 o
  -4   9  14          9.91          6.76         9.84 o
  -3   9  14         95.69        127.27        19.06 o
  -2   9  14         28.41         28.90        10.45 o
  -1   9  14        308.06        312.39        14.96 o
   0   9  14        295.25        307.95        12.18 o
   1   9  14        186.80        189.42         8.61 o
   2   9  14        444.64        455.96        10.63 o
   3   9  14        186.65        214.63         7.64 o
   4   9  14         11.09          8.48         4.42 o
   5   9  14          9.51          4.82         5.15 o
  -3  10  14        199.31        168.47        20.90 o
  -2  10  14         20.11          7.58         6.73 o
  -1  10  14        492.31        516.30        19.34 o
   0  10  14         91.00         87.91         9.77 o
   1  10  14         29.86         28.47         5.77 o
   2  10  14          8.25         11.20         3.36 o
   3  10  14          5.92          4.81         3.27 o
   4  10  14         92.71         79.08         8.50 o
  -2  11  14          0.20          1.23         9.22 o
  -1  11  14        109.96        126.04        17.22 o
   0  11  14        141.07        159.86        12.59 o
   1  11  14        238.07        247.56        11.68 o
   2  11  14         52.77         49.88         5.48 o
   3  11  14        214.63        233.93         9.11 o
   4  11  14          5.34          8.16         5.44 o
  -2  12  14         80.05         75.63        15.99 o
  -1  12  14         21.15         12.30        11.07 o
   0  12  14        299.83        278.52        21.52 o
   1  12  14        142.04        135.88        17.22 o
   2  12  14         26.35         11.73         5.79 o
   3  12  14         51.85         61.37         9.37 o
   0  13  14         75.95         62.10        13.53 o
   1  13  14         49.93         38.12        11.68 o
   2  13  14        100.04         88.65        12.07 o
   3  13  14         70.95         53.49        14.14 o
   1  14  14         15.96         22.13        12.30 o
  -2 -12  15          0.35         -7.38         8.61 o
  -1 -12  15        212.18        196.75        19.06 o
   0 -12  15         33.02         23.73         8.61 o
  -3 -11  15         84.93        105.75        16.60 o
  -2 -11  15        317.06        288.97        21.52 o
  -1 -11  15         45.88         44.27        11.68 o
   0 -11  15        126.16        113.41        14.14 o
   1 -11  15         63.30         65.79        14.76 o
   2 -11  15         12.15         19.67        10.45 o
  -3 -10  15         13.05         21.52        11.68 o
  -2 -10  15         11.75         10.93         5.83 o
  -1 -10  15         24.10         22.57         5.66 o
   0 -10  15         69.52         69.50         9.34 o
   1 -10  15         90.66         91.12         7.29 o
   2 -10  15         45.87         48.44         8.84 o
   3 -10  15          8.65          0.00        10.45 o
  -4  -9  15         21.69         28.90        12.91 o
  -3  -9  15        274.69        292.83        13.16 o
  -2  -9  15        262.69        263.72        10.07 o
  -1  -9  15        363.87        331.52        17.36 o
   0  -9  15         72.28         85.38        11.78 o
   1  -9  15        359.67        345.59        13.00 o
   2  -9  15        168.96        163.40         7.89 o
   3  -9  15         52.29         52.30         8.84 o
  -4  -8  15        116.57        106.37        18.45 o
  -3  -8  15        315.78        345.13        13.74 o
  -2  -8  15          2.53          3.70         3.23 o
  -1  -8  15          1.18         -0.49         2.54 o
   0  -8  15         59.95         66.88         5.26 o
   1  -8  15        111.83        102.94         5.78 o
   2  -8  15        162.92        161.87         7.35 o
   3  -8  15          8.42         -0.41         4.51 o
   4  -8  15        162.33        153.10        17.83 o
  -4  -7  15          2.03          1.23         9.22 o
  -3  -7  15         26.55         24.38         5.59 o
  -2  -7  15         64.99         58.46         4.58 o
  -1  -7  15        891.57        864.92        15.90 o
   0  -7  15         45.12         40.08         4.65 o
   1  -7  15        526.84        512.42        11.02 o
   2  -7  15        161.80        152.10         6.17 o
   3  -7  15        682.17        706.40        17.74 o
   4  -7  15         68.94         68.25        12.91 o
  -5  -6  15         93.98         81.16        15.99 o
  -4  -6  15        119.75        117.43        17.22 o
  -3  -6  15        491.17        441.21        19.26 o
  -2  -6  15        183.97        175.18         6.52 o
  -1  -6  15        164.60        172.66        11.73 o
   0  -6  15        122.02        116.92         5.76 o
   1  -6  15          5.60          4.83         2.59 o
   2  -6  15          0.63          0.64         2.67 o
   3  -6  15          4.20          3.38         3.98 o
   4  -6  15         24.44         32.81         9.22 o
  -5  -5  15        102.72        100.83        18.45 o
  -4  -5  15        129.51        126.97        12.52 o
  -3  -5  15         10.42         17.61         5.77 o
  -2  -5  15         29.67         30.31         3.35 o
  -1  -5  15         56.83         47.81         4.72 o
   0  -5  15        196.28        191.25         6.14 o
   1  -5  15         89.69         81.85         5.66 o
   2  -5  15        673.09        699.54        12.36 o
   3  -5  15        699.74        732.68        23.14 o
   4  -5  15         31.79         30.67         9.53 o
   5  -5  15        522.63        576.72        28.90 o
  -5  -4  15        124.08        134.65        19.67 o
  -4  -4  15         20.94         16.29         6.04 o
  -3  -4  15        462.81        462.92        12.71 o
  -2  -4  15        555.94        551.47        10.41 o
  -1  -4  15        379.71        355.03         8.07 o
   0  -4  15        320.96        292.54         7.10 o
   1  -4  15        147.28        129.06         6.30 o
   2  -4  15        158.40        136.39         7.10 o
   3  -4  15         20.64         10.89         4.55 o
   4  -4  15         38.59         43.45        10.19 o
   5  -4  15         42.87         51.65        14.14 o
  -5  -3  15        123.68        102.68        17.22 o
  -4  -3  15        716.69        800.52        36.28 o
  -3  -3  15        186.75        175.84         8.29 o
  -2  -3  15         11.24          9.07         2.83 o
  -1  -3  15         15.35          7.75         3.41 o
   0  -3  15        527.29        477.09         8.26 o
   1  -3  15        122.51        110.35         4.50 o
   2  -3  15        970.57       1010.81        13.49 o
   3  -3  15        244.22        253.93        17.22 o
   4  -3  15        195.90        228.74        11.44 o
   5  -3  15        402.95        427.11        18.38 o
  -5  -2  15         95.04         79.31        15.37 o
  -4  -2  15         12.04          9.22         5.16 o
  -3  -2  15        134.43        148.30         8.66 o
  -2  -2  15        542.70        537.90        11.23 o
  -1  -2  15        744.98        763.75         9.49 o
   0  -2  15        228.84        226.65         5.40 o
   1  -2  15        417.97        397.81         8.25 o
   2  -2  15        568.84        552.00        10.68 o
   3  -2  15        216.35        219.52         9.68 o
   4  -2  15         72.40         61.16         7.39 o
   5  -2  15         32.25         19.34         5.73 o
   6  -2  15          0.05          1.23        10.45 o
  -5  -1  15        142.92        146.33        20.29 o
  -4  -1  15        401.93        439.07        18.01 o
  -3  -1  15        554.10        566.84        13.58 o
  -2  -1  15        213.27        214.23         9.79 o
  -1  -1  15        355.94        358.27         9.58 o
   0  -1  15        226.45        205.57         5.13 o
   1  -1  15         23.45         19.75         2.15 o
   2  -1  15          9.68         12.57         2.13 o
   3  -1  15         32.97         34.34         5.03 o
   4  -1  15        150.01        171.54        15.37 o
   5  -1  15        387.68        426.55        14.68 o
   6  -1  15        130.48        134.65        19.67 o
  -5   0  15          1.76          3.27         6.29 o
  -4   0  15          1.38          0.40         4.01 o
  -3   0  15        127.07        121.02         7.21 o
  -2   0  15        198.98        184.83        13.40 o
  -1   0  15        164.91        150.56         4.55 o
   0   0  15        405.62        389.78         6.12 o
   1   0  15        510.96        483.99         6.78 o
   2   0  15        583.16        558.67         7.47 o
   3   0  15        393.38        389.44        10.12 o
   4   0  15        134.16        138.37        10.21 o
   5   0  15        118.40        102.92         9.05 o
   6   0  15         41.32         30.24         7.18 o
  -5   1  15        890.10       1059.55        31.29 o
  -4   1  15        324.48        308.40        15.20 o
  -3   1  15        323.35        314.15        10.21 o
  -2   1  15        538.83        539.42        10.88 o
  -1   1  15        721.30        713.18        11.97 o
   0   1  15        500.57        482.52         6.18 o
   1   1  15        319.46        327.57         5.81 o
   2   1  15        206.12        208.02         4.75 o
   3   1  15         56.42         53.65         6.26 o
   4   1  15        245.71        256.02        12.80 o
   5   1  15         51.27         62.51        11.98 o
   6   1  15         47.50         47.75         6.52 o
  -5   2  15        365.16        394.11        27.05 o
  -4   2  15         41.69         35.63         7.16 o
  -3   2  15         64.35         72.76         9.32 o
  -2   2  15          9.35          5.59         2.86 o
  -1   2  15        677.49        655.48        11.08 o
   0   2  15         56.98         53.32         2.85 o
   1   2  15        334.48        327.26         5.78 o
   2   2  15        675.75        657.60         8.22 o
   3   2  15        191.96        184.78         6.35 o
   4   2  15        251.45        262.86         8.65 o
   5   2  15        116.53        111.34         8.03 o
   6   2  15         78.57         74.78        22.75 o
  -5   3  15        398.61        396.57        27.05 o
  -4   3  15        282.84        287.07        14.99 o
  -3   3  15        896.84        920.59        20.23 o
  -2   3  15        580.73        577.23        15.24 o
  -1   3  15        694.38        676.34        11.92 o
   0   3  15        825.32        859.44        13.00 o
   1   3  15        444.54        466.03         7.28 o
   2   3  15        155.12        162.36         4.18 o
   3   3  15         93.48        101.10         4.63 o
   4   3  15        601.84        561.89        12.24 o
   5   3  15          0.11          2.72         3.68 o
   6   3  15          9.30          2.36         5.08 o
  -5   4  15        208.16        229.95        22.13 o
  -4   4  15         51.84         49.66         8.23 o
  -3   4  15        780.27        808.96        19.15 o
  -2   4  15        114.78        131.39        12.30 o
  -1   4  15         10.70          9.18         3.22 o
   0   4  15          0.23         -0.35         1.90 o
   1   4  15        254.12        245.24         5.55 o
   2   4  15         39.99         35.45         3.05 o
   3   4  15        160.96        153.51         5.62 o
   4   4  15         23.48         13.64         3.18 o
   5   4  15        352.23        385.66        11.12 o
   6   4  15         62.40         59.95         9.13 o
  -4   5  15        145.31        137.78        12.38 o
  -3   5  15        557.83        612.77        18.06 o
  -2   5  15        603.36        597.91        20.57 o
  -1   5  15        353.47        359.58         9.25 o
   0   5  15       1583.36       1621.46        17.44 o
   1   5  15        602.23        591.67         7.93 o
   2   5  15        348.98        347.09         6.26 o
   3   5  15         94.03         87.93         4.87 o
   4   5  15         11.10         11.91         3.47 o
   5   5  15         41.93         41.26         4.49 o
   6   5  15          3.27         10.86        11.99 o
  -3   6  15        177.95        177.71        17.25 o
  -2   6  15        236.53        241.63        19.67 o
  -1   6  15        524.18        551.79        11.55 o
   0   6  15         83.46         87.04         4.44 o
   1   6  15        137.14        136.85         4.57 o
   2   6  15        282.01        260.79         6.01 o
   3   6  15         12.19         10.64         2.68 o
   4   6  15         18.57         15.56         3.68 o
   5   6  15        198.88        202.40         9.44 o
  -4   7  15          0.31          3.07         9.22 o
  -3   7  15        203.29        213.59        14.08 o
  -2   7  15        151.92        124.20        15.99 o
  -1   7  15         71.82         77.49         6.22 o
   0   7  15        947.37        992.00        14.72 o
   1   7  15        628.85        629.72        10.41 o
   2   7  15        623.15        595.98         9.57 o
   3   7  15         38.89         35.55         4.21 o
   4   7  15        138.68        116.62         7.30 o
   5   7  15         15.33         13.93         5.55 o
  -4   8  15         83.18         68.86        14.76 o
  -3   8  15        325.93        373.21        26.44 o
  -2   8  15         90.88        107.60        15.99 o
  -1   8  15        224.42        252.03        13.69 o
   0   8  15        148.12        156.23         7.41 o
   1   8  15        137.25        120.60         6.75 o
   2   8  15         58.19         59.86         4.66 o
   3   8  15         22.33         16.74         3.75 o
   4   8  15         35.25         42.10         5.05 o
   5   8  15          1.07          8.81         5.32 o
  -3   9  15          7.42         16.60        11.68 o
  -2   9  15          0.30          3.69         8.61 o
  -1   9  15         39.55         39.09         8.03 o
   0   9  15        115.19        113.51         9.32 o
   1   9  15        234.62        216.94         9.29 o
   2   9  15        327.82        335.25        13.34 o
   3   9  15         80.65         57.49         8.27 o
   4   9  15         63.20         56.41         7.33 o
  -3  10  15         42.51         21.52        12.91 o
  -2  10  15         84.83         76.24        14.76 o
  -1  10  15        168.77        155.33        14.76 o
   0  10  15         57.99         77.86         7.14 o
   1  10  15         81.46         90.97         7.29 o
   2  10  15          5.36          4.02         3.29 o
   3  10  15         98.50         97.46         8.64 o
   4  10  15         48.30         44.47         7.08 o
  -2  11  15         43.27         38.73        12.91 o
  -1  11  15         16.90         18.48         7.35 o
   0  11  15          1.95         12.50         5.68 o
   1  11  15          4.61          0.31         6.09 o
   2  11  15        231.43        236.45        14.99 o
   3  11  15         15.80         17.86         5.06 o
  -1  12  15          3.07         -4.71         6.92 o
   0  12  15        117.06         91.95        21.52 o
   1  12  15         86.18         97.76        15.37 o
   2  12  15          6.48          2.37         5.96 o
   3  12  15         40.65         38.25        12.60 o
   0  13  15         71.93         94.07        16.60 o
   1  13  15          0.13          5.53         9.22 o
   2  13  15          3.38          1.84         9.84 o
  -1 -12  16          0.17          4.30         9.84 o
   0 -12  16         16.34         20.29        12.30 o
  -2 -11  16        180.06        166.01        19.06 o
  -1 -11  16          8.85          3.07         9.84 o
   0 -11  16        144.70        168.47        14.08 o
   1 -11  16         80.66        109.44        17.83 o
  -3 -10  16        209.96        214.58        21.52 o
  -2 -10  16         86.99         59.64        12.91 o
  -1 -10  16         89.52         83.00        13.53 o
   0 -10  16         10.64         17.48         5.77 o
   1 -10  16         38.84         10.45         9.84 o
   2 -10  16         24.14         29.22        10.45 o
  -3  -9  16         23.21         23.08         7.09 o
  -2  -9  16          3.46          2.27         4.03 o
  -1  -9  16         53.36         41.26         7.54 o
   0  -9  16         14.88         18.11         3.94 o
   1  -9  16        232.66        268.84        12.18 o
   2  -9  16        308.99        331.56        12.34 o
   3  -9  16        120.30        130.94        17.22 o
  -4  -8  16        111.14        120.51        20.29 o
  -3  -8  16         78.16         70.38        11.07 o
  -2  -8  16        565.19        603.33        14.40 o
  -1  -8  16        654.99        646.12        12.12 o
   0  -8  16          9.39          5.39         2.86 o
   1  -8  16        545.36        558.91        11.33 o
   2  -8  16         63.22         57.35        11.50 o
   3  -8  16          2.39         -2.80         5.76 o
  -4  -7  16         33.43         33.82        12.91 o
  -3  -7  16          3.04          0.98         5.42 o
  -2  -7  16          3.51          4.48         3.51 o
  -1  -7  16          2.18          4.40         2.69 o
   0  -7  16        109.92        101.14         6.46 o
   1  -7  16         49.11         45.24         4.54 o
   2  -7  16        116.98        121.40         6.27 o
   3  -7  16        340.03        379.00        13.57 o
   4  -7  16        251.99        249.01        20.29 o
  -4  -6  16        151.51        122.29        12.15 o
  -3  -6  16         18.59         15.92         8.92 o
  -2  -6  16        381.57        379.16        12.05 o
  -1  -6  16        412.25        419.01         9.36 o
   0  -6  16        439.03        443.79        10.55 o
   1  -6  16        673.03        671.24        14.20 o
   2  -6  16        240.52        232.10         8.45 o
   3  -6  16         63.02         48.51        17.52 o
   4  -6  16          4.00          8.61         7.99 o
  -5  -5  16        171.69        156.17        21.52 o
  -4  -5  16        244.63        236.84        17.22 o
  -3  -5  16         50.62         51.35         6.57 o
  -2  -5  16         78.81         75.19         4.98 o
  -1  -5  16          1.04          1.56         2.27 o
   0  -5  16          4.95          6.33         2.43 o
   1  -5  16         10.98         12.50         3.79 o
   2  -5  16        221.00        221.97        11.50 o
   3  -5  16         58.02         60.46        15.99 o
   4  -5  16        285.09        284.06        20.29 o
   5  -5  16        209.46        217.04        20.29 o
  -5  -4  16         19.52         12.91        11.07 o
  -4  -4  16         54.52         35.88         7.83 o
  -3  -4  16        246.50        243.63        10.47 o
  -2  -4  16        364.71        346.24         8.61 o
  -1  -4  16         15.12          9.82         2.56 o
   0  -4  16        705.05        693.45        11.45 o
   1  -4  16        434.77        436.30        11.06 o
   2  -4  16        960.66       1027.46        20.23 o
   3  -4  16         74.04         70.09        11.68 o
   4  -4  16          8.22          4.61        12.91 o
   5  -4  16        127.61        138.95        16.60 o
  -5  -3  16        233.44        235.48        23.36 o
  -4  -3  16        348.30        390.55        18.04 o
  -3  -3  16        353.28        339.24        11.12 o
  -2  -3  16        573.77        578.35        12.09 o
  -1  -3  16         24.87         19.69         3.38 o
   0  -3  16        241.43        238.20         6.26 o
   1  -3  16          1.43          1.45         2.35 o
   2  -3  16         36.02         37.19         8.52 o
   3  -3  16         70.91         74.40        11.68 o
   4  -3  16        121.03         99.95         8.15 o
   5  -3  16         94.32         75.63        12.91 o
  -5  -2  16          1.98          7.38         9.22 o
  -4  -2  16         32.57         31.84         9.84 o
  -3  -2  16          6.28          4.56         3.36 o
  -2  -2  16        616.79        571.23        10.78 o
  -1  -2  16         20.25         20.49         3.24 o
   0  -2  16       1508.64       1473.72        15.09 o
   1  -2  16        308.44        325.77         6.59 o
   2  -2  16        212.46        230.91         7.77 o
   3  -2  16        168.80        205.33        10.44 o
   4  -2  16        306.98        351.37        14.56 o
   5  -2  16          7.01         -3.69         7.38 o
  -5  -1  16        849.20        909.96        42.42 o
  -4  -1  16        215.87        208.86        13.83 o
  -3  -1  16        591.32        600.39        14.43 o
  -2  -1  16        843.50        807.05        15.67 o
  -1  -1  16        157.94        151.82         8.54 o
   0  -1  16        706.15        699.39        10.17 o
   1  -1  16        156.50        151.70         6.91 o
   2  -1  16         22.40         17.19         2.70 o
   3  -1  16         22.86         20.70         4.59 o
   4  -1  16          8.01         15.99         7.99 o
   5  -1  16         28.65         20.90         9.22 o
  -5   0  16          4.16          8.61         9.84 o
  -4   0  16        155.05        173.91        12.78 o
  -3   0  16          2.61          6.97         3.87 o
  -2   0  16         47.52         39.32         5.58 o
  -1   0  16          3.98          4.67         1.84 o
   0   0  16        489.58        462.71         7.30 o
   1   0  16        546.32        544.74         9.30 o
   2   0  16        709.36        735.39         9.02 o
   3   0  16         27.50         33.59         3.91 o
   4   0  16        117.69        132.76        12.60 o
   5   0  16         79.03         98.99        14.14 o
   6   0  16         78.15         82.23        10.93 o
  -5   1  16         93.04         76.97        18.14 o
  -4   1  16        105.53         84.87        10.33 o
  -3   1  16        677.95        644.38        14.59 o
  -2   1  16        401.79        427.10        11.51 o
  -1   1  16       1260.44       1237.69        13.55 o
   0   1  16        152.76        145.19         3.99 o
   1   1  16        958.74        910.14         9.96 o
   2   1  16        581.64        573.16         7.84 o
   3   1  16         14.35         11.47         3.13 o
   4   1  16         19.01         19.96         4.94 o
   5   1  16          8.26         12.30         7.99 o
   6   1  16          3.63         -0.61         8.61 o
  -5   2  16         89.38        106.98        18.45 o
  -4   2  16         69.22         74.26        12.91 o
  -3   2  16        155.07        183.66         8.59 o
  -2   2  16        304.22        293.11         9.45 o
  -1   2  16        186.74        179.84         5.67 o
   0   2  16        143.46        139.81         4.40 o
   1   2  16        130.27        124.24         4.06 o
   2   2  16        547.32        527.58         7.60 o
   3   2  16        406.41        426.17         8.61 o
   4   2  16          7.44         15.51         3.62 o
   5   2  16         90.93         93.34         8.77 o
   6   2  16         37.17         43.65        12.30 o
  -5   3  16          2.71         -6.15         8.61 o
  -4   3  16         23.74         13.83         7.07 o
  -3   3  16         37.14         43.93         6.15 o
  -2   3  16        270.66        279.96        12.78 o
  -1   3  16        906.33        897.66        14.35 o
   0   3  16        211.55        218.05         5.82 o
   1   3  16        860.11        848.01        10.31 o
   2   3  16        331.08        324.20         5.83 o
   3   3  16        365.99        363.35         8.09 o
   4   3  16        261.31        249.77         7.92 o
   5   3  16         89.95         78.36         9.77 o
   6   3  16          3.69         -7.99         7.99 o
  -4   4  16         97.37         97.60        10.84 o
  -3   4  16         87.40         80.21        11.08 o
  -2   4  16        380.17        352.83        15.39 o
  -1   4  16        137.62        146.73        17.48 o
   0   4  16          8.21         11.00         2.78 o
   1   4  16         14.58         12.61         2.26 o
   2   4  16         86.75         84.50         3.98 o
   3   4  16         82.02         86.45         5.17 o
   4   4  16          4.70          2.01         2.80 o
   5   4  16        186.40        218.69        10.44 o
   6   4  16         13.51          7.38         9.22 o
  -4   5  16         48.65         46.45         8.90 o
  -3   5  16          0.61         -0.61         5.22 o
  -2   5  16         12.41          1.84         7.38 o
  -1   5  16          8.11          5.90         2.99 o
   0   5  16        352.82        342.75         7.75 o
   1   5  16        106.43        105.67         4.29 o
   2   5  16        660.92        684.39        10.89 o
   3   5  16        199.54        197.97         6.48 o
   4   5  16        127.15        136.44         7.19 o
   5   5  16        385.20        442.38        15.30 o
  -4   6  16        164.69        180.94        19.06 o
  -3   6  16         13.10         16.12         7.16 o
  -2   6  16        279.64        305.58        21.52 o
  -1   6  16        205.20        205.06        11.95 o
   0   6  16        421.24        437.83         8.37 o
   1   6  16          2.90          4.59         2.00 o
   2   6  16          9.20         18.89         2.73 o
   3   6  16         98.71         91.80         5.11 o
   4   6  16          0.10          1.57         3.34 o
   5   6  16          7.01          5.07         5.91 o
  -3   7  16        109.73         79.31        15.37 o
  -2   7  16          1.90         -0.61         7.99 o
  -1   7  16          0.03          0.14         4.07 o
   0   7  16         19.02         15.06         3.37 o
   1   7  16         16.83         12.76         3.26 o
   2   7  16        177.86        173.51         5.74 o
   3   7  16        201.43        213.35         7.58 o
   4   7  16        162.66        171.02         8.05 o
   5   7  16         78.84         71.63        12.60 o
  -3   8  16          3.57          2.46         9.84 o
  -2   8  16        335.82        348.61        23.98 o
  -1   8  16         57.88         50.58         6.73 o
   0   8  16        580.33        575.68        14.14 o
   1   8  16          4.54          0.00         3.51 o
   2   8  16         45.88         43.20         3.96 o
   3   8  16         93.18         79.38         5.29 o
   4   8  16         46.73         46.47         6.12 o
   5   8  16          0.66         13.53         9.22 o
  -3   9  16        144.25        169.08        22.13 o
  -2   9  16         17.79         15.99        11.07 o
  -1   9  16         87.74         80.80         9.72 o
   0   9  16          3.61          2.15         3.98 o
   1   9  16          1.21         -1.98         3.54 o
   2   9  16          8.86          5.49         3.16 o
   3   9  16         22.54         22.42         3.99 o
   4   9  16         60.62         64.02         6.86 o
  -2  10  16         59.65         60.25        14.76 o
  -1  10  16         78.20         77.16        13.22 o
   0  10  16         68.31         65.03         7.49 o
   1  10  16        120.19        114.84        15.39 o
   2  10  16         91.64        107.11        10.77 o
   3  10  16         25.83         18.94         5.75 o
   4  10  16         55.61         61.46        10.45 o
  -2  11  16         76.06         44.88        13.53 o
  -1  11  16         12.07         10.93         7.52 o
   0  11  16        207.09        234.98        14.99 o
   1  11  16          6.30          4.30         9.84 o
   2  11  16         18.46         25.94         6.31 o
   3  11  16         11.66         12.57         5.05 o
  -1  12  16        265.56        322.79        25.21 o
   0  12  16         66.87         68.63        10.21 o
   1  12  16        123.18        116.20        16.60 o
   2  12  16         67.14         58.61         7.98 o
   3  12  16         28.27         47.96        14.14 o
   1  13  16          5.11         17.22        11.07 o
  -2 -11  17          4.17         19.06        11.68 o
  -1 -11  17         49.85         62.71        12.91 o
   0 -11  17         52.43         53.49        12.91 o
  -2 -10  17         62.95         57.79        13.53 o
  -1 -10  17         20.24          7.38         9.22 o
   0 -10  17        167.72        185.07        19.06 o
   1 -10  17        253.49        259.46        21.52 o
   2 -10  17          7.30          6.76         9.84 o
  -3  -9  17         34.20         33.82        11.68 o
  -2  -9  17         15.86         14.48         8.61 o
  -1  -9  17          0.63          6.90         3.95 o
   0  -9  17        162.33        157.18         7.85 o
   1  -9  17          2.59          7.44         6.04 o
   2  -9  17         28.68         29.35         8.12 o
  -3  -8  17        112.23        125.62        15.37 o
  -2  -8  17        152.68        145.90         8.73 o
  -1  -8  17        319.64        325.04         9.88 o
   0  -8  17          9.38          7.03         3.42 o
   1  -8  17        378.64        369.44        29.73 o
   2  -8  17         45.58         48.38         5.22 o
   3  -8  17         40.63         38.41         8.66 o
  -4  -7  17        149.43        139.57        20.90 o
  -3  -7  17         10.48          8.65         6.29 o
  -2  -7  17        433.82        479.87        15.50 o
  -1  -7  17         24.75         20.45         4.57 o
   0  -7  17          2.79          4.20         2.74 o
   1  -7  17          1.53          1.39         3.06 o
   2  -7  17         17.79         14.61         3.74 o
   3  -7  17         70.01         41.81        11.07 o
  -4  -6  17         46.22         32.64        11.37 o
  -3  -6  17        172.68        197.50        20.29 o
  -2  -6  17         99.43         90.99         6.14 o
  -1  -6  17        376.23        357.55         9.01 o
   0  -6  17        338.97        328.25         9.44 o
   1  -6  17        211.58        206.86        10.74 o
   2  -6  17        141.01        135.90         6.89 o
   3  -6  17        147.44        145.47        11.71 o
   4  -6  17         12.64         20.29         9.84 o
  -4  -5  17        268.03        293.89        22.75 o
  -3  -5  17        409.98        416.62        17.60 o
  -2  -5  17        253.02        243.16         8.40 o
  -1  -5  17        204.45        208.17         6.98 o
   0  -5  17        321.40        320.46         8.31 o
   1  -5  17         57.98         58.23         5.50 o
   2  -5  17         99.41         99.81         6.89 o
   3  -5  17         97.16        102.30        11.99 o
   4  -5  17         35.68         24.59         9.84 o
  -4  -4  17          2.80         -1.16         5.86 o
  -3  -4  17         61.01         54.68        10.14 o
  -2  -4  17         94.80         81.78         5.21 o
  -1  -4  17         63.96         60.29         4.43 o
   0  -4  17        578.96        578.96        10.72 o
   1  -4  17        325.03        301.50        10.03 o
   2  -4  17        405.82        384.86        12.66 o
   3  -4  17        148.39        143.87        14.14 o
   4  -4  17         55.18         62.76         8.90 o
   5  -4  17         20.30         13.53         9.22 o
  -5  -3  17         29.60         31.97        12.30 o
  -4  -3  17         61.31         57.14         9.34 o
  -3  -3  17        139.59        121.62        15.77 o
  -2  -3  17       1006.57        967.27        14.76 o
  -1  -3  17        991.24       1015.12        16.16 o
   0  -3  17        201.61        190.84         6.35 o
   1  -3  17        316.27        332.49        11.05 o
   2  -3  17        142.48        173.42        10.43 o
   3  -3  17        198.93        241.63        17.83 o
   4  -3  17         31.34         36.04         6.03 o
   5  -3  17          1.01         -6.76         6.76 o
  -5  -2  17        248.16        268.07        24.59 o
  -4  -2  17         10.95          8.61         5.86 o
  -3  -2  17          3.70          3.87         3.95 o
  -2  -2  17         93.55         87.69         6.15 o
  -1  -2  17          2.05          0.97         2.14 o
   0  -2  17         70.14         72.42         3.95 o
   1  -2  17        268.32        265.38         6.90 o
   2  -2  17        410.14        390.31         9.64 o
   3  -2  17        161.82        161.66        10.84 o
   4  -2  17        178.55        166.28        11.30 o
   5  -2  17         74.42         65.79        12.30 o
  -5  -1  17         22.98         13.53        11.07 o
  -4  -1  17         19.43         18.13         6.20 o
  -3  -1  17         22.92         26.98         5.92 o
  -2  -1  17        381.50        373.52         9.84 o
  -1  -1  17        522.72        522.77        11.05 o
   0  -1  17       1305.50       1299.74        13.51 o
   1  -1  17        526.96        555.11         8.98 o
   2  -1  17        135.77        142.97         5.92 o
   3  -1  17        425.27        456.31        13.95 o
   4  -1  17        180.97        155.55        15.99 o
   5  -1  17         47.51         25.21         9.22 o
  -5   0  17        370.99        413.79        30.74 o
  -4   0  17         13.19          9.84         6.76 o
  -3   0  17        308.02        327.52        15.63 o
  -2   0  17        213.43        223.59        10.16 o
  -1   0  17         62.73         58.48         5.20 o
   0   0  17         45.26         40.36         2.94 o
   1   0  17         20.44         18.31         2.52 o
   2   0  17         41.73         30.12         2.55 o
   3   0  17        225.81        208.29         7.68 o
   4   0  17         32.59         30.86         5.32 o
   5   0  17        173.07        116.20        15.37 o
  -5   1  17          0.95          7.70         7.35 o
  -4   1  17        196.84        220.66        11.82 o
  -3   1  17         16.09         22.47         5.08 o
  -2   1  17        172.75        153.28         8.82 o
  -1   1  17        241.03        237.39         6.05 o
   0   1  17         26.15         27.78         2.30 o
   1   1  17       1651.14       1693.85        15.84 o
   2   1  17        426.35        436.91         7.09 o
   3   1  17        192.07        232.34         7.34 o
   4   1  17        463.06        517.78        24.33 o
   5   1  17         92.27         63.33        12.30 o
  -4   2  17         49.10         46.32         8.66 o
  -3   2  17         97.10        101.13        10.03 o
  -2   2  17        836.17        889.32        16.98 o
  -1   2  17        637.31        653.49        11.23 o
   0   2  17         14.02          9.58         2.00 o
   1   2  17        649.43        625.16         8.55 o
   2   2  17         27.87         27.17         3.45 o
   3   2  17          0.59         -0.02         2.59 o
   4   2  17          0.76         -1.70         3.36 o
   5   2  17         76.12         52.26        11.07 o
  -4   3  17        250.92        258.70        15.22 o
  -3   3  17         12.79         13.34         4.88 o
  -2   3  17         52.36         55.89         6.39 o
  -1   3  17        115.70        104.89         6.65 o
   0   3  17         25.24         32.01         2.75 o
   1   3  17        765.91        819.04        10.44 o
   2   3  17         37.46         52.00         3.30 o
   3   3  17        497.29        544.79        10.10 o
   4   3  17        186.89        199.51         7.46 o
   5   3  17        605.35        646.44        28.35 o
  -4   4  17         63.13         75.63        11.68 o
  -3   4  17         88.64         81.98         8.01 o
  -2   4  17        319.29        339.28        15.39 o
  -1   4  17        265.28        271.27         8.45 o
   0   4  17        659.64        685.06        10.84 o
   1   4  17        252.65        249.64         8.71 o
   2   4  17        213.12        209.38         6.62 o
   3   4  17         97.81         96.72         5.26 o
   4   4  17          1.90          2.31         2.91 o
   5   4  17         70.50         82.47        12.30 o
  -4   5  17         65.11         92.23        15.37 o
  -3   5  17         93.98        114.04         9.57 o
  -2   5  17         15.62         12.30         9.22 o
  -1   5  17          0.01          0.95         3.77 o
   0   5  17        354.03        368.34         9.49 o
   1   5  17         21.95         27.36         3.04 o
   2   5  17        116.06        134.72         5.90 o
   3   5  17        170.66        190.26         7.52 o
   4   5  17         54.21         57.28         5.02 o
   5   5  17        572.20        609.07        31.36 o
  -4   6  17          8.83         10.45        10.45 o
  -3   6  17        188.71        219.50        22.13 o
  -2   6  17        193.10        180.15        18.45 o
  -1   6  17        150.42        144.40        27.67 o
   0   6  17        125.08        127.58         6.72 o
   1   6  17        264.96        293.65         7.48 o
   2   6  17        778.12        813.21        13.77 o
   3   6  17         40.71         40.72         3.91 o
   4   6  17          4.51          3.67         3.53 o
   5   6  17         53.32         55.53        12.80 o
  -3   7  17        134.10        140.18        19.67 o
  -2   7  17        242.20        221.34        20.29 o
  -1   7  17         87.35         95.66        10.15 o
   0   7  17        380.71        360.46        10.11 o
   1   7  17         57.65         52.70         5.34 o
   2   7  17         42.53         53.03         4.26 o
   3   7  17         45.11         50.12         4.24 o
   4   7  17        166.28        159.79         8.27 o
   5   7  17         49.25         62.59         9.54 o
  -3   8  17          0.41          2.46        10.45 o
  -2   8  17        189.53        204.74        20.90 o
  -1   8  17         54.96         53.06         6.91 o
   0   8  17        127.27        131.01         7.23 o
   1   8  17        211.79        232.79         8.57 o
   2   8  17         90.68         85.50         4.93 o
   3   8  17        186.73        197.68         8.29 o
   4   8  17         51.30         52.98         6.26 o
  -3   9  17        188.37        174.00        22.75 o
  -1   9  17         24.92         15.30         5.75 o
   0   9  17         32.14         27.15         5.21 o
   1   9  17         45.51         50.71         7.54 o
   2   9  17          0.72          2.22         2.95 o
   3   9  17          0.27          2.92         3.45 o
   4   9  17         54.81         45.74         6.43 o
  -2  10  17          1.56          8.61         9.84 o
  -1  10  17          0.32          2.15         6.96 o
   0  10  17         44.37         35.18         5.95 o
   1  10  17        171.12        177.60        13.21 o
   2  10  17        115.58        125.00         9.80 o
   3  10  17         12.52          8.14         4.58 o
   4  10  17         68.34         99.60        17.83 o
  -1  11  17         78.32         69.73        10.41 o
   0  11  17         22.01         19.37         7.83 o
   1  11  17        169.79        159.24        19.06 o
   2  11  17         36.32         35.62         6.98 o
   3  11  17          3.98          0.89         5.39 o
   0  12  17          9.90          5.17         8.30 o
   1  12  17         49.19         27.05        11.68 o
   2  12  17          6.71         -0.61         9.84 o
   0 -11  18          2.77          9.84        11.07 o
  -2 -10  18        142.97        136.49        18.45 o
  -1 -10  18        250.42        255.16        20.90 o
   0 -10  18        104.08        116.82        16.60 o
  -2  -9  18        152.44        165.77        13.69 o
  -1  -9  18         50.11         40.58        11.68 o
   0  -9  18          2.45         -1.23         8.61 o
   2  -9  18         24.66         26.85         7.96 o
  -3  -8  18         36.77         65.17        14.14 o
  -2  -8  18          2.36          2.07         5.86 o
  -1  -8  18        171.02        176.01         9.76 o
   0  -8  18        492.73        486.82        12.30 o
   1  -8  18         63.14         52.90         6.88 o
   2  -8  18        233.44        228.11        19.67 o
   3  -8  18         73.63         73.78        15.37 o
  -3  -7  18         89.99         96.77        18.14 o
  -2  -7  18        510.44        556.61        17.03 o
  -1  -7  18        118.65        115.98         7.83 o
   0  -7  18        100.41         91.76         7.39 o
   1  -7  18        105.00        115.39         8.73 o
   2  -7  18          1.24         -2.16         3.74 o
   3  -7  18          8.61          6.15         8.61 o
  -4  -6  18        137.71        136.49        20.29 o
  -3  -6  18         53.14         26.44         6.96 o
  -2  -6  18          6.85          2.65         3.67 o
  -1  -6  18          0.68          1.71         2.96 o
   0  -6  18         18.01         12.63         3.51 o
   1  -6  18        341.33        323.80        10.91 o
   2  -6  18        140.15        133.56         8.06 o
   3  -6  18        194.14        216.81        13.69 o
  -4  -5  18         46.22         44.75        13.22 o
  -3  -5  18         42.17         35.24         7.35 o
  -2  -5  18        413.61        405.73        10.88 o
  -1  -5  18        396.46        390.79         9.47 o
   0  -5  18        294.04        276.36         8.89 o
   1  -5  18        374.90        377.55        11.45 o
   2  -5  18         59.79         61.33         6.84 o
   3  -5  18         10.45         15.37         7.99 o
   4  -5  18          2.20         15.99         9.22 o
  -4  -4  18        185.56        191.83        22.75 o
  -3  -4  18        695.48        721.03        23.69 o
  -2  -4  18        218.70        196.55        14.06 o
  -1  -4  18         22.34         21.58         3.45 o
   0  -4  18         13.87         10.98         3.54 o
   1  -4  18          1.78          3.10         3.30 o
   2  -4  18          6.43          2.46         6.15 o
   3  -4  18        339.08        346.77        21.52 o
   4  -4  18        258.24        263.15        20.29 o
  -4  -3  18        154.89        181.70        14.77 o
  -3  -3  18          2.46         -1.96         4.72 o
  -2  -3  18        107.04        106.64         6.02 o
  -1  -3  18        362.38        368.05         9.02 o
   0  -3  18        778.78        783.62        12.94 o
   1  -3  18        295.74        297.30         9.90 o
   2  -3  18        205.62        194.36        18.75 o
   3  -3  18        279.65        300.66        19.67 o
   4  -3  18         31.57         21.94         6.29 o
   5  -3  18         33.09         20.90        10.45 o
  -4  -2  18         28.24         24.96         7.35 o
  -3  -2  18        619.60        709.25        37.20 o
  -2  -2  18        674.95        687.30        12.54 o
  -1  -2  18        295.98        305.33         7.60 o
   0  -2  18         23.48         14.61         2.62 o
   1  -2  18        147.85        131.61         5.93 o
   2  -2  18         10.20          7.21         3.31 o
   3  -2  18         28.31         33.82         6.73 o
   4  -2  18         67.01         98.37        14.14 o
   5  -2  18         82.49         79.93        13.53 o
  -4  -1  18         26.07         18.75         8.30 o
  -3  -1  18          5.32         10.07         5.60 o
  -2  -1  18         84.73         75.90         6.06 o
  -1  -1  18        110.89        100.29         6.19 o
   0  -1  18        461.74        492.61         9.05 o
   1  -1  18        191.38        185.01         5.69 o
   2  -1  18        350.86        346.39         9.31 o
   3  -1  18        296.23        269.21        11.33 o
   4  -1  18        188.17        151.25        15.37 o
   5  -1  18         69.79         32.59        10.45 o
  -4   0  18        502.02        557.36        22.12 o
  -3   0  18        530.04        552.80        20.42 o
  -2   0  18        267.63        279.78        11.55 o
  -1   0  18        371.32        378.19         8.94 o
   0   0  18         44.27         47.25         3.28 o
   1   0  18        708.60        699.05        11.15 o
   2   0  18         93.12         94.09         4.97 o
   3   0  18         50.76         54.39         5.08 o
   4   0  18          4.18          7.38         7.38 o
   5   0  18         28.08         15.99         9.22 o
  -4   1  18        240.01        291.54        16.50 o
  -3   1  18         18.83          8.51         4.49 o
  -2   1  18         22.92         31.03         4.56 o
  -1   1  18         29.88         27.69         3.03 o
   0   1  18        556.36        534.36         7.60 o
   1   1  18          4.12          2.48         1.97 o
   2   1  18        187.71        198.30         5.52 o
   3   1  18        265.24        259.97         7.81 o
   4   1  18        148.41        134.96         8.06 o
  -4   2  18        586.86        673.75        23.90 o
  -3   2  18        300.53        288.19        10.83 o
  -2   2  18        805.44        831.34        16.97 o
  -1   2  18        144.95        151.79         5.25 o
   0   2  18        229.02        260.46         5.55 o
   1   2  18        248.28        258.10         5.85 o
   2   2  18         70.15         77.30         4.08 o
   3   2  18         60.61         64.47         6.42 o
   4   2  18         91.01         86.87         7.99 o
   5   2  18        137.61        109.60        11.47 o
  -4   3  18        251.07        261.56        17.52 o
  -3   3  18         24.06         27.96         5.04 o
  -2   3  18        469.60        502.77        17.14 o
  -1   3  18         12.07         14.66         2.91 o
   0   3  18          2.61          1.08         1.99 o
   1   3  18          1.97          2.85         1.97 o
   2   3  18        123.14        108.88         4.78 o
   3   3  18         49.10         45.90         4.72 o
   4   3  18         97.38         92.53         7.84 o
   5   3  18         13.11          5.23         6.09 o
  -4   4  18        146.35        135.97        15.06 o
  -3   4  18        234.22        245.78        11.91 o
  -2   4  18        542.36        571.00        24.01 o
  -1   4  18        226.10        236.45        10.62 o
   0   4  18        437.29        430.92         8.94 o
   1   4  18        216.56        249.00         7.69 o
   2   4  18         98.21        115.44         5.27 o
   3   4  18         54.72         59.07         4.50 o
   4   4  18        141.71        146.23        10.44 o
   5   4  18         11.80          1.43         5.08 o
  -4   5  18        262.48        314.80        23.98 o
  -3   5  18        359.93        398.64        14.78 o
  -2   5  18        190.85        179.43        12.52 o
  -1   5  18        136.71        143.67        11.90 o
   0   5  18        188.88        198.24        11.84 o
   1   5  18         72.06         78.29         5.29 o
   2   5  18         48.73         49.61         4.76 o
   3   5  18        152.34        140.13         6.22 o
   4   5  18         40.39         27.83         4.19 o
   5   5  18         37.13         34.12         6.42 o
  -3   6  18          2.96         10.19         6.48 o
  -2   6  18        308.46        343.70        24.59 o
  -1   6  18        289.61        320.09        15.63 o
   0   6  18         57.06         64.01         6.21 o
   1   6  18        292.09        308.58         9.61 o
   2   6  18        212.99        196.59         7.61 o
   3   6  18        218.93        218.16         7.29 o
   4   6  18         18.28         18.07         4.83 o
   5   6  18          7.64         -2.46         7.99 o
  -3   7  18        132.71        150.02        21.52 o
  -2   7  18        532.69        508.47        28.90 o
  -1   7  18        117.84        127.22        16.29 o
   0   7  18        266.05        288.42        10.52 o
   1   7  18        187.13        194.96         8.22 o
   2   7  18         75.63         75.55         5.45 o
   3   7  18         18.04         22.05         3.75 o
   4   7  18          5.22          7.24         4.42 o
  -3   8  18          3.93          0.00        11.68 o
  -2   8  18         32.50         25.82        11.07 o
  -1   8  18         30.29         21.45        11.07 o
   0   8  18         20.47         26.16         5.38 o
   1   8  18         17.74         15.97         3.71 o
   2   8  18        195.37        177.64         9.93 o
   3   8  18        241.12        214.90         9.53 o
   4   8  18         17.26         18.44         5.11 o
  -2   9  18         43.04         42.42        13.53 o
  -1   9  18         91.18         96.51        11.03 o
   0   9  18        399.35        409.38        14.55 o
   1   9  18        160.87        180.30         8.38 o
   2   9  18         82.23         83.60         6.94 o
   3   9  18         10.11          9.30         4.13 o
   4   9  18         95.58        116.82        19.06 o
  -2  10  18          2.44          4.30        11.07 o
  -1  10  18         44.07         54.59        12.14 o
   0  10  18         13.58          6.56         5.51 o
   1  10  18         22.07         24.96         7.52 o
   2  10  18          3.77          5.70         4.60 o
   3  10  18        124.98        127.19        10.71 o
  -1  11  18         55.42         60.95        15.68 o
   0  11  18          8.02          5.28         7.38 o
   1  11  18        166.87        192.44        19.67 o
   2  11  18        140.74        158.94        13.69 o
   3  11  18         10.54         20.90        12.91 o
   1  12  18         33.60         32.59        12.91 o
  -1 -10  19         51.14         38.12        13.53 o
   0 -10  19        168.38        188.14        20.90 o
  -2  -9  19         96.69         98.37        15.99 o
  -1  -9  19        240.77        214.58        20.29 o
   0  -9  19        290.76        311.72        22.75 o
  -2  -8  19         22.50         13.29         6.73 o
  -1  -8  19          6.71          7.38         6.09 o
   0  -8  19         33.02         24.90         7.39 o
   2  -8  19         80.75         91.61        15.99 o
  -3  -7  19        138.97        168.47        19.67 o
  -2  -7  19         42.81         24.59        10.45 o
  -1  -7  19        217.13        221.18         9.97 o
   0  -7  19        358.34        327.56        13.20 o
   1  -7  19        131.70        124.68         8.20 o
   2  -7  19        251.17        257.62        20.90 o
  -3  -6  19        134.98        105.51        11.51 o
  -2  -6  19         44.37         42.35        10.09 o
  -1  -6  19          9.75          5.11         3.36 o
   0  -6  19         25.06         15.44         5.13 o
   1  -6  19         80.36         75.28         7.79 o
   2  -6  19         19.39         22.38         7.16 o
   3  -6  19        120.64        135.88        17.83 o
  -3  -5  19         10.58          7.13         5.86 o
  -2  -5  19        167.07        158.54         8.67 o
  -1  -5  19        180.13        174.43         7.69 o
   0  -5  19         97.93         86.33         6.08 o
   1  -5  19        127.95        137.68         9.22 o
   2  -5  19        209.29        213.35        18.45 o
   3  -5  19        452.85        421.17        24.59 o
  -3  -4  19        152.17        155.90        13.91 o
  -2  -4  19        155.45        162.15        15.30 o
  -1  -4  19        220.34        199.27         8.90 o
   0  -4  19         12.38         11.59         3.01 o
   1  -4  19         24.11         13.11         3.87 o
   2  -4  19          1.37          0.00         6.76 o
   3  -4  19         30.64         30.13        10.45 o
   4  -4  19          6.62          1.84         7.38 o
  -4  -3  19          3.18         -1.23         7.38 o
  -3  -3  19         29.67         27.59        18.75 o
  -2  -3  19         12.93          9.77         3.51 o
  -1  -3  19        427.06        413.28        12.14 o
   0  -3  19         58.72         44.10         5.11 o
   1  -3  19        294.16        310.86        10.44 o
   2  -3  19        134.76        153.99        19.98 o
   3  -3  19        179.22        222.57        17.83 o
   4  -3  19        120.74        121.18        11.51 o
  -3  -2  19        128.34        111.58        11.51 o
  -2  -2  19        339.08        370.50        10.60 o
  -1  -2  19        539.58        542.55        10.35 o
   0  -2  19         11.82          6.15         2.43 o
   1  -2  19        152.62        151.83         5.90 o
   2  -2  19         21.66         17.13         4.17 o
   3  -2  19          9.72          1.42         4.87 o
   4  -2  19          8.10          9.22         7.99 o
   5  -2  19          3.91          7.38         9.22 o
  -4  -1  19         20.38         13.41         7.99 o
  -3  -1  19        135.76        174.03        21.21 o
  -2  -1  19         15.95         13.31         3.32 o
  -1  -1  19          3.02          2.90         2.49 o
   0  -1  19        223.54        212.72         5.86 o
   1  -1  19         89.02         92.12         5.14 o
   2  -1  19        139.85        155.56         7.32 o
   3  -1  19        332.97        351.82        13.10 o
   4  -1  19          7.59          4.92         6.76 o
   5  -1  19        103.58        125.43        16.60 o
  -4   0  19        135.82        146.37        14.52 o
  -3   0  19        164.85        148.77        15.99 o
  -2   0  19        692.86        696.08        18.32 o
  -1   0  19        332.46        337.34         8.81 o
   0   0  19        455.82        455.51         8.60 o
   1   0  19         15.70         11.43         2.83 o
   2   0  19        242.74        256.91        10.14 o
   3   0  19        160.36        143.93        10.83 o
   4   0  19          1.53         10.43         5.86 o
   5   0  19          0.63          6.15         7.99 o
  -4   1  19        225.09        240.32        16.02 o
  -3   1  19         72.02         81.51        10.33 o
  -2   1  19         74.55         77.74         6.58 o
  -1   1  19        179.00        170.43         6.16 o
   0   1  19          8.05          9.29         3.08 o
   1   1  19        140.62        137.67         5.62 o
   2   1  19         17.40         19.81         2.96 o
   3   1  19        146.99        145.99         6.64 o
   4   1  19         49.05         59.55         6.19 o
   5   1  19         30.00         20.29         9.84 o
  -4   2  19          1.42         -1.84         8.61 o
  -3   2  19        168.85        206.63        12.60 o
  -2   2  19          5.21          0.33         3.38 o
  -1   2  19        295.94        295.76         7.75 o
   0   2  19        785.80        768.99        10.54 o
   1   2  19        107.71         95.77         4.79 o
   2   2  19        426.17        395.77         8.81 o
   3   2  19        140.94        143.34         6.72 o
   4   2  19        102.20        110.32         8.19 o
   5   2  19         17.01         13.37         6.92 o
  -4   3  19        242.78        283.44        23.98 o
  -3   3  19         30.99         22.89         5.09 o
  -2   3  19        155.46        176.81        10.15 o
  -1   3  19        466.18        456.25        11.32 o
   0   3  19        155.02        159.12         5.56 o
   1   3  19          5.09          4.92         2.48 o
   2   3  19        105.79        105.68         5.55 o
   3   3  19         15.32         11.11         3.37 o
   4   3  19         83.46         76.07         6.96 o
   5   3  19          2.60         -1.23         7.99 o
  -3   4  19         13.79         13.55         5.61 o
  -2   4  19          6.22         10.32         5.86 o
  -1   4  19          8.04          5.20         3.23 o
   0   4  19          7.21          6.23         2.61 o
   1   4  19        392.71        381.19         8.19 o
   2   4  19        169.69        148.09         6.26 o
   3   4  19        438.58        441.90         9.77 o
   4   4  19         78.47         58.86         5.82 o
   5   4  19         33.48         30.13        10.45 o
  -3   5  19         89.49        108.48        11.95 o
  -2   5  19         63.35         66.25        17.22 o
  -1   5  19        288.49        289.78        15.90 o
   0   5  19        239.99        249.97         9.82 o
   1   5  19        288.95        290.04         9.51 o
   2   5  19        166.60        161.27         6.03 o
   3   5  19         13.79         18.19         3.34 o
   4   5  19          7.83          4.04         3.98 o
   5   5  19          3.54          3.69         8.61 o
  -3   6  19        157.40        176.46        22.13 o
  -2   6  19        128.91        159.56        18.45 o
  -1   6  19          1.81         -5.22         5.22 o
   0   6  19          0.18          0.93         3.76 o
   1   6  19          4.76         -1.32         3.23 o
   2   6  19         11.83         11.98         3.26 o
   3   6  19        183.30        182.02         6.53 o
   4   6  19         93.19         93.34         7.04 o
  -3   7  19         70.13         84.23        17.22 o
  -2   7  19          3.71         14.14        11.07 o
  -1   7  19        226.57        183.22        19.06 o
   0   7  19         26.49         22.80         5.14 o
   1   7  19        857.22        883.04        18.86 o
   2   7  19         44.89         42.77         4.39 o
   3   7  19         34.82         29.33         4.55 o
   4   7  19         43.85         41.01         5.47 o
  -2   8  19        195.50        170.31        21.52 o
  -1   8  19         46.06         45.67        17.83 o
   0   8  19        119.11        116.61         8.27 o
   1   8  19         21.99         12.64         5.06 o
   2   8  19          0.26          1.66         3.70 o
   3   8  19          0.56         -3.61         3.79 o
   4   8  19         17.78         22.13        12.30 o
  -2   9  19         29.77         14.14        11.07 o
  -1   9  19         49.48         51.80         9.34 o
   0   9  19         17.68         21.64         6.25 o
   1   9  19        341.01        365.65        18.94 o
   2   9  19         59.80         68.30         6.23 o
   3   9  19        105.69         95.40         7.33 o
  -1  10  19         83.28         86.69        16.60 o
   0  10  19          7.55          7.30         5.75 o
   1  10  19         88.72         81.79        12.18 o
   2  10  19          0.89         -1.19         4.76 o
   3  10  19         23.91         34.43        13.53 o
   0  11  19        306.84        341.64        30.13 o
   1  11  19         12.28         -1.84         9.84 o
   2  11  19         92.32         92.01        13.22 o
  -1  -9  20        111.57         82.39        14.76 o
   0  -9  20         23.40         19.06        11.07 o
  -2  -8  20          3.19          0.00         9.22 o
  -1  -8  20        173.89        160.20        13.48 o
   0  -8  20         44.42         54.84        11.99 o
  -2  -7  20         86.46         61.48        14.14 o
  -1  -7  20          2.62          1.84         9.22 o
   0  -7  20        100.42        118.59        11.71 o
   2  -7  20         47.20         30.13        11.07 o
  -2  -6  20        213.89        212.56        14.33 o
  -1  -6  20        225.12        214.21        15.27 o
   0  -6  20         30.19         28.09         5.77 o
   1  -6  20        174.73        184.02        10.91 o
   2  -6  20         44.85         43.04        11.07 o
  -3  -5  20          1.86         -3.71         5.16 o
  -2  -5  20         54.17         45.80        13.84 o
  -1  -5  20          6.00          3.07         3.41 o
   0  -5  20         41.42         29.05         4.46 o
   1  -5  20         96.82         93.25         8.15 o
   2  -5  20         33.34         31.97         9.84 o
   3  -5  20         88.66         86.08        14.76 o
  -3  -4  20        104.35         71.16         9.77 o
  -2  -4  20        170.42        165.73        15.53 o
  -1  -4  20        804.13        791.46        15.48 o
   0  -4  20        285.07        275.78         9.18 o
   1  -4  20        262.36        285.52        12.42 o
   2  -4  20        190.75        204.13        18.45 o
   3  -4  20         86.83         71.94        12.91 o
  -3  -3  20         31.98         28.48         7.52 o
  -2  -3  20          9.91         10.51         4.35 o
  -1  -3  20          6.21          3.53         3.55 o
   0  -3  20          5.31          6.24         3.08 o
   1  -3  20         29.28         17.19         4.22 o
   2  -3  20         43.64         46.11        11.07 o
   3  -3  20        133.75        157.40        16.60 o
   4  -3  20         46.94         46.02         8.23 o
  -3  -2  20         35.82         30.07         7.60 o
  -2  -2  20         76.91         56.54        14.20 o
  -1  -2  20        320.70        306.27         9.73 o
   0  -2  20        407.12        424.04         8.74 o
   1  -2  20       1167.28       1222.97        32.13 o
   2  -2  20        398.25        428.38        16.77 o
   3  -2  20         42.82         38.41         7.79 o
   4  -2  20         83.98         82.39        13.53 o
  -3  -1  20         98.33        101.96        12.91 o
  -2  -1  20        151.30        153.72        10.81 o
  -1  -1  20        105.92         88.39         5.27 o
   0  -1  20          7.23          6.60         2.59 o
   1  -1  20         19.96         14.20         3.15 o
   2  -1  20          0.08         -0.40         3.19 o
   3  -1  20         57.05         46.35         8.75 o
   4  -1  20         84.21         38.73        10.45 o
  -3   0  20         26.66         37.44         8.92 o
  -2   0  20          6.37          5.45         4.99 o
  -1   0  20        163.74        156.23         7.30 o
   0   0  20        398.07        400.82         8.34 o
   1   0  20        296.82        302.42         7.54 o
   2   0  20        831.18        899.90        16.37 o
   3   0  20        238.27        273.58        12.04 o
   4   0  20        103.87        116.12        18.75 o
  -3   1  20         83.84         72.40        15.99 o
  -2   1  20         78.09         66.47        10.45 o
  -1   1  20        637.07        655.04        14.10 o
   0   1  20        386.54        387.67         8.92 o
   1   1  20          2.89          1.88         2.60 o
   2   1  20        201.20        199.31         7.48 o
   3   1  20          0.36          0.64         2.99 o
   4   1  20         30.91         19.73         5.70 o
  -3   2  20        292.08        305.82        13.36 o
  -2   2  20         62.43         55.23         7.10 o
  -1   2  20         28.04         27.95         3.76 o
   0   2  20        236.98        237.54         6.76 o
   1   2  20         73.51         77.80         4.54 o
   2   2  20        621.32        644.07        13.10 o
   3   2  20        114.77        142.39         7.15 o
   4   2  20        231.94        270.64        10.71 o
   5   2  20         54.05         47.34        12.30 o
  -3   3  20         44.32         55.93         7.89 o
  -2   3  20         89.92         93.31        14.31 o
  -1   3  20        264.77        252.66         8.94 o
   0   3  20        269.63        274.61         9.85 o
   1   3  20        390.36        394.80         9.83 o
   2   3  20        184.86        195.08         6.89 o
   3   3  20         81.31         73.74         5.42 o
   4   3  20         15.07         15.75         5.13 o
  -3   4  20        166.63        153.12        11.58 o
  -2   4  20         40.57         43.33         8.40 o
  -1   4  20         35.14         30.69         5.49 o
   0   4  20         30.00         30.41         5.32 o
   1   4  20         46.73         59.71         4.72 o
   2   4  20        206.72        218.83         7.36 o
   3   4  20        141.62        169.06         7.36 o
   4   4  20        117.48        107.51         8.20 o
  -3   5  20          6.84          3.69        10.45 o
  -2   5  20        164.69        161.94        20.29 o
  -1   5  20        149.72        146.94        10.03 o
   0   5  20        122.03        118.42         8.07 o
   1   5  20        148.62        158.25         8.80 o
   2   5  20         88.73         89.53         5.51 o
   3   5  20        396.63        415.73         9.88 o
   4   5  20         49.06         42.24         5.51 o
  -3   6  20         56.82         27.67        12.91 o
  -2   6  20         25.18         29.63         7.83 o
  -1   6  20        106.03         97.63        12.20 o
   0   6  20         42.76         33.76         5.50 o
   1   6  20        171.81        166.89         8.19 o
   2   6  20          7.37         11.38         3.18 o
   3   6  20         44.64         42.82         4.96 o
   4   6  20         37.95         52.07         9.77 o
  -2   7  20          0.43         -6.57        12.60 o
  -1   7  20        160.84        158.60        13.89 o
   0   7  20         45.38         46.23         7.40 o
   1   7  20         89.71         91.27         6.95 o
   2   7  20         53.83         67.26         6.21 o
   3   7  20         57.17         50.58         5.18 o
   4   7  20        104.88        121.16        12.61 o
  -2   8  20         42.68         37.51        13.53 o
  -1   8  20        195.63        226.82        15.43 o
   0   8  20         54.46         42.30         8.90 o
   1   8  20         33.08         28.27        16.29 o
   2   8  20          0.48          3.17         4.09 o
   3   8  20         10.19          3.85         4.26 o
  -1   9  20          0.03         -9.22         9.22 o
   0   9  20          9.22          1.14         6.04 o
   1   9  20          1.20         -1.45         6.64 o
   2   9  20         79.57         98.36        10.56 o
   3   9  20         59.86         82.39        16.60 o
   0  10  20         59.28         66.40        15.37 o
   1  10  20          4.06          1.88         7.79 o
   2  10  20         20.31         27.94         9.28 o
  -1  -8  21        237.29        289.59        22.13 o
   0  -8  21        115.89        119.89        17.22 o
  -1  -7  21         28.89         21.52        11.07 o
   0  -7  21         59.66         51.88         9.34 o
   0  -6  21        282.45        352.30        25.21 o
   2  -6  21        216.39        170.31        18.45 o
  -2  -5  21        310.70        300.66        23.36 o
  -1  -5  21         53.99         40.07         8.47 o
   0  -5  21          6.00         -2.46         7.99 o
  -2  -4  21         23.03         17.75         6.79 o
  -1  -4  21        153.63        156.17         8.24 o
   0  -4  21        320.76        322.55        13.13 o
   1  -4  21        326.20        330.00        15.18 o
   3  -4  21         68.60         39.96        11.07 o
  -2  -3  21        415.92        395.40        18.24 o
  -1  -3  21        417.61        417.99        11.64 o
   0  -3  21        198.89        209.76         9.60 o
   1  -3  21          5.90          3.25         4.43 o
   2  -3  21          1.02         -2.46         6.76 o
  -3  -2  21         80.03         76.64        11.08 o
  -2  -2  21          0.35         -0.20         4.26 o
  -1  -2  21         91.47         80.24         6.27 o
   0  -2  21         53.99         60.25         5.90 o
   1  -2  21        510.97        557.54        13.14 o
   2  -2  21        148.06        141.11        10.03 o
   3  -2  21        166.50        197.36        18.45 o
   4  -2  21        124.83        118.66        16.60 o
  -3  -1  21        135.04        122.05        12.78 o
  -2  -1  21        432.37        462.00        32.96 o
  -1  -1  21        200.95        203.93         8.63 o
   0  -1  21        590.82        624.07        17.89 o
   1  -1  21         24.55         21.81         4.23 o
   2  -1  21        366.97        366.68        12.22 o
   3  -1  21         28.18         22.10         6.92 o
   4  -1  21          6.51         11.07         8.61 o
  -3   0  21         56.52         61.65        12.30 o
  -2   0  21          2.22         -3.77         3.77 o
  -1   0  21          6.36          6.66         3.55 o
   0   0  21          2.87          3.59         2.92 o
   1   0  21        473.86        462.44        10.91 o
   2   0  21          8.85          9.99         3.88 o
   3   0  21        146.27        132.30        14.37 o
   4   0  21        103.11         96.92        11.28 o
  -3   1  21        179.76        158.01        20.29 o
  -2   1  21        123.33        128.18        12.25 o
  -1   1  21        528.41        559.89        19.52 o
   0   1  21        170.56        185.51         7.45 o
   1   1  21          7.45         10.61         3.72 o
   2   1  21        254.84        269.68         8.70 o
   3   1  21         25.66         23.31         4.55 o
   4   1  21         57.35         42.44         8.66 o
  -2   2  21          2.95          0.54         3.98 o
  -1   2  21        229.64        237.23        12.37 o
   0   2  21          0.37         -1.62         2.92 o
   1   2  21          6.45          4.91         3.57 o
   2   2  21          9.51          8.51         3.09 o
   3   2  21         57.66         57.25         5.29 o
   4   2  21         30.98         27.77         5.80 o
  -3   3  21         48.56         51.65        14.76 o
  -2   3  21        135.37        141.91        13.31 o
  -1   3  21        302.02        316.09        11.13 o
   0   3  21         16.18         17.87         3.82 o
   1   3  21        201.35        214.13         7.23 o
   2   3  21         68.11         78.94         5.26 o
   3   3  21         16.56         22.02         4.50 o
   4   3  21         12.08         13.06         5.55 o
  -3   4  21        183.26        193.67        20.90 o
  -2   4  21        266.88        267.31        28.28 o
  -1   4  21        101.49         98.91         7.82 o
   0   4  21         34.05         27.03         5.29 o
   1   4  21         39.27         37.76         4.45 o
   2   4  21         19.54         22.09         5.16 o
   3   4  21         27.06         24.41         5.52 o
   4   4  21         53.05         56.89         9.34 o
  -2   5  21         13.78          5.89         6.20 o
  -1   5  21        148.35        168.86        11.50 o
   0   5  21         75.58         77.11         6.34 o
   1   5  21         34.69         30.30         5.66 o
   2   5  21         77.47         90.48         5.78 o
   3   5  21         12.57         20.89         4.69 o
   4   5  21         38.96         31.31         8.40 o
  -2   6  21        155.05        138.95        19.06 o
  -1   6  21        515.40        553.41        21.30 o
   0   6  21         90.84         80.53         7.43 o
   1   6  21         80.96         76.57        10.39 o
   2   6  21        104.33        114.92         8.57 o
   3   6  21         39.17         30.85         4.70 o
   4   6  21          5.42         11.74         6.93 o
  -2   7  21         40.44         35.05        12.91 o
  -1   7  21         20.29         19.56         5.89 o
   0   7  21         57.71         70.22        10.15 o
   1   7  21         33.78         34.27         8.66 o
   2   7  21          2.52          0.78         4.49 o
   3   7  21         21.45          7.34         7.16 o
  -1   8  21        109.39        135.26        19.67 o
   0   8  21         80.64         81.01        18.75 o
   1   8  21        310.15        298.94        17.37 o
   2   8  21        193.31        183.81        20.30 o
   3   8  21         52.35         54.11        14.14 o
   0   9  21         17.52         35.66        12.91 o
   1   9  21         64.91         70.09        16.60 o
   2   9  21         83.37         64.56        15.37 o
   0  -7  22          0.54         -1.84         9.84 o
   0  -6  22         96.32         61.48        14.14 o
  -1  -5  22        122.86        119.59        20.90 o
   0  -5  22         35.83         43.04        12.30 o
  -1  -4  22         12.01         12.95         6.35 o
   0  -4  22        124.77        108.83        15.99 o
  -2  -3  22         18.62          9.84         6.52 o
  -1  -3  22        107.68         88.85        10.59 o
   0  -3  22        255.13        232.41        21.52 o
  -2  -2  22        218.63        232.15        15.22 o
  -1  -2  22          1.05          0.23         5.86 o
   0  -2  22         15.32          6.33         3.76 o
   1  -2  22         96.57         81.99         8.52 o
   3  -2  22         44.65         53.49        12.30 o
  -2  -1  22         19.65         19.06         6.96 o
  -1  -1  22        248.89        238.78        10.33 o
   0  -1  22        192.00        221.91         9.06 o
   1  -1  22        118.18        122.78         8.52 o
   2  -1  22          4.35         -2.46         5.32 o
   3  -1  22         51.12         35.66        10.45 o
  -2   0  22        218.64        205.10        14.33 o
  -1   0  22         87.97        102.13         7.12 o
   0   0  22         25.76         26.94         4.20 o
   1   0  22          3.99          9.50         3.79 o
   2   0  22        190.21        176.87        20.19 o
   3   0  22          2.44         -1.75         6.76 o
   4   0  22         89.88        103.32        11.52 o
  -2   1  22        135.65         98.63        11.74 o
  -1   1  22         19.16         13.05         4.57 o
   0   1  22        135.50        125.28         7.62 o
   1   1  22        406.26        405.03        10.45 o
   2   1  22          9.08          8.46         4.39 o
   3   1  22        120.42        105.66        12.30 o
   4   1  22         44.70         42.52         8.84 o
  -2   2  22         99.41        102.05        15.37 o
  -1   2  22        141.45        149.84        16.51 o
   0   2  22        258.65        283.32        12.47 o
   1   2  22        149.57        168.95         7.67 o
   2   2  22         12.84         17.05         4.84 o
   3   2  22         45.05         35.30         5.76 o
   4   2  22          2.20         -2.11         5.90 o
  -2   3  22          1.77          0.02         4.51 o
  -1   3  22         42.11         34.31         5.68 o
   0   3  22         44.65         34.24         4.53 o
   1   3  22         28.79         15.84         3.90 o
   2   3  22        167.55        165.09        10.48 o
   3   3  22         67.90         63.59         6.61 o
   4   3  22        158.52        144.39        13.46 o
  -2   4  22         80.90         57.79        14.76 o
  -1   4  22        134.87        134.40         9.17 o
   0   4  22        252.36        272.75        10.00 o
   1   4  22        280.46        289.55        11.79 o
   2   4  22         46.73         49.72         6.33 o
   3   4  22        181.36        181.00         8.90 o
   4   4  22          2.78         -5.53         9.22 o
  -2   5  22        113.46        119.28        19.06 o
  -1   5  22         68.73         62.95         8.05 o
   0   5  22         13.36          6.15         6.52 o
   1   5  22          6.83         -1.79         4.82 o
   2   5  22         22.60         17.96         5.03 o
   3   5  22         31.03         38.30         8.65 o
  -1   6  22         58.82         53.14         7.74 o
   0   6  22        216.90        205.90        14.33 o
   1   6  22         54.03         60.06        10.15 o
   2   6  22        323.11        320.96        17.60 o
   3   6  22        118.42        120.27        22.13 o
  -1   7  22        163.79        112.52        17.83 o
   0   7  22         28.71         31.66         8.70 o
   1   7  22         88.34        107.39        37.20 o
   2   7  22         14.96          8.23         5.89 o
   3   7  22         24.49         28.28        12.30 o
   0   8  22         88.60         68.86        15.37 o
   1   8  22          3.27          8.61        11.68 o
   2   8  22        357.22        348.00        27.05 o
  -1  -4  23          1.74         -0.61         7.99 o
   0  -4  23          8.67          4.30         9.84 o
  -1  -3  23        128.05        107.68        11.74 o
   0  -3  23        271.04        304.96        23.98 o
  -1  -2  23         78.55         64.23         9.77 o
   0  -2  23         39.40         25.21        11.07 o
   3  -2  23          0.98         -7.99         7.99 o
  -1  -1  23         65.93         53.72         7.74 o
   0  -1  23        184.44        205.14        14.56 o
   1  -1  23        117.82        108.83        17.22 o
   2  -1  23        229.69        277.29        23.98 o
   3  -1  23        389.06        520.77        28.28 o
  -1   0  23         61.94         58.11         8.62 o
   0   0  23        345.17        399.83        34.43 o
   1   0  23         68.01         77.23        11.03 o
   2   0  23          1.68          5.83         7.16 o
   3   0  23         38.42         36.60         8.27 o
  -1   1  23         18.42         21.27         6.32 o
   0   1  23         46.28         61.40         9.72 o
   1   1  23         83.80         77.57        11.07 o
   2   1  23        204.66        223.15        42.12 o
   3   1  23        238.19        254.23        38.73 o
  -1   2  23        113.47        121.38        10.48 o
   0   2  23        212.34        196.55        48.57 o
   1   2  23        138.70        131.38        13.25 o
   2   2  23        139.73        147.29        10.99 o
   3   2  23         76.40         78.08        15.99 o
  -2   3  23         94.63         81.77        15.37 o
  -1   3  23         16.43         16.49         5.16 o
   0   3  23         48.85         19.79         5.97 o
   1   3  23         46.09         65.30         8.10 o
   2   3  23         23.12         33.04         6.39 o
   3   3  23        102.45        125.41        22.13 o
  -1   4  23        147.13        149.86         9.72 o
   0   4  23        127.05        113.36        13.86 o
   1   4  23        104.65        117.44        10.25 o
   2   4  23        125.17        129.74         9.27 o
   3   4  23         53.79         67.63        15.99 o
  -1   5  23          9.41         19.06        11.07 o
   0   5  23         83.51         92.33        11.51 o
   1   5  23          0.67          8.59         7.16 o
   2   5  23          5.57         14.48         5.40 o
   3   5  23         10.10          8.61        10.45 o
  -1   6  23          1.02          1.84        10.45 o
   0   6  23        101.37         94.07        16.60 o
   1   6  23         20.15         11.07        11.07 o
   2   6  23        136.29        161.09        21.52 o
   0   7  23         50.72         48.57        13.53 o
   1   7  23         47.78         29.51        13.53 o
   2   7  23          6.91          3.69        11.07 o
  -1  -1  24          4.03         11.07         9.22 o
   0  -1  24          2.06          4.30         9.84 o
   1  -1  24          3.16          1.23         9.84 o
  -1   0  24         30.06         40.28         8.90 o
   0   0  24        264.84        299.43        25.21 o
   1   0  24        448.42        495.41        21.72 o
   2   0  24          3.86         11.68        11.07 o
  -1   1  24         13.45          6.13         6.48 o
   0   1  24         94.37        103.91        17.83 o
   1   1  24          1.39          4.41         7.60 o
   2   1  24          4.94          5.53        10.45 o
  -1   2  24         12.02          7.99        11.07 o
   0   2  24        148.38        153.71        20.90 o
   1   2  24         49.92         52.99        10.21 o
   2   2  24         96.03        116.82        18.45 o
   0   3  24         55.87         68.86        14.76 o
   1   3  24          5.20          8.66         7.16 o
   2   3  24         24.75         11.07        10.45 o
   0   4  24         62.53         81.16        15.37 o
   1   4  24         11.80         24.59        11.68 o
   2   4  24         13.69         28.90        12.30 o
   0   5  24        271.52        314.18        25.21 o
   1   5  24         46.43         40.58        14.14 o
   2   5  24         18.82         20.29        11.68 o
   1   1  25         78.48         73.78        17.22 o
   1   2  25         19.57         31.36        14.14 o
   1   3  25         85.74        124.81        20.29 o
                                                
