# Supplementary material for: A systematic structural study of halogen bonding versus hydrogen bonding within competitive supramolecular systems
Source: IUCrJ. 2015 Jul 30;2(Pt 5):498–510. doi: 10.1107/S2052252515010854 (PMC4547818; doi:10.1107/S2052252515010854)
Supplement: Supplementary file 9 [file m-02-00498-BrF4OH11sup9.hkl]

#
# h,k,l, Fc-squared, Fo-squared, sigma(Fo-squared), status flag
#
data_BrF4OH11
_shelx_title ' BrF4OH11 in C2/c'
_shelx_refln_list_code          4
_shelx_F_calc_maximum      414.93
_exptl_crystal_F_000      1320.00
_reflns_d_resolution_high  0.6602

loop_
 _space_group_symop_operation_xyz
 'x, y, z'
 '-x, y, -z+1/2'
 'x+1/2, y+1/2, z'
 '-x+1/2, y+1/2, -z+1/2'
 '-x, -y, -z'
 'x, -y, z-1/2'
 '-x+1/2, -y+1/2, -z'
 'x+1/2, -y+1/2, z-1/2'

_cell_length_a    25.9125
_cell_length_b     4.6925
_cell_length_c    20.0909
_cell_angle_alpha  90.000
_cell_angle_beta  103.464
_cell_angle_gamma  90.000

_shelx_F_squared_multiplier     1.000

loop_
 _refln_index_h
 _refln_index_k
 _refln_index_l
 _refln_F_squared_calc
 _refln_F_squared_meas
 _refln_F_squared_sigma
 _refln_observed_status
   6   0   0      27559.40      29445.27       794.07 o
   8   0   0       2799.80       2691.68       105.42 o
  10   0   0       7534.62       7677.16       248.25 o
  12   0   0       1415.28       1390.08        57.71 o
  14   0   0       5157.55       5418.73       116.15 o
  16   0   0      39415.09      42718.57       683.83 o
  18   0   0      11979.18      11856.99       239.41 o
  20   0   0      43717.03      45125.62       570.19 o
  22   0   0      28978.33      30752.01       407.60 o
  24   0   0       3200.54       3388.00        85.85 o
  26   0   0       4479.57       4708.28       108.35 o
  28   0   0       3465.79       3811.37       129.27 o
  30   0   0        218.49        340.99       110.03 o
  32   0   0        527.29        507.97        66.16 o
  34   0   0       1677.18       1771.14       116.08 o
  36   0   0       1366.71       1430.01       168.34 o
   1   1   0       4553.90       4401.99        65.72 o
   3   1   0      10713.84      10515.58       130.68 o
   5   1   0       3774.74       3759.67        84.53 o
   7   1   0       3211.35       3116.94        69.14 o
   9   1   0       3106.07       2926.98        61.08 o
  11   1   0          3.62         30.55        14.66 o
  13   1   0         76.41         80.81        16.74 o
  15   1   0       1176.57       1350.75        39.10 o
  17   1   0        238.98        218.77        18.20 o
  19   1   0        315.04        276.48        22.68 o
  21   1   0         11.26         19.54        15.60 o
  23   1   0       2455.37       2432.05        61.08 o
  25   1   0        914.93        827.48        61.87 o
  27   1   0         19.42         22.88        28.32 o
  29   1   0        285.54        213.84        38.58 o
  31   1   0        407.41        458.50        49.64 o
  33   1   0          2.02        -35.65        35.65 o
  35   1   0          7.62         59.51        74.82 o
   0   2   0      18327.44      17690.60       350.38 o
   2   2   0      31915.48      30240.51       360.13 o
   4   2   0      14801.32      13117.29       201.52 o
   6   2   0       1509.18       1251.09        38.16 o
   8   2   0       5463.14       5170.12       103.45 o
  10   2   0       8984.49       8681.16       151.31 o
  12   2   0       2415.93       2230.85        64.60 o
  14   2   0       5518.69       5393.29        95.81 o
  16   2   0       9316.11       8692.22       139.03 o
  18   2   0      13939.05      13454.06       199.66 o
  20   2   0      11779.17      11557.61       182.36 o
  22   2   0       2887.55       2756.09        71.76 o
  24   2   0       3150.74       2992.28        99.85 o
  26   2   0       2058.04       1922.10        74.51 o
  28   2   0        295.83        221.47        43.54 o
  30   2   0         56.47         46.15        39.49 o
  32   2   0         10.04        -43.59        43.59 o
  34   2   0        543.26        319.67        96.92 o
   1   3   0       2208.55       2172.49        69.42 o
   3   3   0       4691.09       4708.22       136.77 o
   5   3   0        689.99        609.04        54.98 o
   7   3   0        788.41        816.52        55.79 o
   9   3   0       1056.85        904.60        96.92 o
  11   3   0          2.26         21.00        47.61 o
  13   3   0        517.62        411.60        43.84 o
  15   3   0       4888.79       4926.10       143.12 o
  17   3   0       1130.25       1169.65        52.80 o
  19   3   0       4903.80       5007.37       119.80 o
  21   3   0        955.61        866.20        53.21 o
  23   3   0       1611.66       1628.62       107.25 o
  25   3   0         57.36          8.09        36.54 o
  27   3   0         16.41         36.11        51.79 o
  29   3   0        263.75        144.79        53.91 o
  31   3   0         13.02         76.52        76.52 o
  33   3   0         97.23        115.62        88.42 o
   0   4   0       1967.14       1900.34       107.12 o
   2   4   0       4147.62       4095.99       100.38 o
   4   4   0         30.50         59.35        27.95 o
   6   4   0         17.18         18.90        30.64 o
   8   4   0        267.39        273.01        71.42 o
  10   4   0        408.54        277.16        69.72 o
  12   4   0        423.94        371.01        62.91 o
  14   4   0       1265.94       1337.01       102.38 o
  16   4   0        338.40        368.53        49.23 o
  18   4   0        373.46        351.11        71.53 o
  20   4   0        258.07        214.68        70.27 o
  22   4   0        992.35        921.60       151.33 o
  24   4   0        372.93        149.63       115.63 o
  26   4   0          7.88        124.13       129.23 o
   1   5   0      11776.63      12829.05       208.89 o
   3   5   0       3446.33       3789.14       126.47 o
   5   5   0        955.74       1000.51        88.37 o
   7   5   0         46.07         72.27        67.16 o
   9   5   0        508.81        506.73        78.22 o
  11   5   0        428.35        429.19        74.97 o
  13   5   0        328.63        369.54        74.79 o
  15   5   0        588.46        654.04       120.73 o
  17   5   0       1282.08       1277.22       206.59 o
  19   5   0       3365.74       4621.60       283.96 o
  21   5   0       2887.68       3066.25       381.73 o
  23   5   0       1050.53       1237.87       209.15 o
  25   5   0        442.32        445.50       166.64 o
  27   5   0        110.86        183.64       168.34 o
   0   6   0        383.98        275.46       122.43 o
   2   6   0         58.53         77.68        73.88 o
   4   6   0        200.63        133.27       129.23 o
   6   6   0          0.40        -38.60        59.43 o
   8   6   0          0.33        -42.89        50.14 o
  10   6   0          1.62        -53.28        63.73 o
  12   6   0         28.36         66.38        73.82 o
  14   6   0        277.25        185.86       105.42 o
  16   6   0        116.58        178.07        83.75 o
  18   6   0         64.27         33.90        83.04 o
  20   6   0        126.55        175.81        93.41 o
   1   7   0        693.57        506.71       170.04 o
   3   7   0        500.41        673.35       168.34 o
   5   7   0        307.97        154.73       132.63 o
 -35   1   1        276.49        151.33        85.02 o
 -33   1   1       1056.32       1107.71        72.36 o
 -31   1   1       1908.56       1898.98        80.60 o
 -29   1   1       2695.94       2809.00        88.96 o
 -27   1   1       7750.77       8080.37       139.68 o
 -25   1   1       8634.68       9104.06       135.63 o
 -23   1   1       2181.29       2257.03        63.27 o
 -21   1   1        119.74        105.34        18.69 o
 -19   1   1        524.00        515.30        25.94 o
 -17   1   1        186.39        146.00        15.89 o
 -15   1   1        407.37        449.43        24.43 o
 -13   1   1       9399.58      10179.47       253.28 o
 -11   1   1      21122.83      21093.89       431.45 o
  -9   1   1      47983.92      46075.02       752.54 o
  -7   1   1      51896.81      51769.77       967.58 o
  -5   1   1       6121.34       1409.60        64.61 o
  -3   1   1      17132.85      16588.71       251.32 o
  -1   1   1        123.06        123.29         6.18 o
   1   1   1        101.66         75.12         7.15 o
   3   1   1       7508.22       7660.58       163.79 o
   5   1   1        292.67        365.81        17.52 o
   7   1   1      39873.83      38631.02       622.99 o
   9   1   1      51799.23      50774.56      1013.40 o
  11   1   1      21007.86      20188.42       299.43 o
  13   1   1      13116.81      11965.29       157.33 o
  15   1   1       8740.55       8526.25       152.26 o
  17   1   1      13517.21      13356.33       138.58 o
  19   1   1       7893.26       7576.28        90.36 o
  21   1   1         13.09         17.87        14.52 o
  23   1   1       4337.05       4388.10        81.58 o
  25   1   1        582.18        570.71        42.83 o
  27   1   1       4731.61       4885.21       113.18 o
  29   1   1       3868.32       3794.14       114.50 o
  31   1   1       2729.72       2874.43        94.84 o
  33   1   1        853.27        717.47        60.49 o
  35   1   1       2877.16       3315.72       219.35 o
 -34   2   1         76.08         52.71        76.52 o
 -32   2   1       1411.46       1567.94       155.85 o
 -30   2   1        522.76        551.97        53.81 o
 -28   2   1       2250.09       2228.29        81.56 o
 -26   2   1       1564.85       1599.23        69.24 o
 -24   2   1       3685.89       3652.81       105.19 o
 -22   2   1        804.49        849.26        48.31 o
 -20   2   1        158.28        108.57        24.61 o
 -18   2   1        873.48        770.27        40.35 o
 -16   2   1       2905.22       2934.73        72.28 o
 -14   2   1         16.84         19.63        14.33 o
 -12   2   1       4343.30       3991.72        89.77 o
 -10   2   1       9016.85       8376.10       168.30 o
  -8   2   1      14665.57      14221.16       232.96 o
  -6   2   1      23828.99      23824.95       311.19 o
  -4   2   1      31118.19      29606.77       503.39 o
  -2   2   1       5609.16       5194.33        88.67 o
   0   2   1       1153.34       1062.45        35.12 o
   2   2   1       3383.61       3086.64        55.50 o
   4   2   1          2.60         13.60        11.90 o
   6   2   1        449.00        361.68        27.77 o
   8   2   1        485.15        323.79        24.41 o
  10   2   1       1221.38       1005.47        42.34 o
  12   2   1       6719.29       6711.70       138.78 o
  14   2   1      10049.06      10024.52       151.54 o
  16   2   1       7550.03       7300.56       113.34 o
  18   2   1       1827.53       1714.97        52.62 o
  20   2   1       1188.71       1173.90        47.85 o
  22   2   1       1405.22       1403.40        90.58 o
  24   2   1        295.75        251.45        36.29 o
  26   2   1         42.54         40.35        32.99 o
  28   2   1         55.29         31.89        35.98 o
  30   2   1         34.19         91.40        42.77 o
  32   2   1        584.02        436.24        58.05 o
  34   2   1        509.51        557.72       112.22 o
 -33   3   1        409.88        170.04        88.42 o
 -31   3   1        196.72        292.46        88.42 o
 -29   3   1        771.09        558.96        69.33 o
 -27   3   1       4839.45       5251.44       142.97 o
 -25   3   1       2748.17       2811.38       101.57 o
 -23   3   1       3523.60       3484.04       129.34 o
 -21   3   1       1046.62       1095.84        62.94 o
 -19   3   1        163.52        149.34        30.19 o
 -17   3   1        817.79        668.37        41.72 o
 -15   3   1        163.21        211.71        42.95 o
 -13   3   1       3703.93       3935.47       111.84 o
 -11   3   1      10090.27       9953.95       346.87 o
  -9   3   1       4851.40       4664.28       157.65 o
  -7   3   1      19940.12      20428.79       329.38 o
  -5   3   1      24648.26      24940.53       420.04 o
  -3   3   1        644.64        624.20        42.39 o
  -1   3   1       5461.88       5349.45       122.14 o
   1   3   1       4304.53       3966.40       121.80 o
   3   3   1        894.77        938.08        61.08 o
   5   3   1       1496.47       1344.58        71.96 o
   7   3   1       1068.44        931.80        86.72 o
   9   3   1      16956.13      17845.36       547.52 o
  11   3   1       4711.22       4451.21       115.78 o
  13   3   1       2250.59       2228.23        84.73 o
  15   3   1      11080.31      10779.15       194.57 o
  17   3   1       2448.11       2356.78        72.99 o
  19   3   1        213.90        177.96        31.26 o
  21   3   1       1049.70       1087.67        56.89 o
  23   3   1         11.00         31.82        31.85 o
  25   3   1       2486.08       2498.18        96.14 o
  27   3   1         47.96         53.73        45.74 o
  29   3   1        436.96        443.49        68.52 o
  31   3   1        927.22        991.31       132.63 o
  33   3   1        746.45       1038.92       142.83 o
 -26   4   1       1574.65       1484.42       198.94 o
 -22   4   1       1322.66       1441.23       119.52 o
 -20   4   1        351.26        431.79        75.29 o
 -18   4   1         67.11         13.10        51.00 o
 -16   4   1         13.72         26.87        60.36 o
 -14   4   1        273.20        210.85        74.82 o
 -12   4   1       4575.49       4864.75       231.25 o
 -10   4   1       5885.53       5607.81       243.15 o
  -8   4   1       5409.78       5541.57       167.72 o
  -6   4   1       5164.48       5361.50       170.39 o
  -4   4   1       6101.10       6116.03       155.36 o
  -2   4   1       5372.36       5438.42       134.90 o
   0   4   1        516.98        533.70        40.12 o
   2   4   1       1623.17       1541.66        62.79 o
   4   4   1        151.88        159.06        39.62 o
   6   4   1        769.09        885.92        71.53 o
   8   4   1       5889.31       6073.46       255.91 o
  10   4   1       3171.71       3246.00       180.24 o
  12   4   1       8104.25       8919.29       215.82 o
  14   4   1        753.29        876.08        70.68 o
  16   4   1       5980.70       6160.58       148.40 o
  18   4   1       4203.10       4313.25       146.83 o
  20   4   1       1628.13       1554.07       144.53 o
  22   4   1          6.67         92.95        73.94 o
  24   4   1         49.08         92.95        87.38 o
  26   4   1        156.29        177.31        94.33 o
  28   4   1        743.48        719.26       178.54 o
  30   4   1        298.67        231.25       149.63 o
 -27   5   1        161.67        -47.61       149.63 o
 -25   5   1        202.39        119.03       149.63 o
 -23   5   1        126.22        207.44       147.93 o
 -21   5   1          9.34         34.43        80.01 o
 -19   5   1         18.09        -16.42        62.91 o
 -17   5   1        623.78        617.17        92.00 o
 -15   5   1         77.52         80.79        63.05 o
 -13   5   1        172.02        159.83        85.02 o
 -11   5   1       1075.67       1027.02       132.63 o
  -9   5   1        728.18        658.04       112.22 o
  -7   5   1        696.99        629.13        76.50 o
  -5   5   1        505.22        386.54        69.72 o
  -3   5   1        804.09        595.32        81.18 o
  -1   5   1        293.30        249.34        46.29 o
   1   5   1          4.76         -0.53        35.67 o
   3   5   1       1700.97       1679.22        88.77 o
   5   5   1        118.86         64.75        39.73 o
   7   5   1        705.74        682.11        63.50 o
   9   5   1         81.37         88.40        58.51 o
  11   5   1        220.98        226.83        95.22 o
  13   5   1        651.37        745.01        91.93 o
  15   5   1        145.10         89.89        62.51 o
  17   5   1        531.03        635.16        93.41 o
  19   5   1       1092.82       1157.36       124.92 o
  21   5   1         86.58         11.90       136.03 o
  23   5   1        119.47         79.92       151.33 o
  25   5   1          4.70         13.60       147.93 o
 -20   6   1         11.68        -91.11       125.83 o
 -18   6   1          1.29         35.77        80.99 o
 -16   6   1         13.07         40.05        80.89 o
 -14   6   1        461.21        571.24       106.16 o
 -12   6   1        505.66        519.29       113.07 o
 -10   6   1       2135.39       2286.86       151.07 o
  -8   6   1       2861.04       2860.21       154.92 o
  -6   6   1       1101.17       1398.32       325.62 o
  -4   6   1       1721.41       1846.87       132.00 o
  -2   6   1        296.96        170.23        80.45 o
   0   6   1          9.56         84.70        79.07 o
   2   6   1        247.58        111.97        97.05 o
   4   6   1         81.89        166.28        70.45 o
   6   6   1        607.87        724.09       102.14 o
   8   6   1        952.28       1052.14        93.29 o
  10   6   1       1776.89       2047.57       149.59 o
  12   6   1       1002.95       1242.08       178.54 o
  14   6   1        880.76       1051.63       124.20 o
  16   6   1        808.00        923.33       123.84 o
  18   6   1        600.40        774.52       245.70 o
  20   6   1          6.23         40.81       112.22 o
  -5   7   1          4.39         20.40       129.23 o
  -3   7   1        196.80        224.45       149.63 o
  -1   7   1         40.84         19.56        90.29 o
   1   7   1          7.61        102.02       132.63 o
   3   7   1          1.34        -64.61       119.03 o
   5   7   1          0.01         81.62       127.53 o
 -38   0   2       2023.04       2433.23       207.44 o
 -36   0   2       4323.67       4526.38       258.46 o
 -34   0   2       4968.40       5953.41       234.00 o
 -32   0   2       1850.57       1895.35       104.40 o
 -30   0   2        328.24        191.36        62.71 o
 -28   0   2       1221.26       1278.84        68.81 o
 -26   0   2       1436.92       1328.70        60.60 o
 -24   0   2        482.55        475.67        42.88 o
 -22   0   2       3701.81       3700.00        93.49 o
 -20   0   2       4942.53       5147.61        97.61 o
 -18   0   2      28062.51      30320.82       388.19 o
 -16   0   2      57148.01      60553.91       831.31 o
 -14   0   2      43485.87      47248.19       744.79 o
 -12   0   2      11424.83      10843.24       334.97 o
 -10   0   2      26465.63      27654.78       763.47 o
  -8   0   2       2101.23       2123.76        86.72 o
  -2   0   2      25920.44      32261.19       681.73 o
   0   0   2       1773.33       1846.60        57.81 o
   2   0   2        948.61        893.93        27.36 o
   4   0   2       6705.18       6549.25       143.37 o
   6   0   2      34356.52      34148.97       917.35 o
   8   0   2      36879.81      37414.89      1016.82 o
  10   0   2     109790.01     107254.09      2839.61 o
  12   0   2       2223.15       1690.17        95.22 o
  14   0   2        321.66        389.85        31.17 o
  16   0   2        338.21        288.19        30.86 o
  18   0   2      12787.28      13156.25       192.80 o
  20   0   2       3220.58       3294.68        78.33 o
  22   0   2       1410.72       1497.36        56.65 o
  24   0   2       1446.74       1403.26        59.57 o
  26   0   2       4546.90       4940.14       162.47 o
  28   0   2       6525.79       6910.48       182.73 o
  30   0   2        956.56       1053.55       107.65 o
  32   0   2       1523.77       1634.18       102.30 o
  34   0   2          2.87        -62.36       106.27 o
  36   0   2        358.64        249.95        96.92 o
 -37   1   2         93.93        105.42        85.02 o
 -35   1   2        144.12        188.74        93.52 o
 -33   1   2         69.71        100.34        39.61 o
 -31   1   2         28.78         13.43        35.22 o
 -29   1   2         67.07         77.91        31.67 o
 -27   1   2        145.98        136.67        35.77 o
 -25   1   2        444.41        413.02        35.23 o
 -23   1   2       1299.29       1445.04        55.64 o
 -21   1   2       3351.92       3393.15        72.62 o
 -19   1   2       4760.94       4954.33        74.41 o
 -17   1   2       2557.24       2617.60        52.53 o
 -15   1   2        180.70        137.36        16.20 o
 -13   1   2      12794.59      13366.85       206.78 o
 -11   1   2       4993.24       5775.86       115.74 o
  -9   1   2      15675.63      16529.73       332.94 o
  -7   1   2        940.53        729.46        40.81 o
  -3   1   2        243.61        269.07        12.00 o
  -1   1   2       1039.51        972.49        21.68 o
   1   1   2       9326.55       8703.80       220.45 o
   3   1   2      29318.29      29260.43       725.69 o
   5   1   2      14531.52      14136.02       268.99 o
   7   1   2       8951.30       8968.74       163.70 o
   9   1   2      16406.64      16750.20       266.57 o
  11   1   2       2385.03       2372.33        83.20 o
  13   1   2        640.30        709.72        25.24 o
  15   1   2       3457.79       3607.68        52.23 o
  17   1   2        756.77        727.08        24.92 o
  19   1   2       1633.73       1584.93        41.57 o
  21   1   2       2809.06       2812.01        57.93 o
  23   1   2        959.13        953.68        41.53 o
  25   1   2       1253.19       1167.23        58.43 o
  27   1   2        413.32        369.79        39.78 o
  29   1   2        481.01        494.44        68.83 o
  31   1   2        416.94        290.35        44.74 o
  33   1   2        412.93        451.57        54.85 o
  35   1   2          1.58         17.00        74.82 o
 -34   2   2       3520.91       3300.41       217.65 o
 -32   2   2       1787.97       1837.54        92.31 o
 -30   2   2       1427.47       1374.87        71.99 o
 -28   2   2        842.98        788.73        56.57 o
 -26   2   2         45.86        -17.13        30.73 o
 -24   2   2       1078.92       1035.29        55.82 o
 -22   2   2         37.69         57.94        24.35 o
 -20   2   2       3838.73       4069.54        91.55 o
 -18   2   2       7784.13       7623.21       130.93 o
 -16   2   2      11515.51      10956.59       165.39 o
 -14   2   2      10906.42      10319.20       153.37 o
 -12   2   2      15224.05      14884.52       239.76 o
 -10   2   2       8679.51       8021.77       163.24 o
  -8   2   2      29581.07      29068.17       487.04 o
  -6   2   2      14416.03      14443.88       192.16 o
  -4   2   2       3631.39       3753.96        78.34 o
  -2   2   2       4662.98       4458.90        85.52 o
   0   2   2      24053.24      21987.63       296.61 o
   2   2   2      37077.11      36943.33       475.40 o
   4   2   2      14268.56      13871.34       271.69 o
   6   2   2      14996.47      14375.91       214.45 o
   8   2   2      27321.86      27691.95       394.68 o
  10   2   2       6463.89       5783.33       136.70 o
  12   2   2       7873.46       7357.63       111.36 o
  14   2   2       3881.15       3634.48        69.22 o
  16   2   2       1390.15       1225.58        43.01 o
  18   2   2       2240.11       2090.70        57.52 o
  20   2   2        872.67        864.01        43.43 o
  22   2   2       6847.88       7228.88       212.99 o
  24   2   2       5253.50       5663.94       135.73 o
  26   2   2       4149.44       4545.30       124.05 o
  28   2   2       5452.60       5628.31       144.46 o
  30   2   2       1151.28       1042.11        75.59 o
  32   2   2         15.38        -13.31        53.91 o
  34   2   2        175.78        170.04        83.32 o
 -33   3   2        209.20        256.76        95.22 o
 -31   3   2       1562.93       1539.60       119.42 o
 -29   3   2        204.51        201.85        56.27 o
 -27   3   2        241.42        136.45        46.53 o
 -25   3   2          0.64        -22.12        39.80 o
 -23   3   2        876.81        896.53        73.02 o
 -21   3   2       1849.88       1868.74        82.13 o
 -19   3   2       1435.33       1471.23        60.98 o
 -17   3   2       1954.03       2011.95        64.53 o
 -15   3   2       5707.72       5886.58       126.11 o
 -13   3   2       1768.36       1792.48        76.02 o
 -11   3   2       2024.45       1969.78       102.12 o
  -9   3   2       5523.60       5871.66       143.39 o
  -7   3   2        631.37        603.03        40.23 o
  -5   3   2        510.64        518.17        39.99 o
  -3   3   2       1583.92       1604.42        60.94 o
  -1   3   2      18348.33      18317.32       392.64 o
   1   3   2      10910.60      10782.45       253.13 o
   3   3   2       5027.96       5062.85       144.93 o
   5   3   2      11849.93      12168.26       335.91 o
   7   3   2       5394.71       5387.75       150.28 o
   9   3   2       4267.42       4283.23       188.74 o
  11   3   2         80.58        104.69        28.65 o
  13   3   2       4012.52       4044.36       100.66 o
  15   3   2        628.90        576.41        78.96 o
  17   3   2        410.20        332.89        40.82 o
  19   3   2       1626.97       1463.89        91.98 o
  21   3   2       1517.82       1395.73        62.33 o
  23   3   2       2158.74       2165.01       101.33 o
  25   3   2       5212.49       5301.15       160.90 o
  27   3   2       1042.75        965.31        83.23 o
  29   3   2       1925.90       2086.37       166.33 o
  31   3   2        324.86        113.92        81.62 o
 -26   4   2          1.75        -57.81       108.82 o
 -22   4   2        181.79        171.74        69.61 o
 -20   4   2        161.73        175.15        64.89 o
 -18   4   2       3096.70       3650.06       197.24 o
 -16   4   2       2028.19       2256.31       122.36 o
 -14   4   2       3001.08       2734.19       178.54 o
 -12   4   2       2315.73       2460.43       163.24 o
 -10   4   2         27.42          6.80        49.31 o
  -8   4   2        700.77        667.66        75.21 o
  -6   4   2          3.31        -24.19        24.19 o
  -4   4   2        226.65        157.09        44.42 o
  -2   4   2       1903.49       1891.61        69.49 o
   0   4   2       1163.01       1141.21        56.55 o
   2   4   2       2159.61       1948.23        68.57 o
   4   4   2       4089.86       3954.25       115.49 o
   6   4   2       2367.65       2249.46        87.64 o
   8   4   2       7948.43       7986.17       181.65 o
  10   4   2       1428.94       1312.20        85.88 o
  12   4   2        697.77        586.78        60.86 o
  14   4   2         11.53         23.07        39.36 o
  16   4   2       2556.70       2573.71        95.53 o
  18   4   2       1604.49       1379.96        93.77 o
  20   4   2       1227.87       1365.59       215.10 o
  22   4   2        644.59        368.98       125.83 o
  24   4   2       1741.68       2046.69       161.68 o
  26   4   2        770.64        903.13       133.44 o
  28   4   2        400.01        340.07       161.53 o
  30   4   2        665.28        457.40       180.24 o
 -27   5   2         19.35        -66.31       141.13 o
 -25   5   2          9.06         73.12       141.13 o
 -23   5   2        552.26        594.24       105.07 o
 -21   5   2        671.73        700.55       147.93 o
 -19   5   2        970.50       1021.10       113.62 o
 -17   5   2       1974.65       2295.50       197.24 o
 -15   5   2       5356.99       6634.83       317.97 o
 -13   5   2       1233.39       1348.39       153.03 o
 -11   5   2       1240.81       1635.75       168.34 o
  -9   5   2       1094.82       1343.29       147.93 o
  -7   5   2         50.39         88.16        47.91 o
  -5   5   2          9.57         -0.21        43.23 o
  -3   5   2       1841.88       2054.27       180.70 o
  -1   5   2       1905.58       2016.39        96.91 o
   1   5   2        783.03        844.11        68.37 o
   3   5   2        261.73        254.98        47.91 o
   5   5   2       4394.07       5080.02       225.08 o
   7   5   2       3380.33       3782.87       130.47 o
   9   5   2       2355.27       2705.72       113.60 o
  11   5   2       2347.53       2634.43       142.34 o
  13   5   2        184.35        241.23        68.96 o
  15   5   2        126.67        117.18        74.82 o
  17   5   2        449.19        524.00        77.85 o
  19   5   2       1039.19       1246.87       127.02 o
  21   5   2        224.92        217.65       144.53 o
  23   5   2         31.22        -85.02       127.53 o
  25   5   2        369.46        419.99       166.64 o
 -20   6   2          0.01         91.23       119.03 o
 -18   6   2         72.04        153.09        87.80 o
 -16   6   2         26.65         40.02        77.71 o
 -14   6   2          4.11          4.59        69.74 o
 -12   6   2         69.98         83.56        73.46 o
 -10   6   2          9.66        -29.35        61.91 o
  -8   6   2         56.50         47.38        66.31 o
  -6   6   2         34.90         38.97        67.04 o
  -4   6   2          0.04          1.77        60.44 o
  -2   6   2       1441.19       1571.55       104.34 o
   0   6   2         69.46         -1.16        68.26 o
   2   6   2          1.08          4.19       109.67 o
   4   6   2         29.43        103.64        94.37 o
   6   6   2         12.51         26.55        52.39 o
   8   6   2         51.84         19.63        78.34 o
  10   6   2         14.83          4.58        70.66 o
  12   6   2         22.77        123.68        77.21 o
  14   6   2         37.74         42.75        77.37 o
  16   6   2         56.33        -15.01        79.79 o
  18   6   2        170.66        179.12        88.95 o
  -5   7   2          2.21         68.56        84.25 o
  -3   7   2         25.17        144.53       136.03 o
  -1   7   2         71.69         47.85        90.77 o
   1   7   2        312.12        292.46       136.03 o
   3   7   2        582.17        542.42       163.24 o
   5   7   2        648.93        493.11       151.33 o
 -37   1   3         96.44        141.13        90.12 o
 -35   1   3        183.24         71.42        83.32 o
 -33   1   3          8.54          0.56        35.63 o
 -31   1   3        172.98        129.13        39.63 o
 -29   1   3       1343.16       1309.91       129.29 o
 -27   1   3       2154.17       2299.68        77.46 o
 -25   1   3       7829.83       7972.28       132.52 o
 -23   1   3       6159.31       6319.73       109.99 o
 -21   1   3       2987.15       3154.98        66.27 o
 -19   1   3      23099.41      22842.69       280.09 o
 -17   1   3       9566.51       9346.62       121.55 o
 -15   1   3       1844.61       1569.34        57.54 o
 -13   1   3        296.83        256.13        42.52 o
 -11   1   3      14484.20      14858.35       327.97 o
  -9   1   3      16300.78      15722.21       716.85 o
  -7   1   3      29663.13      29480.97       957.31 o
  -5   1   3      18518.90      18816.65       424.10 o
  -3   1   3      60048.96      62308.62       698.83 o
  -1   1   3       9752.21       9286.03       145.69 o
   1   1   3     172169.42     163075.98      5524.89 o
   3   1   3     101355.37     100613.91      1681.91 o
   5   1   3       3414.79       3717.82        74.94 o
   7   1   3       2950.33       3055.79        65.21 o
   9   1   3       5375.05       5370.40       113.73 o
  11   1   3       6713.47       6163.69       123.94 o
  13   1   3      13490.82      12884.13       156.11 o
  15   1   3      12942.30      12284.57       134.29 o
  17   1   3      33037.25      33374.08       318.73 o
  19   1   3      13424.07      13453.16       148.76 o
  21   1   3      10816.64      10826.03       129.10 o
  23   1   3       7062.03       7264.97       113.13 o
  25   1   3       1285.14       1201.00        51.85 o
  27   1   3          7.66          6.10        29.01 o
  29   1   3         39.29         26.44        32.23 o
  31   1   3        798.47        762.74        59.56 o
  33   1   3       1543.05       1713.62       105.16 o
  35   1   3       1293.97       1700.37       183.64 o
 -36   2   3          4.40         23.81        76.52 o
 -34   2   3          3.14         40.81        73.12 o
 -32   2   3          0.70         -8.42        40.76 o
 -30   2   3         11.37         23.66        35.59 o
 -28   2   3       1874.55       1660.25        80.89 o
 -26   2   3       4055.57       3965.66       113.72 o
 -24   2   3         68.02         53.34        28.25 o
 -22   2   3      10945.30      11113.08       167.62 o
 -20   2   3       3201.72       3072.58        66.59 o
 -18   2   3        411.78        400.18        31.72 o
 -16   2   3       1364.55       1176.73        46.58 o
 -14   2   3       2940.99       2822.96        64.18 o
 -12   2   3        122.72         64.94        17.76 o
 -10   2   3        412.78        538.16        43.93 o
  -8   2   3       1074.95       1092.44        52.69 o
  -6   2   3       5610.08       5388.74        84.45 o
  -4   2   3        151.51         98.68        18.03 o
  -2   2   3        343.25        290.80        19.15 o
   0   2   3      29815.39      29346.78       390.90 o
   2   2   3        108.47        155.42        20.13 o
   4   2   3       2110.45       2158.35        58.16 o
   6   2   3       8437.18       8922.39       144.01 o
   8   2   3        336.79        310.32        27.11 o
  10   2   3       1242.54       1152.78        42.15 o
  12   2   3        293.95        301.84        23.96 o
  14   2   3         63.58         60.93        15.67 o
  16   2   3       2424.50       2400.84        58.55 o
  18   2   3         54.94         56.56        25.12 o
  20   2   3       1119.15       1149.02        61.43 o
  22   2   3       1089.60       1031.13        75.91 o
  24   2   3        664.88        550.16        50.17 o
  26   2   3        160.62        130.79        38.67 o
  28   2   3          0.43         64.04        40.74 o
  30   2   3         78.00        103.12        46.52 o
  32   2   3        220.41        238.05        88.42 o
  34   2   3        331.18        331.57        98.62 o
 -33   3   3        430.35        358.78        93.52 o
 -31   3   3        244.85        135.89        65.14 o
 -29   3   3        534.11        544.69        81.49 o
 -27   3   3       3315.62       3509.02       148.56 o
 -25   3   3       1524.91       1446.85       100.63 o
 -23   3   3       2449.31       2586.50        91.44 o
 -21   3   3       3689.18       3841.80        95.84 o
 -19   3   3       2393.04       2392.20        88.27 o
 -17   3   3       2553.26       2422.19        82.21 o
 -15   3   3       1442.27       1212.43        50.42 o
 -13   3   3       1116.75       1082.61        60.25 o
 -11   3   3       1058.76        923.95        67.92 o
  -9   3   3       7193.28       7602.37       172.24 o
  -7   3   3       9855.44       9884.23       180.77 o
  -5   3   3       3018.22       2897.15        83.59 o
  -3   3   3       1028.64        896.88        42.34 o
  -1   3   3       9937.56       9413.20       184.69 o
   1   3   3       9662.47       9900.76       192.37 o
   3   3   3       2189.77       1997.94        70.00 o
   7   3   3        237.05        268.66        57.81 o
   9   3   3        445.99        382.58        69.72 o
  11   3   3       2632.40       2309.15        76.83 o
  13   3   3       1245.23       1167.92        53.92 o
  15   3   3       5410.14       5672.05       154.18 o
  17   3   3       2004.57       2260.39       140.28 o
  19   3   3       2889.37       2997.10       138.42 o
  21   3   3       1933.78       1687.26        89.09 o
  23   3   3        591.53        649.99        66.13 o
  25   3   3        230.31        254.84        52.92 o
  27   3   3          9.89        -37.05        44.82 o
  29   3   3         85.62         48.60        48.33 o
  31   3   3        351.81        274.83        75.18 o
  33   3   3        435.98        272.06       161.53 o
 -28   4   3        339.43        265.26       141.13 o
 -26   4   3        812.87       1067.83       176.84 o
 -24   4   3       1620.15       1865.30       180.24 o
 -22   4   3       1024.10        981.22       101.46 o
 -20   4   3       3111.54       3203.14       155.42 o
 -18   4   3       8348.81       9186.15       266.22 o
 -16   4   3       2223.91       2212.27       300.11 o
 -14   4   3          5.54        -16.70        68.01 o
 -12   4   3        221.34        209.15        68.01 o
 -10   4   3       1511.28       1409.56        91.28 o
  -8   4   3       3609.22       3725.63       110.07 o
  -6   4   3       1863.07       1865.35       117.02 o
  -4   4   3       4806.31       4728.17       177.02 o
  -2   4   3      10710.96      11315.04       228.72 o
   0   4   3       4124.58       4239.35       125.37 o
   2   4   3      10025.15      10790.86       220.68 o
   4   4   3       5676.57       5807.91       144.80 o
   6   4   3         12.88          4.86        36.81 o
   8   4   3       1143.61       1174.03        76.59 o
  10   4   3        299.58        316.81        51.20 o
  12   4   3       1680.61       1742.40        89.14 o
  14   4   3       3657.52       3876.41       131.22 o
  16   4   3       3078.75       2973.25       119.81 o
  18   4   3       3413.80       3582.67       251.65 o
  20   4   3       1651.98       1617.05       202.34 o
  22   4   3       1390.25       1887.01       437.84 o
  24   4   3        228.02        335.30       102.75 o
  26   4   3        371.79        356.16       159.83 o
  28   4   3        237.77        246.55       154.73 o
  30   4   3          2.29        113.92       147.93 o
 -27   5   3        104.46        -23.81       144.53 o
 -25   5   3        410.11        424.53       103.28 o
 -23   5   3          4.83         62.91       108.82 o
 -21   5   3        825.64        741.36       153.03 o
 -19   5   3        735.30        629.14       132.63 o
 -17   5   3        982.56        880.79       144.53 o
 -15   5   3         29.47         28.91        81.62 o
 -13   5   3        346.46        261.86        88.42 o
 -11   5   3         18.21        -44.21        66.31 o
  -9   5   3        857.82        686.98        80.45 o
  -7   5   3        313.84        274.57        82.47 o
  -5   5   3       1047.25        952.02       112.22 o
  -3   5   3        128.91        145.21        43.08 o
  -1   5   3       1210.48       1202.41        83.02 o
   1   5   3       1017.56        935.61        70.68 o
   3   5   3       1663.71       1624.73       122.85 o
   5   5   3        170.79        148.64        45.44 o
   7   5   3        388.48        295.27        52.44 o
   9   5   3        207.56        249.85        52.32 o
  11   5   3        270.55        367.13        73.31 o
  13   5   3         25.32        -39.11        53.75 o
  15   5   3        133.75        125.77        58.98 o
  17   5   3        979.57        911.13        89.05 o
  19   5   3         12.86        -53.66        53.66 o
  21   5   3          2.41         27.58        60.02 o
  23   5   3         78.79         72.77        68.22 o
  25   5   3        136.44        124.13       153.03 o
 -20   6   3        593.48        636.56       115.42 o
 -18   6   3        377.15        492.01       104.05 o
 -16   6   3        286.13        231.12        85.21 o
 -14   6   3         49.18        108.49        75.16 o
 -12   6   3        911.16       1129.04       166.64 o
 -10   6   3         54.30        122.43        93.52 o
  -8   6   3        667.52        680.15       127.53 o
  -6   6   3       1082.62        984.51       137.73 o
  -4   6   3        590.69        526.94        82.86 o
  -2   6   3        725.29        825.99        81.19 o
   0   6   3       2619.18       3073.84       131.34 o
   2   6   3       2526.21       2574.79       158.65 o
   4   6   3        357.44        411.21        88.37 o
   6   6   3        145.68        157.52       103.72 o
   8   6   3         91.60         36.94        54.27 o
  10   6   3        137.14        117.28        73.59 o
  12   6   3        156.10        116.86        77.38 o
  14   6   3        660.65        965.33       116.55 o
  16   6   3        631.54        654.12       106.83 o
  18   6   3        502.93        499.91       139.43 o
  -5   7   3         24.14         99.70        83.75 o
  -3   7   3         54.21        -88.42       125.83 o
  -1   7   3         45.96         29.13       215.95 o
   1   7   3          4.21         30.61       117.33 o
   3   7   3          4.12        -17.00       112.22 o
 -36   0   4        419.91        464.20       110.52 o
 -34   0   4         61.72          2.39        48.89 o
 -32   0   4       3808.17       3729.19       172.40 o
 -30   0   4       7065.58       7366.58       210.15 o
 -28   0   4       3904.57       4436.69       166.02 o
 -26   0   4       7646.64       8222.89       166.31 o
 -24   0   4       8922.78       9636.62       180.04 o
 -22   0   4        871.93        945.36        72.09 o
 -20   0   4          0.27          8.07        16.54 o
 -18   0   4         36.59         44.85        15.67 o
 -16   0   4       1041.35        845.39        45.39 o
 -14   0   4        631.66       1028.24        43.84 o
  -4   0   4      12288.77      13737.27       433.59 o
  -2   0   4       1588.60       1727.57        76.52 o
   0   0   4      34133.32      37311.47       693.15 o
   2   0   4       3842.22       3316.79        68.54 o
   4   0   4      17518.77      16518.11       392.68 o
   6   0   4       2743.79       2708.67        63.89 o
   8   0   4      11863.44      11263.85       250.32 o
  10   0   4      40004.92      39885.84       811.26 o
  12   0   4      15530.27      15963.65       247.81 o
  14   0   4       9228.75       8924.96       154.61 o
  16   0   4       8363.36       8537.79       135.25 o
  18   0   4       4424.70       4446.58        90.14 o
  20   0   4       4567.35       4485.46        94.75 o
  22   0   4        173.56        155.80        28.87 o
  24   0   4      18825.03      19452.12       284.81 o
  26   0   4       6105.46       6519.09       169.93 o
  28   0   4       3668.09       3996.47       144.94 o
  30   0   4       4972.66       5506.32       212.69 o
  32   0   4       1726.40       1645.68       110.68 o
  34   0   4        616.86        522.01       122.43 o
 -37   1   4          2.41        105.42        91.82 o
 -35   1   4        790.61        690.48       158.13 o
 -33   1   4        407.70        460.32        51.41 o
 -31   1   4        452.32        408.49        51.41 o
 -29   1   4       1022.58       1083.26        61.09 o
 -27   1   4         57.82         36.18        36.27 o
 -25   1   4        405.48        410.66        37.14 o
 -23   1   4          7.96         -8.08        18.99 o
 -21   1   4        953.72       1049.70        47.67 o
 -19   1   4       4751.99       4929.12       150.56 o
 -17   1   4         65.23         31.98        13.57 o
 -15   1   4       6602.13       7689.88       119.03 o
 -13   1   4        496.47        470.35        43.93 o
 -11   1   4       1173.44       1281.68        44.79 o
  -9   1   4      18953.86      18741.14       618.93 o
  -7   1   4       7949.23       7942.42       285.66 o
  -5   1   4        230.61        179.16        20.44 o
  -3   1   4      18270.24      19747.18       298.51 o
  -1   1   4       4620.43       4927.45        82.49 o
   1   1   4     104926.62     101751.67      2091.05 o
   3   1   4        207.36        237.45        18.25 o
   5   1   4       3872.73       4230.97       177.44 o
   7   1   4       4619.17       4416.86       115.31 o
   9   1   4        144.64        144.02        21.05 o
  11   1   4       1590.75       1707.47        42.83 o
  13   1   4       8905.00       8664.81       107.26 o
  15   1   4        874.45        872.88        28.59 o
  17   1   4        770.62        651.99        26.81 o
  19   1   4       1308.41       1195.27        36.90 o
  21   1   4        682.28        633.98        30.68 o
  23   1   4        622.93        633.62        36.80 o
  25   1   4        101.06         35.59        24.41 o
  27   1   4        604.60        604.94        43.60 o
  29   1   4         79.70         62.75        35.05 o
  31   1   4          6.26        -29.59        35.96 o
  33   1   4         28.26         -1.70        79.92 o
  35   1   4        228.26         57.81        86.72 o
 -36   2   4        153.41        295.86        98.62 o
 -34   2   4       1092.22       1190.26       147.93 o
 -32   2   4       1368.00       1297.39        80.40 o
 -30   2   4       1366.92       1473.70        80.84 o
 -28   2   4       1622.78       1692.87        83.94 o
 -26   2   4       7113.81       7272.69       177.44 o
 -24   2   4       7063.20       7023.37       126.23 o
 -22   2   4       3298.25       3225.89        77.76 o
 -20   2   4         78.83         34.58        19.21 o
 -18   2   4       5817.00       5738.33       107.42 o
 -16   2   4      10483.01      10340.54       186.93 o
 -14   2   4       5861.28       5276.22        94.06 o
 -12   2   4       6321.86       5669.25       212.47 o
 -10   2   4      32606.50      32858.87       821.28 o
  -8   2   4       5638.66       4839.62        93.80 o
  -6   2   4      15485.46      15085.43       219.22 o
  -4   2   4      13330.76      13657.20       198.75 o
  -2   2   4       2505.09       2705.14        61.44 o
   0   2   4       2321.71       2763.31        83.20 o
   2   2   4       1682.28       1563.68        51.97 o
   4   2   4       9099.83       9650.77       251.01 o
   6   2   4      19101.86      19629.22       370.58 o
   8   2   4      13824.39      12805.37       220.50 o
  10   2   4      29096.16      27892.78       349.46 o
  12   2   4      22363.44      21186.30       321.19 o
  14   2   4        271.36        267.13        25.16 o
  16   2   4        549.02        463.52        33.12 o
  18   2   4       2226.36       2115.78        76.87 o
  20   2   4        204.76        187.47        29.47 o
  22   2   4        315.53        267.13        35.61 o
  24   2   4        849.66        773.76        57.68 o
  26   2   4       2358.86       2377.11       118.05 o
  28   2   4       2512.86       2493.91       114.46 o
  30   2   4        744.50        638.68        63.75 o
  32   2   4       1714.76       1644.26       159.83 o
 -33   3   4        178.45        136.03        85.02 o
 -31   3   4        389.55        360.43        68.93 o
 -29   3   4        744.54        689.70        90.64 o
 -27   3   4       1033.53        985.62        83.56 o
 -25   3   4        740.34        765.44       174.40 o
 -23   3   4        404.17        430.33        47.81 o
 -21   3   4        270.98        228.82        35.37 o
 -19   3   4       3788.22       3550.77        87.73 o
 -17   3   4       4904.81       5047.95        93.06 o
 -15   3   4       3681.92       3593.13        81.44 o
 -13   3   4       6916.77       6948.94       155.33 o
 -11   3   4       8695.29       9143.11       225.95 o
  -9   3   4       3933.57       3743.09       104.14 o
  -7   3   4       4754.14       4572.63       114.51 o
  -5   3   4       2436.60       2346.72        75.77 o
  -3   3   4       1655.36       1598.62        72.30 o
  -1   3   4       2453.73       2400.16        75.02 o
   1   3   4        147.01        109.97        36.54 o
   3   3   4       1506.79       1511.63       122.43 o
   9   3   4      20434.62      20725.78       652.94 o
  11   3   4       6355.29       6588.61       161.64 o
  13   3   4       3689.73       3766.27       105.04 o
  15   3   4       3749.29       3763.43       158.08 o
  17   3   4        559.08        361.58        68.50 o
  19   3   4        965.81        763.69        81.30 o
  21   3   4          0.49        -32.15        32.15 o
  23   3   4         52.58         22.70        38.39 o
  25   3   4       1171.46       1255.15        93.75 o
  27   3   4        577.10        600.85        67.30 o
  29   3   4        564.18        400.99        68.28 o
  31   3   4        700.41        674.38       124.80 o
  33   3   4        890.30        707.35       195.54 o
 -28   4   4         93.53         81.62       129.23 o
 -24   4   4        425.08        542.42       134.33 o
 -22   4   4         10.42         39.93        64.79 o
 -20   4   4        642.04        647.40        87.15 o
 -18   4   4       1373.74       1141.87       101.00 o
 -16   4   4        846.92        952.25       264.41 o
 -14   4   4        267.96        292.29        63.76 o
 -12   4   4        999.21       1121.03       169.19 o
 -10   4   4       4098.76       4440.69       188.74 o
  -8   4   4       5344.99       4891.68       158.65 o
  -6   4   4       2476.22       2213.44        85.78 o
  -4   4   4       1754.24       1696.89       157.12 o
  -2   4   4         20.81         54.92        28.33 o
   0   4   4       2387.93       2468.27        91.95 o
   2   4   4       2571.98       2580.66        91.67 o
   4   4   4       1039.46       1157.01        66.62 o
   6   4   4       1053.48       1159.04        82.42 o
   8   4   4       2121.20       2230.02        81.59 o
  10   4   4       3441.08       3485.31        88.49 o
  12   4   4        444.10        480.01        75.94 o
  14   4   4       1096.32       1015.44       119.91 o
  16   4   4        818.88        720.96       139.43 o
  18   4   4        179.12        200.64       113.92 o
  20   4   4          4.94        -81.62       100.32 o
  22   4   4        154.90        112.22        84.76 o
  24   4   4        230.60        232.36        98.57 o
  26   4   4       1527.54       1426.14       127.90 o
  28   4   4        103.61        197.20        76.97 o
 -25   5   4        448.55        785.57       158.13 o
 -23   5   4        167.45         71.42       113.92 o
 -21   5   4         78.54        151.33       108.82 o
 -19   5   4         77.82         64.61        91.82 o
 -17   5   4        489.93        350.28       105.42 o
 -15   5   4        176.27         44.21        81.62 o
 -13   5   4        969.81       1231.07       153.03 o
 -11   5   4       2807.96       2916.13       202.34 o
  -9   5   4       4716.91       5199.86       200.64 o
  -7   5   4       5213.81       5422.14       189.23 o
  -5   5   4       2301.89       2386.86       105.26 o
  -3   5   4        735.49        813.07        88.10 o
  -1   5   4        594.52        534.29        59.69 o
   1   5   4         19.09         18.05        36.51 o
   3   5   4       1467.14       1476.65        92.81 o
   5   5   4       1739.84       1808.16       151.25 o
   7   5   4       1640.25       1752.13        94.07 o
   9   5   4       3011.20       3484.60       127.70 o
  11   5   4       2551.91       2936.12       147.25 o
  13   5   4       2765.72       2943.40       174.29 o
  15   5   4        877.19       1091.42       108.56 o
  17   5   4        954.97       1009.48        85.74 o
  19   5   4        984.23        932.89       100.66 o
  21   5   4        248.80        219.05        77.24 o
  23   5   4        561.32        296.90        83.47 o
  25   5   4       1515.07       1557.54       243.15 o
 -20   6   4         84.35         38.63        86.89 o
 -18   6   4         27.89          3.45        76.38 o
 -16   6   4         23.11         -3.40        90.12 o
 -14   6   4         87.42        197.24       107.12 o
 -12   6   4         40.36        -18.70        85.02 o
 -10   6   4          4.08         57.81        86.72 o
  -8   6   4        307.46        214.25        98.62 o
  -6   6   4        141.96        213.78        65.31 o
  -4   6   4          1.32         68.35        60.08 o
  -2   6   4         87.22         97.38        52.77 o
   0   6   4        256.76        184.30        73.90 o
   2   6   4         74.14         64.29        66.72 o
   4   6   4          2.55        -41.66        61.18 o
   6   6   4         18.91        -44.83        59.51 o
   8   6   4        212.42        154.19        59.87 o
  10   6   4        331.74        434.37        92.56 o
  12   6   4         80.80         88.30        71.35 o
  14   6   4          0.82         -9.76        71.35 o
  16   6   4         43.13        -20.40       105.42 o
  18   6   4         26.54        -62.91       110.52 o
  -5   7   4        298.66        218.68       120.73 o
  -3   7   4        301.03        319.55        91.74 o
  -1   7   4         90.17         83.85       147.08 o
   1   7   4        212.44         57.81       122.43 o
   3   7   4        219.23        256.76       136.03 o
 -37   1   5       1305.37       1438.51       170.04 o
 -35   1   5       2137.60       2415.34       223.44 o
 -33   1   5       4447.13       4854.81       226.38 o
 -31   1   5        957.98        898.63        80.99 o
 -29   1   5          6.42        -26.04        29.22 o
 -27   1   5       1049.85       1019.49        69.64 o
 -25   1   5        612.36        566.71        37.12 o
 -23   1   5      12606.19      12815.58       170.59 o
 -21   1   5      11223.71      11560.50       144.74 o
 -19   1   5      20644.86      21734.55       268.74 o
 -17   1   5      31046.50      32330.49       372.94 o
 -15   1   5      25023.58      25566.77       328.78 o
 -13   1   5      29479.78      31212.52       614.93 o
 -11   1   5       4529.75       4161.71       118.21 o
  -9   1   5       3188.25       3250.26        97.72 o
  -7   1   5        930.75       1117.14        71.42 o
  -5   1   5        118.01         96.18        13.55 o
  -3   1   5      43979.89      47461.25       787.35 o
  -1   1   5     130957.75     133459.70      4771.00 o
   1   1   5      44834.09      42695.59       746.28 o
   3   1   5      56604.45      55866.00       805.91 o
   5   1   5      18653.04      19001.81       350.36 o
   7   1   5      17383.34      17606.19       331.07 o
   9   1   5      18715.35      19294.43       336.07 o
  11   1   5      15463.59      15158.54       194.63 o
  13   1   5        235.12        163.81        15.03 o
  15   1   5       4664.73       4780.32        68.62 o
  17   1   5       4784.90       4644.41        73.81 o
  19   1   5      13118.66      13337.81       165.41 o
  21   1   5      12566.38      12738.10       158.73 o
  23   1   5       3223.42       3351.75        75.00 o
  25   1   5       2960.99       2958.89        87.30 o
  27   1   5       2914.71       3168.51        93.82 o
  29   1   5       3181.34       3294.81       100.42 o
  31   1   5        629.98        637.79        56.98 o
  33   1   5         80.25          5.10        79.92 o
 -36   2   5        494.01        688.65       122.43 o
 -34   2   5         72.99         77.46        57.99 o
 -32   2   5        434.61        480.11        69.88 o
 -30   2   5          5.42         16.48        37.81 o
 -28   2   5        383.18        313.96        47.18 o
 -26   2   5         11.50        -18.97        29.01 o
 -24   2   5          9.68        -23.20        23.20 o
 -22   2   5         68.94         57.56        25.15 o
 -20   2   5        418.83        372.27        31.45 o
 -18   2   5        160.55        137.08        20.64 o
 -16   2   5       5042.07       4870.00        93.27 o
 -14   2   5        537.32        471.00        49.89 o
 -12   2   5        973.08        867.84        80.77 o
 -10   2   5       2965.89       2927.54       105.29 o
  -8   2   5       1751.82       1599.76        53.21 o
  -6   2   5       1891.30       2112.45        55.99 o
  -4   2   5        467.24        467.51        23.06 o
  -2   2   5       1528.35       1412.22        44.18 o
   0   2   5       1271.58       1129.82        42.17 o
   2   2   5       1950.57       2044.29        72.03 o
   4   2   5        105.80         83.50        18.84 o
   6   2   5      13603.24      14513.54       285.72 o
   8   2   5        672.01        778.75        42.03 o
  10   2   5       4827.71       4829.26        96.73 o
  12   2   5        725.66        671.37        38.51 o
  14   2   5        270.74        236.78        27.57 o
  16   2   5         45.50         48.67        19.24 o
  18   2   5       3837.01       3797.35        88.91 o
  20   2   5       1907.07       1765.56        65.08 o
  22   2   5        941.50        937.86        60.03 o
  24   2   5        526.34        433.89        47.84 o
  26   2   5       2213.97       2136.16       146.17 o
  28   2   5         28.55         19.59        32.00 o
  30   2   5         33.32         29.69        34.47 o
  32   2   5        177.35        136.03        79.92 o
 -33   3   5        361.04        374.08       102.02 o
 -31   3   5       1276.94       1311.67       120.07 o
 -29   3   5         34.97        -26.56       113.92 o
 -27   3   5          0.58         -9.44        41.07 o
 -25   3   5         38.32         21.63        41.39 o
 -23   3   5        237.00        216.87        39.33 o
 -21   3   5       1666.58       1654.82        65.89 o
 -19   3   5         89.29         41.32        22.18 o
 -17   3   5       5148.83       5087.57        94.40 o
 -15   3   5      10294.66      10382.21       148.38 o
 -13   3   5       2076.56       2127.58        77.67 o
 -11   3   5       1146.46       1013.77        60.43 o
  -9   3   5        767.59        783.05        62.33 o
  -7   3   5        183.60        180.13        28.83 o
  -5   3   5       1525.30       1738.12        79.62 o
  -3   3   5       2991.50       3404.82       174.29 o
  -1   3   5       8855.87       8881.64       261.46 o
   1   3   5      15066.25      15512.45       550.92 o
   5   3   5       8491.70       8007.03       260.16 o
   7   3   5       1382.01       1316.08        93.52 o
   9   3   5       2060.27       1848.47        66.09 o
  11   3   5        696.86        726.86        95.21 o
  13   3   5        100.53         93.61        36.84 o
  15   3   5        598.74        475.29        72.14 o
  17   3   5       4304.01       4212.59       194.69 o
  19   3   5       6498.12       6095.33       177.00 o
  21   3   5       2963.60       2813.52       100.52 o
  23   3   5       1330.78       1223.11        75.39 o
  25   3   5       3217.28       3376.29       117.46 o
  27   3   5        384.62        375.49        50.00 o
  29   3   5        135.29         33.58        48.22 o
  31   3   5        124.16        128.52        54.44 o
 -28   4   5        106.40        108.82       134.33 o
 -26   4   5        595.88        389.38       120.73 o
 -24   4   5        742.21        743.06       132.63 o
 -22   4   5       1191.87       1064.27       106.40 o
 -20   4   5       4877.44       5019.14       285.66 o
 -18   4   5       2852.27       3167.92       147.36 o
 -16   4   5        308.59        185.74        55.90 o
 -14   4   5       3294.84       3703.82       150.28 o
 -12   4   5       1342.46       1193.73       134.33 o
 -10   4   5        190.23        190.07        44.98 o
  -8   4   5        542.10        359.48        51.66 o
  -6   4   5         18.39         33.66        27.01 o
  -4   4   5       4210.22       4441.69       123.64 o
  -2   4   5       2432.52       2550.10        93.49 o
   0   4   5       9640.73      10149.15       265.10 o
   2   4   5       7392.94       8060.38       227.82 o
   4   4   5        113.65        162.78        34.65 o
   6   4   5       1402.13       1400.43        64.91 o
   8   4   5       3848.34       3909.23       107.50 o
  10   4   5        356.48        403.82        47.12 o
  12   4   5        225.99        302.15        41.23 o
  14   4   5          5.30        -28.70        34.42 o
  16   4   5       1014.67       1018.50       138.58 o
  18   4   5       1404.39       1355.78       103.99 o
  20   4   5        543.55        554.49        93.52 o
  22   4   5       2540.60       2710.47       127.20 o
  24   4   5        312.82        330.12       118.69 o
  26   4   5        270.45        224.72        72.99 o
  28   4   5        960.50        683.55       195.54 o
 -27   5   5        120.81        -32.31       115.63 o
 -25   5   5         36.61         52.71       113.92 o
 -23   5   5          4.95         56.11       105.42 o
 -21   5   5         33.59        -44.21        86.72 o
 -19   5   5        191.93         68.01        88.42 o
 -17   5   5        179.45        153.03        96.92 o
 -15   5   5        164.44         44.21        78.22 o
 -13   5   5        156.28        185.34        95.22 o
 -11   5   5        835.29        839.49        89.96 o
  -9   5   5        941.83        754.82        84.96 o
  -7   5   5          0.90         85.68        49.25 o
  -5   5   5          3.07         -3.61        36.92 o
  -3   5   5          6.09        -33.95        33.95 o
  -1   5   5        813.75        747.20        66.90 o
   1   5   5        257.14        222.85        46.89 o
   3   5   5        209.93        145.18        61.87 o
   5   5   5         28.64        -28.02        62.91 o
   7   5   5         27.60         28.55        41.68 o
   9   5   5          3.03        -30.51        42.06 o
  11   5   5         51.29         33.79        56.47 o
  13   5   5        127.78        136.26        55.25 o
  15   5   5        377.83        437.63        92.25 o
  17   5   5        108.34        115.00        52.62 o
  19   5   5        362.90        234.77        74.32 o
  21   5   5         37.57         50.34        67.59 o
  23   5   5          4.60         90.83        71.27 o
 -20   6   5        486.95        756.66       156.43 o
 -18   6   5       1194.99       1433.41       193.84 o
 -16   6   5        902.42        879.09       156.43 o
 -14   6   5       2084.24       2227.48       210.85 o
 -12   6   5        968.09       1190.26       158.13 o
 -10   6   5        127.39        124.13        95.22 o
  -8   6   5        157.28         59.51        62.38 o
  -6   6   5        178.25        137.03        65.61 o
  -4   6   5        279.09        249.86        59.21 o
  -2   6   5       2582.67       2567.21       120.50 o
   0   6   5       1674.94       1809.64       106.42 o
   2   6   5       2100.62       2289.42       116.03 o
   4   6   5       1335.37       1285.88       120.83 o
   6   6   5       1113.90       1269.89       123.24 o
   8   6   5       1517.67       1327.39       173.44 o
  10   6   5        542.75        669.34       102.20 o
  12   6   5        107.12        147.73        90.97 o
  14   6   5         24.72        -61.21        96.92 o
  16   6   5        532.23        629.14       149.63 o
  -3   7   5         13.16         -0.18        75.93 o
  -1   7   5         13.00          5.10        90.53 o
 -36   0   6        176.49        236.35        85.02 o
 -34   0   6        251.36        190.54        58.74 o
 -32   0   6        153.33        149.34        59.07 o
 -30   0   6        946.90       1039.50        78.00 o
 -28   0   6       4077.67       4226.44       133.46 o
 -26   0   6       8441.76       9211.20       165.61 o
 -24   0   6       1707.71       1894.72        68.92 o
 -22   0   6      26120.60      28850.52       431.79 o
 -20   0   6       1319.30       1401.02        50.85 o
 -18   0   6         55.35         42.07        17.28 o
 -16   0   6       3981.67       4373.09       155.16 o
 -14   0   6       1267.62       1299.08        83.32 o
 -12   0   6      39230.15      45059.74      1224.26 o
  -6   0   6      57145.77      66180.01      1992.83 o
  -4   0   6       5778.77       6803.17       243.15 o
  -2   0   6      22639.47      24963.10       671.65 o
   0   0   6      15809.01      16119.49       443.80 o
   2   0   6      15519.14      13591.04       486.31 o
   4   0   6       4202.27       4321.47        96.14 o
   6   0   6      10175.70       9909.11       279.20 o
   8   0   6      58568.31      59566.47      1191.64 o
  10   0   6      47150.25      47297.06       668.21 o
  12   0   6      24207.33      23433.09       348.09 o
  14   0   6      14932.35      14692.99       208.01 o
  16   0   6       7850.49       7854.72       131.40 o
  18   0   6      13966.55      13624.48       204.27 o
  20   0   6       3277.83       3348.70        83.67 o
  22   0   6         63.69        105.33        29.89 o
  24   0   6         47.02         49.89        34.49 o
  26   0   6        293.36        238.35        50.43 o
  28   0   6        957.98       1227.77       108.18 o
  30   0   6       1818.16       1745.44       245.70 o
  32   0   6       1461.62       1686.76       217.65 o
 -37   1   6         45.41        170.04        91.82 o
 -35   1   6          0.08         42.50        51.01 o
 -33   1   6        189.87        134.08        49.82 o
 -31   1   6          8.94         -3.58        35.84 o
 -29   1   6          4.65        -15.39        30.95 o
 -27   1   6        368.45        278.11        34.81 o
 -25   1   6       8078.06       8475.83       141.78 o
 -23   1   6        122.80         42.95        23.62 o
 -21   1   6        142.41        149.87        21.08 o
 -19   1   6       7031.88       7452.73       107.11 o
 -17   1   6        510.14        512.31        38.72 o
 -15   1   6       1038.33       1058.52        49.53 o
 -13   1   6        374.06        471.00        61.21 o
 -11   1   6        109.16        236.35        44.21 o
  -9   1   6       4964.02       4852.85       178.54 o
  -5   1   6       6810.05       7211.00       140.12 o
  -3   1   6       2397.38       2519.40       108.34 o
  -1   1   6         36.62         21.57        11.00 o
   1   1   6      12189.83      11369.01       274.63 o
   3   1   6      47536.00      52701.09       914.99 o
   5   1   6        545.44        590.02        34.11 o
   7   1   6       3299.19       3683.25        95.11 o
   9   1   6          8.97         17.18        16.84 o
  11   1   6       4028.63       3863.50        60.70 o
  13   1   6        650.06        670.23        24.09 o
  15   1   6         80.95         57.77        12.83 o
  17   1   6        973.87        940.24        32.37 o
  19   1   6         54.55         48.07        16.39 o
  21   1   6        158.06        141.63        26.20 o
  23   1   6       3188.05       3120.27       103.83 o
  25   1   6       1243.60       1063.26        59.10 o
  27   1   6         93.64        132.36        36.55 o
  29   1   6          0.61          0.69        33.46 o
  31   1   6          1.66          5.73        42.14 o
  33   1   6        377.22        321.37       107.12 o
 -36   2   6         79.92        110.52        90.12 o
 -34   2   6        120.30        155.28        66.82 o
 -32   2   6        262.92        188.32        56.21 o
 -30   2   6       1877.43       1783.91        87.87 o
 -28   2   6       2720.86       2831.32       146.25 o
 -26   2   6       3957.77       4081.79       105.47 o
 -24   2   6       7011.47       7292.18       129.60 o
 -22   2   6        434.03        424.80        31.88 o
 -20   2   6        131.54        164.31        25.47 o
 -18   2   6       4447.73       4528.06        73.60 o
 -16   2   6       4665.04       4790.74       119.39 o
 -14   2   6        430.67        323.07        62.91 o
 -12   2   6        317.77        431.81        46.71 o
 -10   2   6      15547.40      14489.39       340.08 o
  -8   2   6      42652.75      41757.02       692.61 o
  -6   2   6      27580.40      29048.10       506.48 o
  -4   2   6      12997.59      12025.77       234.29 o
  -2   2   6       6697.89       6395.20       143.70 o
   0   2   6        234.25        283.67        28.66 o
   2   2   6       2014.80       1798.90       102.22 o
   4   2   6      14426.70      15137.02       355.41 o
   6   2   6        649.07        574.13        34.94 o
   8   2   6       5706.96       5499.21       169.80 o
  10   2   6       3449.88       3242.69        72.67 o
  12   2   6       5106.19       4775.96        89.71 o
  14   2   6      14396.14      13797.52       186.21 o
  16   2   6       6245.12       6282.63       107.35 o
  18   2   6       9211.78       9395.35       140.87 o
  20   2   6       3082.37       3102.29        77.50 o
  22   2   6       1492.11       1469.29        69.07 o
  24   2   6         12.07        -18.45        26.49 o
  26   2   6          4.81         -1.83        31.43 o
  28   2   6        782.14        612.20        48.78 o
  30   2   6        835.05        912.86       139.40 o
  32   2   6        547.01        690.35       129.23 o
 -33   3   6        374.21        426.79       108.82 o
 -31   3   6        251.44         49.70        90.12 o
 -29   3   6       2106.10       2247.33       136.77 o
 -27   3   6       1674.86       1587.82        98.86 o
 -25   3   6       3868.78       3752.31       134.02 o
 -23   3   6        966.99       1021.88        83.35 o
 -21   3   6       1941.89       1980.60        68.06 o
 -19   3   6       2288.16       2386.56        65.74 o
 -17   3   6       4673.49       4517.14        87.55 o
 -15   3   6       2029.71       2022.55        56.26 o
 -13   3   6          7.56         13.27        30.22 o
 -11   3   6       2003.04       1781.41        86.83 o
  -9   3   6       4931.20       4536.74       138.63 o
  -7   3   6      22631.23      23432.07       694.60 o
  -5   3   6      11831.02      12290.44       278.91 o
   5   3   6       1693.61       1730.97       102.02 o
   7   3   6       1362.24       1335.91        74.69 o
   9   3   6       1336.60       1357.02        55.82 o
  11   3   6       1282.56       1255.94        60.19 o
  13   3   6       1513.20       1566.64        68.08 o
  15   3   6       7119.92       6806.89       172.80 o
  17   3   6       5741.60       5627.84       157.56 o
  19   3   6       3193.01       3271.49       129.35 o
  21   3   6       1105.18       1116.91        74.19 o
  23   3   6        641.97        634.98        52.65 o
  25   3   6        151.83        105.78        38.11 o
  27   3   6          3.38        -11.46        38.36 o
  29   3   6         60.24        -37.37        45.18 o
  31   3   6        146.55        220.36        83.32 o
 -28   4   6        676.73        666.54       164.94 o
 -24   4   6       2925.62       2877.02       212.55 o
 -22   4   6        556.68        744.00        92.56 o
 -20   4   6       1033.24        934.96        96.78 o
 -18   4   6        984.00       1051.19        96.10 o
 -16   4   6        629.89        487.06        72.02 o
 -14   4   6          0.44          6.41        44.29 o
 -12   4   6        309.04        292.63        52.90 o
 -10   4   6        120.94        119.17        41.36 o
  -8   4   6       5015.87       4876.31       158.08 o
  -6   4   6       2241.19       2195.90        86.70 o
  -4   4   6       2245.12       2109.20        85.68 o
  -2   4   6       1372.79       1393.22        72.11 o
   0   4   6       2850.55       2624.78       165.79 o
   2   4   6       5047.80       4654.39       158.71 o
   4   4   6       2689.48       2616.10        96.88 o
   6   4   6         55.93         12.65        34.00 o
   8   4   6       1114.19       1128.32        74.29 o
  10   4   6       1694.21       1653.01        97.26 o
  12   4   6       2427.32       2352.99        98.74 o
  14   4   6        538.06        419.19        53.62 o
  16   4   6       1082.33       1138.67       162.39 o
  18   4   6        771.74        621.03       178.54 o
  20   4   6        475.60        320.21        75.22 o
  22   4   6         50.02         71.67        50.20 o
  24   4   6        566.38        480.30       132.44 o
  26   4   6         16.94        -21.88       178.54 o
  28   4   6        293.48        227.85       171.74 o
 -27   5   6        914.66       1028.72       176.84 o
 -25   5   6        813.66        549.22       142.83 o
 -23   5   6       1014.54        765.17       146.23 o
 -21   5   6       1354.13       1164.75       166.64 o
 -19   5   6        499.75        299.26       107.12 o
 -17   5   6        406.86        210.85       103.72 o
 -15   5   6          0.64        153.03        90.12 o
 -13   5   6        311.03        222.85       108.82 o
 -11   5   6       3921.54       3899.53       262.71 o
  -9   5   6       1638.65       1547.61       110.98 o
  -7   5   6       2039.22       2001.76       130.08 o
  -5   5   6       2630.09       2677.72       108.83 o
  -3   5   6       2489.85       2799.52       168.90 o
  -1   5   6       3094.29       3035.17       116.09 o
   1   5   6       1484.75       1505.92        88.22 o
   3   5   6       1068.17       1255.36       103.96 o
   5   5   6         17.29         18.47        47.48 o
   7   5   6        360.26        332.39        87.98 o
   9   5   6       3222.54       3241.47       123.94 o
  11   5   6       1682.88       1700.54        99.13 o
  13   5   6       1463.38       1719.25       202.34 o
  15   5   6       2004.14       1846.26       218.50 o
  17   5   6       1468.75       1574.11       119.13 o
  19   5   6        942.96        949.22       158.98 o
  21   5   6        191.84         82.74        68.59 o
  23   5   6         31.07        -13.60       153.03 o
 -20   6   6         39.26         39.11       113.92 o
 -18   6   6         76.06        107.12       113.92 o
 -16   6   6         37.95         18.70        95.22 o
 -14   6   6        288.82        289.06       108.82 o
 -12   6   6        168.64         64.61        96.92 o
 -10   6   6          7.97        -54.22        54.22 o
  -8   6   6        260.80        261.42       113.92 o
  -6   6   6         28.19         32.68        60.00 o
  -4   6   6         52.65         83.93        53.52 o
  -2   6   6        178.44        132.35        54.11 o
   0   6   6         43.45        -12.12        46.91 o
   2   6   6          1.53        -46.47        46.47 o
   4   6   6         36.78        -44.14        59.79 o
   6   6   6          6.46        -31.14        63.05 o
   8   6   6        166.41        139.64        89.27 o
  10   6   6         71.18         71.42        96.92 o
  12   6   6          5.03          8.50       100.32 o
  14   6   6         29.28        207.44       119.03 o
  16   6   6        103.94         30.61       110.52 o
 -37   1   7       1366.75       1530.33       175.14 o
 -35   1   7       2367.96       2415.57       126.15 o
 -33   1   7       2278.02       2378.36       145.78 o
 -31   1   7       2052.18       2310.10        94.48 o
 -29   1   7       5983.13       6364.14       138.84 o
 -27   1   7        677.70        846.28       106.00 o
 -25   1   7       2001.33       2174.30        59.48 o
 -23   1   7       4438.55       4334.77        78.63 o
 -21   1   7         86.04        116.55        19.04 o
 -19   1   7       3211.61       3347.95        65.75 o
 -17   1   7       7601.52       7784.08       289.91 o
 -15   1   7      16707.96      18192.23       549.22 o
 -13   1   7      24294.99      25991.82       744.76 o
 -11   1   7       3459.92       2671.28       124.13 o
  -9   1   7      32336.29      32662.36       913.10 o
  -7   1   7      35397.61      38437.92       838.01 o
  -5   1   7      12590.24      13648.63       247.84 o
  -3   1   7       7498.63       8594.86       165.26 o
  -1   1   7         36.99         97.36        19.16 o
   1   1   7       6976.92       6882.58       122.11 o
   3   1   7        520.48        683.71        47.48 o
   5   1   7      18429.91      19135.40       356.83 o
   7   1   7      28464.31      29428.83       447.95 o
   9   1   7      16830.39      16531.85       306.48 o
  11   1   7      12185.44      11226.83       156.61 o
  13   1   7      17018.49      17101.57       177.53 o
  15   1   7       1683.82       1687.59        40.08 o
  17   1   7        337.57        326.33        21.97 o
  19   1   7       1388.95       1298.11        38.62 o
  21   1   7        315.96        273.24        24.53 o
  23   1   7        357.09        371.93        34.19 o
  25   1   7       4322.12       4500.78       110.46 o
  27   1   7       5524.19       5698.82       151.25 o
  29   1   7       2372.40       2408.92        91.52 o
  31   1   7       1087.13       1227.67       159.83 o
 -36   2   7        447.00        355.38       108.82 o
 -34   2   7        643.08        539.95        85.46 o
 -32   2   7        422.27        457.25        66.70 o
 -30   2   7        307.88        311.16        47.25 o
 -28   2   7        651.34        558.41        50.83 o
 -26   2   7        306.98        227.86        35.14 o
 -24   2   7         82.01         34.64        24.85 o
 -22   2   7         13.29         14.89        17.74 o
 -20   2   7        331.23        305.50        24.41 o
 -18   2   7       9088.50       8996.15       124.02 o
 -16   2   7       7740.09       7495.22       283.96 o
 -14   2   7       4641.19       4184.60       187.04 o
 -12   2   7       2755.51       2370.31       132.63 o
 -10   2   7       3032.29       3126.93        98.04 o
  -8   2   7       4630.46       4818.48       128.74 o
  -6   2   7       2582.67       2648.22        66.41 o
  -4   2   7        952.11       1222.34        48.82 o
  -2   2   7       7993.04       8295.28       230.70 o
   0   2   7       1189.69       1247.45       119.03 o
   2   2   7      46571.48      49339.97      1662.11 o
   4   2   7      13443.20      13394.23       222.79 o
   6   2   7       3064.81       2927.40        74.04 o
   8   2   7       5607.30       5822.69        94.78 o
  10   2   7       9129.74       9067.12       147.32 o
  12   2   7       2353.86       2294.97        56.55 o
  14   2   7         64.65         48.91        18.71 o
  16   2   7       1848.60       1878.05        57.66 o
  18   2   7       2378.28       2165.35        67.67 o
  20   2   7         34.74         27.62        23.12 o
  22   2   7        837.33        865.58        54.43 o
  24   2   7       2221.90       1955.50        76.86 o
  26   2   7        922.77        780.41        96.06 o
  28   2   7        645.25        607.47        88.97 o
  30   2   7       1003.68        986.52        91.83 o
 -33   3   7        884.39        953.91       141.13 o
 -31   3   7       1045.96       1078.90       114.26 o
 -29   3   7        565.63        523.78        85.33 o
 -27   3   7       1193.30       1051.30       125.56 o
 -25   3   7        444.18        454.50        61.33 o
 -23   3   7        447.77        340.43        62.44 o
 -21   3   7        549.12        502.41        41.74 o
 -19   3   7       2593.83       2448.22        66.54 o
 -17   3   7      15056.75      15488.29       207.53 o
 -15   3   7      10032.58       9702.76       199.41 o
 -13   3   7       3912.29       3984.50       181.94 o
 -11   3   7       3740.74       3497.58        99.42 o
  -9   3   7       5984.15       6027.25       170.13 o
  -7   3   7       5296.74       5388.57       154.50 o
  -5   3   7       1695.05       1418.11       102.02 o
   3   3   7      19399.60      19290.67       539.02 o
   5   3   7       5933.02       5610.49       155.18 o
   7   3   7       7299.48       7439.84       139.52 o
   9   3   7       5101.71       5252.41       113.28 o
  11   3   7      11494.49      11400.96       199.14 o
  13   3   7       1469.36       1491.04       105.34 o
  15   3   7          9.85         17.12        31.17 o
  17   3   7        562.12        457.08        87.05 o
  19   3   7        701.08        696.14        67.98 o
  21   3   7        466.18        387.09        52.20 o
  23   3   7       1199.18       1239.68        70.75 o
  25   3   7       1140.66       1185.91        71.15 o
  27   3   7       1725.17       1871.14        94.25 o
  29   3   7        927.45        948.62        85.41 o
  31   3   7        327.64        547.52       183.64 o
 -30   4   7         50.75         49.31        76.52 o
 -24   4   7        230.14        353.68       120.73 o
 -22   4   7        403.37        383.98        79.95 o
 -20   4   7         22.23         19.93        52.69 o
 -18   4   7       1093.73       1316.31       103.75 o
 -16   4   7       3428.54       3710.19       158.10 o
 -14   4   7       4048.77       4068.33       210.85 o
 -12   4   7       1270.49       1005.30        81.10 o
 -10   4   7       7353.42       7481.94       209.79 o
  -8   4   7       1055.15       1038.08        80.56 o
  -6   4   7        554.33        488.22        62.47 o
  -4   4   7       1169.37       1063.99        67.41 o
  -2   4   7          3.87         -1.94        34.25 o
   0   4   7        336.88        255.32        67.16 o
   2   4   7         74.21         54.96        44.34 o
   4   4   7       1718.12       1762.82       115.62 o
   6   4   7      12742.35      13383.37       275.05 o
   8   4   7       4348.73       4272.77       107.88 o
  10   4   7       5253.13       5238.98       145.46 o
  12   4   7       3435.60       3627.73       217.83 o
  14   4   7        536.71        554.89        93.52 o
  16   4   7        127.43        188.03        52.58 o
  18   4   7        232.83        228.36        62.04 o
  20   4   7         49.14        138.33        46.75 o
  22   4   7         97.71         16.12        45.73 o
  24   4   7        412.78        419.27        77.75 o
  26   4   7       2021.45       2262.01       273.76 o
  28   4   7       2154.47       2312.50       285.66 o
 -27   5   7         11.22        241.45       129.23 o
 -25   5   7          2.91         45.91       117.33 o
 -23   5   7          6.60         27.21        96.92 o
 -21   5   7         47.32        -25.51        85.02 o
 -19   5   7        146.32        108.82        95.22 o
 -17   5   7          3.10        105.42        90.12 o
 -15   5   7       1028.98        933.50       136.03 o
 -13   5   7          8.41        -41.94        50.33 o
 -11   5   7          7.29         58.73        51.09 o
  -9   5   7        839.50        693.86        81.34 o
  -7   5   7        392.27        348.21        62.88 o
  -5   5   7          5.18         55.67        38.64 o
  -3   5   7         68.08        100.37        42.32 o
  -1   5   7         47.54         31.78        41.41 o
   1   5   7       1564.03       1549.77        90.60 o
   3   5   7        213.94        223.37        59.51 o
   5   5   7        375.81        391.34        69.13 o
   7   5   7       1002.93        995.57        98.59 o
   9   5   7        424.14        380.60        76.48 o
  11   5   7        261.07        297.26        82.68 o
  13   5   7        409.79        467.06        91.51 o
  15   5   7         80.04        -29.99        73.93 o
  17   5   7         11.86         54.64        60.36 o
  19   5   7        306.01        214.47        99.47 o
  21   5   7         22.23         -8.79        63.72 o
  23   5   7        520.44        482.90       190.44 o
 -20   6   7        116.43        139.43       124.13 o
 -18   6   7        507.05        401.29       134.33 o
 -16   6   7        804.66        748.16       146.23 o
 -14   6   7        556.07        471.00       127.53 o
 -12   6   7       1615.86       1724.07       132.82 o
 -10   6   7        306.93        217.73        70.82 o
  -8   6   7       1072.24       1222.22       111.74 o
  -6   6   7        977.60        976.30       115.63 o
  -4   6   7         50.49         18.27        47.68 o
  -2   6   7          5.29          5.63        48.01 o
   0   6   7         12.19        -26.93        47.21 o
   2   6   7        262.07        232.90        61.31 o
   4   6   7       1408.99       1571.77       106.05 o
   6   6   7        556.64        550.91        95.22 o
   8   6   7        976.85       1043.97       116.61 o
  10   6   7       1014.16       1118.98       119.63 o
  12   6   7         96.12         78.22       103.72 o
  14   6   7        571.98        552.62       141.13 o
  16   6   7         38.18        175.14       115.63 o
 -34   0   8        230.30        251.31       167.49 o
 -32   0   8       1617.76       1722.32       100.21 o
 -30   0   8        137.86         93.72        42.45 o
 -28   0   8       1634.87       1841.01        92.14 o
 -26   0   8       5263.70       5536.66       119.80 o
 -24   0   8       3024.74       3156.33       145.05 o
 -22   0   8      13362.43      13414.63       229.12 o
 -20   0   8      15944.48      16497.50       264.48 o
 -18   0   8       4789.31       5218.43       205.74 o
 -16   0   8      42699.98      44811.49      1236.17 o
 -14   0   8       1853.73       1649.36       100.32 o
 -12   0   8       6345.19       7121.14       241.45 o
  -8   0   8      11235.16      11848.16       411.49 o
  -6   0   8      36122.21      42203.12      1299.08 o
  -4   0   8      19498.14      21717.10       693.75 o
  -2   0   8      65136.31      67550.50      1775.18 o
   0   0   8      72881.88      74317.97      1950.32 o
   2   0   8      26701.54      26728.08       948.81 o
   6   0   8      14450.70      15163.88       489.71 o
   8   0   8        222.62        209.56        25.28 o
  10   0   8       4564.54       4633.95       109.84 o
  12   0   8       2106.39       2201.39        73.89 o
  14   0   8       4587.64       4428.53       128.87 o
  16   0   8      13749.04      14016.93       269.38 o
  18   0   8      18649.91      18477.40       300.99 o
  20   0   8      10568.65      10792.16       202.80 o
  22   0   8      11131.49      10864.38       351.31 o
  24   0   8       4215.92       4154.79       168.90 o
  26   0   8       2251.08       2204.40       135.80 o
  28   0   8        412.46        317.51        75.58 o
  30   0   8        634.76        496.51       139.43 o
 -37   1   8         22.11         69.72        83.32 o
 -35   1   8        271.58        313.66        81.46 o
 -33   1   8        731.29        774.10        66.82 o
 -31   1   8         80.07        115.94        38.55 o
 -29   1   8        191.93         93.08        35.89 o
 -27   1   8         73.21         55.39        28.82 o
 -25   1   8        143.96         80.04        27.33 o
 -23   1   8        326.65        376.32        27.87 o
 -21   1   8        690.21        643.07        31.52 o
 -19   1   8       1353.73       1371.04        57.48 o
 -17   1   8       1858.21       1918.77       117.33 o
 -15   1   8       5480.89       6502.21       244.85 o
 -13   1   8       4099.34       4244.12       178.54 o
 -11   1   8       1079.93       1125.58       166.64 o
  -7   1   8       9385.39      11336.61       275.89 o
  -5   1   8        537.84        536.69        30.40 o
  -3   1   8       2961.67       4050.09        93.48 o
  -1   1   8       2816.21       2890.90        70.03 o
   1   1   8        976.50        910.78        42.44 o
   3   1   8         18.67         21.49        17.85 o
   5   1   8         29.62         23.05        12.11 o
   7   1   8       3710.07       3977.13        96.75 o
   9   1   8         10.74         11.23        14.43 o
  11   1   8        284.13        186.20        23.57 o
  13   1   8        461.89        416.36        27.46 o
  15   1   8       3568.72       3595.47        84.79 o
  17   1   8         25.63         21.29        19.12 o
  19   1   8       1007.40        994.92        39.79 o
  21   1   8       2576.05       2536.57        90.22 o
  23   1   8        353.02        433.72        50.93 o
  25   1   8       1278.69       1235.35       113.63 o
  27   1   8        183.78         84.10        53.43 o
  29   1   8         28.82          1.70        56.44 o
 -36   2   8        162.12        154.73        95.22 o
 -34   2   8       1482.51       1624.80       176.84 o
 -32   2   8        609.97        582.71        90.30 o
 -30   2   8        264.75        230.63        44.54 o
 -28   2   8         13.96          6.58        29.64 o
 -26   2   8       4246.71       4739.43       103.93 o
 -24   2   8       2898.01       2866.47        86.65 o
 -22   2   8       4499.83       4621.94        81.72 o
 -20   2   8      14840.41      15338.55       192.09 o
 -18   2   8       7109.18       6452.29       155.04 o
 -16   2   8       2456.36       2387.69       100.65 o
 -14   2   8       8477.88       8753.49       314.57 o
 -12   2   8        870.85        792.37        85.02 o
 -10   2   8       1156.72       1127.67        47.11 o
  -8   2   8        333.60        338.01        35.83 o
  -6   2   8       1096.63       1039.32        48.05 o
  -4   2   8       4051.45       3769.41        98.43 o
  -2   2   8       6832.81       6654.79       364.73 o
   0   2   8      61700.79      64609.45      1494.33 o
   2   2   8      54670.56      56912.89      1003.37 o
   4   2   8      13963.01      14580.65       243.18 o
   6   2   8       2957.40       2822.39        72.62 o
   8   2   8        152.83        131.54        19.96 o
  10   2   8       1868.26       1719.66        57.40 o
  12   2   8         88.83        155.68        23.79 o
  14   2   8       2456.53       2492.18        62.94 o
  16   2   8       3550.13       3801.64        83.27 o
  18   2   8       4191.25       4160.21       112.54 o
  20   2   8       7728.12       7608.20       144.68 o
  22   2   8       9266.37       9401.30       170.53 o
  24   2   8       2052.06       2207.85        81.54 o
  26   2   8        414.90        375.91        48.34 o
  28   2   8        604.37        575.48       117.21 o
 -33   3   8        135.59          6.80        74.82 o
 -31   3   8        537.72        436.99       100.32 o
 -29   3   8         24.41         10.92        58.28 o
 -27   3   8         92.70        145.96        47.38 o
 -25   3   8        995.71        821.42        73.55 o
 -23   3   8       2973.42       2850.27        95.81 o
 -21   3   8       3718.66       3711.27        94.59 o
 -19   3   8       3771.61       3543.83        79.55 o
 -17   3   8       3161.97       2966.73        89.71 o
 -15   3   8        163.00        185.57        40.13 o
 -13   3   8       1157.70       1066.54        65.28 o
 -11   3   8         14.26         21.23        23.91 o
  -9   3   8        406.88        348.69        37.02 o
  -7   3   8         17.34        -32.31        32.31 o
  -5   3   8        105.33        153.03        49.31 o
   1   3   8       6127.33       5837.36       205.74 o
   3   3   8      17493.65      17804.13       377.88 o
   5   3   8        125.21        107.77        29.45 o
   7   3   8        210.65        213.15        28.73 o
   9   3   8        327.50        367.25        34.96 o
  11   3   8        135.33        120.21        27.24 o
  13   3   8        933.94        767.29        58.68 o
  15   3   8         20.88         37.84        30.23 o
  17   3   8        227.60        178.85        39.66 o
  19   3   8       2042.12       1909.23        99.93 o
  21   3   8        619.91        587.66        59.52 o
  23   3   8        924.93        889.63        95.72 o
  25   3   8        845.40        785.23        59.51 o
  27   3   8         92.28         61.06        66.31 o
  29   3   8         12.93         14.21        62.50 o
 -30   4   8         76.10         28.91        68.01 o
 -22   4   8        308.98        296.43        84.17 o
 -20   4   8        493.49        508.11        79.62 o
 -18   4   8       1750.84       2094.06       126.81 o
 -16   4   8        797.45        893.51        86.57 o
 -14   4   8       4023.27       4068.55       155.09 o
 -12   4   8         37.64         26.52        38.42 o
 -10   4   8         12.57         -5.68        35.45 o
  -8   4   8        601.35        663.02        97.77 o
  -6   4   8       2771.14       2637.19        97.46 o
  -4   4   8        145.84        143.73        40.29 o
  -2   4   8        390.41        450.55        60.64 o
   0   4   8       2080.42       1936.72       153.03 o
   2   4   8       3966.25       3994.17       195.54 o
   4   4   8         29.70         34.53        45.25 o
   6   4   8         15.67        -21.11        33.87 o
   8   4   8         94.50         59.70        32.11 o
  10   4   8        103.95        101.58        37.45 o
  12   4   8        121.81        101.47        38.42 o
  14   4   8        366.27        366.29        54.34 o
  16   4   8        752.73        642.30       214.25 o
  18   4   8        665.71        487.51        60.03 o
  20   4   8       1658.32       1931.84       146.34 o
  22   4   8        635.88        505.73       128.08 o
  24   4   8         15.35        137.51        92.67 o
  26   4   8        128.77        287.36       164.94 o
 -25   5   8        571.61        624.03       144.53 o
 -23   5   8        750.84       1010.02       163.24 o
 -21   5   8       1750.97       1872.10       190.44 o
 -19   5   8       1034.72       1338.19       166.64 o
 -17   5   8       2574.14       2792.00       217.65 o
 -15   5   8        556.85       1064.43       142.83 o
 -13   5   8        421.68        627.44       119.03 o
 -11   5   8        728.50        604.04        80.31 o
  -9   5   8        125.99        143.14        52.74 o
  -7   5   8        194.96        167.97        56.17 o
  -5   5   8       1246.64       1115.74        79.83 o
  -3   5   8       2728.20       3013.35       117.77 o
  -1   5   8       4677.18       5008.39       151.46 o
   1   5   8       2032.90       2469.82       134.06 o
   3   5   8       2687.25       2573.65       139.46 o
   5   5   8       1139.04       1337.15       110.54 o
   7   5   8        240.70        324.30        69.74 o
   9   5   8        714.24        707.38        96.98 o
  11   5   8        468.78        346.63        65.60 o
  13   5   8         41.60         99.09        74.84 o
  15   5   8        353.15        280.96        77.66 o
  17   5   8       1490.76       1435.74       117.67 o
  19   5   8       1351.61       1186.24       113.26 o
  21   5   8        803.88        651.25        94.69 o
 -20   6   8         11.96        -95.22        95.22 o
 -18   6   8         10.94        -95.22        95.22 o
 -16   6   8          3.13          3.40        95.22 o
 -14   6   8         23.19          5.10        91.82 o
 -12   6   8         96.08        182.16        73.76 o
 -10   6   8         25.11         27.81       102.87 o
  -8   6   8          1.15         -9.62        57.86 o
  -6   6   8          5.27        -55.26        55.26 o
  -4   6   8         18.87         52.21        51.06 o
  -2   6   8         30.90         72.21        51.20 o
   0   6   8          0.59         36.96        48.94 o
   2   6   8          2.19          9.31        49.53 o
   4   6   8          0.64         29.54        49.81 o
   6   6   8         52.14         49.92        67.04 o
   8   6   8        258.92        287.29       116.48 o
  10   6   8          1.12         35.37        66.53 o
  12   6   8         18.41        205.74       119.03 o
  14   6   8          4.21        107.12       117.33 o
 -37   1   9         85.10         95.22        86.72 o
 -35   1   9          7.79         74.82        79.92 o
 -33   1   9        907.65        991.42        69.23 o
 -31   1   9       1439.56       1671.05        75.95 o
 -29   1   9       2822.43       3152.52        90.17 o
 -27   1   9       5707.87       6136.77       112.45 o
 -25   1   9      11049.88      11661.79       153.71 o
 -23   1   9       6199.05       6582.51       100.45 o
 -21   1   9       3802.43       4034.53        72.04 o
 -19   1   9       2494.55       2629.38       136.88 o
 -17   1   9       1305.34       1673.16       120.73 o
 -15   1   9        201.46        265.26        56.11 o
 -13   1   9        700.85        603.63        71.42 o
 -11   1   9      12057.41      12400.97       271.99 o
  -9   1   9      34289.71      37896.52       646.30 o
  -7   1   9      21212.14      23394.58       699.70 o
  -5   1   9      40365.61      46032.11       777.33 o
  -3   1   9      14042.85      15265.83       279.87 o
  -1   1   9       4077.57       4129.96        93.74 o
   1   1   9         46.52         46.64        16.32 o
   3   1   9          0.04         -9.58        24.99 o
   5   1   9        483.07        497.45        28.57 o
   7   1   9       6796.02       6675.83       165.94 o
   9   1   9      16367.76      16459.64       210.04 o
  11   1   9      26732.01      26441.49       345.76 o
  13   1   9       5884.89       5714.26       104.98 o
  15   1   9      14262.32      13933.94       191.27 o
  17   1   9       2857.36       2789.77        67.63 o
  19   1   9       2944.19       2738.22        70.26 o
  21   1   9        372.44        340.47        37.62 o
  23   1   9        315.55        261.89        51.69 o
  25   1   9       1589.42       1426.91       175.14 o
  27   1   9       1914.54       1861.93       305.22 o
  29   1   9        843.05        802.90       164.94 o
 -36   2   9         41.08         47.61        85.02 o
 -34   2   9        211.82        315.07        73.82 o
 -32   2   9       1419.27       1419.64        89.28 o
 -30   2   9        313.01        261.05        42.42 o
 -28   2   9        721.82        682.87        49.71 o
 -26   2   9        947.70       1008.93        55.25 o
 -24   2   9       1586.97       1583.49        55.36 o
 -22   2   9        339.82        268.37        27.25 o
 -20   2   9       1020.34        949.92        65.38 o
 -18   2   9       1190.65       1048.01        95.12 o
 -16   2   9          1.62        -20.69        20.69 o
 -14   2   9        756.77        523.71        78.22 o
 -12   2   9       2902.29       3179.69       158.13 o
 -10   2   9       3990.83       3802.11        94.12 o
  -8   2   9       6638.05       6377.80       117.66 o
  -6   2   9       6349.67       6160.81       120.27 o
  -4   2   9       4800.75       4970.53       122.52 o
  -2   2   9       1930.61       1743.79        85.21 o
   0   2   9        481.12        521.11        45.75 o
   2   2   9        445.38        485.05        57.02 o
   4   2   9        846.33        891.71        38.53 o
   6   2   9        321.93        362.10        26.29 o
   8   2   9       1460.60       1443.82        51.27 o
  10   2   9       1058.14        954.26        42.63 o
  12   2   9       7246.36       7580.33       130.88 o
  14   2   9       1157.32       1225.08        67.42 o
  16   2   9        622.83        624.56        62.97 o
  18   2   9       4145.34       3907.72       112.42 o
  20   2   9       1219.13        989.35        60.74 o
  22   2   9        109.18         40.93        33.72 o
  24   2   9        469.66        383.63        49.61 o
  26   2   9        449.15        375.10        51.40 o
  28   2   9         23.84         -6.80        61.21 o
 -33   3   9       1249.60       1188.56       149.63 o
 -31   3   9        236.32        219.62        72.01 o
 -29   3   9        866.09        902.01       167.72 o
 -27   3   9       1977.41       2058.81        96.31 o
 -25   3   9       1126.65       1053.28        63.17 o
 -23   3   9       2238.38       2250.68        97.12 o
 -21   3   9        501.61        449.02        45.75 o
 -19   3   9       4470.02       4217.41       112.04 o
 -17   3   9         71.19         87.85        29.39 o
 -15   3   9       1143.19       1037.21        65.28 o
 -13   3   9       1433.65       1373.75        74.98 o
 -11   3   9       4638.51       4235.65       113.12 o
  -9   3   9       1709.71       1765.43        89.57 o
  -7   3   9      20571.58      20848.21       632.54 o
  -5   3   9       7929.11       8515.44       307.77 o
  -1   3   9        624.46        549.22        83.32 o
   1   3   9          6.02         38.41        25.72 o
   3   3   9        965.64       1111.59       131.35 o
   5   3   9       2251.54       2177.26        79.52 o
   7   3   9         84.83         56.60        23.62 o
   9   3   9       8677.14       8817.96       164.46 o
  11   3   9       3386.96       3186.71        90.54 o
  13   3   9       3641.27       3529.63       136.99 o
  15   3   9       1834.51       1712.93       109.26 o
  17   3   9       1753.22       1672.81        94.10 o
  19   3   9        964.76        930.57        73.00 o
  21   3   9        706.80        547.59        53.80 o
  23   3   9         53.72          8.59        37.56 o
  25   3   9         29.21         47.41        40.51 o
  27   3   9         14.40        -19.07        58.23 o
  29   3   9        659.97        452.30       163.24 o
 -30   4   9       1347.94       1642.56       180.24 o
 -28   4   9       1596.36       1838.10       168.34 o
 -22   4   9        317.52        421.62        76.99 o
 -20   4   9        298.68        225.26       110.52 o
 -18   4   9        275.29        332.49        69.13 o
 -16   4   9          2.14         15.87        47.80 o
 -14   4   9       1383.40       1607.02       110.01 o
 -12   4   9       1212.58       1189.74        72.48 o
 -10   4   9       5655.46       5937.70       186.96 o
  -8   4   9      11154.45      11064.71       231.65 o
  -6   4   9       5574.44       5842.78       151.18 o
  -4   4   9       8795.49       8975.39       244.08 o
  -2   4   9       1535.52       1571.14       139.43 o
   0   4   9       2507.00       2984.15       187.04 o
   2   4   9         78.40          8.50        56.11 o
   4   4   9         17.97          4.86        44.89 o
   6   4   9       1991.71       1924.40       157.28 o
   8   4   9       1025.83       1076.59        71.98 o
  10   4   9       3791.57       4149.48       131.75 o
  12   4   9       3420.28       3687.91       124.39 o
  14   4   9       3449.12       3364.39       122.21 o
  16   4   9       3455.19       3025.92       147.08 o
  18   4   9       1878.52       1564.11       112.27 o
  20   4   9        503.80        430.85        61.52 o
  22   4   9         24.32         45.86        45.33 o
  24   4   9        302.89        229.72       156.43 o
  26   4   9        412.97        362.18       180.24 o
 -25   5   9        431.46        283.96       127.53 o
 -23   5   9        180.09        100.32       105.42 o
 -21   5   9          4.38        -74.82        85.02 o
 -19   5   9        143.07        -45.91        79.92 o
 -17   5   9         47.98        -22.10        78.22 o
 -15   5   9        380.24        423.39       103.72 o
 -13   5   9         47.45         93.52        81.62 o
 -11   5   9        434.97        250.35        62.38 o
  -9   5   9       1246.93       1011.45        93.92 o
  -7   5   9        287.97        383.55        67.30 o
  -5   5   9        834.25        793.60       152.59 o
  -3   5   9        349.33        337.85        55.41 o
  -1   5   9          2.82        -27.49        38.56 o
   1   5   9         69.93         30.81        49.80 o
   3   5   9          0.90         50.58        54.70 o
   5   5   9        273.36        262.03        96.92 o
   7   5   9        436.06        418.14        65.96 o
   9   5   9        681.37        724.47        80.99 o
  11   5   9        594.00        565.64        75.28 o
  13   5   9        719.49        827.88       106.22 o
  15   5   9         10.82         81.60        51.07 o
  17   5   9         59.51         79.92        73.12 o
  19   5   9         28.82        -21.12        56.05 o
  21   5   9          0.36       -102.02       147.93 o
 -18   6   9          2.33         83.32       105.42 o
 -16   6   9          1.77         45.91        96.92 o
 -14   6   9         80.60        176.84       100.32 o
 -12   6   9        237.10        201.28        73.76 o
 -10   6   9       1433.27       1312.46       118.74 o
  -8   6   9       1271.14       1548.31       192.99 o
  -6   6   9       1036.41        856.20        96.65 o
  -4   6   9       1074.35       1040.86       106.95 o
  -2   6   9       1028.29       1003.63        86.86 o
   0   6   9         20.11        -22.43        48.40 o
   2   6   9         27.88         76.23        53.42 o
   4   6   9         13.82        -13.00        51.29 o
   6   6   9        284.12        224.72        61.06 o
   8   6   9        447.29        451.78        86.54 o
  10   6   9        981.57        894.64       243.15 o
  12   6   9       1369.76       1579.64       187.04 o
  14   6   9        453.01        566.22       146.23 o
 -34   0  10       4519.66       4995.68       292.46 o
 -32   0  10       3709.35       4148.98       133.08 o
 -30   0  10       2703.57       3096.56       111.59 o
 -28   0  10       2864.39       3290.05       122.72 o
 -26   0  10          7.23          1.80        29.25 o
 -24   0  10      11783.47      12003.78       193.38 o
 -22   0  10        533.88        561.44        38.67 o
 -20   0  10       9236.21      10122.41       260.92 o
 -18   0  10      27441.60      31803.67       909.70 o
 -16   0  10      15448.17      17144.80       520.31 o
 -14   0  10      16328.88      17331.85       522.01 o
 -12   0  10      54489.44      56775.27      1499.72 o
 -10   0  10      10165.22      11470.95       445.50 o
  -8   0  10       3745.39       3528.50       109.37 o
  -6   0  10      44822.10      51483.73      1586.44 o
  -4   0  10        518.05        548.77        39.94 o
  -2   0  10       8616.88       8945.63       280.56 o
   0   0  10        765.87        542.42        51.01 o
   4   0  10      40119.68      37365.92      1119.69 o
   6   0  10       5963.39       5547.21       150.98 o
   8   0  10      47128.64      48169.29      1358.59 o
  10   0  10      18903.85      18890.92       533.92 o
  12   0  10       2658.65       2592.41        71.51 o
  14   0  10        588.58        533.39        81.88 o
  16   0  10       4664.76       4637.51       127.71 o
  18   0  10       8036.95       7512.90       178.44 o
  20   0  10        336.15        256.83        95.22 o
  22   0  10       1339.37       1190.81        96.01 o
  24   0  10       5285.51       5437.78       304.37 o
  26   0  10       4946.00       5623.12       323.07 o
  28   0  10       3633.23       4102.99       290.76 o
 -37   1  10          6.20        -76.52        85.02 o
 -35   1  10        247.29        467.60       110.52 o
 -33   1  10        409.76        400.80        52.38 o
 -31   1  10         41.13         -1.25        36.47 o
 -29   1  10        338.70        322.30        43.73 o
 -27   1  10         62.92         18.76        26.22 o
 -25   1  10        246.78        180.32        26.12 o
 -23   1  10         14.34         -1.39        17.42 o
 -21   1  10       3174.45       3161.20        81.99 o
 -19   1  10        116.10        158.49        31.42 o
 -17   1  10        334.22        287.54        35.23 o
 -15   1  10        323.53        358.78        64.61 o
 -13   1  10        237.37        182.08        26.18 o
 -11   1  10       4070.52       4764.56       126.74 o
  -9   1  10        790.84        931.98        46.75 o
  -7   1  10       3139.80       3637.49        79.23 o
  -5   1  10       1065.44       1240.41        52.52 o
  -3   1  10        380.27        380.06        38.25 o
  -1   1  10       8530.33       9418.36       155.04 o
   1   1  10       3211.50       3217.77       114.78 o
   3   1  10        960.24        956.45        42.35 o
   5   1  10       5317.63       5601.77       129.25 o
   7   1  10         50.18         55.39        15.16 o
   9   1  10        215.70        219.98        23.45 o
  11   1  10        299.67        281.06        35.25 o
  13   1  10        573.01        516.62        35.22 o
  15   1  10         65.42         77.17        21.83 o
  17   1  10         25.60         35.67        23.47 o
  19   1  10        106.73         50.99        25.97 o
  21   1  10        464.32        387.87        44.63 o
  23   1  10         14.36        -34.62        43.66 o
  25   1  10        378.60        469.36        79.63 o
  27   1  10        213.43         67.09        63.69 o
  29   1  10        216.38        260.16        91.82 o
 -34   2  10       2041.98       2067.15       186.19 o
 -32   2  10       3035.15       3237.60       119.19 o
 -30   2  10        192.01        147.97        39.42 o
 -28   2  10        125.34        103.15        33.72 o
 -26   2  10        155.51        135.53        28.50 o
 -24   2  10         43.72         14.01        23.34 o
 -22   2  10        675.99        771.80        43.49 o
 -20   2  10        346.19        436.41        83.50 o
 -18   2  10       4816.75       4798.10       130.62 o
 -16   2  10      30558.04      31100.43       461.62 o
 -14   2  10      26313.26      27019.85       618.08 o
 -12   2  10      10014.65       9906.95       220.29 o
 -10   2  10       4872.61       4510.54       114.10 o
  -8   2  10       1274.55       1320.77        94.49 o
  -6   2  10         15.17         23.73        17.69 o
  -4   2  10        203.56        211.06        31.23 o
  -2   2  10       5675.82       5862.81       115.38 o
   0   2  10      14160.49      15217.19       495.66 o
   2   2  10       6168.48       6163.96       122.41 o
   4   2  10       4481.15       4474.65       104.06 o
   6   2  10      18091.77      19305.22       304.67 o
   8   2  10      11092.47      11347.23       174.18 o
  10   2  10       5894.18       6130.47       112.74 o
  12   2  10       6428.64       6386.69       118.62 o
  14   2  10       1581.55       1511.11        63.37 o
  16   2  10       1297.70       1224.71        58.62 o
  18   2  10       3509.81       3007.87       141.63 o
  20   2  10       3106.56       2961.58       118.65 o
  22   2  10       1317.14       1304.16        72.18 o
  24   2  10        929.89        906.09       101.61 o
  26   2  10        610.93        511.51        61.62 o
  28   2  10       2420.86       2147.56       168.34 o
 -33   3  10        310.43        256.77        77.43 o
 -31   3  10        134.07         92.90        66.68 o
 -29   3  10         28.75         49.34        55.89 o
 -27   3  10          7.01        -42.52        44.26 o
 -25   3  10        169.64        187.44        40.34 o
 -23   3  10        205.50        142.58        35.39 o
 -21   3  10        202.23        195.99        44.18 o
 -19   3  10         39.62         17.00        36.29 o
 -17   3  10       1780.24       1771.94        80.07 o
 -15   3  10       4234.50       4285.39       104.62 o
 -13   3  10       6222.06       6134.35       147.09 o
 -11   3  10       1210.00       1352.46       108.05 o
  -9   3  10        310.79        317.16        44.50 o
  -7   3  10       1888.64       1924.89       175.99 o
  -5   3  10       1537.54       1719.07       132.63 o
  -3   3  10          2.52        -25.79        41.66 o
  -1   3  10       2900.44       2815.02       119.03 o
   1   3  10         48.29         56.93        26.96 o
   3   3  10       1459.88       1380.38       102.67 o
   5   3  10       2593.63       2537.38        76.42 o
   7   3  10       4336.96       4426.99       122.69 o
   9   3  10       5289.21       5454.03       122.49 o
  11   3  10       2470.29       2594.35        83.25 o
  13   3  10       1962.29       2066.14        86.66 o
  15   3  10         85.68         60.91        46.96 o
  17   3  10        215.22        180.06        41.83 o
  19   3  10        631.95        438.28        56.42 o
  21   3  10       1024.17        890.73        65.89 o
  23   3  10        522.03        433.78        54.17 o
  25   3  10        335.64        221.18        59.61 o
  27   3  10       1171.56       1035.73       112.92 o
  29   3  10        644.22        601.93       193.84 o
 -30   4  10         94.68         81.62        88.42 o
 -28   4  10        222.13        414.89       108.82 o
 -22   4  10        158.71        110.52       102.02 o
 -20   4  10         21.63         89.67        56.87 o
 -18   4  10        457.40        422.28        72.56 o
 -16   4  10        551.80        531.63        71.87 o
 -14   4  10       1436.71       1295.52        97.99 o
 -12   4  10        727.97        709.15        75.14 o
 -10   4  10        746.51        686.82        71.53 o
  -8   4  10       1038.59        977.33        67.78 o
  -6   4  10       1706.99       1589.53        89.45 o
  -4   4  10         23.21          0.00        56.11 o
  -2   4  10        796.86        685.25       108.82 o
   0   4  10       1964.68       1409.60       139.43 o
   2   4  10       1507.74       1475.92       134.33 o
   4   4  10       3993.50       4015.12       166.08 o
   6   4  10        422.01        418.50        78.60 o
   8   4  10        518.00        422.27        52.77 o
  10   4  10        288.43        180.42        57.67 o
  12   4  10         14.02          0.53        35.86 o
  14   4  10        296.40        325.60        54.00 o
  16   4  10        228.86        134.86        54.18 o
  18   4  10        333.54        206.68        50.91 o
  20   4  10        843.11        727.95        72.49 o
  22   4  10        244.74        281.36        81.62 o
  24   4  10        215.56         59.18        74.82 o
 -23   5  10        250.94        319.67       119.03 o
 -21   5  10        252.05        324.77       113.92 o
 -19   5  10        644.79        516.91       122.43 o
 -17   5  10       1382.88       1542.23       170.04 o
 -15   5  10       2243.69       2540.35       192.14 o
 -13   5  10       1215.96       1525.23       161.53 o
 -11   5  10       2279.08       2152.08       176.84 o
  -9   5  10       1407.54       1319.57       187.04 o
  -7   5  10        255.40        212.50        68.52 o
  -5   5  10         28.47          8.16        39.36 o
  -3   5  10         52.57         11.99        40.93 o
  -1   5  10        780.58        794.26       217.65 o
   1   5  10       1226.46       1200.65       105.81 o
   3   5  10       1805.70       1960.72       336.67 o
   5   5  10       2262.18       2233.33       326.47 o
   7   5  10       3434.50       3451.26       185.85 o
   9   5  10       1481.35       1462.53       125.82 o
  11   5  10       1291.12       1268.93       125.89 o
  13   5  10         54.46        -39.82        75.18 o
  15   5  10          8.11          0.37        50.23 o
  17   5  10          2.87         81.73        99.47 o
  19   5  10        163.68        272.51        94.37 o
  21   5  10        181.41        290.76       181.94 o
 -18   6  10         22.36         42.51       107.12 o
 -16   6  10         32.39         95.22       102.02 o
 -14   6  10          3.70        -61.21        83.32 o
 -12   6  10         44.93         84.94        67.73 o
 -10   6  10          3.31        -45.58        61.28 o
  -8   6  10         63.05        -37.41        61.32 o
  -6   6  10          2.78         36.93        65.46 o
  -4   6  10        115.93         34.42        53.12 o
  -2   6  10          0.90        -24.87        47.67 o
   0   6  10         40.60         34.57        62.79 o
   2   6  10         13.61         -3.86        54.40 o
   4   6  10         18.10          5.85        51.33 o
   6   6  10         56.42         91.78        69.70 o
   8   6  10         12.08         -4.23        66.53 o
  10   6  10        108.96         73.97        79.35 o
  12   6  10         54.11        144.53       115.63 o
 -37   1  11         25.85        -51.01        79.92 o
 -35   1  11         23.23         34.27       164.94 o
 -33   1  11        179.10        142.28        45.26 o
 -31   1  11         10.07        -34.20        34.20 o
 -29   1  11        503.61        532.96        50.14 o
 -27   1  11       2374.75       2520.22        75.14 o
 -25   1  11       5160.23       5663.44       109.68 o
 -23   1  11       6687.24       7260.77       140.57 o
 -21   1  11       2229.31       2456.99        73.38 o
 -19   1  11      10253.52      10605.44       215.73 o
 -17   1  11        858.44        855.61        59.64 o
 -15   1  11        617.22        692.05        83.32 o
 -13   1  11          5.53         55.11        44.65 o
 -11   1  11       2343.17       2549.03        77.17 o
  -9   1  11      11189.62      12723.75       226.28 o
  -7   1  11      20433.88      22422.68       299.61 o
  -5   1  11      15144.93      14860.92       207.93 o
  -3   1  11       8696.58       8206.12       138.75 o
  -1   1  11       7448.86       7206.79       127.51 o
   1   1  11      23237.95      23222.29       408.96 o
   3   1  11       8382.21       8456.43       164.75 o
   5   1  11       2047.95       2028.12        63.81 o
   7   1  11        176.31        193.53        20.47 o
   9   1  11       2168.99       2246.31        70.19 o
  11   1  11      10146.66      10434.67       163.99 o
  13   1  11       1673.92       1574.17        53.31 o
  15   1  11       6297.98       6299.75       120.74 o
  17   1  11       8835.45       8859.60       154.57 o
  19   1  11       4550.54       4497.36       114.99 o
  21   1  11       3653.09       3396.95       125.08 o
  23   1  11       2461.33       2359.42       114.46 o
  25   1  11        877.82        827.17        93.42 o
  27   1  11          2.80        -23.94        57.56 o
 -34   2  11         50.73        262.37        81.62 o
 -32   2  11        244.99        169.57        46.02 o
 -30   2  11          8.63        -19.02        31.43 o
 -28   2  11        907.58        852.44        54.73 o
 -26   2  11        863.37        865.70        63.78 o
 -24   2  11       1044.69       1007.66        55.97 o
 -22   2  11       3061.38       2995.94       152.72 o
 -20   2  11       3096.30       2952.33       104.24 o
 -18   2  11       3127.18       3060.46       115.38 o
 -16   2  11      16505.95      15932.61       449.72 o
 -14   2  11       1473.71       1431.40        72.43 o
 -12   2  11        463.51        455.82        81.62 o
 -10   2  11         23.86         17.07        21.51 o
  -8   2  11        414.21        369.65        49.31 o
  -6   2  11       2843.60       2953.93        71.47 o
  -4   2  11       5427.85       5428.77        87.82 o
  -2   2  11       2145.47       2348.29        56.28 o
   0   2  11       7661.62       7925.96       140.57 o
   2   2  11       9957.49      10833.95       214.93 o
   4   2  11      16173.97      16900.42       272.80 o
   6   2  11       1180.40       1209.65        52.58 o
   8   2  11          5.96         20.30        21.09 o
  10   2  11         71.70         37.13        25.64 o
  12   2  11          7.84          2.22        21.68 o
  14   2  11       1550.77       1370.26        57.10 o
  16   2  11       1305.26       1226.34        71.21 o
  18   2  11       1280.01       1115.42        64.16 o
  20   2  11       1565.43       1493.68        73.82 o
  22   2  11       1568.51       1567.13        79.03 o
  24   2  11       1223.27       1109.23       149.35 o
  26   2  11          4.94          9.29        42.59 o
 -33   3  11        245.57        281.68        86.50 o
 -31   3  11         97.96        125.89        72.35 o
 -29   3  11         23.72         92.24        52.19 o
 -27   3  11        401.80        340.11        51.33 o
 -25   3  11       3666.15       3702.54       106.26 o
 -23   3  11       2181.97       2412.18        83.23 o
 -21   3  11       1501.82       1363.24        83.03 o
 -19   3  11       3690.36       3565.26       190.44 o
 -17   3  11       8189.82       8123.02       184.86 o
 -15   3  11       1060.47       1019.08        66.25 o
 -13   3  11       1009.97        933.59        76.53 o
 -11   3  11        169.94        103.77        42.90 o
  -9   3  11       5444.21       5469.07       140.32 o
  -7   3  11       1031.67        927.74        62.26 o
  -5   3  11       4731.16       5232.03       244.85 o
  -3   3  11       6612.80       6758.63       183.19 o
  -1   3  11       3427.92       3373.15        95.30 o
   1   3  11       4811.68       5076.94       126.96 o
   3   3  11      28669.41      31019.78      1013.42 o
   5   3  11       2145.66       2037.80       185.76 o
   7   3  11       1330.63       1179.70        59.97 o
   9   3  11        574.20        558.25        59.88 o
  11   3  11       1195.96       1177.06        62.00 o
  13   3  11       3049.16       3193.26       110.70 o
  15   3  11        899.09        791.16       120.92 o
  17   3  11       2421.87       2438.84       106.73 o
  19   3  11       3171.65       3165.73       136.18 o
  21   3  11       1030.93       1102.71       128.06 o
  23   3  11       1896.37       1737.85        87.56 o
  25   3  11        557.95        408.20        83.93 o
  27   3  11        458.85        449.81        90.64 o
 -30   4  11        161.84        180.24        91.82 o
 -28   4  11        159.07         62.91        79.92 o
 -26   4  11       1126.31       1654.46       161.53 o
 -22   4  11       2363.49       2331.20       202.34 o
 -20   4  11       3799.25       4387.02       177.75 o
 -18   4  11       1800.43       1812.40       120.62 o
 -16   4  11        325.26        226.17        60.28 o
 -14   4  11        227.13        285.87        60.36 o
 -12   4  11        400.82        242.59        54.22 o
 -10   4  11         63.65         37.38        43.36 o
  -8   4  11       1719.98       1679.17       137.25 o
  -6   4  11        856.60        785.57       113.92 o
  -4   4  11       3661.95       3664.29       207.44 o
  -2   4  11       2051.56       2116.96       164.94 o
   0   4  11       6959.83       7297.98       316.27 o
   2   4  11       2785.36       2732.49       188.74 o
   4   4  11       1723.90       1623.85       153.03 o
   6   4  11        784.09        807.65        77.34 o
   8   4  11        116.05        110.07        41.50 o
  10   4  11         33.12         21.99        46.12 o
  12   4  11        197.53        114.18        51.64 o
  14   4  11        745.70        768.99        97.77 o
  16   4  11       1015.43       1042.06       106.34 o
  18   4  11        295.81        318.31        59.33 o
  20   4  11       1663.59       1703.02       100.45 o
  22   4  11        535.20        297.98       170.89 o
  24   4  11        590.51        607.03       188.74 o
 -23   5  11        231.89        139.43       115.63 o
 -21   5  11        823.10        758.36       137.73 o
 -19   5  11          9.02         39.11        86.72 o
 -17   5  11        301.24        382.58       105.42 o
 -15   5  11        222.40        127.53        86.72 o
 -13   5  11         71.40         11.90        78.22 o
 -11   5  11         65.63        105.80        54.62 o
  -9   5  11         12.97         -4.87        52.21 o
  -7   5  11        634.65        672.94        90.27 o
  -5   5  11        755.99        706.93        69.61 o
  -3   5  11        157.43         66.26        52.89 o
  -1   5  11         25.51         95.55        55.82 o
   1   5  11        583.10        329.40        83.32 o
   3   5  11          4.37        -12.67        49.81 o
   5   5  11         81.37        161.53        90.12 o
   7   5  11         30.77         28.91        83.32 o
   9   5  11        224.20        223.42        81.62 o
  11   5  11         16.46         33.33        73.57 o
  13   5  11         16.94        -57.13        70.74 o
  15   5  11        294.60        321.62       101.46 o
  17   5  11        126.99        141.79       113.07 o
  19   5  11         10.24        146.23       161.53 o
 -18   6  11        278.57        265.26       122.43 o
 -16   6  11        305.35        219.35       110.52 o
 -14   6  11         49.92        -34.01        86.72 o
 -12   6  11         64.63         17.85        97.77 o
 -10   6  11         76.19         27.92        65.52 o
  -8   6  11        447.07        469.54        85.14 o
  -6   6  11       1221.57       1310.70        97.62 o
  -4   6  11        465.79        421.51        68.88 o
  -2   6  11        572.53        570.39        74.70 o
   0   6  11       1029.09        986.92        89.92 o
   2   6  11       1091.39       1110.07        94.04 o
   4   6  11        385.14        312.64        66.71 o
   6   6  11         76.21        172.92        76.28 o
   8   6  11         12.16         -1.70        64.63 o
  10   6  11        197.31        243.15       122.43 o
 -34   0  12       1385.20       1447.20       113.24 o
 -32   0  12       2393.42       2865.12       139.03 o
 -30   0  12       2265.55       2461.49       114.32 o
 -28   0  12       2708.60       3137.12       121.82 o
 -26   0  12       5111.46       5755.92       149.82 o
 -24   0  12      11068.00      11304.75       208.45 o
 -22   0  12      10725.67      10528.33       281.05 o
 -20   0  12       3154.06       3136.03       199.79 o
 -18   0  12        141.26        114.78        29.05 o
 -16   0  12       4077.75       4524.68       198.94 o
 -14   0  12      15229.36      15708.00       472.70 o
 -12   0  12       4903.98       4820.20       147.64 o
 -10   0  12      16365.30      18699.16       414.37 o
  -8   0  12      25222.89      26521.77       561.54 o
  -6   0  12       9286.40       9084.77       251.76 o
  -4   0  12      17031.52      18373.99       323.43 o
  -2   0  12      19894.29      20650.91       421.42 o
   0   0  12        514.98        585.49        42.57 o
   2   0  12         34.61         17.00        32.31 o
   4   0  12       2469.66       2696.56       111.37 o
   6   0  12       1189.30        994.52        71.39 o
   8   0  12      18934.96      20120.94       347.44 o
  10   0  12       5552.10       5755.10       135.61 o
  12   0  12      25576.48      26221.76       564.66 o
  14   0  12       3087.23       2831.62       124.54 o
  16   0  12       1923.47       2000.06       216.80 o
  18   0  12       3394.14       3228.85       165.79 o
  20   0  12        100.58          6.74        49.07 o
  22   0  12        125.34         17.00        98.62 o
  24   0  12        996.35        872.29       156.43 o
  26   0  12        422.92        375.78       136.03 o
 -37   1  12       1519.59       1657.86       183.64 o
 -35   1  12        244.08        176.88        84.17 o
 -33   1  12        387.38        390.26        54.92 o
 -31   1  12       1042.37       1168.16        91.48 o
 -29   1  12         83.20        124.12        53.99 o
 -27   1  12          7.23        -13.38        25.29 o
 -25   1  12        279.69        248.03        35.36 o
 -23   1  12        452.62        463.67        45.48 o
 -21   1  12       1160.27       1066.90        66.36 o
 -19   1  12        143.06        140.98        34.54 o
 -17   1  12       2820.78       2843.89        95.38 o
 -15   1  12       6611.46       6823.85       169.34 o
 -13   1  12         24.05         53.30        25.83 o
 -11   1  12       2268.76       2377.52        81.26 o
  -9   1  12       2857.67       3083.59        93.78 o
  -7   1  12        295.06        407.95        29.78 o
  -5   1  12        921.01       1155.75        34.89 o
  -3   1  12         70.03         51.14        16.90 o
  -1   1  12        760.06        675.46        29.97 o
   1   1  12          4.68         15.52        14.27 o
   3   1  12        716.30        796.31        35.56 o
   5   1  12        262.93        259.05        25.56 o
   7   1  12       1786.19       1865.54        55.44 o
   9   1  12        984.52        885.18        49.14 o
  11   1  12       3948.03       4080.38        91.61 o
  13   1  12       2156.67       2150.60        75.51 o
  15   1  12       1465.18       1491.32        60.08 o
  17   1  12        943.66       1001.99       119.77 o
  19   1  12        164.89        134.47        62.09 o
  21   1  12        265.83        187.34        51.31 o
  23   1  12         10.08         50.45        50.09 o
  25   1  12         91.56         15.95        60.45 o
  27   1  12          6.89         90.12        86.72 o
 -36   2  12        593.92        768.57       188.74 o
 -34   2  12        114.61         95.35        90.12 o
 -32   2  12       1710.58       1934.92       136.18 o
 -30   2  12       3200.31       3372.67       121.49 o
 -28   2  12       1779.37       1806.50        71.47 o
 -26   2  12       3545.92       3775.25       111.50 o
 -24   2  12       2134.48       2382.45       105.06 o
 -22   2  12        569.03        531.52        58.09 o
 -20   2  12         80.64         81.26        41.36 o
 -18   2  12       1380.08       1261.79        63.09 o
 -16   2  12       8003.34       8034.33       187.59 o
 -14   2  12        100.33        101.56        27.30 o
 -12   2  12        608.93        531.23        40.83 o
 -10   2  12       7412.82       7218.06       260.16 o
  -8   2  12      17893.58      18982.90       561.12 o
  -6   2  12      15078.39      15851.65       214.18 o
  -4   2  12      17907.88      18181.46       262.27 o
  -2   2  12        443.21        386.14        51.03 o
   0   2  12          9.10         -5.14        15.06 o
   2   2  12       2026.08       2030.72       118.30 o
   4   2  12       7105.93       7678.16       142.07 o
   6   2  12       2253.21       2381.78        67.26 o
   8   2  12       1180.62       1075.06        70.01 o
  10   2  12       7314.66       7813.05       183.29 o
  12   2  12       7880.53       7867.43       141.65 o
  14   2  12       2287.78       2253.71        73.23 o
  16   2  12       2975.00       2906.26       113.54 o
  18   2  12        630.22        674.34        55.77 o
  20   2  12        267.84        212.81        40.24 o
  22   2  12        245.11        188.99        64.87 o
  24   2  12        721.82        719.85        71.60 o
  26   2  12       2548.25       2543.75       178.54 o
 -33   3  12        427.16        307.83       181.09 o
 -31   3  12        542.64        381.45        82.47 o
 -29   3  12       1772.05       2019.88       116.31 o
 -27   3  12       1817.25       1936.17        93.79 o
 -25   3  12         56.29         38.23        34.40 o
 -23   3  12        609.21        586.78        49.76 o
 -21   3  12         10.90        -16.47        36.37 o
 -19   3  12       2391.51       1784.81       116.46 o
 -17   3  12       2154.59       2131.55        92.29 o
 -15   3  12        624.62        460.99        65.32 o
 -13   3  12       1672.99       1672.28        94.79 o
 -11   3  12       5948.38       5513.35       139.94 o
  -9   3  12       1721.50       1614.38        79.14 o
  -7   3  12      12580.01      12534.07       251.24 o
  -5   3  12       5046.02       4747.32       161.71 o
  -3   3  12       1671.15       1725.12        73.02 o
  -1   3  12         10.90          3.14        20.79 o
   1   3  12        855.84        897.79        49.79 o
   3   3  12       2760.97       3140.64        96.18 o
   5   3  12       6350.62       6578.39       140.04 o
   7   3  12       2259.61       2498.94        82.44 o
   9   3  12       3208.85       3563.70        99.93 o
  11   3  12       2735.25       2927.98       105.59 o
  13   3  12       2701.37       2756.61       105.83 o
  15   3  12       1652.76       1705.45        86.40 o
  17   3  12        725.05        743.05        70.20 o
  19   3  12        543.89        419.29        58.51 o
  21   3  12        149.38        193.58        52.39 o
  23   3  12        437.20        304.49        67.51 o
  25   3  12        456.36        386.87        78.70 o
  27   3  12       1309.96        996.42       202.34 o
 -30   4  12        437.71        226.15       100.32 o
 -28   4  12        193.81         17.00        76.52 o
 -26   4  12         71.40         71.30        53.75 o
 -20   4  12         31.08         96.92        88.42 o
 -18   4  12        945.44        902.12        90.48 o
 -16   4  12       2740.50       3004.28       142.44 o
 -14   4  12       1314.75       1394.71       107.97 o
 -12   4  12       1075.21       1016.44        89.57 o
 -10   4  12       2777.72       2371.17       161.53 o
  -8   4  12       1274.46       1379.90       103.07 o
  -6   4  12       1687.45       1538.83       159.83 o
  -4   4  12        132.07        263.56        86.72 o
  -2   4  12          3.56         -5.10        59.51 o
   0   4  12        871.01        782.17       119.03 o
   2   4  12        210.85        153.03        71.42 o
   4   4  12        842.52        452.30       102.02 o
   6   4  12       2612.25       2903.42       114.33 o
   8   4  12        345.62        441.58        72.82 o
  10   4  12       3984.93       3984.86       136.52 o
  12   4  12       2430.86       2588.88       112.80 o
  14   4  12       1097.07        941.10       101.17 o
  16   4  12          4.32        -16.50        39.16 o
  18   4  12        174.70        159.45        53.32 o
  20   4  12          0.68         10.66        57.69 o
  22   4  12        166.98         15.11        63.19 o
  24   4  12        122.56         52.71       149.63 o
 -21   5  12        461.34        275.46       115.63 o
 -19   5  12         31.70        -35.71        81.62 o
 -17   5  12        364.25        353.68       108.82 o
 -15   5  12        380.52        532.22       112.22 o
 -13   5  12       1947.20       1941.82       176.84 o
 -11   5  12       1352.01       1307.04       293.31 o
  -9   5  12       1335.04       1198.49       105.81 o
  -7   5  12       2395.02       2668.69       130.05 o
  -5   5  12        868.49        916.41       104.98 o
  -3   5  12       1118.98       1024.77        99.25 o
  -1   5  12        650.66        456.88        77.37 o
   1   5  12         15.10         18.70        78.22 o
   3   5  12        755.41        804.27       132.63 o
   5   5  12        170.04         95.22        85.02 o
   7   5  12       1324.44       1052.53       146.23 o
   9   5  12       2092.88       1783.58       141.24 o
  11   5  12        815.33        770.30       112.66 o
  13   5  12       1534.50       1533.99       103.14 o
  15   5  12        613.52        595.20       164.94 o
  17   5  12        469.44        408.66        86.33 o
 -16   6  12          0.52         -6.80        98.62 o
 -14   6  12        103.91        105.42        95.22 o
 -12   6  12         23.97         32.11        71.42 o
 -10   6  12         20.28        -64.32        64.32 o
  -8   6  12          2.01        129.79       100.32 o
  -6   6  12         48.26        -13.59        51.97 o
  -4   6  12         28.83         32.91        64.78 o
  -2   6  12         29.72         43.38        69.93 o
   0   6  12        288.17        241.97        66.60 o
   2   6  12        268.46        358.97        99.04 o
   4   6  12        123.68         99.93        69.70 o
   6   6  12        341.43        306.64        85.66 o
   8   6  12         29.15        -28.91        98.62 o
  10   6  12         30.89         51.01       107.12 o
 -37   1  13        235.76        229.55       158.13 o
 -35   1  13       1948.66       2151.56       266.11 o
 -33   1  13       1930.86       2098.80        92.40 o
 -31   1  13       1313.28       1679.18        82.69 o
 -29   1  13        388.89        400.45        44.75 o
 -27   1  13        506.13        450.08        44.06 o
 -25   1  13        410.27        393.26        46.94 o
 -23   1  13       7827.75       8050.01       213.73 o
 -21   1  13       6176.83       6319.21       162.81 o
 -19   1  13       2507.93       2629.70        96.56 o
 -17   1  13      12125.40      12243.69       338.41 o
 -15   1  13      19907.16      20423.51       280.17 o
 -13   1  13      14947.46      14939.53       323.32 o
 -11   1  13       7872.73       8475.88       176.99 o
  -9   1  13       2872.58       3308.77        90.81 o
  -7   1  13       1081.92        961.12        48.72 o
  -5   1  13       1262.78       1170.52        39.54 o
  -3   1  13       2113.80       2141.83        47.23 o
  -1   1  13      26186.53      26160.78       325.99 o
   1   1  13      23132.68      23141.23       327.91 o
   3   1  13      19949.86      20289.44       267.00 o
   5   1  13      25255.51      26512.05       341.01 o
   7   1  13       6903.93       7201.09       120.88 o
   9   1  13       9255.89       9537.58       227.19 o
  11   1  13       3402.19       3548.78       104.24 o
  13   1  13        258.82        237.80        36.89 o
  15   1  13        421.09        388.05        42.51 o
  17   1  13        897.50        856.77        58.08 o
  19   1  13       6429.20       6379.78       148.22 o
  21   1  13       7902.62       8156.24       213.96 o
  23   1  13       1920.95       1876.51       108.79 o
  25   1  13       3131.19       3077.66       160.03 o
 -36   2  13         85.02         93.52       149.63 o
 -34   2  13        572.78        426.14        91.22 o
 -32   2  13        889.95       1023.34        93.06 o
 -30   2  13         37.59         56.66        36.81 o
 -28   2  13          0.68        -29.36        29.36 o
 -26   2  13         22.34         74.33        30.13 o
 -24   2  13       1128.86        891.52        81.64 o
 -22   2  13        643.82        682.32        74.43 o
 -20   2  13       3395.37       3274.93       114.47 o
 -18   2  13       2995.32       2975.48       108.66 o
 -16   2  13         45.85         26.33        38.27 o
 -14   2  13        405.79        400.92        39.47 o
 -12   2  13       2180.15       2240.66        95.69 o
 -10   2  13        342.95        275.04        47.91 o
  -8   2  13       3137.18       3031.56        89.14 o
  -6   2  13       5981.13       6081.59       110.57 o
  -4   2  13       1372.10       1340.51        47.63 o
  -2   2  13        725.12        745.78        60.13 o
   0   2  13       1974.59       2134.57        63.99 o
   2   2  13       2330.27       2414.71        69.05 o
   4   2  13        491.71        544.64        38.08 o
   6   2  13        242.73        264.11        48.41 o
   8   2  13         34.12         22.48        23.05 o
  10   2  13        451.72        367.64        40.99 o
  12   2  13         17.35        -12.55        25.56 o
  14   2  13          3.02        -11.36        28.90 o
  16   2  13         38.16         26.03        31.48 o
  18   2  13        353.92        395.55        57.80 o
  20   2  13        403.51        346.06        49.83 o
  22   2  13        209.41        237.98        64.91 o
  24   2  13        169.92         73.32        49.65 o
  26   2  13         85.21        -28.91        69.72 o
 -33   3  13        969.43        848.48       195.54 o
 -31   3  13        907.37        888.57       113.01 o
 -29   3  13         13.26         -6.53        42.04 o
 -27   3  13        266.37        251.46        54.73 o
 -25   3  13        284.23        255.12        43.39 o
 -23   3  13        287.99        282.03        55.26 o
 -21   3  13        925.10        888.57        73.47 o
 -19   3  13       4328.84       4272.08       135.49 o
 -17   3  13       1602.95       1627.72        89.84 o
 -15   3  13       4576.34       4727.50       167.07 o
 -13   3  13       2198.64       2162.05        93.59 o
 -11   3  13       2493.43       2559.78        96.51 o
  -9   3  13       1187.05       1104.25        71.96 o
  -7   3  13        598.83        634.47        95.22 o
  -5   3  13        324.36        306.65        41.42 o
  -3   3  13       1223.83       1231.32        67.01 o
  -1   3  13       3279.80       3473.34        89.88 o
   1   3  13       8992.38       9362.98       170.13 o
   3   3  13       3239.83       3638.15       120.09 o
   5   3  13        645.39        620.46        59.76 o
   7   3  13        224.23        285.37        39.18 o
   9   3  13        561.59        597.16        50.47 o
  11   3  13         37.72         65.56        33.22 o
  13   3  13         28.90         87.22        38.78 o
  15   3  13        383.55        351.26        72.71 o
  17   3  13        989.13        955.96        93.30 o
  19   3  13       2220.39       2367.74       107.95 o
  21   3  13       1331.26       1121.67        99.26 o
  23   3  13        713.30        558.65        88.69 o
  25   3  13         40.45         68.20       100.32 o
 -28   4  13          4.06         22.05        53.41 o
 -26   4  13         14.28         20.36        64.61 o
 -24   4  13         60.59          3.40        48.09 o
 -20   4  13        802.03        809.37       139.43 o
 -18   4  13         49.05         71.42        85.02 o
 -16   4  13       2156.57       2183.48       126.64 o
 -14   4  13       4811.19       4332.19       166.36 o
 -12   4  13       1206.04       1123.99        92.37 o
 -10   4  13       1652.40       1710.57       158.13 o
  -8   4  13        748.74        593.18        76.70 o
  -6   4  13         84.88        214.25        83.32 o
  -4   4  13        236.54        181.94        81.62 o
  -2   4  13        578.95        618.93       115.63 o
   0   4  13       2133.70       2508.04       192.14 o
   2   4  13       1851.92       2042.64       114.78 o
   4   4  13        616.57        773.67       127.53 o
   6   4  13       4694.42       4966.29       177.69 o
   8   4  13       2818.16       2870.88       123.60 o
  10   4  13       1056.88       1075.61        84.29 o
  12   4  13        577.88        504.66        65.38 o
  14   4  13        244.31        371.97        75.42 o
  16   4  13        657.63        577.83        68.52 o
  18   4  13        358.83        336.22        61.57 o
  20   4  13        673.16        594.50        93.16 o
  22   4  13        690.05        583.23       188.74 o
 -21   5  13        170.38        103.72       105.42 o
 -19   5  13        156.97        358.78       107.12 o
 -17   5  13         15.00         20.40        86.72 o
 -15   5  13         71.61         -5.10        81.62 o
 -13   5  13         31.57         -6.80        73.12 o
 -11   5  13         91.56         90.17        61.84 o
  -9   5  13          3.00        -52.74        52.74 o
  -7   5  13        262.76        177.75        68.35 o
  -5   5  13        285.34        304.65        59.33 o
  -3   5  13         27.42        111.02        60.06 o
  -1   5  13        243.45        238.05       103.72 o
   1   5  13         53.29         93.52        93.52 o
   3   5  13         71.94         35.71        85.02 o
   5   5  13        184.82        134.33       100.32 o
   7   5  13         41.92         74.82        95.22 o
   9   5  13        353.12        384.28       119.03 o
  11   5  13         71.13        172.26        92.94 o
  13   5  13        168.18        155.54        63.16 o
  15   5  13         14.33        -24.29        76.52 o
  17   5  13         37.43        134.33       171.74 o
 -16   6  13        339.60        280.56       112.22 o
 -14   6  13       1016.06        751.56       154.73 o
 -12   6  13       1231.74       1093.34       159.83 o
 -10   6  13         49.02        -18.55        73.97 o
  -8   6  13         87.90         10.20        67.33 o
  -6   6  13          9.82        -25.65        56.39 o
  -4   6  13        250.38        192.28        64.02 o
  -2   6  13        760.25        729.12       103.58 o
   0   6  13       1339.09       1407.74       104.66 o
   2   6  13       1330.56       1379.31       105.12 o
   6   6  13        167.08        251.65       127.53 o
   8   6  13        918.71        930.10       166.64 o
 -36   0  14        250.60        385.98       159.83 o
 -34   0  14        366.46        300.86       103.72 o
 -32   0  14       1620.66       1961.68       195.54 o
 -30   0  14        340.48        388.56        80.47 o
 -28   0  14       3110.61       3436.84       111.48 o
 -26   0  14       5720.59       6135.50       145.10 o
 -24   0  14       6368.29       6172.67       202.63 o
 -22   0  14       5175.60       5444.09       183.50 o
 -20   0  14        438.96        502.45       101.17 o
 -18   0  14       1592.75       1667.50       130.93 o
 -16   0  14       1131.98        912.84        73.95 o
 -14   0  14         98.97         71.26        32.08 o
 -12   0  14        859.41       1061.03       100.32 o
 -10   0  14       1550.98       1698.67       113.92 o
  -8   0  14      18420.37      18505.10       544.12 o
  -6   0  14      29403.68      30417.40       602.32 o
  -4   0  14      27016.88      27824.07       559.67 o
  -2   0  14       5600.20       5385.51       226.15 o
   0   0  14        340.03        459.27        45.64 o
   2   0  14       2301.01       2349.64        90.51 o
   4   0  14        121.91         80.22        25.18 o
   6   0  14        959.32       1071.16        49.01 o
   8   0  14       1615.65       1566.13        60.79 o
  10   0  14       2926.38       2837.99        95.00 o
  12   0  14       9098.13       9545.29       261.42 o
  14   0  14       8793.80       9517.17       268.17 o
  16   0  14       1804.06       1807.15       118.06 o
  18   0  14       8914.38       9183.78       394.49 o
  20   0  14        882.08        862.09       158.13 o
  22   0  14        260.73        243.15       127.53 o
  24   0  14        218.67        331.57       134.33 o
 -37   1  14         57.83        175.14       154.73 o
 -35   1  14        154.49        140.32        79.05 o
 -33   1  14         16.13         13.41        42.86 o
 -31   1  14        110.83         59.08        42.54 o
 -29   1  14        418.58        493.11        47.98 o
 -27   1  14       1054.95       1009.48        85.47 o
 -25   1  14        127.24        131.64        36.86 o
 -23   1  14         78.64         66.61        38.35 o
 -21   1  14        771.12        839.22        65.35 o
 -19   1  14         13.00         57.63        35.66 o
 -17   1  14         56.59         21.43        27.70 o
 -15   1  14       4837.90       5154.02       101.11 o
 -13   1  14       3237.25       3238.52       185.00 o
 -11   1  14       2579.11       2790.92        86.49 o
  -9   1  14         11.43         -3.57        23.69 o
  -7   1  14       3533.64       3590.58        82.44 o
  -5   1  14       4493.95       4728.72        87.12 o
  -3   1  14       1922.20       1784.78        52.86 o
  -1   1  14       1669.03       1688.06        73.38 o
   1   1  14       4410.33       4823.79       109.21 o
   3   1  14        280.57        299.18        28.74 o
   5   1  14       1723.16       1876.53        57.20 o
   7   1  14       1123.48       1155.50        65.28 o
   9   1  14        523.19        638.37        39.28 o
  11   1  14        450.91        456.36        57.43 o
  13   1  14        376.25        387.59        58.66 o
  15   1  14        410.66        300.03        42.58 o
  17   1  14       2445.63       2423.57       130.57 o
  19   1  14         97.48         59.68        38.64 o
  21   1  14       1674.51       1550.58       119.87 o
  23   1  14         92.95        101.20        57.80 o
  25   1  14         40.45        161.53        86.72 o
 -36   2  14         35.24         98.62       153.03 o
 -34   2  14         56.21         75.10        72.35 o
 -32   2  14         42.61         22.73        51.02 o
 -30   2  14        505.38        557.42        91.45 o
 -28   2  14        200.90        145.22        38.32 o
 -26   2  14       1790.64       1986.19       133.50 o
 -24   2  14       4150.49       3899.02       234.84 o
 -22   2  14       7221.83       7757.31       212.47 o
 -20   2  14       1139.99       1222.78        81.73 o
 -18   2  14       2263.61       2070.02       126.89 o
 -16   2  14       1998.24       2100.66        78.45 o
 -14   2  14         23.78         28.07        27.49 o
 -12   2  14       2950.60       2988.03       118.21 o
 -10   2  14       1933.91       2248.40       102.16 o
  -8   2  14      11922.09      12881.17       241.53 o
  -6   2  14       8941.00       9256.41       165.17 o
  -4   2  14       2338.74       2135.12        56.16 o
  -2   2  14       6468.01       6274.09       119.60 o
   0   2  14       4456.72       4774.47       102.67 o
   2   2  14       2521.91       2602.81        74.51 o
   4   2  14       4799.65       5311.37       103.19 o
   6   2  14       3300.53       3298.35        86.92 o
   8   2  14       6898.34       6988.56       132.98 o
  10   2  14       6124.68       7162.66       155.61 o
  12   2  14       6490.90       6912.73       153.56 o
  14   2  14       4654.71       4923.31       128.04 o
  16   2  14       2571.99       2507.45       105.36 o
  18   2  14       1219.37       1272.88        74.49 o
  20   2  14       2065.25       1940.64       140.95 o
  22   2  14        227.76        201.22        50.31 o
  24   2  14         17.15         37.41        71.42 o
  26   2  14         97.81         37.41        76.52 o
 -33   3  14        145.73         69.72       144.53 o
 -31   3  14        325.42        334.34        88.01 o
 -29   3  14        292.54        231.17        55.14 o
 -27   3  14        892.79        839.51        71.75 o
 -25   3  14       1291.74       1451.84       146.23 o
 -23   3  14       2139.55       2175.75       161.28 o
 -21   3  14       1128.33       1110.64        82.83 o
 -19   3  14       2641.48       2599.64       118.48 o
 -17   3  14        419.03        453.40        58.42 o
 -15   3  14          1.01         -6.47        38.39 o
 -13   3  14          1.85          9.52        44.98 o
 -11   3  14       3147.83       3016.80       133.46 o
  -9   3  14       3787.80       4063.16       127.75 o
  -7   3  14       1524.77       1623.59       104.00 o
  -5   3  14       1836.61       1888.81        84.09 o
  -3   3  14       4300.07       4711.17       122.71 o
  -1   3  14       2210.00       2270.85        74.72 o
   1   3  14       2313.34       2491.17        95.51 o
   3   3  14       4806.69       4800.58       111.64 o
   5   3  14       2172.55       2316.44        91.55 o
   7   3  14         14.61         -0.23        27.88 o
   9   3  14        462.73        497.10        49.40 o
  11   3  14       1798.61       1830.93        80.15 o
  13   3  14       1183.13       1275.70       110.51 o
  15   3  14       1013.31        930.77        77.06 o
  17   3  14       1894.44       1901.27        98.35 o
  19   3  14        308.21        238.22        62.88 o
  21   3  14        905.98        847.64       102.19 o
  23   3  14        236.72        183.26        74.70 o
  25   3  14        646.03        615.53       175.14 o
 -28   4  14        602.61        902.83       198.94 o
 -26   4  14        277.22        293.69       143.68 o
 -24   4  14        473.56        329.89        66.53 o
 -22   4  14        241.39        221.05        81.62 o
 -20   4  14        364.79        450.60        93.52 o
 -18   4  14          8.94          3.40        86.72 o
 -16   4  14        234.38        187.42        92.67 o
 -14   4  14        468.88        445.17        87.57 o
 -12   4  14          6.30        122.35        55.15 o
 -10   4  14       1204.95       1163.05       134.33 o
  -8   4  14       1437.00       1521.83       168.34 o
  -6   4  14       1802.02       2280.19       181.94 o
  -4   4  14       2550.33       2892.33       207.44 o
  -2   4  14       1173.12       1258.27       153.03 o
   0   4  14        381.12        523.73       144.53 o
   2   4  14         10.59         58.34        46.98 o
   4   4  14        971.53        926.43        69.85 o
   6   4  14         23.87        -18.97        41.17 o
   8   4  14        131.54        111.14        50.33 o
  10   4  14        812.98        749.34        75.11 o
  12   4  14        627.52        582.23        70.40 o
  14   4  14         67.07         83.39        63.64 o
  16   4  14        556.47        470.12        67.51 o
  18   4  14        452.06        678.53       136.88 o
  20   4  14        490.11        479.29       202.34 o
  22   4  14         46.34        232.95       173.44 o
 -19   5  14        389.03        394.49       113.92 o
 -17   5  14        462.67        635.94       130.93 o
 -15   5  14          1.42        161.53        88.42 o
 -13   5  14         43.63         44.21        79.92 o
 -11   5  14        472.69        659.36       103.72 o
  -9   5  14        913.86        881.95       159.83 o
  -7   5  14       2553.85       2505.52       166.13 o
  -5   5  14       2901.71       3314.89       247.48 o
  -3   5  14       2535.54       2980.74       236.35 o
  -1   5  14        479.75        479.50       129.23 o
   1   5  14        286.68        355.38       115.63 o
   3   5  14        529.42        669.94       139.43 o
   5   5  14          2.22          5.10        90.12 o
   7   5  14         59.34         98.62       102.02 o
   9   5  14        270.88        292.46       119.03 o
  11   5  14        489.18        297.56       124.13 o
  13   5  14        953.78       1039.11        96.32 o
  15   5  14        978.76       1333.09       253.35 o
 -14   6  14        313.19        270.36       120.73 o
 -12   6  14         13.09        -13.60        93.52 o
 -10   6  14          4.76        -15.66        66.15 o
  -8   6  14          6.47         77.60        70.82 o
  -6   6  14         90.56         60.25        59.87 o
  -4   6  14         20.92         -9.14        58.62 o
  -2   6  14          2.81         85.85        76.75 o
   0   6  14         37.51         87.11        78.20 o
   2   6  14        125.36        232.95       127.53 o
   4   6  14         77.65         18.70       103.72 o
   6   6  14        164.02        124.13       120.73 o
 -37   1  15       1188.03       1210.66       232.95 o
 -35   1  15       2067.23       2587.60       323.92 o
 -33   1  15       2341.08       2800.97       167.09 o
 -31   1  15       2923.30       3213.80       130.41 o
 -29   1  15       3209.28       3647.33       121.24 o
 -27   1  15        962.62       1317.78        88.63 o
 -25   1  15        651.93        817.31        73.26 o
 -23   1  15       1374.91       1235.23        77.43 o
 -21   1  15          8.89         54.20        32.96 o
 -19   1  15        707.77        656.56        73.80 o
 -17   1  15       7351.83       7895.12       138.80 o
 -15   1  15      26022.32      25796.45       387.12 o
 -13   1  15      14597.61      15998.54       290.40 o
 -11   1  15       7617.15       8328.15       173.89 o
  -9   1  15       4903.59       5087.27       147.83 o
  -7   1  15      17533.22      17900.83       270.47 o
  -5   1  15       2437.72       2407.44        63.45 o
  -3   1  15       1920.97       1804.08        57.52 o
  -1   1  15        565.71        516.52        43.20 o
   1   1  15       3588.04       3485.81       113.14 o
   3   1  15       5379.58       5687.52       113.64 o
   5   1  15      15622.63      15819.61       223.97 o
   7   1  15       6982.85       7731.15       148.94 o
   9   1  15       7489.52       8015.11       191.07 o
  11   1  15       4317.01       4724.18       103.75 o
  13   1  15       5243.31       5575.11       130.89 o
  15   1  15       1511.71       1621.29       110.20 o
  17   1  15        119.35         79.96        38.11 o
  19   1  15         69.01         94.83        51.43 o
  21   1  15        352.44        324.60        71.38 o
  23   1  15        618.98        549.63        77.19 o
 -34   2  15        306.55        280.89       117.33 o
 -32   2  15        128.78        106.69        63.42 o
 -30   2  15         76.66         90.42        42.56 o
 -28   2  15        110.54        109.20        39.29 o
 -26   2  15        378.47        405.37        61.98 o
 -24   2  15         75.80         67.82        42.44 o
 -22   2  15        161.78        158.37        45.54 o
 -20   2  15          2.38         27.29        29.82 o
 -18   2  15       1420.32       1273.60        79.49 o
 -16   2  15         77.13         53.94        31.64 o
 -14   2  15       3611.33       3684.77       111.89 o
 -12   2  15         43.60         13.73        38.73 o
 -10   2  15       1553.79       1743.65        93.69 o
  -8   2  15        608.95        590.58        47.38 o
  -6   2  15        720.75        649.35        59.88 o
  -4   2  15        595.18        510.37        40.78 o
  -2   2  15          1.01          6.02        19.16 o
   0   2  15        161.19        142.69        28.00 o
   2   2  15        831.05        859.42        54.57 o
   4   2  15         67.05         68.32        36.94 o
   6   2  15       1769.87       1825.08        75.10 o
   8   2  15       5031.88       5454.33       152.16 o
  10   2  15       1109.23       1066.23       102.59 o
  12   2  15       1471.83       1351.69        72.00 o
  14   2  15       1541.74       1520.57        78.24 o
  16   2  15        160.35        185.47        42.68 o
  18   2  15         34.76         28.78        40.70 o
  20   2  15        144.59        120.96        47.13 o
  22   2  15        162.06        193.75        77.37 o
  24   2  15        214.97        -10.20        71.42 o
 -33   3  15        747.10        843.38       197.24 o
 -31   3  15         23.00         52.90        50.54 o
 -29   3  15        643.73        563.41        72.72 o
 -27   3  15        869.00        771.99        70.97 o
 -25   3  15        105.43         69.60        73.12 o
 -23   3  15          6.96        -12.29        42.51 o
 -21   3  15        217.42        147.06        47.16 o
 -19   3  15       1288.14       1413.82       105.04 o
 -17   3  15       1259.90       1525.82        90.29 o
 -15   3  15       1592.75       1492.35        88.40 o
 -13   3  15       3296.11       3464.57       123.06 o
 -11   3  15        305.93        370.93        64.89 o
  -9   3  15       1888.67       2025.14       166.64 o
  -7   3  15       1700.86       1725.10       113.62 o
  -5   3  15       3672.10       3798.80       116.56 o
  -3   3  15         73.62         90.78        28.40 o
  -1   3  15        224.55        219.54        34.16 o
   1   3  15       2212.82       2264.68        78.49 o
   3   3  15        953.58       1239.14        63.05 o
   5   3  15       1683.31       1718.88        71.74 o
   7   3  15       3962.04       4429.40       132.39 o
   9   3  15       1684.33       1869.41        81.86 o
  11   3  15       1514.39       1736.04        92.88 o
  13   3  15       2806.03       3149.07       122.66 o
  15   3  15        297.71        355.97        61.14 o
  17   3  15        144.20        162.63        51.20 o
  19   3  15        147.89        174.30        60.32 o
  21   3  15        187.27        223.27        72.60 o
  23   3  15         59.81        -38.94        60.15 o
 -28   4  15         84.01         26.59        69.72 o
 -26   4  15        886.74        854.89        96.16 o
 -24   4  15          3.67        -43.87        43.87 o
 -22   4  15        135.01         90.12        71.42 o
 -20   4  15         69.22          1.70        57.81 o
 -18   4  15        717.05        631.60       132.63 o
 -16   4  15       4031.84       4007.77       246.55 o
 -14   4  15       1331.84       1562.83       116.02 o
 -12   4  15       1690.66       1829.87       121.28 o
 -10   4  15       3160.12       3351.75       278.01 o
  -8   4  15        639.15        960.71       144.53 o
  -6   4  15       1627.62       2001.33       192.14 o
  -4   4  15        990.53       1069.53       149.63 o
  -2   4  15         25.51        -10.20        74.82 o
   0   4  15         48.25         11.40        48.90 o
   2   4  15        543.55        635.96        83.32 o
   4   4  15       5006.97       5357.89       151.40 o
   6   4  15       2480.32       2710.40       109.41 o
   8   4  15       1195.05       1283.44       104.81 o
  10   4  15       1613.88       1641.26       110.69 o
  12   4  15        730.37        772.82        80.54 o
  14   4  15        250.58        129.45        52.34 o
  16   4  15        334.48        309.61        80.42 o
  18   4  15          1.40        -11.06        66.44 o
  20   4  15         83.22       -108.82       149.63 o
 -17   5  15         88.94        181.94        96.92 o
 -15   5  15        744.87        703.95       130.93 o
 -13   5  15        483.87        460.80       115.63 o
 -11   5  15          7.80          4.73        54.68 o
  -9   5  15        165.06         58.27       107.97 o
  -7   5  15          4.89        -14.98        47.38 o
  -5   5  15         33.76         28.84        60.36 o
  -3   5  15         17.16          3.40        91.82 o
  -1   5  15         66.42         62.91        91.82 o
   1   5  15        131.53        158.13       100.32 o
   3   5  15       1536.49       1123.94       164.94 o
   5   5  15         11.30         59.51       102.02 o
   7   5  15       1234.57       1133.28       114.78 o
   9   5  15         68.90        -18.70        98.62 o
  11   5  15         30.94         35.71       108.82 o
  13   5  15         36.41        -52.39        57.31 o
  15   5  15          9.95         86.72       187.04 o
 -12   6  15        432.05        270.36       112.22 o
 -10   6  15        205.30        105.42       103.72 o
  -8   6  15        257.17        243.15       113.92 o
  -6   6  15        480.16        610.75       179.39 o
  -4   6  15          8.88        134.35        79.41 o
  -2   6  15         47.32        -31.32       111.37 o
   0   6  15         51.54          8.10        75.63 o
   2   6  15          8.33         52.71       113.92 o
 -36   0  16        988.79       1108.64       226.15 o
 -34   0  16        113.11         15.30       134.33 o
 -32   0  16       1528.86       1818.16       146.43 o
 -30   0  16         75.89         68.51        68.88 o
 -28   0  16        451.23        572.93        66.87 o
 -26   0  16       1694.76       1562.82       235.50 o
 -24   0  16       3982.42       3867.79       161.29 o
 -22   0  16       4247.95       4398.91       256.76 o
 -20   0  16       6563.30       6720.08       219.35 o
 -18   0  16       5225.06       5244.57       139.42 o
 -16   0  16        117.55        122.22        38.43 o
 -14   0  16       1947.69       1858.39       108.82 o
 -12   0  16       2514.59       2623.62       119.03 o
 -10   0  16          7.29         78.22        44.21 o
  -8   0  16       3380.15       3424.54       166.64 o
  -6   0  16        977.53        882.49        90.12 o
  -4   0  16       6284.76       5714.94       229.55 o
  -2   0  16       3576.76       3546.97       173.44 o
   0   0  16      10061.56      10950.37       374.08 o
   2   0  16      25316.02      25277.51       512.69 o
   4   0  16      13788.50      14067.48       254.77 o
   6   0  16       5911.74       5789.62       135.92 o
   8   0  16        684.45        800.45        60.76 o
  10   0  16         78.68         72.70        42.38 o
  12   0  16        293.06        214.91        60.76 o
  14   0  16       2272.73       2313.45       130.33 o
  16   0  16       2302.26       2481.23       150.48 o
  18   0  16        631.73        676.65       130.08 o
  20   0  16       4738.92       5038.19       314.57 o
  22   0  16       6197.03       6116.22       357.08 o
 -35   1  16        227.36        336.52       127.53 o
 -33   1  16          3.47         12.70        67.72 o
 -31   1  16        667.02        593.41        99.81 o
 -29   1  16         43.19         64.22        34.39 o
 -27   1  16         10.12        -12.02        39.71 o
 -25   1  16         24.60         18.05        38.26 o
 -23   1  16       2277.63       2133.15       100.61 o
 -21   1  16       2343.60       2313.69        84.79 o
 -19   1  16        637.23        638.12        59.54 o
 -17   1  16       6292.98       6113.44       119.01 o
 -15   1  16        731.57        739.88        47.97 o
 -13   1  16        815.10        777.18        82.19 o
 -11   1  16         49.37         36.88        28.39 o
  -9   1  16       1027.53        974.53        74.60 o
  -7   1  16        659.19        597.76        53.99 o
  -5   1  16        456.89        453.69        35.88 o
  -3   1  16        362.11        306.22        45.50 o
  -1   1  16       4668.94       4528.02        97.00 o
   1   1  16       1231.29       1248.78        52.66 o
   3   1  16       1500.64       1424.51        55.96 o
   5   1  16       1367.76       1475.08        60.90 o
   7   1  16         61.55         60.86        26.63 o
   9   1  16       1392.03       1535.93        69.64 o
  11   1  16        237.97        271.60        38.45 o
  13   1  16        137.96        127.22        33.23 o
  15   1  16          2.70         25.14        36.38 o
  17   1  16        296.89        247.11        47.01 o
  19   1  16          7.77         14.03        54.04 o
  21   1  16         90.64        125.58        63.22 o
  23   1  16         12.59        -37.41       132.63 o
 -34   2  16        188.39        205.74       151.33 o
 -32   2  16        219.49        312.39        61.10 o
 -30   2  16        262.09        214.62        48.25 o
 -28   2  16        506.82        412.20        51.17 o
 -26   2  16       2164.70       2206.38       187.80 o
 -24   2  16       1244.95       1230.49        83.51 o
 -22   2  16       2913.52       2648.07       158.97 o
 -20   2  16       4192.14       4261.51       176.84 o
 -18   2  16       1415.30       1444.07        86.72 o
 -16   2  16       4031.69       3954.60       108.56 o
 -14   2  16       5154.70       5459.80       128.07 o
 -12   2  16        690.03        534.35        65.46 o
 -10   2  16         93.71        159.57        67.16 o
  -8   2  16        109.44         55.36        29.69 o
  -6   2  16       9707.60       9605.48       213.64 o
  -4   2  16       6232.61       6293.94       110.85 o
  -2   2  16       4849.65       5151.23       109.97 o
   0   2  16       6680.34       6954.46       152.80 o
   2   2  16      11842.58      12614.30       241.01 o
   4   2  16       1460.68       1599.31       144.91 o
   6   2  16       1104.38       1289.88        63.36 o
   8   2  16         31.17         24.63        27.65 o
  10   2  16         16.18         38.74        30.08 o
  12   2  16          7.76         16.53        34.57 o
  14   2  16        217.19        276.92        46.74 o
  16   2  16       1902.99       2006.19        92.88 o
  18   2  16       2852.85       2828.20       121.34 o
  20   2  16       1938.16       2126.56       110.22 o
  22   2  16       2694.94       3050.46       209.15 o
  24   2  16        765.14        896.09       136.03 o
 -31   3  16         24.19        -45.44        45.53 o
 -29   3  16        341.15        342.08        64.10 o
 -27   3  16        686.86        739.05        75.84 o
 -25   3  16        414.15        352.87        77.90 o
 -23   3  16        917.27       1043.18       104.05 o
 -21   3  16        608.69        574.71        66.36 o
 -19   3  16       2788.94       2911.54       119.91 o
 -17   3  16       2686.56       2792.21       118.43 o
 -15   3  16        891.85        806.73        90.76 o
 -13   3  16       4904.62       4881.54       149.13 o
 -11   3  16       1260.17       1223.57       100.39 o
  -9   3  16        428.52        297.56        95.22 o
  -7   3  16        261.08        280.67        51.59 o
  -5   3  16        454.34        557.84        55.69 o
  -3   3  16       2469.59       2551.66        82.38 o
  -1   3  16       2430.32       2449.03        81.99 o
   1   3  16       3577.06       4016.27        93.85 o
   3   3  16       2682.41       2990.59        91.44 o
   5   3  16       1111.69       1071.42       122.28 o
   7   3  16        396.52        513.48        57.92 o
   9   3  16        963.32        999.91        99.82 o
  11   3  16        439.54        514.42        62.70 o
  13   3  16          1.77          4.67        41.18 o
  15   3  16         12.48          6.30        44.99 o
  17   3  16        911.93        957.56        85.72 o
  19   3  16        977.54        898.28       110.92 o
  21   3  16        966.94        873.02       107.89 o
  23   3  16        602.85        583.23       187.04 o
 -28   4  16         36.39         18.70        73.12 o
 -26   4  16        226.01        138.85        55.26 o
 -24   4  16        603.14        460.80       107.12 o
 -22   4  16        856.55        868.89       129.23 o
 -20   4  16       1402.89       1237.87       144.53 o
 -18   4  16       1920.77       1598.64       114.68 o
 -16   4  16        408.22        223.05        73.31 o
 -14   4  16        549.67        519.53        78.02 o
 -12   4  16         57.91        -29.61        49.12 o
 -10   4  16          5.39        -48.75        48.75 o
  -8   4  16         16.54         23.81        83.32 o
  -6   4  16        626.57        862.09       144.53 o
  -4   4  16        244.71         81.62        90.12 o
  -2   4  16        288.82        345.17       113.92 o
   0   4  16       2069.98       2408.31       130.47 o
   2   4  16       1897.37       2040.31       122.43 o
   4   4  16       1242.41       1408.08        87.06 o
   6   4  16        280.22        230.48        50.87 o
   8   4  16         14.43         -8.62        40.51 o
  10   4  16        325.26        192.05        63.69 o
  12   4  16         73.10         27.12        74.82 o
  14   4  16        167.20        123.97        77.79 o
  16   4  16        476.08        484.69        92.68 o
  18   4  16        309.99        304.37       192.14 o
 -17   5  16        553.61        525.41       120.73 o
 -15   5  16        134.05        183.64        93.52 o
 -13   5  16        341.81        309.47       103.72 o
 -11   5  16        512.44        652.94       127.53 o
  -9   5  16          3.62         39.26        69.37 o
  -7   5  16        170.65        135.28        75.97 o
  -5   5  16         73.60         51.01       102.02 o
  -3   5  16        378.15        338.37       125.83 o
  -1   5  16        825.47        982.81       164.94 o
   1   5  16       2143.77       2414.52       222.75 o
   3   5  16       1833.50       1877.21       212.55 o
   5   5  16       1159.56       1365.40       187.04 o
   7   5  16        292.65        252.93       136.88 o
   9   5  16        358.77        214.96        76.78 o
  11   5  16         13.84         12.07        66.90 o
  13   5  16         64.31        200.64       136.03 o
  -8   6  16        101.83         13.60       102.02 o
  -6   6  16         52.84         96.76        83.04 o
  -4   6  16         57.55         62.72        79.67 o
  -2   6  16         45.70         31.01        79.33 o
 -35   1  17        208.33        186.73        86.18 o
 -33   1  17        638.73        666.38        77.70 o
 -31   1  17       1868.24       2288.10        91.01 o
 -29   1  17       1368.81       1432.24        74.44 o
 -27   1  17       1626.40       1666.32        97.00 o
 -25   1  17       4234.98       4452.42       145.99 o
 -23   1  17       3632.83       3854.43       132.57 o
 -21   1  17       6673.45       6725.08       208.38 o
 -19   1  17         18.43         13.12        32.47 o
 -17   1  17         21.76         23.18        25.61 o
 -15   1  17        103.22        125.29        36.77 o
 -13   1  17         82.18        123.42        34.17 o
 -11   1  17       6441.78       6809.27       155.94 o
  -9   1  17       3114.28       2997.24        93.32 o
  -7   1  17       6946.32       7201.46       136.95 o
  -5   1  17      22311.86      23131.05       343.78 o
  -3   1  17       4820.47       5141.41       160.35 o
  -1   1  17       3895.49       3735.36        89.34 o
   1   1  17         28.07         36.74        22.28 o
   3   1  17          2.85         38.61        23.28 o
   5   1  17         31.69          9.77        27.15 o
   7   1  17        177.96        180.50        40.02 o
   9   1  17       2122.88       2329.02        82.66 o
  11   1  17       6466.05       6918.17       150.09 o
  13   1  17       3452.50       3435.89       104.53 o
  15   1  17       4795.80       5315.03       184.81 o
  17   1  17       1823.49       1922.99        91.09 o
  19   1  17        664.18        613.93        77.71 o
  21   1  17        681.72        649.66        87.80 o
 -34   2  17        207.77        -20.40       146.23 o
 -32   2  17        231.61        174.04        59.92 o
 -30   2  17        492.14        478.76        59.93 o
 -28   2  17       1026.37       1037.86       218.50 o
 -26   2  17       1122.27       1224.34        88.52 o
 -24   2  17        550.51        430.02        62.89 o
 -22   2  17        200.03        177.07        40.78 o
 -20   2  17         96.73         57.46        45.28 o
 -18   2  17         37.20         27.51        35.55 o
 -16   2  17        423.96        466.23        59.15 o
 -14   2  17        690.21        643.12        71.06 o
 -12   2  17        231.44        308.80       112.22 o
 -10   2  17       3253.31       3183.13       267.81 o
  -8   2  17      10387.83      10223.09       210.27 o
  -6   2  17       1471.25       1476.10        72.57 o
  -4   2  17       2857.16       2875.25        71.82 o
  -2   2  17       1038.50       1094.64        54.85 o
   0   2  17         59.78         23.09        24.72 o
   2   2  17        515.73        612.87        95.21 o
   4   2  17        118.49         88.54        31.35 o
   6   2  17        721.12        779.39        61.04 o
   8   2  17        434.90        459.62        46.71 o
  10   2  17       1613.46       1734.33        77.44 o
  12   2  17       2259.27       2268.19       114.64 o
  14   2  17       1818.35       1923.40        80.02 o
  16   2  17         42.20         35.35        37.43 o
  18   2  17       2308.44       2404.96       114.36 o
  20   2  17         37.21         22.10        69.72 o
  22   2  17         61.54         73.12        78.22 o
 -31   3  17        550.69        764.58       229.55 o
 -29   3  17        716.27        765.89        83.58 o
 -27   3  17        995.57       1119.62       119.88 o
 -25   3  17        804.97        908.92       105.00 o
 -23   3  17       1248.23       1121.00       111.61 o
 -21   3  17         87.14         58.88        40.83 o
 -19   3  17        633.15        549.32        67.83 o
 -17   3  17         78.99         49.50        49.81 o
 -15   3  17        501.34        553.36        66.12 o
 -13   3  17       1016.17       1015.97        80.71 o
 -11   3  17        914.31        842.42        88.32 o
  -9   3  17       5798.10       6260.75       292.46 o
  -7   3  17       6263.17       6231.85       292.46 o
  -5   3  17       2253.01       2415.31        90.44 o
  -3   3  17       2223.22       2054.51        98.30 o
  -1   3  17        619.95        528.95        53.21 o
   1   3  17        257.06        200.30        44.65 o
   3   3  17         28.96         37.44        29.48 o
   5   3  17        200.25        193.97        38.07 o
   7   3  17        666.50        790.97        58.90 o
   9   3  17       2575.11       2677.38       105.62 o
  11   3  17       3292.70       3580.03       122.96 o
  13   3  17       3169.40       3294.73       146.45 o
  15   3  17        975.40        827.25        83.56 o
  17   3  17        135.39        151.63        88.42 o
  19   3  17        332.32        469.68        89.90 o
  21   3  17         48.00         90.12       159.83 o
 -28   4  17        298.81        331.57       105.42 o
 -26   4  17        379.03        361.79        71.53 o
 -24   4  17        864.53        680.15       120.73 o
 -22   4  17       1332.96       1208.96       156.43 o
 -20   4  17         17.32        -16.63        49.65 o
 -18   4  17        487.49        380.88       119.03 o
 -16   4  17         49.06         35.71        96.92 o
 -14   4  17        809.09        853.09        97.30 o
 -12   4  17        577.30        511.06        67.32 o
  -8   4  17       1737.05       2089.75       202.34 o
  -6   4  17       3041.84       3587.78       248.25 o
  -4   4  17        601.54        702.25       139.43 o
  -2   4  17       2222.12       2487.64       212.55 o
   0   4  17        302.86        366.34        69.84 o
   2   4  17        136.37        101.20        42.95 o
   4   4  17         23.70         28.97        42.31 o
   6   4  17        271.24        379.80        77.92 o
   8   4  17        623.01        713.66       108.50 o
  10   4  17       1110.67       1327.39       183.42 o
  12   4  17        776.65        930.10       132.63 o
  14   4  17       1376.94       1540.53       149.63 o
  18   4  17        543.07        588.33       222.75 o
 -15   5  17         90.93         91.82        95.22 o
 -13   5  17        233.47        142.83        95.22 o
 -11   5  17        297.99        222.75       107.12 o
  -9   5  17         74.39         40.87        60.13 o
  -7   5  17        463.94        588.94       278.86 o
  -5   5  17        152.45        142.83       119.03 o
  -3   5  17        183.85        119.03       113.92 o
  -1   5  17        153.81          8.50       105.42 o
   1   5  17         32.42         59.51        98.62 o
   3   5  17       1168.38       1452.11       200.64 o
   5   5  17         80.43         62.29        71.33 o
   7   5  17         18.09         86.33       113.07 o
   9   5  17        341.63        414.56        93.15 o
  11   5  17        110.20        107.12       134.33 o
 -36   0  18       2754.01       3368.43       304.37 o
 -34   0  18       4393.85       4771.23       341.77 o
 -32   0  18       3332.93       4390.35       331.57 o
 -30   0  18        825.23       1009.61       119.08 o
 -28   0  18        825.06        744.76       146.23 o
 -26   0  18         31.04         59.51        93.52 o
 -24   0  18        382.99        181.94       100.32 o
 -22   0  18         36.80         79.77        44.55 o
 -20   0  18        790.89        826.37       109.67 o
 -18   0  18       5943.53       5456.42       211.63 o
 -16   0  18       7072.67       7285.73       245.60 o
 -14   0  18      45260.50      47258.50      2599.86 o
 -12   0  18      28106.71      28915.05       598.71 o
 -10   0  18       5659.74       5417.48       164.09 o
  -8   0  18        739.70        631.22        82.47 o
  -6   0  18        946.77        969.03        73.22 o
  -4   0  18         99.79        162.32        40.88 o
  -2   0  18       6583.11       6777.67       272.06 o
   0   0  18       1667.52       1617.05       127.53 o
   2   0  18      12775.65      13669.25       460.80 o
   4   0  18       6529.30       6657.06       190.23 o
   6   0  18      18758.04      19324.00       347.32 o
   8   0  18      10141.06      10691.76       489.71 o
  10   0  18       4637.85       5194.62       256.76 o
  12   0  18       1733.18       1870.72       126.53 o
  14   0  18       1730.40       1729.10       127.41 o
  16   0  18         33.52         72.05        66.35 o
  18   0  18       1520.45       1686.76       212.55 o
  20   0  18       1982.43       1637.45       215.95 o
 -35   1  18         10.26        202.34       154.73 o
 -33   1  18          8.77         -6.76        50.09 o
 -31   1  18         95.22        128.86        48.02 o
 -29   1  18         10.41         17.44        45.52 o
 -27   1  18        354.66        387.46        74.54 o
 -25   1  18          0.15        -37.69        37.69 o
 -23   1  18        155.92         74.93        44.51 o
 -21   1  18         39.43          3.24        41.33 o
 -19   1  18        248.53        224.70        60.13 o
 -17   1  18          5.47         15.44        26.41 o
 -15   1  18         29.08          5.33        31.50 o
 -13   1  18         75.02         77.97        34.90 o
 -11   1  18        378.18        301.73        40.66 o
  -9   1  18          8.03          2.65        27.48 o
  -7   1  18        776.06        760.98        46.64 o
  -5   1  18       1325.33       1330.17        64.06 o
  -3   1  18        130.19        152.05        44.21 o
  -1   1  18         39.19         22.37        23.10 o
   1   1  18        245.06        231.25        31.20 o
   3   1  18         58.33         45.75        25.65 o
   5   1  18       1144.81       1166.69        69.25 o
   7   1  18        234.38        143.03        36.03 o
   9   1  18       1756.92       1691.38        76.59 o
  11   1  18        633.65        674.34        55.66 o
  13   1  18         12.19         21.28        40.88 o
  15   1  18        283.57        312.33        57.38 o
  17   1  18          7.74        -24.01        53.25 o
  19   1  18        104.87         37.05        60.52 o
 -34   2  18        407.18        236.89        85.31 o
 -32   2  18       1603.09       1620.10       145.57 o
 -30   2  18        738.30        698.56        77.85 o
 -28   2  18         65.92         68.20        58.67 o
 -26   2  18        465.98        543.05        85.35 o
 -24   2  18        199.68        145.53        51.30 o
 -22   2  18       1254.22       1171.94        72.83 o
 -20   2  18        575.54        482.70        63.14 o
 -18   2  18       2746.42       2743.00        96.81 o
 -16   2  18       4916.23       5089.87       129.12 o
 -14   2  18       3975.23       3926.10       150.60 o
 -12   2  18       4120.04       4566.03       163.85 o
 -10   2  18       1565.45       1542.45       101.86 o
  -8   2  18        126.00         88.42        34.00 o
  -6   2  18       1009.84       1010.69       135.22 o
  -4   2  18        630.79        640.99        40.60 o
  -2   2  18        554.53        523.15        38.08 o
   0   2  18       1316.24       1412.53        66.13 o
   2   2  18       4198.79       4668.45       134.88 o
   4   2  18       6600.25       6802.30       163.56 o
   6   2  18       3478.04       4132.90       125.46 o
   8   2  18       4477.53       4876.36       133.76 o
  10   2  18       2190.05       2347.59       133.27 o
  12   2  18        524.47        586.63        56.18 o
  14   2  18        107.17        158.15        43.16 o
  16   2  18         84.09         58.54        38.95 o
  18   2  18        456.70        415.43        65.23 o
  20   2  18        295.93        236.35        96.92 o
  22   2  18        470.60        402.99       108.82 o
 -31   3  18         35.28         35.37        72.36 o
 -29   3  18        540.28        567.85       166.31 o
 -27   3  18        237.00        301.06       124.98 o
 -25   3  18         35.20        -36.15        65.46 o
 -23   3  18          4.98         -8.99        65.46 o
 -21   3  18        476.40        445.43       106.19 o
 -19   3  18         68.04         27.54        50.33 o
 -17   3  18       1878.77       1561.97       269.17 o
 -15   3  18        735.13        566.10        68.94 o
 -13   3  18       1030.35        908.59        95.54 o
 -11   3  18        183.73        234.65        98.62 o
  -9   3  18        934.60        860.39       129.23 o
  -7   3  18        146.17        236.35        93.52 o
  -5   3  18        185.90        175.18        39.28 o
  -3   3  18        480.99        436.03        50.21 o
  -1   3  18        134.91        121.51        33.04 o
   1   3  18       1090.00       1008.66        90.32 o
   3   3  18        302.76        307.89        42.94 o
   5   3  18       1772.34       2034.54        91.50 o
   7   3  18       1542.07       1548.45        85.45 o
   9   3  18        466.41        467.06        57.41 o
  11   3  18        652.46        751.24        90.90 o
  13   3  18         26.13         36.60        41.76 o
  15   3  18          6.60         59.06        53.75 o
  17   3  18          3.60         16.30        52.21 o
  19   3  18          8.27        132.49        68.10 o
 -26   4  18         29.97        -57.81        64.61 o
 -24   4  18         23.03         62.91        69.72 o
 -22   4  18         37.11          6.80        64.61 o
 -20   4  18        141.61        107.65       111.37 o
 -18   4  18         18.73        132.63       105.42 o
 -16   4  18        600.73        639.34       134.33 o
 -14   4  18        123.50        158.13       100.32 o
 -12   4  18       1173.04       1114.90        86.49 o
 -10   4  18         71.20         73.02        67.20 o
  -8   4  18         19.83        -35.71        91.82 o
  -4   4  18        276.85        379.18       124.13 o
  -2   4  18         89.84        131.55        58.96 o
   0   4  18        413.81        343.35        69.85 o
   2   4  18         80.24         67.86        44.41 o
   4   4  18        598.49        813.62       110.82 o
   6   4  18         17.30         44.72        48.56 o
   8   4  18        107.40        112.61        59.41 o
  10   4  18        578.77        536.16       164.45 o
  12   4  18          1.59        100.42        60.64 o
  14   4  18          0.51        -25.94        55.82 o
 -15   5  18       2708.80       2783.50       210.85 o
 -13   5  18       3598.11       3781.62       253.35 o
 -11   5  18        820.68        863.79       154.73 o
  -9   5  18        612.07        516.11        77.62 o
  -7   5  18         58.22        -50.86        68.50 o
  -5   5  18        151.96         49.31       112.22 o
  -3   5  18         52.56         88.42       113.92 o
  -1   5  18        233.11        285.66       122.43 o
   1   5  18        836.86       1054.23       178.54 o
   3   5  18        351.15        552.62       153.03 o
   5   5  18        916.58        990.21       122.43 o
   7   5  18       2262.68       2848.93       170.42 o
   9   5  18        482.49        506.71       158.13 o
 -35   1  19         26.25         76.52       149.63 o
 -33   1  19        155.74        217.42        59.35 o
 -31   1  19        273.34        173.74        66.60 o
 -29   1  19         64.22         67.94        50.24 o
 -27   1  19        429.08        491.48        80.01 o
 -25   1  19       2147.59       2106.57       132.36 o
 -23   1  19       3765.49       4304.47       144.42 o
 -21   1  19       3310.50       3254.15       124.04 o
 -19   1  19       1849.71       1767.25        70.33 o
 -17   1  19       2463.78       2313.32        83.69 o
 -15   1  19        414.78        335.41        76.25 o
 -13   1  19         18.33         -1.64        33.68 o
 -11   1  19          4.00        -19.90        29.08 o
  -9   1  19       1899.89       1774.53        78.71 o
  -7   1  19       2555.98       2619.15        93.00 o
  -5   1  19       7937.80       7834.14       152.05 o
  -3   1  19       5148.66       5003.05       168.67 o
  -1   1  19       4724.91       4668.69       129.79 o
   1   1  19       1738.24       1861.71        69.22 o
   3   1  19       6432.30       6236.98       132.78 o
   5   1  19       3367.02       3589.92       113.14 o
   7   1  19         16.93         30.55        33.26 o
   9   1  19       1194.35       1098.39        74.81 o
  11   1  19       1568.36       1595.32        79.35 o
  13   1  19       1881.31       2006.58       128.28 o
  15   1  19       1650.26       1598.98       120.49 o
  17   1  19       2689.21       2827.94       411.49 o
 -32   2  19         41.38         39.58        69.15 o
 -30   2  19        541.46        416.39       181.94 o
 -28   2  19         35.28         60.36        59.16 o
 -26   2  19        324.21        283.67       105.42 o
 -24   2  19        756.46        580.15       127.53 o
 -22   2  19       1342.30       1302.63       127.81 o
 -20   2  19       1781.86       1534.68        95.48 o
 -18   2  19       2266.66       2257.72        90.22 o
 -16   2  19       1476.61       1285.32       127.87 o
 -14   2  19        153.07        138.64        53.75 o
 -12   2  19         21.93         53.04        49.12 o
 -10   2  19         28.51         -6.15        43.28 o
  -8   2  19         27.03         70.33        45.75 o
  -6   2  19        530.31        700.35        59.37 o
  -4   2  19        175.98        255.10        42.86 o
  -2   2  19       1436.34       1491.56        59.12 o
   0   2  19       3076.58       3216.64        93.72 o
   2   2  19       3315.42       3455.85       109.24 o
   4   2  19       1039.45       1120.96        71.93 o
   6   2  19        388.43        372.88        50.60 o
   8   2  19        390.10        316.99        50.60 o
  10   2  19        141.64        132.69        39.41 o
  12   2  19        152.83        101.00        39.99 o
  14   2  19         72.15         76.04        40.99 o
  16   2  19         26.10         20.31        42.21 o
  18   2  19        121.07        117.17        60.08 o
  20   2  19        935.71        926.70       139.43 o
 -29   3  19         17.00         70.28        77.37 o
 -27   3  19         18.51         62.40        59.75 o
 -25   3  19       1474.29       1283.98       119.54 o
 -23   3  19       1073.25       1039.56       169.19 o
 -21   3  19        999.80       1042.95       112.18 o
 -19   3  19       2683.60       2760.07       157.35 o
 -17   3  19       1429.77       1461.80        95.74 o
 -15   3  19         13.48          5.38        51.62 o
 -13   3  19        767.52        655.86        88.22 o
 -11   3  19        153.51        283.96       105.42 o
  -9   3  19        985.93        923.30       142.83 o
  -7   3  19        607.34        578.12       120.73 o
  -5   3  19       1348.32       1726.35       109.31 o
  -3   3  19       3909.86       4367.95       173.87 o
  -1   3  19        736.22        771.72        56.62 o
   1   3  19       1516.92       1648.05        74.70 o
   3   3  19       2182.18       2282.37        86.70 o
   5   3  19         99.02        265.59        47.70 o
   7   3  19          7.88         -0.13        38.49 o
   9   3  19          2.43        -10.37        37.78 o
  11   3  19        719.41        724.69        82.08 o
  13   3  19        252.48        215.42        52.88 o
  15   3  19        152.99        172.51        62.88 o
  17   3  19        443.42        395.58        76.84 o
 -26   4  19        524.66        377.48       105.42 o
 -24   4  19        884.70       1008.32       146.23 o
 -22   4  19        367.11        571.32       117.33 o
 -20   4  19       1207.97       1104.14       113.01 o
 -18   4  19        290.29        181.94       117.33 o
 -16   4  19       1710.68       2040.44       207.44 o
 -14   4  19        293.00        178.54       107.12 o
 -12   4  19         64.34        -90.12        98.62 o
 -10   4  19          3.53        -27.25        67.30 o
  -8   4  19         40.69        125.83       105.42 o
  -6   4  19       1949.91       2152.67       215.95 o
  -4   4  19       1467.94       1368.80       173.44 o
  -2   4  19       1028.36        942.31       100.89 o
   0   4  19        957.20       1258.27       147.93 o
   2   4  19       2113.39       2547.91       112.04 o
   4   4  19       2205.79       2330.88       110.94 o
   6   4  19        586.43        648.61        72.48 o
   8   4  19        184.25         80.52        60.71 o
  10   4  19         99.95         54.86        55.90 o
  12   4  19          5.38        -55.27        55.27 o
 -13   5  19         79.93        -69.72        88.42 o
 -11   5  19         90.14         51.01        95.22 o
  -9   5  19        119.71        107.12       105.42 o
  -7   5  19        232.34        139.43       103.72 o
  -5   5  19        197.21        299.26       136.03 o
  -3   5  19        103.80         83.32       122.43 o
  -1   5  19         55.10        -42.51       107.12 o
   1   5  19        115.42        130.93       110.52 o
   3   5  19        355.37        187.04       125.83 o
   5   5  19         87.49        -88.42       112.22 o
   7   5  19        115.79        107.12       124.13 o
 -34   0  20        303.54        124.13       154.73 o
 -32   0  20        767.53        630.84       176.84 o
 -30   0  20       4708.14       5859.47       363.88 o
 -28   0  20       2375.98       2837.91       265.26 o
 -26   0  20       1897.81       1805.79       207.44 o
 -24   0  20       3237.32       3125.28       249.95 o
 -22   0  20         17.38        -22.10        78.22 o
 -20   0  20        786.45        510.45        72.61 o
 -18   0  20        608.70        559.61        72.70 o
 -16   0  20      10329.19      10690.21       387.68 o
 -14   0  20       2010.59       2132.71       110.01 o
 -12   0  20        154.40        144.37        60.36 o
 -10   0  20       2059.92       1985.19       104.52 o
  -8   0  20      13115.24      13459.25       319.82 o
  -6   0  20        366.07        349.69        54.07 o
  -4   0  20      19172.47      19358.95       353.34 o
  -2   0  20       3072.70       2868.95       125.64 o
   0   0  20         42.87          3.40        52.71 o
   2   0  20        438.53        537.32        95.22 o
   4   0  20       1857.20       2232.58       168.34 o
   6   0  20       3479.51       3428.87       139.88 o
   8   0  20        282.19        256.02        54.96 o
  10   0  20         99.35        185.34        86.72 o
  12   0  20       4857.58       5510.89       282.26 o
  14   0  20       2066.47       2307.40       197.24 o
  16   0  20        679.83        579.83       154.73 o
 -33   1  20         37.07         75.75        54.78 o
 -31   1  20         76.80          9.90        64.40 o
 -29   1  20        101.18         29.32        68.86 o
 -27   1  20        548.32        383.18        83.32 o
 -25   1  20        382.15        304.13        66.43 o
 -23   1  20         99.74         83.82        38.92 o
 -21   1  20         21.25         50.17        47.78 o
 -19   1  20        322.67        189.15        37.01 o
 -17   1  20         19.19        -29.11        29.11 o
 -15   1  20         18.20         -2.25        33.91 o
 -13   1  20         66.20         23.32        35.31 o
 -11   1  20        530.86        440.96        50.64 o
  -9   1  20         96.54         23.66        31.55 o
  -7   1  20       1494.60       1328.72        86.34 o
  -5   1  20       2595.70       2370.04        79.32 o
  -3   1  20         89.99         39.47        33.49 o
  -1   1  20       1114.67       1144.48        73.37 o
   1   1  20        132.16        167.25        36.50 o
   3   1  20         75.87         67.35        30.04 o
   5   1  20        831.97        735.15       109.15 o
   7   1  20        860.34        995.07        71.26 o
   9   1  20        998.07       1035.51        86.56 o
  11   1  20        519.99        639.57        64.52 o
  13   1  20         84.05          9.96        46.93 o
  15   1  20        246.86        186.60        55.58 o
  17   1  20        119.02        142.83        98.62 o
 -32   2  20        341.00        281.22        88.31 o
 -30   2  20       1035.20        853.40       338.37 o
 -28   2  20       1780.20       1694.14       188.74 o
 -26   2  20        254.69        248.55        72.01 o
 -24   2  20       1110.37       1261.17       117.56 o
 -22   2  20       1612.78       1427.90        97.60 o
 -20   2  20        636.36        563.56        69.09 o
 -18   2  20        310.88        295.08        57.66 o
 -16   2  20        186.10        148.91        76.57 o
 -14   2  20       3300.81       3271.46       164.09 o
 -12   2  20       3832.24       3902.41       156.83 o
 -10   2  20       3324.25       3330.33       144.43 o
  -8   2  20       4349.28       4282.95       183.64 o
  -6   2  20       5173.69       5083.72       151.41 o
  -4   2  20       1929.97       1828.19        87.47 o
  -2   2  20        634.66        687.86        46.00 o
   0   2  20        308.97        232.74        37.29 o
   2   2  20        213.21        261.45        69.24 o
   4   2  20       1108.16       1245.13        80.05 o
   6   2  20        950.09        965.08       102.37 o
   8   2  20       1498.20       1502.12        87.34 o
  10   2  20       3000.37       3039.08       118.15 o
  12   2  20       2780.12       3084.88       171.80 o
  14   2  20       2154.60       2442.80       217.69 o
  16   2  20       1093.01       1127.84       103.32 o
  18   2  20        107.88        -13.60        78.22 o
 -29   3  20         35.29         23.85        79.07 o
 -27   3  20        459.85        573.44       161.53 o
 -25   3  20        102.01        101.24       192.14 o
 -23   3  20        559.25        347.83        65.52 o
 -21   3  20         97.14          5.57        72.70 o
 -19   3  20         73.86         85.79        76.00 o
 -17   3  20        413.82        468.87        89.00 o
 -15   3  20        696.38        724.28       109.80 o
 -13   3  20        775.02        637.69        89.52 o
 -11   3  20       1574.51       1601.75       170.04 o
  -9   3  20       1161.22        884.19       139.43 o
  -7   3  20       1762.79       1776.88       181.94 o
  -5   3  20       1610.52       1506.53       173.44 o
  -3   3  20         37.44         56.50        39.09 o
  -1   3  20        192.65        252.65        61.60 o
   1   3  20          8.40        -24.45        32.04 o
   3   3  20        195.91        208.36        44.65 o
   5   3  20        348.27        329.82        52.18 o
   7   3  20        584.23        548.59        62.93 o
   9   3  20        293.26        323.28        58.05 o
  11   3  20       2480.39       2815.24       118.32 o
  13   3  20        616.86        629.30        85.66 o
  15   3  20       1372.01       1469.64       396.19 o
 -24   4  20         88.13        180.24        90.12 o
 -22   4  20         40.13        -10.20        66.31 o
 -20   4  20         91.10        130.28        66.64 o
 -18   4  20          2.84        -83.32       107.12 o
 -16   4  20        771.39       1003.22       159.83 o
 -14   4  20        364.85        372.38       129.23 o
 -12   4  20        154.50         66.31       112.22 o
 -10   4  20        861.21        991.31       161.53 o
  -8   4  20        167.29        107.12       110.52 o
  -6   4  20       1338.60       1418.11       190.44 o
  -4   4  20        406.05        192.14       115.63 o
  -2   4  20        348.82        336.28        80.38 o
   0   4  20         70.55         24.89        62.91 o
   2   4  20        294.77        285.33        66.45 o
   4   4  20        640.03        667.04        98.62 o
   6   4  20       1821.96       2185.79       126.09 o
   8   4  20        187.94        224.99        68.25 o
  10   4  20        659.51        850.94        99.47 o
 -13   5  20        179.99         93.52        95.22 o
 -11   5  20         57.29          6.80        96.92 o
  -9   5  20        467.00        476.10       129.23 o
   1   5  20          1.56       -108.82       108.82 o
   3   5  20        651.44        550.92       156.43 o
 -33   1  21        671.37        795.74       111.91 o
 -31   1  21        824.83        693.74        98.76 o
 -29   1  21        301.37        267.58        75.42 o
 -27   1  21        419.74        343.70        76.10 o
 -25   1  21        523.75        466.51        77.62 o
 -23   1  21        659.43        617.18        99.38 o
 -21   1  21       1928.55       1748.07        86.15 o
 -19   1  21       1317.28       1206.61        63.59 o
 -17   1  21       2951.26       2722.01        99.64 o
 -15   1  21       2693.15       2439.07        97.99 o
 -13   1  21       4957.51       5374.26       150.55 o
 -11   1  21       6390.27       6082.77       155.61 o
  -9   1  21        150.73         99.42        36.33 o
  -7   1  21        731.33        610.33        57.35 o
  -5   1  21       1339.60       1354.32        66.86 o
  -3   1  21        267.71        267.25        46.00 o
  -1   1  21       4062.88       4090.31       249.95 o
   1   1  21       4714.97       4960.31       174.91 o
   3   1  21       5343.62       5742.51       150.75 o
   5   1  21       3914.53       3859.60       174.39 o
   7   1  21       2244.96       2409.62       102.01 o
   9   1  21       2056.70       2112.61       103.98 o
  11   1  21        754.34        738.92        85.91 o
  13   1  21          1.96         -6.43        53.91 o
  15   1  21        114.92        139.43        93.52 o
 -30   2  21          5.12        -23.87        55.32 o
 -28   2  21        124.66         60.18        62.51 o
 -26   2  21        115.68        219.48       125.83 o
 -24   2  21        489.18        530.97       108.82 o
 -22   2  21         21.32        -24.44        65.32 o
 -20   2  21       1127.72       1153.88        93.81 o
 -18   2  21         34.68        -37.43        38.54 o
 -16   2  21        554.35        503.78        56.75 o
 -14   2  21       1241.13       1143.21       164.94 o
 -12   2  21       1026.91       1043.27       145.38 o
 -10   2  21        141.89        100.89        53.25 o
  -8   2  21        772.85        596.33       110.52 o
  -6   2  21        134.21         73.68        50.77 o
  -4   2  21        192.45        110.69        42.46 o
  -2   2  21        587.52        507.74        57.48 o
   0   2  21         72.64        105.28        34.33 o
   2   2  21        279.52        191.43        42.31 o
   4   2  21        291.44        289.03        48.71 o
   6   2  21        188.76        116.68        42.19 o
   8   2  21        581.42        445.19       101.73 o
  10   2  21        376.38        325.49        59.08 o
  12   2  21        519.69        488.76        87.55 o
  14   2  21         19.93         30.03        57.86 o
  16   2  21        113.07         51.86        63.72 o
 -27   3  21         39.88         95.02        63.19 o
 -25   3  21         89.05         83.84        60.36 o
 -23   3  21        491.29        373.10        67.81 o
 -21   3  21       2366.38       2448.53       156.49 o
 -19   3  21        185.29        319.63        86.89 o
 -17   3  21        173.52        152.00       115.62 o
 -15   3  21       1541.55       1499.92       130.00 o
 -13   3  21        525.90        513.51       124.13 o
 -11   3  21        342.76        399.59       119.03 o
  -9   3  21        828.09        712.45       136.03 o
  -7   3  21         98.91         68.01        91.82 o
  -5   3  21        295.22        272.06       113.92 o
  -3   3  21        171.44        205.72        46.14 o
  -1   3  21       1526.52       1451.63        73.68 o
   1   3  21       1428.66       1382.10        76.26 o
   3   3  21        313.16        347.55        51.05 o
   5   3  21       1137.19       1149.37        82.38 o
   7   3  21       1006.99       1235.17        86.77 o
   9   3  21          8.61         -0.14        65.46 o
  11   3  21        347.28        349.10        71.47 o
  13   3  21         26.33         58.14        62.91 o
 -22   4  21        194.71        158.94       135.18 o
 -20   4  21        411.58        210.85       127.53 o
 -18   4  21        735.42        697.15       153.03 o
 -16   4  21        830.95        957.31       163.24 o
 -14   4  21       1322.49       1295.68       183.64 o
 -12   4  21       1744.32       2305.70       214.25 o
 -10   4  21        642.77        503.31       146.23 o
  -8   4  21         28.69        -18.70       115.63 o
  -6   4  21          1.26        119.03       119.03 o
  -4   4  21         62.68        -18.80        60.39 o
  -2   4  21         76.31        -15.75        76.52 o
   0   4  21        924.14        908.24       106.63 o
   2   4  21       1733.62       2127.13       111.87 o
   4   4  21       1714.31       2059.97       158.52 o
   6   4  21        101.36        147.08        66.00 o
   8   4  21       1154.18       1312.76       112.33 o
 -11   5  21        176.70        188.74       113.92 o
  -9   5  21         19.14         81.62       107.12 o
 -32   0  22        202.20         51.01       149.63 o
 -30   0  22         14.94        -42.51       122.43 o
 -28   0  22         30.96         -6.80       113.92 o
 -26   0  22        347.25        258.46       120.73 o
 -24   0  22       2077.52       2028.54       209.15 o
 -22   0  22       3758.31       4196.51       275.46 o
 -20   0  22       3735.63       3687.84       189.59 o
 -18   0  22       2115.68       2056.74       253.35 o
 -16   0  22        908.45        870.59       119.03 o
 -14   0  22       1770.23       1674.86       151.33 o
 -12   0  22        396.98        391.08        88.42 o
 -10   0  22        574.89        561.12        95.22 o
  -8   0  22       3506.69       3696.60       202.34 o
  -6   0  22       4023.55       3832.90       147.19 o
  -4   0  22       2034.68       1871.55       109.97 o
  -2   0  22       4521.11       4968.53       177.34 o
   0   0  22       2099.98       1530.33       144.53 o
   2   0  22       1454.53       1397.70       141.13 o
   4   0  22        926.64        829.78       122.43 o
   6   0  22       4685.76       4795.04       265.26 o
   8   0  22          6.68        -69.72        69.72 o
  10   0  22       3711.50       3448.35       229.55 o
  12   0  22       3020.26       2759.70       212.55 o
 -31   1  22          3.54         16.19        62.93 o
 -29   1  22        227.24        168.34        69.99 o
 -27   1  22        402.37        255.64        73.27 o
 -25   1  22        119.69        121.19        61.00 o
 -23   1  22        281.49        250.72        73.50 o
 -21   1  22        679.61        529.03        91.54 o
 -19   1  22        105.22         95.19        35.51 o
 -17   1  22         39.60        -29.28        34.53 o
 -15   1  22        200.77        192.05        46.28 o
 -13   1  22       2753.12       2816.69       106.39 o
 -11   1  22        984.83        837.57        67.64 o
  -9   1  22        638.54        468.90        58.42 o
  -7   1  22         21.89         34.97        36.61 o
  -5   1  22        915.18        861.72        58.16 o
  -3   1  22        108.71         44.17        33.03 o
  -1   1  22          9.30          6.63        51.01 o
   1   1  22        390.23        344.33        63.72 o
   3   1  22         90.26        106.19        51.53 o
   5   1  22         91.25         74.85        40.85 o
   7   1  22        205.72        123.00        43.82 o
   9   1  22          6.90         35.71        42.34 o
  11   1  22        220.14        207.82        64.63 o
  13   1  22         12.14         91.39        71.42 o
 -30   2  22        245.73         80.77        63.32 o
 -28   2  22       1386.27       1410.96       129.23 o
 -26   2  22        501.52        538.04       106.27 o
 -24   2  22       1616.52       1418.25       131.82 o
 -22   2  22       1533.47       1405.25       125.76 o
 -20   2  22        786.26        722.55        75.50 o
 -18   2  22        245.73        225.90        58.00 o
 -16   2  22        485.20        337.65        69.04 o
 -14   2  22         16.97          5.23        72.27 o
 -12   2  22        452.50        343.09        67.40 o
 -10   2  22        198.67        151.73        61.00 o
  -8   2  22       2752.33       2512.12       147.93 o
  -6   2  22       2250.33       2311.18       101.46 o
  -4   2  22       3733.25       3817.54       127.76 o
  -2   2  22       3063.29       3086.00       119.36 o
   0   2  22       1305.55       1343.81        72.92 o
   2   2  22         21.07         26.05        33.62 o
   4   2  22        426.12        363.07        53.30 o
   6   2  22          5.72         42.50        41.21 o
   8   2  22        351.97        330.92        56.27 o
  10   2  22        698.13        732.84        73.23 o
  12   2  22        774.93        796.50        91.35 o
  14   2  22       1066.55       1017.81       164.09 o
  16   2  22        306.22        402.37       137.73 o
 -27   3  22        204.98        183.98       109.67 o
 -25   3  22        923.47        745.07       123.28 o
 -23   3  22        630.65        543.90        94.93 o
 -21   3  22         94.54        135.77        84.13 o
 -19   3  22         93.29         30.75        77.16 o
 -17   3  22         87.76         33.62        94.37 o
 -15   3  22         17.00        -70.66        70.66 o
 -13   3  22          4.89        -88.42        88.42 o
 -11   3  22         94.81         20.40        95.22 o
  -9   3  22       1146.92        863.79       146.23 o
  -7   3  22        434.59        331.57       119.03 o
  -5   3  22       1987.59       2147.56       217.65 o
  -3   3  22       1994.61       1995.60       128.98 o
  -1   3  22        705.89        509.93        53.72 o
   1   3  22        568.87        697.69        66.27 o
   3   3  22        186.72        130.88        66.02 o
   5   3  22        663.02        592.27        61.74 o
   7   3  22        200.34        398.96       137.73 o
   9   3  22          2.92         -4.25        56.51 o
  11   3  22        415.34        380.11        80.81 o
 -20   4  22        247.63         86.72       122.43 o
 -18   4  22          7.22        249.95       130.93 o
 -16   4  22         49.76        -22.10       112.22 o
 -14   4  22        446.17        484.60       146.23 o
 -12   4  22        599.70        780.47       161.53 o
 -10   4  22        766.97        664.84       159.83 o
  -8   4  22        232.12         62.91       124.13 o
  -6   4  22        526.31        651.24       158.13 o
  -4   4  22        489.05        316.27       137.73 o
  -2   4  22         96.62        181.10        73.12 o
   0   4  22        102.31         84.49        53.61 o
   2   4  22         22.09          7.69        51.75 o
   4   4  22        141.18        185.60        61.90 o
   6   4  22          1.41        -83.32       137.73 o
   8   4  22        250.01        430.19       173.44 o
 -31   1  23        661.89        544.89       107.12 o
 -29   1  23        693.56        728.55        99.69 o
 -27   1  23       2269.01       2220.94       143.20 o
 -25   1  23         47.69        -39.99        50.03 o
 -23   1  23        280.25        180.86        73.35 o
 -21   1  23         63.72        120.34        45.40 o
 -19   1  23        376.91        285.39        43.74 o
 -17   1  23       2031.55       1964.71       132.44 o
 -15   1  23       6516.18       6139.37       164.17 o
 -13   1  23       5789.92       5665.07       155.86 o
 -11   1  23       3409.01       3330.19       117.44 o
  -9   1  23        675.98        685.88        62.97 o
  -7   1  23       4185.68       4137.37       233.34 o
  -5   1  23       1335.46       1232.15        73.87 o
  -3   1  23        644.26        600.32        53.37 o
  -1   1  23        174.30        181.81        69.72 o
   1   1  23       1276.72       1115.80        81.90 o
   3   1  23       1945.50       2229.18       181.94 o
   5   1  23       2647.70       2624.34       136.37 o
   7   1  23       3437.01       3637.92       127.42 o
   9   1  23       2244.46       2457.73       148.52 o
  11   1  23        502.90        426.79       103.72 o
  13   1  23       1162.83       1300.78       163.24 o
 -28   2  23         48.62         19.30        64.22 o
 -26   2  23        172.29        196.08       115.62 o
 -24   2  23        146.33        131.01        58.16 o
 -22   2  23         25.88        -67.25        67.25 o
 -20   2  23         61.05         71.62        52.67 o
 -18   2  23        120.07         44.76        53.41 o
 -16   2  23         87.63        118.99       128.38 o
 -14   2  23        191.99        107.53        60.64 o
 -12   2  23         15.30        -32.91        55.13 o
 -10   2  23        359.33        282.42        66.82 o
  -8   2  23        859.99        960.49        95.85 o
  -6   2  23         12.56         73.45        43.31 o
  -4   2  23        760.68        736.36       125.07 o
  -2   2  23         80.63         61.80        45.53 o
   0   2  23          8.44         93.13        52.01 o
   2   2  23        108.27         94.01        39.96 o
   4   2  23        372.50        350.24        55.56 o
   6   2  23        423.55        393.46        76.71 o
   8   2  23        793.47        788.82       165.79 o
  10   2  23         13.95        -27.54        56.96 o
  12   2  23        670.05        565.48        86.54 o
  14   2  23         56.05         91.82        96.92 o
 -25   3  23         41.79         39.90        65.74 o
 -23   3  23          1.31          7.41        51.11 o
 -21   3  23        183.40        142.23        83.99 o
 -19   3  23          5.12          5.23        80.99 o
 -17   3  23        117.25        115.20        85.35 o
 -15   3  23        959.68       1102.78       122.48 o
 -13   3  23       1376.88       1324.59       175.14 o
 -11   3  23        833.55        799.17       151.33 o
  -9   3  23        762.52        814.48       147.93 o
  -7   3  23        312.34        244.85       120.73 o
  -5   3  23         44.30         34.01       110.52 o
  -3   3  23        133.26         99.55       115.63 o
  -1   3  23         16.67         11.80        39.52 o
   1   3  23         13.47         51.76        40.65 o
   3   3  23        752.51        775.81        68.13 o
   5   3  23        866.27       1020.39        91.02 o
   7   3  23       1880.87       2214.10       244.85 o
   9   3  23        559.10        538.43       145.38 o
 -18   4  23        343.37         96.92       129.23 o
 -16   4  23        446.07        401.29       137.73 o
 -14   4  23        848.24        872.29       171.74 o
 -12   4  23       1062.52       1057.63       183.64 o
 -10   4  23         29.64       -113.92       115.63 o
  -8   4  23         30.69        -59.51       115.63 o
  -6   4  23        787.69        909.70       173.44 o
  -4   4  23        423.56        329.87       139.43 o
  -2   4  23          2.73         69.47        73.86 o
   0   4  23          1.24        -28.96        51.41 o
   2   4  23          3.31         52.26        68.22 o
   4   4  23        506.65        472.70       168.34 o
 -30   0  24         27.22         13.60       129.23 o
 -28   0  24          2.55         -5.10       115.63 o
 -26   0  24        746.95        916.50       181.94 o
 -24   0  24       4234.96       4346.14       295.86 o
 -22   0  24        743.11        595.01        88.90 o
 -20   0  24       1022.24       1096.18       184.49 o
 -18   0  24        876.36        814.55        91.92 o
 -16   0  24       1643.91       1404.50       147.93 o
 -14   0  24        550.62        622.33       113.92 o
 -12   0  24        310.03        207.44        83.32 o
 -10   0  24        352.92        351.98        88.42 o
  -8   0  24         39.91         34.01        69.72 o
  -6   0  24       4243.17       4356.34       232.95 o
  -4   0  24       4283.97       4276.42       238.05 o
  -2   0  24       2522.79       2496.50       131.04 o
   0   0  24       3150.87       3152.48       209.15 o
   2   0  24       2699.00       2734.19       198.94 o
   4   0  24       2268.35       2288.69       187.04 o
   6   0  24        337.42        479.50       112.22 o
   8   0  24         32.29        -42.51        91.82 o
  10   0  24        277.96        183.64       110.52 o
 -29   1  24          5.72        -36.86        55.96 o
 -27   1  24         68.79         15.04        79.07 o
 -25   1  24          3.93         44.66        58.17 o
 -23   1  24        179.30         74.82        72.27 o
 -21   1  24          6.04        -40.48        40.48 o
 -19   1  24        374.31        245.96        64.79 o
 -17   1  24         14.74          3.33        41.75 o
 -15   1  24         49.45         60.44        45.77 o
 -13   1  24        690.66        546.55        61.62 o
 -11   1  24       1756.26       1543.65        89.21 o
  -9   1  24        179.42        220.86        49.03 o
  -7   1  24         73.46         85.00        44.15 o
  -5   1  24        376.57        348.43        54.64 o
  -3   1  24        940.47        862.27        63.95 o
  -1   1  24        117.92        143.73        64.10 o
   1   1  24        220.96        178.05        74.82 o
   3   1  24         24.51         23.81        73.12 o
   5   1  24        213.74        331.57       110.52 o
   7   1  24          4.89        -33.60        52.86 o
   9   1  24        753.36        760.06       125.83 o
  11   1  24        489.17        323.07       100.32 o
 -28   2  24         77.10         48.46       131.78 o
 -26   2  24        157.25        145.66        72.83 o
 -24   2  24        332.05        238.42        85.33 o
 -22   2  24        866.48        766.40       109.89 o
 -20   2  24       2463.64       2289.75       117.91 o
 -18   2  24       1859.52       1649.69       194.86 o
 -16   2  24         37.76        -10.61        60.00 o
 -14   2  24        630.31        519.72       149.63 o
 -12   2  24         80.28         69.18        62.21 o
 -10   2  24         85.68         71.50        79.07 o
  -8   2  24          3.05         19.78        56.35 o
  -6   2  24        219.94        173.49        50.71 o
  -4   2  24       1984.16       2009.42       103.52 o
  -2   2  24        242.20        278.94        57.97 o
   0   2  24        999.40       1272.72        91.99 o
   2   2  24       2758.97       3094.79       126.24 o
   4   2  24       1115.93       1203.07        76.38 o
   6   2  24        334.09        316.97        69.06 o
   8   2  24        651.98        781.11        91.83 o
  10   2  24          9.18          2.90        59.51 o
  12   2  24         92.46        122.43        96.92 o
 -23   3  24        438.08        315.11       107.97 o
 -21   3  24        999.05        972.50       232.95 o
 -19   3  24       1127.90        921.38       133.48 o
 -17   3  24        921.57        819.44       142.83 o
 -15   3  24       1101.52       1111.42       125.12 o
 -13   3  24        229.18        265.26       120.73 o
 -11   3  24        618.58        498.21       137.73 o
  -9   3  24         87.92         74.82       110.52 o
  -7   3  24          6.79        200.64       122.43 o
  -5   3  24         13.72        -68.01       105.42 o
  -3   3  24        195.86        312.26        79.07 o
  -1   3  24        412.25        313.28        79.63 o
   1   3  24       1262.82       1272.48       115.17 o
   3   3  24        779.24        969.62        87.53 o
   5   3  24       1761.10       1904.30       111.45 o
   7   3  24        309.20        232.95       144.53 o
 -16   4  24         30.27         79.92       124.13 o
 -14   4  24         48.18         17.00       127.53 o
 -12   4  24        653.53        627.44       159.83 o
 -10   4  24        435.70        431.89       154.73 o
  -8   4  24         12.74          6.80       130.93 o
  -6   4  24        137.30        147.93       139.43 o
  -4   4  24        309.83        170.04       146.23 o
  -2   4  24        514.79        712.45       185.34 o
   0   4  24        389.62        204.04       151.33 o
   2   4  24        237.69        108.82       151.33 o
 -27   1  25       1293.10       1290.36       191.29 o
 -25   1  25        634.89        597.60        91.88 o
 -23   1  25        649.60        663.64       222.75 o
 -21   1  25       1333.51       1214.70       128.38 o
 -19   1  25        316.72        239.93        48.59 o
 -17   1  25        111.45         44.61        45.07 o
 -15   1  25         51.84         29.77        46.00 o
 -13   1  25         24.99         11.30        44.85 o
 -11   1  25        762.64        718.75        68.53 o
  -9   1  25       1250.03       1091.28       127.36 o
  -7   1  25       2348.06       2166.75       104.60 o
  -5   1  25       3804.02       3801.79       183.90 o
  -3   1  25       1025.59       1041.37        79.76 o
  -1   1  25        818.49        767.66       112.03 o
   1   1  25        796.80        776.87        94.89 o
   3   1  25          2.84         48.23        97.77 o
   5   1  25          8.60         15.30        83.32 o
   9   1  25         39.21         20.40        81.62 o
  11   1  25       1632.88       2200.28       202.34 o
 -26   2  25         58.70        168.01        67.62 o
 -24   2  25        233.80        153.33        85.46 o
 -22   2  25        211.77        104.27        84.09 o
 -20   2  25        273.37        227.35        83.33 o
 -18   2  25         17.32         47.72        73.50 o
 -16   2  25        261.37        110.85       130.08 o
 -14   2  25          0.51        -54.62        54.62 o
 -12   2  25       1212.28       1204.63       210.00 o
 -10   2  25       1038.35       1047.54       104.58 o
  -8   2  25        797.95        852.38       106.27 o
  -6   2  25        409.42        541.07        94.37 o
  -4   2  25        284.07        258.05        58.31 o
  -2   2  25       1249.10       1067.60        89.32 o
   0   2  25         18.04         72.64        52.69 o
   2   2  25        127.90         13.60       113.92 o
   4   2  25        397.10        366.40        87.41 o
   6   2  25         28.41         82.70        62.38 o
   8   2  25        366.44        395.63        77.38 o
 -21   3  25        188.07        249.95       141.13 o
 -19   3  25        170.26        243.35        97.52 o
 -17   3  25        129.04         12.08        86.20 o
 -15   3  25        188.92        145.11        91.35 o
 -13   3  25        271.89         74.82       112.22 o
 -11   3  25       1358.25       1317.78       190.44 o
  -9   3  25       1166.98       1321.19       190.44 o
  -7   3  25        996.56        892.69       173.44 o
  -5   3  25        463.34        639.34       159.83 o
  -3   3  25       1203.31       1050.83       185.34 o
  -1   3  25        383.39        396.19       142.83 o
   1   3  25          2.99        -96.92       120.73 o
   3   3  25        420.75        423.61        71.54 o
   5   3  25        340.50        399.59       159.83 o
   7   3  25         18.41        -88.42       134.33 o
 -10   4  25         17.75        -61.21       132.63 o
  -8   4  25       1610.19       1600.05       226.15 o
  -6   4  25        847.75        773.67       187.04 o
  -4   4  25        630.52        649.54       185.34 o
 -26   0  26        457.81        452.30       147.93 o
 -24   0  26         43.01        -74.82       105.42 o
 -22   0  26        387.00        676.75       159.83 o
 -20   0  26        579.24        440.40       142.83 o
 -18   0  26       1206.22       1071.81       109.67 o
 -16   0  26       2062.06       2003.03       171.74 o
 -14   0  26       4584.65       4652.21       255.06 o
 -12   0  26        890.07        775.37       125.83 o
 -10   0  26       1578.86       1712.27       163.24 o
  -8   0  26         44.19         -1.70        73.12 o
  -6   0  26        178.87        261.86        95.22 o
  -4   0  26         94.32         49.31        85.02 o
  -2   0  26        146.84        122.43        88.42 o
   0   0  26        309.84        171.74        93.52 o
   2   0  26       1205.14       1042.33       153.03 o
 -25   1  26         24.69          2.79        49.41 o
 -23   1  26        164.26         93.28        77.54 o
 -21   1  26         76.67        114.12        79.11 o
 -19   1  26        126.85        180.26        76.43 o
 -17   1  26         18.15         13.59        57.67 o
 -15   1  26          6.76         57.40        48.82 o
 -13   1  26        869.70        833.15        92.59 o
 -11   1  26         16.30         20.30        49.53 o
  -9   1  26          6.20         18.47        48.02 o
  -7   1  26         92.00         49.22        62.14 o
  -5   1  26         32.02         -2.11        50.81 o
  -3   1  26         16.51          7.64        42.10 o
  -1   1  26        121.30        147.24        48.49 o
   1   1  26         88.37        101.94        79.92 o
   3   1  26         32.06        130.93       117.33 o
 -24   2  26        139.93        138.02        86.89 o
 -22   2  26        184.99         44.18        81.25 o
 -20   2  26         10.37        -33.72        76.25 o
 -18   2  26        271.01        212.15        85.21 o
 -16   2  26        390.38        221.05       117.33 o
 -14   2  26       1799.14       1793.89       200.64 o
 -12   2  26       4037.39       3795.22       260.16 o
 -10   2  26       1573.03       1435.85       161.53 o
  -8   2  26         55.18         98.59        72.87 o
  -6   2  26         54.83         47.36       136.88 o
  -4   2  26          6.83         86.70        72.14 o
  -2   2  26        584.60        471.00       139.43 o
   0   2  26        300.37        238.05       130.93 o
   2   2  26        440.72        304.37       142.83 o
   4   2  26       1084.20       1044.03       176.84 o
   6   2  26       1217.35       1117.14       181.94 o
 -19   3  26          4.66        -28.81        87.79 o
 -17   3  26         45.49        -29.79        86.57 o
 -15   3  26        647.99        356.41       102.38 o
 -13   3  26        431.40        540.72       147.93 o
 -11   3  26       1140.91       1297.38       190.44 o
  -9   3  26        221.83        222.75       129.23 o
  -7   3  26          8.50         27.21       117.33 o
  -5   3  26         22.54         93.52       129.23 o
  -3   3  26         10.11        -96.92       120.73 o
  -1   3  26         29.12        137.73       129.23 o
   1   3  26        342.49        338.37       146.23 o
   3   3  26         10.23        -98.62       129.23 o
 -23   1  27       1489.22       1236.70       129.51 o
 -21   1  27       1312.43       1041.43       161.53 o
 -19   1  27        860.57        672.78       150.48 o
 -17   1  27       1750.19       1390.90       170.04 o
 -15   1  27        254.31        251.65       110.52 o
 -13   1  27         50.62         26.87        59.54 o
 -11   1  27          0.13        -13.19        63.59 o
  -9   1  27        274.45        421.82        78.38 o
  -7   1  27        446.41        400.03        82.31 o
  -5   1  27        541.17        641.79        96.11 o
  -3   1  27       3246.20       3342.10       168.77 o
  -1   1  27        971.41        821.28       158.13 o
   1   1  27        934.37        970.91       170.04 o
   3   1  27       1007.78        758.36       154.73 o
   5   1  27        864.88        447.20       146.23 o
 -22   2  27        243.12        100.49        82.91 o
 -20   2  27         43.64         15.51        82.48 o
 -18   2  27        213.32        230.58        87.79 o
 -16   2  27         55.64        -11.90       100.32 o
 -14   2  27          4.46         86.72       110.52 o
 -12   2  27         12.54        -49.31       103.72 o
 -10   2  27         72.61        113.92       112.22 o
  -8   2  27        183.92         78.22       117.33 o
  -6   2  27        536.12        506.71       139.43 o
  -4   2  27          7.12         74.82       120.73 o
  -2   2  27        439.64        323.07       141.13 o
   0   2  27        225.86        326.47       137.73 o
   2   2  27        113.32        377.48       149.63 o
   4   2  27        207.90        323.07       146.23 o
 -15   3  27          3.60         67.02        96.65 o
 -13   3  27        178.36        154.73       130.93 o
 -11   3  27         27.82        129.23       134.33 o
  -9   3  27         69.15        -45.91       127.53 o
  -7   3  27         10.29       -122.43       122.43 o
  -5   3  27        519.19        486.31       158.13 o
  -3   3  27        358.87        260.16       153.03 o
  -1   3  27        456.01        304.37       151.33 o
 -22   0  28         12.37         39.11       125.83 o
 -20   0  28        387.15        333.27       142.83 o
 -18   0  28         93.17        127.53       119.03 o
 -21   1  28        154.01        123.02       102.87 o
 -19   1  28        196.35        100.12        79.63 o
 -17   1  28         26.91        -20.40        98.62 o
 -15   1  28        286.94        311.17       119.03 o
 -13   1  28         16.02        176.84       110.52 o
 -11   1  28        153.74        156.43       113.92 o
  -9   1  28        161.57        195.54       122.43 o
  -7   1  28          4.60         91.82       112.22 o
  -5   1  28          8.44         54.41       115.63 o
  -3   1  28          5.77         28.91       113.92 o
  -1   1  28          0.89         79.92       122.43 o
   1   1  28          7.08         64.61       124.13 o
   3   1  28          1.16        153.03       139.43 o
   5   1  28         56.51        -22.10       134.33 o
 -18   2  28         20.50        -42.52        77.90 o
 -16   2  28        566.85        345.17       130.93 o
 -14   2  28       1040.98        805.97       158.13 o
 -12   2  28        343.53        476.10       144.53 o
 -10   2  28        244.14        185.34       127.53 o
  -8   2  28        830.03        890.99       164.94 o
  -6   2  28        674.57        651.24       153.03 o
  -4   2  28        584.33        853.58       170.04 o
  -2   2  28        442.86        459.10       146.23 o
   0   2  28         50.47         30.61       127.53 o
   2   2  28         19.88         68.01       139.43 o
 -17   1  29        260.07        219.35       113.92 o
 -15   1  29        212.13        198.94       115.63 o
 -13   1  29        740.37        479.50       134.33 o
 -11   1  29        266.35        105.42       119.03 o
  -9   1  29        216.99         13.60       117.33 o
  -7   1  29         91.25         51.01       119.03 o
  -5   1  29        173.10        176.84       130.93 o
  -3   1  29        335.05        282.26       139.43 o
  -1   1  29        424.63        418.29       149.63 o
   1   1  29        515.56        533.92       163.24 o
 -12   2  29        810.89        678.45       153.03 o
 -10   2  29        868.73        969.21       173.44 o
  -8   2  29        322.04        142.83       132.63 o
  -6   2  29          1.30        217.65       132.63 o
 -11   1  30         15.93        -10.20       120.73 o
  -9   1  30         36.74        105.42       122.43 o
  -7   1  30         12.68         30.61       127.53 o
                                                
