# Supplementary material for: A systematic structural study of halogen bonding versus hydrogen bonding within competitive supramolecular systems
Source: IUCrJ. 2015 Jul 30;2(Pt 5):498–510. doi: 10.1107/S2052252515010854 (PMC4547818; doi:10.1107/S2052252515010854)
Supplement: Supplementary file 10 [file m-02-00498-BrF4OH12sup10.hkl]

#
# h,k,l, Fc-squared, Fo-squared, sigma(Fo-squared), status flag
#
data_BrF4OH12
_shelx_title ' BrF4OH12 in P2(1)/c'
_shelx_refln_list_code          4
_shelx_F_calc_maximum      262.63
_exptl_crystal_F_000       628.00
_reflns_d_resolution_high  0.6800

loop_
 _space_group_symop_operation_xyz
 'x, y, z'
 '-x, y+1/2, -z+1/2'
 '-x, -y, -z'
 'x, -y-1/2, z-1/2'

_cell_length_a    13.6342
_cell_length_b     5.8333
_cell_length_c    13.3118
_cell_angle_alpha  90.000
_cell_angle_beta   90.944
_cell_angle_gamma  90.000

_shelx_F_squared_multiplier     1.000

loop_
 _refln_index_h
 _refln_index_k
 _refln_index_l
 _refln_F_squared_calc
 _refln_F_squared_meas
 _refln_F_squared_sigma
 _refln_observed_status
   2   0   0        349.07        322.77         6.12 o
   3   0   0        238.78        212.49         6.52 o
   4   0   0       2677.81       2400.96        36.27 o
   5   0   0        458.04        396.81         9.39 o
   6   0   0        102.30         97.58         6.35 o
   7   0   0        885.55        769.61        17.65 o
   8   0   0       5260.81       5344.83       100.83 o
   9   0   0         19.95         10.10         5.70 o
  10   0   0       4593.30       4731.45       142.13 o
  11   0   0       4898.21       5076.39       153.30 o
  12   0   0       2094.52       2049.01       103.96 o
  13   0   0       1903.72       1811.58        98.59 o
  14   0   0       2128.10       2126.17        97.59 o
  15   0   0       1415.59       1395.72       124.75 o
  16   0   0        535.69        579.54       129.11 o
  17   0   0        715.78        585.53        59.69 o
  18   0   0        569.50        465.47        58.35 o
  19   0   0         11.26        -28.84        37.56 o
   1   1   0       1053.91       1009.30        11.24 o
   2   1   0       4192.33       3918.05        41.40 o
   3   1   0      10291.92       9646.84        98.86 o
   4   1   0       8155.35       7572.18        72.39 o
   5   1   0       2354.46       2119.38        22.73 o
   6   1   0       8838.67       8137.74        77.55 o
   7   1   0       6597.35       6049.31        76.10 o
   8   1   0      10929.87      10564.36       128.45 o
   9   1   0       3907.83       3643.30        52.66 o
  10   1   0       2422.53       2387.34        49.29 o
  11   1   0       1922.53       2029.23        51.17 o
  12   1   0        975.38       1061.53        40.63 o
  13   1   0        250.40        211.64        39.12 o
  14   1   0          2.24         -6.07        17.05 o
  15   1   0          6.11         32.47        20.59 o
  16   1   0         54.62         55.88        18.74 o
  17   1   0        357.36        311.78        50.72 o
  18   1   0          7.23         18.61        19.83 o
  19   1   0        613.42        631.92        90.14 o
   0   2   0      10687.17       9893.62       122.64 o
   1   2   0      13541.42      12795.10       116.56 o
   2   2   0      20848.67      19169.83       176.94 o
   3   2   0       1715.55       1545.18        18.53 o
   4   2   0        232.86        241.58         7.90 o
   5   2   0       1235.70       1197.33        18.01 o
   6   2   0       1648.62       1480.28        19.60 o
   7   2   0        762.31        715.05        13.98 o
   8   2   0        367.89        370.76        12.84 o
   9   2   0        148.04        129.85         8.80 o
  10   2   0        271.45        279.92        17.51 o
  11   2   0       2468.77       2644.85        73.04 o
  12   2   0       2187.00       2248.76        66.19 o
  13   2   0       2670.19       2812.52        79.88 o
  14   2   0        686.52        685.68        36.89 o
  15   2   0       1167.98       1128.99        59.17 o
  16   2   0        594.06        639.60        50.02 o
  17   2   0       1017.22       1058.25        49.05 o
  18   2   0        183.58        226.96        35.53 o
  19   2   0        261.22        190.56        35.80 o
   1   3   0        368.62        297.93         5.57 o
   2   3   0        590.67        503.15         6.96 o
   3   3   0       1274.17       1170.40        15.30 o
   4   3   0       6200.31       6129.87        66.94 o
   5   3   0       2430.05       2210.64        28.59 o
   6   3   0       4950.26       4678.47        55.24 o
   7   3   0       5013.65       4868.94        67.30 o
   8   3   0       3091.88       3058.65        53.31 o
   9   3   0       2634.42       2651.11        56.76 o
  10   3   0       2096.42       2161.58        47.72 o
  11   3   0       1568.04       1631.33        40.18 o
  12   3   0         75.00         39.80        19.86 o
  13   3   0        208.96        177.48        21.56 o
  14   3   0        262.79        286.71        32.01 o
  15   3   0         39.30         17.44        29.51 o
  16   3   0          1.99         52.99        36.22 o
  17   3   0         88.11         65.73        38.90 o
  18   3   0        179.06        162.18        51.31 o
   0   4   0       7640.70       7132.98       130.40 o
   1   4   0       3906.91       3517.44        50.80 o
   2   4   0       2018.28       1802.31        28.25 o
   3   4   0        569.91        492.71        16.81 o
   4   4   0      10027.20       9552.27       158.84 o
   5   4   0        288.35        281.28        14.45 o
   6   4   0        421.39        383.44        17.49 o
   7   4   0          4.96          4.39        14.08 o
   8   4   0        203.96        217.25        75.45 o
   9   4   0          7.17         18.28        16.32 o
  10   4   0        886.44        894.70        49.26 o
  11   4   0        586.83        599.73        45.94 o
  12   4   0        735.19        803.51        72.44 o
   1   5   0          2.19          0.07         5.63 o
   2   5   0       1486.11       1360.15        29.24 o
   3   5   0       1590.14       1579.37        36.52 o
   4   5   0       2641.55       2525.88        60.70 o
   5   5   0         43.14         42.06        12.01 o
   6   5   0        789.43        820.92        45.28 o
   7   5   0       1852.38       1743.24       145.21 o
   8   5   0       1800.49       1911.82        77.71 o
   9   5   0       1048.04       1101.12        56.67 o
  10   5   0        859.41        892.71        77.80 o
  11   5   0        701.59        718.33        71.77 o
  12   5   0        448.27        611.01        71.77 o
  13   5   0          5.22         25.49        38.90 o
   0   6   0       1876.95       1761.14        79.33 o
   1   6   0        714.93        692.24        28.97 o
   2   6   0       1090.78       1127.01        30.32 o
   3   6   0       1236.99       1201.16        35.86 o
   4   6   0        103.40        122.58        16.92 o
   5   6   0        336.38        365.48        34.38 o
   6   6   0        270.77        301.99        32.94 o
   7   6   0          0.73          0.67        25.49 o
   8   6   0         25.73         19.45        27.50 o
   9   6   0         18.45          8.05        29.51 o
  10   6   0        199.33        252.86        49.63 o
  11   6   0        124.89        130.12        44.27 o
  12   6   0        342.03        438.64        65.73 o
  13   6   0        299.01        401.75        69.75 o
   1   7   0         30.25         45.30        25.97 o
   2   7   0        323.52        317.14        32.63 o
   3   7   0        115.91         87.11        21.21 o
   4   7   0        122.08        157.12        35.84 o
   5   7   0        351.60        424.20        39.90 o
   6   7   0        651.73        643.79        50.47 o
   7   7   0        335.29        327.36        38.84 o
   8   7   0        183.67        194.50        48.96 o
   9   7   0        417.08        431.93        61.03 o
  10   7   0        146.22        127.43        46.95 o
  11   7   0        183.58        197.19        54.33 o
   1   8   0         25.41        -41.58        41.58 o
   2   8   0        151.05        110.67        51.64 o
   3   8   0        246.67        366.21        67.74 o
   4   8   0        260.84        179.75        54.33 o
   5   8   0        128.43         99.26        48.96 o
   6   8   0          1.33         31.52        42.25 o
   7   8   0         26.56         -1.34        35.55 o
 -19   1   1         11.87         -3.15        25.97 o
 -18   1   1          5.67         10.70        20.56 o
 -17   1   1         10.11         -4.69        22.76 o
 -16   1   1         50.88         34.78        26.49 o
 -15   1   1          4.00         -8.84        18.73 o
 -14   1   1         73.71         78.58        21.54 o
 -13   1   1        148.78        140.39        23.44 o
 -12   1   1          0.92          3.37        12.25 o
 -11   1   1        113.07        108.70        15.21 o
 -10   1   1          7.92         -3.13         5.85 o
  -9   1   1         39.91         36.22         6.22 o
  -8   1   1        749.39        806.19        14.49 o
  -7   1   1         73.44         64.44         4.78 o
  -6   1   1        151.22        150.80         5.09 o
  -5   1   1       6725.42       6481.33        63.60 o
  -4   1   1       1052.19        990.78        12.31 o
  -3   1   1      20676.95      19520.70       206.11 o
  -2   1   1       1980.62       1891.74        22.53 o
  -1   1   1         69.52         70.44         3.40 o
   0   1   1       3222.22       2994.69        26.30 o
   1   1   1         67.00         62.79         1.99 o
   2   1   1         70.43         74.24         2.28 o
   3   1   1        793.95        760.63        10.80 o
   4   1   1        373.04        344.85         6.26 o
   5   1   1       5692.26       5638.82        59.48 o
   6   1   1          3.92          2.14         2.03 o
   7   1   1        440.41        441.54        11.16 o
   8   1   1         70.03         77.51         4.84 o
   9   1   1        213.11        211.54        10.74 o
  10   1   1          0.51          4.86         7.29 o
  11   1   1        580.02        614.23        35.33 o
  12   1   1         54.24         55.60        12.33 o
  13   1   1         80.94         75.89        16.51 o
  14   1   1         48.70         48.45        14.56 o
  15   1   1         39.92         22.62        16.35 o
  16   1   1        152.79        134.36        22.43 o
  17   1   1        166.91        110.19        37.89 o
  18   1   1         10.83         17.41        21.42 o
  19   1   1         42.17         15.64        21.60 o
 -19   2   1          8.25          9.71        31.06 o
 -18   2   1          6.23         22.59        29.14 o
 -17   2   1         69.13         46.93        25.84 o
 -16   2   1          1.15          6.37        22.76 o
 -15   2   1          4.73         18.09        21.10 o
 -14   2   1         35.75         14.44        16.35 o
 -13   2   1         37.03         42.72        15.34 o
 -12   2   1         22.48         27.35        11.37 o
 -11   2   1         27.57         26.00         9.88 o
 -10   2   1         11.50          8.01         8.90 o
  -9   2   1        168.38        159.33        10.27 o
  -8   2   1         49.63         45.00         5.74 o
  -7   2   1         87.32         83.50         6.07 o
  -6   2   1        401.88        388.74         9.70 o
  -5   2   1          2.18          2.64         2.48 o
  -4   2   1        441.64        443.08        10.15 o
  -3   2   1        311.10        265.18         4.91 o
  -2   2   1       2135.49       2015.06        20.40 o
  -1   2   1        130.31        138.15         3.13 o
   0   2   1        820.13        798.54         8.22 o
   1   2   1       1820.42       1674.45        15.89 o
   2   2   1        871.22        867.50        10.54 o
   3   2   1         71.64         67.05         3.41 o
   4   2   1         81.89         85.53         5.18 o
   5   2   1        817.53        903.89        13.47 o
   6   2   1        341.30        386.17         7.63 o
   7   2   1          1.52          3.15         3.20 o
   8   2   1          8.77          5.12         4.10 o
   9   2   1        941.81        959.84        28.51 o
  10   2   1          1.17         -9.93         9.93 o
  11   2   1        131.42        143.87        18.26 o
  12   2   1         88.34         95.19        18.80 o
  13   2   1         67.47         55.99        17.00 o
  14   2   1         54.56         38.13        18.03 o
  15   2   1         90.46         89.34        20.95 o
  16   2   1         18.90          3.49        16.91 o
  17   2   1         80.52         59.80        20.62 o
  18   2   1         21.67         -0.14        20.77 o
  19   2   1         38.06         46.78        27.67 o
 -18   3   1          0.05         -7.38        35.55 o
 -17   3   1          5.93         18.38        38.57 o
 -16   3   1          7.73         42.71        24.90 o
 -15   3   1          0.56         21.60        23.36 o
 -14   3   1         52.03         40.91        18.19 o
 -13   3   1         15.25         -8.55        11.89 o
 -12   3   1        695.94        697.20        25.72 o
 -11   3   1        234.13        266.23        19.46 o
 -10   3   1          3.23          0.48         8.84 o
  -9   3   1        565.84        608.35        23.68 o
  -8   3   1         55.43         54.80         8.43 o
  -7   3   1       1582.19       1592.09        28.32 o
  -6   3   1        211.11        202.83         8.26 o
  -5   3   1        248.27        233.27         7.48 o
  -4   3   1         76.28         74.88         4.84 o
  -3   3   1         27.41         22.15         2.68 o
  -2   3   1        285.66        257.33         6.07 o
  -1   3   1       4923.47       4805.38        46.28 o
   0   3   1        595.41        561.18         7.53 o
   1   3   1       1734.92       1749.20        18.55 o
   2   3   1          8.41         11.24         1.94 o
   3   3   1        415.81        390.37         7.05 o
   4   3   1        389.81        347.72         7.75 o
   5   3   1          2.55          3.18         3.90 o
   6   3   1       1107.78       1091.80        21.08 o
   7   3   1        937.11        901.19        21.14 o
   8   3   1         15.33         19.92         6.75 o
   9   3   1          3.51          2.63        11.11 o
  10   3   1         17.59         12.99        12.74 o
  11   3   1          0.21         -7.83        16.11 o
  12   3   1        329.87        380.16        35.13 o
  13   3   1         76.20         64.28        22.71 o
  14   3   1          0.91          8.72        30.18 o
  15   3   1         26.82          9.39        30.85 o
  16   3   1         55.55         77.59        26.77 o
  17   3   1         84.18         71.79        28.69 o
  18   3   1          9.57          1.99        26.16 o
 -13   4   1         69.47         97.47        23.93 o
 -12   4   1          0.55         -0.60        14.87 o
 -11   4   1         38.49         45.94        19.92 o
 -10   4   1         20.82         34.54        18.50 o
  -9   4   1        786.95        888.62        46.71 o
  -8   4   1        737.22        735.20        55.67 o
  -7   4   1          4.61          9.88        15.09 o
  -6   4   1        212.79        191.87        21.33 o
  -5   4   1        125.72        107.56        12.77 o
  -4   4   1        698.06        610.31        16.23 o
  -3   4   1        399.41        390.09        12.96 o
  -2   4   1       1216.23       1191.40        21.07 o
  -1   4   1       1913.51       1792.66        29.17 o
   0   4   1        408.98        417.44        16.84 o
   1   4   1         28.86         24.44         4.39 o
   2   4   1        213.28        214.59         9.61 o
   3   4   1        523.14        544.95        23.06 o
   4   4   1        154.20        149.45        11.20 o
   5   4   1         21.52         13.77         8.81 o
   6   4   1        144.07        164.99        18.81 o
   7   4   1         69.47         87.68        17.89 o
   8   4   1        176.27        153.72        28.84 o
   9   4   1        401.43        483.89        63.05 o
  10   4   1        314.17        304.09        96.25 o
  11   4   1        103.44        120.97        25.37 o
  12   4   1        103.45        135.48        38.90 o
  17   4   1          5.38         26.16        37.56 o
 -14   5   1         20.60         34.21        40.24 o
 -13   5   1         17.21         54.33        40.91 o
 -12   5   1        261.44        209.93        45.61 o
 -11   5   1         46.21          0.00        29.51 o
 -10   5   1        181.82        172.37        38.90 o
  -9   5   1        224.48        269.68        45.27 o
  -8   5   1          2.26          4.33        16.71 o
  -7   5   1         29.93         26.97        17.95 o
  -6   5   1        878.52        798.83        44.34 o
  -5   5   1         46.88         30.17        11.32 o
  -4   5   1        619.61        598.56        22.24 o
  -3   5   1         48.17         53.26         8.13 o
  -2   5   1        487.92        425.24        17.30 o
  -1   5   1         96.60         94.49         9.64 o
   0   5   1        576.69        549.85        17.63 o
   1   5   1       2646.66       2533.15        42.97 o
   2   5   1        296.68        277.66        13.58 o
   3   5   1         97.74         72.34         9.04 o
   4   5   1         25.35         29.35        10.94 o
   5   5   1       1286.56       1279.12        67.41 o
   6   5   1        702.31        747.90        42.92 o
   7   5   1         52.95         77.74        20.14 o
   8   5   1        162.19        139.62        38.90 o
   9   5   1         50.81         45.41        21.96 o
  10   5   1        218.08        348.10        50.30 o
  11   5   1        166.20        183.77        44.27 o
  12   5   1         18.30        -22.80        33.54 o
  13   5   1         21.00         34.21        42.93 o
  16   5   1         86.24        140.85        47.62 o
 -13   6   1         11.26        -17.44        42.93 o
 -12   6   1         67.87         48.29        40.91 o
 -11   6   1         46.66         48.29        37.56 o
 -10   6   1         48.49         57.01        34.21 o
  -9   6   1          1.05        -22.13        25.49 o
  -8   6   1         33.97         83.17        32.86 o
  -7   6   1        230.50        236.76        41.58 o
  -6   6   1         39.61         27.65        19.01 o
  -5   6   1         29.18         -0.52        14.23 o
  -4   6   1        198.51        226.05        16.36 o
  -3   6   1        690.22        707.07        24.96 o
  -2   6   1        464.93        452.23        23.26 o
  -1   6   1        120.71        114.17        19.75 o
   0   6   1          6.92          4.51        11.27 o
   1   6   1         39.07         31.15        12.23 o
   2   6   1        398.25        357.70        18.27 o
   3   6   1         87.05         84.72        12.17 o
   4   6   1          0.34          0.80         9.24 o
   5   6   1         25.14          5.87        11.05 o
   6   6   1         12.64         14.13        19.47 o
   7   6   1        293.30        335.35        46.95 o
   8   6   1        141.39        122.74        34.88 o
   9   6   1        294.23        404.44        56.34 o
  10   6   1         27.45         36.89        34.21 o
  11   6   1         87.99         50.30        39.57 o
  12   6   1          2.98         51.64        44.27 o
  13   6   1        354.98        446.69        71.77 o
 -10   7   1         77.56         77.13        41.58 o
  -9   7   1          6.74          4.02        34.21 o
  -8   7   1        185.57        232.73        47.62 o
  -7   7   1         38.00         24.15        28.84 o
  -6   7   1        103.20         96.07        40.91 o
  -5   7   1          2.44         12.99        18.06 o
  -4   7   1          1.69         12.80        15.06 o
  -3   7   1          0.83          4.31        12.94 o
  -2   7   1         20.64          3.56        12.91 o
  -1   7   1        209.62        187.45        22.27 o
   0   7   1        246.75        289.76        24.88 o
   1   7   1         34.63         49.60        25.82 o
   2   7   1        115.32        106.26        30.31 o
   3   7   1        106.86         82.50        38.23 o
   4   7   1         18.59         42.93        33.54 o
   5   7   1        299.62        283.50        34.27 o
   6   7   1        119.37        112.38        29.09 o
   7   7   1        275.38        218.40        28.94 o
   8   7   1          8.69         19.57        21.89 o
   9   7   1         57.65        120.73        40.91 o
  10   7   1          8.53          1.34        38.90 o
  11   7   1         24.81        -14.76        44.94 o
  -6   8   1         14.06         -7.37        26.72 o
  -5   8   1        182.55        152.78        34.27 o
  -4   8   1        187.22        249.50        59.02 o
  -3   8   1        152.06        162.98        55.00 o
  -2   8   1         74.13         68.41        48.96 o
  -1   8   1          2.72         -1.34        43.60 o
   0   8   1         74.75        113.35        49.63 o
   1   8   1         17.83         34.21        44.94 o
   2   8   1          7.91          7.38        42.93 o
   3   8   1          2.28        -24.82        39.57 o
   4   8   1          4.06         28.17        42.93 o
   5   8   1         32.84          2.01        40.24 o
   6   8   1         18.30         27.50        41.58 o
 -19   0   2        389.55        274.99        50.97 o
 -18   0   2        146.41        140.85        46.95 o
 -17   0   2        127.27        175.72        41.58 o
 -16   0   2         56.28         21.46        30.18 o
 -15   0   2          2.58        -16.77        24.82 o
 -14   0   2        175.12        160.30        35.55 o
 -13   0   2         36.29         25.49        23.47 o
 -12   0   2        352.71        366.21        42.93 o
 -11   0   2       6323.82       6244.01       201.21 o
 -10   0   2       2172.79       2057.74        85.18 o
  -9   0   2       6195.46       6015.82       115.01 o
  -8   0   2       4679.06       4298.06        67.15 o
  -7   0   2       4521.80       4249.98        65.95 o
  -6   0   2       6589.67       6192.22        92.47 o
  -5   0   2      10338.04       9966.48       132.43 o
  -4   0   2        154.37        200.91         6.44 o
  -3   0   2      38298.20      40256.14       771.08 o
  -2   0   2       3717.11       4026.25       185.79 o
  -1   0   2        191.58        153.55        14.08 o
   0   0   2       3653.64       4248.96       132.27 o
   1   0   2       5428.08       5721.78       166.32 o
   2   0   2        108.12        114.89         5.24 o
   3   0   2       6388.38       6158.04        99.66 o
   4   0   2       5408.25       5102.30        73.82 o
   5   0   2       8738.82       8205.64       113.07 o
   6   0   2      14769.80      13899.88       212.16 o
   7   0   2       5342.96       5143.51        94.99 o
   8   0   2       3711.80       3649.49        64.74 o
   9   0   2       7053.96       6964.00       133.47 o
  10   0   2       3064.91       2910.19        72.41 o
  11   0   2        534.61        529.83        24.38 o
  12   0   2       1544.92       1650.68        64.48 o
  13   0   2        928.83        860.24        50.64 o
  14   0   2         30.15         48.27        19.68 o
  15   0   2        207.77        227.65        29.88 o
  16   0   2       1254.91       1233.75       104.29 o
  17   0   2         73.36         96.05        83.17 o
  18   0   2        232.50         85.85        42.93 o
  19   0   2        232.97        208.59        49.63 o
 -19   1   2         79.79         88.58        25.80 o
 -18   1   2        355.17        350.64        44.60 o
 -17   1   2        351.40        318.85        35.62 o
 -16   1   2       1162.63       1102.93        56.41 o
 -15   1   2       1319.54       1328.31        60.43 o
 -14   1   2       2648.83       2737.17       123.75 o
 -13   1   2       2549.16       2553.28        88.69 o
 -12   1   2        606.38        626.32        33.54 o
 -11   1   2        534.95        548.80        21.08 o
 -10   1   2        224.06        191.60        11.61 o
  -9   1   2        345.90        345.57        12.18 o
  -8   1   2        180.22        181.52         7.59 o
  -7   1   2        477.04        440.93         8.82 o
  -6   1   2        128.71        143.11         5.28 o
  -5   1   2       1365.93       1255.21        16.32 o
  -4   1   2       3770.56       3602.35        45.76 o
  -3   1   2      68974.09      63452.33       818.70 o
  -2   1   2      11671.01      11162.77       173.36 o
  -1   1   2       8942.04       8641.98       123.91 o
   0   1   2       3698.94       3727.94        42.84 o
   1   1   2       6641.88       6298.85        91.37 o
   2   1   2       3263.27       3128.12        40.64 o
   3   1   2       9331.17       8969.17       117.63 o
   4   1   2      10181.06       9592.43        98.80 o
   5   1   2       9252.23       9262.01        90.50 o
   6   1   2       1398.61       1352.38        17.19 o
   7   1   2          9.02          3.64         3.01 o
   8   1   2       2584.86       2651.24        35.85 o
   9   1   2       1216.69       1216.66        28.78 o
  10   1   2       1352.65       1344.20        35.90 o
  11   1   2       1771.01       1694.17        45.78 o
  12   1   2       1752.26       1779.14        48.64 o
  13   1   2       1092.84       1121.73        38.08 o
  14   1   2       2959.13       3145.78       118.11 o
  15   1   2        858.80        867.93        73.68 o
  16   1   2        979.39        876.77        53.99 o
  17   1   2        495.98        574.07        65.28 o
  18   1   2        764.44        696.83        42.78 o
  19   1   2        331.56        261.50        31.24 o
 -19   2   2         65.48         33.71        31.51 o
 -18   2   2        338.39        214.48        36.28 o
 -17   2   2        111.48        138.71        43.26 o
 -16   2   2         52.45         40.91        23.24 o
 -15   2   2         42.80         16.40        21.28 o
 -14   2   2         90.57         65.90        14.53 o
 -13   2   2        270.95        240.50        19.39 o
 -12   2   2        464.27        462.50        27.17 o
 -11   2   2       1262.35       1237.96        36.74 o
 -10   2   2       2932.81       2930.76        66.87 o
  -9   2   2       3007.16       2767.60        49.51 o
  -8   2   2       2686.63       2525.10        41.07 o
  -7   2   2       8946.95       8635.31       113.63 o
  -6   2   2       8262.13       7764.76        95.51 o
  -5   2   2       5491.28       4960.92        71.04 o
  -4   2   2       1584.22       1370.81        19.94 o
  -3   2   2        554.35        455.51         9.08 o
  -2   2   2       3109.45       2993.46        31.41 o
  -1   2   2        523.64        488.02         6.17 o
   0   2   2         24.42         19.97         1.98 o
   1   2   2        830.43        838.27        12.00 o
   2   2   2         53.45         71.54         4.03 o
   3   2   2       5471.54       5113.70        58.86 o
   4   2   2       6357.07       5813.22        72.03 o
   5   2   2      10723.49      10816.23       115.50 o
   6   2   2       5505.20       5324.13        62.77 o
   7   2   2       5990.08       5823.96        76.98 o
   8   2   2       6929.23       7000.74       101.28 o
   9   2   2        563.25        510.02        16.97 o
  10   2   2       2002.26       2137.69        76.07 o
  11   2   2       2273.96       2365.02        67.74 o
  12   2   2       1116.45       1116.15        42.34 o
  13   2   2         98.01        112.66        19.07 o
  14   2   2         84.18         54.14        15.60 o
  15   2   2         88.68         47.43        18.03 o
  16   2   2         69.47         55.37        20.22 o
  17   2   2        692.55        710.18        53.57 o
  18   2   2        728.23        758.95        45.88 o
  19   2   2         43.43         41.01        31.04 o
 -18   3   2        281.83        250.96        39.76 o
 -17   3   2        494.63        495.00        47.42 o
 -16   3   2        791.10        738.41        52.39 o
 -15   3   2        671.03        727.29        49.80 o
 -14   3   2       1564.79       1662.70        48.84 o
 -13   3   2        773.37        857.66        30.39 o
 -12   3   2        385.15        452.61        25.29 o
 -11   3   2        239.35        233.02        18.28 o
 -10   3   2        621.13        655.22        38.82 o
  -9   3   2       1972.70       1939.08        48.03 o
  -8   3   2        124.42        114.37        14.91 o
  -7   3   2        564.65        523.43        23.37 o
  -6   3   2         15.86         15.73         4.27 o
  -5   3   2       2505.61       2350.30        32.86 o
  -4   3   2       6149.66       5827.71        73.16 o
  -3   3   2       5395.41       5068.52        62.00 o
  -2   3   2       3370.63       2974.84        37.35 o
  -1   3   2       7099.25       6330.76        67.50 o
   0   3   2       1613.75       1344.67        18.65 o
   1   3   2       8904.45       8695.42        90.03 o
   2   3   2       4610.36       4427.68        44.74 o
   3   3   2       3454.62       3221.76        35.70 o
   4   3   2       3850.34       3481.61        49.75 o
   5   3   2       1858.12       1748.60        39.55 o
   6   3   2        544.64        526.55        19.11 o
   7   3   2         14.98         15.94         8.67 o
   8   3   2          1.45          4.03        10.52 o
   9   3   2       1220.73       1161.17        41.75 o
  10   3   2       2824.38       3018.99       124.08 o
  11   3   2        219.86        273.74        29.60 o
  12   3   2        703.99        809.95        46.95 o
  13   3   2        641.60        627.91        57.68 o
  14   3   2       1587.27       1594.13        72.44 o
  15   3   2       1004.41       1042.66        78.81 o
  16   3   2        828.07        871.62        92.89 o
  17   3   2        628.33        687.41        51.92 o
  18   3   2        504.67        556.98        51.93 o
 -14   4   2         87.07         67.76        22.52 o
 -13   4   2        267.20        300.30        32.68 o
 -12   4   2        585.18        587.24        39.42 o
 -11   4   2        569.90        574.71        34.60 o
 -10   4   2       1442.83       1525.76        50.61 o
  -9   4   2       1036.84       1018.81        38.29 o
  -8   4   2        137.06        133.91        15.20 o
  -7   4   2       8270.15       8138.66       187.99 o
  -6   4   2       2194.68       2089.49        57.59 o
  -5   4   2       3241.77       3120.47        62.40 o
  -4   4   2       1350.79       1296.92        29.10 o
  -3   4   2        878.50        790.39        22.15 o
  -2   4   2        212.60        196.63        12.49 o
  -1   4   2         91.91         82.20         7.11 o
   0   4   2         38.90         43.99         4.85 o
   1   4   2         17.11          9.84         4.06 o
   2   4   2        443.54        360.36        10.44 o
   3   4   2        917.68        881.57        24.40 o
   4   4   2       2516.62       2587.53        60.95 o
   5   4   2       3953.63       3680.28       103.86 o
   6   4   2       2072.71       2047.43        54.70 o
   7   4   2       2498.47       2572.44        66.73 o
   8   4   2       2476.10       2408.81        87.95 o
   9   4   2       1462.23       1459.28        64.50 o
  10   4   2       1548.35       1596.58       161.30 o
  11   4   2       1139.91       1037.42        56.76 o
  14   4   2         67.75         35.55        32.19 o
  15   4   2          9.10         27.50        32.19 o
  16   4   2         57.51         97.25        40.24 o
  17   4   2          4.60          8.72        37.56 o
 -15   5   2        534.74        732.41        88.53 o
 -14   5   2        214.01        207.92        54.33 o
 -13   5   2        592.05        739.79        84.51 o
 -12   5   2        384.65        490.29        61.70 o
 -11   5   2        336.49        427.24        56.34 o
 -10   5   2        184.73        166.34        36.89 o
  -9   5   2        187.41        166.01        30.85 o
  -8   5   2          3.71          0.39        16.90 o
  -7   5   2         97.21         58.26        18.62 o
  -6   5   2        223.85        300.94        32.14 o
  -5   5   2        111.43        119.90        13.38 o
  -4   5   2        493.08        459.80        22.05 o
  -3   5   2       2035.77       1880.66        47.94 o
  -2   5   2       1333.32       1316.34        36.38 o
  -1   5   2       2938.97       2952.76        58.21 o
   0   5   2       1548.96       1524.41        45.46 o
   1   5   2       5264.76       5150.76        83.30 o
   2   5   2       1236.52       1174.25        25.93 o
   3   5   2        450.87        447.02        22.65 o
   4   5   2        329.44        294.01        20.13 o
   5   5   2        878.66        860.45        44.58 o
   6   5   2        594.97        576.88        83.17 o
   7   5   2          1.42         -7.11        15.88 o
   8   5   2         25.16         10.99        18.37 o
   9   5   2         16.70         27.81        16.63 o
  10   5   2        634.73        746.50        75.12 o
  11   5   2        347.87        459.43        62.38 o
  12   5   2       1068.49       1196.54        99.26 o
  14   5   2        455.32        346.75        55.67 o
  15   5   2        361.17        404.44        63.05 o
 -13   6   2          2.42        -38.90        38.90 o
 -12   6   2        203.37        185.79        48.96 o
 -11   6   2        443.85        505.04        64.39 o
 -10   6   2        264.04        288.40        50.30 o
  -9   6   2        603.07        620.40        67.74 o
  -8   6   2        333.89        338.71        49.63 o
  -7   6   2        367.53        340.05        47.62 o
  -6   6   2       1060.19       1180.03        59.04 o
  -5   6   2       1264.07       1189.33        64.39 o
  -4   6   2        343.40        359.99        29.69 o
  -3   6   2        747.38        711.35        32.22 o
  -2   6   2        429.57        428.48        26.48 o
  -1   6   2         97.08         62.59        12.50 o
   0   6   2          8.94         10.90        10.50 o
   1   6   2        360.02        361.88        24.28 o
   2   6   2         24.06         -6.88        11.03 o
   3   6   2        331.74        327.42        23.60 o
   4   6   2        843.00        875.18        44.93 o
   5   6   2        313.29        343.73        22.55 o
   6   6   2        797.82        825.38        37.17 o
   7   6   2       1241.68       1400.54       155.60 o
   8   6   2        845.73        913.74        55.96 o
   9   6   2        691.22        839.12        78.47 o
  10   6   2        325.13        265.45        39.57 o
  11   6   2        130.43        145.54        50.97 o
  12   6   2        606.03        803.51        85.85 o
  13   6   2         13.82         -2.68        38.90 o
  14   6   2         15.06          8.72        38.90 o
 -10   7   2        222.58        191.82        48.29 o
  -9   7   2         37.43         34.88        36.89 o
  -8   7   2         15.51         10.73        32.86 o
  -7   7   2         17.77        -21.46        28.84 o
  -6   7   2         87.82        133.25        29.47 o
  -5   7   2         66.70         62.56        20.23 o
  -4   7   2         48.30         28.73        15.34 o
  -3   7   2        800.60        783.04        50.67 o
  -2   7   2        122.12        131.63        17.24 o
  -1   7   2        431.43        471.50        36.61 o
   0   7   2        983.91       1106.27        49.89 o
   1   7   2        410.91        445.13        34.71 o
   2   7   2        365.50        320.81        30.50 o
   3   7   2        503.17        594.86        53.90 o
   4   7   2        740.79        639.29        39.31 o
   5   7   2          4.64        -16.97        23.11 o
   6   7   2          6.58         -6.36        24.63 o
   7   7   2          3.40         12.08        20.92 o
   8   7   2          8.90         -1.13        21.12 o
   9   7   2         27.46         20.60        28.83 o
  10   7   2         25.33         19.22        29.62 o
  11   7   2         87.38         46.28        48.96 o
  -6   8   2        139.59         66.31        33.20 o
  -5   8   2        215.23        198.48        63.05 o
  -4   8   2          9.35         20.93        27.07 o
  -3   8   2        187.42        124.28        39.57 o
  -2   8   2         25.51        -38.90        38.90 o
  -1   8   2         13.41          9.39        46.28 o
   0   8   2          0.24          0.67        42.25 o
   1   8   2          3.07          4.02        38.90 o
   2   8   2          6.34         48.29        43.60 o
   3   8   2        190.84        236.76        59.69 o
   4   8   2         14.50         -7.38        42.25 o
   5   8   2        153.11        115.36        49.63 o
 -19   1   3          0.97         24.74        28.07 o
 -18   1   3          2.88         -8.05        25.02 o
 -17   1   3          0.65        -21.54        21.54 o
 -16   1   3        109.57         61.50        24.34 o
 -15   1   3          2.87         23.91        20.59 o
 -14   1   3        121.59        117.87        20.98 o
 -13   1   3          0.30         12.10        13.70 o
 -12   1   3         66.16         51.78        15.31 o
 -11   1   3        330.51        370.65        18.24 o
 -10   1   3          1.57          4.39         7.06 o
  -9   1   3        371.53        363.62        14.47 o
  -8   1   3        387.17        366.24        12.68 o
  -7   1   3        556.73        524.13        10.84 o
  -6   1   3       4372.27       4382.24        59.48 o
  -5   1   3        827.69        744.94        12.81 o
  -4   1   3          3.44          2.53         2.38 o
  -3   1   3       5164.35       5634.52       125.13 o
  -2   1   3       1323.72       1343.98        29.47 o
  -1   1   3        813.46        861.47        20.05 o
   0   1   3        527.79        583.10         9.65 o
   1   1   3         38.75         36.26         2.45 o
   2   1   3        468.39        449.81         7.84 o
   3   1   3        157.26        162.71         5.22 o
   4   1   3        191.71        183.06         5.47 o
   5   1   3        565.65        601.54         9.10 o
   6   1   3       1924.14       2062.90        26.25 o
   7   1   3        719.70        766.31        12.41 o
   8   1   3         73.28         80.59         5.46 o
   9   1   3        181.26        201.40         9.02 o
  10   1   3         12.00          3.76         6.92 o
  11   1   3          7.81          1.81         8.61 o
  12   1   3         71.78         73.49        11.84 o
  13   1   3        214.73        205.19        21.78 o
  14   1   3        520.10        521.68        42.56 o
  15   1   3          0.08         -3.78        15.91 o
  16   1   3          8.63          5.39        21.97 o
  17   1   3         39.03         62.89        20.25 o
  18   1   3          6.73         12.07        19.80 o
  19   1   3          3.36        -11.34        21.29 o
 -19   2   3          0.68         30.85        42.25 o
 -18   2   3          8.03          2.02        27.24 o
 -17   2   3         49.15         40.91        26.08 o
 -16   2   3         65.44         46.74        34.54 o
 -15   2   3         32.26         19.34        22.58 o
 -14   2   3         63.42         43.34        18.53 o
 -13   2   3         15.32          7.65        13.50 o
 -12   2   3        311.66        359.64        26.33 o
 -11   2   3         71.99         88.84        12.57 o
 -10   2   3        395.21        415.01        20.01 o
  -9   2   3        291.16        338.34        17.89 o
  -8   2   3       2280.09       2254.06        41.12 o
  -7   2   3          5.63          8.55         3.92 o
  -6   2   3       3076.87       2946.10        52.74 o
  -5   2   3         12.31         14.43         2.79 o
  -4   2   3       1051.22       1119.39        18.72 o
  -3   2   3          1.98          2.59         2.05 o
  -2   2   3        987.79       1071.47        13.56 o
  -1   2   3        158.12        153.78         3.48 o
   0   2   3        158.13        170.19         3.62 o
   1   2   3        411.96        412.59         5.51 o
   2   2   3       2970.07       3032.30        35.19 o
   3   2   3       1546.69       1519.95        19.06 o
   4   2   3        390.72        373.57         8.62 o
   5   2   3        985.02       1097.70        17.28 o
   6   2   3       1086.68       1145.07        20.02 o
   7   2   3         37.44         45.44         4.80 o
   8   2   3        587.42        544.22        14.55 o
   9   2   3         58.78         49.91         7.05 o
  10   2   3          3.29          1.99         7.99 o
  11   2   3         16.90         12.50        10.21 o
  12   2   3         39.93         24.21        12.14 o
  13   2   3          2.40         -0.17        12.26 o
  14   2   3         31.58         20.29        14.06 o
  15   2   3        129.77        139.51        22.27 o
  16   2   3         76.11         62.02        20.98 o
  17   2   3        244.81        204.17        63.30 o
  18   2   3         32.48         53.91        23.61 o
  19   2   3         64.65         36.68        30.11 o
 -18   3   3         11.00         -6.04        28.93 o
 -17   3   3         74.51         38.73        28.41 o
 -16   3   3         25.27         40.95        26.72 o
 -15   3   3         32.63         44.29        18.24 o
 -14   3   3         28.87         38.18        18.99 o
 -13   3   3        105.01         76.34        19.07 o
 -12   3   3        402.46        424.18        25.11 o
 -11   3   3        461.98        526.93        25.37 o
 -10   3   3        141.61        140.42        14.68 o
  -9   3   3         38.05         43.28        10.90 o
  -8   3   3         34.61         43.31        10.38 o
  -7   3   3        574.55        553.93        20.26 o
  -6   3   3         16.19          4.66         6.83 o
  -5   3   3        340.93        333.72        12.85 o
  -4   3   3       1487.97       1354.70        37.44 o
  -3   3   3       1538.67       1531.50        25.33 o
  -2   3   3          2.62          6.16         2.39 o
  -1   3   3        239.48        253.45         5.54 o
   0   3   3         98.20        117.15         4.70 o
   1   3   3        632.96        630.44         9.46 o
   2   3   3        307.76        316.28         6.66 o
   3   3   3          9.71         14.33         2.99 o
   4   3   3         18.87         10.13         4.06 o
   5   3   3          7.21          5.64         5.58 o
   6   3   3        404.01        401.73        16.18 o
   7   3   3        148.72        217.49        42.57 o
   8   3   3        120.26        125.36        16.17 o
   9   3   3        523.08        588.21        56.34 o
  10   3   3         50.52         56.34        28.84 o
  11   3   3        192.06        170.23        22.95 o
  12   3   3        116.58        124.66        20.04 o
  13   3   3          0.69          9.50        15.64 o
  14   3   3          2.66        -13.14        19.10 o
  15   3   3          5.32        -15.48        21.00 o
  16   3   3          4.21         10.18        31.19 o
  17   3   3         16.47          3.28        25.45 o
  18   3   3          9.37         12.55        28.19 o
 -15   4   3        232.08        237.43        42.93 o
 -14   4   3         11.14         54.87        23.36 o
 -13   4   3         54.00         99.66        23.44 o
 -12   4   3         48.12         43.56        19.65 o
 -11   4   3         57.02         46.31        15.11 o
 -10   4   3        139.58        137.36        17.82 o
  -9   4   3        475.38        501.94        26.94 o
  -8   4   3         57.09         50.22        12.54 o
  -7   4   3        247.69        226.32        17.85 o
  -6   4   3         67.67         50.06        10.56 o
  -5   4   3         31.48         27.91         6.81 o
  -4   4   3        402.63        399.73        16.55 o
  -3   4   3        213.78        232.23        12.07 o
  -2   4   3         22.97         21.96         6.05 o
  -1   4   3         56.48         65.98         7.56 o
   0   4   3        112.31        123.67         7.90 o
   1   4   3        487.08        456.91        14.91 o
   2   4   3        386.88        345.22        17.40 o
   3   4   3        602.01        609.85        17.31 o
   4   4   3       1041.25        985.81        25.30 o
   5   4   3        529.64        535.89        33.40 o
   6   4   3          4.41          2.78         8.17 o
   7   4   3        163.07        145.71        17.81 o
   8   4   3          8.77          0.36        10.95 o
   9   4   3          6.90          7.61        14.53 o
  10   4   3         11.66         36.48        21.75 o
  11   4   3          3.13         19.05        22.13 o
  12   4   3          6.00         24.15        26.83 o
  13   4   3         82.77         67.07        32.86 o
  14   4   3        163.20        134.14        40.91 o
  15   4   3        169.59        224.02        48.96 o
  16   4   3         35.61         83.17        42.25 o
  17   4   3         22.09         63.05        42.93 o
 -15   5   3        100.57         57.01        52.99 o
 -14   5   3          1.47         35.55        44.94 o
 -13   5   3         15.66         43.60        39.57 o
 -12   5   3         27.04         21.46        34.21 o
 -11   5   3          8.14         15.43        28.84 o
 -10   5   3        388.95        352.12        48.96 o
  -9   5   3         32.15         20.22        17.89 o
  -8   5   3         18.93          8.93        38.23 o
  -7   5   3          5.44          4.69        19.45 o
  -6   5   3        534.46        491.50        29.41 o
  -5   5   3        935.89        924.44        35.17 o
  -4   5   3        286.96        302.86        19.28 o
  -3   5   3        111.81        110.61        13.55 o
  -2   5   3        376.23        405.14        21.08 o
  -1   5   3         55.14         48.51         9.81 o
   0   5   3          1.12          3.30         7.72 o
   1   5   3        282.86        266.59        17.65 o
   2   5   3         72.45        113.66        14.13 o
   3   5   3        583.74        641.95        24.38 o
   4   5   3        327.24        308.35        24.40 o
   5   5   3        188.18        204.39        18.46 o
   6   5   3        129.82        161.52        17.46 o
   7   5   3        440.78        489.14        34.27 o
   8   5   3        175.62        236.48        24.85 o
   9   5   3          6.14         23.38        16.78 o
  10   5   3       1103.11       1136.79       132.80 o
  11   5   3         10.40          0.54        21.21 o
  12   5   3         63.04          6.71        30.85 o
  13   5   3         31.57         34.88        32.86 o
  14   5   3         10.64          0.67        34.21 o
  15   5   3          0.31        -34.88        34.88 o
 -13   6   3         39.82        110.00        45.61 o
 -12   6   3         42.60         92.56        42.93 o
 -11   6   3         24.14         -5.37        33.54 o
 -10   6   3         19.91         67.07        34.88 o
  -9   6   3        451.31        459.43        59.02 o
  -8   6   3         42.84         31.52        31.52 o
  -7   6   3         87.70        107.98        32.19 o
  -6   6   3         14.80         15.71        19.12 o
  -5   6   3         38.49         32.39        19.65 o
  -4   6   3         37.93         23.78        15.20 o
  -3   6   3        124.75        109.15        18.49 o
  -2   6   3        993.55       1036.37        49.24 o
  -1   6   3         44.69         26.03        12.94 o
   0   6   3         56.71         74.74        14.53 o
   1   6   3         68.41         33.52        13.55 o
   2   6   3       1732.87       1776.76        52.66 o
   3   6   3        902.36        929.01        36.32 o
   4   6   3        393.17        436.80        26.32 o
   5   6   3        110.97        106.75        18.28 o
   6   6   3         99.13        108.15        18.01 o
   7   6   3         10.89         27.84        18.50 o
   8   6   3         46.31         45.07        23.36 o
   9   6   3        316.36        371.53        41.66 o
  10   6   3        161.19        317.24        57.01 o
  11   6   3        129.34        244.14        57.01 o
  13   6   3        263.23        262.92        53.66 o
 -10   7   3          2.51         20.79        36.22 o
  -9   7   3          0.87        -16.77        33.54 o
  -8   7   3         94.09        115.36        42.93 o
  -7   7   3        306.35        318.59        48.96 o
  -6   7   3        239.84        201.21        43.60 o
  -5   7   3        160.41        158.81        24.44 o
  -4   7   3         31.28         20.90        14.85 o
  -3   7   3         95.36         65.60        17.45 o
  -2   7   3         11.51          5.71        17.64 o
  -1   7   3        296.07        252.78        35.23 o
   0   7   3         27.29         42.00        18.62 o
   1   7   3         10.14          6.51        17.73 o
   2   7   3         15.11          7.73        17.75 o
   3   7   3          3.52        -16.51        16.51 o
   4   7   3          0.97          4.39        17.15 o
   5   7   3        134.12         98.12        22.90 o
   6   7   3        553.78        591.36        40.01 o
   7   7   3         11.38         20.41        20.22 o
   8   7   3        117.36        110.59        33.13 o
   9   7   3         79.40        123.41        49.63 o
  10   7   3         92.29        135.17        38.41 o
  11   7   3         29.38         69.75        52.99 o
  -5   8   3         23.32         59.69        39.57 o
  -4   8   3        116.85        146.88        44.27 o
  -3   8   3         54.96         37.00        27.29 o
  -2   8   3          1.85         43.17        26.53 o
  -1   8   3          3.56        -20.12        35.55 o
   0   8   3        135.14        126.76        51.64 o
   1   8   3        101.14         66.40        44.94 o
   2   8   3        108.66        145.54        52.99 o
   3   8   3         86.38         97.92        48.29 o
   4   8   3        117.91        183.10        57.68 o
   5   8   3         97.47        138.84        54.33 o
 -19   0   4        389.70        391.69        59.02 o
 -18   0   4        211.80        247.49        47.62 o
 -17   0   4        729.17        484.92        59.02 o
 -16   0   4        877.80        694.18        63.05 o
 -15   0   4        402.42        295.78        46.95 o
 -14   0   4       2397.19       2301.81        85.18 o
 -13   0   4        362.84        389.68        42.25 o
 -12   0   4        965.72        885.33        55.67 o
 -11   0   4       2055.46       2070.47        95.24 o
 -10   0   4       2751.83       2720.30        80.04 o
  -9   0   4        133.48        105.15        12.22 o
  -8   0   4        196.63        168.78        10.26 o
  -7   0   4         10.27         19.37         4.19 o
  -6   0   4       1845.76       1795.10        46.15 o
  -5   0   4      10163.11      10623.23       246.16 o
  -4   0   4       5434.48       5854.82       167.16 o
  -3   0   4        508.27        510.41        28.17 o
  -2   0   4       4538.15       4486.49       142.92 o
  -1   0   4       5587.88       5982.06       139.21 o
   0   0   4      26710.41      28940.88       501.65 o
   1   0   4      20475.81      22551.83       490.82 o
   2   0   4       4687.79       5096.99        96.60 o
   3   0   4      11040.20      10948.90       187.22 o
   4   0   4      11803.78      12121.00       214.29 o
   5   0   4       1647.24       1739.45        31.06 o
   6   0   4         17.71         11.53         3.06 o
   7   0   4        333.88        314.12        14.52 o
   8   0   4         97.55         81.86         9.96 o
   9   0   4        692.58        678.78        26.13 o
  10   0   4        314.35        317.01        26.24 o
  11   0   4       5247.76       5359.65       171.37 o
  12   0   4        491.40        510.56        35.96 o
  13   0   4       3749.21       3647.99       230.05 o
  14   0   4        738.20        824.95        46.89 o
  15   0   4       2035.53       1986.15       261.58 o
  16   0   4       1320.89       1328.33       146.55 o
  17   0   4        372.01        356.87       112.34 o
  18   0   4        525.90        568.59       147.89 o
  19   0   4        182.57        196.52        52.99 o
 -19   1   4        186.89        218.70        48.96 o
 -18   1   4         53.80         19.22        32.53 o
 -17   1   4         23.46        -21.75        21.75 o
 -16   1   4        216.76        181.68        28.92 o
 -15   1   4         55.20         41.77        18.61 o
 -14   1   4        327.04        317.78        31.03 o
 -13   1   4        328.66        386.73        31.95 o
 -12   1   4       1045.99       1120.75        65.73 o
 -11   1   4       1754.51       1737.55        59.73 o
 -10   1   4       2600.51       2510.68        56.84 o
  -9   1   4       2744.87       2584.59        50.18 o
  -8   1   4       5302.51       4939.58        64.50 o
  -7   1   4        736.97        643.77        14.61 o
  -6   1   4      11520.19      11605.18       154.50 o
  -5   1   4       5545.58       5370.20        98.44 o
  -4   1   4       5261.42       5459.85       123.24 o
  -3   1   4       1725.96       1663.80        46.73 o
  -2   1   4        540.24        473.24        13.52 o
  -1   1   4       2068.24       2306.67        34.70 o
   0   1   4        832.81        948.38        14.61 o
   1   1   4        645.77        661.31        11.60 o
   2   1   4       2312.46       2240.43        37.69 o
   3   1   4      12589.63      12623.17       150.89 o
   4   1   4       3866.26       3694.97        45.71 o
   5   1   4       5224.21       5189.15        55.22 o
   6   1   4       2451.47       2407.62        30.78 o
   7   1   4       5193.33       4940.79        56.51 o
   8   1   4       4907.68       4848.83        64.52 o
   9   1   4       6340.60       6248.25        97.63 o
  10   1   4       3562.40       3548.10        73.01 o
  11   1   4       1757.92       1862.12        44.82 o
  12   1   4       1357.21       1430.23        47.82 o
  13   1   4         17.94         13.22        11.99 o
  14   1   4        211.76        263.57        28.17 o
  15   1   4         89.23        114.92        20.89 o
  16   1   4         38.80         12.70        17.78 o
  17   1   4        121.01        167.07        27.84 o
  18   1   4        149.49        108.34        24.85 o
  19   1   4        497.22        564.35       140.85 o
 -18   2   4        303.08        280.05        38.85 o
 -17   2   4       1046.76       1039.46       156.95 o
 -16   2   4        982.04        972.70        57.98 o
 -15   2   4        114.64        162.08        54.66 o
 -14   2   4        132.71         97.55        29.51 o
 -13   2   4       1543.09       1523.27        60.57 o
 -12   2   4       2802.95       2822.77        67.79 o
 -11   2   4        486.59        484.90        23.52 o
 -10   2   4        208.73        214.26        15.61 o
  -9   2   4       2911.53       2828.27        73.71 o
  -8   2   4        347.28        333.60        22.56 o
  -7   2   4       1646.79       1558.88        31.83 o
  -6   2   4      13419.79      13320.05       184.52 o
  -5   2   4         76.14         58.19         5.19 o
  -4   2   4        611.01        528.39        11.81 o
  -3   2   4       1897.40       1582.96        23.88 o
  -2   2   4      11099.16      11711.00       149.19 o
  -1   2   4       1390.27       1362.77        22.43 o
   0   2   4       5911.14       6010.83        59.83 o
   1   2   4      14748.77      14365.33       154.21 o
   2   2   4      22636.55      22615.48       267.22 o
   3   2   4       3479.36       3435.45        44.64 o
   4   2   4        383.01        324.39         7.05 o
   5   2   4       2006.85       1969.72        30.14 o
   6   2   4         34.37         48.74         6.81 o
   7   2   4        821.15        787.63        19.21 o
   8   2   4         45.40         38.62         6.89 o
   9   2   4         20.59         15.31         6.65 o
  10   2   4        281.06        280.81        21.65 o
  11   2   4       2219.78       2461.05        99.86 o
  12   2   4       1311.02       1422.77        43.57 o
  13   2   4       1208.20       1428.94        54.70 o
  14   2   4       2088.20       2242.55        64.00 o
  15   2   4       2486.64       2677.70       101.59 o
  16   2   4        824.54        902.53        96.69 o
  17   2   4        112.48        124.81        24.92 o
  18   2   4        174.37        243.25        30.17 o
 -18   3   4         14.02         -4.02        40.24 o
 -17   3   4         67.65         54.33        42.93 o
 -16   3   4          0.97         14.73        37.22 o
 -15   3   4         13.99         35.55        24.82 o
 -14   3   4         56.39         64.10        21.47 o
 -13   3   4        341.19        370.71        29.25 o
 -12   3   4         37.57         46.05        15.16 o
 -11   3   4         27.96         -6.30        11.38 o
 -10   3   4       5843.43       5678.65       138.12 o
  -9   3   4       3540.13       3380.42        87.63 o
  -8   3   4       3510.35       3474.03       105.61 o
  -7   3   4       1842.81       1788.76        48.43 o
  -6   3   4       1979.59       1893.35        49.59 o
  -5   3   4       2066.05       2021.65        44.73 o
  -4   3   4       1681.78       1537.57        27.73 o
  -3   3   4        570.30        466.59        10.49 o
  -2   3   4       2049.22       2076.51        27.34 o
  -1   3   4       1600.49       1736.07        21.38 o
   0   3   4         40.27         37.75         3.10 o
   1   3   4       1320.78       1284.13        16.71 o
   2   3   4       5438.59       5618.67        61.54 o
   3   3   4        607.52        513.57         9.90 o
   4   3   4       3158.08       3084.75        54.75 o
   5   3   4       4827.81       4637.15        65.54 o
   6   3   4       1734.73       1745.99        38.86 o
   7   3   4       4183.93       3912.92        89.64 o
   8   3   4       3576.30       3535.75        97.51 o
   9   3   4       1751.25       1764.19        70.37 o
  10   3   4       1080.91       1198.00        68.41 o
  11   3   4       1422.55       1406.66        63.25 o
  12   3   4        808.57        847.73        49.35 o
  13   3   4        117.65         93.23        33.54 o
  14   3   4         60.61         43.60        29.51 o
  15   3   4        148.06        228.04        46.95 o
  16   3   4         17.83         33.54        36.22 o
  17   3   4        218.22        179.75        51.64 o
  18   3   4        321.91        360.84        64.39 o
 -16   4   4        239.05        354.80        50.97 o
 -15   4   4        608.43        683.12        49.15 o
 -14   4   4        422.10        538.58        55.33 o
 -13   4   4        321.36        421.67        38.87 o
 -12   4   4        938.33        954.11        59.36 o
 -11   4   4        217.99        203.63        22.31 o
 -10   4   4        947.72        952.53        38.05 o
  -9   4   4          2.67         -9.42        11.23 o
  -8   4   4          3.94         -0.12         9.93 o
  -7   4   4         48.91         77.30        14.80 o
  -6   4   4        213.17        207.49        23.14 o
  -5   4   4        617.55        600.11        48.41 o
  -4   4   4       3209.42       3027.37        62.21 o
  -3   4   4        497.23        395.75        15.78 o
  -2   4   4       1368.27       1394.40        42.25 o
  -1   4   4       6243.53       6097.90       100.78 o
   0   4   4       4646.79       4485.74        74.43 o
   1   4   4       1518.99       1504.21        30.02 o
   2   4   4       2988.51       2980.51        64.09 o
   3   4   4       3226.42       3103.78        56.58 o
   4   4   4        868.85        858.58        23.75 o
   5   4   4        612.69        604.17        20.33 o
   6   4   4         46.53         32.96         8.27 o
   7   4   4        198.91        185.06        17.45 o
   8   4   4        354.04        356.07        22.07 o
   9   4   4        847.94        963.57        40.24 o
  10   4   4        142.25        219.50        42.96 o
  11   4   4        758.00        733.99        43.89 o
  12   4   4        709.46        716.31        65.73 o
  13   4   4       1195.86       1401.78        94.57 o
  14   4   4        697.86        771.98        71.77 o
  15   4   4        925.78        976.55        81.83 o
  16   4   4        185.69        135.36        36.48 o
  17   4   4        326.60        326.77        48.02 o
 -15   5   4         21.47         64.39        46.95 o
 -14   5   4          7.09         -4.69        39.57 o
 -13   5   4         49.78        105.30        44.27 o
 -12   5   4        298.39        274.32        50.97 o
 -11   5   4        138.37        195.85        43.60 o
 -10   5   4        858.02        941.00        76.46 o
  -9   5   4        720.87        808.87        69.08 o
  -8   5   4       1330.70       1292.91        94.23 o
  -7   5   4        989.01        967.88        50.51 o
  -6   5   4       1253.17       1191.74        54.06 o
  -5   5   4        505.04        511.43        29.62 o
  -4   5   4        811.14        889.87        51.70 o
  -3   5   4        884.90        807.47        31.11 o
  -2   5   4        772.21        779.76        30.51 o
  -1   5   4          4.03         12.62         9.71 o
   0   5   4         20.45         19.57        10.20 o
   1   5   4        224.81        237.69        17.02 o
   2   5   4        239.38        242.56        17.46 o
   3   5   4        652.47        605.76        27.27 o
   4   5   4       1364.15       1364.04        81.06 o
   5   5   4        918.74        872.69        29.83 o
   6   5   4        674.05        698.06        38.71 o
   7   5   4       2575.62       2580.79        83.93 o
   8   5   4       1492.51       1518.08        88.58 o
   9   5   4       1331.14       1441.64        48.24 o
  10   5   4        192.92        166.34        38.23 o
  11   5   4        376.22        383.64        54.33 o
  12   5   4        305.59        252.19        46.28 o
  13   5   4         39.50         98.59        40.91 o
  14   5   4         76.64         70.42        41.58 o
  15   5   4         41.61         12.74        38.23 o
 -13   6   4        416.76        492.97        70.42 o
 -12   6   4        341.42        400.41        61.70 o
 -11   6   4          9.79          2.01        31.52 o
 -10   6   4         12.61        -10.73        31.52 o
  -9   6   4         79.22         91.89        36.89 o
  -8   6   4         94.31        120.73        35.55 o
  -7   6   4          0.85         22.13        25.49 o
  -6   6   4        196.34        162.40        31.86 o
  -5   6   4         11.93         17.32        15.27 o
  -4   6   4        509.26        580.83        36.01 o
  -3   6   4        867.61        958.88        36.77 o
  -2   6   4       2923.13       3216.11        82.16 o
  -1   6   4        177.39        175.28        19.30 o
   0   6   4        475.37        483.85        32.35 o
   1   6   4       2348.43       2267.04        63.06 o
   2   6   4        408.33        448.75        27.50 o
   3   6   4        386.13        355.66        23.42 o
   4   6   4        359.32        316.50        25.75 o
   5   6   4        308.12        324.22        87.86 o
   6   6   4        278.98        235.15        27.52 o
   7   6   4          0.29         19.18        21.96 o
   8   6   4         40.10         51.45        24.87 o
   9   6   4         13.44         16.55        21.14 o
  10   6   4        140.96         71.77        42.93 o
  -9   7   4        280.19        358.83        57.01 o
  -8   7   4        338.18        222.00        52.32 o
  -7   7   4         35.79         17.44        34.21 o
  -6   7   4        869.71       1004.23       130.79 o
  -5   7   4        598.99        721.18        53.49 o
  -4   7   4         67.35         81.77        19.39 o
  -3   7   4         18.00         46.78        19.24 o
  -2   7   4          2.19        -12.89        16.72 o
  -1   7   4        428.22        543.52        39.41 o
   0   7   4          6.33          0.78        16.96 o
   1   7   4          7.26         15.39        17.45 o
   2   7   4         28.43         29.82        18.92 o
   3   7   4        167.01        111.54        22.84 o
   4   7   4        513.65        518.69        63.29 o
   5   7   4        512.55        575.47        37.07 o
   6   7   4        545.36        620.84        51.01 o
   7   7   4        163.11        118.12        24.98 o
   8   7   4        107.33         52.99        44.27 o
   9   7   4        400.17        460.77        72.44 o
  -4   8   4         25.22         -9.39        30.85 o
  -3   8   4        120.60         92.15        32.12 o
  -2   8   4        202.30        232.94        37.51 o
  -1   8   4        226.88        222.67        55.67 o
   0   8   4        237.62        255.54        58.35 o
   1   8   4        193.91        202.55        55.67 o
   2   8   4        148.73        116.03        50.97 o
   3   8   4        210.11        178.41        55.00 o
   4   8   4         88.13         52.32        41.58 o
 -18   1   5         45.16         13.23        26.03 o
 -17   1   5        131.50         67.78        25.84 o
 -16   1   5         80.71         77.98        19.60 o
 -15   1   5         59.44         42.28        20.30 o
 -14   1   5          0.65         -7.52        16.43 o
 -13   1   5        162.11        133.38        20.39 o
 -12   1   5          9.50          6.39        12.03 o
 -11   1   5         28.70         10.16        11.14 o
 -10   1   5        285.12        300.15        21.39 o
  -9   1   5        152.40        139.55        11.32 o
  -8   1   5        511.89        561.30        15.69 o
  -7   1   5        117.49        124.30         6.67 o
  -6   1   5        137.78        162.72         7.68 o
  -5   1   5       1000.86       1115.80        23.02 o
  -4   1   5          0.14         -4.29         4.29 o
  -3   1   5        566.24        565.54        28.72 o
  -2   1   5        396.03        396.24        11.48 o
  -1   1   5        604.62        715.34        13.09 o
   0   1   5       4393.08       5063.65        63.76 o
   1   1   5        975.57       1047.72        13.61 o
   2   1   5       3112.68       3330.19        39.10 o
   3   1   5       1242.52       1480.10        21.47 o
   4   1   5        822.31        849.48        16.98 o
   5   1   5          9.30         10.51         4.25 o
   6   1   5        890.28        949.76        21.14 o
   7   1   5        109.57        107.54         6.56 o
   8   1   5        458.00        467.85        22.71 o
   9   1   5        224.81        242.91        12.95 o
  10   1   5        577.76        569.90        22.11 o
  11   1   5        239.12        275.66        17.79 o
  12   1   5          1.16          1.36        11.23 o
  13   1   5          0.23          9.73        12.31 o
  14   1   5        561.23        538.44        29.19 o
  15   1   5        215.56        214.30        21.98 o
  16   1   5        167.88        176.20        25.03 o
  17   1   5         28.57         -0.85        19.55 o
  18   1   5         64.92         70.91        24.82 o
  19   1   5          8.77        -32.86        36.89 o
 -18   2   5          6.60          2.08        38.90 o
 -17   2   5          2.63         19.44        18.82 o
 -16   2   5         34.55         86.38        24.81 o
 -15   2   5        342.02        322.99        43.60 o
 -14   2   5         37.71         16.69        39.91 o
 -13   2   5        236.76        254.80        27.97 o
 -12   2   5         16.11          1.10        10.83 o
 -11   2   5        288.12        304.21        22.71 o
 -10   2   5          7.77         19.37        10.45 o
  -9   2   5        908.68        880.17        31.89 o
  -8   2   5        216.92        201.39        12.79 o
  -7   2   5        991.01       1033.48        22.72 o
  -6   2   5        136.45        155.37         8.18 o
  -5   2   5          9.23          5.45         4.23 o
  -4   2   5         28.81         17.25         4.55 o
  -3   2   5        409.01        462.47        11.55 o
  -2   2   5       1267.94       1365.75        20.95 o
  -1   2   5        217.86        275.55         5.95 o
   0   2   5         72.08         82.05         4.65 o
   1   2   5        727.71        748.06        11.81 o
   2   2   5        437.49        500.69         8.89 o
   3   2   5        491.15        533.39        10.71 o
   4   2   5        378.74        440.64         9.06 o
   5   2   5         27.64         26.43         4.66 o
   6   2   5       1019.81       1009.98        21.80 o
   7   2   5        294.16        300.97        12.04 o
   8   2   5         85.44         79.25         8.66 o
   9   2   5        184.20        229.03        17.80 o
  10   2   5        123.57        106.10        14.44 o
  11   2   5         30.34         22.53        15.67 o
  12   2   5         67.92         77.78        17.73 o
  13   2   5          8.47         38.72        17.28 o
  14   2   5         45.16         50.64        22.29 o
  15   2   5         45.84         35.06        21.57 o
  16   2   5          1.87         -3.08        21.48 o
  17   2   5         73.61         79.01        28.27 o
  18   2   5         82.73         10.89        26.72 o
 -18   3   5          0.35        -31.52        40.24 o
 -17   3   5          0.91        -10.13        22.04 o
 -16   3   5          5.71        -16.10        24.82 o
 -15   3   5          3.79          2.01        25.49 o
 -14   3   5         15.52         33.32        28.84 o
 -13   3   5         15.64          4.05        14.96 o
 -12   3   5        741.04        704.30        34.41 o
 -11   3   5        137.12        148.39        24.70 o
 -10   3   5         69.57         74.67        14.03 o
  -9   3   5        697.25        725.52        31.50 o
  -8   3   5        162.86        146.52        17.55 o
  -7   3   5          9.42         10.32        11.40 o
  -6   3   5        127.07        111.51        12.77 o
  -5   3   5         38.50         30.21        14.13 o
  -4   3   5       1433.13       1379.86        36.75 o
  -3   3   5         77.46         68.96         8.87 o
  -2   3   5        834.84        815.04        14.53 o
  -1   3   5       2632.14       2732.30        32.90 o
   0   3   5        200.52        204.51         5.73 o
   1   3   5        541.76        543.76        10.28 o
   2   3   5        441.78        431.14         8.94 o
   3   3   5        441.24        442.08        14.02 o
   4   3   5        395.37        380.40        12.80 o
   5   3   5        368.70        377.85        15.05 o
   6   3   5        998.04        995.32        25.10 o
   7   3   5         44.98         69.63         9.06 o
   8   3   5          0.36          4.57         8.47 o
   9   3   5         34.07         19.28        10.47 o
  10   3   5        125.48        106.02        22.28 o
  11   3   5        133.91        123.66        21.81 o
  12   3   5        880.23        923.71        45.58 o
  13   3   5        204.48        212.36        37.22 o
  14   3   5          1.84         18.25        26.30 o
  15   3   5         68.06         30.43        26.91 o
  16   3   5          3.42        -29.51        29.51 o
  17   3   5         16.72          6.04        33.54 o
 -16   4   5         20.60         20.12        29.51 o
 -15   4   5         68.61         35.50        25.54 o
 -14   4   5          0.07        -32.19        32.19 o
 -13   4   5        103.31         97.13        27.83 o
 -12   4   5          7.77         14.51        18.04 o
 -11   4   5         11.14          1.63        13.67 o
 -10   4   5          2.60         -5.35        12.28 o
  -9   4   5        128.21        146.88        18.19 o
  -8   4   5        287.45        340.88        28.35 o
  -7   4   5        102.64        109.05        24.75 o
  -6   4   5        201.62        233.50        18.62 o
  -5   4   5        310.89        402.03        30.59 o
  -4   4   5        197.12        185.70        16.16 o
  -3   4   5        114.10        100.61        14.21 o
  -2   4   5         31.30         24.63         8.28 o
  -1   4   5          3.85         -0.10         5.62 o
   0   4   5        497.54        513.30        16.59 o
   1   4   5        114.64        107.23        11.80 o
   2   4   5         28.87         17.01         6.98 o
   3   4   5         25.87         15.92         7.37 o
   4   4   5        215.17        213.73        15.69 o
   5   4   5         86.92        100.95         9.95 o
   6   4   5          3.55         10.10         7.89 o
   7   4   5        742.96        835.03        27.89 o
   8   4   5        334.81        335.87        24.23 o
   9   4   5        496.77        487.85        25.70 o
  10   4   5        102.09         91.49        16.26 o
  11   4   5         42.84         24.39        16.23 o
  12   4   5          2.75          8.44        20.59 o
  13   4   5          9.30         18.25        21.09 o
  14   4   5          0.65         -7.18        20.39 o
  15   4   5          0.68         28.57        23.20 o
  16   4   5          7.87          2.99        31.28 o
 -15   5   5          3.07         23.47        49.63 o
 -14   5   5         50.31         34.21        42.93 o
 -13   5   5        184.31        364.19        61.03 o
 -12   5   5        121.93         50.97        36.89 o
 -11   5   5         34.79         12.07        29.51 o
 -10   5   5         27.11         31.52        29.51 o
  -9   5   5        161.01        150.24        38.90 o
  -8   5   5          3.39        -14.89        14.89 o
  -7   5   5        100.23         99.30        29.18 o
  -6   5   5         50.96         53.72        18.03 o
  -5   5   5          2.93        -11.95        14.98 o
  -4   5   5        132.02        126.80        17.37 o
  -3   5   5         38.80         25.77        11.95 o
  -2   5   5         24.57          3.83        10.50 o
  -1   5   5       1085.58       1018.20        35.69 o
   0   5   5        836.65        808.82        33.19 o
   1   5   5       1310.78       1300.10        37.55 o
   2   5   5        159.51        188.50        16.49 o
   3   5   5          4.54         -1.73        14.62 o
   4   5   5         88.55         74.57        22.59 o
   5   5   5         99.41        107.70        15.46 o
   6   5   5        501.01        459.42        25.07 o
   7   5   5        545.12        500.34        25.63 o
   8   5   5        347.60        433.15        28.61 o
   9   5   5        168.83        102.62        35.55 o
  10   5   5        432.45        494.98        60.36 o
  11   5   5        426.14        447.36        61.03 o
  12   5   5         56.83         52.06        30.10 o
  13   5   5         62.35         73.93        33.13 o
  14   5   5        232.48        178.99        39.27 o
  15   5   5         11.60         32.92        34.43 o
 -12   6   5         60.84          6.04        37.56 o
 -11   6   5         44.14         50.30        37.56 o
 -10   6   5         51.67         14.08        32.19 o
  -9   6   5         64.52         82.50        36.22 o
  -8   6   5        134.65        155.60        40.24 o
  -7   6   5        104.91        146.10        47.96 o
  -6   6   5        226.44        250.55        30.34 o
  -5   6   5        196.87        174.29        43.93 o
  -4   6   5         57.57         31.72        20.44 o
  -3   6   5        190.20        197.65        21.12 o
  -2   6   5        133.15         91.37        22.65 o
  -1   6   5        223.44        207.35        21.07 o
   0   6   5        338.33        368.15        26.35 o
   1   6   5         30.15         15.11        13.28 o
   2   6   5         43.13         37.92        13.53 o
   3   6   5        163.82        133.26        17.26 o
   4   6   5        209.61        182.03        21.30 o
   5   6   5        129.20        177.02        27.64 o
   6   6   5        127.02        102.09        55.14 o
   7   6   5        308.49        247.34        31.69 o
   8   6   5         52.01         55.33        23.48 o
   9   6   5          6.01          9.45        22.21 o
  10   6   5        207.49        199.93        43.93 o
  11   6   5        367.97        421.25        53.14 o
  12   6   5         24.25         36.89        60.36 o
  13   6   5         34.34          4.69        57.68 o
  -9   7   5         17.91         14.76        35.55 o
  -8   7   5         81.38         57.01        37.56 o
  -7   7   5         30.74         59.69        36.89 o
  -6   7   5         42.34         31.52        34.88 o
  -5   7   5        246.26        270.04        34.61 o
  -4   7   5        257.51        250.24        50.30 o
  -3   7   5          1.27        -20.09        20.09 o
  -2   7   5         29.67         28.86        19.92 o
  -1   7   5        378.89        396.47        34.48 o
   0   7   5        259.93        274.56        30.20 o
   1   7   5        137.33        140.10        33.97 o
   2   7   5        340.11        341.29        39.81 o
   3   7   5        334.26        353.14        60.78 o
   4   7   5         13.79         -2.10        18.03 o
   5   7   5         17.84         13.36        18.31 o
   6   7   5          9.72        -16.89        16.89 o
   7   7   5         74.23         75.71        46.95 o
   8   7   5          7.31        -44.30        52.65 o
   9   7   5          7.63         46.59        36.10 o
  10   7   5          2.77         -6.71        65.06 o
  -3   8   5         30.87         41.83        28.85 o
  -2   8   5         92.02        176.40        55.00 o
  -1   8   5         54.01         37.56        43.60 o
   0   8   5          0.97         13.41        40.91 o
   1   8   5          0.20          2.01        40.91 o
   2   8   5          0.12        -36.22        36.22 o
 -18   0   6        245.84        208.59        46.28 o
 -17   0   6         81.38         75.79        41.58 o
 -16   0   6          6.66          0.67        24.15 o
 -15   0   6          0.14         24.15        26.16 o
 -14   0   6        253.79        185.79        36.22 o
 -13   0   6        685.53        763.26        55.00 o
 -12   0   6        495.89        560.04        45.61 o
 -11   0   6       1396.95       1422.57        75.12 o
 -10   0   6        281.95        294.05        25.10 o
  -9   0   6       2269.32       2269.16        77.83 o
  -8   0   6       5284.31       5470.83       127.81 o
  -7   0   6       4537.38       4649.42       109.73 o
  -6   0   6       3141.69       3307.55        80.40 o
  -5   0   6       6403.13       6576.23       388.34 o
  -4   0   6       5450.42       5415.28       299.81 o
  -3   0   6         14.56         13.41         8.72 o
  -2   0   6       1449.71       1666.91        51.65 o
  -1   0   6        350.24        405.87        13.45 o
   0   0   6       7694.33       9119.49       145.27 o
   1   0   6        801.26        881.81        18.80 o
   2   0   6       1610.32       1711.88        31.36 o
   3   0   6       1301.90       1588.70        31.53 o
   4   0   6       3320.52       3407.14        58.44 o
   5   0   6      10103.38      10412.40       209.33 o
   6   0   6       9876.75       8974.33       600.03 o
   7   0   6       4171.49       4045.40        99.97 o
   8   0   6       9653.72       9943.32       229.50 o
   9   0   6       4865.07       4930.36       219.32 o
  10   0   6       1532.76       1627.13        91.22 o
  11   0   6       1375.70       1418.87        85.85 o
  12   0   6         65.27         92.33        21.10 o
  13   0   6       3024.41       3161.64       281.36 o
  14   0   6         57.69         71.03        31.52 o
  15   0   6          2.70         -7.85        20.33 o
  16   0   6         87.77        129.98        29.39 o
  17   0   6        256.20        300.48        37.68 o
  18   0   6        499.39        590.22        67.07 o
 -18   1   6          8.28         10.44        25.82 o
 -17   1   6        314.97        268.77        37.11 o
 -16   1   6        524.06        502.36        41.66 o
 -15   1   6       1371.00       1299.30       104.63 o
 -14   1   6        993.77        949.70        45.52 o
 -13   1   6        963.67        957.10       111.67 o
 -12   1   6       1215.66       1235.77        51.64 o
 -11   1   6        511.74        455.12        30.52 o
 -10   1   6          8.47         14.28        10.66 o
  -9   1   6          6.57         -0.23         6.71 o
  -8   1   6         26.25         24.38         5.53 o
  -7   1   6         16.22         18.66         4.52 o
  -6   1   6         21.39         26.94         4.91 o
  -5   1   6       2928.84       3204.82        59.52 o
  -4   1   6        452.48        433.98        21.61 o
  -3   1   6       7864.75       8105.84       150.92 o
  -2   1   6      12974.25      13742.19       222.69 o
  -1   1   6       6774.97       7166.95        86.18 o
   0   1   6       9103.52       9944.60       118.89 o
   1   1   6       9047.35      10049.10       107.45 o
   2   1   6       2977.52       3110.45        34.48 o
   3   1   6        280.58        252.45         6.53 o
   4   1   6       1060.96       1023.74        15.54 o
   5   1   6       1721.68       1718.52        32.02 o
   6   1   6        964.01        998.58        20.19 o
   7   1   6        587.03        613.13        18.92 o
   8   1   6       1540.98       1653.34        48.58 o
   9   1   6         92.14         66.34        32.53 o
  10   1   6       1719.59       1822.99        58.33 o
  11   1   6       1684.14       1743.02        49.90 o
  12   1   6       3752.48       3929.14       105.48 o
  13   1   6       1377.25       1513.23        84.39 o
  14   1   6        477.66        564.59        35.21 o
  15   1   6        927.44        993.37        74.45 o
  16   1   6       1055.71       1170.65        89.54 o
  17   1   6        456.10        433.86        42.87 o
  18   1   6        368.84        394.44        43.16 o
 -18   2   6         53.91         30.56        21.42 o
 -17   2   6          1.92          3.30        21.90 o
 -16   2   6          5.31         -7.32        20.09 o
 -15   2   6          9.93          1.81        18.97 o
 -14   2   6         29.26          7.45        18.04 o
 -13   2   6       1003.90       1133.21        52.61 o
 -12   2   6        293.14        321.62        30.09 o
 -11   2   6       1502.33       1536.15        49.65 o
 -10   2   6        348.02        386.37        23.46 o
  -9   2   6       4470.28       4640.23       136.31 o
  -8   2   6       1411.82       1369.48        51.66 o
  -7   2   6       3777.97       3963.44        83.24 o
  -6   2   6       2022.46       1847.47        42.93 o
  -5   2   6       3200.85       3349.96       104.43 o
  -4   2   6       2855.72       2914.30        72.46 o
  -3   2   6       2583.54       2814.64        60.62 o
  -2   2   6         80.68         77.99         5.68 o
  -1   2   6        414.61        448.28         9.18 o
   0   2   6        216.28        206.67         6.22 o
   1   2   6          7.75          9.24         3.11 o
   2   2   6        618.39        612.65        11.34 o
   3   2   6       2835.49       3002.74        41.61 o
   4   2   6       3928.46       3935.28        58.66 o
   5   2   6       2337.50       2332.95        42.02 o
   6   2   6       5185.40       5345.14       120.76 o
   7   2   6       6756.10       6577.05       119.87 o
   8   2   6       3799.20       3729.37        87.19 o
   9   2   6       1671.66       1657.19        46.75 o
  10   2   6        391.24        400.32        59.46 o
  11   2   6       1685.04       1717.53        62.88 o
  12   2   6        324.80        331.83        37.81 o
  13   2   6        153.48        206.85        32.79 o
  14   2   6          0.25          7.25        32.19 o
  15   2   6         25.98         28.01        23.47 o
  16   2   6        230.01        292.69        36.96 o
  17   2   6        161.56        164.99        47.62 o
  18   2   6        319.87        308.52        59.69 o
 -17   3   6         81.33        103.96        36.22 o
 -16   3   6        265.38        197.86        42.93 o
 -15   3   6        655.28        710.28        61.70 o
 -14   3   6         66.79         72.69        24.48 o
 -13   3   6       1288.19       1276.08        48.76 o
 -12   3   6        883.18        820.60        37.48 o
 -11   3   6       1214.16       1149.24        79.75 o
 -10   3   6        104.29        104.35        15.96 o
  -9   3   6        599.82        551.28        34.80 o
  -8   3   6        153.44        157.72        19.85 o
  -7   3   6        174.78        201.59        19.90 o
  -6   3   6         55.29         38.68         8.44 o
  -5   3   6        325.92        354.17        16.49 o
  -4   3   6       1776.15       1785.60        42.66 o
  -3   3   6       2607.23       2630.60        50.67 o
  -2   3   6       2010.00       1975.13        32.37 o
  -1   3   6      11570.99      12246.59       172.57 o
   0   3   6       4346.06       4341.47        50.24 o
   1   3   6       1190.38       1202.58        18.94 o
   2   3   6       3622.89       3728.89        49.35 o
   3   3   6       1966.34       1959.70        37.80 o
   4   3   6        432.01        439.38        15.73 o
   5   3   6       1411.47       1430.02        40.44 o
   6   3   6         34.95         24.36         8.21 o
   7   3   6         35.31         56.47        10.08 o
   8   3   6        174.05        168.27        13.92 o
   9   3   6        104.93        129.57        14.41 o
  10   3   6        849.02        870.74        33.85 o
  11   3   6        778.86        766.06        33.77 o
  12   3   6       1681.85       1760.83       119.46 o
  13   3   6        927.94        935.18        60.91 o
  14   3   6       1181.30       1354.67        72.44 o
  15   3   6        552.50        665.33        54.38 o
  16   3   6        446.69        549.98        70.42 o
  17   3   6        427.70        498.33        67.74 o
 -16   4   6          0.78         24.63        30.18 o
 -15   4   6         26.16         44.61        25.89 o
 -14   4   6         20.95         39.84        22.32 o
 -13   4   6        262.88        286.82        34.80 o
 -12   4   6        867.74        864.74        48.29 o
 -11   4   6        437.61        438.47        36.17 o
 -10   4   6        459.62        536.89        30.73 o
  -9   4   6       1137.59       1350.08        56.62 o
  -8   4   6        545.56        590.74        36.07 o
  -7   4   6       1039.64       1078.10        39.08 o
  -6   4   6       1886.50       1790.14        52.32 o
  -5   4   6       2381.90       2279.92        72.96 o
  -4   4   6       1688.20       1803.06        51.88 o
  -3   4   6        530.91        527.49        22.11 o
  -2   4   6         18.95         15.17         6.44 o
  -1   4   6          0.78          5.14         6.06 o
   0   4   6         41.96         44.50         8.28 o
   1   4   6        897.32        962.81        28.38 o
   2   4   6        404.53        425.35        16.12 o
   3   4   6         21.02         19.14         8.44 o
   4   4   6       3560.24       3651.38        74.85 o
   5   4   6       2765.71       2855.44        59.18 o
   6   4   6       3487.86       3563.83        65.77 o
   7   4   6         72.91         83.30        11.15 o
   8   4   6       2134.16       2254.86        51.00 o
   9   4   6       2824.78       2886.00        67.96 o
  10   4   6        617.96        635.07        28.40 o
  11   4   6        415.67        417.87        29.10 o
  12   4   6        215.46        229.22        28.74 o
  13   4   6        162.45        138.65        25.67 o
  14   4   6         27.27         15.07        22.27 o
  15   4   6        207.30        269.74        63.38 o
  16   4   6         76.96         18.09        31.84 o
 -15   5   6        476.00        515.10        65.73 o
 -14   5   6         50.56         55.96        35.88 o
 -13   5   6        205.27        178.87        31.10 o
 -12   5   6        140.94        167.02        28.34 o
 -11   5   6        236.07        205.13        29.70 o
 -10   5   6         82.69        125.12        45.61 o
  -9   5   6         43.21         44.11        18.51 o
  -8   5   6        158.38         87.19        32.19 o
  -7   5   6        129.46        149.09        25.28 o
  -6   5   6         55.26         81.19        43.60 o
  -5   5   6        168.68        229.89        29.03 o
  -4   5   6        724.05        740.59        58.35 o
  -3   5   6       1401.50       1318.85        48.78 o
  -2   5   6       2658.51       2597.01        76.95 o
  -1   5   6        579.08        641.03        32.25 o
   0   5   6        972.62       1014.24        35.97 o
   1   5   6       1461.70       1532.24        42.72 o
   2   5   6       1434.02       1504.42        42.19 o
   3   5   6        450.50        469.71        27.53 o
   4   5   6        322.26        312.40        24.75 o
   5   5   6       1230.45       1134.43        41.88 o
   6   5   6        720.96        732.13        33.08 o
   7   5   6         22.44         35.22        14.58 o
   8   5   6        572.53        572.70        33.60 o
   9   5   6        104.73         87.93        31.07 o
  10   5   6        263.95        287.27        39.19 o
  11   5   6        155.66        163.11        36.44 o
  12   5   6        826.00       1009.17        64.94 o
  13   5   6        124.06        106.41        27.72 o
  14   5   6        218.86        195.84        39.45 o
 -12   6   6         41.89        128.78        45.61 o
 -11   6   6        214.27        266.27        54.33 o
 -10   6   6         38.98         22.80        34.21 o
  -9   6   6        436.68        482.24        63.05 o
  -8   6   6        280.26        227.37        44.94 o
  -7   6   6        744.36        768.94        49.79 o
  -6   6   6        259.57        284.77        62.38 o
  -5   6   6        860.73        947.48        82.16 o
  -4   6   6        325.03        328.28        34.93 o
  -3   6   6         98.05        107.56        20.54 o
  -2   6   6        477.23        426.99        41.79 o
  -1   6   6          0.70          2.93        14.38 o
   0   6   6          6.82         18.98        13.64 o
   1   6   6         36.07         24.20        13.93 o
   2   6   6        180.83        160.46        22.79 o
   3   6   6        265.13        269.60        52.08 o
   4   6   6        597.92        643.71        39.98 o
   5   6   6        271.92        233.56        30.01 o
   6   6   6        373.82        405.75        38.37 o
   7   6   6        875.28        767.71        46.68 o
   8   6   6        751.72        710.16       107.65 o
   9   6   6        541.23        586.54        45.51 o
  10   6   6        361.14        374.22        91.89 o
  11   6   6        251.53        203.11        44.93 o
  12   6   6          8.71         33.82        37.02 o
  -8   7   6         32.23         65.06        38.23 o
  -7   7   6          0.05         24.15        35.55 o
  -6   7   6         28.00         50.97        33.54 o
  -5   7   6        949.92        934.29        85.85 o
  -4   7   6          4.41        -26.16        26.16 o
  -3   7   6         47.21         84.10        26.53 o
  -2   7   6        327.12        390.43        41.06 o
  -1   7   6        292.44        269.44        35.62 o
   0   7   6        433.95        433.81        36.97 o
   1   7   6        512.37        590.40        42.03 o
   2   7   6        254.13        253.35        30.82 o
   3   7   6        577.51        627.99        41.44 o
   4   7   6        300.78        264.30        31.02 o
   5   7   6          6.89          4.89        18.17 o
   6   7   6         12.41         32.62        51.31 o
   7   7   6         93.02         65.68        35.33 o
   8   7   6         22.92         11.19        33.41 o
   9   7   6          9.05        -14.08        62.38 o
 -18   1   7         81.09         57.49        30.18 o
 -17   1   7         94.89         57.00        25.88 o
 -16   1   7        130.35         96.25        54.66 o
 -15   1   7         13.99         -4.13        16.10 o
 -14   1   7          5.29          1.75        15.63 o
 -13   1   7          0.01         12.45        15.15 o
 -12   1   7         45.75         35.02        14.93 o
 -11   1   7         88.80         82.99        28.84 o
 -10   1   7        196.10        192.79        21.80 o
  -9   1   7        116.74         30.22        42.59 o
  -8   1   7         54.27         96.33        12.11 o
  -7   1   7         25.40         26.17         5.97 o
  -6   1   7          3.82          7.16         5.48 o
  -5   1   7        906.21       1017.86        25.19 o
  -4   1   7         37.72         32.51         8.23 o
  -3   1   7        200.30        245.46        15.44 o
  -2   1   7        180.31        191.82         9.75 o
  -1   1   7         25.59         27.82         3.89 o
   0   1   7        392.11        479.54        10.17 o
   1   1   7         28.77         37.82         3.63 o
   2   1   7         28.16         35.12         3.45 o
   3   1   7        459.27        569.10        10.67 o
   4   1   7        254.06        285.67         9.07 o
   5   1   7         82.43         78.58         7.48 o
   6   1   7        350.60        351.39        14.31 o
   7   1   7         41.83         36.53         7.30 o
   8   1   7       1769.79       1880.71        50.11 o
   9   1   7        139.91        127.62        17.12 o
  10   1   7        151.16        157.06        27.16 o
  11   1   7        136.84        111.49        24.17 o
  12   1   7        149.17        121.40        30.18 o
  13   1   7          0.03         13.41        24.15 o
  14   1   7         22.21         39.57        28.84 o
  15   1   7          8.30         -4.02        26.83 o
  16   1   7         63.27         87.19        36.89 o
  17   1   7         22.93         22.80        37.56 o
  18   1   7         50.86         44.94        38.23 o
 -18   2   7         16.25          2.68        41.58 o
 -17   2   7          8.36         -2.10        21.47 o
 -16   2   7          1.55         12.95        21.07 o
 -15   2   7         47.97         50.45        23.04 o
 -14   2   7         49.11         29.93        20.46 o
 -13   2   7        189.64        250.17        40.24 o
 -12   2   7         35.27         19.45        19.45 o
 -11   2   7         14.21         -6.04        16.10 o
 -10   2   7        211.38        256.04        24.90 o
  -9   2   7        212.26        200.94        20.87 o
  -8   2   7         11.39         29.91        12.03 o
  -7   2   7        743.44        743.22        41.58 o
  -6   2   7        321.36        331.82        18.64 o
  -5   2   7          0.76          1.01         7.05 o
  -4   2   7         75.52         92.27        11.38 o
  -3   2   7       1117.94       1209.80        38.24 o
  -2   2   7        775.93        852.30        25.52 o
  -1   2   7          2.22          5.38         3.66 o
   0   2   7        119.32        130.54         6.74 o
   1   2   7          4.52          6.38         3.73 o
   2   2   7         29.00         45.94         7.60 o
   3   2   7        405.23        450.61        10.58 o
   4   2   7         76.20         91.14         6.39 o
   5   2   7         97.30        111.28        14.14 o
   6   2   7        341.38        374.37        16.61 o
   7   2   7          7.38          3.89         7.45 o
   8   2   7          1.09         -4.73         9.25 o
   9   2   7        566.92        566.71        31.47 o
  10   2   7          0.64         -6.05        12.94 o
  11   2   7          7.87          5.09        18.09 o
  12   2   7        247.38        244.89        26.74 o
  13   2   7         13.18        -11.02        20.62 o
  14   2   7          5.28          8.72        28.17 o
  15   2   7        149.89        187.13        47.62 o
  16   2   7          3.43        -20.79        30.18 o
  17   2   7        115.61        104.63        39.57 o
  18   2   7         17.41          0.67        36.22 o
 -17   3   7          1.43        -10.06        28.84 o
 -16   3   7         13.11         16.10        28.84 o
 -15   3   7         88.29         60.36        31.52 o
 -14   3   7         30.53         55.00        28.17 o
 -13   3   7         79.09         56.44        20.35 o
 -12   3   7        668.56        628.33        37.49 o
 -11   3   7         97.15        103.93        24.65 o
 -10   3   7         38.49         50.15        16.83 o
  -9   3   7         96.52         55.39        16.04 o
  -8   3   7        254.56        205.23        22.28 o
  -7   3   7        118.63        124.43        17.27 o
  -6   3   7          4.49          0.25        15.09 o
  -5   3   7        197.43        203.15        35.71 o
  -4   3   7        486.17        572.69        25.55 o
  -3   3   7        139.00        133.43        13.87 o
  -2   3   7         79.22         83.71         7.55 o
  -1   3   7        159.36        187.71        15.28 o
   0   3   7         43.00         44.44         5.49 o
   1   3   7        139.54        159.52         9.13 o
   2   3   7          8.71          5.61         5.26 o
   3   3   7          1.17          3.69         5.45 o
   4   3   7       1673.35       1698.68        35.34 o
   5   3   7        121.90        116.11        10.93 o
   6   3   7        356.12        350.60        17.10 o
   7   3   7          4.01          1.48         8.20 o
   8   3   7        138.99        175.54        16.03 o
   9   3   7        166.84        138.87        17.25 o
  10   3   7         34.13         20.40        11.79 o
  11   3   7         14.77          8.65        16.87 o
  12   3   7        374.50        440.71        35.76 o
  13   3   7          5.55         15.82        20.03 o
  14   3   7          1.04         36.44        21.80 o
  15   3   7         60.75         81.32        24.43 o
  16   3   7          2.60         10.06        36.89 o
  17   3   7         16.18         33.54        40.24 o
 -16   4   7         69.31         10.06        33.54 o
 -15   4   7        242.50        244.90        37.71 o
 -14   4   7        183.77        167.15        30.13 o
 -13   4   7          1.21        -10.43        19.09 o
 -12   4   7         51.70         74.70        36.55 o
 -11   4   7         56.42         25.09        31.52 o
 -10   4   7          0.74        -26.90        29.85 o
  -9   4   7         43.40         18.33        14.46 o
  -8   4   7          0.61         16.36        13.66 o
  -7   4   7         87.35         57.08        15.01 o
  -6   4   7        532.72        508.86        31.00 o
  -5   4   7         24.63         10.57        12.70 o
  -4   4   7       2396.65       2358.62        65.01 o
  -3   4   7        271.61        262.02        19.36 o
  -2   4   7        530.23        495.69        22.81 o
  -1   4   7        151.58        152.45        10.59 o
   0   4   7        307.37        287.98        15.35 o
   1   4   7         36.25         33.07         8.21 o
   2   4   7         73.05         48.19        13.36 o
   3   4   7         99.94         98.79        11.23 o
   4   4   7       1262.80       1391.73        37.32 o
   5   4   7        773.26        856.34        29.51 o
   6   4   7        619.69        599.55        25.60 o
   7   4   7         14.50         32.61        10.94 o
   8   4   7        161.31        178.83        15.81 o
   9   4   7        239.46        229.07        31.02 o
  10   4   7        331.77        320.07        34.46 o
  11   4   7        187.53        214.71        27.26 o
  12   4   7          2.87         -9.28        18.60 o
  13   4   7          5.72         14.81        20.65 o
  14   4   7         10.49         18.58        23.27 o
  15   4   7         11.24        -13.90        30.16 o
  16   4   7        199.42        218.92        69.08 o
 -14   5   7          3.94         34.55        29.51 o
 -13   5   7         31.64         60.72        26.24 o
 -12   5   7          0.29         13.15        20.47 o
 -11   5   7          8.19          0.10        23.14 o
 -10   5   7         42.96         34.76        25.82 o
  -9   5   7        121.75         96.45        30.85 o
  -8   5   7         34.39         -0.50        16.28 o
  -7   5   7        289.35        311.08        37.18 o
  -6   5   7        305.97        344.17        33.13 o
  -5   5   7         13.95        -17.44        20.79 o
  -4   5   7        152.63         91.87        21.90 o
  -3   5   7        347.67        379.11        28.71 o
  -2   5   7        140.00        111.85        18.21 o
  -1   5   7          1.38          3.25        12.75 o
   0   5   7          4.56          0.61        11.77 o
   1   5   7         40.76         23.94        12.21 o
   2   5   7         46.28         31.22        13.22 o
   3   5   7        117.03        125.04        33.58 o
   4   5   7          5.97         16.07        16.73 o
   5   5   7        419.72        435.72        33.46 o
   6   5   7         65.71         52.67        17.43 o
   7   5   7        317.14        352.22        27.61 o
   8   5   7        653.20        688.13        39.78 o
   9   5   7         41.69         19.67        19.50 o
  10   5   7         68.44         45.60        22.05 o
  11   5   7         88.55         76.28        20.75 o
  12   5   7         31.30         42.54        23.66 o
  13   5   7         55.60         41.42        31.98 o
  14   5   7        166.52        170.88        41.13 o
 -11   6   7         65.35         77.13        42.93 o
 -10   6   7         53.30         46.28        40.91 o
  -9   6   7         59.56         13.41        32.19 o
  -8   6   7         67.00         40.91        36.22 o
  -7   6   7          3.06         13.41        25.49 o
  -6   6   7          5.99          5.92        19.43 o
  -5   6   7         70.78         57.01        30.85 o
  -4   6   7         89.06         81.16        30.18 o
  -3   6   7        110.87        168.62        38.57 o
  -2   6   7        332.02        394.61        38.27 o
  -1   6   7        292.86        355.46        35.59 o
   0   6   7         34.18         26.25        21.26 o
   1   6   7         15.44         33.81        18.36 o
   2   6   7        525.35        515.62        39.82 o
   3   6   7         61.54         60.44        19.22 o
   4   6   7        159.88        158.09        24.45 o
   5   6   7         90.93         72.45        35.55 o
   6   6   7        127.37        118.94        33.13 o
   7   6   7          0.98        -27.42        27.42 o
   8   6   7         77.78         82.07        33.09 o
   9   6   7         66.35         75.30        47.96 o
  10   6   7          6.10        -12.67        33.50 o
  11   6   7         87.21         66.46        38.20 o
  12   6   7          2.65          7.13        52.32 o
  -8   7   7        290.50        189.14        48.96 o
  -7   7   7         21.70         18.78        35.55 o
  -6   7   7        110.19        104.63        41.58 o
  -5   7   7          4.29        -24.15        28.84 o
  -2   7   7         17.62          9.11        23.80 o
  -1   7   7         53.27         48.78        25.28 o
   0   7   7          2.49          0.79        20.78 o
   1   7   7          6.94        -18.36        18.36 o
   2   7   7         16.23         21.22        22.70 o
   3   7   7         34.40         31.52        38.90 o
   4   7   7        134.00         83.17        42.25 o
   5   7   7         89.78         63.39        34.92 o
   6   7   7        114.67        108.09        38.83 o
   7   7   7         66.20         68.51        42.93 o
   8   7   7        221.94        229.99        47.77 o
 -17   0   8        237.60        272.98        46.95 o
 -15   0   8        947.04       1057.70        71.77 o
 -14   0   8        415.51        532.54        50.97 o
 -13   0   8         13.29          3.35        22.13 o
 -12   0   8         90.57         62.38        24.82 o
 -11   0   8        975.58        985.94        59.69 o
 -10   0   8       1037.01       1018.13        60.36 o
  -9   0   8        302.94        340.05        36.22 o
  -8   0   8        520.41        547.15        31.91 o
  -7   0   8        618.79        734.29        43.26 o
  -6   0   8       1232.35       1396.41       105.97 o
  -5   0   8       4778.70       4941.76       185.11 o
  -4   0   8       1808.95       1913.52        81.16 o
  -3   0   8       3670.72       3802.90       143.53 o
  -2   0   8       5768.95       6222.01       138.34 o
  -1   0   8       9288.34      10013.98       189.49 o
   0   0   8         77.75        145.43         9.08 o
   1   0   8       1128.25       1028.78        34.37 o
   2   0   8       6169.43       6586.22       139.87 o
   3   0   8       4267.75       4556.58       107.64 o
   4   0   8       3848.36       3910.89       163.65 o
   5   0   8        476.30        423.39        51.31 o
   6   0   8        277.31        324.62        32.19 o
   7   0   8         90.01        136.63        21.80 o
   8   0   8       2295.75       2139.52       259.23 o
   9   0   8       4563.30       4761.34       209.93 o
  10   0   8        202.83        223.35        35.55 o
  11   0   8        127.45        205.91        36.89 o
  12   0   8        853.44        784.73        63.72 o
  13   0   8       1529.80       1585.55        98.59 o
  14   0   8       1082.93       1263.61        87.86 o
  15   0   8       1134.02       1151.60        84.51 o
  16   0   8        686.96        669.36        65.06 o
 -17   1   8         90.19         49.76        25.78 o
 -16   1   8        163.38         77.80        33.54 o
 -15   1   8          2.05          0.67        18.02 o
 -14   1   8        162.58        142.55        23.86 o
 -13   1   8         12.27         -7.71        14.70 o
 -12   1   8        346.66        354.72        58.02 o
 -11   1   8        888.47        917.48        41.50 o
  -9   1   8        849.18        578.82        40.91 o
  -8   1   8       4069.00       4436.01       124.25 o
  -7   1   8       2938.97       3243.56        82.66 o
  -6   1   8       1709.37       1920.79        53.54 o
  -5   1   8       1776.48       1950.63        69.29 o
  -4   1   8        600.35        620.73        28.36 o
  -3   1   8          9.34         12.29         6.03 o
  -2   1   8        733.00        758.08        15.54 o
  -1   1   8        415.81        457.25        14.00 o
   0   1   8        579.51        600.26        13.36 o
   1   1   8        705.03        791.18        14.90 o
   2   1   8       1531.45       1632.11        22.38 o
   3   1   8       4175.01       4333.62        51.71 o
   4   1   8       3952.46       4197.26        65.67 o
   5   1   8       7753.14       8038.68       141.23 o
   6   1   8       2505.85       2639.52        56.03 o
   7   1   8       2476.54       2460.55        71.04 o
   8   1   8        187.08        178.29        19.36 o
   9   1   8       1190.61       1210.96        38.62 o
  10   1   8       4218.24       4063.71        96.21 o
  11   1   8        654.55        630.08        30.48 o
  12   1   8        624.96        512.42        50.97 o
  13   1   8        131.55        144.30        30.18 o
  14   1   8         10.71         13.89        22.02 o
  15   1   8         98.56         69.54        26.32 o
  16   1   8        355.41        405.12        43.15 o
  17   1   8        152.99        222.67        50.30 o
  18   1   8        167.65        165.66        51.64 o
 -17   2   8         75.54         98.57        29.65 o
 -16   2   8        674.49        621.84        47.17 o
 -15   2   8        103.66        113.40        27.07 o
 -14   2   8        812.87        722.35        61.03 o
 -13   2   8        280.57        361.51        46.95 o
 -12   2   8        482.04        493.64        46.28 o
 -11   2   8         74.39         75.12        23.47 o
 -10   2   8        188.92        165.66        29.51 o
  -9   2   8        555.01        531.20        43.60 o
  -8   2   8         28.38          7.38        14.76 o
  -7   2   8        375.25        423.26        28.27 o
  -6   2   8        966.70       1038.28        35.00 o
  -5   2   8        523.95        607.39        49.30 o
  -4   2   8       2213.64       2353.11        64.44 o
  -3   2   8       3890.37       4093.73        94.39 o
  -2   2   8       2472.92       2636.96        45.03 o
  -1   2   8       1873.26       1981.25        41.49 o
   0   2   8       3171.28       3407.81        56.47 o
   1   2   8       3384.68       3595.23        53.55 o
   2   2   8       3867.72       4083.85        57.00 o
   3   2   8       1367.46       1470.95        25.43 o
   4   2   8       2286.77       2404.91        44.95 o
   5   2   8         15.45         20.29         7.28 o
   6   2   8        566.92        595.49        20.11 o
   7   2   8        425.97        441.22        18.06 o
   8   2   8          4.60          6.92        10.77 o
   9   2   8        903.97        850.62        38.99 o
  10   2   8        661.53        714.51        63.66 o
  11   2   8       1202.06       1197.60        49.42 o
  12   2   8        697.00        675.13        38.26 o
  13   2   8       1304.66       1291.00        78.23 o
  14   2   8        869.75        869.10        52.64 o
  15   2   8        687.69        626.07        93.56 o
  16   2   8        518.20        547.97        72.44 o
  17   2   8        234.14        217.98        49.63 o
 -16   3   8         16.74        -18.11        31.52 o
 -15   3   8         15.99         11.40        28.17 o
 -14   3   8         16.34          9.39        26.83 o
 -13   3   8          3.66          6.04        24.15 o
 -12   3   8       1280.33       1194.17        56.72 o
 -11   3   8         26.85         15.72        24.15 o
 -10   3   8       1014.54       1146.47        53.16 o
  -9   3   8       1850.94       1872.75       111.67 o
  -8   3   8       1320.98       1368.25        90.88 o
  -7   3   8       1079.63       1132.95        55.93 o
  -6   3   8       1820.18       2014.99        68.05 o
  -5   3   8        514.07        513.29        28.82 o
  -4   3   8        745.04        741.72        34.63 o
  -3   3   8        320.74        324.59        19.62 o
  -2   3   8        191.45        204.51        12.06 o
  -1   3   8        602.47        630.65        18.60 o
   0   3   8        315.42        327.78        14.39 o
   1   3   8       1415.00       1534.26        33.04 o
   2   3   8        995.94       1061.21        23.77 o
   3   3   8       3522.91       3662.36        65.51 o
   4   3   8        552.90        568.53        20.75 o
   5   3   8       3033.08       3194.54        59.57 o
   6   3   8       2450.11       2505.27        60.07 o
   7   3   8        377.03        417.85        28.64 o
   8   3   8       1855.52       1875.58        54.15 o
   9   3   8       1998.73       2037.43       105.64 o
  10   3   8        870.06        898.81        43.02 o
  11   3   8        872.90        890.58        94.25 o
  12   3   8        302.37        326.62        32.32 o
  13   3   8          5.77          2.86        19.65 o
  14   3   8         59.33         45.16        22.34 o
  15   3   8         87.31         80.43        32.53 o
  16   3   8         92.77        133.47        43.60 o
 -15   4   8        574.81        651.93        65.73 o
 -14   4   8        510.57        491.63        61.70 o
 -13   4   8         96.37         89.59        26.17 o
 -12   4   8          8.03         24.02        19.80 o
 -11   4   8        704.73        781.25        47.65 o
 -10   4   8         10.35         36.08        30.85 o
  -9   4   8         24.80          5.22        16.43 o
  -8   4   8        120.30        101.46        44.27 o
  -7   4   8         12.06         43.17        13.61 o
  -6   4   8        405.45        361.45        60.03 o
  -5   4   8       1277.34       1175.92        70.09 o
  -4   4   8       1203.84        786.07        46.95 o
  -3   4   8        457.83        464.66        27.99 o
  -2   4   8        902.21        965.65        71.06 o
  -1   4   8       2244.95       2247.33        69.80 o
   0   4   8        959.29       1001.23        39.55 o
   1   4   8       1450.98       1572.82        36.98 o
   2   4   8       2328.82       2417.66        56.79 o
   3   4   8       4239.61       4432.36        92.46 o
   4   4   8         10.31          9.15         9.61 o
   5   4   8         52.09         29.76         9.88 o
   6   4   8        507.09        555.38        24.43 o
   7   4   8          0.68         -8.35        10.84 o
   8   4   8          5.55          4.22        11.69 o
   9   4   8        320.60        287.69        29.10 o
  10   4   8        216.65        234.21        23.78 o
  11   4   8        351.92        387.22        34.34 o
  12   4   8        731.67        917.96        48.19 o
  13   4   8        909.87       1080.75        90.84 o
  14   4   8        457.00        458.35        51.40 o
  15   4   8        143.35         90.50        35.38 o
 -14   5   8          7.92        -12.19        27.51 o
 -13   5   8          4.94         10.12        24.63 o
 -12   5   8        202.12        248.68        35.55 o
 -11   5   8         85.65         95.71        38.57 o
 -10   5   8        292.62        263.61        66.74 o
  -9   5   8        197.95        221.83        29.01 o
  -8   5   8        791.47        918.39        51.98 o
  -7   5   8       1142.97       1284.86        48.25 o
  -6   5   8        394.77        442.67        55.67 o
  -5   5   8        950.77        855.82        65.73 o
  -4   5   8        104.24         97.22        36.89 o
  -3   5   8        472.35        537.02        40.30 o
  -2   5   8         44.21         14.32        14.90 o
  -1   5   8          4.88         -3.49        12.60 o
   0   5   8         44.01         43.73        15.47 o
   1   5   8        250.09        250.76        21.46 o
   2   5   8         88.76         77.69        15.94 o
   3   5   8        290.73        339.08        25.36 o
   4   5   8        190.45        218.56        21.93 o
   5   5   8       1307.18       1321.79        71.35 o
   6   5   8       1669.91       1687.15        61.72 o
   7   5   8       1112.56       1240.03        45.97 o
   8   5   8        602.66        596.74        45.48 o
   9   5   8        504.26        605.03        39.87 o
  10   5   8        384.38        434.32        37.62 o
  11   5   8        170.80        108.50        41.38 o
  12   5   8          6.05        -24.15        28.73 o
  13   5   8        134.08        122.17        36.75 o
 -11   6   8         48.62         95.91        42.93 o
 -10   6   8        119.06        166.34        48.96 o
  -9   6   8         44.34         22.13        37.56 o
  -8   6   8         13.47          0.67        31.52 o
  -7   6   8         17.55         13.38        22.23 o
  -6   6   8         30.05          6.10        20.61 o
  -5   6   8         78.37         25.49        30.18 o
  -4   6   8        190.56        146.88        37.56 o
  -3   6   8        375.05        291.76        46.95 o
  -2   6   8        531.37        574.56        45.26 o
  -1   6   8        447.03        452.32        40.60 o
   0   6   8        443.35        463.09        40.97 o
   1   6   8        789.94        828.07        49.08 o
   2   6   8        686.88        603.97        42.56 o
   3   6   8        234.98        234.23        27.36 o
   4   6   8        620.99        627.35        40.05 o
   5   6   8         56.01         52.28        29.75 o
   6   6   8         29.37         10.12        28.63 o
   7   6   8         16.36         36.62        31.25 o
   8   6   8         14.23         26.64        32.25 o
   9   6   8        247.77        230.01        44.14 o
  10   6   8          4.55         11.25        36.55 o
  11   6   8        117.27        158.07        43.53 o
  -7   7   8         46.36         75.12        41.58 o
  -6   7   8         17.67         65.06        37.56 o
  -5   7   8        460.23        429.25        59.69 o
  -2   7   8         69.98         61.03        44.27 o
  -1   7   8          0.78         -8.05        34.88 o
   0   7   8         19.71          4.69        36.22 o
   1   7   8         96.63         73.78        42.25 o
   2   7   8         23.61         10.06        40.91 o
   3   7   8         20.51          9.39        38.90 o
   4   7   8         87.83         50.97        41.58 o
   5   7   8        311.47        335.63        84.51 o
   6   7   8        212.49        198.09        42.93 o
   7   7   8        502.56        471.51       100.61 o
   8   7   8        203.01         92.56        72.44 o
 -17   1   9         55.36         27.50        32.86 o
 -16   1   9          2.98        -17.55        20.53 o
 -15   1   9         12.03         49.90        25.15 o
 -14   1   9         50.08         41.64        20.12 o
 -13   1   9         96.66         98.71        21.00 o
 -12   1   9         23.61         25.81        37.56 o
 -11   1   9         17.71         15.43        12.22 o
  -9   1   9        101.18         91.90        15.63 o
  -8   1   9         41.32         57.00        26.49 o
  -7   1   9         51.55         46.12        11.08 o
  -6   1   9          1.43         12.98         7.83 o
  -5   1   9        415.69        412.05        49.30 o
  -4   1   9        516.19        533.35        25.82 o
  -3   1   9        792.23        873.16        26.47 o
  -2   1   9        246.04        278.19        13.24 o
  -1   1   9          2.64          4.10         5.14 o
   0   1   9       1239.79       1347.74        31.15 o
   1   1   9         94.17         97.12         8.70 o
   2   1   9         93.44        104.09         8.57 o
   3   1   9        424.70        457.63        16.95 o
   4   1   9       1158.42       1226.91        26.14 o
   5   1   9       1465.21       1495.38        32.93 o
   6   1   9        948.45       1019.25        32.30 o
   7   1   9        153.11        166.06        14.93 o
   8   1   9        668.99        632.13        35.65 o
   9   1   9         38.70         37.55        14.88 o
  10   1   9         85.77         91.65        17.83 o
  11   1   9          1.94        -11.26        12.89 o
  12   1   9          1.35          8.24        15.72 o
  13   1   9         64.28         55.45        24.08 o
  14   1   9        210.67        259.00        45.27 o
  15   1   9          1.11         26.34        24.73 o
  16   1   9          1.30          4.02        32.86 o
  17   1   9         37.07        -19.45        35.55 o
 -17   2   9         16.35         40.24        44.94 o
 -16   2   9         75.20         46.42        26.59 o
 -15   2   9          0.63          0.00        26.83 o
 -14   2   9        111.18         34.21        28.17 o
 -13   2   9         19.36         16.10        21.46 o
 -12   2   9          0.33        -10.73        20.12 o
 -11   2   9         48.05         71.77        24.82 o
 -10   2   9          0.53         -8.05        17.44 o
  -9   2   9         51.98         75.79        23.47 o
  -8   2   9        247.15        239.85        29.51 o
  -7   2   9         24.35         17.44        17.44 o
  -6   2   9          2.29         -0.78        15.43 o
  -5   2   9         15.28          2.55        22.47 o
  -4   2   9          1.19         -0.80         9.45 o
  -3   2   9        112.51        122.14        13.05 o
  -2   2   9         72.13         43.16        11.35 o
  -1   2   9        303.50        320.50        20.26 o
   0   2   9         45.91         48.41        11.31 o
   1   2   9       1125.07       1193.76        26.47 o
   2   2   9         75.52         81.02         7.95 o
   3   2   9        549.80        524.67        16.05 o
   4   2   9        166.81        149.50        11.23 o
   5   2   9       1381.97       1424.35        45.45 o
   6   2   9        286.53        330.08        28.49 o
   7   2   9        217.07        227.56        17.56 o
   8   2   9          5.12         22.80        14.25 o
   9   2   9        784.09        746.30        37.65 o
  10   2   9         76.40         89.02        20.28 o
  11   2   9          5.45         24.34        17.59 o
  12   2   9          1.46          7.06        17.81 o
  13   2   9        113.34        115.69        24.76 o
  14   2   9          6.27        -11.73        22.80 o
  15   2   9         13.19         -1.34        32.86 o
  16   2   9          9.01         32.86        36.22 o
  17   2   9         33.80         46.95        41.58 o
 -15   3   9         55.59         60.36        34.21 o
 -14   3   9          7.97         -8.05        26.16 o
 -13   3   9        125.69        113.35        32.86 o
 -12   3   9          2.22         40.24        24.82 o
 -11   3   9          0.85         10.06        22.13 o
 -10   3   9         36.57         61.03        23.47 o
  -9   3   9        107.66         90.41        19.10 o
  -8   3   9        265.44        314.91        23.19 o
  -7   3   9        137.78        186.77        21.26 o
  -6   3   9        512.54        266.27        36.89 o
  -5   3   9        142.07        132.80        24.82 o
  -4   3   9          9.04         15.82         9.57 o
  -3   3   9        331.92        334.89        21.78 o
  -2   3   9        252.53        256.61        30.29 o
  -1   3   9        165.30        156.50        19.79 o
   0   3   9        644.45        625.89        23.97 o
   1   3   9       2570.38       2627.19        50.56 o
   2   3   9       1201.37       1383.70        31.91 o
   3   3   9        642.03        703.16        21.60 o
   4   3   9        230.69        226.13        15.23 o
   5   3   9         59.37         51.04        10.99 o
   6   3   9         12.38          9.47        10.44 o
   7   3   9        117.32        100.73        15.49 o
   8   3   9        329.42        352.51        34.29 o
   9   3   9         26.59         27.53        16.84 o
  10   3   9         59.32         29.35        18.32 o
  11   3   9          9.90          7.41        18.25 o
  12   3   9        368.56        443.06        37.51 o
  13   3   9         36.02         25.49        21.51 o
  14   3   9        103.84         93.73        74.78 o
  15   3   9         95.94        107.31        42.25 o
  16   3   9         33.14         67.74        40.91 o
 -14   4   9          2.46        -16.10        28.17 o
 -13   4   9         30.25          5.37        28.17 o
 -12   4   9          5.65          0.67        23.47 o
 -11   4   9         10.91         19.05        32.19 o
 -10   4   9        105.83        107.22        23.96 o
  -9   4   9         46.94         73.47        22.13 o
  -8   4   9         13.35        -21.14        36.89 o
  -7   4   9        536.08        524.50        44.27 o
  -6   4   9        111.88        111.40        21.11 o
  -5   4   9        422.69        387.32        42.25 o
  -4   4   9          3.48         16.67        12.78 o
  -3   4   9         13.68         21.14        11.08 o
  -2   4   9        156.04        152.46        15.20 o
  -1   4   9          0.21          0.74         8.19 o
   0   4   9        132.28        125.92        14.46 o
   1   4   9         42.86         26.46        11.39 o
   2   4   9        153.67        168.68        16.19 o
   3   4   9         13.58          6.58         9.92 o
   4   4   9         18.73         29.13         9.88 o
   5   4   9        759.49        820.97        27.07 o
   6   4   9        126.45        132.61        15.99 o
   7   4   9        106.12         91.65        17.93 o
   8   4   9        313.93        357.39        27.98 o
   9   4   9        219.64        237.09        34.36 o
  10   4   9         54.71         30.64        23.13 o
  11   4   9         68.92         44.89        23.80 o
  12   4   9         43.23         22.38        22.37 o
  13   4   9         27.78        -10.95        28.19 o
  14   4   9          0.07          9.44        31.19 o
 -13   5   9         34.85         29.59        26.55 o
 -12   5   9         48.80         73.43        32.53 o
 -11   5   9         72.81         69.94        25.40 o
 -10   5   9        160.75        181.63        35.55 o
  -9   5   9        104.00        109.95        31.52 o
  -8   5   9         30.61         48.45        20.72 o
  -7   5   9        190.97        151.73        27.22 o
  -6   5   9          0.72        -16.10        26.83 o
  -5   5   9         75.65         75.79        30.18 o
  -4   5   9        231.76        236.09        39.57 o
  -3   5   9         50.32         61.12        20.78 o
  -2   5   9         26.44          0.73        16.24 o
  -1   5   9        346.26        295.68        27.05 o
   0   5   9        414.60        440.99        29.20 o
   1   5   9         15.45          5.45        13.14 o
   2   5   9        295.04        309.13        24.38 o
   3   5   9        712.26        772.02        39.04 o
   4   5   9        187.34        212.51        22.49 o
   5   5   9          2.20          8.15        15.31 o
   6   5   9        124.73         77.09        19.16 o
   7   5   9         18.03          7.38        19.55 o
   8   5   9          0.43         15.09        20.36 o
   9   5   9         41.71         32.05        23.06 o
  10   5   9        134.61        146.73        35.86 o
  11   5   9          6.40        -17.36        28.86 o
  12   5   9         15.99        -14.08        63.05 o
  13   5   9        134.24        136.85        40.52 o
 -10   6   9        111.66        174.38        49.63 o
  -9   6   9        118.39         70.42        39.57 o
  -8   6   9         25.48         59.02        34.88 o
  -7   6   9         40.21         42.34        31.52 o
  -6   6   9        102.90         97.13        27.67 o
  -5   6   9         50.13         38.90        30.85 o
  -4   6   9        109.43        119.39        37.56 o
  -3   6   9         33.99         27.50        28.17 o
  -2   6   9          4.55         -0.67        26.16 o
  -1   6   9         12.47         10.80        19.95 o
   0   6   9          4.79         19.45        19.10 o
   1   6   9          8.85          4.62        19.23 o
   2   6   9        326.33        291.43        35.88 o
   3   6   9        136.92        135.26        24.41 o
   4   6   9         41.43          3.56        19.53 o
   5   6   9        335.14        389.45        69.42 o
   6   6   9         73.91         80.67        33.37 o
   7   6   9        139.44        120.76        38.14 o
   8   6   9        122.28         51.72        34.86 o
   9   6   9         17.72          5.33        33.31 o
  10   6   9        279.52        309.14        50.19 o
  -5   7   9         20.21         13.41        34.88 o
  -1   7   9        223.04        299.13        61.70 o
   0   7   9         37.26         55.00        40.91 o
   1   7   9        417.66        375.60        64.39 o
   2   7   9        237.79        272.31        61.70 o
   3   7   9         63.36         81.16        45.61 o
   4   7   9         19.89         50.30        40.91 o
   5   7   9         18.07         -6.43        34.10 o
   6   7   9          2.87         -3.35        65.06 o
 -17   0  10         12.21          8.72        32.86 o
 -16   0  10          7.67         29.51        33.54 o
 -15   0  10          3.33          5.37        29.51 o
 -14   0  10         32.43         32.86        29.51 o
 -13   0  10        275.72        340.05        46.28 o
 -12   0  10          6.73        -18.11        18.11 o
 -11   0  10       1555.42       1721.03        89.87 o
 -10   0  10       1058.82       1168.37        69.08 o
  -9   0  10       1226.09       1370.92        74.45 o
  -8   0  10        524.54        544.61        44.27 o
  -7   0  10        413.36        431.26        38.90 o
  -6   0  10       1363.41       1462.14        73.11 o
  -5   0  10       2071.96       2197.90        97.25 o
  -4   0  10       2406.14       2357.53        99.94 o
  -3   0  10        166.68        150.91        21.46 o
  -2   0  10         90.68        101.69        14.66 o
  -1   0  10        434.59        414.28        20.29 o
   0   0  10       1939.69       1996.79        86.52 o
   1   0  10       2431.65       2420.53        65.30 o
   2   0  10        630.21        713.86        28.20 o
   3   0  10         47.51         56.35        10.68 o
   4   0  10       2172.08       2288.86        99.60 o
   5   0  10       2148.73       2103.74       131.46 o
   6   0  10       1177.84       1087.88        66.40 o
   7   0  10       3433.23       2729.08       163.99 o
   8   0  10       2385.66       2568.13       126.09 o
   9   0  10       2493.27       2585.57       128.78 o
  10   0  10        647.12        549.98        53.66 o
  11   0  10         44.36         35.55        27.50 o
  12   0  10        115.03         73.78        32.19 o
  13   0  10         13.98         -8.05        29.51 o
  14   0  10         51.35         51.64        38.90 o
  15   0  10        252.91        266.27        52.32 o
 -16   1  10         42.30         32.19        33.54 o
 -15   1  10        154.16        182.43        42.25 o
 -14   1  10        360.25        431.26        54.33 o
 -13   1  10        529.43        505.71        55.00 o
 -12   1  10        434.08        352.79        44.94 o
 -11   1  10         94.12         18.10        29.18 o
 -10   1  10        182.08        199.67        32.53 o
  -9   1  10          0.35         -3.17        12.74 o
  -8   1  10         10.35          1.30         9.93 o
  -7   1  10         89.92         80.14        15.41 o
  -6   1  10        604.51        652.57        25.81 o
  -5   1  10        865.46        903.23        36.75 o
  -4   1  10       2508.67       2681.81        78.72 o
  -3   1  10        217.02        254.67        20.44 o
  -2   1  10       1401.69       1420.91        35.76 o
  -1   1  10       3743.64       3828.47        79.89 o
   0   1  10       1746.75       1885.50        46.97 o
   1   1  10       3943.11       4094.61        78.56 o
   2   1  10       2762.31       2857.50        52.92 o
   3   1  10       1329.06       1320.26        29.65 o
   4   1  10        973.81        928.34        22.19 o
   5   1  10         17.48         13.32         8.91 o
   6   1  10        696.43        590.20        22.60 o
   7   1  10         66.87         43.49        10.03 o
   8   1  10        102.66         91.59        14.01 o
   9   1  10        111.16         94.05        15.21 o
  10   1  10        620.54        593.10        34.55 o
  11   1  10        775.07        753.08        39.66 o
  12   1  10        977.32        902.10        73.11 o
  13   1  10       1208.17       1024.17        79.81 o
  14   1  10        669.37        598.27        64.39 o
 -16   2  10         27.33         37.56        35.55 o
 -15   2  10         10.62        -23.47        29.51 o
 -14   2  10          1.25         24.82        28.17 o
 -13   2  10        159.18        101.28        30.85 o
 -12   2  10        521.87        476.20        53.66 o
 -11   2  10        740.09        782.04        59.69 o
 -10   2  10        378.99        430.59        48.29 o
  -9   2  10        718.64        684.12        52.99 o
  -8   2  10       1165.00       1257.57        71.77 o
  -7   2  10        929.75        939.66        58.35 o
  -6   2  10         60.60         24.15        18.78 o
  -5   2  10        582.72        626.44        44.27 o
  -4   2  10       2784.19       2787.45       117.37 o
  -3   2  10       4147.51       4243.44       124.40 o
  -2   2  10        228.62        251.81        15.73 o
  -1   2  10        234.19        242.81        18.27 o
   0   2  10        501.44        449.24        24.32 o
   1   2  10        133.17        135.57        11.16 o
   2   2  10       5323.06       5698.68       101.80 o
   3   2  10       1587.24       1605.03        36.27 o
   4   2  10        227.22        250.19        14.59 o
   5   2  10         60.38         56.24        10.21 o
   6   2  10       3101.14       3203.15        68.98 o
   7   2  10       4639.18       4691.80       126.29 o
   8   2  10       1649.31       1606.51        72.51 o
   9   2  10        854.45        843.41        51.74 o
  10   2  10       1066.18       1126.16        62.22 o
  11   2  10        593.60        581.30        48.04 o
  12   2  10          5.41         13.11        19.33 o
  13   2  10         43.83         42.91        21.89 o
  14   2  10          0.02          0.16        22.82 o
  15   2  10          1.86         28.17        35.55 o
  16   2  10         70.54         39.57        41.58 o
 -15   3  10        357.68        440.65        61.03 o
 -14   3  10        135.32        172.37        39.57 o
 -13   3  10        113.30        122.07        33.54 o
 -12   3  10        416.31        407.79        52.32 o
 -11   3  10        430.89        343.40        46.95 o
 -10   3  10         54.91         45.61        24.15 o
  -9   3  10         74.37         38.90        24.15 o
  -8   3  10        153.63        194.50        34.88 o
  -7   3  10         17.66          3.88        12.70 o
  -6   3  10        207.89        286.29        27.27 o
  -5   3  10        447.75        471.04        48.29 o
  -4   3  10        303.81        329.38        22.04 o
  -3   3  10        405.46        409.76        24.06 o
  -2   3  10       1924.07       2002.97        57.22 o
  -1   3  10       2632.10       2797.72        64.85 o
   0   3  10       6491.30       6826.45       129.14 o
   1   3  10        246.16        266.07        15.27 o
   2   3  10         23.04         31.67         9.07 o
   3   3  10       2770.79       2967.60        65.78 o
   4   3  10         63.35         55.75        17.10 o
   5   3  10        489.18        496.12        23.67 o
   6   3  10         41.78         39.50        18.39 o
   7   3  10          7.79         21.76        13.35 o
   8   3  10         27.69         43.54        21.80 o
   9   3  10        236.06        258.01        27.93 o
  10   3  10       1167.50       1346.36       101.08 o
  11   3  10        406.13        426.53        58.66 o
  12   3  10        450.83        512.83        40.29 o
  13   3  10        390.23        376.30        37.10 o
  14   3  10        585.77        681.84        59.77 o
  15   3  10        449.45        613.70        70.42 o
 -14   4  10         15.73         18.78        31.52 o
 -13   4  10        161.25        217.98        44.27 o
 -12   4  10         94.09        116.70        36.89 o
 -11   4  10        137.64        138.17        38.23 o
 -10   4  10        296.41        470.84        57.01 o
  -9   4  10        492.09        541.31        66.40 o
  -8   4  10        657.22        583.95        31.81 o
  -7   4  10        258.80        259.62        23.61 o
  -6   4  10        783.58        855.97        43.97 o
  -5   4  10        774.21        762.14        40.58 o
  -4   4  10        166.09        163.87        22.15 o
  -3   4  10        219.98        194.45        19.28 o
  -2   4  10        208.07        228.71        25.07 o
  -1   4  10         59.61         52.87        11.89 o
   0   4  10         42.90         54.22        17.09 o
   1   4  10        258.37        258.15        18.84 o
   2   4  10        511.09        537.68        26.40 o
   3   4  10        328.78        309.22        18.64 o
   4   4  10        612.51        706.24        28.74 o
   5   4  10       1192.86       1290.25        35.63 o
   6   4  10        852.42        874.61        31.91 o
   7   4  10        475.66        493.45        29.11 o
   8   4  10       1168.93       1247.93        52.68 o
   9   4  10       1139.25       1181.72        44.63 o
  10   4  10        201.19        232.47        36.45 o
  11   4  10        224.38        230.09        30.22 o
  12   4  10        152.87        196.95        41.58 o
  13   4  10         22.99         16.88        31.32 o
  14   4  10          0.08        -11.26        30.07 o
 -12   5  10         43.39         48.93        28.84 o
 -11   5  10         49.14         33.60        25.76 o
 -10   5  10        191.49        150.07        29.70 o
  -9   5  10         14.92         26.73        22.08 o
  -8   5  10         15.39         32.48        21.09 o
  -7   5  10        217.75        251.71        56.00 o
  -6   5  10         20.05         56.34        34.88 o
  -5   5  10         43.07         48.96        30.18 o
  -4   5  10        359.81        393.03        52.32 o
  -3   5  10        404.25        283.04        42.93 o
  -2   5  10       1000.48       1094.59        77.80 o
  -1   5  10        452.87        595.73        89.87 o
   0   5  10        872.05        894.59        48.66 o
   1   5  10        538.92        626.67        44.48 o
   2   5  10        319.66        292.06        33.68 o
   3   5  10        651.78        646.11        36.78 o
   4   5  10        128.02        132.17        30.30 o
   5   5  10        425.48        424.86        29.95 o
   6   5  10         31.69          6.05        17.59 o
   7   5  10          6.15         21.84        18.10 o
   8   5  10         66.09         93.14        52.32 o
   9   5  10        312.02        379.40        45.40 o
  10   5  10         52.60         73.64        33.62 o
  11   5  10        175.92        181.76        73.78 o
  12   5  10         88.23        116.03        72.44 o
  -9   6  10         10.69         -7.38        37.56 o
  -8   6  10        447.21        515.77        67.74 o
  -7   6  10        405.57        525.83        67.07 o
  -6   6  10        187.44        177.74        44.27 o
  -5   6  10        144.14        179.75        46.95 o
  -4   6  10        128.52        123.41        38.23 o
  -3   6  10        241.72        307.18        50.30 o
  -2   6  10         61.23         64.39        34.21 o
  -1   6  10         35.94          4.95        21.90 o
   0   6  10         45.51         62.69        46.61 o
   1   6  10        152.84        103.15        25.62 o
   2   6  10        264.41        216.94        31.26 o
   3   6  10        345.83        387.35        34.96 o
   4   6  10        526.75        558.95        47.05 o
   5   6  10        136.00        133.98        36.89 o
   6   6  10        644.87        934.96       116.70 o
   7   6  10        364.55        355.80        70.09 o
   8   6  10         66.81         60.53        36.72 o
   9   6  10        101.64         85.18        73.11 o
   0   7  10        103.26         63.72        44.94 o
   1   7  10        195.62        201.88        55.67 o
   2   7  10        135.32         83.84        44.27 o
   3   7  10        155.50        202.55        59.02 o
   5   7  10         61.53        115.36        73.78 o
 -16   1  11         55.25         18.78        34.88 o
 -15   1  11         39.87         57.68        37.56 o
 -14   1  11         60.81         58.35        32.19 o
 -13   1  11          0.02          4.69        24.15 o
 -12   1  11         16.16         30.85        25.49 o
 -11   1  11          1.29         30.18        25.49 o
 -10   1  11         24.95          7.38        20.12 o
  -9   1  11         40.25         61.70        25.49 o
  -8   1  11          2.20         21.14        14.68 o
  -7   1  11          0.97         -3.35        16.77 o
  -6   1  11        136.94         92.64        16.12 o
  -5   1  11        112.85        151.14        18.00 o
  -4   1  11        212.80        237.08        21.20 o
  -3   1  11         35.06         36.68        10.28 o
  -2   1  11        343.48        373.22        29.17 o
  -1   1  11        122.79        112.97        13.64 o
   0   1  11          4.05         15.16         8.16 o
   1   1  11         82.77         62.62        10.31 o
   2   1  11         29.78         22.70         8.24 o
   3   1  11          0.72          8.52         6.60 o
   4   1  11          3.91          2.47         6.73 o
   5   1  11         32.61         18.60         7.77 o
   6   1  11        331.11        269.95        23.04 o
   7   1  11         24.80         13.96         8.93 o
   8   1  11          2.00          7.05        10.32 o
   9   1  11         38.11         27.26        13.92 o
  10   1  11         21.09         47.74        18.32 o
  11   1  11          0.08         -5.20        18.42 o
  12   1  11         30.97         42.25        32.86 o
  13   1  11        134.61        131.46        43.60 o
  14   1  11         49.94         32.86        37.56 o
 -15   2  11          0.61         39.57        34.21 o
 -14   2  11         24.70         15.43        29.51 o
 -13   2  11         53.13         61.70        29.51 o
 -12   2  11         94.01        124.75        35.55 o
 -11   2  11         62.31         46.28        26.83 o
 -10   2  11         19.32         38.23        26.16 o
  -9   2  11          5.19         30.18        20.79 o
  -8   2  11        143.54        156.27        31.52 o
  -7   2  11         92.61         89.87        24.15 o
  -6   2  11         63.80         52.32        23.47 o
  -5   2  11         22.94         22.13        19.45 o
  -4   2  11        285.95        323.95        35.55 o
  -3   2  11        327.51        370.30        49.97 o
  -2   2  11       2363.38       2498.40        67.50 o
  -1   2  11        347.01        356.71        24.05 o
   0   2  11        445.46        417.87        31.26 o
   1   2  11        405.87        396.12        23.58 o
   2   2  11        639.18        657.21        23.07 o
   3   2  11        141.90        153.35        13.14 o
   4   2  11          0.61          5.28         8.03 o
   5   2  11         15.52         26.11         8.94 o
   6   2  11        267.92        262.53        43.95 o
   7   2  11          6.07          7.43        14.32 o
   8   2  11         16.11         33.24        15.82 o
   9   2  11         74.74         54.44        20.21 o
  10   2  11        214.91        182.54        36.22 o
  11   2  11         84.51         56.85        27.87 o
  12   2  11         49.38         43.89        29.51 o
  13   2  11         18.35          9.39        34.21 o
 -14   3  11          0.17         -2.68        26.83 o
 -13   3  11          8.69        -13.41        27.50 o
 -12   3  11         33.80         34.88        27.50 o
 -11   3  11          0.53         29.51        27.50 o
 -10   3  11         79.00         90.55        31.52 o
  -9   3  11          3.88         16.10        22.80 o
  -8   3  11        111.75         69.75        26.83 o
  -7   3  11         63.58         77.13        28.17 o
  -6   3  11        198.41        140.85        30.18 o
  -5   3  11         54.02         34.21        22.13 o
  -4   3  11         93.97         90.92        15.16 o
  -3   3  11         30.46         10.85        11.88 o
  -2   3  11         13.22         -0.58        10.73 o
  -1   3  11        251.20        275.56        17.85 o
   0   3  11          0.38         -7.92         8.96 o
   1   3  11         25.79         13.42         8.22 o
   2   3  11        371.41        385.42        21.14 o
   3   3  11        211.15        244.70        24.36 o
   4   3  11        333.31        378.81        34.86 o
   5   3  11        108.73         90.75        20.37 o
   6   3  11        257.60        278.39        20.48 o
   7   3  11        379.19        407.54        43.85 o
   8   3  11        144.66        151.27        23.85 o
   9   3  11          2.08         24.35        18.36 o
  10   3  11         17.17         16.48        25.70 o
  11   3  11         22.20         30.10        27.06 o
  12   3  11         29.12         34.61        30.03 o
  13   3  11          0.19        -18.11        59.69 o
  14   3  11          3.08         20.79        67.74 o
 -13   4  11         35.77         24.15        33.54 o
 -12   4  11          6.70         16.77        29.51 o
 -11   4  11          2.52        -16.10        27.50 o
 -10   4  11         45.34         13.41        26.16 o
  -9   4  11         44.98         27.50        24.82 o
  -8   4  11          0.18        -22.13        23.47 o
  -7   4  11         10.60         -2.93        14.00 o
  -6   4  11          7.00         36.81        17.77 o
  -5   4  11          9.24         15.33        16.10 o
  -4   4  11        239.37        266.62        44.60 o
  -3   4  11        113.43        104.81        16.82 o
  -2   4  11         30.97         12.76        12.56 o
  -1   4  11        340.85        397.03        41.53 o
   0   4  11        699.09        728.77        42.29 o
   1   4  11          7.00         21.60        12.26 o
   2   4  11        110.75        110.64        13.62 o
   3   4  11          2.45         -6.91        10.49 o
   4   4  11         32.56         27.60        13.74 o
   5   4  11         10.30         15.61        14.07 o
   6   4  11          4.42         33.20        16.70 o
   7   4  11         11.96         25.97        16.44 o
   8   4  11         27.55         29.05        20.28 o
   9   4  11        209.68        158.92        27.57 o
  10   4  11          8.36         17.89        22.34 o
  11   4  11        264.14        297.90        93.90 o
  12   4  11         80.20         67.74        69.08 o
  13   4  11         47.76        -22.80        66.40 o
 -11   5  11          1.37         11.40        32.19 o
 -10   5  11         78.39         58.97        25.58 o
  -9   5  11         43.23         52.17        23.84 o
  -8   5  11         94.98         69.58        24.13 o
  -7   5  11         13.96        -11.94        22.40 o
  -6   5  11         93.08         85.18        38.90 o
  -5   5  11        161.62        126.76        36.89 o
  -4   5  11         58.13         56.34        28.17 o
  -3   5  11         19.85         12.25        17.53 o
  -2   5  11         16.24         24.72        16.99 o
  -1   5  11         68.10         55.47        38.23 o
   0   5  11          4.47         27.74        12.80 o
   1   5  11         32.00         21.71        13.02 o
   2   5  11        286.85        322.95        26.63 o
   3   5  11         30.31         51.48        17.85 o
   4   5  11         55.01         50.24        18.73 o
   5   5  11        330.65        378.91        30.00 o
   6   5  11        200.30        235.63        31.12 o
   7   5  11        140.36        160.22        28.57 o
   8   5  11        191.95        163.76        30.49 o
   9   5  11        135.07        217.98        79.14 o
  10   5  11          1.59        -19.45        62.38 o
  11   5  11          0.97         42.25        71.77 o
  -8   6  11         16.21         46.28        40.24 o
  -7   6  11         76.13        -16.10        33.54 o
  -6   6  11        136.02        140.18        42.25 o
  -3   6  11        124.96         98.59        38.90 o
  -2   6  11         99.24        107.98        38.90 o
  -1   6  11        359.09        499.01        62.38 o
   0   6  11        229.00        194.08        30.77 o
   1   6  11         11.02        -15.34        21.26 o
   2   6  11        187.48        195.85        48.29 o
   3   6  11          2.85         39.79        32.98 o
   4   6  11         15.85         12.83        32.78 o
   5   6  11          7.42         35.22        73.44 o
   6   6  11          2.40        -26.26        32.60 o
   7   6  11          0.63         42.06        37.22 o
   8   6  11          1.05        -24.82        67.07 o
 -16   0  12        179.76        144.87        46.28 o
 -15   0  12        124.16         98.59        40.91 o
 -14   0  12        198.85        148.23        37.56 o
 -13   0  12         39.04         72.44        28.84 o
 -12   0  12        138.15        138.17        32.19 o
 -11   0  12        181.30         76.46        29.51 o
 -10   0  12         55.73        120.06        30.85 o
  -9   0  12         41.76         20.79        22.80 o
  -8   0  12         40.22         39.92        16.52 o
  -7   0  12        394.12        488.27        48.96 o
  -6   0  12         67.76         36.22        20.12 o
  -5   0  12        342.50        324.62        36.22 o
  -4   0  12       1012.78       1181.11        63.72 o
  -3   0  12        318.09        340.05        32.19 o
  -2   0  12       2140.10       2138.49        71.71 o
  -1   0  12       2298.24       2350.23        63.72 o
   0   0  12        894.23        839.00        41.33 o
   1   0  12       1533.98       1464.94        58.54 o
   2   0  12       1962.77       1859.46        77.40 o
   3   0  12         15.62          5.64        16.66 o
   4   0  12        499.74        515.75        27.06 o
   5   0  12         33.17         22.69        11.83 o
   6   0  12        146.45        131.16        19.67 o
   7   0  12         34.45         -0.85        22.65 o
   8   0  12         99.54         21.51        53.32 o
   9   0  12        309.93        207.04        25.58 o
  10   0  12       1105.90        981.93        58.35 o
  11   0  12         51.20         51.45        22.52 o
  12   0  12        563.25        566.43        43.35 o
 -15   1  12          2.74        -24.82        30.85 o
 -14   1  12        162.21        100.61        36.22 o
 -13   1  12         53.75         40.24        28.17 o
 -11   1  12        109.92         97.25        32.19 o
 -10   1  12        174.27        215.30        37.56 o
  -9   1  12        228.60        244.81        37.56 o
  -8   1  12        560.79        646.56        53.66 o
  -7   1  12       3209.70       3593.25       107.65 o
  -6   1  12       1423.79       1472.29        55.72 o
  -5   1  12         12.18         14.10        12.51 o
  -4   1  12        442.50        427.79        26.51 o
  -3   1  12        157.64        164.72        17.64 o
  -2   1  12        115.37        141.87        24.58 o
  -1   1  12        103.07        114.55        10.90 o
   0   1  12         30.96         38.49         8.34 o
   1   1  12          4.54         -7.02         8.52 o
   2   1  12         65.15         65.40        10.48 o
   3   1  12       1407.46       1272.75        30.62 o
   4   1  12       2145.22       2134.07        44.15 o
   5   1  12       2284.14       2202.19        76.37 o
   6   1  12       1294.97       1361.88        37.01 o
   7   1  12       1212.97       1222.78        39.18 o
   8   1  12        649.02        666.24        48.64 o
   9   1  12        228.29        197.11        22.19 o
  10   1  12        316.76        349.68        49.42 o
  11   1  12        435.45        438.14        53.71 o
  12   1  12          2.32         15.30        23.70 o
  13   1  12         91.75         66.36        27.02 o
  14   1  12         50.04        102.62        44.27 o
 -14   2  12        206.30        187.80        43.60 o
 -13   2  12        180.79        159.63        40.24 o
 -12   2  12         14.68          5.37        26.83 o
 -11   2  12         11.78        -11.40        26.16 o
 -10   2  12        255.68        205.24        36.89 o
  -9   2  12         19.86          0.77        26.83 o
  -8   2  12         49.43         71.09        26.83 o
  -7   2  12        103.07         93.23        28.84 o
  -6   2  12        255.03        227.37        36.22 o
  -5   2  12        539.89        574.79        46.95 o
  -4   2  12       1040.62       1114.04        64.39 o
  -3   2  12       2991.02       3163.06       101.80 o
  -2   2  12        129.03        166.08        26.49 o
  -1   2  12       1068.87       1075.15        38.63 o
   0   2  12       2302.61       2288.07        82.11 o
   1   2  12       1129.55       1167.79        41.66 o
   2   2  12        125.50        140.14        16.06 o
   3   2  12        144.95        142.85        14.77 o
   4   2  12        911.55        841.99        30.32 o
   5   2  12        216.64        206.90        30.40 o
   6   2  12         24.84         29.24        12.80 o
   7   2  12         72.12         72.37        16.36 o
   8   2  12         62.45         55.10        19.23 o
   9   2  12        199.48        176.61        24.95 o
  10   2  12        346.13        330.21        31.46 o
  11   2  12        681.34        635.56        99.53 o
  12   2  12        492.49        480.77       199.53 o
 -13   3  12         21.73         10.73        30.18 o
 -12   3  12        109.62        126.76        39.57 o
 -11   3  12        614.91        503.70        60.36 o
 -10   3  12         42.43         46.28        28.17 o
  -9   3  12        155.74        157.54        27.03 o
  -8   3  12        512.09        688.14        57.01 o
  -7   3  12        259.24        245.48        37.56 o
  -6   3  12       1016.25       1014.78        67.07 o
  -5   3  12        527.87        582.17        48.96 o
  -4   3  12        128.31        128.10        28.84 o
  -3   3  12        418.84        462.54        34.12 o
  -2   3  12        155.95        123.79        46.28 o
  -1   3  12       1067.91       1146.87        40.72 o
   0   3  12          3.20          5.65        11.25 o
   1   3  12        154.31        133.40        25.31 o
   2   3  12        113.25        113.29        25.64 o
   3   3  12        554.07        573.92        27.47 o
   4   3  12       1162.92       1185.44        37.45 o
   5   3  12        863.09        879.04        46.86 o
   6   3  12       1169.93       1282.39        44.53 o
   7   3  12       1191.04       1155.67        80.06 o
   8   3  12        531.77        528.96        36.60 o
   9   3  12        590.84        586.12        40.12 o
  10   3  12         47.28         51.36        23.16 o
  11   3  12         76.96         64.87        23.66 o
  12   3  12        236.95        256.12        97.59 o
  13   3  12         74.60        -12.07        69.75 o
  14   3  12         64.25         69.75        77.80 o
 -12   4  12          7.93         42.25        36.22 o
 -11   4  12         92.81         62.38        34.88 o
 -10   4  12         31.54         42.93        30.85 o
  -9   4  12          1.98        -20.79        24.15 o
  -8   4  12         15.67         27.50        30.18 o
  -7   4  12          0.79         -8.72        24.15 o
  -6   4  12         91.84        123.41        34.21 o
  -5   4  12        360.06        311.70        30.37 o
  -4   4  12        217.02        187.13        32.86 o
  -3   4  12       1059.06       1041.99       102.03 o
  -2   4  12        510.22        561.64        31.05 o
  -1   4  12         32.58         35.33        13.97 o
   0   4  12       1222.20       1157.53        41.98 o
   1   4  12        238.21        225.80        25.40 o
   2   4  12       1064.10       1128.11        56.59 o
   3   4  12        522.06        581.84        31.19 o
   4   4  12        287.90        356.96        37.52 o
   5   4  12         18.92         25.12        18.89 o
   6   4  12          0.52         -8.02        16.37 o
   7   4  12          7.04         13.10        17.79 o
   8   4  12         46.15         19.93        17.83 o
   9   4  12         41.87         48.20        23.19 o
  10   4  12        109.28         73.46        69.08 o
  11   4  12        288.25        181.45        61.03 o
  12   4  12        255.95        272.31        87.86 o
 -10   5  12        266.99        169.69        44.27 o
  -9   5  12        102.11        142.86        40.24 o
  -8   5  12        272.00        345.77        39.07 o
  -7   5  12        225.09        176.14        25.93 o
  -6   5  12        196.96        238.36        31.70 o
  -5   5  12         62.47         45.62        28.84 o
  -4   5  12        132.02        142.39        24.01 o
  -3   5  12        175.86        166.48        26.32 o
  -2   5  12        143.89        145.31        22.71 o
  -1   5  12         13.62         11.49        15.10 o
   0   5  12          5.30          2.46        13.76 o
   1   5  12         76.74         51.07        18.39 o
   2   5  12         79.71         96.99        22.82 o
   3   5  12        365.03        395.97        30.36 o
   4   5  12        136.64         95.09        19.50 o
   5   5  12        252.92        280.83        33.47 o
   6   5  12        996.66       1037.71        66.73 o
   7   5  12        201.71        175.47        30.98 o
   8   5  12        316.80        292.88       104.97 o
   9   5  12         68.69        121.11        44.96 o
  10   5  12        300.64        247.71        52.68 o
  -6   6  12         50.36         42.93        37.56 o
   1   6  12        460.90        549.31        74.45 o
   2   6  12        300.62        228.04        52.99 o
   3   6  12        114.40         81.60        37.71 o
   4   6  12        199.03        203.32        42.56 o
   5   6  12         38.46         39.18        61.37 o
   6   6  12          2.36         24.15        68.41 o
   7   6  12          0.09        -52.32        66.40 o
 -14   1  13          4.93         38.23        33.54 o
 -13   1  13         12.05         -2.01        30.85 o
 -12   1  13         18.15         14.08        30.85 o
 -11   1  13          0.98        -16.10        26.16 o
 -10   1  13          6.15         16.10        25.49 o
  -9   1  13        109.24        131.46        32.86 o
  -8   1  13         10.21         32.86        24.15 o
  -7   1  13        299.13        346.25        70.76 o
  -6   1  13        618.85        621.32        36.52 o
  -5   1  13       1285.13       1468.27        55.24 o
  -4   1  13         76.67         67.89        15.56 o
  -3   1  13         15.10         20.82        10.77 o
  -2   1  13         20.70         14.47        10.37 o
  -1   1  13        171.21        169.82        13.94 o
   0   1  13          3.82          1.94         7.74 o
   1   1  13        118.15        128.54        18.81 o
   2   1  13         87.82         95.57        21.98 o
   3   1  13        457.37        398.91        22.12 o
   4   1  13         51.72         43.78        10.43 o
   5   1  13          1.12          0.98        10.20 o
   6   1  13         61.54         40.13        12.78 o
   7   1  13          0.74          2.02        11.62 o
   8   1  13         72.53         74.61        15.56 o
   9   1  13        129.59        136.18        25.82 o
  10   1  13          3.87        -16.38        16.38 o
  11   1  13         14.03         -1.31        30.05 o
  12   1  13         27.19         12.81        19.60 o
  13   1  13         39.50         74.05        37.56 o
  14   1  13         19.85         50.41        30.93 o
 -13   2  13         55.22         63.72        35.55 o
 -12   2  13          3.17        -16.77        28.84 o
 -11   2  13         44.18        120.06        36.89 o
 -10   2  13        107.36        145.54        36.22 o
  -9   2  13         14.92         15.48        18.95 o
  -8   2  13         60.06         78.47        30.85 o
  -7   2  13         50.09         42.93        26.16 o
  -6   2  13        141.52         99.94        30.18 o
  -5   2  13         73.32         77.80        26.83 o
  -4   2  13         11.73          6.71        19.45 o
  -3   2  13        131.66        138.73        22.53 o
  -2   2  13          1.67         13.48        15.12 o
  -1   2  13         60.29         43.09        13.37 o
   0   2  13          1.21         26.38        16.11 o
   1   2  13        111.17        122.51        34.88 o
   2   2  13          8.56         31.67        13.28 o
   3   2  13         14.36         15.34        10.43 o
   4   2  13        274.72        303.29        21.04 o
   5   2  13          7.70          1.15        10.95 o
   6   2  13          1.74          2.06        13.94 o
   7   2  13        184.48        169.61        24.52 o
   8   2  13         19.37         10.69        16.38 o
   9   2  13         26.15         29.87        28.50 o
  10   2  13        139.98        137.64        27.24 o
  11   2  13         10.82          3.36        21.63 o
  12   2  13         10.59         12.07        32.99 o
  13   2  13         78.55         83.84        40.24 o
 -12   3  13          8.37         24.15        32.19 o
 -11   3  13         25.34         16.77        29.51 o
 -10   3  13         13.24         15.43        27.50 o
  -9   3  13        239.92        206.97        29.14 o
  -8   3  13          4.89        -24.15        24.15 o
  -7   3  13         37.33         27.50        28.17 o
  -6   3  13          7.77         46.95        26.16 o
  -5   3  13          2.81         36.89        23.47 o
  -4   3  13        293.85        299.13        38.90 o
  -3   3  13        531.27        522.82        37.09 o
  -2   3  13        345.97        360.35        40.58 o
  -1   3  13        516.17        500.69        28.02 o
   0   3  13         38.06         19.50        12.59 o
   1   3  13        294.63        314.66        32.94 o
   2   3  13        261.46        312.89        32.83 o
   3   3  13         31.23         35.63        14.30 o
   4   3  13          0.30        -10.96        12.61 o
   5   3  13        285.29        280.44        23.27 o
   6   3  13         29.70         21.42        15.89 o
   7   3  13        143.33        146.50        21.61 o
   8   3  13        127.38         99.51        20.04 o
   9   3  13         10.73         27.04        17.95 o
  10   3  13         19.86         31.31        29.01 o
  11   3  13          2.95          9.21        30.96 o
  12   3  13        180.74        150.14        42.95 o
  13   3  13          5.07         59.02        76.46 o
 -11   4  13          3.79         12.07        30.85 o
 -10   4  13         23.13         -8.72        30.18 o
  -9   4  13        147.77        175.72        44.27 o
  -8   4  13         40.83         33.54        32.19 o
  -7   4  13        163.67        120.06        34.21 o
  -6   4  13         87.86         44.94        30.85 o
  -5   4  13          0.95        -21.46        21.46 o
  -4   4  13        173.96        179.08        35.55 o
  -3   4  13          1.95        -11.45        17.00 o
  -2   4  13         36.26         42.40        18.85 o
  -1   4  13        262.39        289.14        30.38 o
   0   4  13         40.96         49.46        13.76 o
   1   4  13         56.31         58.47        17.26 o
   2   4  13         55.83         27.00        15.60 o
   3   4  13        107.68        122.88        26.16 o
   4   4  13        357.64        357.02        29.82 o
   5   4  13        241.80        274.66        27.88 o
   6   4  13        310.03        351.16        31.08 o
   7   4  13        163.15        161.39        24.34 o
   8   4  13         21.40         21.55        19.91 o
   9   4  13        153.79        169.24        48.01 o
  10   4  13         18.53         13.24        28.34 o
  11   4  13         18.77         48.74        36.46 o
  -9   5  13         65.75          2.01        32.86 o
  -8   5  13         47.44         35.80        24.42 o
  -7   5  13          8.31        -22.13        28.84 o
  -6   5  13         53.97         46.28        32.86 o
  -5   5  13         98.16        163.76        41.58 o
  -4   5  13        130.23        187.83        27.87 o
  -3   5  13        123.74         83.56        23.69 o
  -2   5  13         36.25         25.83        19.68 o
  -1   5  13        400.04        440.93        48.78 o
   0   5  13         41.49         40.18        17.96 o
   1   5  13         35.17         20.57        19.18 o
   2   5  13         35.48         36.83        23.19 o
   3   5  13        124.89        142.01        26.94 o
   4   5  13         11.81          3.85        20.20 o
   5   5  13          0.24         -7.53        22.84 o
   6   5  13         14.92          8.23        35.48 o
   7   5  13          5.05          0.87        37.83 o
   8   5  13        267.25        282.90        53.61 o
   9   5  13         98.77        134.14        81.83 o
   2   6  13         80.24         55.67        44.27 o
   3   6  13        242.57        203.54        46.03 o
   4   6  13         98.92        182.43        83.84 o
   5   6  13         98.66        175.72        81.16 o
 -13   0  14          1.73          4.69        31.52 o
 -12   0  14         54.36         30.85        32.86 o
 -11   0  14         92.76        110.67        36.89 o
 -10   0  14       2670.61       2928.30       140.85 o
  -9   0  14       1174.72       1409.15        85.18 o
  -8   0  14        228.30        199.28        26.98 o
  -7   0  14        363.13        395.72        48.29 o
  -6   0  14         13.31          3.35        21.46 o
  -5   0  14        523.00        600.28        49.63 o
  -4   0  14         57.55         74.45        24.15 o
  -3   0  14        355.59        409.13        39.57 o
  -2   0  14        967.75        858.03        42.38 o
  -1   0  14        421.26        418.82        32.68 o
   0   0  14       1094.71        929.04        35.81 o
   1   0  14        608.59        579.19        40.24 o
   2   0  14        776.59        765.10        42.61 o
   3   0  14        159.87        168.17        23.70 o
   4   0  14       1351.83       1415.86        49.24 o
   5   0  14        777.01        790.23        35.62 o
   6   0  14         16.63          5.59        13.16 o
   7   0  14        762.83        764.75        36.85 o
   8   0  14        731.15        671.31        36.07 o
   9   0  14         60.44         38.64        18.48 o
  10   0  14        193.50        138.35        36.40 o
  11   0  14        777.44        748.20        51.80 o
  12   0  14        348.60        321.27        54.33 o
  13   0  14         56.91         -2.01        40.24 o
 -13   1  14        183.60        114.02        42.25 o
 -12   1  14         64.63         46.95        33.54 o
 -11   1  14          2.34         12.74        28.84 o
 -10   1  14         15.69          2.01        26.16 o
  -9   1  14        291.96        240.78        40.24 o
  -8   1  14         80.74         49.63        26.83 o
  -7   1  14        105.80        118.38        22.29 o
  -6   1  14        606.76        681.60        40.02 o
  -5   1  14          5.27         14.71        14.68 o
  -4   1  14        474.31        479.77        52.99 o
  -3   1  14        656.18        653.34        29.89 o
  -2   1  14        522.34        534.38        26.76 o
  -1   1  14        862.42        892.32        27.19 o
   0   1  14        250.11        293.05        17.91 o
   1   1  14        733.68        681.59        27.95 o
   2   1  14        601.68        576.91        26.40 o
   3   1  14        325.01        373.92        35.31 o
   4   1  14         33.41         47.95        12.45 o
   5   1  14        117.55        115.43        15.70 o
   6   1  14          2.72         17.98        12.26 o
   7   1  14        120.22        103.88        17.23 o
   8   1  14          6.06         23.72        14.06 o
   9   1  14        297.98        284.81        44.63 o
  10   1  14        620.36        553.06        39.11 o
  11   1  14        197.26        132.29        24.78 o
  12   1  14        352.43        389.29        42.35 o
  13   1  14         94.51         56.34        42.25 o
 -12   2  14        180.06        230.72        48.96 o
 -11   2  14        119.87        128.78        37.56 o
 -10   2  14        211.48        220.66        43.60 o
  -9   2  14        148.96        168.50        28.27 o
  -8   2  14        518.05        610.34        65.06 o
  -7   2  14        188.39        293.77        46.28 o
  -6   2  14        109.18        155.60        36.89 o
  -5   2  14        118.28        124.08        28.17 o
  -4   2  14        153.30        189.14        35.55 o
  -3   2  14        342.14        420.02        61.37 o
  -2   2  14          4.67         -2.15        14.62 o
  -1   2  14         28.46         25.60        13.19 o
   0   2  14          0.90         -4.79        11.34 o
   1   2  14        176.44        139.90        28.17 o
   2   2  14        922.08        859.01        51.34 o
   3   2  14        610.03        586.99        27.71 o
   4   2  14        258.99        246.88        19.73 o
   5   2  14        211.22        170.78        25.23 o
   6   2  14        903.51        862.93        53.84 o
   7   2  14        320.16        274.81        27.09 o
   8   2  14        355.00        307.06        43.92 o
   9   2  14        222.38        151.04        24.35 o
  10   2  14        799.79        599.70        48.77 o
  11   2  14         16.64         -2.68        34.21 o
  12   2  14        125.65         46.95        38.23 o
 -11   3  14         59.45          4.69        30.85 o
 -10   3  14          3.30         18.11        29.51 o
  -9   3  14         65.89         60.90        24.92 o
  -8   3  14          8.69         36.89        30.85 o
  -7   3  14          0.75          6.71        26.16 o
  -6   3  14        150.79        175.05        38.90 o
  -5   3  14         92.35        156.27        32.86 o
  -4   3  14        339.27        315.23        42.93 o
  -3   3  14        426.69        480.13        74.45 o
  -2   3  14        712.34        709.45        41.90 o
  -1   3  14        142.77        137.04        19.56 o
   0   3  14        361.55        379.38        27.78 o
   1   3  14        807.05        837.66        47.27 o
   2   3  14         63.37         66.99        23.02 o
   3   3  14        198.14        166.05        33.87 o
   4   3  14        482.72        498.92        31.81 o
   5   3  14          2.26         27.43        16.80 o
   6   3  14         28.55         41.66        18.24 o
   7   3  14          0.28         -3.01        17.76 o
   8   3  14        137.38        103.21        22.48 o
   9   3  14         99.25         93.00        31.95 o
  10   3  14        185.66        172.35        31.38 o
  11   3  14        521.22        593.81        82.50 o
  -9   4  14        167.23        139.51        41.58 o
  -8   4  14         42.69         24.82        32.86 o
  -7   4  14        121.34        207.25        44.94 o
  -6   4  14        635.49        686.13        60.36 o
  -5   4  14        516.75        696.86        59.02 o
  -4   4  14        392.89        399.74        48.96 o
  -3   4  14        145.53        103.67        23.93 o
  -2   4  14         22.00         15.99        19.95 o
  -1   4  14        360.84        369.66        35.36 o
   0   4  14        189.76        155.45        25.54 o
   1   4  14         43.43         40.97        16.25 o
   2   4  14          3.85         10.41        20.78 o
   3   4  14        762.84        711.51        46.01 o
   4   4  14        529.54        556.94        35.45 o
   5   4  14        174.54        175.32        25.20 o
   6   4  14         89.71        128.20        24.84 o
   7   4  14        207.51        163.07        45.55 o
   8   4  14        509.94        578.74        47.82 o
   9   4  14        270.80        281.87        71.81 o
  10   4  14        115.01        149.57        85.85 o
  -7   5  14         79.64        113.35        40.91 o
  -6   5  14         63.79         89.20        38.90 o
  -5   5  14         11.25         14.76        31.52 o
  -4   5  14          3.16         10.73        28.84 o
  -3   5  14        322.60        247.49        42.25 o
  -2   5  14        266.11        222.60        30.15 o
  -1   5  14        251.49        209.73        24.78 o
   0   5  14        256.64        269.14        26.76 o
   1   5  14        403.50        436.64        31.93 o
   2   5  14        138.47        155.67        49.30 o
   3   5  14        163.40        141.52        50.30 o
   4   5  14          6.36         -4.02        42.25 o
   5   5  14         72.55         79.14        50.97 o
   6   5  14          1.68        -12.48        35.95 o
   7   5  14          1.17         50.75        41.84 o
 -12   1  15          9.42        -31.52        31.52 o
 -11   1  15          8.03         26.83        34.88 o
 -10   1  15          1.00          2.68        28.17 o
  -9   1  15        153.50        110.67        34.88 o
  -8   1  15        136.18         63.05        31.52 o
  -7   1  15         29.32          2.14        23.14 o
  -6   1  15         93.70        101.53        29.51 o
  -5   1  15         53.76         76.59        20.12 o
  -4   1  15          1.67        -11.09        14.20 o
  -3   1  15          9.68         -6.04        13.75 o
  -2   1  15         46.71         45.35        13.97 o
  -1   1  15          2.87          1.07        15.46 o
   0   1  15         64.36         67.10        13.55 o
   1   1  15        254.60        223.55        19.57 o
   2   1  15          0.62        -11.06        12.57 o
   3   1  15         99.05         45.72        14.94 o
   4   1  15        151.97        111.68        15.54 o
   5   1  15          8.92         -0.04        11.95 o
   6   1  15         32.89         23.06        13.24 o
   7   1  15          3.98         15.16        13.62 o
   8   1  15        223.28        200.52        21.29 o
   9   1  15         38.32         24.77        16.85 o
  10   1  15         26.64         -9.93        19.75 o
  11   1  15        125.81        131.00        25.98 o
  12   1  15          2.67        -13.26        27.50 o
 -11   2  15          0.63        -22.13        29.51 o
 -10   2  15          0.71         18.11        32.19 o
  -9   2  15         18.45         12.43        22.43 o
  -8   2  15          0.23         17.44        29.51 o
  -7   2  15        100.42         80.48        32.86 o
  -6   2  15          1.25        -24.15        24.15 o
  -5   2  15         21.69         -5.37        20.79 o
  -4   2  15         30.53         63.72        27.50 o
  -3   2  15         44.29         57.91        24.48 o
  -2   2  15         56.98         56.23        19.10 o
  -1   2  15         68.63         66.21        19.65 o
   0   2  15         20.47          2.21        12.80 o
   1   2  15         17.20         18.32        17.74 o
   2   2  15        152.39        150.17        26.92 o
   3   2  15         75.19         58.59        17.65 o
   4   2  15          0.26         -2.65        11.80 o
   5   2  15         56.41         49.50        17.61 o
   6   2  15         54.22         65.98        18.97 o
   7   2  15          0.74         -9.33        16.20 o
   8   2  15          0.65         -9.09        16.85 o
   9   2  15        109.84        145.67        31.87 o
  10   2  15          0.57          9.73        26.08 o
  11   2  15         86.84        110.67        47.62 o
 -10   3  15         47.84         47.62        33.54 o
  -9   3  15          1.80         20.61        23.22 o
  -8   3  15          0.52        -22.13        31.52 o
  -7   3  15         19.96         45.61        32.19 o
  -6   3  15         45.43         67.07        31.52 o
  -5   3  15         55.48         36.22        28.84 o
  -4   3  15          6.53        -22.13        22.13 o
  -3   3  15         32.87         51.62        37.89 o
  -2   3  15         27.77         -4.88        17.62 o
  -1   3  15          5.61         12.52        17.97 o
   0   3  15         12.74          1.55        14.28 o
   1   3  15        121.54        129.53        19.99 o
   2   3  15         38.43         57.69        26.83 o
   3   3  15        250.17        246.08        32.17 o
   4   3  15          2.57          9.95        16.86 o
   5   3  15          1.37          3.99        16.69 o
   6   3  15         22.23         34.57        18.94 o
   7   3  15        243.82        210.12        35.23 o
   8   3  15          1.55        -19.73        23.70 o
   9   3  15         13.24         32.08        28.22 o
  -9   4  15          0.35         31.52        38.23 o
  -8   4  15         31.59         58.35        36.89 o
  -7   4  15        121.99        118.04        38.23 o
  -6   4  15         85.69         95.24        34.88 o
  -5   4  15         21.07         13.41        28.84 o
  -4   4  15         59.31         -5.37        25.49 o
  -3   4  15          5.16          0.12        21.26 o
  -2   4  15         79.99         35.87        21.07 o
  -1   4  15         91.23        101.74        24.82 o
   0   4  15        137.14        109.04        34.55 o
   1   4  15         37.41         35.81        16.84 o
   2   4  15         50.32         51.36        24.13 o
   3   4  15        227.66        248.20        56.00 o
   4   4  15         25.77          9.12        35.21 o
   5   4  15        133.49         96.58        29.61 o
   6   4  15          7.29         32.64        27.55 o
   7   4  15          5.95        -12.61        27.70 o
   8   4  15          0.78        -10.73        35.55 o
  -5   5  15          8.34         23.47        34.21 o
  -4   5  15        242.45        282.37        46.95 o
  -3   5  15         29.53         44.94        31.52 o
  -2   5  15         62.18         66.16        26.83 o
  -1   5  15          0.31         -9.14        21.90 o
   0   5  15        148.74        155.54        28.34 o
   1   5  15        156.47        134.91        28.27 o
   2   5  15         54.24         23.55        36.89 o
   3   5  15         30.95         46.95        45.61 o
   4   5  15         26.92         75.12        50.30 o
  -8   0  16        383.46        362.18        52.99 o
  -7   0  16        125.15         81.16        33.54 o
  -6   0  16        137.50         91.89        31.52 o
  -5   0  16          8.09         25.49        25.49 o
  -4   0  16        157.88        216.64        36.22 o
  -3   0  16        298.23        347.43        42.93 o
  -2   0  16        199.02        148.23        29.51 o
  -1   0  16        901.31        818.26        68.41 o
   0   0  16        196.14        244.62        27.40 o
   1   0  16         31.86         37.14        14.54 o
   2   0  16        500.28        517.38        41.66 o
   3   0  16        212.61        198.50        27.98 o
   4   0  16         44.62         27.08        18.99 o
   5   0  16         39.24         67.27        17.32 o
   6   0  16        103.54         54.53        20.82 o
   7   0  16        273.04        240.87        25.53 o
   8   0  16         27.47          2.01        22.29 o
   9   0  16         49.79         26.85        25.12 o
  10   0  16         63.61          6.04        33.54 o
 -11   1  16          3.66         61.03        38.23 o
 -10   1  16         39.99         51.64        34.88 o
  -9   1  16        119.92         89.20        34.88 o
  -8   1  16         68.84         66.40        33.54 o
  -7   1  16         23.26          9.39        26.83 o
  -6   1  16        421.98        434.62        53.66 o
  -5   1  16        165.54        169.69        35.55 o
  -4   1  16        385.95        309.20        43.60 o
  -3   1  16          3.46         -6.04        22.13 o
  -2   1  16          7.75        -12.78        29.51 o
  -1   1  16        145.33        128.08        23.53 o
   0   1  16          0.92         -1.78        11.59 o
   1   1  16        163.72        131.18        36.43 o
   2   1  16        111.82         71.93        16.85 o
   3   1  16         70.47         72.41        18.82 o
   4   1  16        330.49        409.52        82.46 o
   5   1  16        216.64        181.67        19.49 o
   6   1  16        135.32        112.17        17.34 o
   7   1  16        565.32        539.99        30.95 o
   8   1  16        319.50        251.52        23.56 o
   9   1  16        699.40        617.19        79.55 o
  10   1  16         10.04          2.69        19.58 o
  11   1  16         84.87         87.19        40.91 o
 -10   2  16         17.28        -10.73        32.19 o
  -9   2  16          1.41          7.30        23.22 o
  -8   2  16          0.11        -26.16        29.51 o
  -7   2  16         18.33        -15.43        26.83 o
  -6   2  16         26.06         42.25        31.52 o
  -5   2  16        194.09        150.24        37.56 o
  -4   2  16        254.17        248.83        40.91 o
  -3   2  16        135.01         81.16        27.50 o
  -2   2  16        322.32        317.89        33.51 o
  -1   2  16         66.53         19.38        48.96 o
   0   2  16        209.54        217.07        34.84 o
   1   2  16        557.77        572.18        33.21 o
   2   2  16         85.41         59.60        53.99 o
   3   2  16        143.65        114.23        20.13 o
   4   2  16         19.93         52.75        21.75 o
   5   2  16        249.16        223.42        26.05 o
   6   2  16          8.72          6.28        16.99 o
   7   2  16         87.57         35.75        27.83 o
   8   2  16        448.23        417.38        98.59 o
   9   2  16         10.15         34.07        25.77 o
  -9   3  16         67.66        119.39        45.61 o
  -8   3  16        211.76        200.54        47.62 o
  -7   3  16         34.19         34.21        34.21 o
  -6   3  16        181.43        173.71        42.25 o
  -5   3  16        100.08        100.61        32.86 o
  -4   3  16        108.67         69.75        31.52 o
  -3   3  16          0.80         24.15        24.82 o
  -2   3  16         73.02         43.21        21.87 o
  -1   3  16         19.20         32.83        19.23 o
   0   3  16        413.65        385.36        29.46 o
   1   3  16          1.39          5.50        15.08 o
   2   3  16          3.33         -5.69        21.87 o
   3   3  16         65.87         53.04        24.63 o
   4   3  16        235.40        189.47        42.25 o
   5   3  16        416.42        387.71        42.11 o
   6   3  16         97.19         51.16        26.16 o
   7   3  16        516.85        416.51        67.07 o
  -7   4  16         77.84         28.17        36.89 o
  -6   4  16         28.05         55.00        34.88 o
  -5   4  16        373.01        367.55        52.99 o
  -4   4  16         15.95          5.37        28.17 o
  -3   4  16         74.77        140.85        36.22 o
  -2   4  16        362.46        331.58        35.41 o
  -1   4  16         21.31         17.55        21.47 o
   0   4  16        321.85        191.18        29.95 o
   1   4  16        282.58        279.13        27.04 o
   2   4  16         60.93         48.55        18.65 o
   3   4  16         35.88         28.09        26.24 o
   4   4  16         98.97        109.00        68.08 o
   5   4  16         10.12          7.41        37.56 o
   6   4  16          0.35        -17.44        34.21 o
  -9   1  17          0.38          2.68        32.19 o
  -8   1  17          6.93        -24.82        29.51 o
  -7   1  17          5.03          6.04        30.85 o
  -6   1  17         12.98        -11.40        27.50 o
  -5   1  17         83.82         55.00        30.85 o
  -4   1  17        130.25        110.67        32.19 o
  -3   1  17        101.58         36.22        26.83 o
  -2   1  17          2.11          6.71        21.46 o
  -1   1  17        124.94        127.90        23.36 o
   0   1  17         28.16          5.06        17.19 o
   1   1  17          0.83          2.10        13.50 o
   2   1  17          1.97         -7.06        13.74 o
   3   1  17          0.15         -2.15        14.54 o
   4   1  17          6.50         13.50        15.80 o
   5   1  17         62.69         57.05        18.42 o
   6   1  17         16.26         34.31        18.13 o
   7   1  17         10.75         16.18        17.98 o
   8   1  17         95.20         56.17        21.54 o
   9   1  17         16.35         27.69        27.07 o
  -9   2  17         26.40          6.04        36.89 o
  -8   2  17         38.96         27.50        33.54 o
  -7   2  17         26.60         -8.05        29.51 o
  -6   2  17          0.19          0.00        28.17 o
  -5   2  17         26.61         14.76        29.51 o
  -4   2  17          3.02        -20.12        22.80 o
  -3   2  17        138.02        126.76        32.86 o
  -2   2  17        142.95        103.87        24.49 o
  -1   2  17          8.52         17.72        18.34 o
   0   2  17         29.56         57.41        20.85 o
   1   2  17          1.07         -5.26        15.83 o
   2   2  17          7.13          7.99        20.12 o
   3   2  17          0.67         -7.70        19.47 o
   4   2  17          3.38         12.62        20.80 o
   5   2  17         71.66        101.80        26.08 o
   6   2  17         98.12         95.91        27.98 o
   7   2  17         52.00         26.56        24.90 o
  -7   3  17         75.73        113.35        40.91 o
  -6   3  17         20.61        101.95        38.23 o
  -5   3  17         10.29         64.39        33.54 o
  -4   3  17         37.90          7.38        27.50 o
  -3   3  17         27.58         79.81        32.19 o
  -2   3  17         20.32         32.83        21.07 o
  -1   3  17         10.13         30.70        21.59 o
   0   3  17        120.47         75.74        24.32 o
   1   3  17          6.36         -3.76        15.88 o
   2   3  17         11.43        -15.20        15.20 o
   3   3  17         22.46         11.17        23.22 o
   4   3  17          1.18          7.30        23.39 o
   5   3  17          0.75         11.40        23.24 o
  -3   4  17         11.78        -17.44        29.51 o
  -2   4  17         11.04        -24.82        24.82 o
  -1   4  17          0.62         27.50        29.51 o
   0   4  17          2.24        -23.47        23.47 o
   1   4  17          7.20        -18.29        19.34 o
   2   4  17         15.47         14.94        20.30 o
   3   4  17         20.55         27.14        20.78 o
  -8   0  18          7.51         10.06        35.55 o
  -7   0  18        166.81        140.18        41.58 o
  -6   0  18        147.72        203.22        42.93 o
  -5   0  18          1.12         16.77        28.84 o
  -4   0  18         10.56         10.73        27.50 o
  -3   0  18         87.60         34.88        27.50 o
  -2   0  18          0.17         47.62        27.50 o
  -1   0  18          1.39          1.34        22.80 o
   0   0  18         25.60         38.94        19.47 o
   1   0  18         13.58         28.16        19.50 o
   2   0  18         35.68         33.57        16.60 o
   3   0  18         89.78         71.34        22.55 o
   4   0  18        483.16        414.63        40.86 o
   5   0  18         12.39          9.05        24.48 o
   6   0  18        673.30        693.51        69.08 o
  -7   1  18         21.22         59.69        36.22 o
  -6   1  18         91.97         55.67        35.55 o
  -5   1  18         11.94         16.77        31.52 o
  -4   1  18         91.42         83.17        30.85 o
  -3   1  18         32.86        -20.12        23.47 o
  -2   1  18        150.02        191.82        36.89 o
  -1   1  18        148.07        125.00        25.30 o
   0   1  18        229.99        216.28        30.18 o
   1   1  18        141.95        159.89        41.92 o
   2   1  18        179.70        201.41        31.98 o
   3   1  18          1.65         25.36        17.26 o
   4   1  18         44.83         -1.85        17.10 o
   5   1  18         30.74         -6.97        20.65 o
   6   1  18        259.83        210.98        32.75 o
   7   1  18          0.48         41.58        30.18 o
  -6   2  18          9.30          1.34        30.18 o
  -5   2  18        129.97        120.06        39.57 o
  -4   2  18          1.46         -8.72        28.17 o
  -3   2  18         58.92         21.46        28.84 o
  -2   2  18          9.42         15.43        26.16 o
  -1   2  18         19.15         18.62        25.82 o
   0   2  18         35.22         29.05        21.39 o
   1   2  18        205.95        199.80        24.39 o
   2   2  18         33.61          1.91        16.69 o
   3   2  18          3.00        -19.68        19.68 o
   4   2  18        202.05        151.44        29.57 o
  -3   3  18        194.03        136.15        40.91 o
  -2   3  18        151.27        105.97        34.88 o
  -1   3  18         36.66         41.58        31.52 o
   0   3  18         15.91         30.85        28.84 o
   1   3  18         87.21         21.46        27.50 o
   2   3  18        352.13        351.45        46.95 o
   3   3  18          1.56         23.47        27.50 o
  -4   1  19         19.91         46.28        31.52 o
  -3   1  19         41.86         58.35        30.85 o
  -2   1  19         90.49         32.19        30.18 o
  -1   1  19          0.24        -23.47        24.82 o
   0   1  19         22.94         24.50        21.43 o
   1   1  19          0.83         -0.55        21.07 o
   2   1  19         67.99         53.47        23.20 o
   3   1  19         23.54          8.72        25.49 o
  -1   2  19          0.22        -13.41        27.50 o
   0   2  19          0.23         26.83        29.51 o
                                                
