# Supplementary material for: A systematic structural study of halogen bonding versus hydrogen bonding within competitive supramolecular systems
Source: IUCrJ. 2015 Jul 30;2(Pt 5):498–510. doi: 10.1107/S2052252515010854 (PMC4547818; doi:10.1107/S2052252515010854)
Supplement: Supplementary file 11 [file m-02-00498-BrF4OH13sup11.hkl]

#
# h,k,l, Fc-squared, Fo-squared, sigma(Fo-squared), status flag
#
data_BrF4OH13
_shelx_title ' BrF4OH13 in P-1'
_shelx_refln_list_code          4
_shelx_F_calc_maximum      154.80
_exptl_crystal_F_000       380.00
_reflns_d_resolution_high  0.6770

loop_
 _space_group_symop_operation_xyz
 'x, y, z'
 '-x, -y, -z'

_cell_length_a     4.4175
_cell_length_b    12.5878
_cell_length_c    13.4274
_cell_angle_alpha  80.827
_cell_angle_beta   82.672
_cell_angle_gamma  87.809

_shelx_F_squared_multiplier     1.000

loop_
 _refln_index_h
 _refln_index_k
 _refln_index_l
 _refln_F_squared_calc
 _refln_F_squared_meas
 _refln_F_squared_sigma
 _refln_observed_status
   1   0   0        577.80        503.35        25.94 o
   2   0   0        150.67        139.08         5.07 o
   3   0   0        816.54        736.07        15.15 o
   4   0   0        116.43        111.25        10.00 o
   5   0   0         54.73         40.90         9.52 o
  -5   1   0        105.13        116.36        18.61 o
  -4   1   0        477.51        457.88        16.72 o
  -3   1   0        224.64        211.35         6.31 o
  -2   1   0       2346.65       1920.25        27.94 o
  -1   1   0      12800.22      10723.61       185.46 o
   1   1   0       3788.92       3516.40       114.48 o
   2   1   0       3726.47       3342.90        48.76 o
   3   1   0        166.29        136.36         8.43 o
   4   1   0         49.41         44.26         7.84 o
   5   1   0        242.04        226.25        15.20 o
  -5   2   0          6.00          9.14         8.24 o
  -4   2   0        155.62        158.59        11.52 o
  -3   2   0        983.41        938.78        16.78 o
  -2   2   0        463.64        363.90         7.87 o
  -1   2   0        109.12        103.88         3.94 o
   0   2   0      14673.48      12928.97       465.19 o
   1   2   0      13898.79      11936.20       378.59 o
   2   2   0        131.22        102.79         3.69 o
   3   2   0        939.48        947.64        17.14 o
   4   2   0        232.56        216.09        24.12 o
   5   2   0         62.85         49.26         8.89 o
   6   2   0         22.70         20.79        18.01 o
  -5   3   0         22.94         28.80         8.94 o
  -4   3   0        464.34        466.14        17.02 o
  -3   3   0         81.28         66.19         4.50 o
  -2   3   0         43.32         37.56         2.52 o
  -1   3   0      23964.08      20940.91       275.96 o
   0   3   0        305.46        263.00         9.03 o
   1   3   0        544.17        472.57        13.34 o
   2   3   0       4352.40       4170.83        59.45 o
   3   3   0        461.52        433.00        12.15 o
   4   3   0        157.67        178.12        42.45 o
   5   3   0         22.05         17.66         7.63 o
  -5   4   0         63.47         57.21        10.85 o
  -4   4   0        114.61        136.54        15.67 o
  -3   4   0        729.06        690.89        13.70 o
  -2   4   0       4430.58       4124.33        52.13 o
  -1   4   0          7.27          8.64         1.44 o
   0   4   0         38.93         43.04         4.80 o
   1   4   0       3820.89       3535.81        79.94 o
   2   4   0        209.28        188.14         9.44 o
   3   4   0          7.15          3.22         4.01 o
   4   4   0        240.02        239.96        16.75 o
   5   4   0         78.04         59.58        10.53 o
  -5   5   0         66.59         81.89        14.53 o
  -4   5   0        369.67        422.34        20.44 o
  -3   5   0        405.74        403.03        11.29 o
  -2   5   0         36.03         30.00         3.30 o
  -1   5   0       1733.58       1559.11        24.96 o
   0   5   0       1479.05       1304.80        26.63 o
   1   5   0          8.88          8.17         2.84 o
   2   5   0       1585.05       1564.17        24.25 o
   3   5   0        623.07        566.69        17.54 o
   4   5   0         35.98         32.63         9.97 o
   5   5   0          4.37          4.53         9.34 o
  -5   6   0         67.92         95.61        21.01 o
  -4   6   0          8.83         12.91         6.18 o
  -3   6   0        253.41        246.69        11.48 o
  -2   6   0       2188.47       2165.16        39.87 o
  -1   6   0        137.77        122.13         7.39 o
   0   6   0        687.20        636.17        15.46 o
   1   6   0       2388.18       2257.73        53.79 o
   2   6   0        425.14        423.10        11.16 o
   3   6   0         42.84         19.14        10.44 o
   4   6   0          3.22          0.16         6.25 o
   5   6   0         57.19         74.43        15.78 o
  -5   7   0         42.67         60.03        19.51 o
  -4   7   0        169.85        199.26        15.52 o
  -3   7   0       1767.25       1753.30        49.70 o
  -2   7   0         15.66         12.30         4.47 o
  -1   7   0        354.73        326.79         8.96 o
   0   7   0        362.23        338.94        10.72 o
   1   7   0         50.53         37.09         7.93 o
   2   7   0        153.55        160.51         7.86 o
   3   7   0         29.72         25.82         8.25 o
   4   7   0         84.74         83.52        10.42 o
   5   7   0          6.31          6.00        16.29 o
  -5   8   0         11.06         11.58        18.22 o
  -4   8   0         34.29         33.71         9.62 o
  -3   8   0        163.88        161.20        10.28 o
  -2   8   0       1595.46       1504.24        34.00 o
  -1   8   0         57.67         55.64         5.62 o
   0   8   0         12.47          7.80         2.95 o
   1   8   0        616.28        633.05        29.80 o
   2   8   0        462.53        504.73        18.72 o
   3   8   0         11.22         12.88         7.73 o
   4   8   0          7.80          5.89         9.73 o
   5   8   0         28.22         -5.57        15.86 o
  -5   9   0         19.70         23.15        18.44 o
  -4   9   0         46.91         51.76        15.76 o
  -3   9   0        283.15        295.38        17.05 o
  -2   9   0        147.56        148.06        11.68 o
  -1   9   0       1011.52        883.72        45.26 o
   0   9   0       1220.05       1167.07        30.93 o
   1   9   0         41.78         39.23        10.08 o
   2   9   0         14.88          5.76         5.99 o
   4   9   0         13.30         17.79        15.01 o
  -4  10   0         59.94         53.17        15.65 o
  -3  10   0         40.86         36.77         7.81 o
  -2  10   0       1115.66       1116.92        53.92 o
  -1  10   0        920.12        889.22        52.52 o
   0  10   0          2.62          3.43         3.53 o
   1  10   0        120.51        134.77        12.22 o
   2  10   0          7.64          5.47         6.51 o
   4  10   0         14.04         -1.07        13.93 o
  -3  11   0        123.00        151.62        14.53 o
  -2  11   0          6.52          5.98         5.38 o
  -1  11   0         78.48         70.88        10.72 o
   0  11   0        870.61        886.50        24.16 o
   1  11   0        190.22        185.35        13.79 o
   2  11   0          8.18         -5.15        10.08 o
   4  11   0         93.77        107.40        21.87 o
  -4  12   0          7.37         -6.65         9.86 o
  -3  12   0          1.99         -4.50         7.72 o
  -2  12   0        188.46        175.91        14.50 o
  -1  12   0        919.82        909.10        25.93 o
   0  12   0         71.33         64.80         9.67 o
   1  12   0        101.81        106.39        12.43 o
   2  12   0        213.55        220.81        23.15 o
   4  12   0         18.33         22.94        17.58 o
  -3  13   0        178.08        161.64        22.08 o
  -2  13   0         74.43         69.52        19.83 o
  -1  13   0          3.33          6.72         5.44 o
   0  13   0        159.13        178.11        12.73 o
   1  13   0        103.07        120.05        13.26 o
   2  13   0         21.68         32.16        14.79 o
   3  13   0          1.05        -13.29        13.29 o
  -3  14   0          0.64          7.29        11.15 o
  -2  14   0         28.54         30.00         8.76 o
  -1  14   0        126.48        156.93        12.81 o
   0  14   0         88.36         81.89        10.00 o
   1  14   0          0.34          0.65         8.86 o
   2  14   0        195.03        276.12        28.51 o
   3  14   0        111.74        169.19        19.16 o
  -2  15   0         65.40         49.31        14.36 o
  -1  15   0          4.67          0.72        12.65 o
   0  15   0         57.22         72.19        13.57 o
   1  15   0         80.15         86.06        14.02 o
   2  15   0         19.48         21.01        16.94 o
   3  15   0          3.61         19.51        21.22 o
  -1  16   0         10.74         15.22        18.22 o
   0  16   0         71.19         61.74        19.51 o
   1  16   0          1.38         12.65        16.08 o
   2  16   0         14.83         25.30        20.79 o
  -2 -16   1          6.03         22.51        21.87 o
  -1 -16   1         18.79         27.23        18.65 o
   0 -16   1         68.77        107.62        25.30 o
   1 -16   1          1.66          1.72        17.79 o
  -2 -15   1         36.63         40.54        14.69 o
  -1 -15   1         91.08         91.01        15.22 o
   0 -15   1         11.25         18.90        11.51 o
   1 -15   1         10.75          2.34         9.20 o
  -3 -14   1          2.25         14.58        16.72 o
  -2 -14   1         28.95         24.33        12.71 o
  -1 -14   1         75.49         77.97        13.72 o
   0 -14   1         38.97         34.73        10.99 o
   1 -14   1        106.13        118.15        11.85 o
   2 -14   1          0.60          6.59        10.61 o
  -3 -13   1          0.36        -13.51        13.51 o
  -2 -13   1         68.44         72.43        13.03 o
  -1 -13   1        233.82        297.61        19.24 o
   0 -13   1          6.06          5.22         6.17 o
   1 -13   1          6.07         11.38         6.58 o
   2 -13   1         80.34         83.06        10.89 o
   3 -13   1         83.47         68.39        16.29 o
  -4 -12   1         40.02         35.80        18.87 o
  -3 -12   1        124.54        129.48        21.87 o
  -2 -12   1        102.72        123.88        13.72 o
  -1 -12   1          0.53          4.52         7.81 o
   0 -12   1         51.85         55.87         7.62 o
   1 -12   1        199.67        217.01        12.23 o
   2 -12   1        103.08        110.82        17.78 o
   3 -12   1          1.22          2.75         6.07 o
  -4 -11   1         26.01         32.59        18.01 o
  -3 -11   1         23.92         13.29        12.86 o
  -2 -11   1        166.84        191.46        15.19 o
  -1 -11   1        124.48        142.53        12.56 o
   0 -11   1        258.02        248.51        12.08 o
   1 -11   1          9.05          0.45         4.24 o
   2 -11   1        195.38        233.25        29.37 o
   3 -11   1        135.16        177.54        14.71 o
  -4 -10   1          6.57         -1.07        14.15 o
  -3 -10   1        301.14        285.98        25.30 o
  -2 -10   1        520.61        546.98        17.77 o
  -1 -10   1         15.88          9.99         6.26 o
   0 -10   1        281.58        254.41        15.90 o
   1 -10   1        366.46        377.90        36.12 o
   2 -10   1        549.82        536.90        22.46 o
   3 -10   1         23.73         35.03        13.29 o
   4 -10   1         26.02         28.08        14.36 o
  -4  -9   1        465.23        431.68        23.33 o
  -3  -9   1         98.48        103.76        17.36 o
  -2  -9   1         86.57         83.16         8.89 o
  -1  -9   1       1330.77       1276.63        35.70 o
   0  -9   1        461.43        459.95        18.34 o
   1  -9   1        932.40        819.61        29.19 o
   2  -9   1         33.82         20.07         5.68 o
   3  -9   1        215.50        223.95        14.75 o
   4  -9   1         70.89         79.60        12.02 o
   5  -9   1          0.75        -16.29        16.29 o
  -5  -8   1         72.04         44.80        20.79 o
  -4  -8   1          1.95         -1.93         7.42 o
  -3  -8   1        109.51        115.16        13.36 o
  -2  -8   1        492.36        451.36        14.56 o
  -1  -8   1        222.92        211.56        11.97 o
   0  -8   1         59.58         78.18         8.10 o
   1  -8   1       1451.19       1388.06        39.06 o
   2  -8   1        673.45        642.68        18.28 o
   3  -8   1        346.11        361.35        14.59 o
   4  -8   1         25.41         30.14         9.63 o
   5  -8   1         45.19         55.74        20.15 o
  -5  -7   1          0.85          4.50        16.51 o
  -4  -7   1        477.19        482.64        22.16 o
  -3  -7   1        547.66        573.88        33.66 o
  -2  -7   1         90.53         82.62         5.97 o
  -1  -7   1       2718.54       2600.59        61.39 o
   0  -7   1       2715.74       2542.98        50.40 o
   1  -7   1        540.33        524.14        14.42 o
   2  -7   1        528.89        500.93        15.64 o
   3  -7   1         24.24         27.94         5.41 o
   4  -7   1        199.67        235.26        19.83 o
   5  -7   1         24.30         31.08        17.58 o
  -5  -6   1        194.97        228.31        30.23 o
  -4  -6   1         79.33         75.05         9.60 o
  -3  -6   1        282.48        260.84        15.90 o
  -2  -6   1       1709.83       1618.77        28.97 o
  -1  -6   1        820.10        713.84        20.69 o
   0  -6   1        709.36        611.20        15.22 o
   1  -6   1        476.77        390.67         9.64 o
   2  -6   1        750.97        678.55        17.92 o
   3  -6   1        880.41        844.86        21.38 o
   4  -6   1         21.00         13.98         6.40 o
   5  -6   1         56.71         28.73        17.15 o
  -5  -5   1          0.62         11.11        11.74 o
  -4  -5   1         49.95         35.69         7.71 o
  -3  -5   1        928.97        952.86        25.31 o
  -2  -5   1        248.64        245.16         8.04 o
  -1  -5   1        230.17        191.27         7.29 o
   0  -5   1       3775.19       3370.71        63.41 o
   1  -5   1        824.00        736.45        14.58 o
   2  -5   1        201.85        183.88         8.80 o
   3  -5   1         16.29         14.85         3.42 o
   4  -5   1        317.24        342.08        29.69 o
   5  -5   1         83.59         83.91        14.68 o
  -5  -4   1         48.80         48.20        13.94 o
  -4  -4   1        176.37        179.63        16.59 o
  -3  -4   1          3.86          4.63         3.88 o
  -2  -4   1       2942.66       2747.02        45.28 o
  -1  -4   1       2831.31       2524.58        47.50 o
   0  -4   1        309.49        278.74        11.15 o
   1  -4   1          2.28          1.14         1.26 o
   2  -4   1        462.32        445.47        14.58 o
   3  -4   1        553.45        551.32        11.80 o
   4  -4   1        294.13        291.21        13.24 o
   5  -4   1          8.79          0.46         8.75 o
  -5  -3   1         19.77          4.91        23.58 o
  -4  -3   1        181.39        152.29        16.83 o
  -3  -3   1       1237.40       1199.42        33.10 o
  -2  -3   1        717.99        613.50        13.23 o
  -1  -3   1        861.52        847.23        15.13 o
   1  -3   1       1148.89        983.43        20.44 o
   2  -3   1        226.53        198.78         5.32 o
   3  -3   1        198.94        187.37         8.70 o
   4  -3   1        217.84        240.52        13.31 o
   5  -3   1         25.31         24.76         9.34 o
  -5  -2   1         53.64         39.12         9.92 o
  -4  -2   1        489.08        395.57        36.44 o
  -3  -2   1        118.62        117.38         8.49 o
  -2  -2   1          3.98          3.70         1.87 o
  -1  -2   1        648.16        569.30        14.53 o
   1  -2   1       5226.32       4499.42        85.47 o
   2  -2   1        260.45        211.48         5.67 o
   3  -2   1        672.11        612.01        12.15 o
   4  -2   1         27.25         20.93         7.41 o
   5  -2   1          0.92         -1.00         7.97 o
  -5  -1   1         27.57         27.96         9.87 o
  -4  -1   1         44.10         45.21         7.87 o
  -3  -1   1       1989.38       1903.22        34.81 o
  -2  -1   1       1211.65       1060.63        29.99 o
  -1  -1   1        520.08        526.88        14.25 o
   1  -1   1        618.91        522.56         9.52 o
   2  -1   1       1652.80       1373.03        19.53 o
   3  -1   1         22.90         19.15         2.88 o
   4  -1   1         60.73         48.08        12.47 o
   5  -1   1        129.26        144.33        13.35 o
  -5   0   1         94.96         68.78        13.92 o
  -4   0   1        895.91        924.94        40.60 o
  -3   0   1        328.20        290.24         8.29 o
  -2   0   1        195.10        167.52         5.29 o
  -1   0   1       1038.69        964.96        23.37 o
   1   0   1        282.36        231.53         5.05 o
   2   0   1       1338.83       1152.50        24.32 o
   3   0   1        609.65        587.16        14.46 o
   4   0   1         14.52          7.21         5.17 o
   5   0   1         10.28          7.46         8.40 o
  -5   1   1        127.36        130.94        16.29 o
  -4   1   1         22.14         13.20         5.73 o
  -3   1   1       1390.05       1401.82        24.93 o
  -2   1   1       1044.92        907.59        15.12 o
  -1   1   1       2180.85       2038.14        41.86 o
   0   1   1        634.08        767.03        25.51 o
   2   1   1       1731.33       1396.26        20.69 o
   3   1   1        282.24        295.01         7.56 o
   4   1   1        194.07        193.69        10.59 o
   5   1   1        182.45        208.29        15.62 o
   6   1   1         69.09         62.60        20.58 o
  -5   2   1         41.48         58.81        13.34 o
  -4   2   1        534.95        520.25        18.38 o
  -3   2   1        432.58        405.53        12.17 o
  -2   2   1         15.61         16.12         2.58 o
  -1   2   1      22200.84      20425.28       305.83 o
   1   2   1      11875.18      11760.84       373.44 o
   2   2   1        332.17        308.32         8.96 o
   3   2   1        241.07        228.12         7.50 o
   4   2   1        350.91        376.13        13.53 o
   5   2   1          5.76          4.24         8.28 o
   6   2   1         34.12         48.88        20.15 o
  -5   3   1        513.50        550.37        61.74 o
  -4   3   1         56.19         47.33         7.79 o
  -3   3   1        365.97        335.39         8.24 o
  -2   3   1       5822.49       5454.29        80.64 o
  -1   3   1        714.91        617.58        12.73 o
   0   3   1          1.31         -0.42         0.96 o
   1   3   1         12.10         20.58         3.41 o
   2   3   1        799.41        727.13        11.13 o
   3   3   1        285.24        245.22        10.48 o
   4   3   1        489.97        458.84        14.94 o
   5   3   1        108.62        121.59        17.02 o
  -5   4   1          0.06          7.14        11.21 o
  -4   4   1        640.24        604.91        20.07 o
  -3   4   1        381.68        340.89        12.60 o
  -2   4   1        793.95        751.00        10.69 o
  -1   4   1       3447.56       3415.38        57.18 o
   0   4   1       5436.87       5128.57        83.67 o
   1   4   1       3000.47       2389.90        50.44 o
   2   4   1          0.53          0.25         1.69 o
   3   4   1        493.16        446.53        12.59 o
   4   4   1        359.68        382.86        15.87 o
   5   4   1        108.35        110.57        13.18 o
  -5   5   1        193.55        204.02        19.40 o
  -4   5   1        119.26        115.52        10.09 o
  -3   5   1         90.78         81.36         7.96 o
  -2   5   1       8274.67       7931.54       104.87 o
  -1   5   1        993.50        876.77        15.42 o
   0   5   1       2237.24       2076.20        41.89 o
   1   5   1       2348.60       2229.24        28.46 o
   2   5   1        326.13        226.40         6.01 o
   3   5   1       1283.79       1296.56        26.13 o
   4   5   1        142.43        103.88        37.73 o
   5   5   1        135.94        121.94        16.97 o
  -5   6   1          2.76         15.22        15.01 o
  -4   6   1        110.84        113.47        12.97 o
  -3   6   1       1855.90       1856.30        55.12 o
  -2   6   1        356.12        295.31         9.14 o
  -1   6   1         73.12         71.49         4.88 o
   0   6   1       1319.84       1241.64        26.30 o
   1   6   1       1123.67       1032.11        17.42 o
   2   6   1       1051.83        919.85        18.49 o
   3   6   1        361.32        363.66        26.80 o
   4   6   1        216.87        217.55        16.81 o
   5   6   1        137.85        167.34        16.70 o
  -5   7   1        126.68        153.06        23.80 o
  -4   7   1        189.67        204.09        22.94 o
  -3   7   1        228.80        216.07        15.11 o
  -2   7   1        206.89        204.77        10.26 o
  -1   7   1       2478.91       2340.98        42.28 o
   0   7   1       1170.91       1107.35        24.66 o
   1   7   1        519.18        550.43        12.51 o
   2   7   1       1016.83        963.88        19.73 o
   3   7   1        354.31        340.33        17.47 o
   4   7   1        187.94        161.33        12.81 o
   5   7   1         10.10          4.93         9.89 o
  -5   8   1         30.90         42.45        18.44 o
  -4   8   1         25.08          3.86         9.86 o
  -3   8   1        991.02       1042.32        34.89 o
  -2   8   1        267.05        273.35        36.12 o
  -1   8   1        180.33        158.10         9.93 o
   0   8   1       1524.27       1460.21        31.74 o
   1   8   1        888.86        746.40        16.19 o
   2   8   1        673.79        708.88        18.94 o
   3   8   1        208.43        166.81        19.72 o
   4   8   1        187.05        172.94        17.04 o
   5   8   1         51.95         39.23        19.29 o
  -5   9   1         56.26         68.60        22.30 o
  -4   9   1        567.97        620.22        27.57 o
  -3   9   1         73.99         56.59         9.34 o
  -2   9   1        274.26        252.03        14.54 o
  -1   9   1        256.07        234.43        26.25 o
   0   9   1        626.01        597.90        16.95 o
   1   9   1        160.87        126.90         7.73 o
   2   9   1        245.83        260.81        12.03 o
   3   9   1        269.23        297.98        25.51 o
   4   9   1          9.29         -8.15        11.36 o
   5   9   1         26.06         44.16        21.01 o
  -4  10   1          8.57         -4.93         9.22 o
  -3  10   1        100.15         87.46        11.22 o
  -2  10   1        141.20        146.73        11.75 o
  -1  10   1        474.27        424.19        24.97 o
   0  10   1        214.07        213.66        10.21 o
   1  10   1        839.62        829.20        38.37 o
   2  10   1        137.97        154.99        18.22 o
   4  10   1         32.68         20.58        14.79 o
  -3  11   1        118.35        127.65        24.76 o
  -2  11   1          7.14          7.26         6.54 o
  -1  11   1          8.53          1.04         4.05 o
   0  11   1        328.97        319.29        12.99 o
   1  11   1         90.47        115.33        16.72 o
   2  11   1         13.39         16.72        11.58 o
   4  11   1         87.89         41.16        17.15 o
  -4  12   1          7.71          9.22        11.79 o
  -3  12   1         20.25         17.41        11.25 o
  -2  12   1        236.04        248.76        16.07 o
  -1  12   1        165.38        169.57        10.99 o
   0  12   1        161.35        176.19        10.89 o
   1  12   1         26.43         37.52        13.29 o
   2  12   1        219.46        296.48        25.94 o
   4  12   1         24.77         18.65        16.51 o
  -3  13   1         57.55         42.23        12.86 o
  -2  13   1         36.26         30.71         8.26 o
  -1  13   1         55.99         71.82         8.99 o
   0  13   1         57.12         70.46         8.39 o
   1  13   1        101.81        128.03        14.17 o
   2  13   1         25.22         27.23        13.93 o
  -3  14   1          5.58         -3.00         9.43 o
  -2  14   1        118.83        104.23        12.87 o
  -1  14   1        139.43        118.39        11.25 o
   0  14   1         33.82         22.16         8.96 o
   1  14   1         15.49         14.05        10.10 o
   2  14   1         60.93         74.82        18.65 o
  -2  15   1         32.05         10.93        10.93 o
  -1  15   1          2.75          4.99         6.77 o
   0  15   1         16.90         16.29        16.08 o
   1  15   1         94.37        113.78        15.29 o
   2  15   1          0.22        -11.36        15.01 o
   3  15   1         40.83         58.31        23.37 o
  -1  16   1         57.58         67.51        13.95 o
   0  16   1         35.46         31.08        17.36 o
   1  16   1         38.92         30.44        16.72 o
   2  16   1         98.27        124.98        25.08 o
  -1 -16   2         41.56         46.73        21.44 o
   0 -16   2         75.91        100.97        24.87 o
   1 -16   2        247.58        317.28        37.73 o
  -2 -15   2         52.47         62.81        22.72 o
  -1 -15   2        252.82        308.10        21.89 o
   0 -15   2          0.03         13.93        17.15 o
   1 -15   2         30.59         31.30        19.51 o
  -3 -14   2          3.59          6.43        16.72 o
  -2 -14   2         77.00         81.46        22.08 o
  -1 -14   2         30.19         28.79        14.58 o
   0 -14   2         63.49         68.26        12.65 o
   1 -14   2        448.14        525.02        27.58 o
   2 -14   2          2.15         19.29        16.94 o
  -3 -13   2          0.59        -10.93        13.93 o
  -2 -13   2        105.45        133.20        12.85 o
  -1 -13   2        272.28        312.82        19.71 o
   0 -13   2        793.04        898.51        39.34 o
   1 -13   2         74.26         82.27        12.77 o
   2 -13   2        100.19        123.84        14.31 o
  -4 -12   2          5.46          8.36        19.94 o
  -3 -12   2         45.10         46.31        16.72 o
  -2 -12   2        113.54        148.13        14.60 o
  -1 -12   2          5.55          4.00         8.27 o
   0 -12   2        185.04        234.32        16.96 o
   1 -12   2        226.25        246.34        16.52 o
   2 -12   2         29.74         25.83         8.81 o
   3 -12   2         19.19         25.30        13.51 o
  -4 -11   2         15.04         19.25        10.23 o
  -3 -11   2          0.13         16.51        13.08 o
  -2 -11   2        126.41        140.10         9.84 o
  -1 -11   2         47.96         63.57        16.94 o
   0 -11   2        955.79        966.89        31.61 o
   1 -11   2          0.61          4.33         4.59 o
   2 -11   2        114.52        124.48        10.28 o
   3 -11   2        261.85        281.20        17.86 o
  -4 -10   2          5.35         14.66        10.68 o
  -3 -10   2        144.22        191.22        23.58 o
  -2 -10   2        219.11        258.02        11.48 o
  -1 -10   2        706.59        773.88        28.62 o
   0 -10   2        200.57        189.79        13.04 o
   1 -10   2        411.91        459.53        20.13 o
   2 -10   2         50.24         57.48         9.25 o
   3 -10   2          9.24          8.90         6.19 o
   4 -10   2         32.53         61.31        16.08 o
  -4  -9   2        103.65        107.40        26.37 o
  -3  -9   2         87.34         99.47        18.01 o
  -2  -9   2         17.34         15.91         5.19 o
  -1  -9   2        501.24        546.03        29.91 o
   0  -9   2         87.01         80.46         7.16 o
   1  -9   2          4.07          0.74         3.02 o
   2  -9   2         88.95         70.20         7.12 o
   3  -9   2        289.25        308.27        17.32 o
   4  -9   2         47.65         56.22        11.35 o
   5  -9   2          0.78          1.29        16.94 o
  -4  -8   2          0.03         11.20         8.50 o
  -3  -8   2        157.38        161.06        15.66 o
  -2  -8   2        157.01        151.19         9.47 o
  -1  -8   2        807.46        854.28        26.15 o
   0  -8   2         39.56         39.22         5.30 o
   1  -8   2        807.14        749.54        17.04 o
   2  -8   2        270.00        271.74        11.50 o
   3  -8   2          2.00          6.65         4.61 o
   4  -8   2         86.38        106.52        46.73 o
   5  -8   2         20.64         37.09        18.44 o
  -5  -7   2         17.65          5.15        17.15 o
  -4  -7   2        143.04        148.88        21.95 o
  -3  -7   2        250.38        260.38        16.50 o
  -2  -7   2         66.92         72.56         6.74 o
  -1  -7   2        437.80        405.46        15.76 o
   0  -7   2       3559.02       3328.85        64.05 o
   1  -7   2         52.91         50.02         4.32 o
   2  -7   2        107.33        100.84         7.51 o
   3  -7   2         14.79         16.53         4.28 o
   4  -7   2         34.94         34.15         9.16 o
   5  -7   2          2.56        -15.22        15.22 o
  -5  -6   2         49.59         39.45        18.44 o
  -4  -6   2         58.41         52.16         9.23 o
  -3  -6   2          6.53          9.70         6.93 o
  -2  -6   2        771.33        760.61        16.96 o
  -1  -6   2        349.43        307.43        12.73 o
   0  -6   2         93.55         65.01         8.63 o
   1  -6   2        690.62        558.17        11.20 o
   2  -6   2       1004.33        929.91        19.44 o
   3  -6   2         50.83         40.48         5.54 o
   4  -6   2          9.38          6.15         6.55 o
   5  -6   2        143.57        167.99        18.57 o
  -5  -5   2         89.61         55.74        20.37 o
  -4  -5   2        163.08        180.95        13.71 o
  -3  -5   2        558.01        562.64        24.85 o
  -2  -5   2         20.92         10.12         4.49 o
  -1  -5   2        970.89        943.82        32.10 o
   0  -5   2       4397.56       4195.15       157.67 o
   1  -5   2       4138.09       3707.44        57.26 o
   2  -5   2          1.60          0.90         1.86 o
   3  -5   2        170.16        171.94         8.49 o
   4  -5   2         12.29         18.62         8.56 o
   5  -5   2         10.64          2.95        10.53 o
  -5  -4   2         92.17        110.04        18.65 o
  -4  -4   2         41.10         48.81        11.50 o
  -3  -4   2         22.62         26.46         5.13 o
  -2  -4   2        697.71        651.82        15.83 o
  -1  -4   2       4815.17       4448.37        69.18 o
   0  -4   2        201.41        186.70        10.72 o
   1  -4   2        520.94        454.45         8.93 o
   2  -4   2       1838.81       1655.99        26.20 o
   3  -4   2        119.50        105.25         7.03 o
   4  -4   2          2.32          5.32         6.46 o
   5  -4   2         20.21         16.10         9.42 o
  -5  -3   2         15.23         12.49        12.21 o
  -4  -3   2        118.84        106.64        10.56 o
  -3  -3   2        743.37        707.59        17.63 o
  -2  -3   2       2225.30       2230.69        27.87 o
  -1  -3   2       1397.48       1358.66        22.77 o
   0  -3   2        844.58        793.43        20.31 o
   1  -3   2       2390.40       2046.80        78.99 o
   2  -3   2          0.89          1.20         1.51 o
   3  -3   2        243.39        209.72         7.85 o
   4  -3   2        297.19        315.98        15.14 o
   5  -3   2         66.44         68.31        11.02 o
  -5  -2   2        129.21        124.55        24.22 o
  -4  -2   2        253.43        261.19        36.34 o
  -3  -2   2        128.96        114.80         7.37 o
  -2  -2   2       1549.49       1422.76        21.47 o
  -1  -2   2       4132.55       4072.67        63.15 o
   0  -2   2       1781.58       1743.73        56.17 o
   1  -2   2         34.84         28.04         2.32 o
   2  -2   2        996.78        864.93        13.72 o
   3  -2   2       1951.83       1740.81        28.55 o
   4  -2   2         22.72         10.64         6.44 o
   5  -2   2          1.21          4.62         7.30 o
  -5  -1   2          3.70          8.86        11.89 o
  -4  -1   2        128.20        134.72        14.01 o
  -3  -1   2        657.31        611.71        15.58 o
  -2  -1   2       3029.42       2751.59        40.73 o
  -1  -1   2        943.13        858.10        12.58 o
   0  -1   2       1148.76       1334.49        39.23 o
   1  -1   2       2916.47       2571.19       159.82 o
   2  -1   2        212.25        191.54         6.66 o
   3  -1   2         43.93         36.68         4.85 o
   4  -1   2        186.18        186.83        11.91 o
   5  -1   2        129.50        139.06        11.11 o
  -5   0   2         77.47         55.97        11.00 o
  -4   0   2        372.97        372.54        22.83 o
  -3   0   2       1562.63       1472.58        29.64 o
  -2   0   2        814.88        714.37        14.87 o
  -1   0   2       1284.49       1194.35        20.53 o
   1   0   2         93.99         93.46         5.23 o
   2   0   2        610.21        509.70         9.25 o
   3   0   2        819.62        732.08        16.73 o
   4   0   2        564.31        521.60        15.36 o
   5   0   2          7.82          2.95         8.21 o
  -5   1   2        105.75         67.62        17.36 o
  -4   1   2         99.05        101.20        10.67 o
  -3   1   2        566.17        521.04        10.81 o
  -2   1   2       1505.70       1462.40        24.08 o
  -1   1   2         33.06         45.46         5.41 o
   0   1   2        480.30        679.57        22.94 o
   1   1   2        230.27        160.58         6.21 o
   2   1   2       3104.59       2746.35        36.11 o
   3   1   2         87.20         96.58         5.02 o
   4   1   2        157.27        171.33         8.99 o
   5   1   2        108.62         96.75        22.35 o
   6   1   2          8.86         -1.50        16.51 o
  -5   2   2         41.64         56.52        17.82 o
  -4   2   2        332.27        297.35        12.42 o
  -3   2   2        925.53        879.28        17.94 o
  -2   2   2       1094.90       1067.90        23.15 o
  -1   2   2       1080.80       1071.60        24.22 o
   1   2   2       3379.70       3228.92        97.54 o
   2   2   2        150.01        153.12         7.07 o
   3   2   2        145.13        142.40         6.08 o
   4   2   2        268.80        282.06        13.04 o
   5   2   2          2.30         15.06         8.41 o
   6   2   2         76.24         84.04        22.30 o
  -5   3   2        157.20        156.09        14.02 o
  -4   3   2         93.36         81.22         9.20 o
  -3   3   2        229.01        196.79        11.79 o
  -2   3   2       2182.22       2130.03        37.68 o
  -1   3   2        176.27        182.14        12.60 o
   1   3   2        184.45        132.27        10.08 o
   2   3   2        450.02        527.84         8.44 o
   3   3   2        439.73        417.30         8.85 o
   4   3   2        153.93        174.99        10.57 o
   5   3   2        555.48        637.27        20.76 o
  -5   4   2         10.83         13.79         9.04 o
  -4   4   2        168.22        177.34        12.38 o
  -3   4   2        237.87        223.60         7.16 o
  -2   4   2        302.22        237.17         6.66 o
  -1   4   2         50.80         48.33         2.77 o
   0   4   2       4173.06       4408.93        82.24 o
   1   4   2         72.04         90.72         6.58 o
   2   4   2         28.50         20.53         2.46 o
   3   4   2        532.29        483.51        13.68 o
   4   4   2        243.88        232.44        11.30 o
   5   4   2         14.15          8.30         9.07 o
  -5   5   2         87.97         78.68        18.22 o
  -4   5   2        169.82        154.50        11.66 o
  -3   5   2        143.86        145.47         6.96 o
  -2   5   2        798.51        725.22        12.38 o
  -1   5   2       1635.07       1661.48        27.51 o
   0   5   2         51.04         20.15         5.36 o
   1   5   2        446.13        424.07         7.31 o
   2   5   2        113.25        127.70         5.70 o
   3   5   2        123.52        107.23         8.30 o
   4   5   2          2.94          3.27         6.48 o
   5   5   2        453.29        541.88        22.87 o
  -5   6   2          8.92         -3.22        13.08 o
  -4   6   2         61.15         56.05        10.25 o
  -3   6   2        875.31        912.36        21.15 o
  -2   6   2        470.65        487.09        10.41 o
  -1   6   2        192.68        186.79         8.57 o
   0   6   2       1374.60       1381.23        24.84 o
   1   6   2         29.27         17.57         1.94 o
   2   6   2         54.01         48.06         4.70 o
   3   6   2        241.79        232.85        11.92 o
   4   6   2        811.22        850.09        21.85 o
   5   6   2         20.69         25.43         9.87 o
  -4   7   2        127.97        136.77        20.79 o
  -3   7   2        587.99        596.13        24.24 o
  -2   7   2        317.42        297.16        13.89 o
  -1   7   2       2352.48       2106.08        39.03 o
   0   7   2        177.24        193.16         7.09 o
   1   7   2          3.50          3.00         1.98 o
   2   7   2       1705.27       1665.18        30.79 o
   3   7   2        182.77        140.02        10.26 o
   4   7   2          3.63         -5.52         5.52 o
   5   7   2         52.57         37.90        18.81 o
  -5   8   2         20.17         51.88        20.79 o
  -4   8   2        362.77        399.60        31.08 o
  -3   8   2        341.05        321.28        19.62 o
  -2   8   2        232.74        224.17        23.05 o
  -1   8   2        180.28        176.56        12.69 o
   0   8   2        611.67        575.34        15.84 o
   1   8   2        797.86        686.13        15.28 o
   2   8   2         17.87          8.30         6.00 o
   3   8   2         36.01         36.00         9.23 o
   4   8   2        562.34        601.19        25.34 o
   5   8   2         41.61         33.66        17.79 o
  -4   9   2        244.56        251.46        27.01 o
  -3   9   2        114.11        128.49        12.95 o
  -2   9   2        557.32        522.48        65.92 o
  -1   9   2        766.06        732.07        21.37 o
   0   9   2         96.83         73.86         6.47 o
   1   9   2        190.05        164.68         9.10 o
   2   9   2        428.17        434.39        18.31 o
   3   9   2       1169.55       1029.22        46.73 o
   4   9   2         24.01         10.41         9.76 o
   5   9   2         16.45         15.44        18.87 o
  -4  10   2        136.20        106.97        20.15 o
  -3  10   2        175.36        174.35        14.47 o
  -2  10   2        300.69        321.63        17.10 o
  -1  10   2        701.49        671.25        24.48 o
   0  10   2        115.16        105.87         9.75 o
   1  10   2       1490.58       1501.42        40.93 o
   2  10   2       1001.67        957.06        31.14 o
   3  10   2         10.23         20.15        13.08 o
   4  10   2        102.13         87.68        19.29 o
  -4  11   2         81.25         96.25        18.44 o
  -3  11   2        105.98        105.31        12.45 o
  -2  11   2        200.90        183.75        13.47 o
  -1  11   2        315.03        295.49        13.67 o
   0  11   2        365.89        370.65        14.18 o
   1  11   2         20.98         14.28         5.71 o
   2  11   2         73.69         65.38        13.93 o
   4  11   2         36.20         42.02        17.36 o
  -4  12   2          0.80         -7.50        11.58 o
  -3  12   2         80.44         65.70        10.97 o
  -2  12   2        288.74        288.64        20.69 o
  -1  12   2         88.10         82.34         8.49 o
   0  12   2        436.52        474.43        16.87 o
   1  12   2        191.97        180.56        13.31 o
   2  12   2        887.71        856.86        42.88 o
   4  12   2         16.82         17.15        15.44 o
  -3  13   2        110.17        110.83        19.51 o
  -2  13   2         29.72         20.26         7.66 o
  -1  13   2        152.28        164.39        14.56 o
   0  13   2         70.72         75.30         8.65 o
   1  13   2        241.65        238.60        23.80 o
   2  13   2         10.98          9.00        12.86 o
  -3  14   2         19.86         13.51        11.15 o
  -2  14   2        110.33        129.97        14.40 o
  -1  14   2        165.64        196.29        21.69 o
   0  14   2         21.52         13.25         8.34 o
   1  14   2         75.28         76.10        17.58 o
   2  14   2         83.53         91.11        19.51 o
  -2  15   2          0.50         12.01        10.50 o
  -1  15   2         31.83         46.09         8.60 o
   0  15   2         56.58         76.10        12.71 o
   1  15   2         18.63         21.22        16.94 o
   2  15   2          0.83          6.86        14.79 o
  -1  16   2         37.49        115.76        26.37 o
   0  16   2         58.57         38.16        19.08 o
   1  16   2         23.08          4.50        15.86 o
   2  16   2         74.47         79.32        21.87 o
  -2 -15   3         78.20        128.20        26.37 o
  -1 -15   3          3.73         -4.93        16.08 o
   0 -15   3          2.22         -5.15        15.01 o
  -3 -14   3        132.78        117.91        25.08 o
  -2 -14   3          0.53         15.22        18.44 o
  -1 -14   3         50.55         55.95        13.16 o
   0 -14   3        196.70        222.04        18.64 o
   1 -14   3          6.93          9.43        10.76 o
  -3 -13   3         43.68         41.80        18.01 o
  -2 -13   3        198.31        299.05        29.80 o
  -1 -13   3         14.69         16.62        13.29 o
   0 -13   3         46.06         46.10        15.11 o
   1 -13   3        465.79        560.16        36.02 o
   2 -13   3         89.82         89.90        13.21 o
  -3 -12   3        549.88        678.28        42.88 o
  -2 -12   3          0.97         -1.53         9.75 o
  -1 -12   3          3.60          3.76         6.79 o
   0 -12   3        864.23        916.48        32.27 o
   1 -12   3         63.40         61.93        10.46 o
   2 -12   3          3.76         10.29         8.32 o
   3 -12   3         83.23         73.96        17.79 o
  -4 -11   3         80.59         81.35        23.07 o
  -3 -11   3         13.93         -1.50        12.65 o
  -2 -11   3        454.30        496.36        21.61 o
  -1 -11   3       1336.27       1347.24        54.19 o
   0 -11   3          8.26          3.59        11.58 o
   1 -11   3          6.04          5.30         5.20 o
   2 -11   3        509.95        522.52        23.63 o
   3 -11   3         59.35         58.10        14.79 o
  -4 -10   3         12.25         16.01         9.58 o
  -3 -10   3        465.70        473.06        29.69 o
  -2 -10   3        204.39        203.64        12.51 o
  -1 -10   3         13.30         10.69         5.77 o
   0 -10   3        667.17        708.65        53.06 o
   1 -10   3        316.84        286.82        12.65 o
   2 -10   3         53.82         31.45        14.36 o
   3 -10   3        176.83        188.86        22.08 o
   4 -10   3        112.16        119.41        21.65 o
  -4  -9   3        137.17        161.14        26.49 o
  -3  -9   3          6.04          8.52         8.78 o
  -2  -9   3         10.61          8.20         6.25 o
  -1  -9   3       2489.16       2557.41        51.45 o
   0  -9   3        319.40        305.39        15.36 o
   1  -9   3         25.75         18.69         6.93 o
   2  -9   3        760.07        745.56        26.55 o
   3  -9   3        194.89        170.64        19.72 o
   4  -9   3         29.12         40.05        10.54 o
   5  -9   3          0.39          8.36        19.51 o
  -5  -8   3         43.78         55.95        20.37 o
  -4  -8   3         18.29         22.60        10.47 o
  -3  -8   3        116.87        139.42        14.40 o
  -2  -8   3       2398.35       2443.47        49.68 o
  -1  -8   3          4.79          8.23         3.96 o
   0  -8   3         35.49         26.51         5.97 o
   1  -8   3       1111.14       1101.41        26.31 o
   2  -8   3        156.49        159.10        28.30 o
   3  -8   3         24.21         23.45         5.54 o
   4  -8   3         70.30         82.12        17.26 o
   5  -8   3         55.90         64.53        22.30 o
  -5  -7   3         18.96         25.51        18.65 o
  -4  -7   3        225.16        252.13        13.32 o
  -3  -7   3        176.67        168.95        15.01 o
  -2  -7   3          2.57         -2.70         4.32 o
  -1  -7   3        102.04        110.58         7.54 o
   0  -7   3        421.16        366.83        14.93 o
   1  -7   3         42.57         29.24         4.52 o
   2  -7   3        700.34        646.61        22.70 o
   3  -7   3        845.60        887.92        24.16 o
   4  -7   3         55.35         60.94         8.99 o
   5  -7   3          0.55         12.86        18.01 o
  -5  -6   3         67.70         59.38        22.30 o
  -4  -6   3          8.20          4.54         6.70 o
  -3  -6   3         15.08          9.60         5.21 o
  -2  -6   3       1378.09       1343.65        46.63 o
  -1  -6   3        414.05        400.84        12.37 o
   0  -6   3         82.83         90.02        10.29 o
   1  -6   3       1915.29       1772.13        31.49 o
   2  -6   3        616.69        575.11        16.19 o
   3  -6   3         35.98         24.69         4.42 o
   4  -6   3         90.69         87.93        12.41 o
   5  -6   3         80.50         79.41        15.51 o
  -5  -5   3         35.98         17.36        18.44 o
  -4  -5   3         47.21         39.86         7.46 o
  -3  -5   3        962.48       1016.22        23.51 o
  -2  -5   3          0.72          1.80         3.91 o
  -1  -5   3        775.39        726.44        14.65 o
   0  -5   3        146.41        117.39         5.83 o
   1  -5   3        295.49        261.81        12.32 o
   2  -5   3         31.38         36.07         4.91 o
   3  -5   3        441.84        429.77        11.60 o
   4  -5   3        169.82        200.08        16.74 o
   5  -5   3          0.10         -3.44        10.22 o
  -5  -4   3        354.58        401.52        35.80 o
  -4  -4   3        126.15        111.99        10.12 o
  -3  -4   3         33.09         21.70         4.69 o
  -2  -4   3         30.32         41.09         4.52 o
  -1  -4   3        206.69        190.86         6.43 o
   0  -4   3         60.01         66.88         5.53 o
   1  -4   3        163.32        102.32         5.65 o
   2  -4   3        683.81        574.12        13.20 o
   3  -4   3         79.93         79.99         6.47 o
   4  -4   3        779.91        779.22        23.79 o
   5  -4   3        167.42        188.82        12.92 o
  -5  -3   3          0.31          0.13        12.27 o
  -4  -3   3         93.16         84.75         8.60 o
  -3  -3   3        214.98        234.82        16.17 o
  -2  -3   3         12.94         10.94         2.22 o
  -1  -3   3        359.31        328.07         8.15 o
   0  -3   3       8360.77       8401.88       140.93 o
   1  -3   3        548.93        473.33        15.31 o
   2  -3   3         11.33          8.30         2.23 o
   3  -3   3        138.46        128.24         7.63 o
   4  -3   3        308.30        329.59        15.26 o
   5  -3   3          0.62          5.34         7.53 o
  -5  -2   3        133.83        124.03        40.62 o
  -4  -2   3        436.01        418.08        35.53 o
  -3  -2   3         25.79         24.94         4.53 o
  -2  -2   3       1633.04       1483.09        18.65 o
  -1  -2   3         18.50         15.09         1.81 o
   0  -2   3        142.24        146.55         5.28 o
   1  -2   3        670.28        574.59        11.16 o
   2  -2   3        126.41        102.28         6.93 o
   3  -2   3        419.10        405.84        13.00 o
   4  -2   3         34.65         29.00         5.74 o
   5  -2   3        448.94        513.63        17.97 o
  -5  -1   3         23.02          2.53         8.75 o
  -4  -1   3        217.05        234.13        11.64 o
  -3  -1   3        454.91        434.82        15.38 o
  -2  -1   3          4.58          3.39         2.29 o
  -1  -1   3        133.46        159.86         4.27 o
   0  -1   3       3714.78       4327.88        87.98 o
   1  -1   3        995.47        904.09        15.50 o
   2  -1   3        165.13        137.06         4.09 o
   3  -1   3       1752.75       1686.71        36.96 o
   4  -1   3        368.00        372.79        13.10 o
   5  -1   3         59.81         59.56         9.28 o
  -5   0   3         51.59         47.32        11.43 o
  -4   0   3         94.44         85.55        12.42 o
  -3   0   3         35.94         42.49         5.82 o
  -2   0   3       1189.46       1219.99        21.93 o
  -1   0   3       6290.77       6516.79       184.04 o
   0   0   3        561.41        714.64        17.11 o
   1   0   3       1442.49       1354.56        22.34 o
   2   0   3       2695.09       2311.33        33.56 o
   3   0   3        515.74        486.56        11.46 o
   4   0   3        222.29        215.47        10.55 o
   5   0   3         71.61         68.39        11.62 o
  -5   1   3          4.30          3.37         8.22 o
  -4   1   3         69.19         63.18        10.75 o
  -3   1   3       1339.16       1179.06        25.49 o
  -2   1   3        516.67        443.88        10.26 o
  -1   1   3         25.27          8.82        11.79 o
   0   1   3       2390.59       3211.34        96.47 o
   1   1   3       3466.91       3395.82        76.09 o
   2   1   3        630.88        558.13        10.84 o
   3   1   3         42.63         33.65         3.39 o
   4   1   3        649.59        691.15        21.53 o
   5   1   3        134.09        118.51        12.82 o
   6   1   3          0.52          0.21        18.22 o
  -5   2   3         72.21         80.12        11.65 o
  -4   2   3        436.35        390.05        20.37 o
  -3   2   3         13.71          7.92         4.21 o
  -2   2   3         10.25         22.47         4.29 o
   1   2   3         32.01         33.23         5.15 o
   2   2   3       5334.10       4897.98        61.14 o
   3   2   3       1583.89       1509.96        21.24 o
   4   2   3        165.16        164.69         8.84 o
   5   2   3          3.36          3.93         8.14 o
   6   2   3         32.37          4.50        19.08 o
  -5   3   3          1.28         -0.46         8.49 o
  -4   3   3         46.89         48.30        14.26 o
  -3   3   3        499.67        515.24        14.87 o
  -2   3   3        483.55        396.19        11.34 o
  -1   3   3        188.20        218.21         9.82 o
   0   3   3       1595.62       1777.20        40.95 o
   1   3   3      17273.45      17416.16       513.43 o
   2   3   3       1642.09       1540.57        25.16 o
   3   3   3        245.18        261.99         7.87 o
   4   3   3        131.00        110.77         8.68 o
   5   3   3         90.92        102.83        12.45 o
  -5   4   3         38.94         41.00        10.15 o
  -4   4   3        234.89        252.93        15.50 o
  -3   4   3        634.52        543.49        15.79 o
  -2   4   3          3.14          6.92         3.42 o
  -1   4   3         62.58         45.48         4.62 o
   1   4   3        386.06        336.38         7.61 o
   2   4   3       1141.18       1079.15        14.87 o
   3   4   3       1362.33       1359.27        23.25 o
   4   4   3        254.53        269.09        12.11 o
   5   4   3          0.53         -2.45         8.61 o
  -5   5   3         66.71        101.40        20.37 o
  -4   5   3         14.28          2.60         5.77 o
  -3   5   3        131.78        117.10         6.41 o
  -2   5   3        514.30        429.80         9.70 o
  -1   5   3         45.35         34.91         3.77 o
   0   5   3         69.54         58.58         9.59 o
   1   5   3       1596.87       1497.49        19.62 o
   2   5   3       5321.54       5038.60        63.61 o
   3   5   3          4.64         -0.81         3.55 o
   4   5   3        168.95        169.25        10.90 o
   5   5   3         45.46         70.03        12.02 o
  -5   6   3         21.75         26.58        15.44 o
  -4   6   3         71.22         67.38        11.10 o
  -3   6   3         14.74         15.73         4.49 o
  -2   6   3         90.57         91.03         5.94 o
  -1   6   3        294.75        277.48         8.24 o
   0   6   3       2775.93       2421.52       164.69 o
   1   6   3       1210.44       1141.55        30.74 o
   2   6   3        155.88        140.14         6.28 o
   3   6   3       1211.02       1230.43        25.65 o
   4   6   3        197.21        213.17        13.93 o
   5   6   3         25.61         30.18        10.73 o
  -5   7   3         57.24         51.66        18.44 o
  -4   7   3         41.57         23.15         9.75 o
  -3   7   3         52.03         52.84         6.10 o
  -2   7   3        530.96        500.17        14.56 o
  -1   7   3        801.50        770.32        18.30 o
   0   7   3         53.46         64.17         9.42 o
   1   7   3         19.96         24.04         2.92 o
   2   7   3        458.64        445.50        14.48 o
   3   7   3        215.31        207.43        10.38 o
   4   7   3        227.95        215.48        12.33 o
   5   7   3         58.11         39.66        10.33 o
  -4   8   3        165.55        175.36        24.22 o
  -3   8   3          6.47         -2.10         4.69 o
  -2   8   3         66.82         76.67         7.50 o
  -1   8   3        108.87        120.24         8.04 o
   0   8   3         50.97         49.71         4.85 o
   1   8   3       1289.79       1273.73        22.75 o
   2   8   3          1.51          1.15         4.57 o
   3   8   3       1119.82       1073.59        28.25 o
   4   8   3        187.89        217.08        18.27 o
   5   8   3         32.34         33.31        13.54 o
  -4   9   3          7.39         -8.36         9.22 o
  -3   9   3          2.58          9.68         6.01 o
  -2   9   3        400.32        413.80        22.08 o
  -1   9   3        707.35        643.88        24.29 o
   0   9   3        442.52        388.60        11.47 o
   1   9   3        505.89        482.90        15.07 o
   2   9   3        286.30        248.29        14.46 o
   3   9   3        162.39        170.21        21.44 o
   4   9   3          2.46          4.93        12.65 o
   5   9   3         13.68         21.65        17.79 o
  -4  10   3         40.30         41.34        18.44 o
  -3  10   3        276.28        306.62        18.49 o
  -2  10   3        177.19        137.61        16.83 o
  -1  10   3         11.80          8.18         3.90 o
   0  10   3        120.64        113.53         8.22 o
   1  10   3         75.36         64.96         6.78 o
   2  10   3        130.48        136.90        17.90 o
   3  10   3        224.31        232.38        24.01 o
   4  10   3        102.18         84.46        19.51 o
  -4  11   3         31.06         12.86        11.79 o
  -3  11   3          3.09          2.42         6.06 o
  -2  11   3        214.82        185.09        13.87 o
  -1  11   3        388.69        374.43        14.73 o
   0  11   3        276.64        275.76        12.17 o
   1  11   3          2.12         -2.79         4.36 o
   2  11   3        947.05        967.95        37.41 o
   3  11   3         73.64         96.04        19.51 o
   4  11   3         19.55         13.72        16.29 o
  -4  12   3          5.97          7.29        11.58 o
  -3  12   3        101.87        118.11        25.94 o
  -2  12   3         62.18         56.20         9.88 o
  -1  12   3         84.80         72.08         8.16 o
   0  12   3       1047.66       1080.04        28.34 o
   1  12   3        437.21        439.15        49.31 o
   2  12   3         63.37         70.41        19.40 o
   3  12   3          0.10         -0.86        14.58 o
  -3  13   3          4.68          0.21         9.86 o
  -2  13   3         20.11         31.86         8.08 o
  -1  13   3        384.99        422.69        31.16 o
   0  13   3        484.32        505.73        18.31 o
   1  13   3         26.37         16.29        12.22 o
   2  13   3        138.90         76.10        17.36 o
  -3  14   3         44.46         43.95        15.65 o
  -2  14   3         19.55         29.77        14.26 o
  -1  14   3         15.60         11.02         8.06 o
   0  14   3         65.94         60.50        10.28 o
   1  14   3       1268.57       1426.24        63.24 o
   2  14   3         72.57         83.39        19.29 o
  -2  15   3          0.02         -7.29         9.22 o
  -1  15   3        129.80        157.99        16.51 o
   0  15   3        491.87        537.85        25.44 o
   1  15   3         50.57         34.51        16.94 o
   2  15   3         27.89         46.73        18.44 o
  -1  16   3         56.68         56.47        12.88 o
   0  16   3          1.49         -2.56         8.83 o
   1  16   3        211.89        167.21        25.73 o
   2  16   3        110.46        119.62        25.51 o
   0  17   3        150.11        147.49        23.37 o
  -1 -15   4          4.24         15.22        18.65 o
   0 -15   4         26.69         40.09        18.22 o
   1 -15   4         47.70         25.30        20.15 o
   2 -15   4          0.80         -0.43        20.15 o
  -2 -14   4          0.92         12.43        18.65 o
  -1 -14   4         46.57         65.40        20.90 o
   0 -14   4         55.86         69.88        15.44 o
   1 -14   4         29.52         12.86        15.86 o
   2 -14   4         43.90         60.88        19.94 o
  -3 -13   4          1.83         19.94        17.04 o
  -2 -13   4         88.28        139.13        23.80 o
  -1 -13   4         11.99          1.43        10.38 o
   0 -13   4        285.70        319.97        35.37 o
   1 -13   4         51.33         44.70        11.37 o
   2 -13   4         46.09         66.92        13.45 o
  -3 -12   4         62.55         64.26        18.22 o
  -2 -12   4          4.00         -5.57        14.58 o
  -1 -12   4        158.98        176.05        16.21 o
   0 -12   4        114.94        105.67        12.30 o
   1 -12   4          4.87          5.86         8.72 o
   2 -12   4         15.87         19.59         9.00 o
  -4 -11   4          8.47         13.29        18.65 o
  -3 -11   4         26.11         17.37        10.67 o
  -2 -11   4          9.95          9.53         7.79 o
  -1 -11   4        229.11        248.53        17.30 o
   0 -11   4        498.98        458.15        20.46 o
   1 -11   4        266.25        255.11        22.51 o
   2 -11   4        271.57        297.82        18.33 o
   3 -11   4         22.45          5.36        10.29 o
  -4 -10   4        129.38        138.15        14.57 o
  -3 -10   4         50.38         61.55        18.54 o
  -2 -10   4        262.25        269.38        17.77 o
  -1 -10   4       1080.77       1194.40        36.12 o
   0 -10   4        202.81        205.85        14.02 o
   1 -10   4         81.49         82.96        14.36 o
   2 -10   4         77.30         79.03        10.69 o
   3 -10   4         32.24         39.87        13.29 o
  -4  -9   4         21.99         27.48         9.78 o
  -3  -9   4         94.93        100.09        14.39 o
  -2  -9   4        425.59        433.64        16.41 o
  -1  -9   4        287.81        294.45        12.89 o
   0  -9   4        113.27         77.36         9.16 o
   1  -9   4        649.20        674.85        33.87 o
   2  -9   4        254.70        257.70        15.31 o
   3  -9   4        178.37        175.14        20.15 o
   4  -9   4         14.26         10.43         9.06 o
  -4  -8   4        110.20        114.26        10.80 o
  -3  -8   4        205.12        213.81        20.68 o
  -2  -8   4        531.10        530.69        17.69 o
  -1  -8   4        523.70        515.06        16.54 o
   0  -8   4        783.62        757.67        24.54 o
   1  -8   4        702.17        658.78        31.94 o
   2  -8   4        263.00        252.37        36.44 o
   3  -8   4        107.71        114.39        11.97 o
   4  -8   4        137.29        146.72        23.15 o
   5  -8   4        135.54        151.35        26.80 o
  -5  -7   4        128.66        114.91        24.01 o
  -4  -7   4         31.92         23.93         8.76 o
  -3  -7   4         66.21         48.81         7.95 o
  -2  -7   4       3359.93       3337.73        65.95 o
  -1  -7   4        645.23        655.59        14.96 o
   0  -7   4        554.16        489.75        18.02 o
   1  -7   4        604.29        580.33        19.53 o
   2  -7   4        328.72        296.56        15.16 o
   3  -7   4        672.04        716.62        43.52 o
   4  -7   4        147.93        190.01        27.25 o
   5  -7   4         34.36         57.45        21.01 o
  -5  -6   4         13.22         -0.42        11.97 o
  -4  -6   4         81.71         82.66        10.57 o
  -3  -6   4       1802.64       1902.71        43.50 o
  -2  -6   4        308.01        300.53        12.65 o
  -1  -6   4        226.56        238.48        10.07 o
   0  -6   4       2822.15       2815.67        53.27 o
   1  -6   4        866.52        716.38        29.63 o
   2  -6   4        784.05        677.70        17.74 o
   3  -6   4         33.96         24.41         5.76 o
   4  -6   4        181.90        186.17        16.90 o
   5  -6   4        120.04        143.04        15.10 o
  -5  -5   4         25.84         31.94        19.08 o
  -4  -5   4        346.53        350.07        14.97 o
  -3  -5   4        364.62        355.76        13.08 o
  -2  -5   4        698.16        706.09        16.93 o
  -1  -5   4       1839.53       1837.31        36.99 o
   0  -5   4        799.72        698.39        17.58 o
   1  -5   4        872.91        882.71        29.18 o
   2  -5   4        929.19        860.07        17.82 o
   3  -5   4        554.95        590.67        18.69 o
   4  -5   4        936.90       1094.27        64.63 o
   5  -5   4          3.38          2.64         9.31 o
  -5  -4   4         13.47         29.58        19.29 o
  -4  -4   4        119.70        101.78        13.79 o
  -3  -4   4       2626.79       2635.48        43.17 o
  -2  -4   4       1157.44       1202.68        18.81 o
  -1  -4   4        636.67        673.12        14.20 o
   0  -4   4       3672.44       3677.81        56.57 o
   1  -4   4       1796.11       1525.08        38.05 o
   2  -4   4       1229.87       1074.83        18.68 o
   3  -4   4        593.64        616.89        18.76 o
   4  -4   4        100.72         95.98        10.35 o
   5  -4   4        240.77        296.60        15.16 o
  -5  -3   4         63.42         45.40        13.94 o
  -4  -3   4        995.64       1014.08        44.50 o
  -3  -3   4        267.19        249.61         9.82 o
  -2  -3   4          6.92          4.60         2.17 o
  -1  -3   4       3470.93       3891.05        54.21 o
   0  -3   4       1863.66       1915.26        31.21 o
   1  -3   4        142.45         92.30         6.21 o
   2  -3   4        338.97        297.23         7.81 o
   3  -3   4        569.15        576.02        17.63 o
   4  -3   4        613.54        602.77        17.28 o
   5  -3   4         99.20        101.58        10.79 o
  -5  -2   4        114.99        114.50        17.10 o
  -4  -2   4        313.85        300.10        15.92 o
  -3  -2   4         87.14         85.32         6.64 o
  -2  -2   4       1792.84       1743.33        33.68 o
  -1  -2   4        479.63        463.72         7.90 o
   0  -2   4         14.83         21.50         2.39 o
   1  -2   4       2550.24       2408.67        36.90 o
   2  -2   4        347.16        274.64         6.44 o
   3  -2   4        181.52        157.39         7.91 o
   4  -2   4         16.46          9.82         5.45 o
   5  -2   4        305.48        343.21        15.69 o
  -5  -1   4         54.90         45.52        11.44 o
  -4  -1   4        157.35        156.52         9.79 o
  -3  -1   4        599.64        577.54        16.23 o
  -2  -1   4         59.66         70.75         4.82 o
  -1  -1   4       8295.64       8949.64        94.18 o
   0  -1   4       2881.41       3503.49        47.59 o
   1  -1   4       2017.21       1876.81        29.24 o
   2  -1   4        154.68        148.47         5.47 o
   3  -1   4        386.65        375.49        13.34 o
   4  -1   4        308.78        291.80        13.50 o
   5  -1   4        305.93        309.62        14.78 o
  -5   0   4        460.83        456.37        21.41 o
  -4   0   4        130.97        120.42        14.53 o
  -3   0   4         12.71          9.49         4.57 o
  -2   0   4       1209.83       1219.35        23.63 o
  -1   0   4       1628.52       1722.45        26.10 o
   0   0   4        248.04        344.75        10.05 o
   1   0   4        346.36        331.07         6.23 o
   2   0   4       1400.05       1292.33        16.12 o
   3   0   4        153.65        147.47         9.12 o
   4   0   4         53.80         48.40         7.01 o
   5   0   4         96.05        127.52        11.05 o
  -5   1   4          4.31          7.54        10.67 o
  -4   1   4         57.31         68.98        10.20 o
  -3   1   4        393.10        354.65        11.17 o
  -2   1   4        432.06        450.88        12.15 o
  -1   1   4        146.61        155.94         5.76 o
   0   1   4       2899.49       4051.95        86.55 o
   1   1   4       1377.06       1390.92        29.76 o
   2   1   4        137.37        126.65         4.21 o
   3   1   4        196.90        203.13         7.48 o
   4   1   4        495.75        507.78        15.56 o
   5   1   4        112.76        108.49        12.61 o
  -5   2   4        112.81        134.44        14.07 o
  -4   2   4        182.46        172.14        41.48 o
  -3   2   4          0.71          1.80         4.22 o
  -2   2   4       3877.50       3952.44       124.98 o
  -1   2   4       1713.06       1956.07        45.55 o
   0   2   4        146.71        185.86         8.19 o
   1   2   4         40.75         42.90         3.37 o
   2   2   4        526.47        452.66         8.60 o
   3   2   4       1027.18       1025.58        18.35 o
   4   2   4         87.23        102.27         8.53 o
   5   2   4         59.99         44.50        10.60 o
   6   2   4         63.00         62.81        22.72 o
  -5   3   4         11.07          6.67         9.27 o
  -4   3   4        289.31        306.65        19.08 o
  -3   3   4        662.38        705.86        18.77 o
  -2   3   4        759.86        706.87        25.90 o
  -1   3   4        478.37        641.37        18.63 o
   0   3   4         73.18         92.10        14.26 o
   1   3   4       2810.75       2721.29        74.03 o
   2   3   4       1126.88       1133.44        20.05 o
   3   3   4        407.16        421.26        10.13 o
   4   3   4        319.21        321.20        12.98 o
   5   3   4         62.72         65.43        11.49 o
  -5   4   4        116.03        132.28        17.14 o
  -4   4   4        181.98        175.13        13.44 o
  -3   4   4        139.59        135.53        17.54 o
  -2   4   4        951.25        942.52        42.68 o
  -1   4   4       1998.61       2320.26        31.66 o
   0   4   4       1984.11       2105.39        45.62 o
   1   4   4        884.53        808.81        21.78 o
   2   4   4        318.49        285.60         6.54 o
   3   4   4       1307.30       1282.94        24.85 o
   4   4   4         71.45         72.23         7.33 o
   5   4   4         10.22         -0.98        13.93 o
  -5   5   4         33.56         31.08        16.08 o
  -4   5   4         65.74         69.47         8.84 o
  -3   5   4       1186.49       1130.03        53.45 o
  -2   5   4        732.56        771.20        21.28 o
  -1   5   4        486.00        556.69        13.00 o
   0   5   4       3506.98       3771.49        87.72 o
   1   5   4       1097.15       1028.60        17.27 o
   2   5   4       4891.04       4760.17        66.27 o
   3   5   4        326.98        342.66         9.54 o
   4   5   4        152.88        171.68        11.08 o
   5   5   4        135.36        166.31        19.21 o
  -5   6   4        123.61        157.14        25.08 o
  -4   6   4        443.84        452.68        18.72 o
  -3   6   4        154.99        131.94         8.91 o
  -2   6   4         58.62         75.34         9.19 o
  -1   6   4       1302.96       1374.24        26.75 o
   0   6   4       1458.84       1531.25        43.14 o
   1   6   4        497.60        531.06        18.04 o
   2   6   4        204.66        200.96         7.42 o
   3   6   4        862.83        874.38        20.43 o
   4   6   4        169.02        146.37        14.51 o
   5   6   4         19.47         28.94        10.63 o
  -5   7   4         45.09         36.02        18.87 o
  -4   7   4          5.33          2.22         6.16 o
  -3   7   4        617.26        607.71        17.43 o
  -2   7   4        572.48        667.55        17.31 o
  -1   7   4        888.79        856.46        22.66 o
   0   7   4       2008.99       2122.55        45.30 o
   1   7   4       2075.78       2143.07        34.24 o
   2   7   4       1135.02       1118.80        23.27 o
   3   7   4        697.24        753.42        21.72 o
   4   7   4          7.64          2.83         7.68 o
   5   7   4        140.82        136.38        26.43 o
  -4   8   4        184.77        185.40        25.73 o
  -3   8   4        265.33        285.84        14.05 o
  -2   8   4         45.89         40.97         5.89 o
  -1   8   4       1184.59       1131.64        25.11 o
   0   8   4       1423.37       1407.59        27.06 o
   1   8   4       1269.04       1217.03        24.18 o
   2   8   4         22.01         26.50         5.69 o
   3   8   4        210.34        214.99        13.17 o
   4   8   4        672.62        807.24        32.47 o
   5   8   4         17.53         -3.43        14.15 o
  -4   9   4         17.49         19.02         9.09 o
  -3   9   4         44.47         30.62         8.17 o
  -2   9   4        912.40        891.61        31.60 o
  -1   9   4        591.49        601.09        16.43 o
   0   9   4        312.33        331.19        10.62 o
   1   9   4        410.11        421.58        12.62 o
   2   9   4        673.51        747.11        21.70 o
   3   9   4         72.66         83.14        12.05 o
   4   9   4          7.03         13.72        13.93 o
   5   9   4         63.07         65.17        22.08 o
  -4  10   4         54.65         63.88        16.51 o
  -3  10   4        152.58        147.18        14.77 o
  -2  10   4         94.58        106.69        11.80 o
  -1  10   4         38.39         40.14         7.41 o
   0  10   4       1040.68       1039.13        22.49 o
   1  10   4        350.96        392.59        14.12 o
   2  10   4          1.24         -2.24         7.61 o
   3  10   4        117.47        160.35        21.65 o
   4  10   4        225.95        220.81        26.58 o
  -4  11   4         47.73         40.30        14.15 o
  -3  11   4          3.88          5.84         6.74 o
  -2  11   4        205.09        199.79        14.47 o
  -1  11   4        555.22        527.99        25.61 o
   0  11   4        251.93        239.27        11.68 o
   1  11   4         83.79         72.97         9.78 o
   2  11   4        274.73        275.32        22.94 o
   3  11   4        163.40        172.79        23.15 o
   4  11   4         19.26          8.15        14.58 o
   5  11   4          8.60         -4.50        19.72 o
  -4  12   4         36.66         31.94        14.58 o
  -3  12   4        228.18        277.35        18.92 o
  -2  12   4        116.22        126.92        13.25 o
  -1  12   4        139.56        131.95        10.61 o
   0  12   4         12.85         14.98         5.38 o
   1  12   4        371.09        414.72        20.16 o
   2  12   4          3.28         -4.29         7.73 o
   3  12   4         24.95         30.01        14.79 o
   4  12   4         87.51         92.18        22.94 o
  -3  13   4          4.38          3.22        10.29 o
  -2  13   4          2.90          2.89         6.62 o
  -1  13   4        222.55        232.49        13.35 o
   0  13   4        282.20        317.24        18.14 o
   1  13   4         30.83         24.22        12.86 o
   2  13   4        117.00        133.26        14.89 o
   3  13   4         97.49        111.48        22.94 o
  -2  14   4        134.29        145.29        15.23 o
  -1  14   4          1.90          3.50         6.29 o
   0  14   4          2.47         -6.70         6.70 o
   1  14   4        122.53        112.76        20.37 o
   2  14   4         35.39         37.30        17.15 o
  -2  15   4         23.94         14.15        11.36 o
  -1  15   4         47.87         42.04        11.22 o
   0  15   4        172.11        179.07        18.76 o
   1  15   4         77.94         62.17        17.36 o
   2  15   4          2.81         22.94        17.58 o
  -1  16   4         20.10         16.18        10.03 o
   0  16   4        109.16        118.30        17.04 o
   1  16   4          9.18          8.36        16.72 o
   2  16   4        135.19        112.33        25.30 o
   0  17   4         54.60         60.67        17.79 o
   0 -15   5         54.05         54.45        19.94 o
   1 -15   5         30.76         49.09        21.87 o
  -2 -14   5         39.75         40.73        20.79 o
  -1 -14   5         56.04         66.64        12.45 o
   0 -14   5        125.86        115.33        21.87 o
   1 -14   5          0.06         15.44        17.36 o
   2 -14   5         67.54         55.09        20.15 o
  -2 -13   5        143.84        191.98        49.52 o
  -1 -13   5         18.53         16.89         8.29 o
   0 -13   5         48.33         44.66        13.83 o
   1 -13   5        180.19        185.04        25.19 o
   2 -13   5         64.76         56.60        14.08 o
  -3 -12   5          3.38         -2.08         8.97 o
  -2 -12   5         35.99         48.13        12.73 o
  -1 -12   5        128.79        113.76        11.35 o
   0 -12   5         94.33         64.20        28.51 o
   1 -12   5         13.37         10.08         9.37 o
   2 -12   5         36.63         30.44        11.52 o
  -3 -11   5         92.69         82.38        13.22 o
  -2 -11   5          3.80          3.12         8.24 o
  -1 -11   5         47.64         53.48         8.26 o
   0 -11   5          4.30         10.89         8.25 o
   1 -11   5        370.56        350.04        18.87 o
   2 -11   5        215.66        278.41        18.49 o
  -4 -10   5         48.43         54.45        10.25 o
  -3 -10   5         25.88         24.55         8.73 o
  -2 -10   5         69.67         74.39         9.63 o
  -1 -10   5        109.67        106.54         9.18 o
   0 -10   5        416.18        392.60        19.09 o
   1 -10   5        304.90        308.11        17.13 o
   2 -10   5         22.90         20.80         8.48 o
   3 -10   5         25.30         25.30        12.01 o
  -4  -9   5         49.47         43.03         9.46 o
  -3  -9   5         10.85         14.55         7.80 o
  -2  -9   5         70.98         96.51         9.90 o
  -1  -9   5         99.21         76.76         7.81 o
   0  -9   5          0.45         -0.16         6.19 o
   1  -9   5        395.13        319.72        34.84 o
   2  -9   5        295.92        295.84        24.22 o
   3  -9   5         91.50         84.25        15.86 o
   4  -9   5         25.28         37.94        14.15 o
  -4  -8   5         62.03         75.95        10.33 o
  -3  -8   5        184.16        193.52        13.74 o
  -2  -8   5        249.05        224.15        12.47 o
  -1  -8   5         44.70         48.68         5.72 o
   0  -8   5        539.23        517.43        41.37 o
   1  -8   5        387.31        393.12        17.33 o
   2  -8   5         59.21         62.19         9.22 o
   3  -8   5        158.72        173.26        14.19 o
   4  -8   5        114.72        115.64        14.38 o
   5  -8   5          9.64         26.80        19.72 o
  -4  -7   5         17.06         14.17         7.52 o
  -3  -7   5         33.96         22.03         6.16 o
  -2  -7   5        288.23        304.89        14.71 o
  -1  -7   5        165.37        164.75         8.05 o
   0  -7   5         29.21         34.82         6.82 o
   1  -7   5        132.81        130.38        13.72 o
   2  -7   5        605.62        585.23        21.33 o
   3  -7   5        111.14        114.99        11.69 o
   4  -7   5          1.79         13.98        10.07 o
   5  -7   5        114.93        144.38        26.37 o
  -5  -6   5          4.21         -3.43        15.86 o
  -4  -6   5         22.68         19.00         8.51 o
  -3  -6   5        486.44        520.98        14.60 o
  -2  -6   5          4.08         -0.90         4.22 o
  -1  -6   5         90.77         90.17         5.89 o
   0  -6   5       1038.15        966.95        21.93 o
   1  -6   5         10.77          7.51         3.79 o
   2  -6   5         49.25         36.66         6.74 o
   3  -6   5        227.04        222.41        14.34 o
   4  -6   5        368.47        455.42        18.55 o
   5  -6   5         25.72         28.88        12.41 o
  -5  -5   5         34.08         31.08        14.04 o
  -4  -5   5        220.71        201.09        17.43 o
  -3  -5   5        827.97        834.40        18.81 o
  -2  -5   5        161.96        176.35         7.72 o
  -1  -5   5       1750.92       1820.37        37.87 o
   0  -5   5         29.80         14.37         2.69 o
   1  -5   5         19.23         20.55         2.84 o
   2  -5   5       1180.16       1144.84        25.38 o
   3  -5   5        732.37        709.85        20.97 o
   4  -5   5          4.99          5.71         6.93 o
   5  -5   5         31.71         28.30        10.28 o
  -5  -4   5         50.40         48.20        15.23 o
  -4  -4   5        339.15        318.07        25.99 o
  -3  -4   5        397.65        413.75        12.48 o
  -2  -4   5       1063.69       1109.13        18.25 o
  -1  -4   5         23.45         35.62         4.21 o
   0  -4   5        655.92        612.81        12.57 o
   1  -4   5       4584.46       4444.07        60.02 o
   2  -4   5         12.28         15.33         2.97 o
   3  -4   5          5.33          8.89         4.02 o
   4  -4   5        272.00        291.02        22.74 o
   5  -4   5         27.75         42.77         9.58 o
  -5  -3   5        137.63        146.09        19.32 o
  -4  -3   5        316.74        314.62        16.53 o
  -3  -3   5          1.56          3.46         4.01 o
  -2  -3   5        344.59        315.67         8.43 o
  -1  -3   5       3218.98       3415.71        49.40 o
   0  -3   5         13.17         15.22         2.06 o
   1  -3   5          6.34          0.48         2.00 o
   2  -3   5       1074.89       1020.46        17.30 o
   3  -3   5       2003.51       2066.15        37.27 o
   4  -3   5         38.30         30.12         6.75 o
   5  -3   5         11.63          7.02         8.01 o
  -5  -2   5         47.09         29.43        13.08 o
  -4  -2   5       1517.75       1534.88        39.14 o
  -3  -2   5        319.54        340.71        11.05 o
  -2  -2   5       2469.77       2604.51        35.97 o
  -1  -2   5          3.21          3.12         1.58 o
   0  -2   5        164.16        163.58         4.75 o
   1  -2   5       6325.30       6354.21       100.87 o
   2  -2   5       6534.26       6428.51        85.40 o
   3  -2   5          0.04         -1.56         4.07 o
   4  -2   5        171.20        159.02         9.84 o
   5  -2   5         45.19         55.24         9.47 o
  -5  -1   5        448.88        493.02        28.44 o
  -4  -1   5        144.49        176.10        26.05 o
  -3  -1   5        361.56        359.18        12.75 o
  -2  -1   5        169.19        187.18         8.42 o
  -1  -1   5       1660.20       1843.77        26.00 o
   0  -1   5       9741.11      11679.02       139.34 o
   1  -1   5         15.49         15.24         2.02 o
   2  -1   5        232.31        222.24         5.59 o
   3  -1   5       1937.45       1842.94        32.59 o
   4  -1   5        250.17        260.33        13.56 o
   5  -1   5         21.61         26.02         8.11 o
  -5   0   5        243.50        204.94        27.44 o
  -4   0   5        105.73        112.87        11.46 o
  -3   0   5        723.60        724.45        18.71 o
  -2   0   5       2241.28       2222.42        39.24 o
  -1   0   5        949.06        992.43        18.94 o
   0   0   5        105.46        106.40         7.21 o
   1   0   5        438.86        417.28         8.24 o
   2   0   5       5251.53       5169.45        59.15 o
   3   0   5        335.93        292.48        10.13 o
   4   0   5         79.93         76.42         9.00 o
   5   0   5        509.25        608.90        19.87 o
  -5   1   5        190.03        157.57        24.01 o
  -4   1   5        272.40        222.31        22.94 o
  -3   1   5        318.54        334.11        12.25 o
  -2   1   5        302.88        322.89        10.19 o
  -1   1   5        721.23        783.45        15.99 o
   0   1   5      10641.45      14701.34       302.48 o
   1   1   5       9267.69       9316.08       118.32 o
   2   1   5          4.22          6.03         2.00 o
   3   1   5       1013.15        954.87        23.36 o
   4   1   5        921.11       1007.19        23.52 o
   5   1   5         10.44         11.38         7.67 o
  -5   2   5        104.41         81.25        20.58 o
  -4   2   5        229.34        198.30        24.01 o
  -3   2   5        423.49        423.78        21.67 o
  -2   2   5       1154.68       1136.04        30.31 o
  -1   2   5       4434.61       5249.35        90.83 o
   0   2   5       1768.96       2382.65        54.34 o
   1   2   5        848.36        815.12        15.48 o
   2   2   5        826.22        813.32        13.22 o
   3   2   5        456.14        492.56        11.90 o
   4   2   5          1.66          8.49         5.75 o
   5   2   5        350.51        366.30        19.29 o
  -5   3   5          0.87          5.64        11.10 o
  -4   3   5        168.93        190.79        25.08 o
  -3   3   5        807.02        836.99        28.86 o
  -2   3   5        291.93        296.19        18.01 o
  -1   3   5        179.44        173.55         6.59 o
   0   3   5        378.57        481.07        15.29 o
   1   3   5       3319.68       3921.36        84.19 o
   2   3   5        150.25        124.22         6.63 o
   3   3   5        274.14        255.15         8.96 o
   4   3   5       1080.30       1153.60        22.94 o
   5   3   5        103.96        127.39        13.99 o
  -5   4   5        105.84         87.68        21.22 o
  -3   4   5         83.42         87.03        10.50 o
  -2   4   5        611.36        630.18        15.79 o
  -1   4   5       3117.44       3614.67        46.06 o
   0   4   5       2576.60       3070.03        47.38 o
   1   4   5          5.68          2.92         2.48 o
   2   4   5        876.81        828.08        18.83 o
   3   4   5        821.81        808.08        16.62 o
   4   4   5         18.30         12.96         5.88 o
   5   4   5         27.93         37.08        13.34 o
  -5   5   5         40.17         34.09        16.72 o
  -4   5   5        116.37        134.07        13.82 o
  -3   5   5        672.80        689.30        26.22 o
  -2   5   5        752.90        746.31        21.46 o
  -1   5   5       1743.35       1945.11        30.35 o
   0   5   5       1332.75       1425.34        24.68 o
   1   5   5        408.82        446.84        11.12 o
   2   5   5         10.19          6.11         3.04 o
   3   5   5          2.53          2.52         3.94 o
   4   5   5        340.57        349.24        20.37 o
   5   5   5         83.17         62.13        20.26 o
  -5   6   5         40.44         18.65        15.44 o
  -4   6   5        322.83        310.20        24.86 o
  -3   6   5        126.23        102.32         9.36 o
  -2   6   5        122.98         97.48         8.31 o
  -1   6   5       1326.11       1343.21        22.71 o
   0   6   5        967.10       1188.77        26.40 o
   1   6   5          5.58         -0.08         2.06 o
   2   6   5        391.22        379.10        11.27 o
   3   6   5         89.59         83.64        10.72 o
   4   6   5        102.64         96.07        10.99 o
   5   6   5         39.83         30.18        11.34 o
  -5   7   5         33.66         27.44        15.65 o
  -4   7   5         22.46         10.40         6.77 o
  -3   7   5        298.86        336.72        13.38 o
  -2   7   5        474.95        477.34        22.52 o
  -1   7   5         65.62         77.38         7.27 o
   0   7   5        104.57         96.78         7.49 o
   1   7   5       2779.17       2823.55        39.53 o
   2   7   5        485.70        478.77        15.85 o
   3   7   5          0.23         -1.39         5.56 o
   4   7   5         22.29         20.81         8.42 o
   5   7   5         42.39         41.87        11.88 o
  -5   8   5         84.19        102.26        23.80 o
  -4   8   5        190.66        191.78        17.65 o
  -3   8   5        229.11        180.19        18.01 o
  -2   8   5        132.74        124.76        10.06 o
  -1   8   5        812.15        867.50        23.89 o
   0   8   5       1668.25       1839.01        34.02 o
   1   8   5         56.29         54.53         5.30 o
   2   8   5        185.98        184.78        11.39 o
   3   8   5         33.87         39.14         7.99 o
   4   8   5         24.28          8.26         8.38 o
   5   8   5          0.64          2.57        16.72 o
  -4   9   5          1.32          0.62         7.71 o
  -3   9   5         55.82         61.60         8.53 o
  -2   9   5        997.49        940.80        26.20 o
  -1   9   5          3.07          0.98         3.93 o
   0   9   5         72.73         90.16         6.56 o
   1   9   5       1092.93       1082.39        31.58 o
   2   9   5        565.27        590.66        19.13 o
   3   9   5         35.39         16.14        13.61 o
   4   9   5         10.95          6.04        10.53 o
   5   9   5         46.13          3.86        17.79 o
  -4  10   5         92.29         64.53        16.72 o
  -3  10   5         91.35         81.33        11.97 o
  -2  10   5          0.49         -1.39         5.15 o
  -1  10   5        243.44        235.39        14.69 o
   0  10   5       1295.97       1335.59        27.31 o
   1  10   5        473.71        480.40        14.49 o
   2  10   5          8.73          6.07         6.18 o
   3  10   5        474.73        552.89        46.20 o
   4  10   5          4.29          2.49        10.34 o
   5  10   5          3.69        -15.65        18.22 o
  -4  11   5          9.93          5.15        11.36 o
  -3  11   5         18.00         22.44         8.56 o
  -2  11   5        342.01        366.08        19.84 o
  -1  11   5        913.89        942.98        26.55 o
   0  11   5         21.25         13.88         4.16 o
   1  11   5        292.08        301.60        13.36 o
   2  11   5        242.98        241.73        16.43 o
   3  11   5         21.08         18.87        13.93 o
   4  11   5          4.07          2.79        15.86 o
   5  11   5          7.06        -15.65        18.65 o
  -3  12   5        216.56        226.59        24.87 o
  -2  12   5          0.56         -1.81         5.53 o
  -1  12   5        117.73        130.67        17.96 o
   0  12   5        327.30        350.27        14.81 o
   1  12   5        196.63        193.82        14.54 o
   2  12   5          5.45          8.48         8.54 o
   3  12   5        123.31        145.56        22.94 o
   4  12   5        200.37        206.44        28.30 o
   5  12   5         21.93         14.58        21.87 o
  -3  13   5          0.92          6.22        10.08 o
  -2  13   5        130.82        139.33        14.58 o
  -1  13   5        279.96        318.38        16.67 o
   0  13   5         17.47         18.08         8.25 o
   1  13   5         47.68         56.77        13.61 o
   2  13   5        442.69        503.80        24.18 o
   3  13   5        106.97         97.97        20.58 o
   4  13   5          2.80        -17.36        17.36 o
  -2  14   5        279.64        301.20        27.44 o
  -1  14   5         13.11         13.41         7.90 o
   0  14   5        115.54        122.94        20.58 o
   1  14   5          5.88         16.72        13.93 o
   2  14   5         20.66          9.98        10.45 o
   3  14   5         23.37         15.86        16.94 o
  -2  15   5         25.35         16.94        11.79 o
  -1  15   5        105.68        142.44        16.20 o
   0  15   5          1.33          1.69        10.50 o
   1  15   5         26.79         26.15        15.44 o
   2  15   5         49.06         48.45        18.44 o
  -1  16   5         17.47         27.38        10.80 o
   0  16   5         36.98         36.28        11.60 o
   1  16   5          8.91         21.01        15.86 o
   2  16   5          1.00         -6.00        17.36 o
   0  17   5         15.86          9.43        13.29 o
  -1 -14   6         87.18        102.47        22.30 o
   0 -14   6         25.02         41.59        17.79 o
   1 -14   6         10.63         12.65        17.58 o
   2 -14   6         32.83         65.17        22.72 o
  -2 -13   6          9.42          4.08        12.10 o
  -1 -13   6          0.06         -4.81         7.80 o
   0 -13   6         87.98         75.87         9.87 o
   1 -13   6         33.65         31.16        11.74 o
   2 -13   6         12.25          5.57        17.36 o
  -2 -12   6        106.25         76.24        14.53 o
  -1 -12   6        228.83        230.73        14.64 o
   0 -12   6         76.15         74.21         9.25 o
   1 -12   6          0.25         -3.43         8.79 o
   2 -12   6        103.12        120.37        14.93 o
  -4 -11   6          3.79          4.29        19.51 o
  -3 -11   6        361.98        399.35        24.05 o
  -2 -11   6        334.70        335.96        21.07 o
  -1 -11   6         13.60          3.10         5.96 o
   0 -11   6        177.33        197.21        12.06 o
   1 -11   6         95.47         90.82        14.26 o
   2 -11   6         95.72        117.10        14.08 o
  -4 -10   6         84.09        111.76        18.57 o
  -3 -10   6         14.09          1.70         7.98 o
  -2 -10   6        147.27        147.57        15.53 o
  -1 -10   6        429.56        436.74        15.32 o
   0 -10   6        101.96         95.00         8.84 o
   1 -10   6         67.61         64.52        14.04 o
   2 -10   6        123.25        144.77        13.94 o
   4 -10   6        101.26        108.69        21.65 o
  -4  -9   6          3.48          3.34         8.63 o
  -3  -9   6         89.09         87.02        14.45 o
  -2  -9   6       1067.07       1138.82        30.44 o
  -1  -9   6        101.09         93.54         7.90 o
   0  -9   6         51.10         38.40         6.43 o
   1  -9   6        667.75        673.29        24.55 o
   2  -9   6        257.23        234.10        22.51 o
   3  -9   6         25.63         24.01        11.15 o
   4  -9   6          5.84        -11.58        14.79 o
  -5  -8   6          3.24          5.57        21.22 o
  -4  -8   6         99.21        109.06        11.68 o
  -3  -8   6        181.49        186.23        12.00 o
  -2  -8   6          2.04          0.16         5.10 o
  -1  -8   6       1813.48       1740.61        32.75 o
   0  -8   6        781.02        732.84        19.88 o
   1  -8   6        220.32        204.50        19.15 o
   2  -8   6        155.31        118.89         9.18 o
   3  -8   6        231.83        262.66        13.68 o
   4  -8   6         94.37         85.68        13.57 o
  -4  -7   6          5.09         -0.62         7.49 o
  -3  -7   6         28.85         32.66         6.43 o
  -2  -7   6        221.67        231.22        11.00 o
  -1  -7   6        511.03        478.78        13.59 o
   0  -7   6          0.29          5.15         3.80 o
   1  -7   6        293.76        248.51         8.19 o
   2  -7   6        720.90        705.46        14.88 o
   3  -7   6        190.57        203.59        16.84 o
   4  -7   6        109.51        119.62        15.97 o
   5  -7   6         34.99         43.09        21.87 o
  -4  -6   6         38.02         39.75         8.75 o
  -3  -6   6        167.06        178.63         9.95 o
  -2  -6   6        100.94        103.03        10.36 o
  -1  -6   6        457.73        461.27        12.91 o
   0  -6   6       2953.10       2907.99        55.97 o
   1  -6   6        855.00        806.03        21.16 o
   2  -6   6         63.90         47.07         5.16 o
   3  -6   6         21.79         15.55         5.48 o
   4  -6   6        155.71        175.79        27.39 o
   5  -6   6         16.45         26.09        17.58 o
  -5  -5   6        124.58        133.56        27.65 o
  -4  -5   6         78.56         71.12        10.96 o
  -3  -5   6          8.29         12.72         4.97 o
  -2  -5   6        461.73        453.27        13.71 o
  -1  -5   6       1026.71       1072.94        19.47 o
   0  -5   6        116.32        104.27         9.77 o
   1  -5   6         18.15         17.51         3.52 o
   2  -5   6        511.90        450.83        10.79 o
   3  -5   6        420.64        395.30        18.37 o
   4  -5   6         10.18         17.76         7.59 o
   5  -5   6         73.42         67.29        14.32 o
  -5  -4   6         11.77          6.10        12.82 o
  -4  -4   6        148.81        144.54        14.56 o
  -3  -4   6         57.45         65.03        12.98 o
  -2  -4   6        314.40        309.18        10.15 o
  -1  -4   6          8.58         13.01         2.85 o
   0  -4   6         53.77         41.23         2.96 o
   1  -4   6       1368.05       1367.44        23.95 o
   2  -4   6         52.45         56.35         5.00 o
   3  -4   6        557.45        573.04        18.31 o
   4  -4   6        186.37        202.36        12.21 o
   5  -4   6         36.92         21.46         8.94 o
  -5  -3   6        167.97        182.73        21.54 o
  -4  -3   6         23.03         22.75         8.66 o
  -3  -3   6         33.59         37.47         5.71 o
  -2  -3   6        513.82        544.11        10.96 o
  -1  -3   6        437.97        446.19         8.34 o
   0  -3   6       1430.87       1613.35        20.57 o
   1  -3   6         20.15         16.53         2.82 o
   2  -3   6        286.96        279.79         9.04 o
   3  -3   6        431.05        429.55        15.66 o
   4  -3   6         12.33          9.44         5.75 o
   5  -3   6        107.20        127.14        11.82 o
  -5  -2   6          9.46         19.14        11.91 o
  -4  -2   6        136.68        132.81        15.54 o
  -3  -2   6        485.18        467.44        15.06 o
  -2  -2   6        467.70        463.25        11.17 o
  -1  -2   6        120.76        122.95         4.51 o
   0  -2   6         87.43        102.47         3.57 o
   1  -2   6         97.25         92.68         4.50 o
   2  -2   6       1227.39       1184.05        19.38 o
   3  -2   6        237.24        230.99        11.67 o
   4  -2   6        224.76        225.39        12.03 o
   5  -2   6         86.94         84.06        10.31 o
  -5  -1   6        205.30        268.40        32.59 o
  -4  -1   6        370.49        398.32        18.69 o
  -3  -1   6        102.27        101.62         9.87 o
  -2  -1   6        203.08        187.03         8.41 o
  -1  -1   6        134.71        195.44         5.97 o
   0  -1   6        480.76        550.92         9.02 o
   1  -1   6          1.35          0.50         1.88 o
   2  -1   6       1221.84       1220.30        18.39 o
   3  -1   6        371.65        338.24        16.21 o
   4  -1   6        132.32        121.63         9.59 o
   5  -1   6        406.44        455.60        21.25 o
  -5   0   6         35.27         38.16        16.94 o
  -4   0   6          0.57         -3.23         6.81 o
  -3   0   6       1820.99       1872.13        36.84 o
  -2   0   6         25.90         20.32         5.40 o
  -1   0   6        677.19        848.36        17.58 o
   0   0   6        565.68        649.69        11.95 o
   1   0   6       3508.68       3956.32        52.80 o
   2   0   6        718.74        704.61        12.41 o
   3   0   6        161.97        169.22         8.88 o
   4   0   6        246.93        269.49        11.83 o
   5   0   6         87.15        124.42        11.19 o
  -5   1   6         48.54         19.72        16.51 o
  -4   1   6        540.58        491.94        24.41 o
  -3   1   6        497.74        464.78        15.10 o
  -2   1   6         37.33         45.10         5.71 o
  -1   1   6       1715.63       2034.89        35.09 o
   0   1   6         20.50         35.10         5.30 o
   1   1   6       1280.53       1394.52        24.91 o
   2   1   6       1673.29       1664.91        21.85 o
   3   1   6        195.18        199.43         9.29 o
   4   1   6        449.97        443.47        18.87 o
   5   1   6        146.78        153.87        12.16 o
  -5   2   6         17.96         28.30        16.72 o
  -4   2   6          0.09          3.86        10.50 o
  -3   2   6       1020.63       1059.87        49.09 o
  -2   2   6        795.41        856.30        34.73 o
  -1   2   6         82.03        111.99         8.88 o
   0   2   6        227.24        294.35        10.02 o
   1   2   6       3219.89       3458.02        75.24 o
   2   2   6       1101.79       1041.91        16.35 o
   3   2   6        295.88        246.48        20.63 o
   4   2   6        823.50        915.72        22.70 o
   5   2   6         53.44         64.97        15.47 o
  -5   3   6          9.88         -5.79        13.72 o
  -4   3   6        368.85        347.56        41.91 o
  -3   3   6         42.16         46.68         9.06 o
  -2   3   6         62.92         77.57         8.48 o
  -1   3   6       1960.22       2277.17        36.82 o
   0   3   6       7324.10       9859.09       198.01 o
   1   3   6       1032.38        974.76        33.25 o
   2   3   6         35.17         31.30         3.15 o
   3   3   6       1543.42       1582.43        26.55 o
   4   3   6        230.93        253.49        11.25 o
   5   3   6         32.71         21.11         9.79 o
  -5   4   6        125.92        132.06        25.08 o
  -4   4   6          5.83         21.87         9.08 o
  -3   4   6         69.53         67.15        10.00 o
  -2   4   6       3138.29       3334.27       104.51 o
  -1   4   6        874.18        964.72        23.62 o
   0   4   6        337.07        443.30        14.08 o
   1   4   6        870.71        886.87        20.30 o
   2   4   6        895.88        913.67        27.38 o
   3   4   6        585.76        586.97        13.85 o
   4   4   6        216.62        226.46        12.16 o
   5   4   6        163.41        195.90        21.31 o
  -5   5   6          6.70         12.86        16.29 o
  -4   5   6        301.31        334.83        26.58 o
  -3   5   6        199.23        210.18        15.60 o
  -2   5   6         48.27         44.87         6.42 o
  -1   5   6         45.05         49.11         3.72 o
   0   5   6       3188.22       3674.40        50.58 o
   1   5   6       1345.13       1360.17        25.33 o
   2   5   6        193.79        194.08         8.50 o
   3   5   6       2932.06       3028.27        45.95 o
   4   5   6        324.23        319.67        16.43 o
   5   5   6         95.65         84.94        16.71 o
  -5   6   6         79.36         30.66        17.79 o
  -4   6   6          5.37          1.71         8.41 o
  -3   6   6          0.22          3.00         6.82 o
  -2   6   6        501.70        513.76        46.63 o
  -1   6   6       3658.89       4093.80        53.73 o
   0   6   6        643.48        633.96        12.84 o
   1   6   6        323.45        329.63         9.46 o
   2   6   6       2782.47       2660.67        52.23 o
   3   6   6        429.94        469.31        20.00 o
   4   6   6         18.38         17.76         6.89 o
   5   6   6         31.34         31.44        24.55 o
  -5   7   6          1.27          5.79        14.79 o
  -4   7   6         44.71         54.33        11.24 o
  -3   7   6        518.24        594.01        20.75 o
  -2   7   6        725.25        751.05        26.05 o
  -1   7   6          9.65          9.79         3.68 o
   0   7   6         11.02          3.54         2.41 o
   1   7   6       1006.91        921.52        20.08 o
   2   7   6        403.12        391.80        14.65 o
   3   7   6        656.89        666.19        51.26 o
   4   7   6        546.52        618.11        22.89 o
   5   7   6        114.45        104.62        22.94 o
  -5   8   6        144.83        159.71        28.73 o
  -4   8   6         31.33         32.44         7.32 o
  -3   8   6         14.69         10.91         5.33 o
  -2   8   6          3.54          2.77         4.65 o
  -1   8   6        947.46       1024.25        58.15 o
   0   8   6        547.97        612.27        13.88 o
   1   8   6        201.94        179.84         8.84 o
   2   8   6       1647.87       1668.45        37.00 o
   3   8   6        763.96        845.70        25.45 o
   4   8   6          8.08          6.72         8.59 o
   5   8   6         39.10         32.37        18.87 o
  -4   9   6         10.07         -0.72        10.08 o
  -3   9   6         53.84         51.57         8.22 o
  -2   9   6        423.07        518.12        23.09 o
  -1   9   6        114.79        122.96         9.62 o
   0   9   6        325.18        325.32        12.10 o
   1   9   6        716.57        708.33        20.50 o
   2   9   6        424.98        449.88        17.01 o
   3   9   6          3.09          2.40         8.48 o
   4   9   6        308.49        359.76        23.57 o
   5   9   6         71.59         83.01        18.11 o
  -4  10   6        150.69        166.14        24.65 o
  -3  10   6        167.93        208.54        17.75 o
  -2  10   6          6.41         10.21         5.80 o
  -1  10   6         60.42         57.62         8.62 o
   0  10   6        651.32        669.66        15.95 o
   1  10   6        185.19        212.51        11.91 o
   2  10   6         23.98         24.11         9.93 o
   3  10   6        196.70        243.01        19.02 o
   4  10   6         46.75         74.70        14.68 o
   5  10   6        193.18        166.78        28.51 o
  -4  11   6          9.88         14.36        12.65 o
  -3  11   6         49.92         38.47        10.06 o
  -2  11   6         89.17         99.19        12.87 o
  -1  11   6         95.46        105.70        11.75 o
   0  11   6         30.73         32.03         5.80 o
   1  11   6        475.76        482.51        18.05 o
   2  11   6        364.91        347.49        27.14 o
   3  11   6          1.68          6.47         9.85 o
   4  11   6        129.91        153.26        18.19 o
   5  11   6         78.23        112.76        27.01 o
  -3  12   6         70.89         84.89        18.44 o
  -2  12   6          3.20          0.10         5.86 o
  -1  12   6        135.09        158.47        12.57 o
   0  12   6        470.88        467.36        17.48 o
   1  12   6        167.50        180.42        15.59 o
   2  12   6         22.63         25.69        10.18 o
   3  12   6         47.89         38.59        16.72 o
   4  12   6         81.76        119.62        26.15 o
   5  12   6          3.87         18.87        20.37 o
  -3  13   6         22.52         21.01        13.08 o
  -2  13   6        171.97        166.22        22.19 o
  -1  13   6        148.85        155.21        12.53 o
   0  13   6          9.28         17.21         7.96 o
   1  13   6        150.47        154.68        15.15 o
   2  13   6         65.48         74.49        15.54 o
   3  13   6         48.14         36.87        17.36 o
   4  13   6         32.11         43.30        19.94 o
  -2  14   6          7.39          7.29        10.08 o
  -1  14   6         75.70         75.48        10.05 o
   0  14   6        212.86        229.80        17.27 o
   1  14   6        178.65        180.68        27.01 o
   2  14   6          3.12          0.71        10.15 o
   3  14   6        113.02        141.06        24.01 o
   4  14   6         52.02         79.10        24.87 o
  -2  15   6         28.01         14.15        12.01 o
  -1  15   6        166.48        132.75        29.80 o
   0  15   6         22.25         23.88        13.93 o
   1  15   6        221.87        246.96        29.37 o
   2  15   6        139.08        137.06        20.26 o
   3  15   6         54.40         77.60        22.94 o
  -1  16   6          0.16          7.34         9.86 o
   0  16   6        112.02        149.75        17.27 o
   1  16   6        117.14        154.35        24.87 o
   2  16   6          1.81         -4.50        16.94 o
   0  17   6         29.99         27.01        15.44 o
  -1 -14   7         54.47         16.72        19.08 o
   0 -14   7          8.50         -1.51        12.12 o
   1 -14   7         38.00         42.45        18.87 o
   2 -14   7        108.33        136.99        25.51 o
  -2 -13   7         53.04         42.66        21.44 o
  -1 -13   7         78.65         73.31        11.19 o
   0 -13   7         95.06         98.50        27.44 o
   1 -13   7          9.88          2.14        16.29 o
   2 -13   7         73.12         96.90        22.51 o
  -2 -12   7         63.05         62.51        11.49 o
  -1 -12   7        109.45         98.66         9.90 o
   0 -12   7         76.42         75.65         8.81 o
   1 -12   7          1.88          3.47         7.38 o
   2 -12   7         97.38        144.11        16.35 o
  -3 -11   7         48.54         51.32        11.21 o
  -2 -11   7        220.26        259.03        16.16 o
  -1 -11   7          1.48          2.43         7.51 o
   0 -11   7         72.38         73.45         8.19 o
   1 -11   7        113.52        120.49        10.63 o
   2 -11   7          4.56          6.51         7.08 o
   3 -11   7         12.31         11.79        13.72 o
  -4 -10   7         27.19         35.37        19.94 o
  -3 -10   7         29.18         34.50         8.68 o
  -2 -10   7         26.15         25.85         8.68 o
  -1 -10   7        252.99        263.09        14.56 o
   0 -10   7         25.50         29.03         6.36 o
   1 -10   7          1.04         -0.17         5.80 o
   2 -10   7         94.30        104.83         9.81 o
   3 -10   7        116.84        133.31        13.99 o
   4 -10   7          6.52          5.79        16.08 o
  -4  -9   7         47.82         49.66        24.22 o
  -3  -9   7        106.19        126.01        11.24 o
  -2  -9   7        325.11        330.88        21.38 o
  -1  -9   7        185.08        192.39        15.29 o
   0  -9   7         12.11         18.00         5.32 o
   1  -9   7        400.88        377.01        14.65 o
   2  -9   7         27.53         21.96         6.46 o
   3  -9   7          7.64          9.36         8.17 o
   4  -9   7         39.05         51.02        18.44 o
  -4  -8   7         54.34         57.24        10.74 o
  -3  -8   7         85.94         75.07         8.20 o
  -2  -8   7          0.93          7.03         5.04 o
  -1  -8   7         43.65         58.31        10.16 o
   0  -8   7        550.52        494.09        14.42 o
   1  -8   7        152.51        133.01        19.58 o
   2  -8   7        197.24        174.37        12.57 o
   3  -8   7        197.43        205.87        22.40 o
   4  -8   7         48.56         59.69        14.15 o
  -5  -7   7         12.13         16.72        23.37 o
  -4  -7   7         24.11         14.97         8.73 o
  -3  -7   7        316.93        291.47        22.81 o
  -2  -7   7        323.43        315.57        18.37 o
  -1  -7   7        584.49        603.82        18.47 o
   0  -7   7         91.71        103.51         9.34 o
   1  -7   7        411.08        397.30        14.14 o
   2  -7   7        377.59        389.50        12.08 o
   3  -7   7          2.04         -5.70         5.70 o
   4  -7   7         51.89         49.44        12.02 o
  -5  -6   7         22.22          8.15        21.87 o
  -4  -6   7        221.61        231.57        15.21 o
  -3  -6   7        136.88        128.18        11.17 o
  -2  -6   7        122.01        110.35         7.68 o
  -1  -6   7         76.02         91.17         7.66 o
   0  -6   7       1752.87       1720.89        36.45 o
   1  -6   7        464.29        418.05        10.61 o
   2  -6   7        230.72        209.35        17.39 o
   3  -6   7        175.51        192.10        11.62 o
   4  -6   7        105.40        120.86        14.14 o
   5  -6   7          0.26          4.39        12.96 o
  -5  -5   7         27.31         42.88        22.51 o
  -4  -5   7         36.13         25.10         8.39 o
  -3  -5   7        169.18        163.61        16.87 o
  -2  -5   7        295.19        311.53         9.97 o
  -1  -5   7        876.96        899.96        16.23 o
   0  -5   7         23.90         22.81         3.63 o
   1  -5   7        940.12        946.67        19.05 o
   2  -5   7        789.14        717.98        16.44 o
   3  -5   7          8.76          6.30         7.61 o
   4  -5   7         38.82         27.38         8.83 o
   5  -5   7        135.97        177.79        15.19 o
  -4  -4   7        116.06        140.68        14.11 o
  -3  -4   7        291.32        328.24        12.29 o
  -2  -4   7         74.46         73.90         5.27 o
  -1  -4   7       2337.64       2532.58        30.77 o
   0  -4   7       1446.68       1555.64        24.75 o
   1  -4   7       2329.95       2385.18        53.03 o
   2  -4   7          0.20         -0.98         3.53 o
   3  -4   7        261.24        276.21        15.90 o
   4  -4   7        146.77        158.10        10.93 o
   5  -4   7         42.36         51.86        10.98 o
  -5  -3   7        106.14        151.99        26.80 o
  -4  -3   7        130.71        138.53        13.91 o
  -3  -3   7        125.32        121.90        11.01 o
  -2  -3   7        669.94        758.00        15.10 o
  -1  -3   7       1220.80       1258.63        17.36 o
   0  -3   7       1106.02       1213.02        15.84 o
   1  -3   7        365.78        393.00        10.58 o
   2  -3   7       1008.72        958.13        17.34 o
   3  -3   7        358.36        355.30        12.56 o
   4  -3   7         39.29         24.71         7.05 o
   5  -3   7         77.12         90.19        10.73 o
  -5  -2   7          7.37         -3.50        11.27 o
  -4  -2   7          2.93          4.85         8.52 o
  -3  -2   7        374.76        396.45        14.46 o
  -2  -2   7        677.04        710.93        16.18 o
  -1  -2   7          1.66          3.08         2.27 o
   0  -2   7       2710.88       3139.52        35.38 o
   1  -2   7       1248.34       1381.03        21.83 o
   2  -2   7        151.16        150.66         6.05 o
   3  -2   7        208.28        197.03        10.00 o
   4  -2   7        404.05        404.90        20.30 o
   5  -2   7         70.61         85.63        18.38 o
  -5  -1   7         11.56         15.61        11.97 o
  -4  -1   7        218.23        207.69        19.23 o
  -3  -1   7        145.98        128.93         9.64 o
  -2  -1   7       1373.06       1497.68        30.13 o
  -1  -1   7       2060.44       2468.39        37.07 o
   0  -1   7        443.93        559.81        15.93 o
   1  -1   7         65.63         73.61         7.02 o
   2  -1   7        757.65        741.51        14.42 o
   3  -1   7        367.17        361.92        13.35 o
   4  -1   7        109.32         95.78         8.61 o
   5  -1   7         28.01         29.37         9.21 o
  -5   0   7         17.49         38.80        18.44 o
  -4   0   7          5.14          2.09         7.32 o
  -3   0   7        250.60        260.00        13.97 o
  -2   0   7        776.91        734.50        17.69 o
  -1   0   7        663.48        714.38        30.74 o
   0   0   7        511.42        667.17        11.71 o
   1   0   7       2132.10       2316.26        35.68 o
   2   0   7         58.93         51.43         4.43 o
   3   0   7        224.95        208.71        10.33 o
   4   0   7        301.63        325.37        13.14 o
   5   0   7          8.99          7.88         7.96 o
  -5   1   7          7.43         19.08        16.29 o
  -4   1   7        174.00        190.24        18.56 o
  -3   1   7        755.01        756.55        20.41 o
  -2   1   7        313.92        342.22        12.87 o
  -1   1   7       2035.67       2368.21        47.32 o
   0   1   7        486.29        633.67        20.39 o
   1   1   7       1330.30       1518.30        24.90 o
   2   1   7        524.03        500.80        11.52 o
   3   1   7        322.79        307.64        11.52 o
   4   1   7         28.28         14.15         5.97 o
   5   1   7         21.89         10.49         8.23 o
  -5   2   7         47.74         16.29        16.72 o
  -4   2   7          4.28          9.93         8.94 o
  -3   2   7          7.47         15.22        10.50 o
  -2   2   7       1539.95       1759.27        37.25 o
  -1   2   7         14.71          6.78         4.48 o
   0   2   7       1061.06       1556.41        39.94 o
   1   2   7       1382.88       1463.31        30.09 o
   2   2   7        768.08        750.99        14.65 o
   3   2   7          0.45          1.91         4.58 o
   4   2   7         94.57        118.69        22.40 o
   5   2   7         21.65         12.28         8.30 o
  -5   3   7         54.44         31.51        18.22 o
  -4   3   7        189.51        183.39        17.30 o
  -3   3   7        291.71        298.24        28.73 o
  -2   3   7        686.74        720.53        33.23 o
  -1   3   7        130.56        159.25         9.81 o
   0   3   7       2222.18       2965.57        54.48 o
   1   3   7        715.73        851.57        20.27 o
   2   3   7        148.80        146.71         7.61 o
   3   3   7       1059.44       1069.44        23.16 o
   4   3   7        235.47        211.31        13.72 o
   5   3   7          0.97          3.50         9.97 o
  -5   4   7         56.36         51.02        19.94 o
  -4   4   7          0.72          1.50         8.30 o
  -3   4   7          5.46         15.48         7.34 o
  -2   4   7        476.07        517.92        16.70 o
  -1   4   7       1101.26       1273.67        24.06 o
   0   4   7       2090.90       2602.99        41.87 o
   1   4   7        858.18        918.58        27.23 o
   2   4   7        522.07        509.70        13.28 o
   3   4   7        242.97        228.07        10.70 o
   4   4   7          2.14          1.62         5.09 o
   5   4   7        184.54        203.62        16.64 o
  -5   5   7         56.03         78.03        21.87 o
  -4   5   7         11.81          8.53         9.97 o
  -3   5   7        424.74        466.39        40.41 o
  -2   5   7         34.41         48.79         7.41 o
  -1   5   7        949.32       1138.82        22.78 o
   0   5   7       1650.54       1822.48        27.95 o
   1   5   7        312.98        317.24        12.02 o
   2   5   7        573.42        570.32        14.23 o
   3   5   7        321.07        389.54        16.03 o
   4   5   7        208.21        230.30        11.66 o
   5   5   7          2.58          2.14        13.61 o
  -5   6   7         35.32         13.08        16.51 o
  -4   6   7         23.78         17.71         9.67 o
  -3   6   7        120.00        114.89        15.65 o
  -2   6   7        489.48        519.14        21.89 o
  -1   6   7       1644.70       1854.92        30.35 o
   0   6   7        369.44        430.45        13.18 o
   1   6   7        292.81        287.21        10.01 o
   2   6   7       1632.39       1565.00        37.66 o
   3   6   7        133.05        121.35        11.72 o
   4   6   7         14.61         10.77         7.31 o
   5   6   7        122.01        123.48        25.51 o
  -5   7   7          6.60         12.86        16.29 o
  -4   7   7         63.67         76.29        10.77 o
  -3   7   7        193.77        176.09        20.15 o
  -2   7   7        206.32        210.30        15.07 o
  -1   7   7       1254.70       1476.26        29.35 o
   0   7   7        957.13       1118.32        19.87 o
   1   7   7       1011.12       1048.85        21.77 o
   2   7   7       1035.85       1104.94        32.88 o
   3   7   7         98.21        105.57        12.56 o
   4   7   7        706.16        790.64        26.66 o
  -5   8   7          3.24         -2.14        16.29 o
  -4   8   7         69.29         67.54         9.40 o
  -3   8   7         37.05         35.68        12.30 o
  -2   8   7       1368.04       1369.82        67.96 o
  -1   8   7        848.66        956.86        29.79 o
   0   8   7         20.17         21.16         4.11 o
   1   8   7       1735.04       1841.31        34.35 o
   2   8   7        612.75        637.87        19.70 o
   3   8   7        738.70        775.84        30.09 o
   4   8   7         45.02         35.53        10.10 o
   5   8   7         40.59         35.59        20.79 o
  -4   9   7         89.52         92.36        12.05 o
  -3   9   7        432.25        423.91        16.63 o
  -2   9   7        322.70        383.77        20.46 o
  -1   9   7         99.63         86.80        18.33 o
   0   9   7        611.52        674.38        14.33 o
   1   9   7        853.37        882.83        20.68 o
   2   9   7         50.98         43.04         7.52 o
   3   9   7        102.25        132.45        14.77 o
   4   9   7        399.51        493.83        44.38 o
   5   9   7         91.69         75.25        26.15 o
  -4  10   7         51.67         64.10        18.44 o
  -3  10   7         25.32         30.18         7.57 o
  -2  10   7        594.99        614.57        21.86 o
  -1  10   7        642.37        755.96        27.62 o
   0  10   7        764.77        802.65        20.65 o
   1  10   7       1513.20       1658.43        47.22 o
   2  10   7        425.40        480.98        18.92 o
   3  10   7        467.15        516.58        64.10 o
   4  10   7        140.66        137.17        17.57 o
   5  10   7          1.05         13.72        20.79 o
  -3  11   7        419.26        377.32        31.08 o
  -2  11   7        226.83        244.22        17.20 o
  -1  11   7         18.65         10.88         6.54 o
   0  11   7        796.28        834.83        53.06 o
   1  11   7        534.28        568.07        24.71 o
   2  11   7        126.88        129.09        11.66 o
   3  11   7          0.68         -0.80         9.55 o
   4  11   7         92.08        136.95        39.23 o
   5  11   7        201.95        150.71        29.16 o
  -3  12   7         62.05         76.10        17.79 o
  -2  12   7         29.48         20.11         8.12 o
  -1  12   7        542.89        580.63        26.15 o
   0  12   7        383.15        419.50        21.22 o
   1  12   7         25.30         16.75         7.58 o
   2  12   7        208.97        233.10        14.84 o
   3  12   7        185.09        207.34        19.76 o
   4  12   7          4.04          5.09        12.42 o
  -3  13   7         28.65         42.23        15.44 o
  -2  13   7        190.67        199.91        18.56 o
  -1  13   7        113.06        123.99        11.77 o
   0  13   7        519.44        520.41        30.76 o
   1  13   7        290.70        329.60        33.76 o
   2  13   7        126.87        117.77        15.65 o
   3  13   7          0.73         13.72        16.51 o
   4  13   7         14.85         -1.29        19.29 o
  -2  14   7          0.99         -9.00         9.00 o
  -1  14   7        243.07        250.08        17.61 o
   0  14   7        221.72        221.18        17.86 o
   1  14   7         64.28         63.77        12.32 o
   2  14   7          0.48          2.80        10.30 o
   3  14   7         96.79         96.68        22.72 o
   4  14   7         34.52         32.16        20.79 o
  -1  15   7        114.87        112.89        15.44 o
   0  15   7          4.82          6.93         9.37 o
   1  15   7         50.69         59.09        13.95 o
   2  15   7        143.64        153.21        18.10 o
   3  15   7          6.16          2.36        18.65 o
  -1  16   7        100.45         95.27        23.05 o
   0  16   7        113.39        105.66        18.65 o
   1  16   7         58.87        106.76        24.01 o
  -1 -13   8         53.76         48.33        13.86 o
   0 -13   8        234.60        299.80        42.98 o
   1 -13   8         40.76         51.02        19.29 o
   2 -13   8          2.41         18.65        18.87 o
  -2 -12   8         87.69         97.59        12.67 o
  -1 -12   8         33.09         18.64         9.37 o
   0 -12   8          4.93          1.65         7.04 o
   1 -12   8         75.75         87.42        24.33 o
   2 -12   8        211.05        268.61        30.01 o
  -2 -11   8         37.68         56.75        15.90 o
  -1 -11   8         26.00         27.62         8.79 o
   0 -11   8        194.28        192.38        19.18 o
   1 -11   8        409.88        454.37        18.26 o
   2 -11   8          0.09         -7.41         7.41 o
  -3 -10   8         32.53         31.58         8.95 o
  -2 -10   8         71.14         69.67         9.10 o
  -1 -10   8        246.50        223.33        12.04 o
   0 -10   8        138.21        123.66        10.80 o
   1 -10   8         23.14         22.28         7.19 o
   2 -10   8        341.83        332.74        21.72 o
   3 -10   8        118.78        104.94        13.34 o
  -4  -9   8         25.60         11.58        19.94 o
  -3  -9   8        149.52        149.14        11.06 o
  -2  -9   8         40.86         29.26         9.47 o
  -1  -9   8         18.23          8.95         6.00 o
   0  -9   8        115.28        110.13         9.94 o
   1  -9   8        264.92        250.93        17.66 o
   2  -9   8         56.33         65.34         8.96 o
   3  -9   8         38.14         29.78         9.97 o
   4  -9   8        260.98        353.93        32.16 o
  -4  -8   8        243.98        196.20        33.98 o
  -3  -8   8         27.54         14.49         6.89 o
  -2  -8   8         83.39         75.69         9.09 o
  -1  -8   8          7.08          7.54         5.25 o
   0  -8   8        470.20        406.88        30.72 o
   1  -8   8          0.80         -3.44         6.15 o
   2  -8   8        220.37        212.50        12.09 o
   3  -8   8        584.78        655.70        24.86 o
   4  -8   8         11.47         12.05        11.41 o
   5  -8   8         43.41         42.88        22.51 o
  -4  -7   8          6.71         15.52         9.48 o
  -3  -7   8        199.16        212.56        11.88 o
  -2  -7   8        200.99        205.41        10.51 o
  -1  -7   8         89.36         66.59         7.18 o
   0  -7   8         51.66         43.44         7.55 o
   1  -7   8        477.68        419.76        31.62 o
   2  -7   8        257.47        246.74        14.85 o
   3  -7   8         12.42          7.04         6.52 o
   4  -7   8        104.10        102.71        14.68 o
   5  -7   8         65.98         39.87        21.87 o
  -5  -6   8         21.66         42.66        23.37 o
  -4  -6   8        252.03        278.82        16.58 o
  -3  -6   8        199.31        172.27        10.70 o
  -2  -6   8          5.15          4.68         4.51 o
  -1  -6   8         95.40        102.07         6.93 o
   0  -6   8        221.95        217.00         9.62 o
   1  -6   8         44.12         21.53         5.63 o
   2  -6   8        253.50        229.55        11.47 o
   3  -6   8        776.29        824.37        23.07 o
   4  -6   8        102.39        141.87        16.01 o
   5  -6   8          5.16         28.08        19.08 o
  -5  -5   8         49.46         64.96        24.44 o
  -4  -5   8         25.25         17.88         9.83 o
  -3  -5   8        181.25        188.08        12.69 o
  -2  -5   8        188.58        204.64         8.78 o
  -1  -5   8         88.35         91.93         6.47 o
   0  -5   8          2.28          4.32         2.99 o
   1  -5   8        378.16        386.74        10.36 o
   2  -5   8        918.09        973.57        23.32 o
   3  -5   8         11.36         12.04        13.29 o
   4  -5   8        241.91        251.94        14.82 o
   5  -5   8         37.32         29.98        11.33 o
  -5  -4   8         24.30         23.15        21.65 o
  -4  -4   8        116.39        132.93        14.47 o
  -3  -4   8        149.31        161.94        10.10 o
  -2  -4   8        129.35        108.30         6.79 o
  -1  -4   8        843.73        912.39        15.78 o
   0  -4   8        159.09        188.03         6.32 o
   1  -4   8          7.06          5.95         3.28 o
   2  -4   8         77.73         70.95         6.07 o
   3  -4   8        476.67        507.03        17.58 o
   4  -4   8        162.28        170.90        17.60 o
   5  -4   8          6.21         16.72         9.90 o
  -5  -3   8        133.82        136.77        31.08 o
  -4  -3   8          0.71          1.30         9.40 o
  -3  -3   8         19.84         15.54         6.32 o
  -2  -3   8        810.20        864.91        17.04 o
  -1  -3   8         10.35          4.43         2.87 o
   0  -3   8         15.34         14.37         2.54 o
   1  -3   8        197.44        208.45         8.13 o
   2  -3   8        430.99        440.62        12.40 o
   3  -3   8        145.09        149.03        11.48 o
   4  -3   8        234.10        236.55        12.63 o
   5  -3   8        211.43        277.77        17.01 o
  -5  -2   8         11.83         16.07        13.85 o
  -4  -2   8        121.41        120.61        16.36 o
  -3  -2   8         87.10         77.04         8.52 o
  -2  -2   8         82.09         89.28         7.75 o
  -1  -2   8        217.41        230.30         8.36 o
   0  -2   8       3903.15       4603.53        53.88 o
   1  -2   8        494.29        510.59        10.49 o
   2  -2   8          8.80          5.21         3.42 o
   3  -2   8        784.84        808.73        22.23 o
   4  -2   8        243.39        285.66        17.73 o
   5  -2   8         22.42         23.81        10.52 o
  -5  -1   8         69.35         82.45        16.37 o
  -4  -1   8          1.23         -6.18         9.63 o
  -3  -1   8         50.88         45.16         8.09 o
  -2  -1   8       1143.91       1206.89        45.03 o
  -1  -1   8       1310.91       1623.39        30.12 o
   0  -1   8         71.33         85.61         6.79 o
   1  -1   8        678.23        675.59        13.39 o
   2  -1   8       1099.37       1097.85        21.50 o
   3  -1   8        119.81        140.49         9.40 o
   4  -1   8          1.81          1.97         6.20 o
   5  -1   8        136.02        164.44        17.49 o
  -5   0   8          3.88        -10.72        14.58 o
  -4   0   8         61.18         55.39        10.49 o
  -3   0   8        313.78        338.23        19.16 o
  -2   0   8         62.00         69.12         8.11 o
  -1   0   8        377.79        381.16        23.67 o
   0   0   8       1746.61       2255.14        30.96 o
   1   0   8       1125.86       1181.81        19.87 o
   2   0   8         46.96         48.16         5.29 o
   3   0   8        921.24        905.68        36.42 o
   4   0   8        582.42        625.28        17.95 o
   5   0   8        143.22        131.79        26.77 o
  -5   1   8         78.86         65.60        20.79 o
  -4   1   8         47.96         29.37        16.08 o
  -3   1   8        522.24        564.99        20.33 o
  -2   1   8        409.89        435.24        13.91 o
  -1   1   8       3551.79       4508.74        72.66 o
   0   1   8        668.35        905.09        27.13 o
   1   1   8         76.32         76.58         5.71 o
   2   1   8       2646.90       2506.59        40.93 o
   3   1   8       1343.86       1349.87        27.24 o
   4   1   8         21.57         27.74         8.29 o
   5   1   8          2.10         -6.30         8.18 o
  -5   2   8         19.28         23.37        17.36 o
  -4   2   8        105.24         95.75        14.17 o
  -3   2   8        287.07        300.13        25.73 o
  -2   2   8        321.29        361.25        14.52 o
  -1   2   8         59.84         64.16         6.83 o
   0   2   8       1504.86       2018.74        50.70 o
   1   2   8       3192.58       3615.37        66.01 o
   2   2   8        227.73        239.11        16.14 o
   3   2   8         78.49         87.19         7.84 o
   4   2   8        464.40        504.00        17.08 o
   5   2   8        248.00        293.00        16.06 o
  -5   3   8         39.85         62.81        19.51 o
  -4   3   8        269.40        270.39        20.38 o
  -3   3   8         54.25         62.17        15.01 o
  -2   3   8        564.14        575.21        23.80 o
  -1   3   8        938.83       1059.44        30.46 o
   0   3   8        842.44       1053.37        20.81 o
   1   3   8          7.14         14.36         5.21 o
   2   3   8       1263.80       1289.96        21.98 o
   3   3   8        767.50        794.12        24.06 o
   4   3   8        435.02        472.67        21.37 o
   5   3   8         45.68         32.47        11.09 o
  -5   4   8         85.32         75.03        23.15 o
  -4   4   8         12.32          4.87         9.52 o
  -3   4   8        410.83        413.77        22.11 o
  -2   4   8         95.03         97.03        10.93 o
  -1   4   8          2.67          5.42         3.12 o
   0   4   8        386.24        423.19        13.89 o
   1   4   8       3887.84       4177.90        90.61 o
   2   4   8       2512.94       2482.80        41.98 o
   3   4   8         21.62         14.57         5.82 o
   4   4   8         83.32         94.82         9.52 o
   5   4   8        194.21        220.52        21.33 o
  -5   5   8         25.20          4.07        15.86 o
  -4   5   8        181.17        201.65        19.55 o
  -3   5   8        483.42        489.83        24.40 o
  -2   5   8          0.73          2.06         4.78 o
  -1   5   8        502.29        567.85        19.71 o
   0   5   8        973.35       1057.92        24.16 o
   1   5   8        446.38        504.21        15.71 o
   2   5   8        720.36        678.41        16.46 o
   3   5   8         26.68         17.53         8.56 o
   4   5   8        341.87        383.26        13.91 o
   5   5   8          7.09         29.37        19.94 o
  -5   6   8         43.78         56.81        20.37 o
  -4   6   8        107.58        109.85        14.86 o
  -3   6   8        176.77        172.27        16.20 o
  -2   6   8        789.99        759.42        33.02 o
  -1   6   8         61.75         78.25         6.03 o
   0   6   8         10.74         10.30         3.17 o
   1   6   8        926.54        925.26        23.06 o
   2   6   8        398.53        380.01        14.23 o
   3   6   8        478.88        497.99        23.34 o
   4   6   8         90.51        100.08        10.64 o
   5   6   8         99.58         41.59        21.01 o
  -5   7   8          1.69        -14.15        15.65 o
  -4   7   8        181.08        175.76        15.17 o
  -3   7   8         66.92         54.49        21.44 o
  -2   7   8          5.10         -1.50         9.86 o
  -1   7   8        414.99        411.19        13.10 o
   0   7   8        907.73        994.26        18.90 o
   1   7   8        733.43        700.26        19.84 o
   2   7   8          3.71          1.11         4.44 o
   3   7   8        340.43        328.07        19.85 o
   4   7   8         58.28         89.73        16.65 o
   5   7   8         19.44         23.58        20.79 o
  -4   8   8         76.89         84.20        11.84 o
  -3   8   8         13.03         14.16         9.23 o
  -2   8   8        717.82        700.18        26.75 o
  -1   8   8        348.29        365.77        25.12 o
   0   8   8        111.10        108.09         8.19 o
   1   8   8       1082.91       1071.08        27.11 o
   2   8   8         76.34         46.89         7.28 o
   3   8   8        192.74        187.20        16.67 o
   4   8   8         17.39         22.42         9.86 o
   5   8   8          7.47         34.73        20.15 o
  -4   9   8         55.95         62.38        11.26 o
  -3   9   8        398.61        408.27        19.21 o
  -2   9   8         21.47         31.64         7.11 o
  -1   9   8         43.95         54.64         9.10 o
   0   9   8        886.80        953.72        22.32 o
   1   9   8         15.88         12.85         4.78 o
   2   9   8        153.68        160.89        19.12 o
   3   9   8        297.56        348.23        21.43 o
   4   9   8         32.56         31.05        12.39 o
   5   9   8         55.79         43.73        22.94 o
  -4  10   8          1.08          0.86        10.35 o
  -3  10   8         11.93          1.78         6.38 o
  -2  10   8        276.67        302.05        19.40 o
  -1  10   8        610.37        621.92        31.41 o
   0  10   8          6.91         11.79         5.68 o
   1  10   8        125.23        141.00        11.18 o
   2  10   8        984.80       1068.08        29.44 o
   3  10   8         43.91         40.53        11.67 o
   4  10   8         10.08         -3.26        11.45 o
   5  10   8         12.92          5.36        21.65 o
  -3  11   8        269.10        303.89        28.40 o
  -2  11   8        138.69        113.24        10.97 o
  -1  11   8          4.41          1.35         5.89 o
   0  11   8        807.43        847.49        35.74 o
   1  11   8         14.25          1.38         8.26 o
   2  11   8         97.36         87.38        10.54 o
   3  11   8        115.77        142.27        23.90 o
   4  11   8          6.93          1.36        12.10 o
   5  11   8         10.14         17.79        21.65 o
  -3  12   8         57.72         45.88        16.29 o
  -2  12   8         55.22         50.58        12.97 o
  -1  12   8        797.50        821.33        32.34 o
   0  12   8         17.81         16.08        10.50 o
   1  12   8          0.57          5.02        10.18 o
   2  12   8        704.62        767.11        30.64 o
   3  12   8        224.38        206.88        19.86 o
   4  12   8         39.21         25.86        14.04 o
  -2  13   8        178.84        181.79        25.08 o
  -1  13   8         17.61         22.76         8.43 o
   0  13   8        165.67        185.66        16.90 o
   1  13   8        459.98        458.12        23.87 o
   2  13   8         85.12         85.12        11.34 o
   3  13   8          6.92          5.20        13.61 o
   4  13   8         49.80         22.72        20.37 o
  -2  14   8         30.48         29.58        13.51 o
  -1  14   8        340.47        342.28        17.78 o
   0  14   8        166.16        164.08        25.08 o
   1  14   8          3.33         17.23        11.08 o
   2  14   8         82.89         89.44        14.59 o
   3  14   8         79.21         84.46        22.30 o
  -1  15   8         25.57         22.09        10.39 o
   0  15   8         15.96          6.73        10.02 o
   1  15   8        310.57        367.65        25.51 o
   2  15   8         48.96         35.50        12.79 o
   3  15   8         12.45         16.29        18.87 o
   0  16   8        125.78        104.23        15.80 o
   2  16   8         14.29          6.65        19.51 o
   1 -13   9          7.54        -11.36        18.22 o
  -1 -12   9         56.85         46.23        10.81 o
   0 -12   9          6.53          2.24        11.43 o
   1 -12   9        107.10         75.67        20.37 o
   2 -12   9         49.07         28.94        19.94 o
  -3 -11   9          0.98         -1.72        17.15 o
  -2 -11   9          0.35          3.57         8.98 o
  -1 -11   9        192.96        174.32        18.44 o
   0 -11   9         58.17         68.39        12.58 o
   1 -11   9         94.42         77.52        12.60 o
   2 -11   9         14.99        -11.79        15.86 o
  -3 -10   9         30.37         73.75        22.72 o
  -2 -10   9          4.74         -1.44         8.58 o
  -1 -10   9         41.79         31.98         7.60 o
   0 -10   9          6.67         11.62         7.41 o
   1 -10   9        410.98        373.74        23.80 o
   2 -10   9        116.79        104.81        13.45 o
  -3  -9   9          2.25          4.06         7.81 o
  -2  -9   9         36.42         38.87         8.17 o
  -1  -9   9        332.48        351.87        17.58 o
   0  -9   9        807.69        758.80        22.98 o
   1  -9   9        146.22        164.93        46.63 o
   2  -9   9          0.38         -4.66         9.43 o
   3  -9   9        172.40        187.77        25.94 o
  -4  -8   9          3.72        -16.72        16.72 o
  -3  -8   9          7.16         12.70         7.08 o
  -2  -8   9        516.34        514.86        18.48 o
  -1  -8   9        382.14        367.42        12.47 o
   0  -8   9         56.70         49.35         9.56 o
   1  -8   9        214.68        223.65        12.39 o
   3  -8   9        266.94        239.49        16.77 o
   4  -8   9         30.94         24.74        13.82 o
  -4  -7   9         24.32         15.22        20.58 o
  -3  -7   9         68.70         59.14         8.34 o
  -2  -7   9         47.42         50.88         6.52 o
  -1  -7   9         19.09         15.03         5.13 o
   0  -7   9       1678.87       1640.85        61.94 o
   1  -7   9        424.32        416.83        15.40 o
   2  -7   9         84.79         65.01         8.31 o
   3  -7   9        434.65        472.71        30.23 o
   4  -7   9         92.57        108.30        12.62 o
   5  -7   9         66.19        109.33        25.94 o
  -4  -6   9          7.03          0.31        10.12 o
  -3  -6   9         22.61         23.62         6.95 o
  -2  -6   9        246.28        254.90        10.24 o
  -1  -6   9       2132.57       2132.23        30.18 o
   0  -6   9        138.43        142.31         9.81 o
   1  -6   9         49.66         56.57        12.57 o
   2  -6   9       1113.88       1126.06        27.79 o
   3  -6   9        242.05        245.03        13.19 o
   4  -6   9         68.98         73.99        11.11 o
   5  -6   9         14.16         29.37        20.37 o
  -4  -5   9         15.52         12.22        10.62 o
  -3  -5   9        131.88        127.83        10.01 o
  -2  -5   9        682.72        726.56        16.61 o
  -1  -5   9         29.07         25.63         5.07 o
   0  -5   9       1742.15       1817.10        32.63 o
   1  -5   9       1471.03       1493.81        29.37 o
   2  -5   9        536.71        535.26        14.79 o
   3  -5   9         20.38         22.67         7.66 o
   4  -5   9        119.53        132.50        16.83 o
   5  -5   9         73.91         65.81        21.01 o
  -5  -4   9         27.35         22.51        24.65 o
  -4  -4   9        183.53        206.79        17.94 o
  -3  -4   9         59.96         46.73         8.19 o
  -2  -4   9         28.48         13.25         4.49 o
  -1  -4   9        637.75        609.99        12.49 o
   0  -4   9        971.25       1013.32        15.22 o
   1  -4   9        103.88         90.27         5.73 o
   2  -4   9       1166.33       1187.01        28.99 o
   3  -4   9        540.29        591.83        16.96 o
   4  -4   9        220.29        233.98        15.43 o
   5  -4   9          8.39         21.49        10.91 o
  -5  -3   9          4.64          2.72        14.31 o
  -4  -3   9          0.27         -4.82        10.76 o
  -3  -3   9         75.64         73.88         9.13 o
  -2  -3   9        847.61        923.25        21.90 o
  -1  -3   9        342.27        367.37         9.46 o
   0  -3   9        212.05        215.11         6.60 o
   1  -3   9       4662.73       4881.71        61.13 o
   2  -3   9        557.54        567.88        13.44 o
   3  -3   9         54.64         49.86         6.90 o
   4  -3   9         11.10         14.40         8.02 o
   5  -3   9        130.12        166.80        15.22 o
  -5  -2   9          8.05         12.08        14.31 o
  -4  -2   9        103.98        118.00        17.38 o
  -3  -2   9        696.12        691.79        29.60 o
  -2  -2   9          2.00          5.39         5.30 o
  -1  -2   9        454.15        564.29        17.10 o
   0  -2   9       1322.14       1485.29        22.73 o
   1  -2   9        151.87        176.49         6.86 o
   2  -2   9        525.70        504.19        13.91 o
   3  -2   9        345.89        346.35        12.97 o
   4  -2   9        299.66        334.51        19.99 o
   5  -2   9          9.63          7.69        11.72 o
  -5  -1   9         44.15         22.30        19.08 o
  -4  -1   9         39.44         31.81        12.57 o
  -3  -1   9        160.20        184.30        47.38 o
  -2  -1   9        158.68        188.36        12.16 o
  -1  -1   9        783.83        858.34        17.56 o
   0  -1   9         33.23         36.81         3.84 o
   1  -1   9        951.11       1037.52        18.86 o
   2  -1   9       1260.19       1358.10        25.96 o
   3  -1   9         22.02         14.72         6.49 o
   4  -1   9        122.33        142.71        12.98 o
   5  -1   9        104.49         81.47        14.13 o
  -5   0   9          5.83          0.64        16.29 o
  -4   0   9         34.16         24.99         9.75 o
  -3   0   9        365.87        330.47        20.52 o
  -2   0   9        100.02        131.24        16.01 o
  -1   0   9        680.85        843.65        25.47 o
   0   0   9       2588.13       3169.77        42.32 o
   1   0   9       1315.40       1409.85        23.58 o
   2   0   9        202.95        204.31         9.28 o
   3   0   9        139.37        107.94         9.98 o
   4   0   9        328.95        352.57        26.02 o
   5   0   9         41.01         19.35        12.23 o
  -5   1   9         31.09         18.01        16.72 o
  -4   1   9        173.22        238.17        30.87 o
  -3   1   9        172.90        175.99        14.05 o
  -2   1   9       1241.38       1322.10        28.12 o
  -1   1   9        915.10       1057.20        23.15 o
   0   1   9         48.30         84.12         9.39 o
   1   1   9        125.27        121.03         7.51 o
   2   1   9        315.67        311.68        10.85 o
   3   1   9        552.07        562.56        16.62 o
   4   1   9         17.85         25.50         7.43 o
   5   1   9        129.98        129.31        20.04 o
  -5   2   9          6.50          6.00        15.86 o
  -4   2   9        224.62        158.95        41.91 o
  -3   2   9        298.96        318.78        27.87 o
  -2   2   9        220.78        224.18        18.93 o
  -1   2   9         79.13         89.46         8.17 o
   0   2   9        727.77        931.15        29.33 o
   1   2   9       1102.05       1260.26        28.58 o
   2   2   9          4.84          0.85         4.98 o
   3   2   9        543.52        604.73        19.57 o
   4   2   9        395.68        418.09        22.57 o
   5   2   9         86.35        106.79        16.33 o
  -5   3   9          2.44         13.08        16.94 o
  -4   3   9         39.40         17.16        17.04 o
  -3   3   9          0.18         -9.22         9.65 o
  -2   3   9       2664.20       2936.70        70.11 o
  -1   3   9       1804.48       2115.89        37.31 o
   0   3   9        838.90       1030.74        28.00 o
   1   3   9        827.05        837.09        26.41 o
   2   3   9        440.09        400.11        12.81 o
   3   3   9        655.38        661.53        21.26 o
   4   3   9        274.94        253.11        14.59 o
   5   3   9         15.27         54.96        13.03 o
  -5   4   9          2.12         34.94        20.15 o
  -4   4   9         53.67         34.89        11.75 o
  -3   4   9        846.20        904.65        33.96 o
  -2   4   9        829.70        826.06        31.08 o
  -1   4   9        250.43        285.35        28.94 o
   0   4   9        687.01        814.33        26.07 o
   1   4   9        358.29        355.53        34.84 o
   2   4   9        806.88        854.17        37.19 o
   3   4   9         89.58         95.90         8.74 o
   4   4   9        342.21        352.99        15.27 o
   5   4   9        235.32        280.83        33.44 o
  -5   5   9         51.64         47.38        21.22 o
  -4   5   9         53.27         26.47        11.37 o
  -3   5   9         22.92         19.00        13.83 o
  -2   5   9        478.88        479.32        17.66 o
  -1   5   9       2680.75       3025.22        69.95 o
   0   5   9        661.28        784.45        21.00 o
   1   5   9          4.79          1.49         4.25 o
   2   5   9        667.56        641.77        19.05 o
   3   5   9        923.96        927.99        32.17 o
   4   5   9         89.53         90.37        11.94 o
  -4   6   9          2.29          7.34        10.97 o
  -3   6   9        414.15        438.93        23.65 o
  -2   6   9        580.91        684.76        27.36 o
  -1   6   9         28.72         15.13         6.12 o
   0   6   9       2411.33       2762.80        46.43 o
   1   6   9       1539.08       1652.20        35.96 o
   2   6   9        898.89        862.87        26.68 o
   3   6   9        365.55        340.64        28.94 o
   4   6   9        161.12        207.73        23.37 o
   5   6   9        159.87        156.28        26.15 o
  -4   7   9        191.49        169.28        18.01 o
  -3   7   9        163.60        162.53        16.77 o
  -2   7   9         40.53         46.49        11.68 o
  -1   7   9       1244.87       1296.13        30.35 o
   0   7   9       1070.76       1162.06        24.12 o
   1   7   9        172.74        172.39        10.86 o
   2   7   9         10.14          5.83         5.44 o
   3   7   9        558.93        607.03        29.48 o
   4   7   9        158.50        164.83        34.09 o
   5   7   9          0.01         10.50        19.72 o
  -4   8   9          0.88          3.27         8.07 o
  -3   8   9        119.81        116.82        14.23 o
  -2   8   9        351.38        359.57        20.46 o
  -1   8   9        247.11        244.98        16.44 o
   0   8   9        187.78        200.48        15.05 o
   1   8   9        678.25        685.36        17.99 o
   2   8   9       1167.57       1204.72        30.93 o
   3   8   9         98.91         99.48        24.12 o
   4   8   9         16.76          2.56         9.50 o
   5   8   9        149.47        117.91        27.44 o
  -4   9   9        111.22        124.25        14.51 o
  -3   9   9         97.87        131.93        16.25 o
  -2   9   9          0.41         -7.60         7.82 o
  -1   9   9        284.99        283.38        17.42 o
   0   9   9       1326.01       1356.50        32.24 o
   1   9   9        363.02        367.30        16.10 o
   2   9   9         48.08         28.11         9.59 o
   3   9   9        182.83        162.60        18.22 o
   4   9   9        215.88        231.11        64.53 o
   5   9   9         16.86         46.95        23.80 o
  -4  10   9         40.36         30.44        19.51 o
  -3  10   9         31.13         40.79        11.37 o
  -2  10   9        267.43        338.28        21.15 o
  -1  10   9        424.72        467.26        18.62 o
   0  10   9          1.78          3.94         5.13 o
   1  10   9         86.60         71.45         9.19 o
   2  10   9        500.88        488.38        19.66 o
   3  10   9         49.63         45.88        16.29 o
   4  10   9          0.33         -3.34        11.89 o
   5  10   9        136.80        152.21        31.51 o
  -3  11   9         38.76         48.39        11.72 o
  -2  11   9         56.29         50.69         9.15 o
  -1  11   9         63.62         78.85        13.08 o
   0  11   9         21.45         20.55         6.31 o
   1  11   9        673.03        751.22        34.20 o
   2  11   9         33.90         28.48        11.11 o
   3  11   9         29.89         18.89        14.79 o
   4  11   9        200.87        183.62        41.70 o
  -2  12   9         36.26         47.28        10.53 o
  -1  12   9        189.97        188.67        16.35 o
   0  12   9         81.97         96.66        13.25 o
   1  12   9         17.64         29.39        10.43 o
   2  12   9         43.57         46.08         9.67 o
   3  12   9        203.48        200.42        37.84 o
   4  12   9          9.38          2.57        19.94 o
  -2  13   9         84.25         92.18        19.29 o
  -1  13   9         17.06          8.26         8.15 o
   0  13   9        104.43        128.84        21.01 o
   1  13   9        224.97        222.53        15.74 o
   2  13   9         17.08         14.72         9.81 o
   3  13   9         58.47         43.84        14.70 o
   4  13   9         89.66         91.97        26.15 o
  -1  14   9         24.77         22.29         8.01 o
   0  14   9        174.08        146.89        16.54 o
   1  14   9          9.05         12.39        16.08 o
   2  14   9         54.17         44.27        13.64 o
   3  14   9        142.94        149.63        27.65 o
  -1  15   9          3.49         -3.35         9.96 o
   0  15   9         24.32         36.24        11.64 o
   1  15   9         19.07         40.30        18.44 o
   2  15   9         54.80         28.30        22.62 o
   3  15   9          4.34         38.80        21.87 o
   2  16   9          1.28        -11.15        17.36 o
  -1 -12  10         18.02         15.86        19.08 o
   0 -12  10         37.92         31.51        20.15 o
   1 -12  10         93.41         58.74        20.79 o
  -2 -11  10          5.29          6.65        17.15 o
  -1 -11  10        101.00         84.95        14.26 o
   0 -11  10         30.45         30.44        12.43 o
   1 -11  10         19.72         10.29        17.58 o
  -3 -10  10         19.90         16.51        18.87 o
  -2 -10  10        101.80        107.48        11.97 o
  -1 -10  10         53.20         46.18         8.56 o
   0 -10  10         33.70         27.87         9.60 o
   1 -10  10        113.58        126.34        35.05 o
   2 -10  10         38.39         30.51        12.06 o
   3 -10  10          7.73         -3.86        15.44 o
  -3  -9  10         35.12          9.65        17.58 o
  -2  -9  10         18.00          8.74         8.02 o
  -1  -9  10         26.22         22.71         6.33 o
   0  -9  10        411.46        403.72        20.58 o
   1  -9  10          6.48          8.83         8.90 o
   2  -9  10          4.09          0.60         7.52 o
   3  -9  10         91.62        120.67        23.80 o
   4  -9  10         12.24         31.30        20.58 o
  -3  -8  10         13.74         18.16         8.87 o
  -2  -8  10        112.12         94.44         9.24 o
  -1  -8  10        146.98        137.45         8.88 o
   0  -8  10         21.41          8.04         6.00 o
   1  -8  10        119.76        128.36        11.01 o
   2  -8  10        314.02        284.92        17.51 o
   3  -8  10        110.99         83.18        10.74 o
   4  -8  10          1.43          6.14        12.56 o
  -4  -7  10          1.87         15.01        22.30 o
  -3  -7  10        122.15        116.43        13.44 o
  -2  -7  10          0.78         -3.39         5.68 o
  -1  -7  10        277.01        244.07         9.17 o
   0  -7  10        513.48        527.28        16.24 o
   1  -7  10        172.07        200.95        10.36 o
   2  -7  10         18.82         21.57         7.37 o
   3  -7  10         64.12         52.74         9.02 o
   4  -7  10         22.62         34.28        14.26 o
  -4  -6  10         10.96         -6.65        19.51 o
  -3  -6  10        208.82        189.44        13.94 o
  -2  -6  10         93.86         82.07         7.68 o
  -1  -6  10        736.76        749.12        15.02 o
   0  -6  10         79.77         86.65         6.59 o
   1  -6  10         44.90         40.95         7.27 o
   2  -6  10        680.43        737.27        18.65 o
   3  -6  10          3.71          3.07         7.11 o
   4  -6  10          4.46          5.81         9.63 o
   5  -6  10         38.23         16.94        21.65 o
  -4  -5  10          7.17         19.72        20.37 o
  -3  -5  10         95.41         90.52        19.63 o
  -2  -5  10        184.03        182.78        10.96 o
  -1  -5  10        241.23        209.44         8.43 o
   0  -5  10        419.25        405.22        16.83 o
   1  -5  10       1642.58       1750.05        32.81 o
   2  -5  10        545.19        500.18        15.00 o
   3  -5  10         36.48         38.94         9.94 o
   4  -5  10        175.87        200.61        14.95 o
   5  -5  10          4.76          4.72        20.37 o
  -4  -4  10         83.79         81.17        16.71 o
  -3  -4  10         85.46         62.99        10.88 o
  -2  -4  10       1191.41       1135.79        27.51 o
  -1  -4  10        744.81        791.06        15.28 o
   0  -4  10        712.02        756.75        14.14 o
   1  -4  10        125.83        128.85         9.12 o
   2  -4  10        415.54        432.33        12.51 o
   3  -4  10        346.79        389.36        16.41 o
   4  -4  10          0.43          5.49         8.61 o
   5  -4  10         16.84         49.31        23.15 o
  -4  -3  10        144.02        129.35        18.63 o
  -3  -3  10        341.29        369.38        18.27 o
  -2  -3  10        287.16        297.09        12.60 o
  -1  -3  10         35.09         29.01         4.83 o
   0  -3  10        440.70        498.58        11.79 o
   1  -3  10       3642.87       3865.27        50.35 o
   2  -3  10        250.33        275.55        10.09 o
   3  -3  10         95.39        105.34        10.30 o
   4  -3  10        167.18        181.01        14.51 o
   5  -3  10          4.59         -0.43        18.87 o
  -5  -2  10         64.78         19.72        23.80 o
  -4  -2  10         87.15         85.48        35.80 o
  -3  -2  10        330.16        323.22        17.16 o
  -2  -2  10        737.73        736.39        23.55 o
  -1  -2  10        885.51        988.07        20.15 o
   0  -2  10       1498.18       1635.41        25.23 o
   1  -2  10        310.93        332.60        10.43 o
   2  -2  10        497.14        480.77        16.18 o
   3  -2  10        737.66        818.66        23.29 o
   4  -2  10         10.76         19.89         8.81 o
   5  -2  10          0.34         -9.92         9.92 o
  -4  -1  10         39.04         16.09        13.08 o
  -3  -1  10        665.76        715.14        25.32 o
  -2  -1  10        698.84        788.76        26.97 o
  -1  -1  10        116.12        161.88         8.40 o
   0  -1  10       2035.63       2351.07        33.46 o
   1  -1  10       1302.50       1428.49        24.54 o
   2  -1  10       3159.38       3258.96        70.83 o
   3  -1  10         55.67         47.96         8.63 o
   4  -1  10        137.90        133.62        13.05 o
   5  -1  10         26.86         41.52        11.83 o
  -4   0  10        398.84        385.34        25.90 o
  -3   0  10        244.24        241.43        30.48 o
  -2   0  10         10.63         13.17         6.39 o
  -1   0  10       1202.89       1490.72        30.59 o
   0   0  10       2500.31       3046.51        51.45 o
   1   0  10        110.85        129.70        13.52 o
   2   0  10        149.94        142.87         8.92 o
   3   0  10       1075.30       1162.10        35.54 o
   4   0  10         66.49         61.29         9.31 o
   5   0  10          0.12         11.58        12.13 o
  -4   1  10         66.81         39.02        19.08 o
  -3   1  10        186.88        200.92        30.66 o
  -2   1  10        921.78       1018.53        24.44 o
  -1   1  10       1114.09       1286.02        31.72 o
   0   1  10        341.03        363.78        17.13 o
   1   1  10       1284.90       1373.60        41.15 o
   2   1  10        780.03        868.28        23.59 o
   3   1  10        143.20        152.99        14.25 o
   4   1  10         37.85         35.73         8.63 o
   5   1  10        164.79        208.21        20.36 o
  -4   2  10        215.05        186.29        27.65 o
  -3   2  10        387.98        383.73        31.51 o
  -2   2  10        314.23        339.49        18.52 o
  -1   2  10       1535.72       1885.65        41.12 o
   0   2  10       1845.64       2418.94        61.54 o
   1   2  10        971.00       1005.13        31.28 o
   2   2  10         11.55         19.59         6.67 o
   3   2  10        543.29        585.71        29.16 o
   4   2  10        188.77        219.69        13.14 o
   5   2  10         43.82         28.88        13.72 o
  -4   3  10         49.96         48.30        15.01 o
  -3   3  10          1.63         12.65        12.43 o
  -2   3  10        758.01        857.36        29.72 o
  -1   3  10       1807.98       2107.72        43.87 o
   0   3  10        149.20        168.83        10.73 o
   1   3  10        185.04        158.66        18.97 o
   2   3  10       1019.99       1045.37        26.50 o
   3   3  10         18.75         25.84         7.39 o
   4   3  10          9.92         16.44         8.06 o
   5   3  10         67.24         67.75        15.95 o
  -4   4  10         81.31         99.12        15.88 o
  -3   4  10        444.12        445.34        24.65 o
  -2   4  10        866.89        869.53        29.87 o
  -1   4  10         33.92         14.89         6.95 o
   0   4  10       1350.44       1690.34        44.48 o
   1   4  10        364.70        380.55        14.77 o
   2   4  10         59.71         38.48         6.57 o
   3   4  10        211.50        219.49        11.75 o
   4   4  10        230.86        252.74        16.21 o
   5   4  10         24.54          6.62        14.05 o
  -4   5  10         57.26         60.44        14.02 o
  -3   5  10          3.44         -0.02         8.45 o
  -2   5  10        447.49        506.80        23.26 o
  -1   5  10       2026.49       2257.44        45.91 o
   0   5  10        176.13        200.42        11.95 o
   1   5  10         25.90         22.89         5.85 o
   2   5  10        896.32        839.12        23.29 o
   3   5  10        235.39        227.24        16.32 o
   4   5  10         31.84         27.18        13.29 o
   5   5  10         25.39         21.01        19.29 o
  -4   6  10        142.97        156.29        18.95 o
  -3   6  10        438.89        411.40        23.72 o
  -2   6  10        493.29        487.41        35.03 o
  -1   6  10        510.37        492.08        15.32 o
   0   6  10         64.08         80.00         7.06 o
   1   6  10       1136.46       1177.65        28.83 o
   2   6  10         24.59         27.55         6.90 o
   3   6  10        129.21        116.10        12.75 o
   4   6  10        273.05        314.22        22.35 o
   5   6  10          5.76         35.80        20.15 o
  -4   7  10        117.49        120.77        17.27 o
  -3   7  10         11.81         11.23         9.80 o
  -2   7  10         89.84         89.47         9.52 o
  -1   7  10        815.44        916.73        28.99 o
   0   7  10       1392.04       1389.89        27.88 o
   1   7  10        181.32        173.55        11.22 o
   2   7  10        497.40        507.11        17.99 o
   3   7  10        163.34        170.02        12.86 o
   4   7  10         26.16         26.41        11.74 o
   5   7  10         13.63         10.29        20.15 o
  -4   8  10          6.02          3.98         9.05 o
  -3   8  10        316.39        329.15        21.88 o
  -2   8  10        468.95        493.12        24.22 o
  -1   8  10         19.04         10.41         5.14 o
   0   8  10         35.89         34.51         5.97 o
   1   8  10       1282.69       1304.38        37.57 o
   2   8  10        391.86        408.17        17.61 o
   3   8  10          8.70          2.48         7.65 o
   4   8  10        110.19        105.06        15.88 o
   5   8  10        115.33         97.33        25.51 o
  -4   9  10        106.64        104.15        17.26 o
  -3   9  10         40.58         46.20        14.47 o
  -2   9  10         17.95         12.03         8.33 o
  -1   9  10        295.62        301.16        27.44 o
   0   9  10       1108.24       1116.55        32.02 o
   1   9  10        246.71        257.39        14.63 o
   2   9  10        259.20        224.95        14.79 o
   3   9  10        327.38        338.72        17.97 o
   4   9  10          2.11        -11.32        11.32 o
   5   9  10          9.41         -6.65        22.51 o
  -4  10  10         10.27         25.54        14.79 o
  -3  10  10         80.54         91.25        12.37 o
  -2  10  10        290.61        323.71        29.80 o
  -1  10  10        152.37        137.03        14.68 o
   0  10  10        227.99        228.51        13.92 o
   1  10  10        672.80        688.70        22.85 o
   2  10  10        335.63        340.08        17.31 o
   3  10  10         12.81         20.53         9.11 o
   4  10  10         68.95         63.40        15.20 o
   5  10  10        118.57        132.70        31.73 o
  -3  11  10         93.98         98.80        15.60 o
  -2  11  10         32.98         25.71        15.01 o
  -1  11  10        278.52        259.24        18.71 o
   0  11  10        458.73        453.80        15.98 o
   1  11  10        410.98        436.68        19.49 o
   2  11  10         30.37         34.62         9.25 o
   3  11  10        221.92        265.18        28.19 o
   4  11  10        208.21        274.57        24.25 o
  -3  12  10          1.51         -1.29        16.08 o
  -2  12  10        219.76        201.72        18.77 o
  -1  12  10        220.77        234.97        20.69 o
   0  12  10         67.63         48.45        15.44 o
   1  12  10        292.30        285.51        30.33 o
   2  12  10        191.05        219.72        40.73 o
   3  12  10          8.57         -4.05        11.60 o
   4  12  10         39.55         25.51        23.58 o
  -2  13  10         13.71         16.29        13.29 o
  -1  13  10         51.62         58.12        11.82 o
   0  13  10        407.75        404.10        31.94 o
   1  13  10         95.46         88.51        18.87 o
   2  13  10          0.04         -7.48         8.93 o
   3  13  10        110.69        125.10        18.41 o
   4  13  10         84.86         88.75        26.58 o
  -1  14  10         89.56        104.62        21.01 o
   0  14  10         49.93         50.59        17.15 o
   1  14  10         51.48         30.44        16.94 o
   2  14  10        176.70        201.64        17.12 o
   3  14  10         54.75         34.30        22.08 o
   0  15  10        161.56        162.52        18.77 o
   1  15  10         35.78         59.60        22.51 o
   2  15  10         45.00         71.39        22.30 o
   3  15  10         54.54         37.73        21.65 o
   2  16  10         93.34         94.54        24.87 o
  -2 -11  11         45.45         62.17        22.08 o
  -1 -11  11        126.56        133.98        26.58 o
   0 -11  11        111.93        130.98        24.65 o
   1 -11  11          4.76         -7.50        18.01 o
   2 -11  11         76.19        106.97        22.94 o
   3 -11  11         24.98          7.07        18.87 o
  -2 -10  11        304.32        251.57        21.14 o
  -1 -10  11          6.50          1.87         8.16 o
   0 -10  11        112.10        121.47        27.01 o
   1 -10  11        397.93        406.24        34.94 o
   2 -10  11         44.58         26.37        16.08 o
   3 -10  11          1.81         18.22        19.08 o
  -3  -9  11         72.26         94.97        25.94 o
  -2  -9  11         32.29         21.82         9.13 o
  -1  -9  11        226.79        201.62        11.06 o
   0  -9  11         50.61         45.62         8.39 o
   1  -9  11          3.58          8.42         7.70 o
   2  -9  11        111.88        160.35        23.37 o
   3  -9  11         97.25        118.55        23.15 o
  -3  -8  11         79.46         72.24        23.80 o
  -2  -8  11        300.51        315.03        16.09 o
  -1  -8  11        110.03        104.82         7.51 o
   0  -8  11          8.18          1.24         6.27 o
   1  -8  11        349.58        333.84        16.69 o
   2  -8  11        286.99        309.40        18.86 o
   3  -8  11          2.30         -6.26         8.08 o
   4  -8  11          1.19         -6.65        18.87 o
  -3  -7  11        194.29        167.23        14.14 o
  -2  -7  11         13.62         16.89         7.14 o
  -1  -7  11        430.63        407.87        15.37 o
   0  -7  11        261.10        262.08        11.50 o
   1  -7  11        133.10        119.42         9.90 o
   2  -7  11         43.83         36.82        12.97 o
   3  -7  11         15.53         20.82         8.55 o
   4  -7  11        124.06        120.05        24.01 o
  -4  -6  11         60.35         43.09        24.44 o
  -3  -6  11         37.11         27.13        12.96 o
  -2  -6  11        240.22        198.64        13.47 o
  -1  -6  11        109.68        109.88         7.25 o
   0  -6  11          2.24          0.40         4.63 o
   1  -6  11         96.51         96.65         7.91 o
   2  -6  11         56.29         58.26         9.16 o
   3  -6  11        187.80        211.35        26.67 o
   4  -6  11         70.63         54.88        14.31 o
  -4  -5  11         80.39         49.95        23.80 o
  -3  -5  11        194.08        183.88        23.61 o
  -2  -5  11         19.92         18.17         6.74 o
  -1  -5  11         87.86         87.73         7.69 o
   0  -5  11        346.49        331.24        10.67 o
   1  -5  11        188.71        224.89         9.82 o
   2  -5  11          3.07          4.14         5.54 o
   3  -5  11         23.81         35.17         8.81 o
   4  -5  11        113.46         96.62        15.23 o
   5  -5  11         13.04         33.87        24.44 o
  -4  -4  11         52.32         29.80        21.65 o
  -3  -4  11          6.42         -0.58         8.24 o
  -2  -4  11        822.64        812.44        31.84 o
  -1  -4  11        145.92        157.76         8.97 o
   0  -4  11        199.35        197.60        11.66 o
   1  -4  11         97.76        105.16         7.54 o
   2  -4  11         25.95         18.24         6.06 o
   3  -4  11        211.01        220.91        14.48 o
   4  -4  11          1.75         -3.16        10.99 o
   5  -4  11         29.31         42.23        22.08 o
  -4  -3  11         32.54         72.46        26.15 o
  -3  -3  11        339.91        357.48        19.22 o
  -2  -3  11        154.20        187.28        14.34 o
  -1  -3  11          7.97          8.43         4.56 o
   0  -3  11        445.37        507.71        13.74 o
   1  -3  11        449.53        421.71        12.28 o
   2  -3  11        259.95        255.64        11.58 o
   3  -3  11        338.64        385.38        19.72 o
   4  -3  11         81.52         77.70        13.93 o
   5  -3  11         92.07        117.05        25.30 o
  -4  -2  11        100.60        103.29        18.17 o
  -3  -2  11         38.82         35.04         9.33 o
  -2  -2  11        414.83        451.34        18.80 o
  -1  -2  11       1008.50       1120.19        22.67 o
   0  -2  11         17.57         20.26         4.24 o
   1  -2  11          3.00          5.90         4.38 o
   2  -2  11         12.16          8.94         6.83 o
   3  -2  11        161.08        176.90        15.86 o
   4  -2  11         16.59         27.46        11.51 o
   5  -2  11         36.75         97.11        25.08 o
  -4  -1  11          9.43          1.26        13.15 o
  -3  -1  11        497.26        516.81        22.10 o
  -2  -1  11        137.37        162.09        13.50 o
  -1  -1  11         93.58         91.12         8.18 o
   0  -1  11       1498.73       1735.80        27.07 o
   1  -1  11         16.94         17.94         5.08 o
   2  -1  11         39.54         43.89         6.57 o
   3  -1  11          6.79          7.26         7.13 o
   4  -1  11         97.10        102.05        14.86 o
   5  -1  11        119.02        129.91        26.37 o
  -3   0  11          1.14         10.00         8.22 o
  -2   0  11         70.79         85.11        15.36 o
  -1   0  11       2255.69       2535.95        46.77 o
   0   0  11        262.34        313.16        13.90 o
   1   0  11         32.37         27.53         5.70 o
   2   0  11        302.41        298.51        12.19 o
   3   0  11         16.61          4.04         7.25 o
   4   0  11        170.17        144.05        16.60 o
   5   0  11         62.40         52.50        12.83 o
  -4   1  11         69.15         38.37        18.87 o
  -3   1  11        418.97        408.79        58.63 o
  -2   1  11        323.45        360.09        20.23 o
  -1   1  11        152.04        161.43        17.47 o
   0   1  11        319.33        341.56        17.64 o
   1   1  11       2232.74       2594.62        52.52 o
   2   1  11        317.74        337.56        35.55 o
   3   1  11         77.28         70.74        12.13 o
   4   1  11         67.04         52.23        13.52 o
   5   1  11        114.11        140.91        50.70 o
  -4   2  11        239.46        219.09        30.66 o
  -3   2  11        188.88        136.56        23.37 o
  -2   2  11         52.10         44.53         8.42 o
  -1   2  11       1556.76       1858.27        41.59 o
   0   2  11        535.44        738.22        27.21 o
   1   2  11         24.67         37.58         8.17 o
   2   2  11        528.21        498.75        22.51 o
   3   2  11         60.21         63.86        12.41 o
   4   2  11        158.24        154.24        17.58 o
   5   2  11          0.37         -0.21        18.01 o
  -4   3  11          4.15         -8.23        13.51 o
  -3   3  11        145.19         94.33        20.37 o
  -2   3  11       1484.49       1603.96        67.74 o
  -1   3  11        282.98        344.54        17.67 o
   0   3  11         65.71         74.65         8.45 o
   1   3  11       1060.87       1153.99        35.42 o
   2   3  11        668.13        734.41        28.21 o
   3   3  11        139.17        130.66        11.79 o
   4   3  11         93.06        101.57        11.00 o
   5   3  11        274.39        266.68        30.87 o
  -4   4  11        203.69        204.65        21.45 o
  -3   4  11        205.65        175.35        17.88 o
  -1   4  11        279.85        321.80        14.73 o
   0   4  11       2141.91       2571.62        64.10 o
   1   4  11        664.06        712.30        33.28 o
   2   4  11         33.34         28.74         6.78 o
   3   4  11        675.17        677.81        28.12 o
   4   4  11        314.59        331.68        18.04 o
   5   4  11          7.87          7.58        13.73 o
  -4   5  11        172.03        181.89        20.25 o
  -3   5  11        150.97        169.54        18.04 o
  -2   5  11        744.24        763.26        30.60 o
  -1   5  11        188.06        203.98        14.48 o
   0   5  11          9.37         13.11         5.85 o
   1   5  11        811.86        790.97        22.97 o
   2   5  11        320.05        373.64        17.74 o
   3   5  11        284.35        289.43        38.27 o
   4   5  11         12.10          4.72        14.58 o
   5   5  11        248.41        250.18        33.01 o
  -4   6  11        121.16         73.45        15.60 o
  -3   6  11        783.41        842.11        46.31 o
  -2   6  11         19.79         12.15         6.45 o
  -1   6  11        131.93        164.19        10.25 o
   0   6  11        136.34        139.76         9.18 o
   1   6  11        531.35        619.92        20.98 o
   2   6  11         39.03         34.24         7.55 o
   3   6  11        430.62        421.05        22.78 o
   4   6  11        582.74        625.80        36.66 o
   5   6  11         55.69         60.03        22.30 o
  -4   7  11        172.03        194.69        21.11 o
  -3   7  11         43.65         19.55        10.91 o
  -2   7  11        326.95        334.10        24.48 o
  -1   7  11        272.44        293.29        14.45 o
   0   7  11         70.52         54.76         6.69 o
   1   7  11        158.80        172.98        12.00 o
   2   7  11        953.43        942.24        26.13 o
   3   7  11        694.14        796.99        31.20 o
   4   7  11          0.53          2.23        11.51 o
   5   7  11         27.99         22.30        21.22 o
  -4   8  11         89.34         93.65        16.37 o
  -3   8  11        518.29        546.98        38.27 o
  -2   8  11        337.47        364.80        27.44 o
  -1   8  11          6.68         10.07         6.65 o
   0   8  11        117.93        119.61         9.12 o
   1   8  11         16.44         20.94         6.93 o
   2   8  11        177.96        176.81        12.74 o
   3   8  11        147.19        106.38        11.73 o
   4   8  11        260.47        275.37        23.27 o
   5   8  11         81.31         97.54        26.58 o
  -4   9  11         97.65         70.78        16.01 o
  -3   9  11         14.86         14.05        10.51 o
  -2   9  11        144.40        155.56        16.28 o
  -1   9  11        366.15        343.04        36.66 o
   0   9  11          8.69          9.10         5.49 o
   1   9  11          3.18          3.97         5.82 o
   2   9  11        305.24        332.83        17.35 o
   3   9  11        567.13        660.42        24.26 o
   4   9  11         40.72         33.22        13.26 o
   5   9  11         44.05         37.09        24.87 o
  -3  10  11        155.42        170.16        18.68 o
  -2  10  11        172.80        182.11        24.12 o
  -1  10  11         48.34         40.37        10.30 o
   0  10  11        264.54        250.52        15.17 o
   1  10  11        114.64        119.53        12.66 o
   2  10  11        284.24        296.39        17.33 o
   3  10  11         11.34         12.55         9.00 o
   4  10  11        156.65        136.74        19.24 o
  -3  11  11         21.35         25.94        18.65 o
  -2  11  11          1.78          1.73         8.91 o
  -1  11  11        355.74        371.59        18.44 o
   0  11  11        242.40        260.57        19.18 o
   1  11  11         19.44         11.35         8.17 o
   2  11  11         70.60         68.13        11.49 o
   3  11  11         86.51         83.13        12.10 o
   4  11  11         47.34         42.88        21.65 o
  -3  12  11         51.81         61.10        20.58 o
  -2  12  11        218.58        210.21        20.10 o
  -1  12  11          4.14         -1.82         8.34 o
   0  12  11         35.30         29.30        10.24 o
   1  12  11        333.17        369.97        19.48 o
   2  12  11        136.80        150.14        14.51 o
   3  12  11          8.63          6.95        17.79 o
   4  12  11         89.56         63.46        25.51 o
  -1  13  11        182.31        175.78        22.83 o
   0  13  11        311.82        260.04        28.73 o
   1  13  11        137.71        124.12        23.37 o
   2  13  11         38.52         39.67        13.82 o
   3  13  11        257.28        335.50        39.02 o
  -1  14  11        227.46        228.31        29.80 o
   0  14  11          0.37         12.01        13.72 o
   1  14  11        168.52         80.39        22.51 o
   2  14  11        104.47         82.29        13.70 o
   3  14  11          8.71         10.72        20.58 o
   2  15  11          1.13          6.22        20.37 o
   2  16  11        247.26        336.57        37.52 o
  -1 -12  12          0.43         22.94        20.37 o
  -1 -11  12         92.58        115.55        24.87 o
  -2 -10  12         49.76         27.01        20.79 o
  -1 -10  12          1.05          8.03        12.35 o
   0 -10  12         17.15         36.05        13.86 o
   1 -10  12        143.60        141.06        26.58 o
   2 -10  12          4.17         16.29        18.01 o
   3 -10  12         60.51         59.38        21.87 o
  -2  -9  12          6.72          0.00        17.15 o
  -1  -9  12        109.17        111.08        11.48 o
   0  -9  12         89.40         74.89        11.74 o
   1  -9  12          2.51         -7.48        10.35 o
   2  -9  12         57.66         71.39        19.51 o
   3  -9  12         82.24         49.74        20.37 o
  -3  -8  12         48.66         33.66        21.87 o
  -2  -8  12         93.46         91.90        11.95 o
  -1  -8  12         51.56         46.81         8.06 o
   0  -8  12        184.40        208.55        11.75 o
   1  -8  12        106.89        113.62        10.73 o
   2  -8  12        230.85        246.10        27.01 o
   3  -8  12          0.13         -3.78        11.04 o
  -3  -7  12         15.51         41.16        21.01 o
  -2  -7  12          8.47          9.01         9.91 o
  -1  -7  12         22.62         17.07         5.40 o
   0  -7  12        193.10        195.81        11.20 o
   1  -7  12          2.86         -3.99         6.05 o
   2  -7  12         99.28         91.82        19.32 o
   3  -7  12        226.46        224.23        13.70 o
   4  -7  12         60.29         66.03        23.37 o
  -3  -6  12        123.78         96.90        25.08 o
  -2  -6  12        151.64        161.62        14.42 o
  -1  -6  12        159.39        166.34         8.99 o
   0  -6  12         89.54         67.25         7.50 o
   1  -6  12        628.62        663.05        22.21 o
   2  -6  12        280.58        272.51        15.59 o
   3  -6  12         51.65         41.63         8.57 o
   4  -6  12         22.94         18.44        19.29 o
  -3  -5  12        102.27        130.53        19.27 o
  -2  -5  12          0.65          4.16         7.96 o
  -1  -5  12        410.33        412.48        13.80 o
   0  -5  12        368.91        353.80        14.14 o
   1  -5  12         72.94         75.97        13.13 o
   2  -5  12          4.13          4.01         6.13 o
   3  -5  12        295.89        313.63        25.21 o
   4  -5  12        140.22        141.27        17.19 o
  -4  -4  12          7.08         28.94        23.80 o
  -3  -4  12         65.94         68.84        24.65 o
  -2  -4  12         94.80        105.03        17.08 o
  -1  -4  12        220.51        224.54        11.04 o
   0  -4  12          2.70          4.77         6.09 o
   1  -4  12        413.79        429.87        14.73 o
   2  -4  12        679.16        700.17        19.20 o
   3  -4  12         57.78         42.95         9.59 o
   4  -4  12         20.24         20.67        12.72 o
   5  -4  12        109.00        139.56        27.65 o
  -4  -3  12         25.37         14.15        24.22 o
  -3  -3  12        126.91        126.06        14.46 o
  -2  -3  12        119.54        143.17        13.75 o
  -1  -3  12        206.69        247.42        13.32 o
   0  -3  12       1291.41       1292.92        32.63 o
   1  -3  12        328.31        344.88        13.26 o
   2  -3  12          6.11         13.80         6.93 o
   3  -3  12        164.37        185.64        21.62 o
   4  -3  12        174.51        187.68        18.39 o
   5  -3  12         97.07        111.05        26.37 o
  -4  -2  12         61.34         94.33        27.65 o
  -3  -2  12         28.95         17.93         9.37 o
  -2  -2  12        147.37        163.68        22.46 o
  -1  -2  12        718.76        821.08        19.29 o
   0  -2  12          2.72         -0.52         4.38 o
   1  -2  12          4.48          3.44         5.11 o
   2  -2  12        927.41        999.75        36.17 o
   3  -2  12        162.38        167.54        13.61 o
   4  -2  12         21.67         20.26        23.69 o
   5  -2  12        101.75        100.33        26.80 o
  -4  -1  12         26.77         11.36        18.44 o
  -3  -1  12         81.81         70.41        13.06 o
  -2  -1  12        203.14        222.18        15.64 o
  -1  -1  12        119.02        109.89        12.13 o
   0  -1  12         41.73         54.77        10.74 o
   1  -1  12       1220.01       1332.77        28.14 o
   2  -1  12        221.23        247.26        15.47 o
   3  -1  12        195.77        234.40        15.26 o
   4  -1  12        402.29        402.03        24.52 o
   5  -1  12         69.10         49.95        24.44 o
  -4   0  12         23.62          1.93        16.72 o
  -3   0  12         18.67         11.54         9.24 o
  -2   0  12        266.79        289.83        16.07 o
  -1   0  12        458.54        578.23        17.91 o
   0   0  12        522.69        571.27        24.33 o
   1   0  12         23.20         18.74         5.70 o
   2   0  12        618.96        661.27        18.74 o
   3   0  12        152.17        154.16        13.07 o
   4   0  12         85.28         76.75        14.32 o
   5   0  12          8.83         -7.29        22.30 o
  -4   1  12         33.41         20.58        18.01 o
  -3   1  12         26.39         47.01        13.25 o
  -1   1  12         50.36         42.81        17.15 o
   0   1  12        384.53        384.78        19.70 o
   1   1  12        909.10        948.75        26.49 o
   2   1  12         53.94         60.63        13.93 o
   3   1  12        168.93        256.97        27.01 o
   4   1  12        305.01        326.70        25.73 o
   5   1  12        105.57        167.00        31.73 o
  -4   2  12         14.37         -4.07        15.65 o
  -3   2  12         97.21         88.32        20.37 o
  -2   2  12        118.98         90.96        13.77 o
  -1   2  12         15.92         13.72         6.06 o
   0   2  12       1199.48       1491.59        44.86 o
   1   2  12         57.29         68.06        10.46 o
   2   2  12         84.36        118.48        14.47 o
   3   2  12        651.51        667.95        28.35 o
   4   2  12         20.53          0.62        16.29 o
  -4   3  12          3.23         -6.66        11.22 o
  -3   3  12        118.08         69.46        19.51 o
  -2   3  12         46.39         44.87        24.87 o
  -1   3  12         27.54         26.54         6.01 o
   0   3  12        363.95        428.25        17.28 o
   1   3  12        483.46        518.09        22.93 o
   2   3  12        641.50        668.55        26.50 o
   3   3  12          1.73         12.59        10.02 o
   4   3  12        144.10        175.81        21.88 o
  -4   4  12         27.50         20.66        12.96 o
  -3   4  12        123.65         98.40        21.87 o
  -2   4  12        172.56        170.03        16.08 o
  -1   4  12         73.63        103.40        15.23 o
   0   4  12        604.13        705.62        27.06 o
   1   4  12         24.92         35.63         7.64 o
   2   4  12          7.44         14.43         6.38 o
   3   4  12        440.27        451.69        32.80 o
   4   4  12         69.69         93.10        16.51 o
  -4   5  12         10.98          9.11        11.98 o
  -3   5  12        409.27        382.00        24.33 o
  -2   5  12         18.98         15.73         8.84 o
  -1   5  12        343.65        358.19        20.07 o
   0   5  12        570.17        574.47        21.64 o
   1   5  12        232.10        282.83        17.81 o
   2   5  12        851.14        781.49        23.88 o
   3   5  12         21.55         15.26        12.33 o
   4   5  12        165.22        121.77        23.80 o
   5   5  12        110.28        125.84        26.80 o
  -4   6  12         53.58          9.15        19.62 o
  -3   6  12          7.61          3.72        10.38 o
  -2   6  12          7.27          3.41         6.55 o
  -1   6  12       1117.96       1165.21        36.87 o
   0   6  12        952.51       1006.10        23.55 o
   1   6  12        355.96        366.46        16.23 o
   2   6  12         51.57         58.06         8.78 o
   3   6  12        232.71        253.17        34.62 o
   4   6  12        309.28        318.78        34.73 o
   5   6  12          4.74         19.94        21.01 o
  -4   7  12          2.48         -4.32        12.69 o
  -3   7  12         62.33         46.54        13.03 o
  -2   7  12        302.91        306.81        17.20 o
  -1   7  12        335.68        371.87        34.78 o
   0   7  12        222.92        228.89        12.13 o
   1   7  12        193.00        207.65        13.64 o
   2   7  12        556.91        530.22        20.06 o
   3   7  12        190.03        173.92        17.21 o
   4   7  12         47.27         44.48        14.10 o
   5   7  12         92.75         70.74        24.01 o
  -3   8  12         28.65         21.27        12.02 o
  -2   8  12         65.83         66.59         9.97 o
  -1   8  12        396.71        385.24        32.44 o
   0   8  12        948.77       1006.68        26.67 o
   1   8  12        441.63        450.67        18.66 o
   2   8  12          5.55          5.01         7.22 o
   3   8  12        395.04        414.80        20.06 o
   4   8  12        240.49        263.96        32.48 o
   5   8  12         44.99         30.87        23.15 o
  -3   9  12          0.58          8.32        10.91 o
  -2   9  12        160.42        169.47        17.81 o
  -1   9  12        474.13        515.50        26.70 o
   0   9  12          6.46         14.94         6.59 o
   1   9  12        960.53       1039.71        25.46 o
   2   9  12        642.44        660.67        20.44 o
   3   9  12        349.40        342.08        19.22 o
   4   9  12         66.83         50.34        15.54 o
  -3  10  12        161.52        180.54        20.07 o
  -2  10  12        104.00         94.52        14.82 o
  -1  10  12         23.59         15.71        11.04 o
   0  10  12        180.89        148.35        21.87 o
   1  10  12        558.02        576.29        22.28 o
   2  10  12          8.86          8.90         8.68 o
   3  10  12         27.57         20.44        10.00 o
   4  10  12        167.99        176.22        28.51 o
  -3  11  12          1.57        -10.72        16.72 o
  -2  11  12         41.61         40.52        16.51 o
  -1  11  12        150.67        138.10        16.05 o
   0  11  12        202.14        203.44        24.87 o
   1  11  12         99.16         98.35        11.91 o
   2  11  12        872.39        952.13        30.11 o
   3  11  12        242.00        291.51        19.14 o
   4  11  12         41.28         28.94        22.30 o
  -2  12  12        132.38         97.76        21.87 o
  -1  12  12          2.32          4.86        19.72 o
   0  12  12        113.46        109.27        19.40 o
   1  12  12        506.96        475.77        26.53 o
   2  12  12         39.42         15.96        10.72 o
   3  12  12          0.12        -18.01        19.51 o
  -1  13  12         46.89         42.45        17.36 o
   0  13  12        216.67        244.82        28.73 o
   1  13  12         26.86         65.17        19.29 o
   2  13  12         47.69         48.79        15.44 o
   3  13  12        153.29        135.27        30.23 o
   0  14  12         22.99         14.36        15.01 o
   1  14  12        165.05         30.87        18.22 o
   2  14  12        139.50         95.40        25.94 o
   3  14  12          0.84         -2.57        21.22 o
   2  15  12          0.76        -19.51        19.51 o
  -1 -10  13        162.95        154.35        28.08 o
  -2  -9  13        117.66         61.10        23.15 o
  -1  -9  13         92.94        115.35        18.55 o
   0  -9  13         34.46         15.73        12.72 o
   1  -9  13         18.75         11.10        12.12 o
   2  -9  13         89.93         26.80        19.51 o
   3  -9  13         39.19         33.44        21.01 o
  -2  -8  13         73.03         67.96        22.30 o
  -1  -8  13         20.45         25.20         9.35 o
   0  -8  13        166.24        178.89        32.41 o
   1  -8  13         49.28         44.42        10.65 o
   2  -8  13         20.55         16.14        11.81 o
   3  -8  13         20.32         26.58        20.15 o
  -2  -7  13        150.69        143.46        24.12 o
  -1  -7  13        137.25        132.16        10.91 o
   0  -7  13         14.37          5.43         6.55 o
   1  -7  13          0.62          8.08         7.16 o
   2  -7  13         72.52         56.04        13.26 o
   3  -7  13         52.06         47.65        13.85 o
  -3  -6  13        124.72        143.42        29.16 o
  -2  -6  13         87.00        100.30        17.26 o
  -1  -6  13          1.99          0.95         6.58 o
   0  -6  13         33.94         29.05         7.61 o
   1  -6  13        588.81        591.19        18.92 o
   2  -6  13         11.14          6.21         7.88 o
   3  -6  13          2.64          3.09         9.28 o
   4  -6  13         49.10         48.88        22.30 o
  -3  -5  13        160.98        109.76        27.44 o
  -2  -5  13          5.71          0.67        10.90 o
  -1  -5  13        251.45        267.24        19.65 o
   0  -5  13         15.97          4.38         7.07 o
   1  -5  13         13.93         13.56         6.57 o
   2  -5  13        170.94        135.47        12.74 o
   3  -5  13        121.68        130.47        15.28 o
   4  -5  13         24.78         29.58        19.94 o
  -3  -4  13         59.81         55.52        21.44 o
  -2  -4  13        280.85        314.69        25.16 o
  -1  -4  13          3.42          1.98         5.52 o
   0  -4  13        125.56         96.99        10.72 o
   1  -4  13        436.08        460.79        15.97 o
   2  -4  13        533.33        542.41        17.76 o
   3  -4  13         15.59         16.39         9.75 o
   4  -4  13         72.38         67.16        14.73 o
  -3  -3  13         73.39         60.63        16.06 o
  -2  -3  13         38.92         57.80        12.36 o
  -1  -3  13        140.59        134.95         9.53 o
   0  -3  13        858.49        903.34        27.01 o
   1  -3  13         31.09         29.10         6.83 o
   2  -3  13         74.94         64.95         8.91 o
   3  -3  13        376.74        374.41        18.64 o
   4  -3  13         85.76         82.94        16.05 o
  -3  -2  13         46.58         41.11        14.36 o
  -2  -2  13        286.49        289.11        17.19 o
  -1  -2  13         60.85         78.33         8.96 o
   0  -2  13         49.28         51.21         8.60 o
   1  -2  13        599.24        678.82        19.33 o
   2  -2  13        819.72        916.53        23.11 o
   3  -2  13         65.73         53.57        10.85 o
   4  -2  13         52.24         54.34        14.93 o
   5  -2  13        133.49        161.85        30.66 o
  -4  -1  13         67.62         30.66        22.72 o
  -3  -1  13        125.73        147.21        19.47 o
  -2  -1  13         23.42         15.85         8.26 o
  -1  -1  13        673.91        804.03        23.05 o
   0  -1  13        855.83        957.08        27.48 o
   1  -1  13        966.37       1036.31        37.19 o
   2  -1  13          7.36         -1.25         6.35 o
   3  -1  13        518.77        503.87        20.62 o
   4  -1  13        322.87        320.58        23.18 o
   5  -1  13          8.72         -2.14        21.22 o
  -4   0  13          7.30         -4.72        17.79 o
  -2   0  13        366.80        349.07        47.89 o
  -1   0  13        288.93        339.19        16.74 o
   0   0  13         65.65         77.62        12.08 o
   1   0  13        407.23        427.59        24.99 o
   2   0  13       1309.95       1452.82        39.21 o
   3   0  13        805.85        787.12        37.63 o
   4   0  13         31.66         16.35        13.30 o
   5   0  13         65.19         97.11        28.73 o
  -4   1  13         58.87         49.74        22.08 o
  -3   1  13        179.07        173.64        28.73 o
  -2   1  13        147.12        141.28        15.69 o
  -1   1  13         42.30         50.93        10.98 o
   0   1  13        865.43       1123.03        38.20 o
   1   1  13        604.91        646.73        26.98 o
   2   1  13        108.93         94.16        14.04 o
   3   1  13        494.97        503.50        21.28 o
   4   1  13        592.93        667.50        31.00 o
   5   1  13         67.58         55.09        26.37 o
  -4   2  13         36.60         14.36        18.44 o
  -3   2  13         37.82         18.44        15.86 o
  -2   2  13        512.26        547.76        21.96 o
  -1   2  13        868.27       1045.52        29.93 o
   0   2  13        169.09        237.49        14.10 o
   1   2  13         76.51         63.61        12.97 o
   2   2  13        836.10        973.42        35.01 o
   3   2  13       1718.63       1812.54        73.75 o
   4   2  13        100.98        130.08        19.00 o
  -4   3  13         54.44          7.80        14.15 o
  -3   3  13        339.44        308.49        32.37 o
  -2   3  13         28.51         36.64        10.61 o
  -1   3  13        657.13        724.99        23.58 o
   0   3  13        630.64        697.44        23.13 o
   1   3  13        495.44        593.42        25.69 o
   2   3  13        529.53        465.42        38.37 o
   3   3  13        124.10        117.41        15.62 o
   4   3  13        623.94        702.46        27.46 o
  -4   4  13        100.73         97.74        32.26 o
  -3   4  13         14.30         -6.43        14.79 o
  -2   4  13          2.89         -7.94         7.96 o
  -1   4  13       1002.15       1181.25        53.17 o
   0   4  13        493.65        507.32        23.72 o
   1   4  13         20.81         22.75         7.00 o
   2   4  13        681.42        678.33        22.92 o
   3   4  13        293.85        253.61        28.08 o
   4   4  13        273.86        299.48        34.51 o
  -4   5  13          3.09         -6.25        13.25 o
  -3   5  13        117.19        125.87        17.50 o
  -2   5  13        269.30        282.84        20.23 o
  -1   5  13         34.73         33.09         9.45 o
   0   5  13         39.59         27.41         8.58 o
   1   5  13        882.97        983.82        33.93 o
   2   5  13        759.92        677.73        23.08 o
   3   5  13         32.42         19.70        10.47 o
   4   5  13        208.57        192.29        29.58 o
   5   5  13         82.19         57.88        24.87 o
  -3   6  13          3.79          3.55        10.91 o
  -2   6  13        272.49        238.03        19.28 o
  -1   6  13        447.44        455.22        19.46 o
   0   6  13        681.66        723.41        23.34 o
   1   6  13        592.07        514.31        21.18 o
   2   6  13        195.89        188.27        25.98 o
   3   6  13        315.46        313.95        22.20 o
   4   6  13          3.66         -1.50        16.29 o
   5   6  13          1.83         -3.86        20.37 o
  -3   7  13          7.66          3.50        10.69 o
  -2   7  13        516.52        609.06        23.52 o
  -1   7  13        102.45        101.98        21.16 o
   0   7  13         87.44         69.78         9.32 o
   1   7  13        899.69        936.79        27.74 o
   2   7  13        155.90        166.00        13.20 o
   3   7  13         21.89         17.58        10.84 o
   4   7  13         42.89         24.48        15.01 o
   5   7  13         60.84         41.16        25.08 o
  -3   8  13         22.99         26.39        13.11 o
  -2   8  13         16.64         17.28         8.62 o
  -1   8  13         60.93         31.60        11.96 o
   0   8  13        921.88        912.78        30.46 o
   1   8  13        698.08        635.49        22.48 o
   2   8  13          1.15          0.47         7.60 o
   3   8  13        356.61        342.36        23.34 o
   4   8  13         18.06          8.33        18.54 o
  -3   9  13          0.94          9.72        11.66 o
  -2   9  13        210.29        236.97        37.94 o
  -1   9  13        240.18        235.01        15.77 o
   0   9  13        384.06        374.12        21.89 o
   1   9  13        201.84        177.10        14.24 o
   2   9  13        519.41        500.01        18.49 o
   3   9  13         27.19         14.38         9.85 o
   4   9  13         12.85          6.00        18.44 o
  -3  10  13        133.06        123.59        29.91 o
  -2  10  13         49.35         64.96        17.58 o
  -1  10  13          6.85          8.63         9.57 o
   0  10  13        613.22        634.12        39.87 o
   1  10  13        676.92        678.72        40.57 o
   2  10  13          0.28         -4.84         8.56 o
   3  10  13        102.99         87.17        13.03 o
   4  10  13         66.97         68.81        23.37 o
  -2  11  13        104.85         98.40        21.44 o
  -1  11  13        154.70        159.74        17.48 o
   0  11  13         54.28         27.65        16.72 o
   1  11  13         24.41         29.37        12.76 o
   2  11  13        812.67        888.93        33.03 o
   3  11  13        105.39         90.31        13.76 o
  -2  12  13         34.05         29.37        18.22 o
  -1  12  13          0.29          1.83         8.62 o
   0  12  13        196.45        190.19        19.32 o
   1  12  13        424.81        454.26        32.59 o
   2  12  13         87.98         61.70        15.00 o
   3  12  13         55.44        105.47        28.51 o
  -2  13  13          3.60         -5.79        16.94 o
  -1  13  13        173.18        153.49        24.65 o
   0  13  13         72.44         56.81        19.29 o
   1  13  13        110.85        117.68        16.69 o
   2  13  13        199.99        210.95        34.30 o
   3  13  13        285.52        347.07        42.66 o
   1  14  13        200.58         30.87        21.01 o
   2  14  13        101.24        109.97        28.08 o
   2  15  13         68.38         83.18        27.23 o
  -2  -8  14         57.29         70.32        25.94 o
  -1  -8  14         68.77         81.68        22.72 o
   0  -8  14        393.21        359.35        48.56 o
   1  -8  14         93.80         81.00        15.93 o
   2  -8  14         21.19        -14.58        16.94 o
   3  -8  14         31.59         13.29        19.72 o
  -2  -7  14        311.56        328.85        40.09 o
  -1  -7  14        244.02        190.56        20.27 o
   0  -7  14         15.18          2.65        11.89 o
   1  -7  14        120.34         81.01        12.24 o
   2  -7  14        258.97        258.25        23.58 o
   3  -7  14         81.75         43.73        19.51 o
  -2  -6  14         17.47          9.34        12.66 o
  -1  -6  14         39.90         49.18        19.72 o
   0  -6  14        447.98        416.83        24.69 o
   1  -6  14        109.06        109.90        38.05 o
   2  -6  14         14.71         14.76        11.97 o
   3  -6  14        153.26        154.92        36.34 o
  -3  -5  14         79.65         76.32        25.73 o
  -2  -5  14        101.62         81.12        16.36 o
  -1  -5  14        496.64        544.32        22.68 o
   0  -5  14        249.36        208.97        15.59 o
   1  -5  14         38.71         34.27         8.24 o
   2  -5  14        144.93        155.59        19.09 o
   3  -5  14        362.18        394.52        20.23 o
   4  -5  14          1.56         -1.07        21.01 o
  -3  -4  14         42.19          3.64        20.37 o
  -2  -4  14        152.92        153.76        19.58 o
  -1  -4  14         33.81         27.49         7.78 o
   0  -4  14        563.28        510.93        23.12 o
   1  -4  14        387.01        414.59        16.29 o
   2  -4  14        195.64        170.92        16.46 o
   3  -4  14         24.11         21.23         9.99 o
   4  -4  14        113.00         90.47        24.22 o
  -3  -3  14         19.13         31.30        22.08 o
  -2  -3  14         25.57         15.89        12.42 o
  -1  -3  14        317.63        308.57        16.90 o
   0  -3  14        163.29        164.18        19.45 o
   1  -3  14          0.28         -0.14         6.46 o
   2  -3  14         75.47         65.81         9.45 o
   3  -3  14        283.36        289.87        20.15 o
   4  -3  14         57.67         48.88        21.87 o
  -3  -2  14        171.74        145.99        30.01 o
  -2  -2  14         63.32         66.87        19.08 o
  -1  -2  14        146.68        150.83        11.88 o
   0  -2  14        143.44        135.53        12.41 o
   1  -2  14        619.42        695.80        26.80 o
   2  -2  14        580.72        646.77        30.01 o
   3  -2  14         13.44         21.65        10.11 o
   4  -2  14         57.29         38.16        21.44 o
  -2  -1  14         12.05         21.23         9.41 o
  -1  -1  14        793.50        832.07        27.59 o
   0  -1  14        320.79        362.57        29.91 o
   1  -1  14        185.84        201.42        12.60 o
   2  -1  14        147.24        131.22        12.88 o
   3  -1  14         39.08         56.01        11.85 o
   4  -1  14        102.23         70.05        16.35 o
  -2   0  14        397.20        394.80        24.48 o
  -1   0  14        103.99        118.54        15.38 o
   0   0  14         46.92         52.26        11.59 o
   1   0  14        208.27        226.95        26.37 o
   2   0  14        281.44        251.23        19.61 o
   3   0  14        115.62        150.34        15.03 o
   4   0  14         68.12         83.13        17.61 o
   5   0  14         90.36        187.58        35.80 o
  -3   1  14         69.89         90.04        23.15 o
  -2   1  14          7.84          7.28        10.06 o
  -1   1  14        402.32        410.96        19.05 o
   0   1  14       1683.77       1955.89        57.67 o
   1   1  14        505.19        522.32        25.15 o
   2   1  14          3.21         -1.03        10.40 o
   3   1  14         92.21         80.78        15.00 o
   4   1  14         79.84        100.79        27.33 o
   5   1  14          8.50         21.87        27.01 o
  -3   2  14         11.04         21.22        18.01 o
  -2   2  14        838.25        937.69        36.71 o
  -1   2  14        426.31        432.49        19.50 o
   0   2  14         29.55         16.07         7.75 o
   1   2  14        880.61        868.65        33.46 o
   2   2  14        226.86        220.92        18.72 o
   3   2  14         94.77        158.42        27.87 o
   4   2  14         33.41         14.44        16.19 o
   5   2  14         62.84         49.09        29.58 o
  -3   3  14        379.38        334.64        34.73 o
  -2   3  14         95.07         85.54        19.40 o
  -1   3  14        128.15        164.45        16.19 o
   0   3  14        865.79        960.47        35.42 o
   1   3  14        674.00        715.53        29.68 o
   2   3  14          5.12          4.07         7.54 o
   3   3  14        172.82        178.79        25.08 o
   4   3  14         92.36        119.76        19.86 o
  -3   4  14          7.14         10.72        17.15 o
  -2   4  14        476.70        484.55        25.77 o
  -1   4  14       1128.39       1212.22        40.02 o
   0   4  14        173.73        185.53        26.69 o
   1   4  14        383.46        380.61        17.77 o
   2   4  14       1438.22       1463.87        37.53 o
   3   4  14        272.50        260.25        29.37 o
   4   4  14         75.13         51.24        21.01 o
  -3   5  14        316.58        280.61        24.12 o
  -2   5  14        695.61        664.46        66.03 o
  -1   5  14          9.04          2.75         8.73 o
   0   5  14        405.66        420.42        22.57 o
   1   5  14       1001.09        953.72        54.34 o
   2   5  14         30.92         37.18         9.08 o
   3   5  14         78.84         83.74        14.92 o
   4   5  14         67.74         55.52        21.65 o
  -3   6  14         80.92         78.01        15.75 o
  -2   6  14        175.93        156.21        14.09 o
  -1   6  14        919.24        952.89        28.75 o
   0   6  14        362.00        403.30        28.36 o
   1   6  14         16.30         12.25         7.72 o
   2   6  14        588.78        504.81        20.73 o
   3   6  14        597.80        566.36        29.03 o
   4   6  14         36.60         24.01        21.01 o
  -3   7  14        148.41        104.29        21.97 o
  -2   7  14        423.12        417.68        26.07 o
  -1   7  14         67.22         44.49        10.18 o
   0   7  14        280.53        289.00        16.70 o
   1   7  14        920.38        872.09        27.37 o
   2   7  14        470.82        434.48        20.23 o
   3   7  14          5.73         17.63        11.44 o
  -3   8  14        359.56        312.36        24.46 o
  -2   8  14         29.52          9.46        10.61 o
  -1   8  14        191.67        208.32        15.37 o
   0   8  14        951.51        808.62        31.53 o
   1   8  14         12.02         11.92         8.07 o
   2   8  14         89.20         92.65        11.76 o
   3   8  14        101.02         63.30        14.16 o
   4   8  14        130.04         94.97        25.94 o
  -3   9  14        107.34         82.32        25.51 o
  -2   9  14        403.84        446.97        38.37 o
  -1   9  14        210.38        184.04        14.84 o
   0   9  14         53.39         38.69        12.43 o
   1   9  14         60.37         46.65        10.01 o
   2   9  14        319.41        305.48        32.49 o
   3   9  14          9.70         19.64        10.56 o
   4   9  14         31.91        -10.29        19.72 o
  -3  10  14         93.70         75.25        25.08 o
  -2  10  14         32.02          7.50        15.22 o
  -1  10  14        199.58        172.04        20.90 o
   0  10  14        336.14        311.10        42.98 o
   1  10  14        211.56        207.53        15.65 o
   2  10  14          4.98          2.83         9.71 o
   3  10  14         59.12         60.67        15.44 o
  -2  11  14        179.75        165.07        27.01 o
  -1  11  14        711.00        630.24        29.63 o
   0  11  14          1.85         -9.43        15.65 o
   1  11  14         19.74         24.22        12.88 o
   2  11  14         37.55         38.37        11.43 o
   3  11  14         69.13         33.23        22.51 o
  -2  12  14         82.39         87.47        23.80 o
  -1  12  14        132.07        122.84        22.62 o
   0  12  14        140.26        138.83        25.40 o
   1  12  14         49.56         34.84        12.73 o
   2  12  14         26.27         13.93        21.87 o
   3  12  14          4.92        -13.29        22.08 o
  -1  13  14        244.59        204.73        28.51 o
   1  13  14         83.96         -1.93        18.01 o
   2  13  14          4.66        -10.93        22.30 o
   2  14  14         15.41         14.58        22.51 o
   0  -7  15          1.01         -0.21        16.94 o
   2  -7  15        250.19        272.69        32.59 o
  -2  -6  15         11.95         17.36        20.37 o
  -1  -6  15        110.44         69.24        22.30 o
   0  -6  15         94.32         85.75        21.22 o
   1  -6  15        155.36         91.97        23.15 o
   2  -6  15         11.91          9.32        13.93 o
   3  -6  15         52.39         54.67        21.22 o
  -2  -5  15         74.05         89.39        26.58 o
  -1  -5  15        136.75        125.94        17.88 o
   0  -5  15         18.10         11.79        16.72 o
   1  -5  15          2.21         -9.58         9.58 o
   2  -5  15        217.53        195.46        20.23 o
   3  -5  15        311.23        352.27        25.01 o
  -2  -4  15         12.95         20.01        14.25 o
  -1  -4  15         19.63         39.39        13.56 o
   0  -4  15         50.09         32.58        11.81 o
   1  -4  15        459.24        495.99        42.23 o
   2  -4  15          1.66         -3.05        11.32 o
   3  -4  15        140.12        143.93        31.91 o
  -2  -3  15        665.30        741.18        35.83 o
  -1  -3  15        256.38        245.14        22.78 o
   0  -3  15        194.59        199.78        20.86 o
   1  -3  15          5.23         -1.21         7.27 o
   2  -3  15        436.75        415.39        19.75 o
   3  -3  15        182.50        197.32        22.10 o
   4  -3  15         69.76         91.97        25.94 o
  -3  -2  15        152.31        150.92        32.80 o
  -2  -2  15        122.14        146.24        30.66 o
  -1  -2  15         31.85         31.59         9.93 o
   0  -2  15         55.81         55.61        20.04 o
   1  -2  15        611.09        578.34        37.81 o
   2  -2  15        343.56        368.12        22.80 o
   3  -2  15         76.55         57.36        12.74 o
   4  -2  15        156.70         91.97        26.15 o
  -1  -1  15        249.10        287.46        18.10 o
   0  -1  15        426.12        451.49        25.07 o
   1  -1  15         29.81         20.96         8.93 o
   2  -1  15        363.35        368.67        18.95 o
   3  -1  15        291.32        325.92        19.85 o
   4  -1  15         27.86         21.44        22.08 o
  -3   0  15        104.95         63.46        24.01 o
  -1   0  15         20.23          5.33        10.44 o
   0   0  15         28.95         34.61        13.08 o
   1   0  15       1115.33       1278.43        61.85 o
   2   0  15        386.91        361.66        23.42 o
   3   0  15         13.25         -5.47        12.56 o
   4   0  15         95.11        106.54        28.30 o
  -3   1  15        113.33         72.67        23.37 o
  -2   1  15          3.23          2.08         9.99 o
  -1   1  15        117.20        171.34        27.75 o
   0   1  15        838.73       1039.46        39.18 o
   1   1  15        128.39        109.19        15.19 o
   2   1  15         33.38         45.12        17.15 o
   3   1  15        389.46        457.26        27.44 o
   4   1  15         27.21          0.43        22.30 o
  -3   2  15         66.07         16.29        18.65 o
  -2   2  15         91.19         67.48        13.97 o
  -1   2  15        290.78        319.74        18.56 o
   0   2  15         79.34         88.73        11.13 o
   1   2  15        326.53        375.13        19.30 o
   2   2  15        459.91        460.78        25.23 o
   3   2  15          4.26          4.43        16.40 o
   4   2  15        127.23        210.52        34.94 o
  -3   3  15        113.00         99.26        24.87 o
  -2   3  15          9.42          6.21        10.83 o
  -1   3  15         65.52         38.37        11.82 o
   0   3  15       1038.70       1205.11        50.35 o
   1   3  15        567.86        563.33        27.41 o
   2   3  15          2.06          2.06         8.07 o
   3   3  15        200.57        180.72        27.01 o
  -3   4  15         17.72         23.84        13.19 o
  -2   4  15         95.97        111.05        22.08 o
  -1   4  15        576.48        581.12        30.76 o
   0   4  15          0.99          2.66         8.94 o
   1   4  15         20.84         10.43         9.75 o
   2   4  15        520.02        480.59        26.37 o
   3   4  15         33.07          1.29        15.44 o
  -3   5  15         35.84         30.22        14.14 o
  -2   5  15        114.29         87.04        21.22 o
  -1   5  15          5.99          0.84         9.40 o
   0   5  15        355.96        302.39        20.60 o
   1   5  15        547.14        598.59        27.80 o
   2   5  15         20.01          3.04        10.06 o
   3   5  15        181.08        171.37        19.53 o
  -3   6  15          3.75          2.79        12.73 o
  -2   6  15        102.28         75.15        14.63 o
  -1   6  15        477.19        496.17        21.90 o
   0   6  15         98.74        100.86        18.76 o
   1   6  15        299.43        269.05        16.99 o
   2   6  15        272.05        257.12        16.83 o
   3   6  15        282.82        257.76        22.35 o
  -3   7  15        206.21        177.50        30.66 o
  -2   7  15        175.61        180.02        45.13 o
  -1   7  15          0.55         -2.69         8.04 o
   0   7  15         84.74         79.02        13.91 o
   1   7  15        326.27        290.65        17.67 o
   2   7  15         78.67         81.96        12.65 o
   3   7  15         21.94         17.46        12.73 o
  -3   8  15          1.78        -17.36        17.36 o
  -2   8  15         48.01         26.68        12.03 o
  -1   8  15        260.49        277.48        17.92 o
   0   8  15        285.35        274.17        20.25 o
   1   8  15        115.02        101.96        13.98 o
   2   8  15        449.48        430.69        22.74 o
   3   8  15        264.80        218.85        21.43 o
   4   8  15         31.88         32.37        23.37 o
  -2   9  15        160.00        157.99        26.58 o
  -1   9  15          3.51          9.78         8.94 o
   0   9  15        430.49        366.45        23.71 o
   1   9  15        468.61        432.16        20.62 o
   2   9  15         78.65         66.49        11.88 o
   3   9  15         13.51         12.51        14.01 o
  -2  10  15          1.03          3.86        15.22 o
  -1  10  15        292.35        261.15        37.19 o
   0  10  15        159.57        130.29        16.49 o
   1  10  15          4.56         -2.86         8.81 o
   2  10  15        142.86        113.94        12.26 o
   3  10  15        247.44        226.81        35.16 o
  -1  11  15         96.28        108.83        41.80 o
   0  11  15         93.71        110.83        24.01 o
   1  11  15        486.60        372.83        57.88 o
   2  11  15         86.55         91.11        26.37 o
   3  11  15          0.92          0.00        21.22 o
  -1  12  15         75.49         40.30        19.29 o
   1  12  15          3.14        -16.08        16.08 o
   2  12  15         54.42         41.80        24.01 o
  -1  13  15         78.25         52.52        21.44 o
   2  13  15        145.87        153.92        33.44 o
   2  -7  16        145.82        139.13        28.30 o
   2  -6  16         18.72         51.02        23.15 o
  -2  -5  16        215.18        238.60        37.30 o
  -1  -5  16         10.69          1.07        19.72 o
   0  -5  16         69.65         72.03        21.87 o
   1  -5  16        143.82         75.67        22.08 o
   2  -5  16         52.62         30.23        21.65 o
   3  -5  16          0.99          5.36        19.08 o
  -2  -4  16         80.39         64.10        25.73 o
  -1  -4  16         11.55        -12.01        17.58 o
   0  -4  16        195.56        123.69        24.65 o
   1  -4  16         66.99         47.59        19.08 o
   2  -4  16          4.13         12.70        12.77 o
   3  -4  16         60.63         33.01        22.08 o
  -2  -3  16        162.02        294.12        39.45 o
  -1  -3  16         92.58         92.44        25.08 o
   0  -3  16         96.92         77.18        22.72 o
   1  -3  16         57.09         39.49        13.84 o
   2  -3  16        222.86        214.18        21.72 o
   3  -3  16          3.26        -10.08        19.29 o
  -2  -2  16        158.79        252.32        36.87 o
  -1  -2  16         61.79         49.34        30.23 o
   0  -2  16        291.51        274.83        34.30 o
   1  -2  16         41.10         16.88        12.96 o
   2  -2  16         35.07         27.20        13.54 o
   3  -2  16        105.27         85.22        19.51 o
  -1  -1  16        660.83        733.81        49.09 o
   0  -1  16         33.33         18.11        11.07 o
   1  -1  16         50.66         85.11        20.79 o
   2  -1  16        186.69        161.01        43.63 o
   3  -1  16        164.32        186.14        22.28 o
  -3   0  16         91.70         83.82        26.80 o
  -1   0  16        156.68        191.44        29.16 o
   0   0  16        255.43        257.87        22.81 o
   1   0  16        558.99        559.31        41.37 o
   2   0  16          5.77          8.41        12.87 o
   3   0  16         38.14         47.21        15.68 o
   4   0  16        244.85        277.62        37.52 o
  -3   1  16          1.92          9.86        18.65 o
  -1   1  16        501.56        634.68        37.19 o
   0   1  16        309.62        306.44        37.84 o
   1   1  16        149.55        151.91        18.19 o
   2   1  16        276.36        264.11        33.44 o
   3   1  16        187.11        241.93        23.94 o
   4   1  16         21.61         42.23        25.73 o
  -3   2  16         69.44         39.45        22.72 o
  -1   2  16          3.61         20.31        11.12 o
   0   2  16        363.53        381.16        20.31 o
   1   2  16        463.76        461.89        26.13 o
   2   2  16        497.44        431.54        37.73 o
   3   2  16          0.79        -12.12        12.12 o
   4   2  16        193.29        256.61        37.52 o
  -3   3  16          6.24          7.93        18.65 o
  -2   3  16          2.64         -9.00        14.58 o
  -1   3  16        360.11        320.52        23.27 o
   0   3  16        567.56        647.04        24.66 o
   1   3  16          4.69         -0.75         8.00 o
   2   3  16        217.66        208.44        22.57 o
   3   3  16        436.94        403.45        38.16 o
  -3   4  16         27.04         47.59        21.22 o
  -2   4  16        285.48        302.91        34.09 o
  -1   4  16        129.19        123.95        16.37 o
   0   4  16        173.51        153.17        16.79 o
   1   4  16        321.93        317.44        22.06 o
   2   4  16        162.01        127.86        16.54 o
   3   4  16         20.96         14.15        18.01 o
  -3   5  16         33.77         35.80        22.51 o
  -2   5  16          0.57          4.93        16.29 o
  -1   5  16        487.65        521.04        32.37 o
   0   5  16        392.29        426.02        24.53 o
   1   5  16        253.24        243.21        20.54 o
   2   5  16         23.37         23.79         9.61 o
   3   5  16        301.15        274.10        38.48 o
  -2   6  16        282.29        282.22        26.80 o
  -1   6  16        148.84        141.21        14.19 o
   0   6  16         54.98         48.37        12.80 o
   1   6  16        313.05        323.93        18.86 o
   2   6  16         96.06        110.75        13.15 o
   3   6  16         13.64         19.29        18.87 o
  -2   7  16         27.51          5.38        12.28 o
  -1   7  16         95.93         99.88        12.66 o
   0   7  16        298.33        284.23        22.02 o
   1   7  16        213.47        226.81        17.09 o
   2   7  16          1.29          1.98         9.46 o
   3   7  16         77.57         97.11        24.44 o
  -2   8  16        255.59        235.05        22.34 o
  -1   8  16        139.04        119.01        13.93 o
   0   8  16          6.71          0.08        12.01 o
   1   8  16         40.76         40.53        10.44 o
   2   8  16        408.44        422.34        27.08 o
  -2   9  16         69.02         41.16        20.37 o
  -1   9  16          9.60         -8.50         9.35 o
   0   9  16        199.26        210.52        20.15 o
   1   9  16        139.84        132.41        14.01 o
   2   9  16         67.32         50.05        11.67 o
   3   9  16         49.09         41.80        21.65 o
  -1  10  16        208.93        183.29        27.44 o
   0  10  16         48.11         50.16        17.79 o
   1  10  16         30.28         16.22        12.33 o
   2  10  16        229.27        235.92        23.29 o
   3  10  16        132.93        150.06        33.87 o
  -1  11  16         25.49         24.87        18.01 o
   2  11  16        199.49        176.22        32.59 o
  -1  12  16         88.26         82.96        24.01 o
   2  12  16        102.50         84.68        28.08 o
   2  -6  17         58.36          6.22        23.58 o
   2  -5  17        157.44        149.85        28.51 o
   2  -4  17         82.50         44.38        24.22 o
   2  -3  17        281.16        237.53        32.80 o
   3  -3  17         11.64          8.79        23.58 o
  -1  -2  17          4.32        -10.50        17.79 o
   0  -2  17        640.22        575.17        44.59 o
   1  -2  17        311.11        274.19        34.94 o
   2  -2  17         69.00         51.45        23.37 o
   3  -2  17         37.73         23.15        23.37 o
  -1  -1  17        276.07        190.15        30.44 o
   0  -1  17         19.41          1.07        17.79 o
   1  -1  17        255.74        236.88        31.94 o
   2  -1  17        132.20        101.28        18.40 o
   3  -1  17        108.20         60.24        25.08 o
  -1   0  17          0.83         -4.32        11.37 o
   0   0  17         44.49         49.31        21.22 o
   1   0  17        227.28        190.58        29.58 o
   2   0  17          2.12          9.22        17.36 o
   3   0  17        139.90        103.33        30.66 o
  -1   1  17        133.37        148.38        24.12 o
   0   1  17        204.21        195.91        20.20 o
   1   1  17        180.05        137.63        26.58 o
   2   1  17        213.86        184.16        20.61 o
   3   1  17        174.66        145.13        30.01 o
  -1   2  17          0.59          7.29        11.33 o
   0   2  17        149.91        119.56        24.01 o
   1   2  17         79.76         54.70        13.86 o
   2   2  17         77.26         53.70        16.94 o
   3   2  17        158.40        187.79        31.94 o
  -1   3  17        385.97        421.96        26.90 o
   0   3  17         34.97         20.26        10.78 o
   1   3  17          8.10          9.46         9.17 o
   2   3  17        261.88        222.27        17.82 o
  -1   4  17         12.78         17.05        11.94 o
   0   4  17        376.92        363.24        24.29 o
   1   4  17        528.14        491.29        27.51 o
   2   4  17        168.98        165.74        18.86 o
  -2   5  17         20.09         22.79        13.26 o
  -1   5  17        520.17        492.53        28.50 o
   0   5  17        241.88        192.09        19.02 o
   1   5  17          5.54         -4.98         9.02 o
   2   5  17        488.93        423.08        25.24 o
  -2   6  17        409.40        361.00        27.66 o
  -1   6  17          5.01         10.13         9.49 o
   0   6  17         99.23        100.71        15.38 o
   1   6  17        483.75        426.18        21.74 o
   2   6  17        200.78        147.29        15.31 o
  -2   7  17         15.36          3.86        18.44 o
  -1   7  17        319.87        280.90        30.44 o
   0   7  17        787.27        710.59        33.26 o
   1   7  17         87.84         70.76        12.45 o
   2   7  17        153.13        125.12        22.94 o
  -1   8  17        312.04        255.37        23.02 o
   0   8  17         15.74         10.08        16.94 o
   1   8  17        341.59        366.42        25.82 o
   2   8  17         89.96         62.17        21.22 o
  -1   9  17        113.06         77.86        16.07 o
   0   9  17        471.22        467.55        37.94 o
   1   9  17        144.32        136.77        24.22 o
   2   9  17          0.17          1.29        16.94 o
  -1  10  17        327.50        283.62        34.09 o
   0  10  17         25.81         19.72        18.44 o
   1  10  17        227.89        212.45        29.16 o
   2  10  17        184.47        189.74        21.94 o
   2  11  17          9.00         15.86        25.08 o
   2  -3  18        194.24        228.10        35.80 o
   2  -2  18          7.32        -21.44        21.44 o
  -1   0  18        715.94        684.07        48.66 o
  -1   1  18         99.54        111.48        24.65 o
   0   1  18         76.19         52.52        18.87 o
   1   1  18         17.17         17.36        16.94 o
   2   1  18        420.19        405.17        38.37 o
  -1   2  18         11.81         13.93        16.29 o
   0   2  18        444.78        499.92        40.73 o
   1   2  18        160.61         82.53        21.01 o
   2   2  18         68.18         34.30        20.58 o
  -1   3  18        457.90        435.18        39.66 o
   0   3  18          2.43         -4.07        16.72 o
   1   3  18         17.52          1.50        14.58 o
   2   3  18        330.61        252.96        33.23 o
  -1   4  18          0.03         17.79        17.36 o
   0   4  18         11.34         10.50        15.86 o
   1   4  18        329.29        224.88        29.80 o
   2   4  18         49.19         16.08        17.36 o
  -1   5  18        149.55        120.26        24.44 o
   0   5  18        240.88        230.45        30.44 o
   1   5  18          0.18         -1.74        11.99 o
   2   5  18         65.31         93.47        23.37 o
  -1   6  18          4.06         -9.70        11.78 o
   0   6  18          5.60         14.15        16.72 o
   1   6  18        342.66        321.05        25.09 o
   2   6  18        114.32         28.08        18.65 o
  -1   7  18         23.03         21.89        13.40 o
   0   7  18        270.22        277.83        34.73 o
   1   7  18         15.35         -9.65        15.65 o
   2   7  18         68.47         60.24        22.08 o
  -1   8  18        110.25        100.54        24.87 o
   0   8  18         12.33         -4.93        16.94 o
   1   8  18         55.43         21.22        17.79 o
   2   8  18        179.75        102.90        24.65 o
   1   9  18         58.58         38.59        20.37 o
   2   9  18         15.86          2.79        18.44 o
   1   0  19         25.70         16.72        18.65 o
   0   1  19          8.06          3.86        17.36 o
   1   1  19        182.37        147.92        27.23 o
   2   1  19         71.53         35.80        21.44 o
   0   2  19        737.54        786.11        51.66 o
   1   2  19        283.58        239.67        33.44 o
   2   2  19          3.20         16.08        19.08 o
   0   3  19         80.03         93.47        25.51 o
   1   3  19        313.53        305.27        35.59 o
   2   3  19        165.38         84.46        25.08 o
   0   4  19        253.52        266.04        33.44 o
   1   4  19        542.98        514.93        41.59 o
   2   4  19          1.22         -4.93        18.65 o
   0   5  19         87.83         95.40        23.15 o
   1   5  19         90.74         48.66        21.22 o
   2   5  19        242.57        174.93        29.58 o
   1   6  19        158.77        105.47        24.01 o
   2   6  19        262.79        192.51        30.87 o
                                                
