# Supplementary material for: A systematic structural study of halogen bonding versus hydrogen bonding within competitive supramolecular systems
Source: IUCrJ. 2015 Jul 30;2(Pt 5):498–510. doi: 10.1107/S2052252515010854 (PMC4547818; doi:10.1107/S2052252515010854)
Supplement: Supplementary file 12 [file m-02-00498-BrF4OH2sup12.hkl]

#
# h,k,l, Fc-squared, Fo-squared, sigma(Fo-squared), status flag
#
data_BrF4OH2
_shelx_title ' BrF4OH2 in P2(1)/n'
_shelx_refln_list_code          4
_shelx_F_calc_maximum      157.43
_exptl_crystal_F_000       680.00
_reflns_d_resolution_high  0.6603

loop_
 _space_group_symop_operation_xyz
 'x, y, z'
 '-x+1/2, y+1/2, -z+1/2'
 '-x, -y, -z'
 'x-1/2, -y-1/2, z-1/2'

_cell_length_a    12.2763
_cell_length_b     5.0037
_cell_length_c    20.6664
_cell_angle_alpha  90.000
_cell_angle_beta  106.425
_cell_angle_gamma  90.000

_shelx_F_squared_multiplier     1.000

loop_
 _refln_index_h
 _refln_index_k
 _refln_index_l
 _refln_F_squared_calc
 _refln_F_squared_meas
 _refln_F_squared_sigma
 _refln_observed_status
   6   0   0       8081.63       7106.50       213.48 o
   8   0   0       8110.88       7444.09       161.32 o
  10   0   0       1113.23        953.29        24.23 o
  12   0   0       2312.00       2190.53        51.38 o
  14   0   0        683.73        676.79        21.62 o
  16   0   0        283.38        292.97        22.86 o
   1   1   0       2082.27       2194.88        79.22 o
   3   1   0       6380.27       6227.06       196.20 o
   5   1   0        685.12        612.28        14.38 o
   6   1   0        251.85        225.53         5.96 o
   7   1   0        201.71        215.27         4.91 o
   8   1   0       1733.59       1533.21        19.77 o
   9   1   0        206.92        194.63         5.97 o
  10   1   0        190.47        165.63         6.24 o
  11   1   0          0.76         -0.49         3.34 o
  12   1   0        450.67        418.06        10.53 o
  13   1   0          0.07         -2.92         4.34 o
  14   1   0        524.74        529.10        17.18 o
  15   1   0         44.55         55.03        13.56 o
  16   1   0         69.84         61.15        15.42 o
  17   1   0          4.69        -14.62        14.89 o
   0   2   0      11105.49      11093.49       387.88 o
   1   2   0       2975.15       2975.69       105.81 o
   2   2   0      18090.67      17615.48       928.89 o
   3   2   0         43.63         54.23         5.05 o
   4   2   0       8127.80       7871.31       159.45 o
   5   2   0        693.76        644.82        12.28 o
   6   2   0       3400.42       3035.53        37.97 o
   7   2   0        624.54        600.93         8.93 o
   8   2   0       4211.71       3911.98        52.70 o
   9   2   0          3.47          3.47         1.99 o
  10   2   0        592.31        585.70        13.95 o
  11   2   0        285.07        277.45        10.86 o
  12   2   0        656.61        644.21        16.09 o
  13   2   0        133.13        122.20         7.65 o
  14   2   0        502.43        546.21        30.04 o
  15   2   0         31.93         32.43        13.82 o
  16   2   0        218.31        215.87        22.60 o
   1   3   0        142.10        147.27         6.22 o
   2   3   0         66.60         45.93         2.44 o
   3   3   0        127.19        128.49         3.78 o
   4   3   0          2.58          0.57         1.66 o
   5   3   0        195.72        174.99         5.66 o
   6   3   0        175.79        182.38         5.47 o
   7   3   0          3.76          0.17         2.55 o
   8   3   0        191.85        157.10         6.35 o
   9   3   0         97.20        100.96         5.07 o
  10   3   0        443.26        409.56        11.05 o
  11   3   0          3.93          5.36         4.25 o
  12   3   0        590.94        620.77        29.51 o
  13   3   0          2.19         14.36        11.17 o
  14   3   0         69.77         42.54        13.56 o
  15   3   0          0.20         -4.77         9.48 o
   0   4   0        960.48        782.55        21.15 o
   1   4   0       1728.18       1563.55        25.24 o
   2   4   0       1444.16       1267.52        23.35 o
   3   4   0        643.17        597.45        10.64 o
   4   4   0       3158.29       2897.16        51.44 o
   5   4   0         22.03         18.54         3.36 o
   6   4   0        250.10        235.54         9.28 o
   7   4   0        301.12        301.20         8.21 o
   8   4   0        456.46        413.05        15.12 o
   9   4   0        269.59        267.89         9.50 o
  10   4   0        328.51        318.52        10.92 o
  11   4   0        142.55        144.87         7.68 o
  12   4   0         31.56         34.03         6.70 o
  13   4   0        131.46        129.68        11.30 o
  14   4   0         68.25         44.66        15.69 o
  15   4   0         18.80         22.60        17.28 o
   1   5   0         48.69         43.55         4.66 o
   2   5   0          1.01         -1.20         3.06 o
   3   5   0        231.17        202.97         7.12 o
   4   5   0        350.64        321.85        10.02 o
   5   5   0          4.73          2.59         3.50 o
   6   5   0         10.12          6.25         3.94 o
   7   5   0         26.25         23.89         4.89 o
   8   5   0         33.35         34.64         7.66 o
   9   5   0          0.65          5.06         4.83 o
  10   5   0         74.17         82.75         6.37 o
  11   5   0          1.26          5.12         5.40 o
  12   5   0        129.66        156.79        13.79 o
  13   5   0          0.97        -15.15        15.42 o
   0   6   0        108.33        110.29        11.75 o
   1   6   0        207.20        227.81        11.66 o
   2   6   0         91.16         83.38        10.67 o
   3   6   0        106.52        114.91         7.04 o
   4   6   0        101.58         98.26         5.96 o
   5   6   0         34.44         35.19         5.43 o
   6   6   0         43.71         29.42         7.62 o
   7   6   0        325.64        343.40        12.91 o
   8   6   0         10.63          1.33        13.03 o
   9   6   0         25.46          6.11        14.09 o
  10   6   0          1.76         -8.24        14.89 o
   6   7   0         23.98         32.70        15.15 o
 -17   0   1         17.81         49.45        15.69 o
 -15   0   1         77.63         68.59        13.56 o
 -13   0   1          1.33         -1.44         6.01 o
 -11   0   1        362.27        341.90        12.60 o
  -9   0   1        399.81        375.62        13.43 o
  -7   0   1        309.78        296.96         9.27 o
  -5   0   1        904.91        834.24        26.85 o
   5   0   1       6726.05       5633.94       169.35 o
   7   0   1       1162.99       1028.58        33.50 o
   9   0   1       1842.52       1641.98        38.13 o
  11   0   1       1863.65       1704.21        40.57 o
  13   0   1        690.00        643.96        20.20 o
  15   0   1        274.50        283.93        21.80 o
  17   0   1        178.88        172.80        20.74 o
 -17   1   1        148.82        143.83        19.14 o
 -16   1   1         86.72         76.57        15.69 o
 -15   1   1        201.53        187.16        19.14 o
 -14   1   1          2.01         -5.46         5.46 o
 -13   1   1        380.20        366.79        10.73 o
 -12   1   1          2.40          0.08         6.68 o
 -11   1   1       1532.48       1407.67        24.28 o
 -10   1   1        481.66        419.47         9.43 o
  -9   1   1       4438.57       4103.29        57.72 o
  -8   1   1         21.08         18.66         2.95 o
  -7   1   1       3958.38       3707.84        81.40 o
  -6   1   1          0.98          4.88         1.83 o
  -5   1   1       2209.56       2093.85        64.07 o
  -4   1   1         33.77         43.87         5.05 o
  -3   1   1       2162.58       2006.65        64.87 o
  -2   1   1       3674.81       3724.36        87.76 o
  -1   1   1       6065.78       6094.79       150.58 o
   2   1   1       6899.76       6574.80       206.30 o
   4   1   1       7723.05       7228.79       216.40 o
   5   1   1       2092.01       1747.47        38.16 o
   6   1   1        342.23        316.25         8.84 o
   7   1   1         26.08         26.40         2.19 o
   8   1   1        409.57        397.80         7.48 o
   9   1   1        640.22        565.85        11.08 o
  10   1   1         29.50         22.20         3.32 o
  11   1   1          4.52          5.94         3.47 o
  12   1   1          7.48          2.97         3.98 o
  13   1   1        148.49        129.66        10.97 o
  14   1   1          5.05          9.51         5.31 o
  15   1   1          0.22         13.82        12.50 o
  16   1   1         66.55         60.88        14.89 o
  17   1   1          0.55         13.03        15.42 o
 -16   2   1         23.54        -12.76        13.56 o
 -15   2   1         20.94         31.10        13.03 o
 -14   2   1        111.18        112.73        14.98 o
 -13   2   1          0.92         -0.98         5.46 o
 -12   2   1        154.04        136.70         8.95 o
 -11   2   1        150.73        122.46         6.96 o
 -10   2   1          1.26         -0.95         2.43 o
  -9   2   1          4.71          5.10         2.55 o
  -8   2   1          9.82         16.33         2.59 o
  -7   2   1        573.34        508.63         8.90 o
  -6   2   1         74.58         66.57         3.68 o
  -5   2   1         13.36         19.51         3.46 o
  -4   2   1        334.00        301.48        12.23 o
  -2   2   1       8818.40       9186.48       514.16 o
  -1   2   1       4148.53       4062.22       144.62 o
   0   2   1         11.77          2.92         3.72 o
   2   2   1          7.42          6.11         2.13 o
   3   2   1       2426.75       2106.35        68.06 o
   4   2   1       1911.14       1874.70        33.05 o
   5   2   1       2415.52       2077.64        43.30 o
   6   2   1        363.26        326.83         7.86 o
   7   2   1       3832.06       3448.23        46.95 o
   8   2   1        730.78        644.56        10.58 o
   9   2   1        452.89        393.30         7.59 o
  10   2   1       1516.48       1480.33        30.05 o
  11   2   1       1506.73       1475.30        36.23 o
  12   2   1        183.16        176.31        11.37 o
  13   2   1        525.29        557.62        24.19 o
  14   2   1         45.96         70.88        15.82 o
  15   2   1        164.62        191.87        14.34 o
  16   2   1          1.75          4.47         9.84 o
 -16   3   1         59.66         63.31        11.55 o
 -15   3   1        113.45         82.68        15.69 o
 -14   3   1          5.80        -11.70        11.70 o
 -13   3   1        420.01        480.13        27.12 o
 -12   3   1        240.98        206.57        17.81 o
 -11   3   1        384.81        367.67        12.37 o
 -10   3   1        242.60        240.48         7.62 o
  -9   3   1       1838.90       1674.88        42.67 o
  -8   3   1       2420.31       2258.64        40.83 o
  -7   3   1        488.47        425.43        16.43 o
  -6   3   1        493.82        439.05        12.62 o
  -5   3   1       5175.48       4588.75        69.56 o
  -4   3   1        619.00        565.99         9.58 o
  -3   3   1       2387.17       2142.32        42.29 o
  -2   3   1        870.83        828.81        13.90 o
  -1   3   1       3829.10       3434.81        70.84 o
   0   3   1         16.93         18.43         1.72 o
   1   3   1         22.56         27.00         1.88 o
   2   3   1       1176.87       1049.60        17.20 o
   3   3   1       1490.15       1305.21        21.07 o
   4   3   1        645.56        586.27        10.57 o
   5   3   1        226.08        221.04         6.49 o
   6   3   1        423.96        386.38         9.34 o
   7   3   1       1713.39       1498.01        24.45 o
   8   3   1         19.35         13.07         2.76 o
   9   3   1         29.21         15.50         3.27 o
  10   3   1         45.64         45.34         4.59 o
  11   3   1         13.53         21.69         4.42 o
  12   3   1         71.16         62.74        12.23 o
  13   3   1         10.01          5.21        10.63 o
  14   3   1         56.61         67.59        10.24 o
  15   3   1          6.57          0.35         9.48 o
 -15   4   1          3.29         -6.91        13.82 o
 -14   4   1          2.69          7.24         9.94 o
 -13   4   1          2.83          7.71        10.50 o
 -12   4   1         19.68         21.80         7.71 o
 -11   4   1          0.43          0.36         5.11 o
 -10   4   1        383.68        366.25        11.63 o
  -9   4   1        111.82         98.45         7.85 o
  -8   4   1        206.76        189.66         9.05 o
  -7   4   1          1.29         -1.39         6.18 o
  -6   4   1        136.64        114.16         5.48 o
  -5   4   1       1605.31       1467.45        28.40 o
  -4   4   1       1550.20       1449.38        27.18 o
  -3   4   1        151.33        137.16         8.32 o
  -2   4   1          7.70          4.75         2.29 o
  -1   4   1         13.07         15.53         2.89 o
   0   4   1       1581.05       1401.70        19.78 o
   1   4   1        571.90        497.16         9.98 o
   2   4   1        244.39        217.48         5.92 o
   3   4   1       1613.29       1473.10        24.23 o
   4   4   1        576.85        546.58        12.26 o
   5   4   1       1130.68        972.06        17.06 o
   6   4   1        516.46        452.93         8.96 o
   7   4   1        832.51        753.59        14.44 o
   8   4   1         86.55         75.50         4.77 o
   9   4   1        270.91        263.30         8.43 o
  10   4   1        136.71        130.24         6.73 o
  11   4   1        272.19        298.65        12.62 o
  12   4   1        238.85        300.07        22.54 o
  13   4   1        179.81        191.68        21.00 o
  14   4   1        127.11        110.06        18.34 o
 -13   5   1         63.22         81.88        17.01 o
 -12   5   1        110.68        108.47        17.55 o
 -11   5   1        161.08        182.44        11.82 o
 -10   5   1        305.08        348.60        11.00 o
  -9   5   1        347.36        317.97        14.92 o
  -8   5   1        313.55        329.32        22.95 o
  -7   5   1        310.85        308.53         9.66 o
  -6   5   1        270.45        264.64         8.71 o
  -5   5   1        342.56        311.05         9.08 o
  -4   5   1        313.66        309.99         8.72 o
  -3   5   1       1134.52        962.10        16.29 o
  -2   5   1        261.74        247.30         8.82 o
  -1   5   1        660.73        609.43        16.68 o
   0   5   1        559.31        542.57        13.18 o
   1   5   1        327.96        294.88         9.18 o
   2   5   1        311.99        298.27         7.88 o
   3   5   1         11.39          4.64         3.32 o
   4   5   1        114.62        102.46         5.96 o
   5   5   1        165.84        153.20         8.01 o
   6   5   1        291.02        279.62        14.34 o
   7   5   1         46.84         45.12         5.78 o
   8   5   1        147.87        141.19         8.09 o
   9   5   1         30.55         31.37         6.45 o
  10   5   1          9.71          6.80         5.19 o
  11   5   1         81.10         83.05         9.25 o
  12   5   1         84.09         96.82        12.30 o
 -10   6   1         55.06         42.54        15.42 o
  -9   6   1          7.16          0.80        13.82 o
  -8   6   1          9.82          6.11         7.08 o
  -7   6   1         17.43         14.47         5.97 o
  -6   6   1         53.78         50.92         5.75 o
  -5   6   1         62.12         52.01        10.21 o
  -4   6   1        279.63        288.44         9.41 o
  -3   6   1          6.47         -2.66         5.71 o
  -2   6   1        229.18        230.18        11.61 o
  -1   6   1         32.73         20.46         6.68 o
   0   6   1         26.61         31.85         8.43 o
   1   6   1         14.79          2.52         6.24 o
   2   6   1        255.68        274.23        11.56 o
   3   6   1        241.21        234.17        11.65 o
   4   6   1        141.80        143.94        10.13 o
   5   6   1         86.62         85.48         6.67 o
   6   6   1        118.28        134.26         8.35 o
   7   6   1        195.01        163.02         9.12 o
   8   6   1        178.65        182.64        19.94 o
   9   6   1        175.55        195.93        20.74 o
  -6   7   1        109.89         85.87        16.48 o
  -1   7   1         40.32         40.41        22.86 o
   0   7   1        108.25        110.06        28.18 o
   5   7   1          9.98         -5.58        13.56 o
   6   7   1        102.28         97.83        18.88 o
 -16   0   2        251.75        238.47        22.07 o
 -14   0   2         21.45         19.69         7.11 o
 -12   0   2       2146.31       1985.60        47.06 o
 -10   0   2       1793.33       1611.41        37.95 o
  -8   0   2         31.45         45.86         4.34 o
  -6   0   2      18101.69      18731.04       676.33 o
  -2   0   2       1646.38       1866.82        60.35 o
   4   0   2        184.16        156.32         6.65 o
   6   0   2        287.16        222.25         9.84 o
   8   0   2        396.21        361.41        10.99 o
  10   0   2         81.41         66.34         8.91 o
  12   0   2        190.48        182.35        11.17 o
  14   0   2        143.82        138.09        10.37 o
  16   0   2        116.38        133.46        18.08 o
 -17   1   2         27.86         15.42        14.62 o
 -16   1   2        123.61        101.29        16.22 o
 -15   1   2         56.59         50.41         7.10 o
 -14   1   2        628.71        623.25        16.90 o
 -13   1   2        184.52        188.10        10.12 o
 -12   1   2       1572.64       1466.96        25.53 o
 -11   1   2         39.14         30.75         3.85 o
 -10   1   2       3087.82       2844.71        45.67 o
  -9   1   2        170.44        159.28         8.61 o
  -8   1   2       3478.85       3359.76        60.89 o
  -7   1   2         67.42         69.19         4.32 o
  -6   1   2      10605.15      10784.38       235.65 o
  -5   1   2       1882.10       1956.89        44.00 o
  -4   1   2       9234.65       9563.77       301.21 o
  -3   1   2         59.59         62.80         3.70 o
  -2   1   2      18585.54      18161.42       625.15 o
   0   1   2       6754.91       6931.04       236.08 o
   4   1   2      12554.61      11484.03       342.95 o
   5   1   2        373.30        316.42         9.04 o
   6   1   2       4255.82       3694.17        79.33 o
   7   1   2        382.74        356.34         6.87 o
   8   1   2       3127.97       2775.10        43.74 o
   9   1   2          1.44          1.48         2.84 o
  10   1   2       3064.72       2786.39        44.57 o
  11   1   2         23.21         26.66         3.92 o
  12   1   2        183.10        173.04         8.13 o
  13   1   2         32.88         33.58         7.14 o
  14   1   2        595.49        600.04        22.87 o
  15   1   2         23.69         35.33        10.05 o
  16   1   2        284.06        334.44        24.99 o
 -17   2   2          3.53         -0.53        15.15 o
 -16   2   2        125.20        126.28        17.81 o
 -15   2   2          0.10          4.79        12.23 o
 -14   2   2        441.39        498.54        15.45 o
 -13   2   2          0.89          0.47         5.26 o
 -12   2   2        471.11        459.92        18.86 o
 -11   2   2          0.97          0.32         3.70 o
 -10   2   2        770.64        729.55        13.29 o
  -9   2   2          1.08          0.79         2.81 o
  -8   2   2       2158.21       2069.24        30.50 o
  -7   2   2        239.10        238.32         6.29 o
  -6   2   2         36.35         29.48         2.21 o
  -5   2   2        224.87        162.18         5.70 o
  -4   2   2       2981.33       2843.56        91.98 o
  -3   2   2        227.97        217.55         7.92 o
  -2   2   2         75.31         62.74         7.71 o
  -1   2   2          0.14          2.13         3.72 o
   2   2   2       1001.14        939.79        31.10 o
   3   2   2       1636.44       1584.91        27.80 o
   4   2   2        511.71        507.28        15.15 o
   5   2   2       3025.03       2839.38        58.69 o
   6   2   2          1.27          2.14         1.48 o
   7   2   2        423.32        371.61         6.80 o
   8   2   2        153.72        142.20         4.93 o
   9   2   2          2.31         -2.51         2.68 o
  10   2   2       1182.22       1105.04        32.12 o
  11   2   2         44.08         47.80         6.36 o
  12   2   2         32.63         27.69         6.48 o
  13   2   2          7.25          4.53         6.93 o
  14   2   2        289.33        310.38        15.68 o
  15   2   2          1.14          4.90         9.27 o
  16   2   2         80.55         93.33        11.77 o
 -16   3   2         44.82         17.55        15.15 o
 -15   3   2         14.65         13.29        13.56 o
 -14   3   2        310.62        321.68        23.66 o
 -13   3   2         71.36         39.88        12.76 o
 -12   3   2        645.37        624.41        35.89 o
 -11   3   2        571.99        580.91        16.35 o
 -10   3   2        796.84        755.81        16.66 o
  -9   3   2        444.29        457.46        11.52 o
  -8   3   2         76.21         69.93         4.51 o
  -7   3   2        223.64        225.16         7.37 o
  -6   3   2       3269.69       3033.72        46.92 o
  -5   3   2        770.86        744.69        13.26 o
  -4   3   2       3747.44       3445.93        49.76 o
  -3   3   2       1187.52       1172.46        17.60 o
  -2   3   2       4558.74       4358.95        56.15 o
  -1   3   2         86.51         84.40         2.87 o
   0   3   2       6531.58       5997.42        76.95 o
   1   3   2       1214.90       1142.06        17.14 o
   2   3   2       4059.54       3711.57        56.53 o
   3   3   2       3304.29       3087.34        47.52 o
   4   3   2       2485.83       2327.27        32.76 o
   5   3   2       1451.62       1402.79        25.89 o
   6   3   2       5495.37       5044.67        86.93 o
   7   3   2         89.53         83.56         4.34 o
   8   3   2        260.15        248.22         9.82 o
   9   3   2        282.17        275.84         7.65 o
  10   3   2        638.49        578.71        12.06 o
  11   3   2         33.01         39.45         4.42 o
  12   3   2        712.39        724.87        23.52 o
  13   3   2        118.58        120.33        11.09 o
  14   3   2         46.96         34.77         9.68 o
  15   3   2         21.64         38.17        10.81 o
 -15   4   2          0.32         10.90        14.89 o
 -14   4   2        143.63        114.85        17.55 o
 -13   4   2          2.09          5.77         6.48 o
 -12   4   2        303.98        296.16        16.22 o
 -11   4   2          0.37          1.35         4.81 o
 -10   4   2        530.69        494.56        16.90 o
  -9   4   2        114.38        107.04         6.38 o
  -8   4   2        462.06        423.77        11.55 o
  -7   4   2        172.04        166.40         6.56 o
  -6   4   2          4.49          3.17         3.42 o
  -5   4   2         27.38         20.81         4.37 o
  -4   4   2         22.30         18.04         4.62 o
  -3   4   2         36.84         38.25         4.26 o
  -2   4   2        454.75        406.04         8.53 o
  -1   4   2         47.44         42.13         2.46 o
   0   4   2         10.75         12.54         2.74 o
   1   4   2        245.95        243.94         6.03 o
   2   4   2         96.51         86.90         4.33 o
   3   4   2         15.82         10.04         3.59 o
   4   4   2         11.26         10.38         2.89 o
   5   4   2        339.10        307.59        10.09 o
   6   4   2        196.11        161.78         9.99 o
   7   4   2         33.47         30.68         3.85 o
   8   4   2        100.50         84.04         4.93 o
   9   4   2          4.26          6.65         3.87 o
  10   4   2         52.22         47.93         4.96 o
  11   4   2          1.85          6.46         6.04 o
  12   4   2        123.57        140.46         9.02 o
  13   4   2         36.44         52.64        14.89 o
  14   4   2        122.82        140.10        18.88 o
 -13   5   2          5.53          5.32        15.15 o
 -12   5   2          1.49         -0.27        15.15 o
 -11   5   2        330.19        361.18        11.90 o
 -10   5   2          5.02         -2.89         5.12 o
  -9   5   2         66.21         67.51         6.77 o
  -8   5   2        185.57        179.47         9.51 o
  -7   5   2         98.79         99.92         5.90 o
  -6   5   2        237.07        217.56         8.20 o
  -5   5   2        410.55        428.75        10.60 o
  -4   5   2         70.31         71.46         4.68 o
  -3   5   2        155.03        144.21         5.69 o
  -2   5   2       1131.85       1049.02        21.17 o
  -1   5   2        158.92        151.61         7.62 o
   0   5   2        396.68        327.59        14.10 o
   1   5   2        987.22        934.09        17.76 o
   2   5   2        251.68        234.33         7.22 o
   3   5   2        249.15        243.76         7.44 o
   4   5   2        506.85        468.11        11.46 o
   5   5   2        307.39        321.34        12.20 o
   6   5   2        434.60        440.47        12.48 o
   7   5   2         35.57         45.23         5.52 o
   8   5   2        112.05        112.16         6.51 o
   9   5   2        239.34        259.51         9.73 o
  10   5   2         56.08         52.54         6.02 o
  11   5   2         52.59         45.08         8.38 o
  12   5   2          9.24         18.70        10.33 o
 -10   6   2        118.08        145.16        19.94 o
  -9   6   2          0.35        -12.76        12.76 o
  -8   6   2         20.51         27.38         6.69 o
  -7   6   2          1.24         -3.67         5.05 o
  -6   6   2         71.23         69.09         6.08 o
  -5   6   2         38.07         37.66         5.30 o
  -4   6   2          1.20         -2.60         4.87 o
  -3   6   2         43.84         44.03         6.66 o
  -2   6   2          2.44         -6.05         6.05 o
  -1   6   2         82.01         82.48         7.86 o
   0   6   2         30.54         21.77         6.70 o
   1   6   2          9.57          9.42         5.93 o
   2   6   2          5.44          6.95         5.99 o
   3   6   2          0.58          0.70         5.90 o
   4   6   2         51.88         46.85        11.30 o
   5   6   2         14.49         23.28         8.49 o
   6   6   2          8.02          3.18         8.52 o
   7   6   2         14.65         15.69         8.95 o
   8   6   2         66.08         56.89        16.22 o
   9   6   2         60.91         36.69        15.15 o
  -1   7   2         72.75         78.49        19.14 o
   4   7   2         28.77         32.70        15.69 o
   5   7   2         30.28         -1.86        14.62 o
 -17   0   3        251.38        248.04        23.13 o
 -15   0   3        558.84        548.61        33.90 o
 -13   0   3        237.15        212.16        12.21 o
 -11   0   3        365.46        305.07        11.75 o
  -9   0   3       2842.23       2505.75        57.50 o
  -7   0   3      16299.28      17027.89       675.26 o
  -3   0   3       5742.63       6934.23       218.53 o
  -1   0   3         99.78        131.68         3.85 o
   5   0   3       3006.51       2443.98        74.44 o
   7   0   3        862.95        704.03        39.35 o
   9   0   3         86.69         59.49         5.07 o
  11   0   3        784.92        714.64        20.09 o
  13   0   3         46.99         50.85         7.89 o
  15   0   3         85.51         94.38        15.42 o
 -17   1   3        106.37        131.33        18.34 o
 -16   1   3          0.78         15.95        13.29 o
 -15   1   3         20.81         10.89         6.58 o
 -14   1   3          6.64         18.26         6.01 o
 -13   1   3         39.15         35.79         6.05 o
 -12   1   3          1.90         -0.99         3.93 o
 -11   1   3          3.84          2.84         3.44 o
 -10   1   3        644.55        585.92        12.01 o
  -9   1   3        500.78        454.83        15.94 o
  -8   1   3         10.12          3.80         3.09 o
  -7   1   3        863.88        861.72        17.61 o
  -6   1   3         87.59         53.53        10.90 o
  -5   1   3        214.34        214.72         6.06 o
  -4   1   3       1851.44       2053.12        50.07 o
  -3   1   3        472.39        489.24        17.28 o
  -1   1   3       1302.06       1385.89        48.92 o
   0   1   3        312.17        343.75        13.29 o
   4   1   3         31.90         23.13         2.92 o
   5   1   3       2625.14       2203.12        67.53 o
   6   1   3          1.95          1.65         1.72 o
   7   1   3       3889.51       3557.69        47.45 o
   8   1   3        218.29        191.74         5.68 o
   9   1   3       2180.33       1961.97        31.97 o
  10   1   3        225.28        214.00         7.08 o
  11   1   3        165.84        146.36         7.82 o
  12   1   3        503.82        477.47        13.44 o
  13   1   3        728.32        732.42        15.87 o
  14   1   3         12.75          7.78         7.35 o
  15   1   3        257.55        334.25        17.29 o
  16   1   3         11.38        -14.09        14.09 o
 -17   2   3         23.65         23.66        15.42 o
 -16   2   3         10.17         10.63        14.09 o
 -15   2   3        271.79        308.39        23.66 o
 -14   2   3        123.36        112.32         7.89 o
 -13   2   3        840.80        842.40        19.74 o
 -12   2   3         97.56         75.54         5.39 o
 -11   2   3        949.45        876.01        19.30 o
 -10   2   3         11.77          8.60         3.80 o
  -9   2   3       1057.37        958.69        17.35 o
  -8   2   3       1075.75       1007.05        25.01 o
  -7   2   3       4949.31       4784.63        75.78 o
  -6   2   3        775.08        776.00        12.69 o
  -5   2   3       5252.39       5051.55        93.12 o
  -4   2   3         13.03         21.03         4.52 o
  -3   2   3       4601.95       4326.57       103.06 o
  -2   2   3        701.21        772.83        31.37 o
   0   2   3        973.85       1067.93        38.28 o
   1   2   3       6375.63       6404.38       218.53 o
   2   2   3       1224.66       1344.95        40.94 o
   3   2   3        582.34        475.36         9.08 o
   4   2   3        637.81        567.25        13.28 o
   5   2   3        552.14        452.29        13.99 o
   6   2   3        621.77        595.86        10.46 o
   7   2   3        590.25        532.51         8.94 o
   8   2   3        581.72        551.83        10.40 o
   9   2   3        930.08        851.71        14.79 o
  10   2   3        184.93        166.20         9.59 o
  11   2   3         88.99         84.29         6.06 o
  12   2   3         96.08         83.72         8.45 o
  13   2   3         20.06         26.25        11.03 o
  14   2   3         54.30         51.85        11.30 o
  15   2   3         17.79         14.19         9.27 o
  16   2   3          0.41         -6.07         9.69 o
 -16   3   3         18.40          8.77        15.15 o
 -15   3   3         58.53         69.65        15.42 o
 -14   3   3          0.53         -2.13        11.96 o
 -13   3   3          1.73          0.80        10.63 o
 -12   3   3        107.17        112.77        17.01 o
 -11   3   3         19.31         15.95         6.11 o
 -10   3   3         81.05         65.44         5.95 o
  -9   3   3         35.71         35.56         4.28 o
  -8   3   3        245.81        253.61        11.53 o
  -7   3   3        188.16        197.97         7.94 o
  -6   3   3        691.80        692.01        13.90 o
  -5   3   3        448.13        393.32         7.49 o
  -4   3   3         20.91         19.78         2.34 o
  -3   3   3         59.79         66.49         3.89 o
  -2   3   3        171.14        177.24         6.88 o
  -1   3   3       1913.84       1872.07        27.10 o
   0   3   3       1642.76       1499.74        22.04 o
   1   3   3         41.72         34.87         2.15 o
   2   3   3        964.90        909.13        15.23 o
   3   3   3       1821.92       1659.11        26.43 o
   4   3   3        311.61        268.18         6.11 o
   5   3   3       1127.85       1011.42        19.24 o
   6   3   3        720.53        696.60        14.39 o
   7   3   3        879.43        768.29        13.98 o
   8   3   3        436.35        369.87         7.82 o
   9   3   3        606.06        553.94        10.44 o
  10   3   3         25.69         30.01         3.97 o
  11   3   3        376.39        382.99        12.68 o
  12   3   3         63.23         58.18         8.64 o
  13   3   3        186.27        172.51        13.34 o
  14   3   3        188.82        214.11        18.34 o
  15   3   3        159.65        186.16        14.73 o
 -15   4   3        168.58        203.64        23.66 o
 -14   4   3        136.69        110.33        16.48 o
 -13   4   3        101.11         99.18         8.91 o
 -12   4   3          3.86          0.41         5.80 o
 -11   4   3        694.67        670.24        19.28 o
 -10   4   3        423.37        409.42        12.41 o
  -9   4   3        447.82        446.21        12.60 o
  -8   4   3        298.92        271.07         9.55 o
  -7   4   3       1237.98       1144.46        20.20 o
  -6   4   3       2808.60       2643.05        41.86 o
  -5   4   3        975.67        850.43        15.46 o
  -4   4   3         17.54         22.50         4.08 o
  -3   4   3       2642.65       2508.63        33.66 o
  -2   4   3        304.52        278.84         6.18 o
  -1   4   3       1510.46       1340.26        18.95 o
   0   4   3        250.71        237.72         7.84 o
   1   4   3       1615.64       1522.52        28.01 o
   2   4   3        798.61        762.23        12.98 o
   3   4   3        142.18        130.97         5.31 o
   4   4   3         86.42         94.32         5.55 o
   5   4   3        394.52        349.61         9.35 o
   6   4   3        730.13        680.01        15.67 o
   7   4   3        286.85        258.68         7.75 o
   8   4   3         71.72         67.63         4.80 o
   9   4   3         30.00         31.07         4.42 o
  10   4   3        184.72        181.86         8.13 o
  11   4   3         62.21         70.89         8.73 o
  12   4   3          3.63         -0.07         9.17 o
  13   4   3         36.36         30.86        17.41 o
 -13   5   3         31.66         33.23        16.75 o
 -12   5   3         16.62         21.00        15.42 o
 -11   5   3         10.98         -3.58         7.15 o
 -10   5   3         72.25         63.12         7.00 o
  -9   5   3         16.20         11.54         5.38 o
  -8   5   3        235.21        223.58        11.65 o
  -7   5   3          0.47         -0.49         4.02 o
  -6   5   3        240.24        215.03         8.49 o
  -5   5   3          3.96          0.65         4.07 o
  -4   5   3         96.99         84.88         4.62 o
  -3   5   3       1165.41       1065.55        16.22 o
  -2   5   3       1036.37       1012.74        20.67 o
  -1   5   3         26.22         19.15         4.73 o
   0   5   3        246.74        249.74        11.23 o
   1   5   3         11.44          2.28         4.68 o
   2   5   3        127.18        126.65         9.02 o
   3   5   3         20.91         17.57         5.80 o
   4   5   3        160.27        142.75        10.40 o
   5   5   3        533.78        509.05        13.95 o
   6   5   3        390.56        404.73        16.22 o
   7   5   3         59.13         49.16         5.81 o
   8   5   3        148.49        154.30         7.75 o
   9   5   3        411.63        406.57        11.49 o
  10   5   3         91.42        100.16         9.21 o
  11   5   3        125.29        159.73        13.14 o
  12   5   3        110.42        147.65        26.32 o
 -10   6   3        187.58        178.12        20.74 o
  -9   6   3        190.19        182.37        19.94 o
  -8   6   3        231.13        254.73        13.51 o
  -7   6   3        130.30        121.96         7.24 o
  -6   6   3        154.41        162.67        11.20 o
  -5   6   3        167.18        157.48         8.98 o
  -4   6   3        210.96        131.07        16.22 o
  -3   6   3        259.85        240.27        17.04 o
  -2   6   3        553.08        614.96        22.79 o
  -1   6   3        436.47        425.28        21.34 o
   0   6   3        188.99        211.41        12.53 o
   1   6   3         64.12         51.07         8.21 o
   2   6   3        257.42        292.65        17.31 o
   3   6   3        205.13        194.83        13.13 o
   4   6   3        174.88        192.45        17.94 o
   5   6   3          1.81         18.72        11.26 o
   6   6   3          4.20         17.20         9.05 o
   7   6   3          0.95         18.13         9.21 o
   8   6   3        166.28        157.65        19.14 o
   9   6   3         33.86         54.23        15.95 o
   4   7   3         15.89          7.71        15.42 o
   5   7   3         11.16        -14.36        14.36 o
 -18   0   4         86.47         61.94        16.75 o
 -16   0   4        364.48        327.80        24.46 o
 -14   0   4        831.12        836.15        24.72 o
 -12   0   4        619.44        541.67        18.88 o
 -10   0   4       3991.89       3764.19        85.00 o
  -8   0   4       5843.49       5825.48       210.56 o
  -6   0   4       7880.30       9088.70       290.84 o
  -4   0   4      13907.65      15887.61       553.50 o
  -2   0   4      15683.73      20290.12       634.59 o
   2   0   4      13786.95      12300.19       364.22 o
   6   0   4      17878.63      15522.32       463.65 o
   8   0   4       3191.05       2764.55        97.43 o
  10   0   4       1306.00       1205.23        29.86 o
  12   0   4        805.18        731.63        31.37 o
  14   0   4         56.42         29.51        12.50 o
  16   0   4        166.14        214.01        23.40 o
 -17   1   4          3.89          5.05        14.09 o
 -16   1   4        389.75        416.86        26.32 o
 -15   1   4          1.08          8.22         6.53 o
 -14   1   4        965.34        922.38        21.68 o
 -13   1   4         65.79         53.14         5.25 o
 -12   1   4        421.85        407.51        12.43 o
 -11   1   4        123.11        134.69         6.77 o
 -10   1   4       1960.69       1755.74        46.78 o
  -9   1   4         19.81         16.70         2.65 o
  -8   1   4       3245.05       3215.49        59.86 o
  -7   1   4          2.08          3.47         3.00 o
  -6   1   4       1946.84       1969.45        31.34 o
  -5   1   4         74.64         93.99         5.82 o
  -4   1   4       6941.62       7284.78       171.54 o
  -3   1   4       3875.06       4117.79       131.07 o
  -1   1   4         46.89         39.08         4.25 o
   0   1   4       1169.04       1188.09        42.27 o
   1   1   4       2429.60       2739.61        82.15 o
   2   1   4       1196.94       1157.94        51.18 o
   4   1   4        201.39        187.16         7.98 o
   5   1   4         73.54         57.69         5.32 o
   6   1   4         23.41         20.41         1.87 o
   7   1   4          8.97         12.85         2.24 o
   8   1   4         26.91         20.24         3.46 o
   9   1   4        974.42        877.17        16.13 o
  10   1   4        190.71        169.72         6.60 o
  11   1   4         52.05         46.66         4.70 o
  12   1   4        372.80        368.24        17.89 o
  13   1   4          0.28         -4.89         4.89 o
  14   1   4         49.31         60.64        15.42 o
  15   1   4         12.24          7.62         9.86 o
  16   1   4         81.91        118.04        18.61 o
 -17   2   4        101.97        115.91        18.61 o
 -16   2   4        212.19        236.87        23.13 o
 -15   2   4         36.37         28.40         9.02 o
 -14   2   4         94.83         92.66         9.43 o
 -13   2   4          9.81          3.57         4.93 o
 -12   2   4        900.00        897.14        20.38 o
 -11   2   4        138.47        130.11         8.08 o
 -10   2   4       2172.61       2102.25        39.88 o
  -9   2   4        969.56       1009.53        25.68 o
  -8   2   4       3712.66       3705.58        83.11 o
  -7   2   4        261.63        314.81        11.12 o
  -6   2   4       2191.54       2084.76        30.91 o
  -5   2   4        194.20        187.80        10.25 o
  -4   2   4       5730.43       5794.04       137.60 o
  -3   2   4       1767.14       1839.17        69.12 o
  -1   2   4          9.80          6.65         3.19 o
   0   2   4      10158.04      10838.27       369.00 o
   1   2   4         88.20        121.39         4.52 o
   2   2   4       1650.41       1282.23       116.31 o
   3   2   4        352.39        376.53         6.62 o
   4   2   4      24784.34      23369.67       388.65 o
   5   2   4       2381.76       2290.22        40.32 o
   6   2   4       1441.22       1316.66        23.34 o
   7   2   4        268.64        257.39         5.73 o
   8   2   4       3252.67       3039.09        46.51 o
   9   2   4         93.18         86.20         5.81 o
  10   2   4        381.81        365.69        13.53 o
  11   2   4         34.53         34.73        11.17 o
  12   2   4        637.54        613.77        20.10 o
  13   2   4         19.62         21.02        10.77 o
  14   2   4        241.94        282.27        15.69 o
  15   2   4         35.56         29.45         9.94 o
  16   2   4         86.50        108.47        17.28 o
 -16   3   4        129.03        143.83        19.67 o
 -15   3   4        118.70        128.14        17.01 o
 -14   3   4        166.65        176.26        19.14 o
 -13   3   4          3.13        -10.37        10.37 o
 -12   3   4        724.80        797.82        26.85 o
 -11   3   4          3.19         -5.32         5.32 o
 -10   3   4       1526.66       1484.79        55.83 o
  -9   3   4          0.71         15.15         9.57 o
  -8   3   4        284.66        280.30         9.89 o
  -7   3   4        544.73        578.17        17.31 o
  -6   3   4       2069.50       2057.64        49.58 o
  -5   3   4        200.03        212.25         7.41 o
  -4   3   4         10.53         12.32         1.92 o
  -3   3   4        327.63        297.39        10.01 o
  -2   3   4        100.64         94.78         3.95 o
  -1   3   4        753.73        801.08        14.01 o
   0   3   4       2390.16       2575.60        44.65 o
   1   3   4         32.65         40.06         2.95 o
   2   3   4         12.88         12.33         2.53 o
   3   3   4        261.72        263.77         6.03 o
   4   3   4        970.07        938.81        17.99 o
   5   3   4        227.38        215.68         6.59 o
   6   3   4        533.13        508.03        11.41 o
   7   3   4       1437.86       1286.33        24.40 o
   8   3   4        124.48        107.48         4.98 o
   9   3   4         63.81         60.40         4.22 o
  10   3   4         14.70         15.21         3.83 o
  11   3   4          0.76          9.30         6.77 o
  12   3   4        140.28        139.96        11.34 o
  13   3   4          0.03          4.39         8.55 o
  14   3   4         11.48         11.30         9.40 o
  15   3   4         33.18         33.62        10.51 o
 -15   4   4         39.33         49.98        15.69 o
 -14   4   4         34.96         36.24         7.89 o
 -13   4   4         51.32         44.01         7.47 o
 -12   4   4        340.10        379.97        28.84 o
 -11   4   4         36.37         24.32         8.64 o
 -10   4   4        112.12        104.25         8.09 o
  -9   4   4       1035.94       1035.10        26.54 o
  -8   4   4        457.09        433.69        11.93 o
  -7   4   4        215.62        222.41         7.52 o
  -6   4   4         36.57         39.82         4.97 o
  -5   4   4         44.32         40.63         3.46 o
  -4   4   4       2304.32       2280.88        33.96 o
  -3   4   4       1149.51       1162.36        15.95 o
  -2   4   4        953.67        903.63        12.03 o
  -1   4   4       1188.21       1184.13        19.08 o
   0   4   4       2362.16       2293.36        36.31 o
   1   4   4         86.72         78.44         5.18 o
   2   4   4       1899.35       1765.19        37.71 o
   3   4   4        431.66        432.59        13.59 o
   4   4   4        855.03        816.79        15.38 o
   5   4   4        607.57        592.37        13.36 o
   6   4   4        935.58        882.47        18.26 o
   7   4   4        562.99        554.26        13.25 o
   8   4   4        806.99        776.37        15.25 o
   9   4   4          4.20         -1.72         4.08 o
  10   4   4        163.72        162.18        18.67 o
  11   4   4        192.81        187.12        13.33 o
  12   4   4         98.70        101.48        11.09 o
  13   4   4          1.92        -10.10        13.03 o
 -11   5   4          5.12          4.92         7.27 o
 -10   5   4         77.44         78.14         7.12 o
  -9   5   4         64.93         62.17         9.83 o
  -8   5   4        559.59        521.63        14.73 o
  -7   5   4         41.10         42.24         4.93 o
  -6   5   4        213.75        195.65         8.06 o
  -5   5   4        254.85        252.13        11.23 o
  -4   5   4          4.10          2.82         3.45 o
  -3   5   4         48.31         44.29         4.00 o
  -2   5   4          2.04          0.69         4.24 o
  -1   5   4        136.91        153.11         9.48 o
   0   5   4         35.35         29.85         4.87 o
   1   5   4         14.95         15.04         6.24 o
   2   5   4         84.97         78.53         7.10 o
   3   5   4         42.66         47.13         6.62 o
   4   5   4          0.31         -0.08         8.05 o
   5   5   4          0.83          6.21         8.60 o
   6   5   4         29.42         32.59         9.38 o
   7   5   4         32.40         32.86         7.73 o
   8   5   4          1.14          3.18         6.03 o
   9   5   4          0.09         -0.67         6.88 o
  10   5   4        140.28        163.40        12.89 o
  11   5   4         93.62         85.72        11.64 o
  12   5   4         34.79         59.39        13.16 o
  -9   6   4        126.10        157.92        19.14 o
  -8   6   4          5.34          9.81         5.73 o
  -7   6   4         93.08        106.03         7.03 o
  -6   6   4         17.72         13.17         5.99 o
  -5   6   4         59.86         67.88         7.42 o
  -4   6   4          2.90         -4.19        10.50 o
  -3   6   4         13.20         17.07         7.75 o
  -2   6   4         85.14         68.90        10.92 o
  -1   6   4        254.36        291.64        29.20 o
   0   6   4        458.88        440.77        20.69 o
   1   6   4        226.24        232.14        13.47 o
   2   6   4        173.89        165.67        19.23 o
   3   6   4        139.34        141.68        14.28 o
   4   6   4         15.15         13.86        15.29 o
   5   6   4         52.69         50.68        11.62 o
   6   6   4        120.48        109.86        10.78 o
   7   6   4        112.47        113.90        14.22 o
   8   6   4         30.02         32.97        15.95 o
   9   6   4         27.12         29.51        15.95 o
   4   7   4         13.47         26.05        16.75 o
   5   7   4          7.11         11.17        18.08 o
 -17   0   5          5.51          1.60        13.82 o
 -15   0   5       1053.92       1037.30        29.60 o
 -13   0   5          4.33          0.30        12.23 o
 -11   0   5         31.09         36.54         5.71 o
  -9   0   5         27.51         22.92         4.46 o
  -7   0   5        321.86        371.66        16.75 o
  -5   0   5       2434.07       2638.05        94.38 o
  -3   0   5       1874.56       2404.10        77.89 o
  -1   0   5       1126.92       1272.37        44.66 o
   1   0   5       1815.80       1637.12        49.71 o
   3   0   5       9931.60       8831.08       262.13 o
   7   0   5       1187.75       1097.70        38.02 o
   9   0   5       2207.48       2068.60        68.86 o
  11   0   5       1511.18       1473.35        52.37 o
  13   0   5          8.81         20.20        11.17 o
  15   0   5        309.48        336.04        24.99 o
 -17   1   5        375.35        460.46        29.24 o
 -16   1   5          9.28        -12.50        12.50 o
 -15   1   5        188.99        208.41        12.59 o
 -14   1   5         59.04         48.79         6.59 o
 -13   1   5        998.15        973.85        22.06 o
 -12   1   5         95.13         87.63         6.32 o
 -11   1   5       1177.75       1082.31        23.50 o
 -10   1   5        699.37        654.06        11.96 o
  -9   1   5       1447.15       1375.47        27.67 o
  -8   1   5          6.08         -4.34         5.72 o
  -7   1   5       1099.45       1045.67        26.60 o
  -6   1   5         94.61        139.48         4.08 o
  -5   1   5      20589.20      22569.00       525.12 o
  -4   1   5       4931.98       5742.41       182.64 o
  -3   1   5       9006.84       9872.96       310.78 o
  -2   1   5        496.72        609.07        23.66 o
  -1   1   5      10681.77      11698.83       397.98 o
   0   1   5        270.40        259.47        11.43 o
   1   1   5       1187.35       1034.20        29.24 o
   2   1   5         38.02         36.90         2.26 o
   3   1   5       5826.97       5637.72       118.81 o
   6   1   5       1353.45       1241.08        23.92 o
   7   1   5       2028.79       1780.79        30.58 o
   8   1   5          0.67         -2.54         2.55 o
   9   1   5        468.11        423.05         9.60 o
  10   1   5          4.33          5.80         3.51 o
  11   1   5        452.22        434.59        12.58 o
  12   1   5          0.26          2.31         5.85 o
  13   1   5        191.38        193.48        27.25 o
  14   1   5         60.98         58.75        14.36 o
  15   1   5          0.92        -13.03        13.29 o
  16   1   5          4.58          5.58        15.42 o
 -17   2   5        102.30        105.81        18.88 o
 -16   2   5         43.44         44.93        15.15 o
 -15   2   5         49.20         35.23         9.30 o
 -14   2   5          0.93          3.11         5.35 o
 -13   2   5         73.07         64.00         6.69 o
 -12   2   5         33.79         23.62         5.36 o
 -11   2   5        161.69        153.73         8.38 o
 -10   2   5          0.62         -4.77         4.77 o
  -9   2   5         41.35         30.00         6.38 o
  -8   2   5        408.45        386.68        18.64 o
  -7   2   5        272.82        300.18         7.59 o
  -6   2   5        956.30        978.92        14.49 o
  -5   2   5       2288.43       2576.21        51.80 o
  -4   2   5       2339.16       2621.88        52.51 o
  -1   2   5        245.24        272.23        13.29 o
   0   2   5         49.78         48.12         5.85 o
   1   2   5        622.13        594.92        12.43 o
   2   2   5        538.55        581.10        14.34 o
   3   2   5       1602.44       1502.32        25.18 o
   4   2   5       8767.04       8744.82       158.29 o
   5   2   5        880.05        849.68        21.98 o
   6   2   5        118.51        104.22         4.05 o
   7   2   5       1404.20       1367.62        22.26 o
   8   2   5          2.73          3.50         3.45 o
   9   2   5        966.76        883.27        32.17 o
  10   2   5        235.13        205.39        10.90 o
  11   2   5        356.69        359.24        19.94 o
  12   2   5         68.45         49.90         8.18 o
  13   2   5        159.41        181.90        13.06 o
  14   2   5          1.89         -5.77         8.21 o
  15   2   5         96.32        109.95        11.99 o
 -16   3   5         34.22         46.52        16.22 o
 -15   3   5         57.84         57.69        15.42 o
 -14   3   5        111.83         96.50        14.89 o
 -13   3   5        443.87        478.00        20.74 o
 -12   3   5        401.84        414.46        18.34 o
 -11   3   5       1035.64       1011.57        41.74 o
 -10   3   5         38.63         40.94        11.43 o
  -9   3   5       1079.76       1094.25        43.87 o
  -8   3   5         37.33         46.97         6.28 o
  -7   3   5       2132.60       2157.39        45.12 o
  -6   3   5       1016.98        957.28        16.53 o
  -5   3   5       2459.05       2450.79        35.15 o
  -4   3   5       2262.49       2312.95        36.34 o
  -3   3   5       5023.64       5177.68       106.00 o
  -2   3   5       1111.84       1169.30        30.62 o
  -1   3   5       2579.56       2688.69        54.66 o
   0   3   5        202.63        193.22         9.41 o
   1   3   5       1966.44       1822.42        37.95 o
   2   3   5        296.01        319.11         9.18 o
   3   3   5       1980.13       1941.26        43.11 o
   4   3   5         91.47         79.11        13.69 o
   5   3   5       1372.51       1267.89        23.82 o
   6   3   5         67.60         83.93         4.64 o
   7   3   5         46.10         42.07        10.23 o
   8   3   5        884.19        838.71        19.38 o
   9   3   5        306.06        299.70        10.28 o
  10   3   5        119.99        108.49         7.26 o
  11   3   5         41.70         53.30         8.26 o
  12   3   5         17.09         25.02         8.16 o
  13   3   5         76.74         84.34        10.43 o
  14   3   5         24.45         23.10        10.02 o
 -15   4   5         25.35         40.68        16.22 o
 -14   4   5          5.65         14.50         7.41 o
 -13   4   5         48.08         63.27         9.84 o
 -12   4   5         18.27         13.79        12.10 o
 -11   4   5         62.73         46.68         7.45 o
 -10   4   5        270.83        296.31        25.92 o
  -9   4   5          1.20         -5.44         5.44 o
  -8   4   5        199.73        194.14        12.51 o
  -7   4   5          5.55          0.20         5.37 o
  -6   4   5         89.82         99.02         6.09 o
  -5   4   5         49.25         49.55         4.51 o
  -4   4   5        702.61        717.84        16.27 o
  -3   4   5        338.13        327.67         7.55 o
  -2   4   5         69.85         68.03         3.82 o
  -1   4   5         84.10         72.29         4.32 o
   0   4   5         75.74         80.18         7.18 o
   1   4   5         43.75         43.11         8.03 o
   2   4   5       1538.79       1516.43        33.09 o
   3   4   5        153.29        148.98         6.73 o
   4   4   5         56.41         62.73        12.22 o
   5   4   5        153.20        151.29         8.35 o
   6   4   5        118.89        130.45         8.42 o
   7   4   5        260.55        282.59        13.29 o
   8   4   5        485.11        453.60        15.74 o
   9   4   5         46.44         33.49         6.48 o
  10   4   5        138.79        133.48        19.01 o
  11   4   5        396.67        383.43        17.20 o
  12   4   5         22.58         22.86         9.40 o
  13   4   5        122.52        113.78        17.81 o
 -11   5   5         54.15         60.04         8.91 o
 -10   5   5         60.45         54.92         8.21 o
  -9   5   5        626.93        643.84        16.95 o
  -8   5   5        631.76        651.35        16.76 o
  -7   5   5        411.43        405.32        11.06 o
  -6   5   5        385.76        365.25        10.38 o
  -5   5   5        346.44        325.04         8.84 o
  -4   5   5        840.96        842.34        17.03 o
  -3   5   5        558.39        490.63        18.46 o
  -2   5   5        129.65        122.09         9.13 o
  -1   5   5       1574.08       1570.47        35.16 o
   0   5   5       1259.83       1277.09        29.71 o
   1   5   5        386.78        350.58        13.06 o
   2   5   5         82.07         86.15         7.43 o
   3   5   5        146.27        151.54         9.77 o
   4   5   5        345.29        377.90        22.86 o
   5   5   5        157.47        197.19        32.57 o
   6   5   5        186.05        214.69        16.22 o
   7   5   5         82.68        110.62        12.59 o
   8   5   5         13.88          9.07         6.62 o
   9   5   5          0.86          1.41         7.11 o
  10   5   5        120.21        131.60        10.18 o
  11   5   5         30.96         39.62        10.62 o
  -8   6   5          0.54         -5.52         5.52 o
  -7   6   5         54.88         61.78         6.37 o
  -6   6   5        135.71        112.05         7.02 o
  -5   6   5          7.09         11.57         5.78 o
  -4   6   5        225.54        234.67        14.19 o
  -3   6   5        124.73        133.32        10.16 o
  -2   6   5          1.35          4.43         9.10 o
  -1   6   5        532.60        551.24        29.42 o
   0   6   5        104.33        116.88        12.76 o
   1   6   5         32.91         27.68         7.84 o
   2   6   5         20.17         27.10        10.42 o
   3   6   5          4.34         12.28        10.18 o
   4   6   5        137.13        119.07        12.77 o
   5   6   5          8.59          1.73        10.60 o
   6   6   5          7.61         -3.21        10.67 o
   7   6   5         43.95         28.98        15.69 o
   8   6   5         99.04         92.25        17.81 o
 -18   0   6        135.93        168.02        20.20 o
 -16   0   6        806.08        808.72        37.22 o
 -14   0   6        744.31        648.94        20.96 o
 -12   0   6       3278.21       3064.41        71.02 o
 -10   0   6       2972.04       2944.72        67.73 o
  -8   0   6        979.68       1005.19        36.95 o
  -6   0   6       3016.18       3822.51        91.83 o
  -4   0   6      20592.13      26585.24       832.38 o
  -2   0   6         45.31         28.98         2.39 o
   2   0   6        421.46        387.35        13.56 o
   4   0   6       1079.80        950.42        30.31 o
   6   0   6         27.87         22.33         5.05 o
   8   0   6          1.09          4.52         5.32 o
  10   0   6         17.76         15.15         7.71 o
  12   0   6        754.17        755.02        32.70 o
  14   0   6        548.63        593.12        30.31 o
 -18   1   6         80.94         67.79        19.41 o
 -17   1   6          6.58        -14.62        14.62 o
 -16   1   6        164.49        132.93        17.28 o
 -15   1   6        147.94        128.77        13.31 o
 -14   1   6        559.01        535.08        13.75 o
 -13   1   6        221.13        203.14        11.98 o
 -12   1   6       1295.44       1286.79        26.75 o
 -11   1   6         69.17         52.05         4.81 o
 -10   1   6        775.40        725.02        16.89 o
  -9   1   6        329.76        322.97         9.70 o
  -8   1   6       3933.37       4280.21        99.16 o
  -7   1   6       1589.40       1723.20        27.11 o
  -6   1   6       9281.08      10642.17       158.65 o
  -5   1   6        327.14        411.67        13.02 o
  -4   1   6       6303.68       7168.44       227.04 o
  -3   1   6        248.04        277.02        11.96 o
  -2   1   6       4376.67       4966.82       152.20 o
  -1   1   6        102.38        102.09         6.65 o
   0   1   6      16782.40      17007.64       577.70 o
   1   1   6        258.62        249.10         9.30 o
   2   1   6      11067.73      10573.22       598.70 o
   3   1   6       1804.49       1928.79        41.73 o
   4   1   6       2394.23       2085.02        45.12 o
   5   1   6        737.94        736.68        24.72 o
   6   1   6       5011.36       4614.81       103.38 o
   7   1   6        159.30        160.03         7.61 o
   8   1   6       3271.31       3024.15        69.55 o
   9   1   6        137.62        127.55         8.08 o
  10   1   6       2037.02       1985.75        48.12 o
  11   1   6        204.95        213.22        16.08 o
  12   1   6        175.45        196.82        12.01 o
  13   1   6         49.94         59.29        12.76 o
  14   1   6        161.76        201.25        20.47 o
  15   1   6          2.49         12.23        15.42 o
 -17   2   6         16.75         20.47        15.69 o
 -16   2   6        323.06        281.27        24.19 o
 -15   2   6          4.67         -4.97         7.00 o
 -14   2   6        537.43        583.09        16.98 o
 -13   2   6        114.24        114.52         7.59 o
 -12   2   6       1477.36       1413.12        39.01 o
 -11   2   6        222.87        173.51        10.90 o
 -10   2   6        735.74        732.17        20.61 o
  -9   2   6        395.85        419.16        11.68 o
  -8   2   6       5294.59       5459.07       103.97 o
  -7   2   6        320.81        335.38         6.74 o
  -6   2   6       1441.83       1415.56        22.09 o
  -5   2   6       1000.89       1111.14        17.76 o
  -4   2   6       1126.72       1099.70        28.07 o
  -3   2   6         42.21         49.98         7.18 o
  -2   2   6       4796.92       4959.48       192.74 o
  -1   2   6       1837.62       1925.51        51.17 o
   0   2   6         12.28         19.86         2.43 o
   1   2   6        359.74        430.76        20.32 o
   2   2   6        581.62        633.90        15.64 o
   3   2   6         66.33         54.61         2.72 o
   4   2   6        520.61        541.94        13.93 o
   5   2   6        101.26         91.15         3.73 o
   6   2   6         27.87         26.00         4.14 o
   7   2   6          0.65         -2.32         3.66 o
   8   2   6          6.85          1.22         4.23 o
   9   2   6         83.98         79.60         6.96 o
  10   2   6         21.46         13.43         6.02 o
  11   2   6        134.54        126.44        10.90 o
  12   2   6          1.16         -4.39         6.96 o
  13   2   6          4.22          1.94         8.91 o
  14   2   6         22.65          9.06        23.66 o
  15   2   6          0.73         -0.30        10.10 o
 -16   3   6          5.15         17.28        15.42 o
 -15   3   6        327.43        328.59        24.99 o
 -13   3   6         38.94         23.13         7.71 o
 -11   3   6        118.55         77.63        13.56 o
  -9   3   6          7.70         15.15         6.17 o
  -8   3   6       1246.18       1358.95        36.43 o
  -7   3   6       1748.85       1866.43        38.12 o
  -6   3   6       1692.05       1659.08        26.59 o
  -5   3   6         79.90         83.56         3.88 o
  -4   3   6       1702.83       1717.79        25.26 o
  -3   3   6         23.65         18.47         3.63 o
  -2   3   6       4673.18       4895.73       121.36 o
  -1   3   6       1880.47       1891.99        49.22 o
   0   3   6       1283.49       1285.77        31.49 o
   1   3   6        259.73        300.48        15.82 o
   2   3   6       4460.98       4629.39        92.24 o
   3   3   6        201.01        200.58         7.51 o
   4   3   6       1745.18       1676.26        69.13 o
   5   3   6        208.18        223.52         8.46 o
   6   3   6       3786.61       3748.18        69.00 o
   7   3   6        435.54        420.54        10.91 o
   8   3   6        613.46        560.56        17.75 o
   9   3   6         60.15         70.05         6.08 o
  10   3   6        485.20        480.29        17.01 o
  11   3   6          3.96          1.29         7.14 o
  12   3   6        216.64        236.99        14.36 o
  13   3   6         63.48         67.96        10.61 o
  14   3   6        117.05        149.55        10.35 o
 -15   4   6        126.40        114.58        18.08 o
 -14   4   6        300.19        291.37        18.34 o
 -13   4   6        253.91        299.88        18.08 o
 -12   4   6        139.51        146.83        11.37 o
 -11   4   6         15.84         12.34         6.70 o
 -10   4   6        763.85        866.15        40.41 o
  -9   4   6         33.09          8.51        13.03 o
  -8   4   6        464.74        482.26        28.18 o
  -7   4   6        161.31        176.79        12.34 o
  -6   4   6        643.55        610.07        14.97 o
  -5   4   6        114.41        117.56        11.83 o
  -4   4   6        654.30        660.36        16.65 o
  -3   4   6        289.61        295.30        18.09 o
  -2   4   6        114.54        116.33         5.38 o
  -1   4   6        282.58        278.57         6.86 o
   0   4   6          5.71          4.85         3.38 o
   1   4   6        340.44        349.59        11.31 o
   2   4   6         14.13         13.35         4.47 o
   3   4   6         39.78         32.62         4.28 o
   4   4   6        115.34        116.88         7.60 o
   5   4   6         31.39         31.78         6.80 o
   6   4   6         61.51         58.20         6.33 o
   7   4   6         13.96          8.22         8.24 o
   8   4   6         15.67         13.86         8.91 o
   9   4   6        229.19        201.33        10.76 o
  10   4   6          0.67         -3.35         7.49 o
  11   4   6          5.37         14.89         9.84 o
  12   4   6         61.66         63.01        15.15 o
  13   4   6         50.48         50.51        15.42 o
 -11   5   6         27.35         37.13         9.70 o
 -10   5   6        230.85        251.66        14.45 o
  -9   5   6        170.21        168.00        11.93 o
  -8   5   6         51.44         41.46         6.34 o
  -7   5   6        280.06        274.68         9.74 o
  -6   5   6        266.10        270.55         9.20 o
  -5   5   6        241.00        235.36         8.03 o
  -4   5   6         19.94         23.21         4.52 o
  -3   5   6         49.96         56.81         6.82 o
  -2   5   6        379.70        396.01        13.95 o
  -1   5   6        167.23        172.64        10.18 o
   0   5   6        731.52        724.09        19.55 o
   1   5   6        565.54        586.48        20.68 o
   2   5   6        869.04        866.16        22.34 o
   3   5   6        158.60        163.83        13.05 o
   4   5   6        733.29        727.63        25.27 o
   5   5   6          9.03         21.22         8.87 o
   6   5   6        114.86        112.47        11.61 o
   7   5   6         93.00         92.50         8.84 o
   8   5   6        142.59        152.29        13.15 o
   9   5   6        281.28        326.55        14.20 o
  10   5   6        114.47         98.47        11.56 o
  11   5   6          3.19         -9.65         9.65 o
  -8   6   6         80.73         77.13         8.05 o
  -7   6   6         67.11         78.01         6.72 o
  -6   6   6        341.63        344.22        13.15 o
  -5   6   6        108.62        109.57        10.14 o
  -4   6   6         88.53         87.92         9.33 o
  -3   6   6         20.66         26.77        12.10 o
  -2   6   6        167.42        176.93        17.15 o
  -1   6   6         25.43         14.76         9.59 o
   0   6   6         76.12         76.04        11.53 o
   1   6   6          9.83         14.46         7.68 o
   2   6   6          0.35          8.54         7.75 o
   3   6   6        100.47        105.86        15.02 o
   4   6   6         17.24          2.20        10.71 o
   5   6   6         53.13         64.45        21.14 o
   6   6   6          9.12          6.51        11.85 o
   7   6   6         13.41          0.27        15.42 o
   8   6   6          0.64         -2.92        15.95 o
 -17   0   7        238.36        235.28        22.86 o
 -15   0   7       1129.95       1049.20        29.78 o
 -13   0   7        106.40        103.76        16.22 o
 -11   0   7       2811.19       2748.51        64.07 o
  -9   0   7       3471.01       3786.00       125.48 o
  -7   0   7       4289.70       4646.83       151.27 o
  -5   0   7        106.26        102.35         8.51 o
  -3   0   7      19462.65      24876.34       778.42 o
  -1   0   7      19421.05      19581.36       664.90 o
   1   0   7      15369.12      14155.58       418.98 o
   3   0   7       2633.93       2425.37        73.91 o
   5   0   7       4165.62       3771.71        79.49 o
   7   0   7         22.32         25.20         4.04 o
   9   0   7       1200.40       1109.67        40.41 o
  11   0   7        661.31        626.08        27.65 o
  13   0   7        269.63        280.74        21.27 o
 -18   1   7         29.82         -3.72        15.69 o
 -17   1   7         91.09         84.28        17.01 o
 -16   1   7          2.72          5.85        13.29 o
 -15   1   7         55.57         55.44         6.56 o
 -14   1   7        126.74        109.98         9.38 o
 -13   1   7        875.77        817.28        19.78 o
 -12   1   7          0.31         -3.40         5.76 o
 -11   1   7        137.13        132.79        12.00 o
 -10   1   7         33.82         21.64         4.57 o
  -9   1   7          5.91         12.15         7.98 o
  -8   1   7         36.64         30.94         3.56 o
  -7   1   7         43.99         51.36         3.12 o
  -6   1   7         31.00         31.82         2.40 o
  -5   1   7         12.95         24.08         3.37 o
  -4   1   7        650.46        974.88        34.29 o
  -3   1   7       4282.53       5475.23       174.13 o
  -2   1   7       6998.19       7713.13       282.18 o
  -1   1   7       2520.14       2377.88       136.65 o
   0   1   7       1449.88       1452.35        52.64 o
   1   1   7       1250.17       1358.51        42.00 o
   2   1   7        120.67        126.68         4.41 o
   3   1   7        385.89        347.42         9.02 o
   4   1   7          6.14          5.91         1.97 o
   5   1   7       1553.38       1430.31        23.19 o
   6   1   7        286.22        280.96         5.70 o
   7   1   7        718.05        715.41        12.99 o
   8   1   7         91.56         81.90         6.66 o
   9   1   7        644.23        633.43        18.42 o
  10   1   7          2.95         -1.14         8.51 o
  11   1   7        531.50        563.76        36.95 o
  12   1   7         44.19         39.61        11.96 o
  13   1   7        219.02        288.45        21.80 o
  14   1   7         51.20         65.13        15.42 o
  15   1   7         18.02          1.33        14.89 o
 -17   2   7        200.59        187.43        21.53 o
 -16   2   7         45.19         61.41        15.42 o
 -15   2   7        496.43        460.46        28.45 o
 -14   2   7        114.27        110.46        11.70 o
 -13   2   7        567.90        547.60        19.53 o
 -12   2   7        506.03        498.25        17.83 o
 -11   2   7       1202.39       1134.13        44.13 o
 -10   2   7          6.86         -5.85         7.71 o
  -9   2   7       1576.07       1621.23        37.42 o
  -8   2   7        133.55        140.63         6.89 o
  -7   2   7       1519.05       1617.47        25.50 o
  -6   2   7        983.75       1097.22        17.83 o
  -5   2   7       4223.02       4376.10        71.83 o
  -4   2   7        231.98        303.35        10.43 o
  -3   2   7      10945.85      12115.69       466.84 o
  -2   2   7       7851.12       8623.01       220.39 o
  -1   2   7       5801.04       5718.34       147.27 o
   0   2   7       1505.73       1709.35        34.58 o
   1   2   7       5568.90       5967.10       121.91 o
   2   2   7          7.47         21.48         3.33 o
   3   2   7       1622.81       1431.70        24.57 o
   4   2   7         32.42         30.80         2.81 o
   5   2   7       1941.57       1797.88        26.11 o
   6   2   7        703.15        654.55        10.91 o
   7   2   7        612.67        576.61        13.08 o
   8   2   7         50.84         46.89         4.18 o
   9   2   7        566.04        506.71        16.45 o
  10   2   7        190.26        184.41        10.86 o
  11   2   7        161.12        164.22        11.34 o
  12   2   7         14.61          3.07        11.96 o
  13   2   7         30.34         32.57         9.21 o
  14   2   7         35.07         42.91        10.29 o
  15   2   7         98.35        117.61        13.68 o
 -16   3   7         59.81         57.42        16.48 o
 -10   3   7         93.66        125.75        14.62 o
  -9   3   7        733.63        740.95        23.22 o
  -8   3   7        286.12        309.07        13.44 o
  -7   3   7         14.96          8.97         5.75 o
  -6   3   7        572.38        633.80        13.88 o
  -5   3   7          3.66          6.25         2.49 o
  -4   3   7        410.75        397.01         7.76 o
  -3   3   7         98.31        103.88         5.30 o
  -2   3   7       1736.02       1847.65        50.89 o
  -1   3   7          8.72          7.93         2.28 o
   0   3   7        134.15        125.49         4.59 o
   1   3   7        604.71        622.88        14.90 o
   2   3   7          1.14          1.85         3.13 o
   3   3   7         75.38         92.58         5.97 o
   4   3   7         37.26         42.53         4.46 o
   5   3   7        540.62        566.98        22.08 o
   6   3   7       1744.98       1639.52        31.81 o
   7   3   7         62.73         60.57         4.58 o
   8   3   7          9.55          9.81         3.74 o
   9   3   7        428.31        411.17        18.40 o
  10   3   7         62.17         64.05        10.15 o
  11   3   7         57.35         55.33         6.35 o
  12   3   7         76.93        104.41        11.36 o
  13   3   7        265.19        312.89        24.94 o
  14   3   7         24.68         34.11        13.95 o
 -15   4   7        227.81        279.15        25.79 o
 -14   4   7         86.32         69.12        10.90 o
 -13   4   7        170.00        172.01        15.69 o
 -12   4   7        132.07        117.46        11.30 o
 -11   4   7        233.85        278.61        25.52 o
 -10   4   7        542.94        625.82        34.83 o
  -9   4   7        740.89        727.11        36.42 o
  -7   4   7       1186.12       1215.80        33.38 o
  -6   4   7         68.77         72.30         7.58 o
  -5   4   7       1263.15       1238.89        36.07 o
  -4   4   7       1357.85       1342.71        25.23 o
  -3   4   7        940.47        930.19        27.67 o
  -2   4   7        529.00        547.87        14.14 o
  -1   4   7       1703.61       1639.59        33.29 o
   0   4   7        939.03        970.17        18.83 o
   1   4   7       1487.62       1552.03        33.98 o
   2   4   7       2079.03       2080.53        55.21 o
   3   4   7        649.41        617.06        13.89 o
   4   4   7        105.60        131.06         8.05 o
   5   4   7        162.03        182.86         9.53 o
   6   4   7          9.00         11.39         5.57 o
   7   4   7        647.94        669.74        21.39 o
   8   4   7        339.94        377.58        26.05 o
   9   4   7          3.58          4.86         6.39 o
  10   4   7         39.76         21.27         8.65 o
  11   4   7          1.59        -10.63        11.96 o
  12   4   7        125.04        123.62        17.55 o
 -11   5   7         56.85         65.92        19.41 o
 -10   5   7         54.30         48.25         8.58 o
  -9   5   7         24.40         26.53         7.63 o
  -8   5   7        253.36        256.87        14.05 o
  -7   5   7          3.68          4.23         5.41 o
  -6   5   7          1.17          8.74         4.22 o
  -5   5   7         60.00         69.59         5.75 o
  -4   5   7         78.44         78.03         5.77 o
  -3   5   7          0.38         -2.22         6.06 o
  -2   5   7        617.93        609.02        23.45 o
  -1   5   7         61.71         54.46         6.75 o
   0   5   7        127.88        139.58         9.51 o
   1   5   7         84.97         76.03         6.17 o
   2   5   7          3.53          8.81         6.10 o
   3   5   7         14.48          9.76         6.57 o
   4   5   7        133.41        122.17        11.24 o
   5   5   7         39.38         32.38         9.45 o
   6   5   7        121.63        126.84         9.20 o
   7   5   7         44.97         33.51         7.93 o
   8   5   7         11.32         14.28         7.36 o
   9   5   7          8.01         11.70         7.87 o
  10   5   7         97.11         88.50        11.46 o
  11   5   7         19.89         30.44        10.72 o
  -8   6   7        296.60        287.65        39.48 o
  -7   6   7        503.97        512.39        16.26 o
  -6   6   7        222.98        224.42        12.01 o
  -5   6   7        129.39        126.66        10.75 o
  -4   6   7        251.79        259.12        14.96 o
  -3   6   7         81.44         71.14        11.43 o
  -2   6   7        472.52        506.52        25.12 o
  -1   6   7        106.83        106.79        17.68 o
   0   6   7        191.61        210.51        13.79 o
   1   6   7        229.84        220.59        13.83 o
   2   6   7        124.38        128.34        10.22 o
   3   6   7        120.15        139.87        24.33 o
   4   6   7        165.30        217.99        19.00 o
   5   6   7         32.02         28.32        12.76 o
   6   6   7         90.62        108.20        22.33 o
   7   6   7          0.64         -4.25        15.95 o
   8   6   7         58.88         69.12        18.08 o
 -16   0   8         29.19         31.90        14.09 o
 -14   0   8        252.14        261.17        15.49 o
 -12   0   8       1550.47       1496.30        40.81 o
 -10   0   8       1159.50       1252.16        46.52 o
  -8   0   8       2481.23       3027.79       101.02 o
  -6   0   8       2065.15       2909.84        58.73 o
  -4   0   8      10202.72      12121.54       381.50 o
  -2   0   8      10779.85      12550.14       289.71 o
   0   0   8        467.85        401.44        16.48 o
   2   0   8      13369.61      12207.15       362.09 o
   4   0   8       8358.35       8073.67       240.86 o
   6   0   8        146.06        125.31         4.89 o
   8   0   8       3554.99       3601.67        76.94 o
  10   0   8        852.93        902.57        33.23 o
  14   0   8         10.89          9.04         9.30 o
 -18   1   8        272.71        240.86        26.32 o
 -17   1   8          3.01          1.60        14.89 o
 -16   1   8        460.18        459.29        23.66 o
 -15   1   8          6.98         -6.73         6.73 o
 -14   1   8       1206.51       1188.26        26.57 o
 -13   1   8        181.93        152.06         8.98 o
 -12   1   8       1073.20       1047.39        23.60 o
 -11   1   8        131.52        127.28         7.62 o
 -10   1   8       4952.03       5065.18       117.77 o
  -9   1   8         21.50         12.39         5.32 o
  -8   1   8       4711.09       5157.00        68.99 o
  -7   1   8        134.12        160.08         4.98 o
  -6   1   8       5276.03       6143.39        97.67 o
  -5   1   8        112.95        146.33         5.19 o
  -4   1   8        169.14        203.11        11.17 o
  -3   1   8        835.24       1092.39        41.21 o
  -2   1   8       9538.49       9970.19       264.26 o
  -1   1   8        347.14        267.45        13.03 o
   0   1   8       1033.21        897.25        34.03 o
   2   1   8       1027.33        968.40        28.31 o
   3   1   8        186.34        189.61         6.78 o
   4   1   8        477.83        477.57        12.74 o
   5   1   8         60.97         68.72         2.65 o
   6   1   8        286.35        271.52         5.14 o
   7   1   8        220.38        219.98         4.90 o
   8   1   8        133.03        134.16         5.27 o
   9   1   8          1.53          1.70         2.67 o
  10   1   8         19.31         16.21         3.54 o
  11   1   8         26.75         25.53         4.23 o
  12   1   8         28.02         47.04        17.01 o
  13   1   8         16.14         15.09         7.23 o
  14   1   8         64.17         69.30         9.51 o
  15   1   8          7.43          9.04        10.90 o
 -17   2   8          1.45         -7.98        14.89 o
 -16   2   8        117.99        114.51        12.87 o
 -15   2   8         11.36        -13.82        13.82 o
 -14   2   8         24.56         40.18         8.78 o
 -13   2   8        760.46        731.76        23.27 o
 -12   2   8       1164.33       1132.53        45.19 o
 -11   2   8        138.00        148.61        15.69 o
 -10   2   8       1853.07       1833.85        65.40 o
  -9   2   8          4.37         14.21         4.18 o
  -8   2   8        176.63        175.02         6.02 o
  -7   2   8        952.17        980.23        18.68 o
  -6   2   8       2216.74       2344.92        39.86 o
  -5   2   8       1618.39       1888.51        36.47 o
  -4   2   8       5044.94       5501.63       100.94 o
  -3   2   8        275.01        256.02        10.63 o
  -2   2   8       3760.39       3982.65        77.96 o
  -1   2   8         20.90         14.01         3.34 o
   0   2   8       5251.89       5613.92       109.12 o
   1   2   8         80.56         81.43         6.38 o
   2   2   8       2977.02       3068.97        51.74 o
   3   2   8        491.59        503.75        13.47 o
   4   2   8       3772.32       3748.84        58.45 o
   5   2   8        653.37        657.83        10.84 o
   6   2   8       2246.35       2076.98        30.15 o
   7   2   8         77.04         87.11         4.67 o
   8   2   8        640.63        650.29        12.66 o
   9   2   8        117.93        121.15         5.87 o
  10   2   8       1085.47       1105.85        23.50 o
  11   2   8         19.38         25.96         5.54 o
  12   2   8        371.03        445.62        17.97 o
  13   2   8         10.45          1.25         9.48 o
  14   2   8        115.70        143.03         9.58 o
 -16   3   8        250.77        308.92        26.85 o
 -10   3   8       1201.92       1206.79        45.91 o
  -9   3   8        303.98        288.70        15.41 o
  -8   3   8        924.50        996.46        22.94 o
  -7   3   8        872.00        918.68        20.98 o
  -6   3   8       1621.51       1611.17        33.26 o
  -5   3   8          4.18          3.38         2.47 o
  -4   3   8       3045.69       3085.00        53.62 o
  -3   3   8         22.14         22.60         3.98 o
  -2   3   8        288.04        261.83         8.34 o
  -1   3   8        516.13        522.58        15.14 o
   0   3   8       1666.65       1811.10        27.69 o
   1   3   8       1166.35       1191.02        25.85 o
   2   3   8          5.57          5.60         3.33 o
   3   3   8         72.29         77.87         5.39 o
   4   3   8        208.06        190.93         6.20 o
   5   3   8         90.79         94.08         5.22 o
   6   3   8        706.43        701.34        13.24 o
   7   3   8         30.33         31.38         4.11 o
   8   3   8         61.10         63.14         5.85 o
   9   3   8          1.47         -1.39         7.98 o
  10   3   8         40.12         30.16         5.38 o
  11   3   8          0.45         -1.53         5.22 o
  12   3   8          1.70         -1.72         5.75 o
  13   3   8         41.30         48.24         7.61 o
  14   3   8          6.17         10.63        15.15 o
 -14   4   8         22.24         20.74        10.37 o
 -13   4   8         38.65         29.85         8.10 o
 -12   4   8        123.77        120.70        19.14 o
 -11   4   8        135.00        163.77        20.20 o
 -10   4   8         93.95         96.63        11.18 o
  -9   4   8        111.06         97.83        14.09 o
  -8   4   8        333.05        371.66        23.13 o
  -7   4   8        104.36        123.46        10.42 o
  -6   4   8       1092.35       1093.15        24.84 o
  -5   4   8        332.36        347.68        12.11 o
  -4   4   8        826.96        856.81        26.31 o
  -3   4   8        170.23        173.87        10.71 o
  -2   4   8        309.49        306.33        10.15 o
  -1   4   8         80.13         87.77         6.13 o
   0   4   8        578.51        625.12        20.80 o
   1   4   8        291.52        283.92        13.79 o
   2   4   8       1565.34       1546.18        28.83 o
   3   4   8        102.23        105.50         6.11 o
   4   4   8       1041.12       1095.39        31.44 o
   5   4   8        148.15        180.73         9.66 o
   6   4   8       1021.29       1012.12        32.97 o
   7   4   8         18.60         10.96         7.11 o
   8   4   8        673.88        696.75        23.13 o
   9   4   8         23.10         14.17         7.06 o
  10   4   8         30.71         28.95         5.84 o
  11   4   8         72.02         87.97         8.85 o
  12   4   8         94.51        100.84         9.79 o
  13   4   8          5.64         10.63         9.30 o
 -11   5   8        239.30        272.36        23.13 o
 -10   5   8        207.49        207.33        13.84 o
  -9   5   8         52.63         49.87        10.10 o
  -8   5   8        189.24        206.57        21.27 o
  -7   5   8        172.93        197.18        15.29 o
  -6   5   8        499.78        487.11        20.43 o
  -5   5   8         54.37         56.48         7.89 o
  -4   5   8        286.42        276.65        23.77 o
  -3   5   8        477.28        484.26        18.27 o
  -2   5   8        310.57        319.78        27.25 o
  -1   5   8         25.14         17.09         7.91 o
   0   5   8         69.58         64.81         6.70 o
   1   5   8        234.40        237.31        12.13 o
   2   5   8         87.51         82.71         7.82 o
   3   5   8         23.40         16.11         6.85 o
   4   5   8         41.91         35.41         9.71 o
   5   5   8        113.88        100.23        18.08 o
   6   5   8         19.95         20.54        10.17 o
   7   5   8         38.53         45.96         9.88 o
   8   5   8          0.22         -6.68        10.90 o
   9   5   8         11.44         19.33         8.10 o
  10   5   8         43.65         36.77        10.43 o
  -8   6   8        497.17        560.29        20.37 o
  -7   6   8         14.92          8.70        12.20 o
  -6   6   8          4.42         -1.36         7.32 o
  -5   6   8        162.19        167.82        14.30 o
  -4   6   8         25.36         23.12         8.45 o
  -3   6   8         57.97         74.19        11.66 o
  -2   6   8          1.92         -9.52         9.52 o
  -1   6   8         73.92         87.59        12.23 o
   0   6   8        310.17        301.50        26.32 o
   1   6   8        122.66        140.60        10.55 o
   2   6   8          5.68         13.59         8.02 o
   3   6   8        107.98        120.09        10.45 o
   4   6   8        215.94        222.01        20.34 o
   5   6   8         54.94         42.80        18.61 o
 -15   0   9        263.86        256.69        17.15 o
 -13   0   9        136.57        124.48        10.63 o
 -11   0   9        349.60        346.67        20.20 o
  -9   0   9       1147.66       1192.35        44.13 o
  -7   0   9        152.38        152.39         7.00 o
  -5   0   9          1.04          4.37         2.50 o
  -3   0   9         17.61         30.33         5.58 o
  -1   0   9       3197.61       3497.55       121.49 o
   3   0   9        848.94        845.14        27.91 o
   5   0   9         69.34         91.14         5.07 o
   7   0   9        624.56        617.29        15.97 o
   9   0   9        571.03        691.55        18.60 o
  11   0   9        248.15        285.52        12.30 o
  13   0   9         62.06         88.79        11.96 o
  15   0   9         35.57         53.44        12.23 o
 -18   1   9         18.61          3.46        15.69 o
 -17   1   9        204.21        152.33        18.88 o
 -16   1   9          2.91         -7.98        14.62 o
 -15   1   9        683.97        677.32        19.17 o
 -14   1   9        107.77        112.98         9.02 o
 -13   1   9       1392.49       1368.53        25.43 o
 -12   1   9        123.20         97.55         7.43 o
 -11   1   9        680.82        740.95        17.97 o
 -10   1   9        152.09        147.12        10.33 o
  -9   1   9       3947.92       4149.77        97.00 o
  -8   1   9       1062.82       1211.65        18.20 o
  -7   1   9       5500.79       6164.99        89.84 o
  -6   1   9       1506.03       1909.54        32.01 o
  -5   1   9       2394.47       2574.87        41.28 o
  -4   1   9       1746.07       2319.38        40.20 o
  -3   1   9       4540.46       4797.12       170.27 o
  -2   1   9        178.81        201.40        10.50 o
  -1   1   9       9663.35       9955.28       194.23 o
   0   1   9        495.30        546.26        25.52 o
   2   1   9       2336.80       2491.30        76.03 o
   3   1   9       7524.20       7114.36       179.58 o
   4   1   9         32.54         46.72         2.63 o
   5   1   9       2294.41       2080.51        26.21 o
   6   1   9          1.41          3.02         1.83 o
   7   1   9       1277.46       1251.36        15.72 o
   8   1   9        407.97        431.16         7.70 o
   9   1   9        135.61        129.15         4.87 o
  10   1   9         12.20         15.41         3.03 o
  11   1   9        404.82        452.04        14.74 o
  12   1   9         29.35         35.30        11.56 o
  13   1   9        236.31        275.16        19.14 o
  14   1   9         30.27         30.31        10.63 o
 -17   2   9         50.39         40.94        15.69 o
 -16   2   9         39.38         35.09        15.95 o
 -15   2   9        479.53        466.84        29.24 o
 -14   2   9        211.25        212.67        26.32 o
 -13   2   9         11.06         10.63        11.70 o
 -12   2   9          3.71         -9.84         9.84 o
 -11   2   9       1755.52       1586.61        58.75 o
 -10   2   9         15.09         30.70         7.00 o
  -9   2   9         29.46         39.94         4.08 o
  -8   2   9         59.32         58.50         3.83 o
  -7   2   9        342.98        387.71         9.61 o
  -6   2   9        592.02        714.46        19.65 o
  -5   2   9        197.29        258.35         6.16 o
  -4   2   9         47.19         58.22         3.50 o
  -3   2   9        581.88        664.50        21.27 o
  -2   2   9        297.33        383.83         7.59 o
  -1   2   9        166.09        138.51         5.38 o
   0   2   9       1918.19       2061.97        41.50 o
   1   2   9        878.87        981.82        21.76 o
   2   2   9        156.32        137.20         4.64 o
   3   2   9        126.29        113.29         4.01 o
   4   2   9         31.36         33.41         2.36 o
   5   2   9         39.36         38.48         2.44 o
   6   2   9         92.01         90.18         4.47 o
   7   2   9        245.46        245.27         6.72 o
   8   2   9         61.41         62.04         4.07 o
   9   2   9         87.92        101.05         5.75 o
  10   2   9          4.40          9.05         3.71 o
  11   2   9        192.06        229.64        10.28 o
  12   2   9         38.54         48.11         6.72 o
  13   2   9         44.85         50.93         7.33 o
  14   2   9         23.79         47.33         9.20 o
 -13   3   9        964.45        865.35        41.21 o
 -12   3   9        190.58        199.39        19.94 o
 -11   3   9       1148.36       1116.31        44.93 o
 -10   3   9        907.50        894.85        22.19 o
  -9   3   9        498.74        558.92        15.79 o
  -8   3   9         62.59         71.84         7.61 o
  -7   3   9        671.06        674.21        16.75 o
  -6   3   9       1882.08       1954.90        39.75 o
  -5   3   9       3236.91       3411.80        51.30 o
  -4   3   9        527.74        563.78        32.17 o
  -3   3   9       1960.43       1931.52        37.57 o
  -2   3   9        219.42        221.21         6.42 o
  -1   3   9       3998.78       3999.81        85.88 o
   0   3   9       1822.14       1903.81        29.16 o
   1   3   9       1592.72       1538.09        33.22 o
   2   3   9       1019.05       1108.66        24.60 o
   3   3   9       2467.09       2647.14        44.65 o
   4   3   9       1583.54       1515.99        44.96 o
   5   3   9        623.60        569.98        11.19 o
   6   3   9         21.26         29.31         3.22 o
   7   3   9        284.33        315.36         8.20 o
   8   3   9        134.40        143.19         9.01 o
   9   3   9        214.34        254.25        11.37 o
  10   3   9        194.15        225.78        22.20 o
  11   3   9        131.78        154.52         9.31 o
  12   3   9          2.77          5.57         6.05 o
  13   3   9          1.41          2.21         6.76 o
 -13   4   9        346.79        413.13        31.37 o
 -12   4   9        168.46        141.97        21.00 o
 -11   4   9        431.26        473.48        33.23 o
 -10   4   9        120.83        116.44        15.69 o
  -9   4   9        111.51        115.91        15.15 o
  -8   4   9         99.17        106.36        11.30 o
  -7   4   9        167.31        183.69         9.61 o
  -6   4   9        464.64        483.58        14.38 o
  -5   4   9          8.69          5.84         7.52 o
  -4   4   9          0.45          0.82         4.03 o
  -3   4   9         40.57         43.13         6.53 o
  -2   4   9        265.63        266.63         9.69 o
  -1   4   9        120.48        118.87         7.44 o
   0   4   9       1408.32       1439.95        30.81 o
   1   4   9        485.50        524.68        14.54 o
   2   4   9         32.46         31.31         8.22 o
   3   4   9        336.28        336.85        11.76 o
   4   4   9         14.27         11.87         5.45 o
   5   4   9         15.40         20.83         5.85 o
   6   4   9         22.00         11.07        17.41 o
   7   4   9         61.37         68.34         8.59 o
   8   4   9        705.20        714.89        39.35 o
   9   4   9          5.09          9.12         7.99 o
  10   4   9          0.30          3.56         6.16 o
  11   4   9         81.58         93.61         9.20 o
  12   4   9          8.92          1.51        12.63 o
 -11   5   9         25.04         23.86         8.99 o
 -10   5   9        120.50        121.61        10.57 o
  -9   5   9        105.16         94.64        19.14 o
  -8   5   9        321.64        341.62        29.51 o
  -7   5   9        213.85        207.77        15.02 o
  -6   5   9       1208.50       1274.82        37.19 o
  -5   5   9        946.33        980.90        25.91 o
  -4   5   9         20.18         17.34         7.76 o
  -3   5   9        363.33        357.08        14.65 o
  -2   5   9        578.15        632.72        23.62 o
  -1   5   9        193.15        197.49        14.97 o
   0   5   9        607.16        630.47        23.61 o
   1   5   9        359.32        362.96        13.70 o
   2   5   9        499.73        527.83        14.22 o
   3   5   9        121.84        120.26         9.12 o
   4   5   9        186.31        184.11        15.71 o
   5   5   9        172.58        209.35        12.38 o
   6   5   9        312.41        342.00        29.04 o
   7   5   9         60.07         73.71        19.67 o
   8   5   9          2.08          8.96         9.45 o
   9   5   9         44.16         39.41        10.51 o
  10   5   9         91.85         76.26        11.93 o
  -8   6   9         32.97         27.38        14.89 o
  -7   6   9         19.96         29.81         7.32 o
  -6   6   9          4.95         12.74         6.74 o
  -5   6   9         24.89         28.25         9.26 o
  -4   6   9         35.99         20.72         8.91 o
  -3   6   9          5.19          6.65        10.29 o
  -2   6   9          7.77         10.11        10.40 o
  -1   6   9          5.58         11.70        11.30 o
   0   6   9        142.03        146.44        15.69 o
   1   6   9          7.75          7.45        12.76 o
   2   6   9         21.97         20.65         7.21 o
   3   6   9          3.49         -3.08         8.28 o
   4   6   9         30.46         42.77        10.33 o
 -16   0  10        630.53        600.56        22.44 o
 -14   0  10       1576.24       1556.43        41.74 o
 -12   0  10       1058.92       1004.92        40.94 o
 -10   0  10       1688.07       1833.58        65.13 o
  -8   0  10       8148.05       9075.46       197.47 o
  -6   0  10       6915.96       8856.08       170.38 o
  -4   0  10      13515.87      16653.83       415.69 o
  -2   0  10        389.80        578.23        23.66 o
   0   0  10        838.93        788.52        30.31 o
   2   0  10       3283.25       2782.66        59.78 o
   4   0  10         47.61         35.84         3.29 o
   6   0  10        660.79        652.88        13.96 o
   8   0  10         46.99         41.98         4.88 o
  10   0  10         85.35        100.08        12.63 o
  12   0  10         14.77         -0.53         8.24 o
  14   0  10         12.24          9.04        10.37 o
 -18   1  10         16.38          8.51        16.22 o
 -17   1  10          7.69          2.39        14.09 o
 -16   1  10         48.47         32.43        16.22 o
 -15   1  10          9.01          1.41        13.14 o
 -14   1  10         40.17         33.98         6.36 o
 -13   1  10          0.56         -6.19         6.19 o
 -12   1  10         14.18          8.48         5.89 o
 -11   1  10        199.34        225.69        12.40 o
 -10   1  10       4011.11       4222.25       124.95 o
  -9   1  10         12.94         13.33         3.08 o
  -8   1  10       1574.10       1841.08        26.34 o
  -7   1  10         18.76         27.81         2.96 o
  -6   1  10        759.06        889.17        16.04 o
  -5   1  10         52.19         77.04         3.04 o
  -4   1  10       1802.02       2258.65        58.52 o
  -3   1  10         12.76         10.21         1.52 o
  -2   1  10       3652.72       3982.47        85.65 o
  -1   1  10         66.06        129.20         8.15 o
   0   1  10       6575.12       6840.97       129.66 o
   1   1  10         27.81         22.27         2.92 o
   2   1  10       2942.99       2738.55        83.74 o
   3   1  10        233.59        211.40         5.06 o
   4   1  10       2544.27       2380.00        32.85 o
   5   1  10         20.62         24.30         2.00 o
   6   1  10       2684.12       2730.95        34.27 o
   7   1  10          1.52          5.20         2.21 o
   8   1  10        731.17        769.95        15.58 o
   9   1  10         47.80         54.34         3.72 o
  10   1  10        602.48        704.45        14.97 o
  11   1  10         15.34         22.26         5.73 o
  12   1  10        358.78        444.51        22.07 o
  13   1  10          0.85          3.72         9.30 o
  14   1  10        153.39        193.81        18.88 o
 -16   2  10        441.47        483.05        31.64 o
 -15   2  10         16.24         -7.18        13.82 o
 -14   2  10        586.48        657.44        49.98 o
 -13   2  10         39.27         25.52        12.76 o
 -12   2  10       1519.07       1445.44        55.30 o
 -11   2  10       1136.07       1071.92        43.07 o
 -10   2  10       1745.45       1804.34        38.15 o
  -9   2  10        281.46        329.52         9.44 o
  -8   2  10       3451.96       3757.96        63.27 o
  -7   2  10         29.12         36.87         3.69 o
  -6   2  10       4947.50       5599.96       103.04 o
  -5   2  10        632.84        767.88        18.01 o
  -4   2  10       1194.40       1223.28        28.01 o
  -3   2  10        348.76        387.12         7.61 o
  -2   2  10       1543.75       1638.15        28.05 o
  -1   2  10        462.23        500.85        10.18 o
   0   2  10       2852.91       2893.04        48.07 o
   1   2  10        346.63        350.38         7.09 o
   2   2  10        375.09        373.89         8.56 o
   3   2  10        513.60        541.38        12.31 o
   4   2  10        243.98        258.36         6.03 o
   5   2  10          2.24          2.72         2.19 o
   6   2  10         36.94         34.33         3.91 o
   7   2  10          2.16          1.60         2.49 o
   8   2  10        285.21        284.73         7.97 o
   9   2  10         87.44         87.43         7.00 o
  10   2  10          2.99         -0.62         4.64 o
  11   2  10          0.26          1.67         5.99 o
  12   2  10          2.13         13.22         8.77 o
  13   2  10          4.73         14.93        10.50 o
  14   2  10          8.66          7.25         8.94 o
 -14   3  10        103.48        116.71        17.55 o
 -13   3  10         10.42         -2.39        12.50 o
 -12   3  10        121.32        105.28        15.42 o
 -11   3  10         91.74         95.73        13.69 o
 -10   3  10         37.13         47.51         6.59 o
  -9   3  10        551.87        607.98        25.43 o
  -8   3  10       2783.12       2923.49        72.20 o
  -7   3  10          6.25         10.87         4.14 o
  -6   3  10        201.97        212.34         9.44 o
  -5   3  10        116.10        121.38         6.32 o
  -4   3  10        972.17        986.58        23.66 o
  -3   3  10        101.75         98.05         5.23 o
  -2   3  10       2770.23       2816.72        47.49 o
  -1   3  10        535.95        545.25        13.16 o
   0   3  10        812.84        864.64        14.63 o
   1   3  10         47.38         47.51         3.26 o
   2   3  10        351.38        388.25         9.12 o
   3   3  10         17.94         18.47         3.86 o
   4   3  10       3317.57       3350.15        72.93 o
   5   3  10         72.80         88.48         4.51 o
   6   3  10        919.54        949.20        17.15 o
   7   3  10         46.22         45.48         4.76 o
   8   3  10        689.04        762.23        16.77 o
   9   3  10          2.49          9.44         4.10 o
  10   3  10        180.56        218.46        12.52 o
  11   3  10          4.79          6.80         4.97 o
  12   3  10         99.15        130.04        18.87 o
  13   3  10         42.99         48.81         6.93 o
 -13   4  10        197.42        172.80        22.60 o
 -12   4  10        355.60        388.68        32.43 o
 -11   4  10          8.61         -3.19        12.23 o
 -10   4  10        533.04        539.68        30.57 o
  -9   4  10        249.60        241.93        20.47 o
  -8   4  10       1128.92       1176.97        33.81 o
  -7   4  10        396.08        408.87        20.30 o
  -6   4  10        125.97        130.08         8.36 o
  -5   4  10       1588.85       1580.96        28.33 o
  -4   4  10       2192.34       2279.97        46.38 o
  -3   4  10         53.58         50.46         8.51 o
  -2   4  10        837.81        830.65        19.80 o
  -1   4  10        205.03        189.75        10.76 o
   0   4  10        376.75        412.95        36.42 o
   1   4  10          5.57          7.96         3.25 o
   2   4  10         10.54         18.06         4.58 o
   3   4  10        580.76        586.42        16.32 o
   4   4  10        142.06        137.62         8.78 o
   5   4  10          1.13          5.58         6.70 o
   6   4  10          6.44          0.27         7.00 o
   7   4  10        121.64        124.29        22.33 o
   8   4  10         39.55         32.41         8.59 o
   9   4  10         42.77         36.80         8.93 o
  10   4  10         29.54         27.53         6.84 o
  11   4  10          1.91          9.13         9.57 o
  12   4  10          1.33          1.06         8.77 o
 -11   5  10         81.69         72.58        21.00 o
 -10   5  10         68.78         96.77        20.47 o
  -9   5  10         46.98         65.67        19.41 o
  -8   5  10         77.29         96.24        19.94 o
  -7   5  10        535.30        541.29        36.69 o
  -6   5  10        877.32        951.22        42.27 o
  -5   5  10         49.80         49.88        10.24 o
  -4   5  10        205.72        238.45        16.49 o
  -3   5  10        235.85        224.76        15.63 o
  -2   5  10        116.18        116.78         8.18 o
  -1   5  10         44.15         50.97         6.92 o
   0   5  10        155.63        159.89        10.15 o
   1   5  10        143.48        134.45         9.45 o
   2   5  10        411.74        430.15        26.32 o
   3   5  10        123.93        128.15         9.44 o
   4   5  10         16.96         28.71         9.96 o
   5   5  10         30.30         29.69         7.71 o
   6   5  10        294.07        324.58        36.55 o
   7   5  10         27.06         29.01        11.56 o
   8   5  10        267.37        317.89        35.36 o
   9   5  10         80.59         90.87        12.18 o
  10   5  10        165.57        141.43        19.14 o
  -8   6  10         21.09         39.08        15.95 o
  -7   6  10        125.99        118.57         9.23 o
  -6   6  10        333.41        363.07        23.26 o
  -5   6  10         64.27         93.03        15.66 o
  -4   6  10        107.45        130.80        14.42 o
  -3   6  10         29.62         32.14        11.24 o
  -2   6  10        139.46        173.37        14.84 o
  -1   6  10        212.27        253.19        41.47 o
   0   6  10         57.45         46.90        11.53 o
   1   6  10         42.09         45.52        11.07 o
   2   6  10          3.93         -4.71         9.54 o
   3   6  10         30.29         27.93        10.86 o
   4   6  10          8.54         13.37        11.24 o
 -15   0  11        331.28        339.38        40.28 o
 -13   0  11       1660.58       1639.25        61.94 o
 -11   0  11       1639.37       1662.11        60.88 o
  -9   0  11       3365.07       3896.07       129.47 o
  -7   0  11       4561.80       5183.36       142.69 o
  -5   0  11      10728.48      12718.02       230.30 o
  -3   0  11        407.18        332.23         6.86 o
  -1   0  11      13039.44      13488.73       225.23 o
   1   0  11       6594.05       6300.17       186.63 o
   3   0  11       4367.56       3720.74        78.63 o
   5   0  11       3661.60       3533.15        53.48 o
   7   0  11       1678.97       1716.36        31.39 o
   9   0  11        598.79        653.50        14.78 o
  11   0  11         79.42         91.02         7.70 o
  13   0  11        193.40        233.82        16.62 o
 -18   1  11          1.35        -14.89        14.89 o
 -16   1  11         33.74         56.89        17.01 o
 -15   1  11        307.98        300.22        12.55 o
 -14   1  11         71.02         71.30         8.25 o
 -13   1  11       1367.16       1322.31        29.37 o
 -12   1  11        765.09        743.34        23.69 o
 -11   1  11         54.61         48.26         7.70 o
 -10   1  11        320.64        337.25        14.19 o
  -9   1  11       1518.69       1590.83        25.31 o
  -8   1  11         10.13         15.44         2.95 o
  -7   1  11        778.05        875.05        16.54 o
  -6   1  11        157.61        182.54         5.76 o
  -5   1  11       1754.50       2093.71        33.08 o
  -4   1  11        294.02        465.10        12.38 o
  -3   1  11        468.52        607.35        14.31 o
  -2   1  11         11.70         14.35         1.57 o
  -1   1  11        564.92        627.70        11.25 o
   0   1  11        264.00        290.62         6.21 o
   1   1  11        107.30         97.99         5.60 o
   2   1  11        193.96        205.24        10.90 o
   3   1  11        495.41        454.16         8.67 o
   4   1  11        490.66        453.08         7.10 o
   5   1  11         50.75         48.22         3.19 o
   6   1  11          0.59          0.98         1.70 o
   7   1  11        326.25        342.92         6.64 o
   8   1  11         13.16         15.57         2.62 o
   9   1  11         80.43         79.97         5.96 o
  10   1  11          3.33          1.73         3.34 o
  11   1  11        107.09        125.24         7.54 o
  12   1  11          1.35          3.82         6.09 o
  13   1  11         62.59         85.77         8.81 o
  14   1  11         11.12         11.37         7.70 o
 -16   2  11         36.84         31.90        17.01 o
 -15   2  11        515.22        527.19        31.37 o
 -14   2  11          2.78         -7.18        12.50 o
 -13   2  11        153.05        155.26        17.01 o
 -12   2  11       1087.14       1071.39        44.66 o
 -11   2  11       2617.05       2680.76        66.17 o
 -10   2  11        148.57        173.05         8.60 o
  -9   2  11       1463.23       1681.99        29.98 o
  -8   2  11        773.78        872.25        17.78 o
  -7   2  11       2604.11       2856.88        54.62 o
  -6   2  11       1458.99       1627.32        32.47 o
  -5   2  11       2631.33       2993.77        45.96 o
  -4   2  11        537.80        600.77        11.87 o
  -3   2  11       4997.06       5375.15        79.62 o
  -2   2  11         31.22         28.64         2.27 o
  -1   2  11       1889.31       1806.42        30.92 o
   0   2  11       1739.85       1948.74        29.25 o
   1   2  11       3452.75       3489.64        48.28 o
   2   2  11         78.18         71.52         4.16 o
   3   2  11       3047.19       2996.18        40.69 o
   4   2  11        949.19        959.18        16.21 o
   5   2  11       2731.66       2750.06        42.40 o
   6   2  11        989.84        982.26        17.00 o
   7   2  11        828.70        813.25        14.78 o
   8   2  11          4.73          7.90         3.24 o
   9   2  11        164.27        187.91         7.01 o
  10   2  11         11.38         16.71         4.57 o
  11   2  11         66.71         78.27         6.53 o
  12   2  11         48.30         56.91         6.50 o
  13   2  11         82.67         92.64         7.81 o
  14   2  11          0.25         -1.06         9.84 o
 -15   3  11        102.23         83.48        18.08 o
 -14   3  11         93.20         68.06        15.69 o
 -13   3  11        217.84        224.11        22.33 o
 -12   3  11         81.87         85.60        14.62 o
 -11   3  11        534.28        516.30        19.83 o
 -10   3  11        246.99        254.47        12.20 o
  -9   3  11       1822.38       1893.79        41.32 o
  -8   3  11         50.75         52.71         7.41 o
  -7   3  11        204.52        213.86         9.29 o
  -6   3  11         68.36         72.23         5.32 o
  -5   3  11          2.29          0.48         2.93 o
  -4   3  11        503.39        528.69        14.47 o
  -3   3  11         17.25         20.84         3.32 o
  -2   3  11        242.94        248.93         7.24 o
  -1   3  11        653.19        666.53        13.52 o
   0   3  11        285.32        305.34         8.07 o
   1   3  11         41.86         55.84         6.35 o
   2   3  11       1349.31       1312.63        23.86 o
   3   3  11          1.16         -1.51         2.76 o
   4   3  11          1.74          7.25         2.77 o
   5   3  11         37.06         26.59         3.46 o
   6   3  11         25.13         21.80         3.56 o
   7   3  11         46.02         54.56         4.74 o
   8   3  11          2.32          5.46         3.80 o
   9   3  11         26.32         23.42         4.65 o
  10   3  11         42.19         48.52         8.93 o
  11   3  11          1.89         -0.09         5.03 o
  12   3  11          2.09          0.47         5.52 o
  13   3  11         44.30         60.88        11.43 o
 -13   4  11        267.47        299.62        32.43 o
 -11   4  11        260.34        249.64        23.13 o
 -10   4  11        355.43        387.61        26.32 o
  -9   4  11        408.43        433.61        26.85 o
  -8   4  11        820.55        846.47        39.08 o
  -7   4  11        202.48        233.44        10.82 o
  -6   4  11         90.54        103.24         7.45 o
  -5   4  11        106.40        102.72         6.12 o
  -4   4  11       2161.12       2175.84        44.83 o
  -3   4  11       2154.74       2206.11        45.16 o
  -2   4  11        408.36        428.19        15.64 o
  -1   4  11       1053.26       1030.71        50.78 o
   0   4  11        106.75        113.91         7.24 o
   1   4  11        584.19        610.98        13.04 o
   2   4  11       1299.03       1302.28        23.89 o
   3   4  11        308.06        296.85        15.29 o
   4   4  11        445.38        459.64        17.44 o
   5   4  11        310.40        321.15        19.94 o
   6   4  11         75.22         73.11        11.70 o
   7   4  11        154.97        167.22        17.28 o
   8   4  11        237.15        243.79        19.67 o
   9   4  11        103.66        144.91        25.92 o
  10   4  11         49.53         54.78         8.05 o
  11   4  11          7.49         12.33        21.14 o
 -10   5  11         71.14         51.31        20.20 o
  -9   5  11        172.92        141.70        22.07 o
  -7   5  11         41.38         27.38        13.29 o
  -6   5  11          4.12         -2.92        11.43 o
  -5   5  11        162.59        175.73        18.61 o
  -4   5  11         68.84         77.74        26.05 o
  -3   5  11         27.24         34.73         6.68 o
  -2   5  11        143.32        143.69        10.31 o
  -1   5  11         16.42          5.69         6.18 o
   0   5  11         21.36         24.33         6.72 o
   1   5  11          3.49          0.85         6.43 o
   2   5  11        251.91        293.87        13.03 o
   3   5  11         25.65         20.63         7.54 o
   4   5  11         19.30         18.34        14.36 o
   5   5  11         17.25         12.50        10.90 o
   6   5  11          9.73         15.69        11.70 o
   7   5  11          9.30         15.15        12.50 o
   8   5  11          4.67         12.50        13.29 o
   9   5  11         22.25         31.56        10.97 o
  -7   6  11         12.15         20.42         7.48 o
  -6   6  11        151.39        165.10        15.17 o
  -5   6  11        108.22         79.10        12.93 o
  -4   6  11        200.66        221.62        20.05 o
  -3   6  11         25.30         37.96        11.69 o
  -2   6  11         90.35        118.36        13.79 o
  -1   6  11        152.18        137.18        20.47 o
   0   6  11        199.01        211.76        18.67 o
   1   6  11         68.75         51.22         8.94 o
   2   6  11        123.37        128.65        10.80 o
   3   6  11        154.74        150.95        34.83 o
   4   6  11         72.73         82.41        16.48 o
   5   6  11          2.88         -8.24        15.42 o
 -16   0  12         38.47         27.12        16.22 o
 -14   0  12          9.66         23.13        13.03 o
 -12   0  12        184.67        179.18        17.81 o
 -10   0  12         94.91         91.72        11.43 o
  -8   0  12       7772.26       9044.77       165.51 o
  -6   0  12       4155.63       5316.32        97.95 o
  -4   0  12        395.23        544.06        10.58 o
  -2   0  12       3473.85       3679.23        63.07 o
   0   0  12       1548.97       1521.91        36.22 o
   2   0  12       3161.26       2967.71        89.86 o
   4   0  12       4411.56       4222.83        63.62 o
   6   0  12        704.91        720.20        14.98 o
   8   0  12        554.22        611.45        14.01 o
  10   0  12       1027.01       1225.05        70.72 o
  12   0  12        115.03        137.54        10.15 o
  14   0  12        122.08        170.29        34.83 o
 -18   1  12        165.00        129.47        20.47 o
 -16   1  12       1190.19       1190.33        36.28 o
 -15   1  12          7.31          4.34         7.81 o
 -14   1  12        762.99        776.23        21.04 o
 -13   1  12         21.39          8.46         6.66 o
 -12   1  12       1546.15       1576.36        42.01 o
 -11   1  12         12.19          1.65         6.76 o
 -10   1  12       1764.07       1853.37        32.37 o
  -9   1  12        309.98        333.72         8.44 o
  -8   1  12       2425.07       2868.57        47.90 o
  -7   1  12         22.17         25.22         3.27 o
  -6   1  12       4599.25       5158.87        81.05 o
  -5   1  12          9.07         11.80         3.52 o
  -4   1  12       7456.69       8505.56       137.25 o
  -3   1  12        567.07        676.53        10.15 o
  -2   1  12       4004.64       4175.96        55.17 o
  -1   1  12        141.12        135.04         4.95 o
   0   1  12        375.04        326.29         6.23 o
   1   1  12        800.16        910.93        15.67 o
   2   1  12        200.45        172.91         4.87 o
   3   1  12          5.01          1.80         2.52 o
   4   1  12        801.85        748.01        11.81 o
   5   1  12        377.30        369.50         5.97 o
   6   1  12         46.00         44.31         2.69 o
   7   1  12          0.15          1.72         2.23 o
   8   1  12         14.51         13.46         2.76 o
   9   1  12          3.79         -2.77         2.77 o
  10   1  12         48.30         57.80         6.92 o
  11   1  12          0.10         -3.36         5.44 o
  12   1  12          0.67          1.38         6.25 o
  13   1  12          5.11         -2.59         6.81 o
  14   1  12          0.05         -2.92        10.10 o
 -15   2  12          1.26         -1.06        14.36 o
 -14   2  12         17.70          7.44        13.56 o
 -13   2  12        118.28         73.64        14.62 o
 -12   2  12         34.03         29.78        12.23 o
 -11   2  12         33.89         34.66         6.72 o
 -10   2  12        107.52        135.98         7.23 o
  -9   2  12        325.28        333.84        11.21 o
  -8   2  12        847.90        910.41        20.59 o
  -7   2  12       1204.99       1321.05        27.42 o
  -6   2  12       2243.59       2594.15        49.88 o
  -5   2  12         22.84         32.39         2.99 o
  -4   2  12       1569.62       1750.97        30.34 o
  -3   2  12          3.15          4.63         3.03 o
  -2   2  12        760.81        827.46        14.20 o
  -1   2  12        236.11        274.91         7.89 o
   0   2  12       1436.26       1388.78        21.54 o
   1   2  12         47.38         40.99         2.59 o
   2   2  12       1943.73       1960.86        28.47 o
   3   2  12         39.20         43.91         3.81 o
   4   2  12        170.25        180.22         5.32 o
   5   2  12        158.50        156.02         5.30 o
   6   2  12       2856.28       2884.50        44.69 o
   7   2  12          0.92          0.55         2.73 o
   8   2  12        655.21        701.41        16.58 o
   9   2  12        114.32        130.84         7.46 o
  10   2  12        197.51        242.56         9.83 o
  11   2  12         21.68         17.87         5.37 o
  12   2  12        196.17        255.13        14.14 o
  13   2  12          0.22         -5.87         5.99 o
 -15   3  12         47.68         36.16        15.95 o
 -14   3  12        662.63        661.17        35.62 o
 -13   3  12        133.36        111.13        17.28 o
 -12   3  12        513.87        566.80        31.10 o
 -11   3  12         87.99         94.14        10.52 o
 -10   3  12       1289.89       1351.79        38.03 o
  -9   3  12        240.33        218.95        16.48 o
  -8   3  12       1251.07       1371.73        37.76 o
  -7   3  12        138.88        149.51         7.04 o
  -6   3  12       3072.87       3423.46        65.27 o
  -5   3  12        140.59        148.71         6.79 o
  -4   3  12        691.99        740.08        18.98 o
  -3   3  12       1874.77       1945.90        43.61 o
  -2   3  12       3274.41       3394.55        56.98 o
  -1   3  12          4.75         -1.46         2.89 o
   0   3  12        288.62        291.69         8.09 o
   1   3  12        105.43        100.37         4.28 o
   2   3  12       1048.39       1113.65        16.55 o
   3   3  12        107.27         94.42         5.70 o
   4   3  12          5.08          1.05         6.65 o
   5   3  12        411.58        411.24        13.79 o
   6   3  12        253.63        231.14         7.91 o
   7   3  12          6.71         -1.84         3.47 o
   8   3  12          5.99          5.42         4.05 o
   9   3  12         32.72         33.93         5.16 o
  10   3  12          5.56          1.26         4.91 o
  11   3  12         41.67         41.59         6.19 o
  12   3  12          1.77          0.28         6.14 o
 -12   4  12        224.26        187.96        22.33 o
 -11   4  12          2.87          3.99        13.03 o
 -10   4  12         78.00         72.84        15.42 o
  -9   4  12        330.39        336.83        24.19 o
  -8   4  12          1.18          4.52         9.57 o
  -7   4  12        133.97        157.61        12.40 o
  -6   4  12        242.66        253.03        11.67 o
  -5   4  12        438.48        416.78        22.55 o
  -4   4  12       1490.62       1520.31        38.07 o
  -3   4  12        531.09        524.76        25.12 o
  -2   4  12         28.41         27.25        10.77 o
  -1   4  12        177.45        148.29        10.60 o
   0   4  12        528.40        528.82        13.73 o
   1   4  12        223.34        223.04         9.02 o
   2   4  12        373.28        394.31        10.31 o
   3   4  12         81.70         69.62         8.89 o
   4   4  12        319.86        290.04        18.08 o
   5   4  12         25.65         23.93         9.57 o
   6   4  12         90.88        102.09        13.56 o
   7   4  12         30.79         30.84        11.96 o
   8   4  12        383.11        445.30        22.07 o
   9   4  12         11.10         14.96         6.80 o
  10   4  12        131.06        157.67        11.82 o
  11   4  12         26.73         23.13         9.57 o
  -7   5  12         88.75         93.12        11.07 o
  -6   5  12        205.05        250.55        16.51 o
  -5   5  12        375.30        244.58        21.80 o
  -4   5  12        465.80        449.36        21.53 o
  -3   5  12        507.27        545.90        16.93 o
  -2   5  12        472.00        496.83        15.95 o
  -1   5  12         13.68         26.16         6.80 o
   0   5  12        502.28        528.08        16.84 o
   1   5  12         30.81         33.78         7.50 o
   2   5  12         64.33         77.10         8.48 o
   3   5  12        195.66        193.20        12.35 o
   4   5  12         40.25         39.88         7.86 o
   5   5  12         60.87         59.29        12.76 o
   6   5  12         17.68         23.66        12.23 o
   7   5  12          3.73          7.44        12.23 o
   8   5  12         29.41         16.75        13.03 o
   9   5  12         26.44         30.31        16.48 o
  -7   6  12         34.81         38.28        10.63 o
  -6   6  12          2.28          0.76        11.54 o
  -5   6  12        140.60        150.46        15.22 o
  -4   6  12         30.97         43.55        14.36 o
  -3   6  12         85.71        107.11        17.95 o
  -2   6  12         72.67         60.62        12.29 o
  -1   6  12          6.51          8.86        10.99 o
   0   6  12          9.33         15.28         8.56 o
   1   6  12         21.11         31.14         8.79 o
   2   6  12          8.97          9.35         8.72 o
   3   6  12         32.41         56.89        16.75 o
   4   6  12        117.96         93.05        16.75 o
   5   6  12          2.28         20.20        16.22 o
 -15   0  13        427.60        437.20        20.30 o
 -13   0  13       1146.63       1114.45        46.52 o
 -11   0  13       5800.11       5704.66       188.49 o
  -9   0  13       2206.03       2544.74        58.85 o
  -7   0  13       4459.66       5214.38       135.21 o
  -5   0  13        872.98        944.79        22.87 o
  -3   0  13       3965.69       4465.69        67.74 o
  -1   0  13       1235.74       1484.35        23.21 o
   1   0  13       2544.26       2626.56        48.40 o
   3   0  13          0.40          2.22         2.53 o
   5   0  13         84.54         87.20         5.20 o
   7   0  13        124.26        129.85         6.50 o
   9   0  13        243.45        267.03        15.51 o
  11   0  13          6.03          5.24         5.94 o
  13   0  13         27.63         29.14         7.76 o
 -16   1  13         13.77          5.40        19.81 o
 -15   1  13        786.06        745.00        33.76 o
 -14   1  13        240.30        222.02        13.14 o
 -13   1  13        910.28        929.82        31.64 o
 -12   1  13          9.23          2.26         7.71 o
 -11   1  13        526.49        551.69        19.55 o
 -10   1  13        463.79        511.59        11.32 o
  -9   1  13       3326.72       3688.84        61.05 o
  -8   1  13         91.90         79.36         5.06 o
  -7   1  13       5126.36       5923.61        93.14 o
  -6   1  13       1388.51       1593.39        27.09 o
  -5   1  13       3277.49       3744.85        95.41 o
  -4   1  13          9.09          5.85         1.82 o
  -3   1  13       5056.29       5407.85        60.25 o
  -2   1  13       3235.58       3641.21        44.40 o
  -1   1  13       2567.54       2552.89        27.39 o
   0   1  13        641.72        684.13         9.26 o
   1   1  13       4627.77       4466.98        80.58 o
   2   1  13        379.02        366.52         7.50 o
   3   1  13       2569.31       2524.96        55.75 o
   4   1  13          3.46          1.93         1.74 o
   5   1  13       1684.73       1609.63        21.08 o
   6   1  13         29.99         27.62         2.53 o
   7   1  13       1283.97       1360.48        18.69 o
   8   1  13        512.66        545.68         9.60 o
   9   1  13        490.94        544.09        10.81 o
  10   1  13          0.29          5.89         4.47 o
  11   1  13        122.29        154.64        12.63 o
  12   1  13         21.28         35.58        11.83 o
  13   1  13         27.11         31.40         8.06 o
 -15   2  13        458.85        407.82        27.91 o
 -14   2  13         25.40         50.51        15.42 o
 -13   2  13        488.42        465.51        28.45 o
 -12   2  13        131.62        109.27        15.42 o
 -11   2  13        752.63        739.90        18.76 o
 -10   2  13        152.38        173.28         8.28 o
  -9   2  13        672.36        738.61        18.36 o
  -8   2  13        407.81        446.33        12.77 o
  -7   2  13       1113.58       1153.47        24.71 o
  -6   2  13        543.18        634.63        12.38 o
  -5   2  13       1384.85       1532.06        34.77 o
  -4   2  13         92.49        116.05         5.02 o
  -3   2  13        214.44        238.07         6.11 o
  -2   2  13        460.92        501.48        14.16 o
  -1   2  13         16.31         18.90         4.39 o
   0   2  13        894.36        881.29        17.77 o
   1   2  13        308.18        289.91         6.14 o
   2   2  13        240.62        246.22         5.97 o
   3   2  13          1.08          3.87         2.48 o
   4   2  13        180.82        161.79         5.26 o
   5   2  13          2.87          1.23         2.43 o
   6   2  13          6.95          7.32         2.75 o
   7   2  13          7.64         10.64         3.08 o
   8   2  13          0.03         -2.30         3.18 o
   9   2  13         12.92          7.05         4.47 o
  10   2  13         25.52         28.17         6.02 o
  11   2  13         23.93         19.78         5.85 o
  12   2  13          3.70          1.62         7.90 o
  13   2  13          1.61          0.27         9.30 o
 -15   3  13         43.72         35.36        16.22 o
 -14   3  13        107.60         85.87        17.81 o
 -13   3  13        364.08        417.12        27.91 o
 -12   3  13        134.31        140.43        12.21 o
 -11   3  13        893.83        888.25        28.98 o
 -10   3  13       1604.67       1729.89        46.94 o
  -9   3  13        594.32        646.62        22.93 o
  -8   3  13        294.83        311.58        11.45 o
  -7   3  13        455.09        504.78        14.03 o
  -6   3  13        779.50        886.00        20.45 o
  -5   3  13       1242.77       1345.88        26.81 o
  -4   3  13       1638.03       1624.10        37.22 o
  -3   3  13       1420.50       1480.07        29.76 o
  -2   3  13        645.32        612.98        13.41 o
  -1   3  13       1895.04       1932.54        34.09 o
   0   3  13        118.08        113.71         5.59 o
   1   3  13       1334.76       1362.53        21.56 o
   2   3  13        599.27        643.55        10.82 o
   3   3  13        533.81        589.27        22.90 o
   4   3  13        342.68        334.54        10.40 o
   5   3  13        693.35        717.79        35.22 o
   6   3  13        299.53        304.28        13.57 o
   7   3  13        368.19        395.03        11.21 o
   8   3  13         41.85         51.61         6.27 o
   9   3  13        249.79        280.93        11.64 o
  10   3  13        132.89        170.83         9.30 o
  11   3  13         38.92         50.53         6.59 o
  12   3  13          3.39         -8.51         8.51 o
 -12   4  13         11.95          0.80        14.09 o
 -11   4  13        310.85        281.27        24.46 o
 -10   4  13          0.44          2.66        11.96 o
  -9   4  13        691.07        637.25        34.03 o
  -8   4  13         15.07         14.89        11.43 o
  -7   4  13        844.02        815.17        26.10 o
  -6   4  13        247.34        261.88        15.04 o
  -5   4  13          4.63          2.29         4.60 o
  -4   4  13        107.96        103.42        10.90 o
  -3   4  13        143.65        139.95        10.87 o
  -2   4  13         11.99         12.69         6.05 o
  -1   4  13          1.19          3.88         4.03 o
   0   4  13         54.37         51.06         5.18 o
   1   4  13          6.04          4.90         4.16 o
   2   4  13         22.60         25.23         4.38 o
   3   4  13          6.48         10.98         4.31 o
   4   4  13         90.64         83.21        11.96 o
   5   4  13         30.50         34.03        10.37 o
   6   4  13         45.32         37.75        11.70 o
   7   4  13          0.45          4.79        10.90 o
   8   4  13          0.93         -5.87        10.37 o
   9   4  13         13.27          8.30         7.00 o
  10   4  13          2.02          6.56         7.49 o
  11   4  13         13.07         26.05        10.37 o
 -10   5  13        256.28        241.39        24.99 o
  -9   5  13        132.78        102.88        17.81 o
  -8   5  13        360.52        393.20        28.18 o
  -7   5  13        123.90        127.05        12.40 o
  -6   5  13        832.43        855.13        29.32 o
  -5   5  13         16.70         13.71        17.68 o
  -4   5  13         33.17         34.59         8.29 o
  -3   5  13         27.75         33.89         7.44 o
  -2   5  13        463.74        481.88        16.22 o
  -1   5  13        140.56        147.06        10.24 o
   0   5  13        334.92        341.67        14.16 o
   1   5  13        525.97        553.09        17.59 o
   2   5  13        107.98        114.34         9.54 o
   3   5  13        203.23        205.93        12.43 o
   4   5  13        228.65        245.92        11.10 o
   5   5  13        100.40        139.40        11.05 o
   6   5  13         36.34         17.55        12.23 o
   7   5  13          3.87         -7.18        12.23 o
   8   5  13         75.98         63.27        14.89 o
  -6   6  13         12.38          6.65        18.34 o
  -5   6  13         11.24         -1.60        17.55 o
  -4   6  13         26.69         26.67        12.53 o
  -3   6  13          9.73         22.39        12.04 o
  -2   6  13        137.02        123.31        14.65 o
  -1   6  13          0.53         10.72         8.53 o
   0   6  13         44.28         36.89         9.25 o
   1   6  13         22.30         22.28        10.81 o
   2   6  13          5.26        -13.56        13.56 o
   3   6  13         51.83         48.92        16.48 o
   4   6  13         34.67         38.28        16.48 o
 -16   0  14        325.28        327.80        28.18 o
 -14   0  14       2090.64       2031.64        75.24 o
 -12   0  14       1392.78       1364.62        53.17 o
 -10   0  14        262.96        294.30        19.67 o
  -8   0  14       5436.86       6296.02       116.53 o
  -6   0  14       3536.58       4167.11        77.78 o
  -4   0  14        683.36        748.93        15.84 o
  -2   0  14       7681.69       7760.22       131.19 o
   0   0  14       2131.32       1963.81        37.13 o
   2   0  14        436.26        375.11        11.97 o
   4   0  14        223.52        207.73         6.80 o
   6   0  14        192.02        192.75         7.24 o
   8   0  14          3.34          0.82         3.83 o
  10   0  14          1.54          0.49         5.79 o
  12   0  14         34.28         35.91         7.68 o
 -16   1  14         22.64         33.21        11.74 o
 -15   1  14         39.67         28.97         8.97 o
 -14   1  14         51.84         40.60         8.20 o
 -13   1  14         20.26         23.00         9.21 o
 -12   1  14          1.80          6.22         8.18 o
 -11   1  14        500.94        501.53        18.61 o
 -10   1  14        298.77        326.84         9.09 o
  -9   1  14          0.66          3.15         3.68 o
  -8   1  14         33.35         32.60         3.47 o
  -7   1  14        942.62       1043.96        19.22 o
  -6   1  14       2030.65       2237.90        31.61 o
  -5   1  14       1044.02       1236.58        21.83 o
  -4   1  14       5033.02       5660.13        72.12 o
  -3   1  14        136.92        127.17         4.97 o
  -2   1  14        106.60        103.51         3.54 o
  -1   1  14         32.06         39.49         1.93 o
   0   1  14       1496.96       1531.97        18.74 o
   1   1  14         65.82         63.20         2.54 o
   2   1  14        730.76        711.03        10.66 o
   3   1  14        163.88        155.40         4.75 o
   4   1  14       1030.18        999.03        17.08 o
   5   1  14          0.27          3.85         2.08 o
   6   1  14        669.27        672.20        11.68 o
   7   1  14          5.73          5.03         2.58 o
   8   1  14       1247.28       1359.73        19.08 o
   9   1  14          0.29          4.04         4.21 o
  10   1  14        121.20        158.08         8.69 o
  11   1  14         51.31         51.85         7.49 o
  12   1  14        239.62        284.08        14.50 o
  13   1  14          0.49         -8.51         9.30 o
 -15   2  14         32.49         27.65        16.22 o
 -14   2  14       1168.21       1228.24        52.11 o
 -13   2  14         93.37         86.67        15.95 o
 -12   2  14        810.17        854.45        39.08 o
 -11   2  14         11.56          6.21         6.85 o
 -10   2  14       1599.21       1753.50        36.83 o
  -9   2  14        213.47        217.98         9.70 o
  -8   2  14        989.66       1068.46        29.39 o
  -7   2  14          4.60          0.24         3.59 o
  -6   2  14       2015.98       2300.15        36.63 o
  -5   2  14          2.84          3.05         2.76 o
  -4   2  14       4291.12       4628.39        69.51 o
  -3   2  14        125.70        120.28         9.36 o
  -2   2  14        864.95        969.27        19.30 o
  -1   2  14       2722.53       2750.88        51.50 o
   0   2  14       5615.46       5762.25        89.26 o
   1   2  14        202.28        198.08         7.15 o
   2   2  14         89.61         86.62         5.63 o
   3   2  14          1.65          3.61         2.18 o
   4   2  14         53.15         47.77         4.45 o
   5   2  14         71.68         69.72         3.94 o
   6   2  14         63.03         71.93         4.24 o
   7   2  14        210.03        221.41         8.34 o
   8   2  14        153.93        141.82         8.11 o
   9   2  14          0.55          6.95         4.67 o
  10   2  14         15.40         18.44         5.45 o
  11   2  14         15.33         12.95         7.31 o
  12   2  14          0.75          2.84         9.50 o
 -14   3  14         17.36         18.08        15.15 o
 -13   3  14         19.63         14.62        14.36 o
 -12   3  14          6.51         -5.83         8.59 o
 -11   3  14          3.90         -0.40         8.16 o
 -10   3  14        241.54        238.20        20.74 o
  -9   3  14         19.84         26.70        13.82 o
  -8   3  14         14.64         13.63         6.28 o
  -7   3  14          5.60          2.34         4.37 o
  -6   3  14        546.04        602.31        20.58 o
  -5   3  14        368.34        387.65        11.12 o
  -4   3  14          4.25          2.41         4.01 o
  -3   3  14       1038.63       1112.37        23.68 o
  -2   3  14       3346.91       3305.05        50.72 o
  -1   3  14        391.19        394.32        10.21 o
   0   3  14         92.32        101.07         5.44 o
   1   3  14          5.84          7.92         2.71 o
   2   3  14        117.44        118.33         4.87 o
   3   3  14         30.85         26.86         3.33 o
   4   3  14        714.93        730.03        17.39 o
   5   3  14        106.53         98.67         6.60 o
   6   3  14        218.17        226.65         8.41 o
   7   3  14         73.24         75.58         9.23 o
   8   3  14         95.02        111.56         7.10 o
   9   3  14          8.54         10.99         5.12 o
  10   3  14        259.08        305.79        17.94 o
  11   3  14         15.39         13.12         6.79 o
 -12   4  14        314.83        328.06        26.85 o
 -11   4  14        258.77        301.21        25.79 o
 -10   4  14       1073.47       1158.58        51.84 o
  -9   4  14          7.75         13.03        11.96 o
  -8   4  14        928.43        889.81        41.47 o
  -7   4  14        843.35        805.53        26.39 o
  -6   4  14        365.92        372.79        34.96 o
  -5   4  14         42.69         59.32        15.69 o
  -4   4  14       1034.20       1055.43        38.28 o
  -3   4  14        146.71        137.45        13.82 o
  -2   4  14       1000.70        988.18        22.28 o
  -1   4  14        349.21        367.58        11.59 o
   0   4  14        322.92        339.59        11.14 o
   1   4  14        241.18        237.58         9.66 o
   2   4  14        655.66        696.76        17.58 o
   3   4  14         22.08         26.33         5.05 o
   4   4  14        115.38        129.48        10.40 o
   5   4  14         31.30         26.05        10.90 o
   6   4  14         20.07         12.76        10.90 o
   7   4  14         61.23         60.35        13.03 o
   8   4  14         33.48         29.28         7.32 o
   9   4  14          6.98         10.11         7.12 o
  10   4  14          4.76          6.38         9.57 o
 -10   5  14          0.89         -2.66        14.62 o
  -9   5  14         13.00          0.80        13.82 o
  -8   5  14         47.00         26.59        14.09 o
  -7   5  14         74.61         63.85        11.30 o
  -6   5  14          9.08         16.98         9.86 o
  -5   5  14        104.47        113.88        15.20 o
  -4   5  14        280.87        315.22        21.40 o
  -3   5  14         25.84         15.15         7.18 o
  -2   5  14         27.70         20.61         7.37 o
  -1   5  14         75.71         73.33         8.40 o
   0   5  14          4.15         -5.01         6.95 o
   1   5  14          2.18          6.38         7.31 o
   2   5  14        101.36         92.56         9.31 o
   3   5  14         68.78         58.86         8.62 o
   4   5  14         38.58         51.46         6.80 o
   5   5  14          1.90         10.69         6.04 o
   6   5  14         50.96         46.52        14.09 o
   7   5  14          4.68         15.42        13.29 o
  -1   6  14        203.94        227.04        22.33 o
   0   6  14         79.66        102.09        17.28 o
   1   6  14         39.90         40.94        15.69 o
   2   6  14          9.82         20.20        14.62 o
   3   6  14         47.23         55.30        16.22 o
   4   6  14        196.25        290.84        26.32 o
 -15   0  15       1150.17       1191.82        51.58 o
 -13   0  15       1192.25       1180.38        49.18 o
 -11   0  15       1588.67       1713.42        63.80 o
  -9   0  15         81.70        107.06         6.95 o
  -7   0  15       6380.59       7336.78       134.86 o
  -5   0  15       4115.90       4482.00        67.70 o
  -3   0  15       3683.94       3862.93        67.61 o
  -1   0  15       2237.92       2221.04        34.28 o
   1   0  15       3353.30       3226.47        59.38 o
   3   0  15       1815.64       1677.10        37.11 o
   5   0  15        815.05        813.22        20.67 o
   7   0  15        874.87        899.08        18.92 o
   9   0  15        510.81        565.75        17.48 o
  11   0  15        106.86        141.65        10.05 o
  13   0  15         14.67         18.61        11.43 o
 -16   1  15         13.69         10.57        19.14 o
 -15   1  15        322.90        290.76        33.76 o
 -14   1  15         11.53         14.25        10.23 o
 -13   1  15        959.70        897.43        28.67 o
 -12   1  15         37.75         34.94        18.21 o
 -11   1  15       1515.91       1554.18        28.76 o
 -10   1  15          0.16         -2.26         4.64 o
  -9   1  15       4544.54       4866.40        79.63 o
  -8   1  15        650.98        733.94        13.50 o
  -7   1  15         15.26         30.15         4.79 o
  -6   1  15       2850.75       3232.43        44.76 o
  -5   1  15       2184.84       2341.04        37.01 o
  -4   1  15        827.70        904.53        12.06 o
  -3   1  15       1578.95       1681.79        21.78 o
  -2   1  15        116.95        118.04         3.70 o
  -1   1  15        882.07        935.42        11.29 o
   0   1  15        126.92        114.73         3.66 o
   1   1  15        106.20        120.97         3.81 o
   2   1  15        252.43        247.10         5.41 o
   3   1  15       1143.44       1087.19        18.06 o
   4   1  15          0.01         -2.09         2.41 o
   5   1  15         19.11         17.07         3.49 o
   6   1  15        338.91        342.57         7.86 o
   7   1  15          0.50          2.58         3.03 o
   8   1  15        108.16        120.04         5.61 o
   9   1  15          4.27          3.27         4.48 o
  10   1  15         18.75         14.76        15.29 o
  11   1  15         16.84         14.44         7.98 o
  12   1  15          2.50          4.39         7.14 o
 -15   2  15         91.61         74.70        18.08 o
 -14   2  15        507.37        531.97        31.90 o
 -13   2  15        855.59        890.34        41.74 o
 -12   2  15        252.45        228.71        14.75 o
 -11   2  15        749.85        804.66        20.57 o
 -10   2  15        371.23        433.32        16.88 o
  -9   2  15       2134.84       2314.58        46.37 o
  -8   2  15       1039.99       1085.01        24.25 o
  -7   2  15        394.80        393.15        11.88 o
  -6   2  15         93.51         88.26         5.45 o
  -5   2  15       2280.40       2504.54        43.93 o
  -4   2  15       1202.26       1212.29        20.37 o
  -3   2  15       1251.87       1223.53        20.46 o
  -2   2  15       1018.26        967.61        23.41 o
  -1   2  15       3494.03       3473.87        64.31 o
   0   2  15        736.70        722.62        14.08 o
   1   2  15        658.53        675.85        11.62 o
   2   2  15         21.33         21.26         3.14 o
   3   2  15       2390.84       2359.21        31.23 o
   4   2  15        162.92        161.17         5.74 o
   5   2  15        454.27        474.61        12.19 o
   6   2  15         93.33         76.84         4.51 o
   7   2  15        417.68        406.76         9.95 o
   8   2  15         10.99         21.29         4.76 o
   9   2  15        142.21        174.28        13.51 o
  10   2  15         39.74         44.16         6.23 o
  11   2  15        152.39        191.35        10.41 o
  12   2  15         27.76         26.32        10.37 o
 -14   3  15          4.27         33.50        16.22 o
 -13   3  15        428.29        362.89        27.12 o
 -12   3  15         80.25         83.09        11.28 o
 -11   3  15        615.98        623.78        35.49 o
 -10   3  15        559.71        581.70        20.59 o
  -9   3  15       1018.04        995.89        66.06 o
  -8   3  15          7.49         -0.50         5.43 o
  -7   3  15        559.19        609.99        16.44 o
  -6   3  15         59.92         68.17         7.92 o
  -5   3  15        724.56        732.67        17.03 o
  -4   3  15        150.28        133.58         8.16 o
  -3   3  15         49.92         40.06         3.58 o
  -2   3  15        336.55        309.92         7.96 o
  -1   3  15        756.26        770.92        17.85 o
   0   3  15         36.68         33.71         4.19 o
   1   3  15          1.49         -0.54         2.75 o
   2   3  15         13.65         10.85         3.36 o
   3   3  15         27.65         26.40         3.85 o
   4   3  15         10.15          5.64         3.21 o
   5   3  15         13.51         13.13         5.15 o
   6   3  15          1.44         -3.16         4.99 o
   7   3  15          1.72          2.17         4.19 o
   8   3  15         29.11         28.23         5.29 o
   9   3  15          0.27          7.30         5.11 o
  10   3  15          3.76          3.62         6.62 o
  11   3  15          2.26         -1.88         6.96 o
 -12   4  15        516.32        519.21        33.76 o
 -11   4  15        260.33        284.99        25.79 o
 -10   4  15        119.39         94.91        16.48 o
  -9   4  15        204.70        202.05        21.53 o
  -8   4  15        543.80        499.80        29.24 o
  -7   4  15        312.35        315.15        16.64 o
  -6   4  15        393.92        378.39        18.12 o
  -5   4  15        234.55        252.56        16.75 o
  -4   4  15        904.30        841.69        32.70 o
  -3   4  15        195.43        224.65        16.48 o
  -2   4  15        467.42        493.81        15.66 o
  -1   4  15        454.94        493.72        13.95 o
   0   4  15        152.56        140.22         8.53 o
   1   4  15        155.32        174.11        13.40 o
   2   4  15         79.36         83.22         7.21 o
   3   4  15        466.26        498.70        13.80 o
   4   4  15        340.38        359.64        20.88 o
   5   4  15        308.80        296.28        14.95 o
   6   4  15         61.68         78.43        13.82 o
   7   4  15        206.97        234.49        12.64 o
   8   4  15          9.03         12.87         6.88 o
   9   4  15          3.60          5.00         7.12 o
 -10   5  15          2.70          1.86        15.15 o
  -9   5  15        173.05        169.61        20.74 o
  -8   5  15         10.64         17.01        14.62 o
  -7   5  15        337.42        329.08        19.27 o
  -6   5  15         40.06         52.31        11.28 o
  -5   5  15        364.44        377.64        39.82 o
  -4   5  15         25.68         21.11         8.74 o
  -3   5  15          7.78          6.37        15.02 o
  -2   5  15         33.95         46.07        11.92 o
  -1   5  15          2.40          5.39         7.19 o
   0   5  15         46.71         51.03         8.41 o
   1   5  15          5.38          4.30         7.14 o
   2   5  15         10.45          6.24         9.00 o
   3   5  15          0.27         -1.66         9.17 o
   4   5  15         19.91         21.14         7.30 o
   5   5  15         29.60         23.39         7.27 o
   6   5  15         97.42         96.28        11.96 o
   7   5  15         40.10         46.70        12.89 o
  -2   6  15         34.84         38.81        14.89 o
  -1   6  15         17.36          0.80        13.82 o
   0   6  15        315.78        402.23        28.18 o
   1   6  15        110.34        166.96        19.67 o
   2   6  15        134.45        106.08        17.81 o
   3   6  15         29.54         15.95        15.42 o
 -16   0  16        175.17        161.37        21.53 o
 -14   0  16        107.65         80.82        17.01 o
 -12   0  16         15.69         24.72        12.76 o
 -10   0  16          0.61         -1.19         9.30 o
  -8   0  16        459.13        480.70        13.58 o
  -6   0  16         93.05         78.89         9.70 o
  -4   0  16        984.84       1012.70        24.47 o
  -2   0  16       3963.59       3988.71        69.11 o
   0   0  16       1132.10       1145.51        19.21 o
   2   0  16        670.68        680.10        13.06 o
   4   0  16        226.30        223.85        12.50 o
   6   0  16        389.91        449.57        14.25 o
   8   0  16        108.61        115.56        13.56 o
  10   0  16       1149.95       1410.74       105.41 o
  12   0  16         23.53         24.23         8.25 o
 -16   1  16        694.11        693.34        39.08 o
 -15   1  16          1.05          5.79        10.81 o
 -14   1  16        693.32        642.01        51.04 o
 -13   1  16          9.31         15.57         9.87 o
 -12   1  16       1848.11       1907.07        50.10 o
 -11   1  16        135.93        154.07         8.25 o
 -10   1  16       2005.49       2249.47        39.62 o
  -9   1  16        359.14        349.54         9.16 o
  -8   1  16        182.28        224.88         8.04 o
  -7   1  16         49.44         67.11         4.57 o
  -6   1  16       3196.67       3374.77        47.99 o
  -5   1  16         49.40         46.95         3.45 o
  -4   1  16       3681.81       4056.85        46.64 o
  -3   1  16          1.58         -1.23         2.08 o
  -2   1  16        971.15        969.45        12.64 o
  -1   1  16         79.46         76.34         2.87 o
   0   1  16        846.48        833.37        11.48 o
   1   1  16        814.99        778.62        10.11 o
   2   1  16       4352.19       4087.23        56.46 o
   3   1  16        141.36        131.87         6.50 o
   4   1  16         66.16         58.16         3.79 o
   5   1  16         58.36         58.40         5.47 o
   6   1  16         25.22         19.19         4.25 o
   7   1  16         20.25         25.94         3.53 o
   8   1  16         48.67         62.16         6.74 o
   9   1  16          8.31          4.60         5.82 o
  10   1  16         21.57         16.31         6.66 o
  11   1  16          0.07         -2.84         8.24 o
  12   1  16          4.83         -6.91         9.84 o
 -15   2  16          7.03          2.13        15.95 o
 -14   2  16          5.54         13.03        15.42 o
 -13   2  16          2.63         13.29        13.82 o
 -12   2  16         80.74         73.29         7.92 o
 -11   2  16          5.41          7.70         5.89 o
 -10   2  16        115.43        136.59        11.24 o
  -9   2  16        108.25         91.50         7.26 o
  -8   2  16       1048.90       1079.87        24.56 o
  -7   2  16         61.40         65.90         5.84 o
  -6   2  16         20.96         16.59         4.21 o
  -5   2  16         70.18         68.90         4.76 o
  -4   2  16        963.83       1013.89        17.74 o
  -3   2  16        267.06        288.53        12.93 o
  -2   2  16        369.86        344.54         8.31 o
  -1   2  16        862.63        841.49        15.15 o
   0   2  16       1095.95       1031.77        18.87 o
   1   2  16        370.93        382.36         8.13 o
   2   2  16        373.06        373.72         8.13 o
   3   2  16         44.72         42.68         3.47 o
   4   2  16        112.14        118.96         4.84 o
   5   2  16         62.34         51.43         5.03 o
   6   2  16        348.95        361.33        13.47 o
   7   2  16         30.38         27.51         4.77 o
   8   2  16        365.12        401.88        16.94 o
   9   2  16          8.35          9.89         5.21 o
  10   2  16         35.01         57.32        10.25 o
  11   2  16          0.62         -5.80         5.80 o
 -14   3  16        463.84        510.44        33.23 o
 -13   3  16        187.42        206.57        24.72 o
 -12   3  16       1185.60       1261.13        55.16 o
 -11   3  16         70.19         73.56         8.16 o
 -10   3  16        153.26        178.96        13.02 o
  -9   3  16        152.96        164.55        18.61 o
  -8   3  16       2605.00       2687.00        87.07 o
  -7   3  16          4.62          7.75         7.05 o
  -6   3  16        862.76        947.38        22.13 o
  -5   3  16        578.03        582.45        14.69 o
  -4   3  16        383.80        403.48        13.43 o
  -3   3  16         13.04         11.74         3.34 o
  -2   3  16       1680.56       1714.07        34.77 o
  -1   3  16         99.44        103.55         5.52 o
   0   3  16       1391.56       1433.26        30.25 o
   1   3  16        484.65        481.36        13.45 o
   2   3  16        318.42        335.76         9.14 o
   3   3  16        129.86        122.29         6.68 o
   4   3  16        551.12        582.73        13.51 o
   5   3  16          4.71          5.63         3.73 o
   6   3  16          5.50          4.52         8.77 o
   7   3  16         36.74         30.74         6.93 o
   8   3  16         11.63          5.11         6.48 o
   9   3  16         29.84         27.22         6.00 o
  10   3  16         31.42         41.22         6.74 o
 -12   4  16         14.27         23.93        16.22 o
 -11   4  16         35.41         30.31        15.69 o
 -10   4  16          7.51         31.37        14.09 o
  -9   4  16          6.57          5.85        12.23 o
  -8   4  16         14.09         23.93        12.23 o
  -7   4  16        102.78        112.36        15.29 o
  -6   4  16         64.36         53.97        13.03 o
  -5   4  16         47.04         64.34        11.17 o
  -4   4  16         64.97         55.30        10.37 o
  -3   4  16        342.18        312.77        12.64 o
  -2   4  16         64.36         69.33         8.51 o
  -1   4  16        139.88        133.26         8.92 o
   0   4  16        141.00        137.89         8.41 o
   1   4  16        155.07        163.92         9.02 o
   2   4  16         39.98         26.94         6.19 o
   3   4  16         27.24         34.77        13.96 o
   4   4  16         13.78         23.28         5.58 o
   5   4  16          6.30         14.90         5.74 o
   6   4  16        133.39        174.04        10.05 o
   7   4  16          2.33          9.34         6.92 o
   8   4  16          8.01          5.04         7.21 o
   9   4  16         36.77         35.09        10.10 o
  -9   5  16        104.71        100.76        18.88 o
  -8   5  16        199.98        238.74        24.72 o
  -7   5  16        143.55        143.16        18.21 o
  -6   5  16        526.45        466.57        55.96 o
  -5   5  16        305.80        345.51        17.75 o
  -4   5  16        201.76        198.24        25.52 o
  -3   5  16         96.52        104.51        11.23 o
  -2   5  16        684.27        731.06        24.82 o
  -1   5  16         97.75         99.86         9.70 o
   0   5  16        126.80        143.94        12.90 o
   1   5  16        138.06        144.10        13.03 o
   2   5  16         30.41         35.32         6.82 o
   3   5  16        142.88        167.43        11.72 o
   4   5  16         18.35         32.05        14.49 o
   5   5  16        114.88        109.29        11.36 o
   6   5  16        263.68        282.96        15.98 o
  -3   6  16          0.92          1.60        14.09 o
  -2   6  16          0.11         -4.52        13.56 o
  -1   6  16          8.28         10.10        14.36 o
   0   6  16          0.45         -2.92        14.36 o
   1   6  16          1.24         -1.86        15.15 o
   2   6  16          0.28        -15.15        15.15 o
 -15   0  17        448.93        375.38        28.45 o
 -13   0  17       1523.06       1398.38        56.36 o
 -11   0  17       1485.65       1483.99        56.89 o
  -9   0  17       1863.47       1987.70        48.34 o
  -7   0  17       3134.04       3390.95        76.98 o
  -5   0  17       3301.46       3548.76        73.92 o
  -3   0  17        639.12        576.97        24.30 o
  -1   0  17       1314.96       1297.35        21.52 o
   1   0  17         98.52         84.06         5.23 o
   3   0  17        106.08         88.33         6.76 o
   5   0  17        388.87        327.80        16.22 o
   7   0  17         20.06         21.80         7.44 o
   9   0  17         12.03         15.64         6.25 o
  11   0  17          4.70         -5.07         6.96 o
 -16   1  17         62.40         35.89        18.61 o
 -15   1  17        100.22         70.31        12.97 o
 -14   1  17         55.35         64.58        11.66 o
 -13   1  17        666.01        653.88        24.53 o
 -12   1  17        814.55        836.73        27.26 o
 -11   1  17       1428.84       1449.31        27.58 o
 -10   1  17          2.03          6.48         5.36 o
  -9   1  17        944.92       1032.73        20.27 o
  -8   1  17         77.21        100.56         5.77 o
  -7   1  17       1534.44       1725.64        30.01 o
  -6   1  17        491.26        517.50        10.38 o
  -5   1  17       1416.35       1497.98        32.98 o
  -4   1  17          7.66          7.79         2.38 o
  -3   1  17       1065.75       1100.22        17.72 o
  -2   1  17        127.73        141.97         5.11 o
  -1   1  17       1345.61       1270.71        18.08 o
   0   1  17       1364.88       1291.14        16.63 o
   1   1  17       2899.48       2851.82        36.77 o
   2   1  17        100.00        107.04         6.80 o
   3   1  17        484.69        471.84        10.76 o
   4   1  17         10.99          9.08         3.05 o
   5   1  17        970.09        969.19        20.12 o
   6   1  17         35.06         33.88         4.84 o
   7   1  17        136.84        149.29         9.90 o
   8   1  17         25.88         24.00        11.70 o
   9   1  17        255.97        286.88        14.62 o
  10   1  17          6.63          5.13         6.58 o
  11   1  17         61.07         85.90         9.35 o
 -14   2  17         26.15         34.03        16.48 o
 -13   2  17        337.69        309.45        26.85 o
 -12   2  17          0.54         -1.89         6.35 o
 -11   2  17        860.03        921.45        27.90 o
 -10   2  17          7.31         -0.72         6.39 o
  -9   2  17       1709.03       1730.06        44.06 o
  -8   2  17        435.85        436.27        13.81 o
  -7   2  17       4562.58       4637.74        87.58 o
  -6   2  17        653.77        720.31        19.77 o
  -5   2  17         14.34         13.27         3.82 o
  -4   2  17        761.41        767.02        14.57 o
  -3   2  17       1459.87       1456.76        24.21 o
  -2   2  17        155.42        142.63         5.86 o
  -1   2  17         47.86         40.28         4.95 o
   0   2  17       1107.60       1030.77        18.99 o
   1   2  17       1335.82       1339.76        23.77 o
   2   2  17         12.41         13.78         3.00 o
   3   2  17         38.43         35.34         4.63 o
   4   2  17          1.39         -0.87         3.17 o
   5   2  17         78.01         80.37         5.10 o
   6   2  17         44.23         48.44         6.28 o
   7   2  17         17.31          7.14         5.88 o
   8   2  17          7.86         13.22         6.40 o
   9   2  17          0.40         -1.75         5.25 o
  10   2  17          3.48         -0.96         5.71 o
  11   2  17          0.51          1.33         9.57 o
 -13   3  17         20.71         19.88        10.78 o
 -12   3  17        441.53        478.73        34.43 o
 -11   3  17        325.63        378.14        26.98 o
 -10   3  17        876.75        895.51        77.36 o
  -9   3  17        825.33        861.80        63.67 o
  -8   3  17        209.07        214.22        13.56 o
  -7   3  17        531.64        580.88        44.40 o
  -6   3  17        234.85        234.39        11.87 o
  -5   3  17        206.50        214.00         9.24 o
  -4   3  17          7.25         10.45         3.79 o
  -3   3  17       1367.62       1455.54        24.59 o
  -2   3  17       1097.52       1017.49        18.41 o
  -1   3  17        158.86        182.95         9.86 o
   0   3  17        248.91        255.41        10.06 o
   1   3  17        675.37        709.68        17.63 o
   2   3  17        242.42        229.03         8.46 o
   3   3  17        140.81        145.10         7.49 o
   4   3  17         20.13         30.82         5.76 o
   5   3  17        740.86        778.32        15.61 o
   6   3  17        145.61        145.60        13.01 o
   7   3  17        218.54        237.62        12.51 o
   8   3  17         16.40         37.36         7.65 o
   9   3  17        140.88        169.25        12.32 o
  10   3  17          8.44          7.71         9.30 o
 -11   4  17        280.09        308.39        27.65 o
 -10   4  17         29.36         17.28        14.09 o
  -9   4  17        171.75        136.65        18.08 o
  -8   4  17        358.48        378.31        26.59 o
  -7   4  17        585.62        589.13        32.97 o
  -6   4  17         10.79         11.70        11.43 o
  -5   4  17        275.33        289.25        19.41 o
  -4   4  17          2.68         -2.19         6.91 o
  -3   4  17        275.55        275.74        12.18 o
  -2   4  17          0.26         -0.30         5.35 o
  -1   4  17         39.47         48.61         6.71 o
   0   4  17         60.81         70.49         9.04 o
   1   4  17         18.52         25.57         7.71 o
   2   4  17        112.48        121.94         9.39 o
   3   4  17          5.82          3.11         6.05 o
   4   4  17         28.95         48.04         7.71 o
   5   4  17         10.10         15.35         5.84 o
   6   4  17         22.65         24.90         5.47 o
   7   4  17          3.48          4.61         6.31 o
   8   4  17        112.11        115.22        13.45 o
  -8   5  17        317.26        269.31        26.05 o
  -7   5  17        129.57        132.20        22.73 o
  -6   5  17        213.51        208.06        26.72 o
  -5   5  17         30.31         55.42        10.12 o
  -4   5  17         54.42         65.78        14.36 o
  -3   5  17         56.65         41.73         9.83 o
  -2   5  17        374.52        362.28        18.14 o
  -1   5  17        166.96        185.30        19.94 o
   0   5  17          4.39          7.66         9.76 o
   1   5  17         18.13         28.21        10.60 o
   2   5  17        179.27        201.48        14.09 o
   3   5  17        119.87        137.64        11.55 o
   4   5  17         93.81         65.13        15.15 o
   5   5  17         29.95         37.49        14.09 o
  -4   6  17         36.46         42.80        15.69 o
  -3   6  17         30.91         22.86        14.62 o
  -2   6  17         23.36         21.00        14.89 o
  -1   6  17          1.33         -4.79        13.82 o
   0   6  17          3.14          0.27        14.89 o
 -14   0  18        826.41        841.69        41.74 o
 -12   0  18       1085.33       1265.99        51.84 o
 -10   0  18       1939.36       2058.76        68.06 o
  -8   0  18       2592.95       2691.76        85.34 o
  -6   0  18        521.02        540.74        23.13 o
  -4   0  18        697.40        622.32        17.84 o
  -2   0  18       4213.54       4229.42        73.49 o
   0   0  18       1457.83       1397.16        23.27 o
   2   0  18         18.27         19.79         4.01 o
   4   0  18       4279.25       4058.49        88.66 o
   6   0  18         16.57         22.60         7.18 o
   8   0  18         21.37          2.66         7.44 o
  10   0  18         37.42         50.78        10.63 o
 -15   1  18          0.11        -13.82        16.22 o
 -14   1  18         41.38         34.56        15.95 o
 -13   1  18         62.40         48.65        15.95 o
 -12   1  18         12.37         22.91         9.97 o
 -11   1  18          7.56         11.81         6.09 o
 -10   1  18         23.56         30.14         7.22 o
  -9   1  18         44.76         34.66         4.96 o
  -8   1  18         24.52         35.52         4.53 o
  -7   1  18        146.35        169.84         7.44 o
  -6   1  18       1707.65       1701.22        25.41 o
  -5   1  18          8.18          2.65         2.80 o
  -4   1  18         27.25         19.33         3.29 o
  -3   1  18        708.30        689.13        11.97 o
  -2   1  18        975.39        970.63        14.11 o
  -1   1  18         15.86         16.55         2.33 o
   0   1  18        620.18        600.41        10.00 o
   1   1  18         31.49         34.93         4.06 o
   2   1  18       1216.35       1135.05        17.54 o
   3   1  18         85.95         94.14         5.42 o
   4   1  18        190.62        195.89         9.94 o
   5   1  18        132.84        132.28         7.20 o
   6   1  18         49.28         51.58         6.06 o
   7   1  18          6.13          3.69         5.22 o
   8   1  18        114.77        147.81        14.36 o
   9   1  18         10.99         15.95         9.04 o
  10   1  18         82.32         88.79        12.50 o
  11   1  18          5.48          4.25         9.84 o
 -14   2  18        391.17        380.43        30.31 o
 -13   2  18          2.77         11.17        14.89 o
 -12   2  18        726.41        738.04        20.56 o
 -11   2  18        142.55        156.17        12.58 o
 -10   2  18       1655.20       1814.44        46.75 o
  -9   2  18         99.66        116.45         9.46 o
  -8   2  18        897.38        961.22        23.23 o
  -7   2  18       1041.43        993.28        18.58 o
  -6   2  18        687.40        726.25        22.98 o
  -5   2  18        484.94        509.72        12.80 o
  -4   2  18       2856.59       2913.75        45.31 o
  -3   2  18        419.68        384.67         9.64 o
  -2   2  18        733.77        758.43        14.56 o
  -1   2  18         43.54         43.45         3.98 o
   0   2  18        406.10        376.63         9.79 o
   1   2  18         70.39         68.28         4.98 o
   2   2  18       1187.18       1175.53        19.00 o
   3   2  18         59.01         50.54         4.20 o
   4   2  18        336.19        343.56        10.46 o
   5   2  18        164.12        154.45         6.93 o
   6   2  18        283.67        312.00         9.45 o
   7   2  18         10.04         14.15         4.58 o
   8   2  18          9.30         -3.86         7.05 o
   9   2  18         11.86         24.95        11.17 o
  10   2  18          7.78          4.73         7.52 o
 -13   3  18         71.13         49.02        11.83 o
 -12   3  18         75.56         84.54         9.30 o
 -11   3  18          1.01         -4.51         8.24 o
 -10   3  18         19.75         25.20         8.64 o
  -9   3  18         19.28         19.72         7.15 o
  -8   3  18        129.79        149.84        11.46 o
  -7   3  18        172.62        151.26        11.58 o
  -6   3  18          2.74         -2.33         9.04 o
  -5   3  18          2.57         -0.59         5.30 o
  -4   3  18        549.75        505.85        12.49 o
  -3   3  18          4.65          8.66         3.71 o
  -2   3  18         41.87         32.06         4.07 o
  -1   3  18        401.72        355.69         9.50 o
   0   3  18        206.33        207.86        10.37 o
   1   3  18         78.01         56.85         6.64 o
   2   3  18          8.89          8.06         5.49 o
   3   3  18         81.91         73.85         9.41 o
   4   3  18        113.02         88.90         6.32 o
   5   3  18          0.40          3.64         4.60 o
   6   3  18         22.25         30.73         4.98 o
   7   3  18          9.18          5.41         5.35 o
   8   3  18         94.68        122.48        11.83 o
   9   3  18          3.49         -0.32         7.28 o
 -11   4  18        319.93        299.88        27.65 o
 -10   4  18        553.11        580.36        34.83 o
  -9   4  18        205.27        174.40        21.53 o
  -8   4  18        158.27        127.61        17.81 o
  -7   4  18         48.52         49.71        14.36 o
  -6   4  18        449.54        407.02        27.12 o
  -5   4  18        160.73        149.94        16.75 o
  -4   4  18        556.27        567.24        18.32 o
  -3   4  18        210.64        202.27        11.69 o
  -2   4  18        250.16        254.43        12.15 o
  -1   4  18         98.60        104.41        16.35 o
   0   4  18        923.66        980.42        38.55 o
   1   4  18        107.17        114.60         9.12 o
   2   4  18        140.39        163.84        11.01 o
   3   4  18        216.33        227.11        12.30 o
   4   4  18         23.63         23.52         7.15 o
   5   4  18         55.19         51.32        12.10 o
   6   4  18          9.35         14.64        10.27 o
   7   4  18         56.94         81.01        15.21 o
   8   4  18        155.45        216.94        17.55 o
  -7   5  18          1.19        -15.55        15.55 o
  -6   5  18         50.46         58.96        12.26 o
  -5   5  18        128.40        125.16        15.12 o
  -4   5  18          1.21         -1.28         9.24 o
  -3   5  18          5.72          7.87         9.39 o
  -2   5  18         36.36         26.32        12.76 o
  -1   5  18          0.73        -10.37        11.43 o
   0   5  18         79.72         94.91        15.15 o
   1   5  18        105.05        111.18         9.07 o
   2   5  18         19.51         18.49         7.98 o
   3   5  18          1.43          4.79        12.76 o
   4   5  18         14.49          4.79        12.50 o
  -4   6  18         56.85         48.65        15.42 o
  -3   6  18        307.88        393.46        27.65 o
  -2   6  18         75.78         86.67        17.55 o
 -15   0  19         12.56          4.79        17.01 o
 -13   0  19        330.51        234.22        24.99 o
 -11   0  19        151.87        155.33        13.16 o
  -9   0  19       2028.87       2168.03        71.25 o
  -7   0  19        587.59        600.29        26.05 o
  -5   0  19       3637.40       3831.30        67.41 o
  -3   0  19         26.78         27.51         4.50 o
  -1   0  19        184.78        167.45         6.83 o
   1   0  19        342.33        301.98         8.49 o
   3   0  19       3790.41       3566.47        76.47 o
   5   0  19         12.56          4.66        10.24 o
   7   0  19        402.30        404.63        20.20 o
   9   0  19         33.37         34.03        10.10 o
 -14   1  19         19.77         36.95        16.75 o
 -13   1  19       1051.81        944.57        43.60 o
 -12   1  19         32.31         20.65         8.21 o
 -11   1  19       1839.34       1755.06        45.57 o
 -10   1  19         17.93         19.42         7.03 o
  -9   1  19       1010.16       1000.35        20.84 o
  -8   1  19        122.23        117.34         6.64 o
  -7   1  19       1849.46       1982.68        34.34 o
  -6   1  19        917.57        893.46        15.30 o
  -5   1  19       3879.01       3861.05        55.13 o
  -4   1  19          0.42         -3.26         3.26 o
  -3   1  19       1458.30       1435.83        23.24 o
  -2   1  19         52.24         51.82         3.50 o
  -1   1  19        551.72        539.73         8.66 o
   0   1  19        609.42        591.18         9.35 o
   1   1  19         59.07         50.86         4.15 o
   2   1  19        391.60        352.57         9.52 o
   3   1  19        365.70        345.35         8.39 o
   4   1  19          3.74          7.99         3.55 o
   5   1  19         43.56         44.89         4.56 o
   6   1  19          6.45          3.22         4.53 o
   7   1  19         27.41         13.57         6.44 o
   8   1  19          7.69         16.75         8.77 o
   9   1  19          3.11          8.51         8.77 o
  10   1  19         17.21          9.30         9.84 o
 -14   2  19        392.91        392.93        30.57 o
 -13   2  19        112.86         94.64        18.61 o
 -12   2  19          4.94         15.88         7.38 o
 -11   2  19        427.15        438.33        22.46 o
 -10   2  19        540.26        551.05        20.36 o
  -9   2  19        414.90        424.17        17.14 o
  -8   2  19        447.28        417.00        16.65 o
  -7   2  19        881.25        890.98        17.64 o
  -6   2  19         11.27          5.78         4.84 o
  -5   2  19        352.09        372.96        11.14 o
  -4   2  19        100.95         93.62         5.24 o
  -3   2  19        977.41        988.74        18.06 o
  -2   2  19        240.91        212.86         7.58 o
  -1   2  19        553.57        563.15        12.08 o
   0   2  19          9.11         13.70         4.49 o
   1   2  19        203.74        207.39         8.52 o
   2   2  19        189.12        173.69         8.16 o
   3   2  19        492.77        482.55        12.74 o
   4   2  19         11.20          4.38         5.99 o
   5   2  19        176.41        176.81        11.66 o
   6   2  19         16.02         20.12         4.97 o
   7   2  19        300.11        310.13        11.06 o
   8   2  19         43.89         46.52         6.14 o
   9   2  19         65.70         64.83        10.60 o
  10   2  19         11.27         11.63         8.41 o
 -13   3  19        411.58        436.26        27.12 o
 -12   3  19         74.25         78.31         9.27 o
 -11   3  19        290.08        255.50        19.27 o
 -10   3  19         11.46         13.28         8.36 o
  -9   3  19        727.38        788.60        25.40 o
  -8   3  19         10.03          4.51         6.71 o
  -7   3  19        582.19        620.18        22.86 o
  -6   3  19        237.49        227.58        16.62 o
  -5   3  19       1710.95       1760.72        38.42 o
  -4   3  19        324.51        338.26        10.52 o
  -3   3  19        119.42        109.33         6.20 o
  -2   3  19        197.13        209.21         8.46 o
  -1   3  19        465.67        492.35        12.33 o
   0   3  19         11.22          2.77         4.03 o
   1   3  19         39.27         53.23         7.18 o
   2   3  19        191.60        205.35        11.51 o
   3   3  19         82.29         85.87         8.71 o
   4   3  19        110.78        124.80         7.85 o
   5   3  19         16.44         22.46         5.37 o
   6   3  19          7.12          5.02        10.50 o
   7   3  19         18.14         36.34         7.96 o
   8   3  19          0.18         -3.39        10.37 o
   9   3  19          2.83         17.55         9.57 o
 -10   4  19        333.60        320.88        27.91 o
  -9   4  19        122.61        131.86        19.41 o
  -8   4  19        291.02        262.66        24.72 o
  -7   4  19        176.41        170.94        21.80 o
  -6   4  19        546.61        544.20        32.17 o
  -5   4  19        406.71        417.49        20.07 o
  -4   4  19         86.38         74.30         8.25 o
  -3   4  19         13.94         13.52         6.66 o
  -2   4  19         56.71         74.36         8.14 o
  -1   4  19        406.01        428.27        21.80 o
   0   4  19        439.09        438.35        16.03 o
   1   4  19        138.22        167.45        11.46 o
   2   4  19          3.38          5.62         9.44 o
   3   4  19         36.03         39.43         7.41 o
   4   4  19        156.85        169.43        17.15 o
   5   4  19        107.60         78.16        14.89 o
   6   4  19         19.34         21.78         7.82 o
   7   4  19        128.95        104.70        10.46 o
  -7   5  19         21.44        -10.63        17.01 o
  -6   5  19         94.35         77.21        13.31 o
  -5   5  19         52.56         52.97        14.52 o
  -4   5  19         19.97         15.65         9.96 o
  -3   5  19        154.37        160.84        17.81 o
  -2   5  19         22.67         17.81        12.76 o
  -1   5  19         32.52         31.10        13.82 o
   0   5  19         23.77         19.94        13.56 o
   1   5  19         33.40         50.78        14.62 o
   2   5  19          0.23         -1.86        12.50 o
   3   5  19          4.98          0.80        13.29 o
 -14   0  20        403.89        439.19        30.57 o
 -12   0  20        125.97        103.68        17.55 o
 -10   0  20        256.58        254.95        19.41 o
  -8   0  20         26.63         21.53         9.04 o
  -6   0  20        123.51        123.28         8.60 o
  -4   0  20       3482.98       3359.10        72.96 o
  -2   0  20        234.75        196.76         8.79 o
   0   0  20        417.50        407.97        10.17 o
   2   0  20        379.31        334.18        18.08 o
   4   0  20        555.57        506.25        16.22 o
   6   0  20         20.57         32.50         6.91 o
   8   0  20         46.47         39.35        10.10 o
  10   0  20         29.06         42.54        11.17 o
 -14   1  20        792.08        682.71        37.49 o
 -13   1  20          1.49         -6.65        14.36 o
 -12   1  20        557.94        534.77        17.05 o
 -11   1  20          3.62         16.70         7.79 o
 -10   1  20        720.13        776.43        19.74 o
  -9   1  20        222.97        209.28        15.18 o
  -8   1  20       2129.74       2250.15        38.85 o
  -7   1  20         18.34         21.31         4.63 o
  -6   1  20       1545.51       1690.01        32.47 o
  -5   1  20         77.17         66.71         4.76 o
  -4   1  20       1119.52       1130.18        34.34 o
  -3   1  20         43.85         32.64         4.21 o
  -2   1  20        755.25        731.40        12.68 o
  -1   1  20        501.43        474.43         9.67 o
   0   1  20       1028.40       1008.01        17.93 o
   1   1  20         26.26         27.96         4.29 o
   2   1  20        737.12        693.39        14.65 o
   3   1  20          6.76          3.67         3.70 o
   4   1  20        192.79        176.57         7.32 o
   5   1  20          3.77         -0.27         3.92 o
   6   1  20        558.96        547.80        19.33 o
   7   1  20        175.33        184.26        18.61 o
   8   1  20         82.30        106.05         9.64 o
   9   1  20          0.28          5.58         9.30 o
  10   1  20          3.67          9.04        10.37 o
 -13   2  20         18.78         11.49         7.69 o
 -12   2  20         56.80         66.32         8.51 o
 -11   2  20        330.41        336.50        17.08 o
 -10   2  20        202.41        182.53        17.41 o
  -9   2  20         37.98         24.56         9.04 o
  -8   2  20          9.90          4.08         7.58 o
  -7   2  20         21.27         22.18         5.06 o
  -6   2  20         10.68         17.28         6.07 o
  -5   2  20         14.70         16.68         4.81 o
  -4   2  20         30.15         29.26         5.56 o
  -3   2  20         59.00         46.86         4.78 o
  -2   2  20        153.97        133.45         7.24 o
  -1   2  20          5.80         10.48         4.16 o
   0   2  20        234.25        206.69         8.56 o
   1   2  20        202.21        184.28         8.45 o
   2   2  20        199.29        193.09         9.02 o
   3   2  20          1.94          6.11         4.48 o
   4   2  20         63.94         71.04         6.06 o
   5   2  20         39.74         39.87        10.90 o
   6   2  20         50.41         52.29         6.13 o
   7   2  20         18.61         21.79         5.70 o
   8   2  20          7.34          5.30         6.77 o
   9   2  20          8.80          5.35         7.47 o
 -13   3  20        207.13        215.87        23.13 o
 -12   3  20        421.10        441.37        26.64 o
 -11   3  20          5.52         -2.72         8.78 o
 -10   3  20        736.85        813.20        27.14 o
  -9   3  20        331.97        327.57        16.92 o
  -8   3  20        365.88        369.42        17.15 o
  -7   3  20        473.07        462.85        18.88 o
  -6   3  20        736.25        763.69        24.25 o
  -5   3  20        489.65        445.77        15.95 o
  -4   3  20         34.53         49.91         5.51 o
  -3   3  20         15.70         12.96         4.68 o
  -2   3  20       1564.32       1564.63        29.41 o
  -1   3  20        245.54        236.08        15.98 o
   0   3  20        384.83        389.55        11.70 o
   1   3  20        111.46         89.82         8.29 o
   2   3  20        308.53        321.52        13.88 o
   3   3  20        103.84         98.48         8.67 o
   4   3  20         67.68         70.98         6.42 o
   5   3  20         67.54         69.89         6.63 o
   6   3  20         63.31         69.92        10.63 o
   7   3  20         55.84         49.18        10.90 o
   8   3  20          2.76         10.37         9.57 o
  -9   4  20          2.06        -12.76        12.76 o
  -8   4  20         88.27         68.32        16.22 o
  -7   4  20         41.98         45.41         9.77 o
  -6   4  20         17.89         20.74        13.03 o
  -5   4  20         36.17         48.85        11.30 o
  -4   4  20         34.27         35.64         7.60 o
  -3   4  20          1.75          1.80         8.24 o
  -2   4  20        155.80        151.10        11.00 o
  -1   4  20         23.67         17.70         7.98 o
   0   4  20         39.97         32.21         7.47 o
   1   4  20          3.16         17.43         6.82 o
   2   4  20         85.71         98.89         9.19 o
   3   4  20         75.38         72.12         9.00 o
   4   4  20          5.50        -11.43        11.43 o
   5   4  20          0.49         -0.37         7.21 o
   6   4  20         61.70         74.17         9.50 o
  -5   5  20        179.29        165.09        18.34 o
  -4   5  20         73.43         97.57        15.95 o
  -3   5  20         21.70         22.33        13.29 o
  -2   5  20         51.80         73.38        15.42 o
  -1   5  20        239.57        262.40        23.13 o
   0   5  20         74.22        107.94        16.75 o
   1   5  20         44.93         35.09        14.36 o
   2   5  20        173.09        221.46        23.13 o
 -13   0  21        431.43        357.04        27.91 o
 -11   0  21       1430.00       1482.37        51.71 o
  -9   0  21       2416.44       2485.72        81.35 o
  -7   0  21        618.25        614.12        27.65 o
  -5   0  21       1448.91       1644.93        39.59 o
  -3   0  21       4970.45       4532.27        94.18 o
  -1   0  21        245.61        227.09         9.53 o
   1   0  21        240.97        245.06        11.27 o
   3   0  21          2.53         -0.53         7.98 o
   5   0  21        469.45        436.10        15.63 o
   7   0  21          1.14         -7.06        12.10 o
   9   0  21          4.25         -3.72         9.84 o
 -14   1  21         38.38         20.74        17.01 o
 -13   1  21         32.21         27.12        16.22 o
 -12   1  21        148.43        167.13        12.05 o
 -11   1  21        289.25        252.86        16.22 o
 -10   1  21         86.87         89.86         7.75 o
  -9   1  21        144.03        139.43         8.79 o
  -8   1  21         24.12         28.37         6.41 o
  -7   1  21        585.40        606.26        14.64 o
  -6   1  21        382.94        347.14        13.60 o
  -5   1  21        710.67        640.68        16.46 o
  -4   1  21         41.62         33.79         4.70 o
  -3   1  21       1079.01       1033.69        18.49 o
  -2   1  21         43.80         43.91         5.53 o
  -1   1  21         54.47         52.41         5.06 o
   0   1  21         97.44         88.00         4.63 o
   1   1  21        101.03         94.29         5.36 o
   2   1  21         54.55         41.93         5.91 o
   3   1  21         61.92         60.78         6.07 o
   4   1  21        106.74         92.65         5.87 o
   5   1  21        854.10        866.37        20.95 o
   6   1  21         91.22         77.15         6.96 o
   7   1  21          3.63          0.36         5.67 o
   8   1  21         16.23         16.84         6.38 o
   9   1  21        130.65        165.63        17.55 o
 -13   2  21        595.17        559.49        20.65 o
 -12   2  21          7.73          4.91         8.94 o
 -11   2  21        560.52        575.31        39.21 o
 -10   2  21         57.44         61.48         9.54 o
  -9   2  21       1352.18       1322.98        36.72 o
  -8   2  21        124.41        106.12         9.61 o
  -7   2  21        829.95        831.82        19.19 o
  -6   2  21        178.31        187.55        23.53 o
  -5   2  21        566.28        573.04        16.92 o
  -4   2  21        249.18        219.67        13.43 o
  -3   2  21       1191.81       1132.07        27.46 o
  -2   2  21        147.17        134.82         7.28 o
  -1   2  21       1323.95       1312.61        25.20 o
   0   2  21          0.61          7.97         4.37 o
   1   2  21        158.00        164.64         8.83 o
   2   2  21         39.26         43.03         7.08 o
   3   2  21         25.24         22.82         6.70 o
   4   2  21         48.46         49.83         6.01 o
   5   2  21          0.76         -6.32         6.32 o
   6   2  21         86.63        110.46        16.76 o
   7   2  21         29.60         32.39         7.62 o
   8   2  21          3.38          9.06         7.38 o
 -12   3  21        102.71         87.47        15.69 o
 -11   3  21         32.24         41.86        13.69 o
 -10   3  21          3.88         27.67         9.00 o
  -9   3  21        425.53        416.45        19.00 o
  -8   3  21        460.34        437.70        18.92 o
  -7   3  21        183.86        169.38        13.58 o
  -6   3  21         96.69         92.72         9.01 o
  -5   3  21         68.14         61.39         7.03 o
  -4   3  21        100.69        100.14         6.71 o
  -3   3  21        400.76        409.50        14.39 o
  -2   3  21         88.96         89.05         6.39 o
  -1   3  21        264.28        273.40        10.17 o
   0   3  21          5.13          5.40         4.53 o
   1   3  21        151.80        167.26        11.00 o
   2   3  21         11.00         15.87         6.70 o
   3   3  21         87.46         91.08        11.03 o
   4   3  21         14.89         10.29         7.66 o
   5   3  21         57.03         73.11        11.43 o
   6   3  21         40.70         52.64        10.90 o
   7   3  21         86.44        102.88        13.03 o
  -8   4  21          2.01          7.18        13.82 o
  -7   4  21        429.50        502.41        34.56 o
  -6   4  21         97.46         91.26        26.32 o
  -5   4  21        256.49        288.18        19.41 o
  -4   4  21         25.76         17.77         7.68 o
  -3   4  21        112.80        127.65        14.36 o
  -2   4  21         55.08         55.35         8.55 o
  -1   4  21        121.90        123.84        10.16 o
   0   4  21          1.95         -3.84         6.83 o
   1   4  21        167.16        186.00         9.95 o
   2   4  21         11.90         11.70        11.96 o
   3   4  21          9.14         13.03        11.96 o
   4   4  21          7.36         14.62        12.76 o
   5   4  21         24.44          8.24        12.50 o
  -5   5  21        116.38        129.20        17.81 o
  -4   5  21        248.14        214.01        22.86 o
  -3   5  21         58.82         74.17        16.22 o
  -2   5  21        102.29        108.20        17.28 o
  -1   5  21         17.15         13.03        13.82 o
   0   5  21         13.54         16.75        13.82 o
 -14   0  22        913.62        873.59        44.13 o
 -12   0  22       1067.14        981.43        29.80 o
 -10   0  22        634.47        625.55        30.57 o
  -8   0  22        345.06        383.36        23.40 o
  -6   0  22       1734.77       1809.27        40.81 o
  -4   0  22       2021.54       2007.11        71.12 o
  -2   0  22        974.90        938.28        23.81 o
   0   0  22        659.28        618.77        17.97 o
   2   0  22        163.06        168.89         9.77 o
   4   0  22        482.09        459.66        24.46 o
   6   0  22        237.83        273.38        13.82 o
   8   0  22         51.34         55.81         9.05 o
 -13   1  22          0.32          2.76         9.39 o
 -12   1  22        155.42        118.49        10.32 o
 -11   1  22         23.12         18.23         8.81 o
 -10   1  22        149.84        174.42        12.34 o
  -9   1  22         72.94         75.57        16.75 o
  -8   1  22         10.03          3.32         6.58 o
  -7   1  22         45.74         55.89         7.03 o
  -6   1  22         22.66         13.52         6.38 o
  -5   1  22          2.51          8.55         7.31 o
  -4   1  22         54.05         51.88         5.67 o
  -3   1  22         45.81         43.18         5.31 o
  -2   1  22        352.95        308.47        10.43 o
  -1   1  22          8.78          5.08         4.45 o
   0   1  22         21.52         16.98         5.19 o
   1   1  22        131.84        129.91         9.17 o
   2   1  22         63.52         60.38         7.65 o
   3   1  22         34.34         25.08         6.50 o
   4   1  22        141.95        154.72         9.02 o
   5   1  22         10.90          5.08         6.96 o
   6   1  22         28.91         38.01         6.37 o
   7   1  22         16.60         21.30         6.39 o
   8   1  22          1.01          4.71         6.37 o
 -12   2  22       1188.52       1177.91        35.39 o
 -11   2  22        208.45        244.82        30.44 o
 -10   2  22        604.90        589.64        22.39 o
  -9   2  22         12.59          7.06         7.79 o
  -8   2  22        668.67        708.04        23.54 o
  -7   2  22        189.50        145.52         8.52 o
  -6   2  22        501.55        478.32        17.18 o
  -5   2  22        530.99        499.97        16.08 o
  -4   2  22        961.62        960.18        24.38 o
  -3   2  22         40.17         23.25         5.19 o
  -2   2  22        255.76        263.14        10.05 o
  -1   2  22         21.46         20.65         5.43 o
   0   2  22        369.36        379.24        19.83 o
   1   2  22        354.60        356.27        17.79 o
   2   2  22        526.85        524.19        18.10 o
   3   2  22         63.49         61.98         8.33 o
   4   2  22        411.25        421.10        16.76 o
   5   2  22          0.39         -2.73         5.30 o
   6   2  22          3.24         -2.10         6.54 o
   7   2  22         30.02         31.45         8.16 o
   8   2  22        116.54        110.86        13.29 o
 -11   3  22          1.09          8.10        13.82 o
 -10   3  22          7.60         17.40         9.43 o
  -9   3  22         14.59          6.82         8.62 o
  -8   3  22        323.05        338.76        17.43 o
  -7   3  22         15.01          5.89         7.86 o
  -6   3  22         28.11         33.25         6.20 o
  -5   3  22         73.49         78.52         7.72 o
  -4   3  22         37.93         41.50         5.87 o
  -3   3  22         45.08         50.62         5.88 o
  -2   3  22          1.39          4.27         4.95 o
  -1   3  22         48.05         38.31         5.61 o
   0   3  22          2.16          5.29         4.85 o
   1   3  22         26.22         21.14         5.43 o
   2   3  22        252.55        229.97        23.66 o
   3   3  22         11.06          4.07         7.41 o
   5   3  22          7.46         -7.71         8.77 o
   6   3  22         16.11          7.18         9.57 o
  -8   4  22        370.56        436.26        27.12 o
  -7   4  22         72.99         69.33        11.05 o
  -6   4  22         59.25         59.28        21.27 o
  -5   4  22        462.31        438.39        24.46 o
  -4   4  22        179.75        169.41        12.89 o
  -3   4  22        667.51        610.29        20.36 o
  -2   4  22          5.62          6.95        16.88 o
  -1   4  22         33.19         32.20        14.22 o
   0   4  22        366.08        386.08        16.68 o
   1   4  22        246.68        264.63        13.77 o
   2   4  22         50.71         47.06        13.56 o
   3   4  22         42.98         38.28        14.09 o
   4   4  22         40.38         39.35        13.82 o
  -4   5  22         78.01         72.58        17.01 o
  -3   5  22          9.07         14.09        14.36 o
  -2   5  22          0.62         -6.65        13.82 o
 -13   0  23        170.64        107.94        19.67 o
 -11   0  23        155.70        182.91        17.55 o
  -9   0  23         92.21        107.67        13.82 o
  -7   0  23        301.92        287.39        21.00 o
  -5   0  23        135.94        132.98         9.38 o
  -3   0  23        567.24        460.06        16.14 o
  -1   0  23        204.03        201.37        16.08 o
   1   0  23        238.65        223.19        12.31 o
   3   0  23         24.43         16.31         7.14 o
   5   0  23         14.21         18.34        11.17 o
   7   0  23        147.37        174.07        19.54 o
 -12   1  23          1.02         -9.10         9.10 o
 -11   1  23        516.61        536.76        29.24 o
 -10   1  23        198.78        164.73        20.74 o
  -9   1  23        601.50        588.41        20.87 o
  -8   1  23         18.39          3.72         9.84 o
  -7   1  23       1519.07       1561.87        36.26 o
  -6   1  23         33.56         30.42         7.14 o
  -5   1  23        551.03        581.93        24.72 o
  -4   1  23          1.20         -0.81         5.09 o
  -3   1  23        541.70        544.20        16.17 o
  -2   1  23        152.24        128.05         7.14 o
  -1   1  23       1474.74       1426.93        26.68 o
   0   1  23        197.50        194.68         9.51 o
   1   1  23        370.79        352.01        10.86 o
   2   1  23         10.32          6.88         4.70 o
   3   1  23         29.26         35.22         6.22 o
   4   1  23          9.46          5.56         7.32 o
   5   1  23          9.98          7.39         7.80 o
   6   1  23         11.77         12.71         6.38 o
   7   1  23         29.32         27.99         7.07 o
   8   1  23         13.43         26.32        11.43 o
 -12   2  23         17.70         -1.60         9.19 o
 -11   2  23          1.46         -4.25        12.50 o
 -10   2  23          1.42          6.33        19.67 o
  -9   2  23         84.29         84.21        10.37 o
  -8   2  23         19.40         21.94         7.91 o
  -7   2  23        265.02        246.67        17.93 o
  -6   2  23         55.11         33.18         8.64 o
  -5   2  23        286.59        266.58        12.93 o
  -4   2  23         52.38         45.39         7.71 o
  -3   2  23         74.30         68.16        12.76 o
  -2   2  23         51.55         43.31         8.40 o
  -1   2  23        679.04        636.52        15.62 o
   0   2  23          1.27          5.30         6.01 o
   1   2  23          6.59          7.75         5.37 o
   2   2  23          0.52         -6.70         6.70 o
   3   2  23         40.46         37.32         7.98 o
   4   2  23          4.38         13.12        13.69 o
   5   2  23         30.25         49.98        14.36 o
   6   2  23         23.23         37.10        13.29 o
   7   2  23        199.70        213.21        17.81 o
 -10   3  23         31.32         39.00        10.35 o
  -9   3  23        379.20        415.96        19.83 o
  -8   3  23         50.63         44.11        16.48 o
  -7   3  23        943.60        943.59        29.82 o
  -6   3  23          5.07          2.58         6.04 o
  -5   3  23        324.89        340.33        30.31 o
  -4   3  23          2.50          2.68         6.62 o
  -3   3  23        267.49        287.09        11.03 o
  -2   3  23          2.32          7.42         5.53 o
  -1   3  23         80.58         84.88         6.99 o
   0   3  23         31.57         23.27         9.18 o
   1   3  23        501.03        519.34        14.54 o
   2   3  23         25.09         31.69         7.91 o
  -7   4  23          3.99         19.67        12.50 o
  -6   4  23        353.94        396.39        24.19 o
  -5   4  23        192.80        162.17        18.08 o
  -4   4  23          4.83          8.58         8.05 o
  -3   4  23         58.71         59.07        15.29 o
  -2   4  23         52.37         54.65         9.35 o
  -1   4  23         57.30         58.49        14.62 o
   0   4  23        148.95        149.94        17.81 o
   1   4  23         93.62        112.46        16.22 o
   2   4  23         10.38          3.19        12.76 o
   3   4  23         65.37         54.23        15.95 o
 -12   0  24        808.89        773.90        36.69 o
 -10   0  24          5.23          9.30        11.43 o
  -8   0  24         62.31         78.16        13.29 o
  -6   0  24        178.06        200.67        13.62 o
  -4   0  24         92.66         59.55        11.17 o
  -2   0  24          7.97          2.92         7.98 o
   0   0  24         14.89         15.67         6.91 o
   2   0  24        110.40        108.51        17.15 o
   4   0  24         37.51         18.42         7.68 o
   6   0  24         10.04          7.44        12.23 o
 -12   1  24        363.97        363.95        26.05 o
 -11   1  24         38.66         26.32         8.84 o
 -10   1  24       1471.94       1457.29        38.44 o
  -9   1  24        121.49        109.27        14.89 o
  -8   1  24        665.46        644.96        31.10 o
  -7   1  24         73.27         70.24        10.90 o
  -6   1  24        508.24        542.16        21.53 o
  -5   1  24          1.24          0.53         9.04 o
  -4   1  24        218.31        205.65        10.57 o
  -3   1  24        184.91        174.58         9.86 o
  -2   1  24       1270.36       1120.96        37.57 o
  -1   1  24         55.38         51.72         7.61 o
   0   1  24        333.26        337.89        11.77 o
   1   1  24          2.36         -1.74         4.70 o
   2   1  24        240.83        239.46         9.49 o
   3   1  24         10.60          6.62         7.02 o
   4   1  24         89.19         96.64        10.42 o
   5   1  24         14.11          8.02         8.14 o
   6   1  24        279.75        251.11        15.32 o
   7   1  24          4.51         -9.84         9.84 o
 -11   2  24         47.34         41.49        10.48 o
 -10   2  24        282.30        269.60        17.08 o
  -9   2  24          2.12         -7.67         8.02 o
  -8   2  24        465.40        449.96        30.31 o
  -7   2  24         35.75         27.79         6.52 o
  -6   2  24          5.83          8.63         7.53 o
  -5   2  24          3.95         -2.26         5.63 o
  -4   2  24         17.38         12.04         6.84 o
  -3   2  24         30.10         21.08         7.44 o
  -2   2  24         14.30          3.66         5.53 o
  -1   2  24         12.40          7.40         5.68 o
   0   2  24         62.78         58.95        15.55 o
   1   2  24          5.34          4.27         6.55 o
   2   2  24         18.26         19.78         6.10 o
   3   2  24         18.44         26.75         8.11 o
   4   2  24         54.85         34.03        13.56 o
   5   2  24         16.47         29.78        13.56 o
  -9   3  24        256.43        236.98        17.25 o
  -8   3  24        182.59        211.17        16.22 o
  -7   3  24         52.84         53.26         7.43 o
  -6   3  24        134.53        133.57        17.81 o
  -5   3  24         22.22         16.31         7.15 o
  -4   3  24        241.57        222.35        13.14 o
  -3   3  24        454.15        444.63        18.76 o
  -2   3  24        188.99        174.11        14.54 o
  -1   3  24        268.20        253.67        11.10 o
   0   3  24         23.23         14.86         5.97 o
   1   3  24          2.45         12.34         7.66 o
   2   3  24         98.48        118.30        16.48 o
  -4   4  24         44.26         70.19        15.42 o
  -3   4  24         25.99         32.43        14.36 o
  -2   4  24          4.49         -1.33        13.03 o
  -1   4  24         10.43          1.86        13.03 o
   0   4  24         24.81         26.85        13.56 o
   1   4  24          0.06         -1.33        13.03 o
 -11   0  25       1323.75       1427.89        54.50 o
  -9   0  25        658.55        653.73        32.70 o
  -7   0  25        220.39        222.25        21.00 o
  -5   0  25        708.17        727.19        22.39 o
  -3   0  25        374.30        352.67        15.60 o
  -1   0  25        338.25        315.83        19.94 o
   1   0  25        290.92        278.99        15.29 o
   3   0  25        391.60        366.09        16.53 o
   5   0  25          1.26         -6.38        11.70 o
 -11   1  25          2.75          3.98         8.74 o
 -10   1  25         48.02         57.69        13.82 o
  -9   1  25         10.34         20.47        12.76 o
  -8   1  25         81.56         94.64        14.89 o
  -7   1  25          6.50          1.35         7.32 o
  -6   1  25         35.00         30.06        15.02 o
  -5   1  25        379.83        348.00        21.27 o
  -4   1  25        150.76        131.90         8.33 o
  -3   1  25        157.41        128.85         9.69 o
  -2   1  25          0.46          5.68         6.95 o
  -1   1  25         70.62         50.56         7.89 o
   0   1  25         43.78         28.95         7.60 o
   1   1  25        120.56        117.37        10.02 o
   2   1  25          2.91         -5.06         5.06 o
   3   1  25        120.60        133.45         8.74 o
   4   1  25          7.95         -0.61         8.08 o
   5   1  25         15.67         13.35         8.81 o
 -10   2  25         10.51          7.00         9.16 o
  -9   2  25        240.59        253.84        18.61 o
  -8   2  25         34.08         28.02         8.97 o
  -7   2  25        363.69        361.56        13.90 o
  -6   2  25          6.15         12.15         7.98 o
  -5   2  25       1142.72       1102.22        50.91 o
  -4   2  25         44.97         32.89         9.70 o
  -3   2  25        133.25        147.16        23.53 o
  -2   2  25        134.15        130.15        10.37 o
  -1   2  25        320.02        306.38        15.02 o
   0   2  25        192.07        183.72        12.36 o
   1   2  25        201.90        188.07        11.68 o
   2   2  25         15.26          8.49         8.02 o
   3   2  25         98.85         93.58        16.22 o
   4   2  25         20.54         26.59        14.09 o
  -7   3  25        214.65        176.65        10.29 o
  -6   3  25          1.87         -3.30         8.04 o
  -5   3  25          9.60          9.56         6.61 o
  -4   3  25        132.48        123.65         9.73 o
  -3   3  25        211.01        198.25        10.69 o
  -2   3  25          7.68          5.99         7.49 o
  -1   3  25        101.83         91.24        24.19 o
   0   3  25         59.30         35.36        13.29 o
   1   3  25        110.00        124.42        16.75 o
  -3   4  25        349.13        356.77        26.32 o
  -2   4  25         63.81         69.92        15.69 o
  -1   4  25        112.09        183.70        19.94 o
 -10   0  26         37.24         21.80        13.56 o
  -8   0  26       2599.90       2403.57        81.62 o
  -6   0  26        398.98        422.57        18.00 o
  -4   0  26        579.47        597.37        27.91 o
  -2   0  26          9.65         -3.72        10.63 o
   0   0  26        394.13        333.11        22.07 o
   2   0  26        254.18        254.91        15.04 o
   4   0  26         73.85         63.27        14.36 o
 -10   1  26        289.11        285.26        24.99 o
  -9   1  26         93.90        117.51        16.75 o
  -8   1  26         50.91         53.70        13.56 o
  -7   1  26         18.38         16.48        11.96 o
  -6   1  26        274.98        280.49        15.95 o
  -5   1  26        112.27         94.91        13.56 o
  -4   1  26        157.33        144.33         8.76 o
  -3   1  26         12.88          4.24         6.48 o
  -2   1  26          0.97          3.38         7.41 o
  -1   1  26         32.31         20.08         7.61 o
   0   1  26         23.36         34.26         9.97 o
   1   1  26          1.35          6.07         6.19 o
   2   1  26         12.55         14.74         8.37 o
   3   1  26          2.79          6.11         8.62 o
   4   1  26          0.01         -8.26         8.26 o
 -10   2  26        141.33        122.56        21.53 o
  -9   2  26        430.85        337.37        27.65 o
  -8   2  26        689.26        626.78        24.29 o
  -7   2  26        145.58        110.97        10.33 o
  -6   2  26        283.92        266.92        21.00 o
  -5   2  26         54.92         40.76         8.67 o
  -4   2  26         80.78         73.08        12.63 o
  -3   2  26          0.89         10.57         7.60 o
  -2   2  26        113.83        124.72        10.07 o
  -1   2  26        143.94        111.45         9.80 o
   0   2  26        355.52        301.74        21.27 o
   3   2  26          0.63         18.34        13.56 o
  -2   3  26         42.98         51.04        15.15 o
  -1   3  26         55.56         55.83        14.62 o
   0   3  26          4.04          1.33        13.03 o
  -9   0  27          8.57          0.27        13.03 o
  -7   0  27         14.98          0.00        11.96 o
  -5   0  27          2.03         28.18        12.76 o
  -3   0  27        387.96        329.39        23.13 o
  -1   0  27        143.97        116.44        14.36 o
   1   0  27         17.56         18.34        11.70 o
   3   0  27         44.93         35.09        13.82 o
  -8   1  27          3.36         -3.19        11.96 o
  -7   1  27        339.75        301.48        24.99 o
  -6   1  27         91.29         76.01        10.02 o
  -5   1  27        165.48        127.34        15.42 o
  -4   1  27         17.71         14.19         6.86 o
  -3   1  27        610.93        566.21        20.00 o
  -2   1  27         77.30         66.49         9.38 o
  -1   1  27         57.50         34.58         8.64 o
   0   1  27         79.65         66.46        13.29 o
   1   1  27        213.56        202.85        19.67 o
   2   1  27          4.86          8.71         8.93 o
   3   1  27         39.17         21.03        11.03 o
  -6   2  27          2.49        -11.43        11.43 o
  -5   2  27         55.06         49.05         9.31 o
  -4   2  27          2.72         -0.82         7.97 o
  -3   2  27          1.60          3.72        13.03 o
  -2   3  27          0.88         15.69        13.29 o
  -1   3  27        251.89        214.54        23.40 o
  -8   0  28         65.68         73.91        15.69 o
  -4   0  28        584.53        545.79        29.24 o
  -2   0  28         68.08         85.34        14.62 o
   2   0  28         56.27         50.25        14.62 o
  -6   1  28       1378.16       1232.49        49.45 o
  -4   1  28        157.15        108.77        11.09 o
  -3   1  28          7.90         23.66        12.76 o
  -2   1  28         49.89         37.22        13.03 o
   2   1  28         60.75         56.36        13.82 o
                                                
