# Supplementary material for: A systematic structural study of halogen bonding versus hydrogen bonding within competitive supramolecular systems
Source: IUCrJ. 2015 Jul 30;2(Pt 5):498–510. doi: 10.1107/S2052252515010854 (PMC4547818; doi:10.1107/S2052252515010854)
Supplement: Supplementary file 13 [file m-02-00498-BrF4OX14sup13.hkl]

#
# h,k,l, Fc-squared, Fo-squared, sigma(Fo-squared), status flag
#
data_BrF4OX14
_shelx_title ' BrF4OX14 in P-1'
_shelx_refln_list_code          4
_shelx_F_calc_maximum      412.23
_exptl_crystal_F_000       712.00
_reflns_d_resolution_high  0.8303

loop_
 _space_group_symop_operation_xyz
 'x, y, z'
 '-x, -y, -z'

_cell_length_a     5.8370
_cell_length_b    12.8464
_cell_length_c    18.1146
_cell_angle_alpha 103.537
_cell_angle_beta   96.861
_cell_angle_gamma  93.060

_shelx_F_squared_multiplier     1.000

loop_
 _refln_index_h
 _refln_index_k
 _refln_index_l
 _refln_F_squared_calc
 _refln_F_squared_meas
 _refln_F_squared_sigma
 _refln_observed_status
   1   0   0       1179.12       1081.65        49.48 o
   2   0   0       3712.59       3455.34        87.67 o
   3   0   0       2087.86       2096.38        53.00 o
   4   0   0       1057.82       1153.52        61.13 o
   5   0   0        795.55        854.61        23.10 o
   6   0   0        120.89        124.13         5.54 o
  -6   1   0        301.30        302.59        10.27 o
  -5   1   0         38.18         31.61         6.87 o
  -4   1   0       7715.38       7404.11       198.00 o
  -3   1   0        244.56        298.98         9.48 o
  -2   1   0      13851.00      12369.63       277.34 o
  -1   1   0        595.87        536.02        24.74 o
   0   1   0       6290.14       5835.71       265.26 o
   1   1   0        124.57        148.44         8.25 o
   2   1   0       5193.51       5155.60       145.99 o
   3   1   0       3815.07       3588.40        86.98 o
   4   1   0        453.70        473.42        39.86 o
   5   1   0          3.51          5.04         2.70 o
   6   1   0         63.39         70.77         6.05 o
  -6   2   0        899.49        971.14        28.25 o
  -5   2   0          8.57          9.62         5.50 o
  -4   2   0       3534.50       3450.81        96.30 o
  -3   2   0        186.04        146.93         6.07 o
  -2   2   0       6253.36       6007.98       120.11 o
  -1   2   0       7363.03       6951.55       215.87 o
   0   2   0         83.34         83.84         5.50 o
   1   2   0      10845.66      10565.02       481.04 o
   2   2   0       1093.21       1069.56        34.75 o
   3   2   0        455.26        394.97        16.09 o
   4   2   0        171.39        168.24        37.11 o
   5   2   0         19.17         15.12         6.87 o
   6   2   0         20.71         15.22         3.64 o
  -6   3   0        130.06        150.47         8.37 o
  -5   3   0       1613.39       1619.09        75.47 o
  -4   3   0         47.68         58.38         6.34 o
  -3   3   0        305.38        244.66         7.48 o
  -2   3   0        294.19        297.69         8.82 o
  -1   3   0      12028.22      11294.68       299.99 o
   0   3   0       7746.07       7916.55       361.47 o
   1   3   0       3893.63       3811.19        84.38 o
   2   3   0        637.80        572.48        23.41 o
   3   3   0        134.35        145.97         7.00 o
   4   3   0        870.41        852.49        60.47 o
   5   3   0        100.48         97.28         9.19 o
   6   3   0        151.61        169.98        24.74 o
  -6   4   0          3.69          3.91         2.68 o
  -5   4   0       1956.78       1981.62        53.59 o
  -4   4   0        103.93        101.39        13.87 o
  -3   4   0        568.80        586.60        18.11 o
  -2   4   0       6204.87       6487.92       197.39 o
  -1   4   0        404.12        400.20         8.15 o
   0   4   0       1598.33       1633.35        36.71 o
   1   4   0         47.02         56.09         3.03 o
   2   4   0         97.56         99.93         5.64 o
   3   4   0        112.66        112.07         7.81 o
   4   4   0        778.40        775.16        64.60 o
   5   4   0         40.58         36.85         7.56 o
   6   4   0        394.18        378.73        19.24 o
  -6   5   0        157.72        166.99         9.72 o
  -5   5   0        341.18        302.13         8.23 o
  -4   5   0          0.33         23.36         6.87 o
  -3   5   0       1069.43       1203.43        53.93 o
  -2   5   0          5.84          6.96         2.21 o
  -1   5   0        120.24        126.76         4.79 o
   0   5   0        630.27        640.55        11.96 o
   1   5   0          3.96          1.18         1.04 o
   2   5   0       2708.16       2569.84        56.98 o
   3   5   0       4587.70       4466.92       131.95 o
   4   5   0        506.91        475.54        28.86 o
   5   5   0        656.43        682.72        21.92 o
   6   5   0         90.26         72.84         9.62 o
  -6   6   0         38.89         31.43         2.55 o
  -5   6   0         10.01         19.10         5.50 o
  -4   6   0        425.32        419.12        26.80 o
  -3   6   0        132.47        136.41        14.58 o
  -2   6   0       1221.96       1210.04        29.69 o
  -1   6   0       1986.93       1992.31        34.40 o
   0   6   0        311.80        311.94         7.83 o
   1   6   0       1196.68       1123.65        26.02 o
   2   6   0       1168.86       1168.57        30.84 o
   3   6   0       4203.67       4502.93       155.76 o
   4   6   0        120.17        121.34         6.18 o
   5   6   0        551.77        493.17        46.73 o
  -5   7   0         12.05          6.11         2.39 o
  -4   7   0         17.80          6.87         6.87 o
  -3   7   0       1257.73       1189.92        52.41 o
  -2   7   0        168.61        170.50         7.72 o
  -1   7   0       6312.20       6684.86       118.60 o
   0   7   0        767.91        753.80        17.20 o
   1   7   0       4625.81       4594.10       103.87 o
   2   7   0       1237.32       1194.11        38.18 o
   3   7   0        569.45        518.15        41.23 o
   4   7   0        604.19        641.30        17.61 o
   5   7   0        171.25        175.25         9.19 o
  -5   8   0        950.74        892.52        41.23 o
  -4   8   0         76.69         83.13        16.49 o
  -3   8   0        425.37        379.33        24.74 o
  -2   8   0        198.79        203.22        12.63 o
  -1   8   0        445.45        424.28        11.90 o
   0   8   0       1114.90       1076.71        23.95 o
   1   8   0       3106.90       3090.86        72.53 o
   2   8   0       1666.32       1663.65        48.82 o
   3   8   0        289.93        282.23         9.58 o
   4   8   0        819.04        902.15        22.96 o
   5   8   0          6.13          8.93         2.83 o
  -5   9   0        188.63        173.17        16.49 o
  -4   9   0         83.43         76.56        11.68 o
  -3   9   0        252.88        253.18        11.44 o
  -2   9   0       2091.59       2021.19        55.15 o
  -1   9   0         85.52         86.25         5.72 o
   0   9   0       4368.92       4063.96        82.86 o
   1   9   0          0.25         -0.21         3.64 o
   2   9   0        842.18        809.27        19.59 o
   3   9   0         23.23         22.98         2.69 o
   4   9   0          1.17          1.93         2.41 o
  -5  10   0         12.62          9.62         5.50 o
  -4  10   0        781.96        754.03        22.78 o
  -3  10   0         22.69         23.95         4.53 o
  -2  10   0         74.15         66.12         5.15 o
  -1  10   0          6.74          4.26         4.81 o
   0  10   0        942.29        852.57        46.73 o
   1  10   0         58.24         49.90        21.99 o
   2  10   0         36.70         32.19         3.48 o
   3  10   0        293.27        309.23         8.30 o
   4  10   0          2.48          4.91         2.33 o
  -4  11   0        761.85        820.22        23.85 o
  -3  11   0        247.74        257.15         8.03 o
  -2  11   0         69.09         74.27         4.54 o
  -1  11   0        995.62        936.62        34.24 o
   0  11   0          7.04          2.75         5.50 o
   1  11   0        131.40        131.01         8.18 o
   2  11   0          0.86          0.69         2.75 o
   3  11   0          2.64          6.05         2.00 o
  -4  12   0         36.16         37.11         4.12 o
  -3  12   0        110.93        108.13         5.55 o
  -2  12   0          1.17          3.74         2.38 o
  -1  12   0        209.05        194.65         6.20 o
   0  12   0         13.41          7.17         3.49 o
   1  12   0         12.71         17.07         3.70 o
   2  12   0         34.46         42.99         3.91 o
   3  12   0         58.81         54.46         4.33 o
  -3  13   0         48.75         43.02         3.81 o
  -2  13   0          4.12          2.09         1.85 o
  -1  13   0         86.87         77.38         5.40 o
   0  13   0        199.38        206.02         6.18 o
   1  13   0          1.96          6.37         2.58 o
   2  13   0        232.79        229.13         6.35 o
  -2  14   0        130.22        134.19         6.35 o
  -1  14   0          3.43          2.70         1.53 o
   0  14   0         62.93         57.57         5.22 o
   1  14   0          0.50          6.87         4.12 o
  -1  15   0         43.98         46.73         4.12 o
   0 -15   1        116.61        104.45         6.87 o
   1 -15   1        291.94        303.74        13.74 o
  -1 -14   1         80.09         86.10         4.99 o
   0 -14   1        133.01        122.82         4.07 o
   1 -14   1        378.12        350.92         9.25 o
   2 -14   1        300.48        285.31        12.44 o
  -2 -13   1        257.77        272.79         8.54 o
  -1 -13   1          4.64          4.02         2.52 o
   0 -13   1        364.13        344.08         9.83 o
   1 -13   1        148.00        149.64         5.79 o
   2 -13   1        664.81        669.18        15.44 o
   3 -13   1         82.00         90.57         5.44 o
  -3 -12   1        194.15        196.65         5.16 o
  -2 -12   1        369.57        393.18        13.69 o
  -1 -12   1        184.56        166.90         7.37 o
   0 -12   1         79.76         76.60         6.35 o
   1 -12   1        501.82        477.23        10.49 o
   2 -12   1        714.99        688.94        16.45 o
   3 -12   1        159.08        166.77         7.87 o
   4 -12   1          2.41          5.04         2.46 o
  -3 -11   1        226.11        244.33         6.77 o
  -2 -11   1        415.54        424.58        11.66 o
  -1 -11   1         21.55         22.84         3.33 o
   0 -11   1          1.48          8.25         6.87 o
   1 -11   1        154.09        130.31         9.57 o
   2 -11   1        384.44        393.76        10.88 o
   3 -11   1        132.53        128.31         7.06 o
   4 -11   1         72.40         78.57         5.15 o
  -4 -10   1         37.39         34.02         3.27 o
  -3 -10   1         93.10        102.87         3.66 o
  -2 -10   1         89.60         89.49         6.72 o
  -1 -10   1         43.38         27.57         6.15 o
   0 -10   1        853.56        889.43        29.36 o
   1 -10   1         29.46         25.59         4.76 o
   2 -10   1        754.54        743.35        21.34 o
   3 -10   1          9.89          9.23         2.59 o
   4 -10   1         85.60         89.20         6.25 o
  -4  -9   1        368.20        390.90        11.65 o
  -3  -9   1        141.26        158.94         6.02 o
  -2  -9   1          0.68          1.37         2.38 o
  -1  -9   1          4.25          1.62         4.19 o
   0  -9   1        758.11        774.72        18.96 o
   1  -9   1        770.87        742.93        18.55 o
   2  -9   1        100.52        111.55         7.06 o
   3  -9   1          5.83          2.75         2.46 o
   4  -9   1         28.79         34.57         6.86 o
  -5  -8   1          2.03          6.18         2.83 o
  -4  -8   1         32.58         43.72         7.54 o
  -3  -8   1         64.09         56.56         4.54 o
  -2  -8   1       1470.28       1417.22        71.00 o
  -1  -8   1       1147.16       1076.50        26.50 o
   0  -8   1          7.24          9.93         2.06 o
   1  -8   1       3180.09       3188.33        62.77 o
   2  -8   1        124.36        125.19         7.56 o
   3  -8   1       2961.85       2871.12       137.44 o
   4  -8   1       1044.68        951.77        61.16 o
   5  -8   1        613.43        580.00        35.73 o
  -5  -7   1        109.87        113.13         5.73 o
  -4  -7   1        183.79        183.31         7.75 o
  -3  -7   1        604.36        571.75        42.61 o
  -2  -7   1        422.44        424.88        15.92 o
  -1  -7   1       3646.77       3468.21        73.15 o
   0  -7   1       1561.19       1698.13        34.49 o
   1  -7   1       6981.26       7066.54       124.21 o
   2  -7   1        945.06        943.33        24.67 o
   3  -7   1       2305.75       2181.40        69.78 o
   4  -7   1         13.18         16.72         2.55 o
   5  -7   1       1094.82       1055.98        32.99 o
  -6  -6   1          0.29         -2.75         4.12 o
  -5  -6   1        664.89        706.64        18.64 o
  -4  -6   1         33.67         33.21         5.78 o
  -3  -6   1       1552.52       1626.29        53.66 o
  -2  -6   1        612.90        603.62        30.80 o
  -1  -6   1       7136.81       7338.66       136.63 o
   0  -6   1       2266.64       2219.14        40.02 o
   1  -6   1       4080.77       4000.59        66.47 o
   2  -6   1       4993.63       5040.36       152.15 o
   3  -6   1         97.88         86.59        11.14 o
   4  -6   1         69.90         72.92         6.18 o
   5  -6   1         22.59         16.80         3.44 o
   6  -6   1          2.36          4.12         5.50 o
  -6  -5   1        147.22        164.29        11.00 o
  -5  -5   1        224.73        259.08        14.58 o
  -4  -5   1        964.09        926.26        39.94 o
  -3  -5   1       1853.95       1835.31        58.70 o
  -2  -5   1       2279.44       2210.70        49.34 o
  -1  -5   1       1549.45       1500.52        30.00 o
   0  -5   1       2148.83       2009.30        33.31 o
   1  -5   1        261.08        238.22         5.93 o
   2  -5   1        485.74        498.32        16.09 o
   3  -5   1        362.96        358.90        16.54 o
   4  -5   1       1199.22       1198.48        63.22 o
   5  -5   1          6.12          7.64         1.27 o
   6  -5   1          2.48          2.55         3.30 o
  -6  -4   1       1042.96       1125.30        38.87 o
  -5  -4   1        130.90        125.70        11.00 o
  -4  -4   1       2215.28       2356.24       112.72 o
  -3  -4   1        967.88       1044.42        31.78 o
  -2  -4   1       2577.07       2448.59        53.60 o
  -1  -4   1         78.90         63.01         3.05 o
   0  -4   1       3632.41       3662.86        88.83 o
   1  -4   1       3226.22       3120.88        67.92 o
   2  -4   1       4138.91       4538.32       121.41 o
   3  -4   1        987.63       1178.04        27.74 o
   4  -4   1         18.53         21.50         4.12 o
   5  -4   1          0.88          2.34         2.83 o
   6  -4   1         10.06          8.33         2.97 o
  -6  -3   1         14.75         12.37         3.89 o
  -5  -3   1        102.54        119.57        13.74 o
  -4  -3   1        938.65        926.45        52.48 o
  -3  -3   1       2555.27       2527.08        69.32 o
  -2  -3   1        453.48        408.12        27.23 o
  -1  -3   1      10244.59      10265.32       292.20 o
   0  -3   1       6531.17       6338.74       290.00 o
   1  -3   1        147.16        138.38         8.32 o
   2  -3   1        153.90        228.12         7.29 o
   3  -3   1        733.77        782.90        19.33 o
   4  -3   1        581.65        542.87        17.07 o
   5  -3   1        155.70        164.00         7.37 o
   6  -3   1        238.81        255.61        10.70 o
  -6  -2   1         73.13         90.66         7.77 o
  -5  -2   1        248.40        250.14        17.87 o
  -4  -2   1         62.39         79.72        14.07 o
  -3  -2   1         32.22         22.82         9.62 o
  -2  -2   1        694.50        671.91        22.93 o
  -1  -2   1       2346.99       2369.47       109.95 o
   0  -2   1        985.41       1050.04        49.48 o
   1  -2   1       6664.22       6114.20       201.35 o
   2  -2   1        833.00        803.94        18.23 o
   3  -2   1          3.46          8.79         6.12 o
   4  -2   1       1972.32       1943.29        56.34 o
   5  -2   1        611.27        600.55        16.47 o
   6  -2   1        466.67        475.91        13.88 o
  -6  -1   1        222.23        211.12         9.46 o
  -5  -1   1        145.48        138.72         5.61 o
  -4  -1   1         85.38        111.87        32.99 o
  -3  -1   1         45.47         73.13        10.62 o
  -2  -1   1         16.80         14.79         2.06 o
  -1  -1   1         60.05         57.72         4.12 o
   0  -1   1       2501.24       2553.64       116.82 o
   1  -1   1        428.12        428.81        20.62 o
   2  -1   1       6893.52       6494.46       140.31 o
   3  -1   1         81.05         83.50         6.09 o
   4  -1   1       3144.44       3018.44        76.61 o
   5  -1   1        687.44        723.59        22.42 o
   6  -1   1         92.15        110.92         5.49 o
  -6   0   1         37.37         39.05         3.40 o
  -5   0   1         28.96         29.11         2.71 o
  -4   0   1         32.76         24.50         8.22 o
  -3   0   1         57.98         61.39         5.05 o
  -2   0   1       4986.96       4765.84       119.14 o
  -1   0   1        203.26        175.92         8.25 o
   0   0   1       6494.05       6503.66       295.50 o
   1   0   1          1.91         -1.37         1.37 o
   2   0   1      16477.29      15561.72       435.09 o
   3   0   1        701.45        901.23        22.29 o
   4   0   1        455.57        395.04        15.18 o
   5   0   1       1632.40       1672.86        34.07 o
   6   0   1        532.75        550.47        13.86 o
  -6   1   1          1.55          2.26         1.22 o
  -5   1   1         60.85         60.70         7.74 o
  -4   1   1        896.14        938.96        51.93 o
  -3   1   1       5721.44       5917.14       128.12 o
  -2   1   1       9324.53       8614.21       192.56 o
  -1   1   1       2070.70       1936.51        62.68 o
   0   1   1       1176.58       1201.23        56.35 o
   1   1   1       8886.17       7100.15       322.98 o
   2   1   1        305.02        269.20        10.70 o
   3   1   1       3795.39       3740.34        79.11 o
   4   1   1        223.75        270.32        23.87 o
   5   1   1       1311.12       1364.78        67.35 o
   6   1   1         39.68         37.70         4.45 o
  -6   2   1         54.83         69.53         3.41 o
  -5   2   1       1608.80       1585.48        38.41 o
  -4   2   1       1159.26       1102.65        57.57 o
  -3   2   1        642.60        580.70        14.31 o
  -2   2   1        889.13        881.15        22.15 o
  -1   2   1       2871.29       2769.20        87.76 o
   0   2   1       3066.45       2851.88       133.32 o
   1   2   1       4829.95       4469.55       204.79 o
   2   2   1        454.66        404.75        10.80 o
   3   2   1       2175.62       2202.33        66.77 o
   4   2   1         22.88         35.43         6.34 o
   5   2   1        335.16        380.71        24.74 o
   6   2   1        303.75        312.30        11.90 o
  -6   3   1        228.32        263.73         9.72 o
  -5   3   1       1222.47       1251.70        29.01 o
  -4   3   1          6.80          6.72         3.60 o
  -3   3   1       4465.67       4382.33        92.58 o
  -2   3   1       1826.46       1797.38        34.07 o
  -1   3   1       1275.32       1156.64        43.62 o
   0   3   1       3600.92       3849.54       112.04 o
   1   3   1       1648.71       1543.45        32.64 o
   2   3   1        206.89        209.40         7.79 o
   3   3   1          2.86         12.06         3.88 o
   4   3   1         21.44         23.08         9.19 o
   5   3   1         43.64         49.58         5.55 o
   6   3   1          8.09          9.16         3.46 o
  -6   4   1         95.98        106.22         4.34 o
  -5   4   1        431.06        411.72        10.22 o
  -4   4   1       3005.42       2885.40        80.23 o
  -3   4   1         65.62         36.96         5.91 o
  -2   4   1        506.88        471.38        13.61 o
  -1   4   1        399.27        430.91         9.74 o
   0   4   1        345.58        355.88        10.42 o
   1   4   1        801.05        774.81        15.41 o
   2   4   1         91.87         94.78         5.38 o
   3   4   1       1510.96       1677.64        53.98 o
   5   4   1         96.06         93.44         9.62 o
   6   4   1         29.23         19.24         6.87 o
  -6   5   1        234.65        249.38         7.54 o
  -5   5   1         17.27         17.51         2.09 o
  -4   5   1       4489.84       4324.00       154.57 o
  -3   5   1         37.65         59.55        11.68 o
  -2   5   1        873.45        985.51        22.23 o
  -1   5   1        398.96        391.73         8.13 o
   0   5   1          1.19          3.22         0.93 o
   1   5   1          8.28         11.29         1.62 o
   2   5   1        587.81        599.55        17.59 o
   3   5   1        813.60        804.12        41.44 o
   4   5   1         84.00         67.35        11.00 o
   5   5   1        611.21        617.99        25.21 o
   6   5   1          7.17         -4.12         4.12 o
  -6   6   1        110.82        120.13         4.92 o
  -5   6   1          0.01          3.09         2.98 o
  -4   6   1        575.47        643.64        17.73 o
  -3   6   1        190.28        195.71        39.86 o
  -2   6   1         21.51         35.59         4.28 o
  -1   6   1       1435.13       1488.25        26.53 o
   0   6   1       1910.61       2136.13        41.88 o
   1   6   1       3998.86       3942.89        77.30 o
   2   6   1         11.03          6.45         2.79 o
   3   6   1        622.61        573.05        31.60 o
   4   6   1        105.33        121.66         8.03 o
   5   6   1        599.85        536.56        43.98 o
  -5   7   1        165.93        169.15        12.63 o
  -4   7   1        171.17        197.91        17.87 o
  -3   7   1        198.58        195.97        12.28 o
  -2   7   1         12.14          5.14         3.06 o
  -1   7   1        625.70        554.37        13.05 o
   0   7   1         60.27         86.86         4.80 o
   1   7   1        411.97        341.27        10.27 o
   2   7   1         69.12         78.25         7.98 o
   3   7   1       3253.97       3304.43        76.90 o
   4   7   1        469.26        485.90        14.15 o
   5   7   1         78.27         81.15         5.82 o
  -5   8   1          8.29          8.93         4.86 o
  -4   8   1         85.77         86.56        15.12 o
  -3   8   1        428.16        399.95        26.11 o
  -2   8   1          2.70          5.64         2.88 o
  -1   8   1        505.21        472.22        13.00 o
   0   8   1       4970.52       5009.00       103.25 o
   1   8   1        243.52        216.99         8.56 o
   2   8   1       1015.62        955.61        35.35 o
   3   8   1         49.33         55.66         3.89 o
   4   8   1        653.05        734.01        19.51 o
   5   8   1          2.94          5.10         3.30 o
  -5   9   1          1.67          1.37         5.50 o
  -4   9   1        529.05        485.09        16.49 o
  -3   9   1        169.43        167.30         7.36 o
  -2   9   1       2076.43       1982.94       112.01 o
  -1   9   1        206.05        181.01        10.15 o
   0   9   1       4111.22       4102.49        80.86 o
   1   9   1         68.66         70.09        16.49 o
   2   9   1       1644.57       1555.59        34.49 o
   3   9   1        324.60        343.88         9.10 o
   4   9   1        636.08        679.35        19.44 o
  -5  10   1         18.46          4.12         5.50 o
  -4  10   1        559.95        561.31        17.93 o
  -3  10   1         87.26         75.63         4.76 o
  -2  10   1       3329.22       3096.71        77.71 o
  -1  10   1        758.54        632.22        31.61 o
   0  10   1        915.44        905.73        64.60 o
   1  10   1         41.63         38.27         7.07 o
   2  10   1         60.51         55.29         6.55 o
   3  10   1        260.09        276.15         7.64 o
   4  10   1         14.95         14.53         2.52 o
  -4  11   1        281.85        304.55        12.46 o
  -3  11   1         90.67         91.82        13.54 o
  -2  11   1       1251.67       1194.05        23.38 o
  -1  11   1        304.86        307.10        10.74 o
   0  11   1        146.67        124.67         8.18 o
   1  11   1        867.21        769.33        20.34 o
   2  11   1          4.88         12.60         3.04 o
   3  11   1          3.06          5.93         1.82 o
  -4  12   1        126.13        101.71        11.00 o
  -3  12   1        194.98        199.54         8.33 o
  -2  12   1       1070.71       1072.24        23.74 o
  -1  12   1        446.56        469.36        11.38 o
   0  12   1          0.46          2.06         2.75 o
   1  12   1         11.69         15.12         2.75 o
   2  12   1          4.29          5.35         1.86 o
   3  12   1         34.53         39.18         4.86 o
  -3  13   1        343.46        374.02        14.85 o
  -2  13   1         44.62         48.37         2.89 o
  -1  13   1        206.26        190.04         7.26 o
   0  13   1          0.48          2.06         2.92 o
   1  13   1         45.85         48.67         4.45 o
   2  13   1         11.49         12.37         4.12 o
  -2  14   1         59.08         60.72         7.56 o
  -1  14   1        223.54        229.65         7.26 o
   0  14   1          3.32          6.87         2.92 o
   1  14   1         64.80         79.72         8.25 o
   0 -15   2         87.40         74.99         5.50 o
   1 -15   2        415.21        380.97        11.31 o
  -1 -14   2          0.24         -0.69         3.44 o
   0 -14   2        329.70        328.84         8.47 o
   1 -14   2        192.43        198.49         6.40 o
   2 -14   2        133.60        131.35         5.58 o
   3 -14   2         14.37          6.87         4.12 o
  -2 -13   2        144.75        135.59         5.14 o
  -1 -13   2         58.12         59.37         5.25 o
   0 -13   2        256.25        245.76        10.25 o
   1 -13   2        641.91        605.04        14.67 o
   2 -13   2         69.11         73.41         4.06 o
   3 -13   2        252.44        227.25         6.78 o
  -3 -12   2        222.80        224.81         6.12 o
  -2 -12   2        104.63        114.83         6.18 o
  -1 -12   2       1005.53        966.85        27.90 o
   0 -12   2        365.46        340.42        13.74 o
   1 -12   2       1611.02       1604.87        29.57 o
   2 -12   2          3.09          1.83         1.90 o
   3 -12   2        230.27        226.45         6.64 o
   4 -12   2         55.36         50.45         6.18 o
  -4 -11   2         25.39         21.99         5.50 o
  -3 -11   2        230.03        232.37         8.20 o
  -2 -11   2          1.82          1.35         2.05 o
  -1 -11   2       2306.02       2161.71        56.99 o
   0 -11   2          3.22          3.62         5.28 o
   1 -11   2         65.64         60.67        11.00 o
   2 -11   2          0.17          3.26         2.66 o
   3 -11   2        120.24        126.42         9.34 o
   4 -11   2          0.70          0.43         2.31 o
  -4 -10   2        254.96        255.50         9.52 o
  -3 -10   2        259.77        257.30         8.15 o
  -2 -10   2         69.58         67.59         5.12 o
  -1 -10   2          2.96          1.37         8.25 o
   0 -10   2        148.28        140.22         9.02 o
   1 -10   2        331.53        323.09        14.64 o
   2 -10   2         54.53         59.87         4.03 o
   3 -10   2        316.75        306.92        14.28 o
   4 -10   2        510.39        464.27        22.42 o
  -4  -9   2        370.37        376.62        11.32 o
  -3  -9   2         39.80         37.96         3.54 o
  -2  -9   2        423.50        416.59        18.49 o
  -1  -9   2        404.14        416.62        19.50 o
   0  -9   2        159.98        163.22         7.14 o
   1  -9   2         28.71         32.34         3.52 o
   2  -9   2       1306.20       1268.35        36.75 o
   3  -9   2        836.68        820.52        45.36 o
   4  -9   2          1.01          2.20         4.57 o
  -5  -8   2          9.47         11.77         2.83 o
  -4  -8   2         53.56         63.80         7.11 o
  -3  -8   2          0.12         -1.19         2.18 o
  -2  -8   2          7.01         11.72         3.35 o
  -1  -8   2          8.58         11.62         2.91 o
   0  -8   2        896.82        846.94        18.33 o
   1  -8   2         58.17         62.31         4.19 o
   2  -8   2          3.99          4.61         2.10 o
   3  -8   2       5073.83       4903.86       229.52 o
   4  -8   2        548.57        542.89        34.36 o
   5  -8   2        625.70        659.41        19.09 o
  -5  -7   2          0.01         -1.79         2.83 o
  -4  -7   2        742.54        816.70        20.92 o
  -3  -7   2         97.60        110.30        10.56 o
  -2  -7   2          0.05          1.10         2.41 o
  -1  -7   2        851.44        855.52        21.15 o
   0  -7   2        336.08        387.01         8.87 o
   1  -7   2       2724.40       2904.13        60.25 o
   2  -7   2        126.99        181.71         6.87 o
   3  -7   2       3793.93       3684.10       112.59 o
   4  -7   2        714.93        691.51        20.33 o
   5  -7   2        371.39        412.32        13.74 o
  -6  -6   2         20.98         31.61         5.50 o
  -5  -6   2          2.63          4.47         2.97 o
  -4  -6   2         20.90         25.72         3.85 o
  -3  -6   2        107.07        105.72         9.62 o
  -2  -6   2         48.68         44.33         6.50 o
  -1  -6   2       1927.08       1895.30        40.12 o
   0  -6   2        818.15        795.73        14.95 o
   1  -6   2       4412.05       4339.70        72.19 o
   2  -6   2       4219.33       4068.39        92.96 o
   3  -6   2       1191.58       1222.81        55.40 o
   4  -6   2       1745.86       1753.82        40.30 o
   5  -6   2          1.23         -0.55         2.06 o
  -6  -5   2         13.81         16.49         5.50 o
  -5  -5   2         29.73         35.52         6.26 o
  -4  -5   2        350.25        340.83        28.86 o
  -3  -5   2       1046.15       1113.36        38.02 o
  -2  -5   2       5389.22       5355.77       135.83 o
  -1  -5   2        655.07        586.22        12.47 o
   0  -5   2       3060.08       2868.36        49.36 o
   1  -5   2        120.68        125.34         3.75 o
   2  -5   2       3736.97       3736.77        95.00 o
   3  -5   2        124.99        141.38         8.74 o
   4  -5   2       1035.84        921.53        33.52 o
   5  -5   2        174.26        193.63         8.20 o
   6  -5   2        333.35        360.09        23.36 o
  -6  -4   2        648.27        649.31        24.77 o
  -5  -4   2        472.87        481.61        20.88 o
  -4  -4   2       2003.53       2116.58       148.44 o
  -3  -4   2          0.43          6.52         5.05 o
  -2  -4   2       5050.27       4657.75       129.20 o
  -1  -4   2       3633.23       3815.23        88.51 o
   0  -4   2       2791.90       2625.03        69.43 o
   1  -4   2       5110.94       4938.45        90.61 o
   2  -4   2       5204.82       5217.96       117.71 o
   3  -4   2       1312.36       1250.82        29.55 o
   4  -4   2        190.49        195.91        10.80 o
   5  -4   2         11.84         12.28         3.22 o
   6  -4   2          0.40          0.69         2.92 o
  -6  -3   2       1066.04       1060.87        52.23 o
  -5  -3   2          0.53          1.37         5.50 o
  -4  -3   2         59.31         44.25        12.37 o
  -3  -3   2       2361.59       2336.80        80.47 o
  -2  -3   2        540.26        465.05        16.15 o
  -1  -3   2      19878.21      19032.52       597.51 o
   0  -3   2       3630.45       3594.06       164.93 o
   1  -3   2       4125.66       3899.21       105.68 o
   2  -3   2          2.41          3.80         2.06 o
   3  -3   2        405.71        444.04        13.98 o
   4  -3   2        254.86        261.40        11.11 o
   5  -3   2         12.28         11.93         2.78 o
   6  -3   2         23.95         25.53         3.81 o
  -6  -2   2        424.21        441.11        18.39 o
  -5  -2   2        919.82        875.49        43.98 o
  -4  -2   2        300.42        310.76        24.77 o
  -3  -2   2       4940.31       4888.89       160.58 o
  -2  -2   2          0.41          0.46         1.23 o
  -1  -2   2         22.54         19.24         2.75 o
   0  -2   2        738.88        764.17        37.11 o
   1  -2   2       2407.59       2345.94        74.30 o
   2  -2   2        952.15       1128.72        25.75 o
   3  -2   2        597.80        651.68        17.59 o
   4  -2   2        174.53        160.28         9.02 o
   5  -2   2         85.25         84.22         5.44 o
   6  -2   2        342.91        387.65        12.10 o
  -6  -1   2         22.02         17.12         2.96 o
  -5  -1   2       1049.46       1062.35        25.85 o
  -4  -1   2          8.03          9.62         6.80 o
  -3  -1   2       1471.92       1287.53       158.74 o
  -2  -1   2        455.88        475.06        20.34 o
  -1  -1   2          1.96          2.75         1.37 o
   0  -1   2        579.59        577.25        27.49 o
   1  -1   2       2049.70       1889.80        82.46 o
   2  -1   2       1462.05       1414.49        30.12 o
   3  -1   2       1280.12       1491.92        34.41 o
   4  -1   2       1343.47       1189.64        37.13 o
   5  -1   2         60.94         71.79         6.40 o
   6  -1   2        504.95        528.89        14.89 o
  -6   0   2         84.35         88.71         5.75 o
  -5   0   2        267.06        258.35        14.48 o
  -4   0   2         84.35         76.32        13.09 o
  -3   0   2         24.60         16.65         4.19 o
  -2   0   2         14.38         12.47         1.67 o
  -1   0   2       3323.58       3327.14       107.88 o
   0   0   2        614.72        684.45        32.99 o
   1   0   2          2.04         11.00         2.75 o
   2   0   2       5227.32       5125.44       111.76 o
   3   0   2       1550.46       1547.56        32.93 o
   4   0   2       1035.70        966.70        29.38 o
   5   0   2         14.89          8.93         3.38 o
   6   0   2         10.60         15.99         2.88 o
  -6   1   2          4.10          3.98         1.25 o
  -5   1   2        303.43        326.47        12.50 o
  -4   1   2        143.86        176.57        19.76 o
  -3   1   2       1196.24       1334.86        38.96 o
  -2   1   2       5949.02       5612.16       125.17 o
  -1   1   2       1706.98       1750.85        57.34 o
   0   1   2         48.88         59.10         4.12 o
   1   1   2       3121.11       2633.44       101.71 o
   2   1   2          5.59          8.48         1.54 o
   3   1   2       4457.73       4518.24        95.62 o
   4   1   2         21.98         23.49         5.33 o
   5   1   2       3860.30       4044.86       181.42 o
   6   1   2        154.13        177.16         8.73 o
  -6   2   2         30.50         32.81         2.34 o
  -5   2   2        300.42        317.70        13.01 o
  -4   2   2        868.11        845.14        36.82 o
  -3   2   2       2283.14       2357.14        48.03 o
  -2   2   2        468.70        463.74        11.77 o
  -1   2   2       4822.81       5038.55       230.90 o
   0   2   2       1481.29       1707.01        81.09 o
   1   2   2       7505.80       6734.45       171.12 o
   2   2   2       1776.47       1670.91        35.13 o
   3   2   2       2446.73       2237.00        56.22 o
   4   2   2        725.60        701.18        31.16 o
   5   2   2        743.83        846.63        45.36 o
   6   2   2        278.46        292.66        14.07 o
  -6   3   2          6.98          7.92         1.27 o
  -5   3   2        141.67        132.95         5.69 o
  -4   3   2         16.37         49.98        24.05 o
  -3   3   2       6213.70       6546.82       145.95 o
  -2   3   2        685.33        618.85        12.80 o
  -1   3   2       4706.79       4650.26        94.40 o
   0   3   2       9759.81      10347.06       297.44 o
   1   3   2       6637.76       6322.17       117.89 o
   2   3   2       5770.56       5353.36       134.12 o
   3   3   2       2774.76       2740.56       111.02 o
   5   3   2         31.73         31.91         4.99 o
   6   3   2          9.61         11.00         4.29 o
  -6   4   2        179.00        170.27         5.33 o
  -5   4   2        150.18        144.22         5.75 o
  -4   4   2       1197.48       1189.11        37.49 o
  -3   4   2       2950.08       2987.05        80.89 o
  -2   4   2      13820.49      14009.28       271.94 o
  -1   4   2      10927.32      10949.58       167.15 o
   0   4   2      12416.00      12439.25       186.91 o
   1   4   2         84.41         69.39         3.10 o
   2   4   2        681.49        650.58        18.00 o
   3   4   2        296.27        314.02        11.84 o
   4   4   2        503.76        562.13        32.99 o
   5   4   2        278.77        282.52        13.10 o
   6   4   2          9.12          8.25         3.89 o
  -6   5   2        438.91        390.28        24.00 o
  -5   5   2       1542.39       1537.60        30.10 o
  -4   5   2       2858.17       2713.85        84.88 o
  -3   5   2        277.63        327.28        42.61 o
  -2   5   2       4886.50       4830.75        96.32 o
  -1   5   2       1320.04       1466.34        24.37 o
   0   5   2       2424.07       2400.78        36.49 o
   1   5   2       2149.41       2233.28        39.34 o
   2   5   2       1828.83       1775.75        40.32 o
   3   5   2        397.98        421.64        15.22 o
   4   5   2         31.53         23.36         8.25 o
   5   5   2          0.99         -4.12         6.18 o
   6   5   2          7.34          6.87         4.12 o
  -6   6   2        330.96        337.98         9.68 o
  -5   6   2        456.54        417.31        16.39 o
  -4   6   2        118.85        148.22        17.18 o
  -3   6   2        152.49        170.97        16.99 o
  -2   6   2       2413.21       2559.73        53.26 o
  -1   6   2       1629.35       1742.59        34.56 o
   0   6   2        129.70        129.11         5.29 o
   1   6   2          0.31          5.63         4.44 o
   2   6   2        282.82        314.14        10.87 o
   3   6   2        338.23        357.62        40.11 o
   4   6   2         44.28         39.29         4.98 o
   5   6   2         70.49         60.69         7.24 o
  -6   7   2        170.12        136.07        12.37 o
  -5   7   2        126.77        121.14        10.69 o
  -4   7   2        341.69        331.23        23.36 o
  -3   7   2        172.81        175.99        11.62 o
  -2   7   2        713.98        746.10        19.07 o
  -1   7   2       1194.51       1287.40        27.18 o
   0   7   2         33.16         44.21         3.55 o
   1   7   2         36.73         34.18         3.49 o
   2   7   2        160.89        149.20        13.81 o
   3   7   2         32.95         34.66         3.40 o
   4   7   2        169.60        187.48         6.34 o
   5   7   2         12.49         11.00         3.17 o
  -5   8   2         21.60         30.94         5.83 o
  -4   8   2        291.42        286.63        54.98 o
  -3   8   2        467.10        507.56        18.79 o
  -2   8   2          0.86          2.19         4.20 o
  -1   8   2        272.77        262.28         9.84 o
   0   8   2         75.16         66.37         6.56 o
   1   8   2        906.61        911.82        24.50 o
   2   8   2        752.57        742.27        38.38 o
   3   8   2          5.27          9.44         2.44 o
   4   8   2        631.12        712.46        15.98 o
   5   8   2          8.54          8.25         5.50 o
  -5   9   2         43.61         33.54         5.50 o
  -4   9   2        101.32        100.11         6.29 o
  -3   9   2       1251.38       1182.92        40.27 o
  -2   9   2       2546.53       2155.06        94.83 o
  -1   9   2          5.51          5.86         3.05 o
   0   9   2        469.45        416.19        25.99 o
   1   9   2        473.15        519.52        43.98 o
   2   9   2       1387.79       1343.59        37.73 o
   3   9   2        486.62        552.75        12.59 o
   4   9   2        124.17        132.16         5.94 o
  -5  10   2         83.97         98.96        11.00 o
  -4  10   2        241.23        246.24        10.31 o
  -3  10   2        423.01        410.46        14.28 o
  -2  10   2        341.82        308.92        10.88 o
  -1  10   2        560.24        537.20        21.12 o
   0  10   2        649.74        665.21        38.48 o
   1  10   2        836.64        814.94        28.17 o
   2  10   2        307.74        290.62        10.12 o
   3  10   2        310.11        359.75         8.94 o
   4  10   2          0.82          6.18         2.92 o
  -4  11   2         14.28         16.25         2.58 o
  -3  11   2        553.09        556.00        25.42 o
  -2  11   2       2017.58       1957.29        40.88 o
  -1  11   2        559.18        496.07        22.39 o
   0  11   2         24.73         23.61         5.28 o
   1  11   2        489.88        461.18        13.88 o
   2  11   2         28.47         28.46         3.44 o
   3  11   2        137.59        132.02         6.58 o
  -4  12   2          5.09         11.00         4.12 o
  -3  12   2        470.99        499.20        26.11 o
  -2  12   2         61.91         57.41         4.85 o
  -1  12   2        222.60        222.36         6.66 o
   0  12   2        103.43         97.37         5.29 o
   1  12   2        977.68        941.14        23.40 o
   2  12   2        136.56        137.21         4.70 o
   3  12   2          0.25          0.27         2.29 o
  -3  13   2        157.19        202.04        15.12 o
  -2  13   2         15.87         15.98         2.11 o
  -1  13   2        107.15        115.52         6.55 o
   0  13   2        119.95        126.79        13.74 o
   1  13   2          5.75          3.30         2.18 o
   2  13   2          1.62          1.37         4.12 o
  -2  14   2         76.13         75.82         5.83 o
  -1  14   2          7.69          5.84         2.51 o
   0  14   2         81.44         72.28         8.25 o
   1  14   2          0.99          2.75         4.12 o
   0 -15   3        156.74        145.69        11.00 o
   1 -15   3         62.15         66.74         4.81 o
  -2 -14   3        158.77        149.86         6.14 o
  -1 -14   3         16.26         12.08         3.30 o
   0 -14   3        184.95        182.06         6.29 o
   1 -14   3         78.01         81.33         4.37 o
   2 -14   3        137.22        139.27         5.73 o
  -2 -13   3         45.22         33.21         3.44 o
  -1 -13   3        333.83        295.79        26.80 o
   0 -13   3        177.48        162.19         8.44 o
   1 -13   3         24.83         22.86         3.94 o
   2 -13   3          8.53          8.34         1.94 o
   3 -13   3        513.96        484.73        15.76 o
  -3 -12   3        168.30        169.95         6.01 o
  -2 -12   3         43.57         41.47         3.69 o
  -1 -12   3       1748.03       1661.35        44.42 o
   0 -12   3          3.95          9.01         5.50 o
   1 -12   3        739.57        702.34        14.28 o
   2 -12   3          0.47          2.36         1.90 o
   3 -12   3        287.20        295.12         7.98 o
   4 -12   3         42.53         39.86         4.12 o
  -4 -11   3          0.86          2.29         2.38 o
  -3 -11   3        620.33        641.79        12.05 o
  -2 -11   3        335.97        302.28         9.40 o
  -1 -11   3        767.73        791.65        38.48 o
   0 -11   3         48.23         42.85         6.26 o
   1 -11   3       1589.42       1484.91        44.28 o
   2 -11   3         32.46         29.07         3.15 o
   3 -11   3        123.31        135.76         7.95 o
   4 -11   3        502.59        446.35        16.49 o
  -4 -10   3        194.26        202.62         7.37 o
  -3 -10   3        699.87        733.69        14.78 o
  -2 -10   3        621.12        623.21        16.94 o
  -1 -10   3         79.29         74.22        16.49 o
   0 -10   3       1505.46       1413.21        36.73 o
   1 -10   3         96.86         91.25         8.29 o
   2 -10   3        748.53        723.45        20.90 o
   3 -10   3         92.84         88.03         5.58 o
   4 -10   3          0.23          3.21         3.44 o
  -5  -9   3         30.18         31.61         6.87 o
  -4  -9   3        421.52        459.70        13.70 o
  -3  -9   3         20.30         16.38         2.62 o
  -2  -9   3        917.13        857.85        30.84 o
  -1  -9   3         20.47         28.28         4.74 o
   0  -9   3        807.85        803.25        20.86 o
   1  -9   3        303.52        328.48        10.89 o
   2  -9   3        731.28        728.34        21.36 o
   3  -9   3        275.43        270.76        20.62 o
   4  -9   3        115.15        119.57        15.12 o
  -5  -8   3         24.04         23.09         3.64 o
  -4  -8   3       1716.22       1912.19        44.12 o
  -3  -8   3        210.27        207.45         7.69 o
  -2  -8   3         22.30         18.51         3.95 o
  -1  -8   3         25.78         14.56         3.33 o
   0  -8   3        428.23        423.45        11.82 o
   1  -8   3        256.96        283.02         9.24 o
   2  -8   3        306.41        312.69        11.48 o
   3  -8   3          5.01          9.62         5.50 o
   4  -8   3         68.55         70.09        11.00 o
   5  -8   3        323.23        395.83        13.74 o
  -5  -7   3        117.28        149.23        26.80 o
  -4  -7   3        281.78        296.35        11.25 o
  -3  -7   3         12.29         17.16         4.93 o
  -2  -7   3         23.94         29.60         3.99 o
  -1  -7   3       1299.86       1385.09        32.17 o
   0  -7   3        459.99        472.16        10.41 o
   1  -7   3       2345.01       2393.32        43.66 o
   2  -7   3        706.82        672.60        17.03 o
   3  -7   3        202.26        194.23        12.00 o
   4  -7   3       1072.98       1085.22        29.70 o
   5  -7   3         27.16         31.61         2.75 o
  -6  -6   3         27.71         30.24         6.87 o
  -5  -6   3        186.04        191.21        10.41 o
  -4  -6   3          5.91          7.40         2.65 o
  -3  -6   3         80.75         91.92         9.02 o
  -2  -6   3       3578.26       3758.10        98.46 o
  -1  -6   3       6260.48       6544.32       100.33 o
   0  -6   3       4210.39       4127.20        61.78 o
   1  -6   3       1047.74       1141.23        19.29 o
   2  -6   3        470.88        386.97        16.09 o
   3  -6   3         81.07         66.97         7.64 o
   4  -6   3       1524.70       1533.46        35.15 o
   5  -6   3         80.17         87.32        10.31 o
  -6  -5   3          0.04          6.87         5.50 o
  -5  -5   3         82.92        100.33        15.12 o
  -4  -5   3        302.82        264.54        42.61 o
  -3  -5   3        385.60        374.24        15.13 o
  -2  -5   3       3486.29       3381.66        95.62 o
  -1  -5   3        172.62        182.40         4.38 o
   0  -5   3       6124.99       5907.82       101.89 o
   1  -5   3       1443.36       1409.57        22.02 o
   2  -5   3         10.13         28.17         3.73 o
   3  -5   3       2957.75       3060.57        77.13 o
   4  -5   3        614.46        605.52        20.51 o
   5  -5   3        766.54        806.44        21.61 o
  -6  -4   3          0.37          2.75         5.50 o
  -5  -4   3        207.21        166.30        19.24 o
  -4  -4   3       1342.09       1303.83        78.34 o
  -3  -4   3        226.27        244.69        16.53 o
  -2  -4   3        922.76        873.22        27.04 o
  -1  -4   3       5584.62       5512.62       101.75 o
   0  -4   3       2834.58       2777.09        51.47 o
   1  -4   3       7565.75       7198.13       132.62 o
   2  -4   3        249.52        222.11         8.79 o
   3  -4   3      10002.83       9751.46       211.33 o
   4  -4   3         87.62         84.29         7.83 o
   5  -4   3        429.90        453.22        13.88 o
  -6  -3   3        399.98        413.69        26.11 o
  -4  -3   3       2274.27       2307.28       111.25 o
  -3  -3   3       1725.73       1717.99        89.09 o
  -2  -3   3        381.88        298.06        11.76 o
  -1  -3   3     169934.42     133040.19      3258.12 o
   0  -3   3       2900.19       2937.38        91.93 o
   1  -3   3       7139.11       6682.71       147.94 o
   2  -3   3        269.63        286.90         8.10 o
   3  -3   3       1728.61       1768.60        43.36 o
   4  -3   3        202.06        209.34        10.53 o
   5  -3   3        607.63        618.71        17.12 o
   6  -3   3        204.60        222.03        11.89 o
  -6  -2   3        373.78        349.10        23.36 o
  -4  -2   3        406.67        504.06        34.01 o
  -3  -2   3       4813.62       4396.82       206.68 o
  -2  -2   3         36.81         33.47         5.36 o
  -1  -2   3      16607.09      16499.53       470.18 o
   0  -2   3       1647.86       1580.56        74.22 o
   1  -2   3       6504.67       5619.27       304.99 o
   2  -2   3       3793.84       3669.05        94.40 o
   3  -2   3        520.25        641.59        19.82 o
   4  -2   3         16.20         13.83         3.16 o
   5  -2   3        767.06        830.30        21.94 o
   6  -2   3          1.97          2.58         3.54 o
  -6  -1   3          0.40         -0.59         3.30 o
  -5  -1   3       1679.25       1615.15        62.77 o
  -4  -1   3          3.00          2.50         5.28 o
  -3  -1   3       6040.84       5337.35       178.37 o
  -2  -1   3       3926.85       3882.35        96.43 o
  -1  -1   3         60.13         52.23         4.12 o
   0  -1   3       1656.52       1826.58        85.21 o
   1  -1   3       1378.70       1294.69        59.10 o
   2  -1   3       1697.43       1706.14        33.20 o
   3  -1   3         22.38         28.55         3.21 o
   4  -1   3         67.03         65.55         5.92 o
   5  -1   3          0.62          3.61         2.62 o
   6  -1   3        443.55        454.09        15.87 o
  -6   0   3        296.17        324.33         8.56 o
  -5   0   3        528.79        536.45        18.05 o
  -4   0   3        259.90        221.79        20.74 o
  -3   0   3         78.49        108.73        11.30 o
  -2   0   3       8768.15       8195.25       370.20 o
  -1   0   3       3992.20       3874.97       125.37 o
   0   0   3       7943.22       8265.65       376.59 o
   1   0   3        141.49        134.69         9.62 o
   2   0   3        716.65        712.50        15.22 o
   3   0   3       1240.45       1194.35        26.23 o
   4   0   3        491.59        434.70        17.97 o
   5   0   3        445.20        461.97        16.08 o
   6   0   3          0.25          0.20         3.30 o
  -6   1   3       1254.96       1374.23        28.37 o
  -5   1   3        119.18        121.80         6.74 o
  -4   1   3        224.13        199.59        16.15 o
  -3   1   3       1351.90       1315.34        46.61 o
  -2   1   3         31.65         39.97         2.72 o
  -1   1   3       3603.21       3081.41       142.94 o
   0   1   3       3135.52       3368.66       155.31 o
   1   1   3        122.38        116.45         4.54 o
   2   1   3         19.10         23.50         1.67 o
   3   1   3       1872.07       1907.78        43.57 o
   4   1   3          2.17          8.33         4.19 o
   5   1   3       1435.90       1391.70        47.59 o
   6   1   3        397.07        395.57        17.49 o
  -6   2   3        197.42        199.82         6.15 o
  -5   2   3        118.80        124.48        16.06 o
  -4   2   3        360.17        396.03        21.40 o
  -3   2   3        220.94        239.91        11.60 o
  -2   2   3        328.94        298.45         9.17 o
  -1   2   3        354.64        332.87        10.43 o
   0   2   3       1284.23       1368.78        41.53 o
   1   2   3      12512.67      11610.49       215.25 o
   2   2   3       8227.93       8123.60       214.18 o
   3   2   3       4577.41       4385.92       102.47 o
   5   2   3          6.30          4.58         3.17 o
   6   2   3        564.21        592.66        24.05 o
  -6   3   3         91.73        100.42         4.36 o
  -5   3   3        452.10        495.31        13.81 o
  -4   3   3          5.66         14.06         4.17 o
  -3   3   3       2508.59       2602.92        56.16 o
  -2   3   3       2129.49       2204.49        41.20 o
  -1   3   3       3885.30       4030.67        66.75 o
   0   3   3       1348.98       1381.48        30.85 o
   1   3   3       5798.86       5885.34       111.64 o
   2   3   3       9113.52       8320.00       285.68 o
   3   3   3       1547.09       1514.72        53.23 o
   4   3   3       1690.44       1529.71        71.47 o
   5   3   3          0.19         -0.98         3.38 o
   6   3   3        208.39        196.55        10.69 o
  -6   4   3          0.67          4.31         1.24 o
  -5   4   3        147.70        163.22         8.93 o
  -4   4   3        442.67        417.67        16.79 o
  -3   4   3        701.09        725.26        25.79 o
  -2   4   3       7001.01       6765.93       147.18 o
  -1   4   3       6202.19       6449.62        99.55 o
   0   4   3       8547.00       8892.57       141.58 o
   1   4   3        314.08        351.88         8.26 o
   2   4   3       3834.62       3364.26       129.77 o
   3   4   3        119.19        102.42         7.39 o
   4   4   3       1140.82       1168.24        57.72 o
   5   4   3        503.66        518.46        20.01 o
   6   4   3         31.04         26.50         4.29 o
  -6   5   3        620.04        540.16        12.65 o
  -5   5   3        268.38        278.44        10.78 o
  -4   5   3        896.97        831.03       103.08 o
  -3   5   3          9.27          3.92         2.62 o
  -2   5   3       1820.42       1797.20        38.51 o
  -1   5   3         72.67         78.08         3.38 o
   0   5   3      16836.72      17555.43       306.22 o
   1   5   3       1756.53       1759.74        34.00 o
   2   5   3        822.23        863.01        22.15 o
   3   5   3       1553.67       1558.73        70.49 o
   4   5   3          2.75          7.15         4.57 o
   5   5   3         40.38         40.14         5.25 o
  -6   6   3        257.14        230.58         7.54 o
  -5   6   3         31.89         32.93         6.82 o
  -4   6   3       1102.82       1085.44        45.57 o
  -3   6   3        267.63        257.87        18.50 o
  -2   6   3        873.91        843.14        20.61 o
  -1   6   3       5806.66       6198.62       114.12 o
   0   6   3          3.81          9.88         4.40 o
   1   6   3       1383.84       1417.32        28.81 o
   2   6   3        171.24        147.59         8.20 o
   3   6   3         50.23         38.38         9.19 o
   4   6   3          3.81          7.66         3.25 o
   5   6   3         21.86         18.84         8.25 o
  -6   7   3        154.62         94.83        11.00 o
  -5   7   3        191.89        187.01        25.43 o
  -4   7   3         35.15         53.60         9.62 o
  -3   7   3        657.78        663.70        28.80 o
  -2   7   3        331.36        335.13        13.37 o
  -1   7   3        898.27        955.29        21.36 o
   0   7   3        421.50        455.52        12.40 o
   1   7   3        129.08        128.68         7.50 o
   2   7   3        731.33        743.16        26.08 o
   3   7   3        103.41        101.17         5.47 o
   4   7   3         38.06         44.59         3.95 o
   5   7   3          0.74         -0.85         2.11 o
  -5   8   3        924.92        987.81        38.38 o
  -4   8   3        179.72        184.89        13.44 o
  -3   8   3        130.88        124.55         6.18 o
  -2   8   3        591.49        589.95        16.83 o
  -1   8   3        205.90        204.55         9.39 o
   0   8   3        202.41        208.01         9.02 o
   1   8   3         77.70         71.35         7.79 o
   2   8   3         65.97         55.41         5.78 o
   3   8   3        214.27        222.94         7.04 o
   4   8   3        415.99        457.03        12.98 o
   5   8   3          0.57          2.75         4.12 o
  -5   9   3         90.89         94.53        13.74 o
  -4   9   3          0.16          2.40         2.97 o
  -3   9   3          1.94         -0.84         2.03 o
  -2   9   3       1193.92       1143.65        35.80 o
  -1   9   3         14.34          7.23         4.34 o
   0   9   3       1041.86        952.16        44.58 o
   1   9   3         76.22         72.84         9.15 o
   2   9   3       1062.20       1058.03        23.40 o
   3   9   3         33.21         36.96         3.05 o
   4   9   3        298.07        291.05        11.90 o
  -5  10   3         76.43        103.08        11.00 o
  -4  10   3         13.35         15.57         2.50 o
  -3  10   3         57.69         56.62         4.78 o
  -2  10   3         81.81         78.64         4.98 o
  -1  10   3        602.45        568.09        22.10 o
   0  10   3        128.07        133.75        21.30 o
   1  10   3        451.90        436.55        13.19 o
   2  10   3        485.81        484.80        14.20 o
   3  10   3        810.63        878.90        22.81 o
   4  10   3         21.07         17.87         5.50 o
  -4  11   3         53.06         43.01         3.52 o
  -3  11   3        250.55        246.68        11.90 o
  -2  11   3        130.14        124.38         5.72 o
  -1  11   3        126.95        135.13        15.12 o
   0  11   3        163.66        138.54        10.69 o
   1  11   3        745.78        729.20        19.48 o
   2  11   3        120.52        127.75         5.19 o
   3  11   3        998.79        992.13        31.47 o
  -4  12   3         46.65         59.10         6.87 o
  -3  12   3        196.03        181.49        11.00 o
  -2  12   3         55.22         61.43         3.47 o
  -1  12   3        678.58        663.48        18.15 o
   0  12   3         80.85        104.88        15.12 o
   1  12   3        310.20        340.63        10.43 o
   2  12   3        293.19        316.26        12.30 o
   3  12   3        451.85        437.06        19.24 o
  -3  13   3         49.91         43.98         6.87 o
  -2  13   3        126.53        140.55         4.75 o
  -1  13   3         10.21          9.87         1.78 o
   0  13   3        333.28        294.82        16.36 o
   1  13   3          1.54          3.21         3.02 o
  -2  14   3        470.01        545.64        20.62 o
  -1  14   3         21.47         23.70         3.16 o
   0  14   3         89.68         86.59         8.25 o
   1 -15   4        314.53        299.60         7.74 o
  -2 -14   4         13.36         19.91         4.69 o
  -1 -14   4         17.48         15.88         2.83 o
   0 -14   4         18.68         13.35         3.33 o
   1 -14   4        109.94        115.26         4.71 o
   2 -14   4         55.14         53.68         4.56 o
  -3 -13   4         31.09         25.66         2.83 o
  -2 -13   4          9.12          7.41         2.12 o
  -1 -13   4        235.32        233.15         9.46 o
   0 -13   4         27.36         29.12         3.22 o
   1 -13   4        344.22        335.00         9.58 o
   2 -13   4        151.38        157.85         5.45 o
   3 -13   4         79.26         66.45         3.57 o
  -3 -12   4          5.40          8.09         1.57 o
  -2 -12   4         16.03         15.18         2.78 o
  -1 -12   4         89.44        101.74         6.13 o
   0 -12   4         16.93          9.01         5.50 o
   1 -12   4        478.70        446.30        11.90 o
   2 -12   4        128.55        135.23         4.86 o
   3 -12   4          2.75          4.63         2.10 o
   4 -12   4         38.29         34.36         4.12 o
  -4 -11   4          0.05          1.12         1.65 o
  -3 -11   4        332.81        350.89         7.76 o
  -2 -11   4        190.75        174.07         6.92 o
  -1 -11   4        285.70        248.77        16.49 o
   0 -11   4        533.91        442.75        52.91 o
   1 -11   4          3.75          2.75         3.30 o
   2 -11   4       1416.10       1426.24        30.74 o
   3 -11   4          3.17          0.18         2.18 o
   4 -11   4        409.15        408.08        15.49 o
  -4 -10   4         12.01         13.07         2.36 o
  -3 -10   4        323.99        343.11         8.50 o
  -2 -10   4       1029.70       1064.85        26.19 o
  -1 -10   4          1.80          3.37         5.28 o
   0 -10   4       2292.31       2272.46        54.45 o
   1 -10   4        215.05        238.31        11.76 o
   2 -10   4       1464.42       1497.37        36.23 o
   3 -10   4         58.30         59.85         4.83 o
   4 -10   4       1241.31       1275.44        67.35 o
  -5  -9   4         16.46         17.50         3.30 o
  -4  -9   4        689.81        740.00        17.52 o
  -3  -9   4         92.77        101.13         4.91 o
  -2  -9   4       1139.13       1122.37        56.10 o
  -1  -9   4        282.58        268.37        12.95 o
   0  -9   4       2719.89       2626.12        60.42 o
   1  -9   4       1286.97       1367.53        34.42 o
   2  -9   4         91.70        103.37         7.22 o
   3  -9   4          8.93          9.62         3.89 o
   4  -9   4        332.00        318.86        23.36 o
  -5  -8   4         42.03         51.49         5.59 o
  -4  -8   4        492.38        510.95        14.71 o
  -3  -8   4        201.13        189.46         8.82 o
  -2  -8   4       1091.31       1058.81        31.15 o
  -1  -8   4        560.41        500.90        14.52 o
   0  -8   4        712.74        708.56        16.50 o
   1  -8   4        423.19        466.10        12.16 o
   2  -8   4        147.95        156.37         8.01 o
   4  -8   4          9.69          2.75         5.50 o
   5  -8   4          3.80          5.50         1.37 o
  -6  -7   4        143.18        153.93        11.00 o
  -5  -7   4        613.57        690.75        26.80 o
  -4  -7   4        583.49        656.74        20.29 o
  -3  -7   4       1333.05       1311.00        39.88 o
  -2  -7   4        376.96        386.41        17.43 o
  -1  -7   4        552.97        543.29        12.52 o
   0  -7   4        300.48        288.19         6.88 o
   1  -7   4       1018.59       1114.39        22.02 o
   2  -7   4       1187.26       1252.87        35.29 o
   3  -7   4         69.05         73.48        11.14 o
   4  -7   4         53.96         52.52         3.58 o
   5  -7   4         17.30         17.87         2.75 o
  -6  -6   4          4.16          1.37         4.12 o
  -5  -6   4        236.33        219.90        11.65 o
  -4  -6   4         66.75         69.24         6.05 o
  -3  -6   4        176.95        162.91        10.32 o
  -2  -6   4       2260.64       2389.19        64.78 o
  -1  -6   4       1107.86       1192.61        20.23 o
   0  -6   4         13.80         10.53         1.19 o
   1  -6   4        293.44        338.48         7.31 o
   2  -6   4        942.36        965.36        34.90 o
   3  -6   4         16.78         22.03         3.84 o
   4  -6   4        659.32        691.96        18.31 o
   5  -6   4         70.86         76.16         4.02 o
  -6  -5   4         26.86         34.36         8.25 o
  -5  -5   4          6.53         -2.75         6.87 o
  -4  -5   4         12.09         16.91         9.57 o
  -3  -5   4         77.65         85.88         7.89 o
  -2  -5   4        144.25        133.74         7.96 o
  -1  -5   4       1179.16       1211.96        18.63 o
   0  -5   4       7146.23       7270.46       101.57 o
   1  -5   4         87.02        116.36         3.31 o
   2  -5   4        419.04        384.12        11.59 o
   3  -5   4       1299.85       1304.55        43.21 o
   4  -5   4        817.97        728.96        21.88 o
   5  -5   4        780.12        834.03        25.60 o
  -6  -4   4         37.59         32.99         8.25 o
  -5  -4   4          0.60          2.75         6.87 o
  -4  -4   4        140.45        140.76        19.91 o
  -3  -4   4         14.65         14.11         4.28 o
  -2  -4   4         76.43         69.08         4.56 o
  -1  -4   4         66.65         79.44         3.11 o
   0  -4   4        299.53        278.27         6.77 o
   1  -4   4       5448.24       5139.29        79.75 o
   2  -4   4        974.34       1036.48        21.52 o
   3  -4   4       4457.28       4359.95       107.48 o
   4  -4   4         47.61         45.33         6.29 o
   5  -4   4        175.98        207.83         7.62 o
  -6  -3   4         33.72         16.49         6.87 o
  -4  -3   4         32.76         22.71         9.19 o
  -3  -3   4        819.46        836.06        28.25 o
  -2  -3   4        547.87        544.09        14.06 o
  -1  -3   4       9067.28       9073.61       183.03 o
   0  -3   4       1493.26       1580.70        47.12 o
   1  -3   4      17324.96      15042.43       331.95 o
   2  -3   4       3923.32       4318.54        86.29 o
   3  -3   4       2700.43       2550.42        56.30 o
   4  -3   4       1953.30       1861.59        52.17 o
   5  -3   4       1712.38       1699.37        36.45 o
   6  -3   4        236.58        252.89        16.49 o
  -6  -2   4         32.35         41.23         8.25 o
  -4  -2   4        968.79       1080.28        81.09 o
  -3  -2   4       7136.26       7213.29       208.49 o
  -2  -2   4          7.04          5.91         1.79 o
  -1  -2   4       1572.57       1442.53        42.40 o
   0  -2   4       4239.26       4224.91       193.79 o
   1  -2   4       6171.39       5830.10       141.46 o
   2  -2   4       3348.24       3490.17        66.99 o
   3  -2   4         95.25         64.05         4.75 o
   4  -2   4       1052.21       1081.66        42.06 o
   5  -2   4       1015.04       1025.60        23.42 o
   6  -2   4        124.90        141.91        19.84 o
  -6  -1   4        248.35        259.51        12.52 o
  -5  -1   4       1260.58       1208.10        56.35 o
  -4  -1   4         45.01         50.22        10.69 o
  -3  -1   4       1869.15       1801.45        53.90 o
  -2  -1   4        960.52        989.43        23.69 o
  -1  -1   4      23434.14      19936.60       488.02 o
   0  -1   4       1664.18       1973.64        92.08 o
   1  -1   4         74.42         86.18         5.25 o
   2  -1   4       1224.70       1195.41        37.44 o
   3  -1   4        266.23        302.87        10.05 o
   4  -1   4       1111.05       1064.81        29.65 o
   5  -1   4        387.52        385.88        12.31 o
   6  -1   4         21.85         19.93         4.86 o
  -6   0   4        906.34        897.09        26.16 o
  -5   0   4        211.73        194.07        12.58 o
  -4   0   4       1234.81       1181.36        48.41 o
  -3   0   4        181.01        182.98        10.71 o
  -2   0   4        444.18        378.83        10.57 o
  -1   0   4       1266.32       1277.54        37.88 o
   1   0   4       1162.42       1079.51        28.76 o
   2   0   4        438.24        467.62        10.29 o
   3   0   4          1.73          1.26         1.63 o
   4   0   4         33.66         30.37        13.74 o
   5   0   4         70.58         62.60         4.96 o
   6   0   4         87.61         73.30         7.56 o
  -6   1   4         56.80         62.81         5.55 o
  -5   1   4        448.42        457.10        23.84 o
  -4   1   4        513.21        482.98        25.02 o
  -3   1   4        103.44        118.29         8.83 o
  -2   1   4         68.29         88.73         3.53 o
  -1   1   4        886.91        852.74        20.36 o
   0   1   4       7610.24       7791.93       222.25 o
   1   1   4        237.80        231.71         6.17 o
   2   1   4       5374.77       6097.96       100.29 o
   3   1   4         99.33         77.26         5.92 o
   4   1   4        180.17        153.93        19.24 o
   5   1   4        129.68        125.42         8.44 o
   6   1   4         93.84         84.16         7.24 o
  -6   2   4         16.55         26.76         3.76 o
  -5   2   4       2379.10       2450.83        54.93 o
  -4   2   4        272.56        284.35        20.88 o
  -3   2   4        319.18        347.87        16.66 o
  -2   2   4         22.60         23.70         2.02 o
  -1   2   4        595.18        614.21        13.04 o
   0   2   4        141.90        152.05         5.60 o
   1   2   4       1192.01       1258.65        23.99 o
   2   2   4       2960.26       3125.60        71.92 o
   3   2   4        273.47        244.69        14.00 o
   5   2   4        230.71        223.99        14.89 o
   6   2   4        348.00        315.55        14.58 o
  -6   3   4        157.63        164.09         5.40 o
  -5   3   4         14.32         11.41         2.19 o
  -4   3   4         20.28         30.39         5.87 o
  -3   3   4        206.21        266.65        12.94 o
  -2   3   4       2252.61       2399.71        42.48 o
  -1   3   4       1056.73       1090.32        18.39 o
   0   3   4       9115.50       9389.98       141.28 o
   1   3   4       1425.58       1427.91        26.40 o
   2   3   4       1252.35       1147.74        29.79 o
   3   3   4        132.77        148.21        12.65 o
   4   3   4       2004.06       1891.18        86.59 o
   5   3   4          6.75          5.30         3.38 o
   6   3   4        103.30         85.37        12.37 o
  -6   4   4        180.42        166.97         6.41 o
  -5   4   4         18.38         16.86         3.67 o
  -4   4   4        789.63        789.65        35.28 o
  -3   4   4         99.61        102.82         8.84 o
  -2   4   4       1040.46       1017.74        20.02 o
  -1   4   4        964.72       1108.38        19.05 o
   0   4   4       2084.77       1973.72        31.56 o
   1   4   4        389.88        372.80        10.24 o
   2   4   4       8008.55       8225.19       182.35 o
   3   4   4        677.46        659.67        20.51 o
   4   4   4        672.36        643.22        35.73 o
   5   4   4        645.03        664.20        28.59 o
   6   4   4         16.86         16.49         5.50 o
  -6   5   4         73.86         75.69         7.77 o
  -5   5   4         95.06         97.35         7.94 o
  -4   5   4        865.34        894.41        39.86 o
  -3   5   4        296.96        310.40        16.90 o
  -2   5   4       1999.70       1896.24        35.60 o
  -1   5   4       5051.58       5679.25        98.85 o
   0   5   4        264.06        248.68         6.87 o
   1   5   4       1454.25       1421.07        31.51 o
   2   5   4        499.82        526.44        15.51 o
   3   5   4       1465.09       1404.62        52.48 o
   4   5   4         34.84         35.27         4.63 o
   5   5   4        284.09        314.96        12.65 o
  -6   6   4         26.51         34.24         5.50 o
  -5   6   4        122.47        110.29         8.18 o
  -4   6   4        636.03        585.49        35.73 o
  -3   6   4       4384.55       4232.22        79.87 o
  -2   6   4         13.80         13.46         2.46 o
  -1   6   4       5398.54       5682.51        99.39 o
   0   6   4        393.70        429.88        10.70 o
   1   6   4       4579.87       4554.85        89.92 o
   2   6   4       1017.76       1035.17        29.28 o
   3   6   4       2126.79       2128.69        51.09 o
   4   6   4         69.24         88.78         6.39 o
   5   6   4        164.02        170.54        10.01 o
  -6   7   4        102.90        103.08        11.00 o
  -5   7   4       1002.77        911.59        35.46 o
  -4   7   4          8.44         14.37         5.28 o
  -3   7   4       2372.33       2278.89        52.04 o
  -2   7   4        444.25        462.97        12.83 o
  -1   7   4       4517.81       4755.23        95.82 o
   0   7   4        104.15        143.60         6.75 o
   1   7   4        211.97        182.90         8.46 o
   2   7   4        378.01        384.28        18.59 o
   3   7   4        458.40        438.94        10.60 o
   4   7   4         45.02         48.48         5.15 o
   5   7   4         29.64         35.73         6.87 o
  -5   8   4        431.00        473.43        48.10 o
  -4   8   4          0.55         -0.91         2.97 o
  -3   8   4       3716.65       3436.32        74.77 o
  -2   8   4        592.82        568.42        16.43 o
  -1   8   4        627.24        601.10        20.02 o
   0   8   4       1116.08       1191.62        42.80 o
   1   8   4         19.33         16.28         6.26 o
   2   8   4         13.46         10.38         3.57 o
   3   8   4        234.75        232.94        11.20 o
   4   8   4          0.00         -1.60         1.74 o
  -5   9   4        347.59        343.79        28.18 o
  -4   9   4        473.85        524.14        16.77 o
  -3   9   4       1057.24       1046.79        25.19 o
  -2   9   4         78.81         84.54         5.59 o
  -1   9   4         28.07         24.74         5.50 o
   0   9   4        243.09        218.53        28.86 o
   1   9   4         11.93         12.69         5.83 o
   2   9   4         58.67         61.59         4.25 o
   3   9   4        285.79        303.54         9.74 o
   4   9   4         46.68         52.19         5.16 o
  -5  10   4         77.32         98.96         9.62 o
  -4  10   4        364.83        372.39        11.31 o
  -3  10   4         32.09         31.25         2.72 o
  -2  10   4       1306.70       1357.98        38.68 o
  -1  10   4         53.79         38.24         8.93 o
   0  10   4          5.59          8.93         4.86 o
   1  10   4        135.20        144.18         7.32 o
   2  10   4         57.63         60.38         4.96 o
   3  10   4         46.28         49.64         3.73 o
  -4  11   4        112.59        114.08         5.15 o
  -3  11   4          0.95          1.25         2.58 o
  -2  11   4        242.69        261.13         7.87 o
  -1  11   4        126.61        111.36         9.72 o
   0  11   4         48.63         48.96         4.13 o
   1  11   4        249.86        255.29        10.81 o
   2  11   4        197.58        214.23         6.66 o
   3  11   4         26.66         30.82         2.94 o
  -3  12   4        130.58        121.17        18.55 o
  -2  12   4         10.82         15.37         2.18 o
  -1  12   4         30.88         29.47         3.14 o
   0  12   4        900.88        853.97        31.48 o
   1  12   4         27.49         25.12         3.64 o
   2  12   4        235.32        222.23         8.73 o
  -2  13   4        291.18        263.60        10.76 o
  -1  13   4          6.80         11.75         2.33 o
   0  13   4        424.89        435.72        14.91 o
   1  13   4         37.26         36.21         4.12 o
  -1  14   4        111.75        108.58         6.87 o
   0 -15   5        270.69        280.95        11.54 o
   1 -15   5         11.42         12.62         1.80 o
  -2 -14   5        329.59        334.71         8.48 o
  -1 -14   5         18.41         22.53         4.01 o
   0 -14   5         44.60         58.16         3.37 o
   1 -14   5        193.49        208.61         6.61 o
   2 -14   5          2.35          7.11         4.83 o
  -3 -13   5          2.71          1.18         2.00 o
  -2 -13   5         43.01         49.81         3.68 o
  -1 -13   5          0.69          3.44         2.75 o
   0 -13   5          6.10          8.76         3.37 o
   1 -13   5          3.60          2.67         2.15 o
   2 -13   5         81.19         77.83         4.88 o
   3 -13   5        423.38        377.19        12.08 o
  -4 -12   5         23.16         27.49         5.50 o
  -3 -12   5         38.47         39.80         2.33 o
  -2 -12   5         79.43         77.59         4.46 o
  -1 -12   5          8.01          6.07         2.13 o
   0 -12   5        107.59         96.29         8.75 o
   1 -12   5        568.03        565.08        15.96 o
   2 -12   5        423.60        429.50         9.24 o
   3 -12   5         87.61         86.60         4.46 o
  -4 -11   5         16.27         12.63         3.05 o
  -3 -11   5         16.30         15.85         2.57 o
  -2 -11   5          0.44          3.77         2.44 o
  -1 -11   5        331.37        355.97        20.62 o
   0 -11   5          6.91          7.79         4.81 o
   1 -11   5        632.37        537.83        26.11 o
   2 -11   5       2027.77       2144.88        48.79 o
   3 -11   5        326.54        310.38        13.09 o
   4 -11   5        643.96        669.33        28.86 o
  -5 -10   5        298.62        273.51        16.49 o
  -4 -10   5          7.87          6.87         2.03 o
  -3 -10   5        123.52        124.34         5.81 o
  -2 -10   5         77.43         62.97        15.12 o
  -1 -10   5        268.61        324.93        21.31 o
   0 -10   5       1314.45       1273.94        38.49 o
   1 -10   5         13.27         13.62         3.84 o
   2 -10   5       2199.00       2321.35        54.21 o
   3 -10   5        112.60        112.66         6.29 o
   4 -10   5        540.33        626.73        37.11 o
  -5  -9   5          0.15          0.00         2.11 o
  -4  -9   5          2.27          1.89         2.21 o
  -3  -9   5          7.36          7.01         2.36 o
  -2  -9   5       1490.58       1564.27        59.65 o
  -1  -9   5        119.29        126.94        11.56 o
   0  -9   5       3182.98       3155.29        57.16 o
   1  -9   5       1607.98       1448.49        38.61 o
   2  -9   5       2305.96       2251.49        59.00 o
   3  -9   5        949.37        943.42        36.43 o
   4  -9   5         68.66         72.84        12.37 o
  -5  -8   5         63.66         72.62         6.87 o
  -4  -8   5        754.83        862.86        22.69 o
  -3  -8   5       1731.70       1705.51        37.84 o
  -2  -8   5       1004.57       1014.12        29.17 o
  -1  -8   5        876.29        846.66        21.62 o
   0  -8   5        603.36        607.38        13.06 o
   1  -8   5       2001.80       1970.88        39.66 o
   2  -8   5         11.85         13.44         3.33 o
   4  -8   5          0.71         -1.37         5.50 o
   5  -8   5        215.10        270.76         9.62 o
  -6  -7   5        301.49        270.76        16.49 o
  -5  -7   5        259.36        301.15        14.19 o
  -4  -7   5        144.66        135.46         8.22 o
  -3  -7   5       1481.45       1505.14        70.62 o
  -2  -7   5       2577.63       2606.24        63.23 o
  -1  -7   5       3478.91       3502.20        53.01 o
   0  -7   5        420.91        438.30         9.93 o
   1  -7   5       3722.31       4010.79        69.98 o
   2  -7   5        546.17        517.03        17.11 o
   3  -7   5         30.05         25.32         5.83 o
   4  -7   5          4.27          3.67         2.70 o
   5  -7   5          0.31          2.75         1.37 o
  -6  -6   5         30.80         17.87         5.50 o
  -5  -6   5        245.02        241.06        26.80 o
  -4  -6   5        275.64        275.43        12.30 o
  -3  -6   5        826.29        760.22        23.79 o
  -2  -6   5       4061.77       3787.58       122.07 o
  -1  -6   5       1445.84       1389.60        23.64 o
   0  -6   5       1653.85       1665.33        26.17 o
   1  -6   5        118.89        134.97         4.60 o
   2  -6   5        514.25        579.07        23.21 o
   3  -6   5         64.78         68.45         7.26 o
   4  -6   5         38.11         37.70         3.10 o
   5  -6   5         16.63         17.81         4.87 o
  -6  -5   5         58.07         64.60         9.62 o
  -5  -5   5        399.61        409.65        17.49 o
  -4  -5   5        529.06        532.20        22.24 o
  -3  -5   5        123.24        118.16         9.18 o
  -2  -5   5        523.09        529.67        13.67 o
  -1  -5   5       1018.80       1048.36        15.68 o
   0  -5   5       1786.91       1767.54        27.03 o
   1  -5   5       2432.22       2598.72        40.76 o
   2  -5   5        803.00        831.04        23.70 o
   3  -5   5          4.07          4.35         3.04 o
   4  -5   5        630.48        617.85        25.21 o
   5  -5   5        279.96        268.36        14.07 o
  -6  -4   5        213.83        237.77        17.87 o
  -5  -4   5         24.74         31.61         9.62 o
  -4  -4   5       1124.61       1069.20        72.84 o
  -3  -4   5         16.20         28.83         7.55 o
  -2  -4   5        505.99        570.14        15.48 o
  -1  -4   5        862.68        903.29        14.81 o
   0  -4   5        942.29        919.67        14.76 o
   1  -4   5        721.64        693.42        12.25 o
   2  -4   5       4201.39       4626.20        91.59 o
   3  -4   5       2812.37       2766.10        58.31 o
   4  -4   5         44.51         58.92         5.72 o
   5  -4   5       1381.54       1386.29        33.95 o
  -6  -3   5         88.79         68.72         9.62 o
  -4  -3   5         37.28         45.61        19.93 o
  -3  -3   5          9.86         12.20         3.33 o
  -2  -3   5        125.41        140.49         4.73 o
  -1  -3   5        816.74        951.09        18.92 o
   0  -3   5        440.86        448.67         9.05 o
   1  -3   5       8306.08       7775.25       119.41 o
   2  -3   5        708.28        714.74        16.15 o
   3  -3   5       2389.92       2332.45        52.08 o
   4  -3   5        634.91        658.46        20.58 o
   5  -3   5        250.69        233.74         7.96 o
   6  -3   5        139.36        157.27         9.72 o
  -6  -2   5         80.16         92.08        11.00 o
  -5  -2   5          0.52          0.00         4.12 o
  -4  -2   5        307.39        377.48        28.56 o
  -3  -2   5       1858.93       1842.75        64.70 o
  -2  -2   5        636.47        659.15        15.08 o
  -1  -2   5       6881.36       6804.73       137.62 o
   0  -2   5        378.95        331.51         8.81 o
   1  -2   5        440.88        414.64         8.75 o
   2  -2   5       2935.13       3187.90        61.97 o
   3  -2   5        858.95        937.20        23.79 o
   4  -2   5       7977.65       7862.16       213.70 o
   5  -2   5        315.08        318.40        10.63 o
   6  -2   5         99.56         96.12         7.77 o
  -6  -1   5        238.18        242.53        12.12 o
  -5  -1   5        570.34        538.77        28.86 o
  -4  -1   5       1148.46       1209.27        72.84 o
  -3  -1   5       2998.83       3059.74        77.05 o
  -2  -1   5       1265.64       1196.63        24.39 o
  -1  -1   5       3626.02       3870.67        96.97 o
   0  -1   5       8296.04       7808.75       291.62 o
   1  -1   5        107.95        115.40         4.61 o
   2  -1   5       4956.67       4806.59        99.40 o
   3  -1   5        650.92        632.51        16.63 o
   4  -1   5       1753.13       1714.78        52.67 o
   5  -1   5         98.67        101.38         7.73 o
   6  -1   5        200.40        182.80        15.12 o
  -6   0   5         30.51         27.00         4.42 o
  -5   0   5        184.99        158.20        10.17 o
  -4   0   5       4950.26       4928.81       169.99 o
  -3   0   5        150.96        179.00        10.86 o
  -2   0   5       5053.92       4954.23        92.83 o
  -1   0   5       1594.59       1522.34        35.63 o
   0   0   5      19433.51      18767.97       554.40 o
   1   0   5       8644.95       8162.69       133.51 o
   2   0   5       6532.50       6545.63       107.37 o
   3   0   5       1880.48       2056.34        55.86 o
   4   0   5        110.13        109.95         8.92 o
   5   0   5         64.55         69.62         6.15 o
   6   0   5         10.54         14.43         3.89 o
  -6   1   5        584.84        620.79        19.53 o
  -5   1   5        154.41        173.96        11.54 o
  -4   1   5       1859.72       1859.35        70.62 o
  -3   1   5       6044.15       6132.00       133.02 o
  -2   1   5      13712.26      12871.90       214.56 o
  -1   1   5       6987.64       6870.40       111.06 o
   0   1   5        103.85        116.04         5.16 o
   1   1   5        782.15        778.27        14.03 o
   2   1   5         17.32         19.71         2.37 o
   3   1   5       1319.80       1366.29        42.03 o
   4   1   5        467.71        486.54        28.86 o
   5   1   5        134.44        129.51         7.84 o
   6   1   5         88.14         81.11         7.56 o
  -6   2   5       1161.99       1211.34        60.79 o
  -5   2   5        692.45        705.40        23.15 o
  -4   2   5        740.86        675.71        26.65 o
  -3   2   5       4336.00       4308.09       132.37 o
  -2   2   5       2991.96       3181.78        55.17 o
  -1   2   5       7821.54       7910.22       115.05 o
   0   2   5        387.66        405.25         7.47 o
   1   2   5       3286.15       3256.72        55.23 o
   2   2   5       2418.72       2604.14        55.44 o
   3   2   5        339.08        329.79        17.18 o
   4   2   5         10.74         15.12         6.87 o
   5   2   5        144.40        133.92         8.73 o
   6   2   5         13.84         17.56         4.29 o
  -6   3   5        253.77        260.60        24.05 o
  -5   3   5        486.02        494.97        15.40 o
  -4   3   5         65.16         79.41         9.15 o
  -3   3   5       1295.58       1204.17        29.99 o
  -2   3   5       1719.00       1878.59        33.80 o
  -1   3   5          4.24          8.22         1.46 o
   0   3   5         58.63         56.26         2.34 o
   1   3   5       1260.17       1326.86        28.85 o
   2   3   5        305.61        380.24        12.76 o
   3   3   5        512.82        419.00        21.34 o
   4   3   5        385.42        383.46        24.74 o
   5   3   5         32.46         34.40         4.99 o
   6   3   5        395.53        354.59        21.99 o
  -6   4   5          7.19          6.87         3.89 o
  -5   4   5        412.06        405.67        13.66 o
  -4   4   5        220.22        246.85        16.44 o
  -3   4   5       1624.56       1609.84        43.44 o
  -2   4   5        221.19        250.64         7.47 o
  -1   4   5          6.88         10.95         2.34 o
   0   4   5        120.65        156.46         4.27 o
   1   4   5         21.97         22.10         2.19 o
   2   4   5       1089.34       1053.17        29.61 o
   3   4   5          3.76          5.38         3.19 o
   4   4   5        150.80        151.43        18.55 o
   5   4   5         13.90         13.29         3.97 o
  -6   5   5         21.96         19.02         4.29 o
  -5   5   5        115.47        114.89         8.66 o
  -4   5   5         11.72         26.57         8.93 o
  -3   5   5          1.52          6.62         3.55 o
  -2   5   5       1172.31       1212.65        24.27 o
  -1   5   5         33.12         52.91         3.40 o
   0   5   5         44.39         56.50         5.13 o
   1   5   5        398.51        364.50        10.88 o
   2   5   5          7.53         12.33         2.96 o
   3   5   5       2269.71       2117.00        86.88 o
   4   5   5        182.05        174.92         8.22 o
   5   5   5        539.54        576.50        18.44 o
  -6   6   5        111.37        100.85        17.87 o
  -5   6   5        188.83        197.33        10.56 o
  -4   6   5        755.73        799.90        45.36 o
  -3   6   5        940.85        899.66        26.42 o
  -2   6   5        163.90        172.08        11.29 o
  -1   6   5       1036.71        977.11        20.28 o
   0   6   5        440.29        519.76        12.71 o
   1   6   5       4784.57       4784.06        94.34 o
   2   6   5          4.59          6.76         3.09 o
   3   6   5        973.42        940.77        24.95 o
   4   6   5        204.69        217.95         9.10 o
   5   6   5        965.78        993.07        27.99 o
  -6   7   5         24.49         23.36         5.50 o
  -5   7   5         51.64         53.19         4.28 o
  -4   7   5         67.78         62.19         7.85 o
  -3   7   5       2379.37       2233.37        47.55 o
  -2   7   5        227.39        207.15         8.93 o
  -1   7   5       1897.00       1937.29        48.21 o
   0   7   5        784.80        814.97        33.13 o
   1   7   5       3383.36       3195.95        76.55 o
   2   7   5        464.32        460.51        16.79 o
   3   7   5          1.03          4.63         2.62 o
   4   7   5        616.57        650.83        17.42 o
   5   7   5         10.62          4.12         4.12 o
  -5   8   5        156.10        161.79         7.88 o
  -4   8   5        326.54        342.35        12.67 o
  -3   8   5       3539.29       3477.81        75.51 o
  -2   8   5        144.72        129.82        10.82 o
  -1   8   5        271.57        282.41        11.76 o
   0   8   5       1119.86       1127.01        68.72 o
   1   8   5         57.69         57.26        13.74 o
   2   8   5        552.26        526.71        13.58 o
   3   8   5        538.84        548.92        15.07 o
   4   8   5        260.38        271.82        10.03 o
  -5   9   5         30.77         33.08         3.54 o
  -4   9   5        409.97        395.63        14.28 o
  -3   9   5         94.55        110.58         4.85 o
  -2   9   5        969.26        938.63        22.98 o
  -1   9   5         67.41         68.05         6.60 o
   1   9   5        135.96        118.47        11.60 o
   2   9   5          1.05          1.29         2.29 o
   3   9   5        115.31        126.34         5.05 o
   4   9   5          0.48          1.37         4.12 o
  -5  10   5         39.28         38.48         5.50 o
  -4  10   5        307.87        311.40        10.45 o
  -3  10   5        310.58        320.61        12.27 o
  -2  10   5          8.07         11.80         2.62 o
  -1  10   5        164.72        175.38         8.80 o
   0  10   5        187.49        177.30        16.49 o
   1  10   5        106.81         93.88         6.27 o
   2  10   5          2.44          1.62         2.18 o
   3  10   5          2.19          3.07         1.88 o
  -4  11   5         98.75        108.58         9.62 o
  -3  11   5        104.88        109.09         6.25 o
  -2  11   5        105.56        113.13         6.58 o
  -1  11   5        120.61        115.83         9.19 o
   0  11   5          0.63         -0.20         3.30 o
   1  11   5          0.24          0.50         2.58 o
   2  11   5         14.05         15.97         3.97 o
   3  11   5        209.15        196.12         6.25 o
  -3  12   5          3.42          0.17         1.76 o
  -2  12   5         27.10         23.79         3.34 o
  -1  12   5         73.45         83.42         3.91 o
   0  12   5        140.49        129.19         8.22 o
   1  12   5        122.87        103.15         5.79 o
   2  12   5        525.32        516.06        30.24 o
  -2  13   5        140.44        123.33         4.34 o
  -1  13   5         21.40         15.07         2.18 o
   0  13   5        747.17        712.35        18.14 o
   1  13   5         11.71          8.25         2.75 o
  -1 -15   6         77.80         57.72         5.50 o
   0 -15   6        258.64        251.89         8.66 o
   1 -15   6         96.40         99.47         3.80 o
  -2 -14   6        315.57        308.71        10.25 o
  -1 -14   6          1.78          2.75         2.06 o
   0 -14   6        328.26        350.60        11.90 o
   1 -14   6          0.14          4.47         2.03 o
   2 -14   6         19.18         16.07         2.52 o
  -3 -13   6         54.43         50.05         3.64 o
  -2 -13   6        100.43        115.33         4.97 o
  -1 -13   6        143.03        136.91         6.50 o
   0 -13   6        135.04        141.38         6.29 o
   1 -13   6        205.14        203.38         7.28 o
   2 -13   6         42.62         48.75         5.34 o
   3 -13   6          1.48          0.41         1.62 o
  -4 -12   6         20.45         26.11         5.50 o
  -3 -12   6        108.07        118.39         7.14 o
  -2 -12   6        127.21        128.21         5.83 o
  -1 -12   6        187.79        195.40         6.83 o
   0 -12   6        156.43        178.67        16.49 o
   1 -12   6        146.90        162.61         7.33 o
   2 -12   6        142.04        145.36         5.60 o
   3 -12   6         60.35         55.21         3.54 o
  -4 -11   6         16.67         14.62         2.52 o
  -3 -11   6          5.15          9.79         2.39 o
  -2 -11   6          1.56          0.86         2.29 o
  -1 -11   6        102.47        115.00        11.68 o
   0 -11   6        218.43        186.92        12.37 o
   1 -11   6        427.23        450.18        14.28 o
   2 -11   6          6.93          5.50         2.58 o
   3 -11   6        238.38        231.24         9.30 o
   4 -11   6        154.63        167.68         9.62 o
  -5 -10   6        184.57        206.16        13.74 o
  -4 -10   6          0.52          0.92         2.03 o
  -3 -10   6         23.67         25.54         4.62 o
  -2 -10   6        121.22        119.06         8.59 o
  -1 -10   6         91.73         77.31        11.54 o
   0 -10   6        714.37        708.08        21.77 o
   1 -10   6          0.26          0.23         2.20 o
   2 -10   6        426.52        437.67        13.21 o
   3 -10   6        578.45        578.62        17.97 o
   4 -10   6         96.74         93.46        13.74 o
  -5  -9   6          0.40          2.87         2.58 o
  -4  -9   6        107.64        112.70        10.71 o
  -3  -9   6       1114.93       1066.84        44.04 o
  -2  -9   6       1545.20       1387.02        47.50 o
  -1  -9   6        505.39        476.39        17.81 o
   0  -9   6        495.03        535.75        13.25 o
   1  -9   6        412.24        401.27        12.19 o
   2  -9   6        461.02        485.16        39.86 o
   3  -9   6        570.10        665.21        38.48 o
   4  -9   6         37.83         28.86         8.25 o
   5  -9   6        122.68        127.82         5.50 o
  -5  -8   6          1.69         -0.46         2.46 o
  -4  -8   6         34.03         28.58         4.34 o
  -3  -8   6        749.41        707.93        25.14 o
  -2  -8   6        737.10        739.58        24.93 o
  -1  -8   6       2552.13       2432.61        53.46 o
   0  -8   6        202.66        248.12         7.06 o
   1  -8   6         11.86         13.08         2.14 o
   2  -8   6        620.25        643.72        23.19 o
   3  -8   6        862.88        848.96        30.08 o
   4  -8   6        642.44        602.69        26.24 o
   5  -8   6         25.86         34.36         2.75 o
  -6  -7   6         43.49         48.10         6.87 o
  -5  -7   6        476.95        501.80        42.61 o
  -4  -7   6         43.11         42.94         5.28 o
  -3  -7   6        570.39        470.02        22.97 o
  -2  -7   6        776.35        761.98        29.50 o
  -1  -7   6       1355.90       1297.54        24.00 o
   0  -7   6       1221.42       1227.65        21.53 o
   1  -7   6        297.78        267.48         7.46 o
   2  -7   6       4295.35       4255.19       229.52 o
   3  -7   6        155.46        138.95        14.93 o
   4  -7   6         25.04         32.57         2.52 o
   5  -7   6          3.41          0.46         1.37 o
  -6  -6   6          0.20          2.75         4.12 o
  -5  -6   6        620.73        657.29        24.43 o
  -4  -6   6        103.78        109.13         7.13 o
  -3  -6   6        900.59        811.09        36.90 o
  -2  -6   6      28120.98      27737.75       577.63 o
  -1  -6   6       3233.33       3401.53        54.25 o
   0  -6   6       2465.79       2491.90        40.12 o
   1  -6   6       1099.48       1182.74        22.57 o
   2  -6   6       1034.57        981.56        35.95 o
   3  -6   6        329.10        363.40        21.57 o
   4  -6   6        993.87        998.01        27.49 o
   5  -6   6        119.72        124.99        12.65 o
  -6  -5   6        250.86        240.52        16.49 o
  -5  -5   6        338.96        360.68        15.84 o
  -4  -5   6       1419.74       1218.11        49.33 o
  -3  -5   6        135.73        152.35         9.24 o
  -2  -5   6       2324.46       2279.26        44.01 o
  -1  -5   6        699.38        718.65        12.41 o
   0  -5   6       3676.31       3575.89        48.63 o
   1  -5   6       3140.54       3104.19        50.00 o
   2  -5   6        232.00        328.92        15.49 o
   3  -5   6        780.03        766.95        21.62 o
   4  -5   6        703.06        766.61        29.53 o
   5  -5   6          0.51          1.09         1.27 o
  -6  -4   6        375.24        394.45        23.36 o
  -5  -4   6         71.29         76.97        12.37 o
  -4  -4   6       1079.06       1113.25        73.86 o
  -3  -4   6        858.29        902.29        27.14 o
  -2  -4   6       3068.16       3051.28        61.01 o
  -1  -4   6         57.45         71.44         2.69 o
   0  -4   6        815.92        807.86        12.20 o
   1  -4   6        498.14        446.78         7.84 o
   2  -4   6        299.94        302.71        10.71 o
   3  -4   6         15.10         12.95         4.49 o
   4  -4   6        269.58        267.41        16.49 o
   5  -4   6        948.85        922.22        46.73 o
  -6  -3   6        378.01        449.43        26.11 o
  -5  -3   6         22.21         17.87         8.25 o
  -4  -3   6         58.56         52.51        12.52 o
  -3  -3   6       2375.83       2526.81        65.82 o
  -2  -3   6       1472.81       1611.09        32.38 o
  -1  -3   6         10.19         13.87         1.32 o
   0  -3   6        122.88        115.80         3.11 o
   1  -3   6       2148.08       2127.34        30.96 o
   2  -3   6        485.58        509.98        13.63 o
   3  -3   6       1313.81       1303.11        34.11 o
   4  -3   6        132.03        148.44        10.56 o
   5  -3   6         72.18         76.58         6.35 o
  -6  -2   6        152.28        159.43        13.74 o
  -5  -2   6         68.55         56.35         8.25 o
  -4  -2   6         80.71        100.23        12.65 o
  -3  -2   6        998.89       1126.01        31.79 o
  -2  -2   6       1235.76       1241.16        26.62 o
  -1  -2   6         23.48         24.24         1.51 o
   0  -2   6        279.10        276.08         6.54 o
   1  -2   6       2648.38       2714.54        43.04 o
   2  -2   6       2207.56       2226.23        47.24 o
   3  -2   6        627.61        702.86        20.77 o
   4  -2   6       1318.96       1329.13        39.05 o
   5  -2   6        250.16        246.63         9.26 o
   6  -2   6        822.16        769.66        39.86 o
  -6  -1   6          0.52          1.77         3.30 o
  -5  -1   6         18.48         13.74         5.50 o
  -4  -1   6         45.81         47.61         8.84 o
  -3  -1   6        560.24        535.13        15.72 o
  -2  -1   6        996.87        954.34        18.94 o
  -1  -1   6      16658.89      14985.39       228.25 o
   0  -1   6      12773.29      12157.64       222.02 o
   1  -1   6      10098.83       9972.41       162.68 o
   2  -1   6       8370.38       8445.59       172.90 o
   3  -1   6        375.84        364.92        12.60 o
   4  -1   6        380.02        351.73        11.87 o
   5  -1   6       1450.12       1426.03        34.68 o
   6  -1   6        276.90        254.26        17.87 o
  -6   0   6          3.01          5.36         2.83 o
  -5   0   6        144.84        140.36        10.17 o
  -4   0   6        745.48        770.64        34.79 o
  -3   0   6        451.49        484.79        13.83 o
  -2   0   6       3381.04       3214.21        60.28 o
  -1   0   6       1439.82       1458.78        23.90 o
   0   0   6       6974.83       6731.68       147.53 o
   1   0   6       6064.88       5603.71        88.15 o
   2   0   6       8626.50       8682.05       142.17 o
   3   0   6       2194.00       2146.98        58.34 o
   4   0   6        374.69        363.56        16.52 o
   5   0   6        369.83        413.57        13.22 o
   6   0   6        125.11        104.74         7.77 o
  -6   1   6         15.86         17.92         8.25 o
  -5   1   6         45.93         49.53         5.25 o
  -4   1   6       1678.04       1637.29        53.80 o
  -3   1   6       2706.46       2696.90        63.03 o
  -2   1   6       9965.04      10217.51       207.83 o
  -1   1   6      10969.05      10859.27       149.25 o
   0   1   6       1320.98       1300.84        21.35 o
   1   1   6       6470.28       6273.43       100.07 o
   2   1   6         45.61         44.96         3.34 o
   3   1   6       3671.45       3613.20       133.17 o
   4   1   6        808.07        794.45        29.63 o
   5   1   6        281.01        276.98        10.47 o
   6   1   6         78.57         80.04         8.93 o
  -6   2   6        270.36        293.82        22.68 o
  -5   2   6        655.33        653.11        21.89 o
  -4   2   6        473.96        483.43        20.99 o
  -3   2   6       1433.73       1389.65        39.47 o
  -2   2   6        622.04        628.16        13.22 o
  -1   2   6      17536.28      17149.37       246.66 o
   0   2   6        904.41        920.86        16.60 o
   1   2   6       4948.74       4814.43        85.32 o
   2   2   6        120.70        106.51         6.01 o
   3   2   6         14.92         27.27        10.09 o
   4   2   6          1.62         -1.37         5.50 o
   5   2   6         88.73         90.52        15.18 o
   6   2   6         22.47         16.49         5.50 o
  -6   3   6         97.86         80.46         7.77 o
  -5   3   6        829.47        844.10        23.32 o
  -4   3   6         15.97         16.49         5.83 o
  -3   3   6       3145.03       3039.97        62.69 o
  -2   3   6       1928.45       2091.13        40.77 o
  -1   3   6        767.43        823.03        14.77 o
   0   3   6        559.44        513.51         8.85 o
   1   3   6        233.78        219.85         6.56 o
   2   3   6        129.00        132.99         6.84 o
   3   3   6          4.47          4.12         3.41 o
   4   3   6         59.13         78.90        20.62 o
   5   3   6        248.57        243.33        20.07 o
   6   3   6         41.85         39.86         6.87 o
  -6   4   6         82.72         69.13         7.24 o
  -5   4   6         86.84         96.14         7.94 o
  -4   4   6         38.99         37.85         6.86 o
  -3   4   6        680.24        639.75        15.43 o
  -2   4   6        472.43        468.05        11.89 o
  -1   4   6        702.03        916.93        23.51 o
   0   4   6         65.79         90.14         3.61 o
   1   4   6        946.86       1027.15        20.33 o
   2   4   6         12.59          8.55         2.58 o
   3   4   6        244.51        285.50        19.76 o
   4   4   6          6.43          4.81         4.86 o
   5   4   6        428.90        417.05        14.45 o
  -6   5   6        265.99        294.28        14.58 o
  -5   5   6          1.20          0.88         3.38 o
  -4   5   6          1.84          4.12         5.50 o
  -3   5   6        520.06        488.74        12.62 o
  -2   5   6        338.09        349.53        10.86 o
  -1   5   6         89.35        133.03         5.68 o
   0   5   6         36.80         29.84         2.99 o
   1   5   6        292.38        286.07        10.15 o
   2   5   6         64.60         65.68         5.33 o
   3   5   6        986.52        942.56        24.95 o
   4   5   6         16.40         18.32         3.46 o
   5   5   6        740.50        807.11        30.08 o
  -6   6   6        112.22        134.82         8.75 o
  -5   6   6          5.58          7.43         2.62 o
  -4   6   6         52.51         33.89         7.56 o
  -3   6   6        346.81        334.19        10.03 o
  -2   6   6         83.76        102.84         5.82 o
  -1   6   6       2491.89       2733.10        50.37 o
   0   6   6          0.62         11.40         4.16 o
   1   6   6       4380.01       4117.30        88.84 o
   2   6   6        338.18        346.19        18.44 o
   3   6   6       1630.80       1666.09        38.97 o
   4   6   6        142.43        138.28         6.80 o
   5   6   6        152.83        169.55         9.19 o
  -6   7   6         42.11         56.35         6.87 o
  -5   7   6         58.02         54.62         6.24 o
  -4   7   6         32.29         47.16         6.26 o
  -3   7   6          7.55          8.70         2.61 o
  -2   7   6       1009.38       1037.17        24.70 o
  -1   7   6       1220.70       1144.01        25.61 o
   0   7   6        347.44        374.55        14.21 o
   1   7   6       2979.31       2898.81        77.29 o
   2   7   6       1340.61       1260.14        32.49 o
   3   7   6        252.96        245.30         7.85 o
   4   7   6        381.05        396.01        11.90 o
  -5   8   6         58.98         56.49         4.81 o
  -4   8   6        365.44        340.13        13.69 o
  -3   8   6       1446.68       1449.16        40.11 o
  -2   8   6        325.20        321.72         9.33 o
  -1   8   6       1077.20       1002.77        36.27 o
   0   8   6       1708.57       1675.39        96.21 o
   1   8   6         21.54         17.81         4.52 o
   2   8   6       3002.49       3055.69        62.36 o
   3   8   6         48.42         51.31         4.95 o
   4   8   6        249.42        259.86         9.46 o
  -5   9   6        218.00        222.65        15.12 o
  -4   9   6        292.28        276.32         8.62 o
  -3   9   6          0.57          5.96         2.08 o
  -2   9   6       1019.62       1036.35        30.07 o
  -1   9   6         12.97         11.00         5.50 o
   1   9   6        255.59        247.14        10.82 o
   2   9   6       1671.24       1716.42        31.73 o
   3   9   6        129.10        143.65         5.94 o
  -4  10   6        254.09        239.71         8.28 o
  -3  10   6        135.37        161.49         6.47 o
  -2  10   6        482.70        487.66        15.25 o
  -1  10   6        468.06        455.39        19.91 o
   0  10   6          1.60          4.47         2.24 o
   1  10   6        856.88        856.31        26.16 o
   2  10   6          9.23          8.25         1.94 o
   3  10   6          0.53          3.53         2.00 o
  -4  11   6        172.50        177.30        12.37 o
  -3  11   6        431.18        474.51        33.67 o
  -2  11   6        125.77        127.04         6.25 o
  -1  11   6        229.67        244.09         8.99 o
   0  11   6          9.70          5.50         3.89 o
   1  11   6        978.04        953.55        27.75 o
   2  11   6          0.59          0.34         2.06 o
  -2  12   6         61.10         54.10         3.64 o
  -1  12   6         64.35         56.57         4.45 o
   0  12   6        140.61        141.56         8.22 o
   1  12   6          7.90         10.80         6.11 o
   2  12   6          0.78          1.37         2.75 o
  -1  13   6         77.81         79.29         5.28 o
   0  13   6         21.13         28.86         5.50 o
  -1 -15   7          2.87          6.87         2.75 o
   0 -15   7        138.18        131.96         6.80 o
   1 -15   7        116.48         92.08         8.25 o
  -2 -14   7        110.77        114.17         5.81 o
  -1 -14   7          7.27          8.30         1.79 o
   0 -14   7         92.72        101.87         5.55 o
   1 -14   7        212.16        204.28         6.29 o
   2 -14   7         58.11         64.58         6.80 o
  -3 -13   7         85.84         76.63         4.45 o
  -2 -13   7        200.60        218.27         6.73 o
  -1 -13   7        388.10        355.50        12.31 o
   0 -13   7        129.09        136.71         6.41 o
   1 -13   7        383.61        392.62        13.19 o
   2 -13   7        255.23        258.42        10.25 o
   3 -13   7        610.18        534.63        28.18 o
  -4 -12   7        209.33        217.16        13.74 o
  -3 -12   7        117.55        122.63         4.74 o
  -2 -12   7         11.25         13.20         2.55 o
  -1 -12   7        658.25        692.71        16.94 o
   0 -12   7          1.36          1.12         2.58 o
   1 -12   7        108.31        121.71         8.89 o
   2 -12   7          3.33          5.66         1.88 o
   3 -12   7        229.76        212.63         7.00 o
  -4 -11   7          1.38          4.58         2.38 o
  -3 -11   7        189.82        211.32         6.65 o
  -2 -11   7          4.64          4.27         2.21 o
  -1 -11   7        258.97        246.60        12.52 o
   0 -11   7        239.37        223.82        10.69 o
   1 -11   7         89.95         80.99         5.59 o
   2 -11   7         71.31         85.98         4.62 o
   3 -11   7         26.75         29.73         6.36 o
   4 -11   7          5.83          0.00         2.75 o
  -4 -10   7        201.95        204.20         7.02 o
  -3 -10   7        543.86        565.69        12.00 o
  -2 -10   7        130.01        127.21         9.19 o
  -1 -10   7          4.18         11.00         8.25 o
   0 -10   7        277.73        285.99        11.95 o
   1 -10   7       1422.86       1460.59        41.21 o
   2 -10   7          3.59          3.38         2.11 o
   3 -10   7          5.62          2.75         2.29 o
   4 -10   7         84.35         85.57         6.87 o
  -5  -9   7         18.35         23.94        10.31 o
  -4  -9   7        119.45        132.65         6.11 o
  -3  -9   7        438.96        461.20        27.35 o
  -2  -9   7        665.26        615.19        41.23 o
  -1  -9   7         77.88         83.83         8.44 o
   0  -9   7        948.40       1012.60        21.69 o
   1  -9   7        209.52        202.85         7.71 o
   2  -9   7         30.83         29.55         2.95 o
   3  -9   7       1102.93       1096.71        41.29 o
   4  -9   7          0.06          0.00         6.87 o
  -5  -8   7         31.67         39.08         8.25 o
  -4  -8   7         18.77         19.93         4.17 o
  -3  -8   7         16.88         17.37         2.90 o
  -2  -8   7        111.59        121.30         8.48 o
  -1  -8   7       2590.22       2711.16        63.30 o
   0  -8   7         78.66         87.66         4.60 o
   1  -8   7        553.34        524.45        11.80 o
   2  -8   7         21.25         30.85         3.91 o
   3  -8   7        818.62        818.40        40.97 o
   4  -8   7        193.76        214.41        21.99 o
   5  -8   7        446.63        512.65        16.49 o
  -6  -7   7          0.21          1.37         4.12 o
  -5  -7   7          3.88         11.00         6.18 o
  -4  -7   7          3.84          6.05         2.75 o
  -3  -7   7        366.83        363.99        17.48 o
  -2  -7   7        725.70        734.38        23.13 o
  -1  -7   7        331.17        313.99         8.31 o
   0  -7   7        803.54        762.62        15.33 o
   1  -7   7       2716.70       2799.22        46.87 o
   2  -7   7       2837.15       2916.26        88.85 o
   3  -7   7        261.03        254.97        13.47 o
   4  -7   7        368.65        339.05        24.72 o
   5  -7   7         54.22         53.60         2.75 o
  -6  -6   7          1.35          0.00         4.12 o
  -5  -6   7        128.02        141.48         9.15 o
  -4  -6   7         94.13        100.80         7.77 o
  -3  -6   7        564.12        541.10        27.89 o
  -2  -6   7       1719.09       1720.47        37.02 o
  -1  -6   7       1392.16       1413.70        27.00 o
   0  -6   7       6834.16       6882.32       106.37 o
   1  -6   7       1826.67       1878.50        32.16 o
   2  -6   7       3843.69       3858.76       115.62 o
   3  -6   7          4.77          6.66         3.64 o
   4  -6   7       2422.11       2337.75        52.73 o
   5  -6   7        182.57        174.35         5.95 o
  -6  -5   7         49.69         56.35         8.25 o
  -5  -5   7         25.86         23.05         4.57 o
  -4  -5   7       1226.33       1084.50        46.67 o
  -3  -5   7        246.38        228.68        11.57 o
  -2  -5   7       5313.14       5319.07       104.60 o
  -1  -5   7          3.54          6.45         1.16 o
   0  -5   7       5169.74       4870.12        71.58 o
   1  -5   7        122.03        128.34         4.20 o
   2  -5   7       1003.42        988.74        26.92 o
   3  -5   7       1379.20       1448.79        37.04 o
   4  -5   7       1979.96       1957.10        66.97 o
   5  -5   7         95.16        107.41        12.36 o
  -6  -4   7        489.67        527.77        28.86 o
  -5  -4   7         22.47         20.24         3.69 o
  -4  -4   7       2073.69       1886.03        71.27 o
  -3  -4   7          5.35          8.67         2.68 o
  -2  -4   7       4824.46       4909.85        90.18 o
  -1  -4   7        121.75        112.01         3.27 o
   0  -4   7       2689.49       2736.91        35.16 o
   1  -4   7        345.34        344.84         7.08 o
   2  -4   7        231.14        271.62        11.45 o
   3  -4   7        797.30        771.31        20.08 o
   4  -4   7       1400.11       1423.82        49.99 o
   5  -4   7         78.25         59.10         9.62 o
  -6  -3   7        213.65        211.66        15.12 o
  -5  -3   7        222.11        214.41        17.87 o
  -4  -3   7        640.91        563.82        30.70 o
  -3  -3   7        119.57        108.19         6.77 o
  -2  -3   7        708.55        717.24        15.67 o
  -1  -3   7       1549.48       1438.51        20.74 o
   0  -3   7        305.40        294.38         6.32 o
   1  -3   7        401.65        397.88         7.66 o
   2  -3   7         21.05         21.63         3.17 o
   3  -3   7         63.02         64.44         5.60 o
   4  -3   7        210.92        222.99        12.23 o
   5  -3   7        116.61        109.95        12.37 o
  -6  -2   7          6.40          5.50         5.50 o
  -5  -2   7        202.82        202.04        15.12 o
  -4  -2   7         10.44          7.26         6.25 o
  -3  -2   7        179.77        161.24         7.91 o
  -2  -2   7        177.75        170.27         5.31 o
  -1  -2   7        749.99        749.83        11.73 o
   0  -2   7         32.89         39.94         1.85 o
   1  -2   7       2665.94       2982.25        51.93 o
   2  -2   7         88.17         70.38         7.10 o
   3  -2   7        164.67        152.33         8.22 o
   4  -2   7        663.22        644.80        20.60 o
   5  -2   7         24.43         27.14         9.96 o
   6  -2   7         98.71         74.22         8.25 o
  -6  -1   7        258.66        320.24        19.24 o
  -5  -1   7        293.76        291.37        19.24 o
  -4  -1   7        138.21        141.50        24.05 o
  -3  -1   7        116.69        142.44         8.91 o
  -2  -1   7         47.28         50.34         3.07 o
  -1  -1   7        905.27        912.09        12.83 o
   0  -1   7       1977.20       1960.93        31.21 o
   1  -1   7        280.35        285.35         8.44 o
   2  -1   7        175.89        136.84         5.99 o
   3  -1   7       1091.39       1039.62        34.23 o
   4  -1   7       1099.47       1094.47        31.72 o
   5  -1   7        209.22        226.39        10.25 o
   6  -1   7         84.71         76.97         9.62 o
  -6   0   7         10.78         13.74         5.50 o
  -5   0   7         11.92         10.31         3.89 o
  -4   0   7         16.87         11.00         4.49 o
  -3   0   7        650.61        709.76        18.96 o
  -2   0   7        786.85        787.08        23.61 o
  -1   0   7       2779.61       2700.98        37.82 o
   0   0   7       3572.46       3542.65        58.17 o
   1   0   7       1963.52       1935.34        30.74 o
   2   0   7       1098.09       1046.82        21.70 o
   3   0   7       3343.44       3178.41        87.22 o
   4   0   7        167.74        144.31        10.69 o
   5   0   7        403.02        405.61        15.03 o
   6   0   7          1.56          2.75         4.12 o
  -6   1   7         66.43         53.14        15.12 o
  -5   1   7        337.98        359.97        14.49 o
  -4   1   7          4.01         -0.92         3.69 o
  -3   1   7        496.06        494.18        16.42 o
  -2   1   7       1083.36       1148.13        22.46 o
  -1   1   7        878.42        738.49        12.10 o
   0   1   7       1771.63       1614.72        24.24 o
   1   1   7      13320.58      13262.51       219.58 o
   2   1   7        205.10        250.51         8.19 o
   3   1   7       1225.03       1073.45        56.35 o
   4   1   7        146.83        187.02        33.67 o
   5   1   7        120.00        122.94         8.18 o
   6   1   7        189.08        202.04        15.12 o
  -6   2   7         32.90         31.42         5.28 o
  -5   2   7        619.82        628.43        26.49 o
  -4   2   7        491.59        468.23        46.73 o
  -3   2   7       2996.44       2858.03        67.33 o
  -2   2   7        958.76       1084.78        21.46 o
  -1   2   7       1861.44       1888.76        29.37 o
   0   2   7         55.50         49.71         2.46 o
   1   2   7        649.58        627.52        14.01 o
   2   2   7       2529.74       2538.85        55.18 o
   3   2   7        801.60        731.12        31.12 o
   4   2   7        470.69        505.78        28.86 o
   5   2   7          3.37          6.80         3.04 o
   6   2   7         65.24         68.72         8.25 o
  -6   3   7         46.28         53.09         8.93 o
  -5   3   7        761.48        732.89        20.86 o
  -4   3   7       1739.21       1627.61        64.05 o
  -3   3   7         86.00         75.65         5.15 o
  -2   3   7       3021.51       3151.95        56.66 o
  -1   3   7       1127.68       1159.46        22.52 o
   0   3   7       4630.38       4880.75        80.32 o
   1   3   7        181.80        216.35         6.88 o
   2   3   7       3690.20       3798.88        88.78 o
   3   3   7          0.08          0.00         4.29 o
   4   3   7        389.58        397.20        24.74 o
   5   3   7         57.78         65.57         5.79 o
  -6   4   7        264.16        258.67        13.09 o
  -5   4   7        159.40        177.01        11.11 o
  -4   4   7       1891.28       1874.38        54.64 o
  -3   4   7         44.82         48.53         3.51 o
  -2   4   7       5564.65       5734.31       105.84 o
  -1   4   7       1786.00       2192.45        40.25 o
   0   4   7        475.98        419.03        10.97 o
   1   4   7        797.25        804.57        21.30 o
   2   4   7        381.74        366.50        13.62 o
   3   4   7        132.36        122.03         9.79 o
   4   4   7        112.25         99.36         9.30 o
   5   4   7        444.88        412.51        17.86 o
  -6   5   7        530.09        518.15        30.24 o
  -5   5   7        100.76        105.66         5.61 o
  -4   5   7       2092.74       2057.99        55.01 o
  -3   5   7        116.34        110.92         5.94 o
  -2   5   7        960.18        951.50        19.95 o
  -1   5   7        943.54       1046.94        22.97 o
   0   5   7         23.03         21.21         2.73 o
   1   5   7         56.00         62.81         4.90 o
   2   5   7          2.64          4.01         3.09 o
   3   5   7         44.66         41.21         4.45 o
   4   5   7         75.23         74.25         5.24 o
   5   5   7        181.03        182.80        15.12 o
  -5   6   7        246.93        270.07         9.00 o
  -4   6   7        317.87        296.15         9.66 o
  -3   6   7        177.02        180.21         6.51 o
  -2   6   7        244.41        253.26         8.57 o
  -1   6   7        295.27        281.00         9.74 o
   0   6   7         41.49         41.71         4.24 o
   1   6   7         82.86         90.66        10.71 o
   2   6   7       1608.14       1548.87        45.03 o
   3   6   7        524.38        529.88        17.42 o
   4   6   7          0.58          1.18         2.33 o
   5   6   7         21.46         27.49         5.50 o
  -5   7   7        298.37        310.92        10.49 o
  -4   7   7          0.87          2.45         2.33 o
  -3   7   7        700.99        694.83        18.18 o
  -2   7   7        243.58        224.41         9.81 o
  -1   7   7         79.92         70.46         6.11 o
   0   7   7        373.58        366.91        17.18 o
   1   7   7         14.77         24.75         5.83 o
   2   7   7        284.33        273.96        11.77 o
   3   7   7         21.83         21.80         2.93 o
   4   7   7        126.18        124.18         6.41 o
  -5   8   7         21.56         30.51         3.54 o
  -4   8   7         14.14          9.05         2.81 o
  -3   8   7        581.18        662.73        25.20 o
  -2   8   7        331.72        315.22        12.05 o
  -1   8   7        154.74        189.24        10.17 o
   1   8   7          2.86          1.77         3.30 o
   2   8   7         82.77         81.39         5.75 o
   3   8   7        110.59        121.04         7.43 o
   4   8   7        375.84        371.44        15.04 o
  -5   9   7          3.92          9.62         4.12 o
  -4   9   7        396.06        344.66        10.88 o
  -3   9   7         80.23         67.08         3.95 o
  -2   9   7        280.14        301.36         9.99 o
  -1   9   7       1133.90       1074.79        39.35 o
   0   9   7         25.26         16.49         6.87 o
   1   9   7        298.39        300.72        10.47 o
   2   9   7       1472.76       1432.95        39.23 o
   3   9   7        298.34        312.21         8.91 o
  -4  10   7          1.97          4.12         2.75 o
  -3  10   7        260.27        256.06         9.62 o
  -2  10   7         40.51         41.84         3.77 o
  -1  10   7        778.21        770.16        29.63 o
   0  10   7         76.92         57.27         6.26 o
   1  10   7       1296.70       1288.83        32.10 o
   2  10   7          0.03          0.43         1.93 o
   3  10   7         38.25         45.36         6.87 o
  -3  11   7       1218.64       1251.46        40.32 o
  -2  11   7          7.20          7.33         2.38 o
  -1  11   7        154.31        162.67         5.06 o
   0  11   7          0.22          2.06         2.92 o
   1  11   7         84.91         90.11        10.55 o
   2  11   7          4.45          0.55         2.29 o
  -2  12   7        191.17        199.33         7.14 o
  -1  12   7         70.67         85.41         6.80 o
   0  12   7         51.03         55.20        11.00 o
   1  12   7          7.01          6.68         1.24 o
  -1  13   7         51.22         39.86         4.12 o
  -1 -15   8          0.18          1.37         2.75 o
   1 -15   8        103.69        115.00         8.25 o
  -2 -14   8         86.88         96.21         9.62 o
  -1 -14   8         22.75         19.22         2.34 o
   0 -14   8        231.12        212.35         6.34 o
   1 -14   8        405.00        391.59        10.45 o
   2 -14   8        250.97        209.78        10.69 o
  -3 -13   8          1.67          0.27         2.29 o
  -2 -13   8         61.73         59.23         3.54 o
  -1 -13   8        246.18        233.77         9.69 o
   0 -13   8        304.70        318.84        10.30 o
   1 -13   8        491.39        503.43        13.62 o
   2 -13   8         35.86         38.35         5.80 o
   3 -13   8        273.08        275.71        12.63 o
  -4 -12   8          9.72         15.12         4.12 o
  -3 -12   8        325.65        333.71         8.27 o
  -2 -12   8         12.34         14.56         2.78 o
  -1 -12   8        785.21        856.85        20.13 o
   0 -12   8        882.85        844.59        19.40 o
   1 -12   8       1151.81       1140.67        31.21 o
   2 -12   8         50.82         48.51         5.60 o
   3 -12   8        174.35        156.74        12.00 o
  -4 -11   8        253.57        259.92         9.77 o
  -3 -11   8        613.90        658.10        14.41 o
  -2 -11   8        112.62        114.19         4.63 o
  -1 -11   8        516.13        506.07        16.95 o
   0 -11   8        176.29        185.60        11.68 o
   1 -11   8        194.61        213.25        10.32 o
   2 -11   8        391.29        404.75        11.04 o
   3 -11   8          1.66          1.03         2.24 o
  -4 -10   8        193.09        199.51         6.56 o
  -3 -10   8        680.24        662.90        16.69 o
  -2 -10   8       1150.24       1062.18        30.42 o
  -1 -10   8         16.90         15.12         9.62 o
   0 -10   8        717.84        726.48        26.10 o
   1 -10   8        311.10        309.48         9.64 o
   2 -10   8          6.97         10.50         2.58 o
   3 -10   8         82.87         77.32         8.51 o
   4 -10   8          1.23          0.00         2.75 o
  -5  -9   8         15.98         11.68         3.89 o
  -4  -9   8        144.10        163.36         7.54 o
  -3  -9   8        436.87        460.53        20.61 o
  -2  -9   8        783.15        711.86        33.24 o
  -1  -9   8        262.41        229.51        17.17 o
   0  -9   8         68.32         71.28         4.84 o
   1  -9   8         13.15         16.51         2.75 o
   2  -9   8        253.15        254.29         8.30 o
   3  -9   8          4.65          3.36         4.29 o
   4  -9   8          1.06         -4.12         5.50 o
  -5  -8   8         47.94         46.59         6.18 o
  -4  -8   8        230.26        245.11         9.52 o
  -3  -8   8          8.57          9.40         2.77 o
  -2  -8   8         80.86         84.92        10.62 o
  -1  -8   8        317.27        320.79        10.00 o
   0  -8   8        273.95        302.46         8.30 o
   1  -8   8        626.34        632.06        13.67 o
   2  -8   8          0.07          1.05         2.72 o
   3  -8   8       1045.15       1068.06        40.78 o
   4  -8   8        112.70        107.20        15.12 o
   5  -8   8        228.75        257.01         9.62 o
  -5  -7   8         56.83         72.72         6.60 o
  -4  -7   8         13.32         12.26         2.68 o
  -3  -7   8         39.48         37.03         4.17 o
  -2  -7   8        203.64        194.55         8.18 o
  -1  -7   8         15.44         18.99         2.06 o
   0  -7   8        173.87        172.68         5.80 o
   1  -7   8       2355.96       2567.44        43.56 o
   2  -7   8       1359.14       1344.88        45.82 o
   3  -7   8        509.26        561.57        18.69 o
   4  -7   8        845.66        783.29        30.92 o
   5  -7   8         65.15         52.23         2.75 o
  -6  -6   8          3.43          2.75         4.12 o
  -5  -6   8         21.19         18.12         4.29 o
  -4  -6   8          8.96          9.84         4.12 o
  -3  -6   8        223.91        229.68        12.37 o
  -2  -6   8         52.56         66.40         4.48 o
  -1  -6   8        573.07        602.33        11.94 o
   0  -6   8       3357.16       3292.44        55.17 o
   1  -6   8        233.80        283.75         7.20 o
   2  -6   8       1803.26       1833.19        51.55 o
   3  -6   8        356.13        388.84        17.22 o
   4  -6   8        981.66        905.43        22.07 o
   5  -6   8          6.72          2.75         1.62 o
  -6  -5   8          7.94          4.12         4.12 o
  -5  -5   8         24.02         25.65         4.57 o
  -4  -5   8        828.13        798.45        24.69 o
  -3  -5   8         35.97         40.36         4.57 o
  -2  -5   8        981.41        970.85        19.92 o
  -1  -5   8         46.09         47.89         2.88 o
   0  -5   8       2494.20       2409.84        36.88 o
   1  -5   8       1281.48       1437.52        25.98 o
   2  -5   8       2241.17       2318.14        57.25 o
   3  -5   8       3590.84       3684.38        96.92 o
   4  -5   8        150.78        139.42        12.37 o
   5  -5   8        258.32        259.24         8.47 o
  -6  -4   8        187.61        210.28        15.12 o
  -5  -4   8        270.97        283.57        12.88 o
  -4  -4   8       1427.92       1337.74        72.99 o
  -3  -4   8        227.35        212.56        10.93 o
  -2  -4   8        774.79        723.96        17.40 o
  -1  -4   8       2420.25       2341.42        34.57 o
   0  -4   8        693.27        707.98        11.41 o
   1  -4   8       3128.66       3062.78        51.36 o
   2  -4   8         15.06         16.12         3.38 o
   3  -4   8       2415.48       2395.07        52.03 o
   4  -4   8        133.55        129.59        10.17 o
   5  -4   8        355.58        373.84        23.36 o
  -5  -3   8       1335.06       1260.33        56.35 o
  -4  -3   8       1174.68       1109.01        54.16 o
  -3  -3   8       1787.24       1792.14        47.32 o
  -2  -3   8        320.76        374.53         9.56 o
  -1  -3   8       8891.82       8550.22       120.16 o
   0  -3   8       1384.04       1337.48        19.36 o
   1  -3   8       6288.81       6182.34        90.73 o
   2  -3   8        734.22        772.07        24.58 o
   3  -3   8        278.01        258.93        11.25 o
   4  -3   8        154.62        150.54         8.97 o
   5  -3   8         58.04         67.35         9.62 o
  -6  -2   8          6.38          1.37         4.12 o
  -5  -2   8        797.03        791.65        39.86 o
  -4  -2   8        857.02        819.86        92.77 o
  -3  -2   8       5262.94       5258.70       104.40 o
  -2  -2   8        674.41        627.61        14.05 o
  -1  -2   8       1266.15       1286.18        18.35 o
   0  -2   8        138.81        123.86         3.17 o
   1  -2   8        121.82        163.64         4.94 o
   2  -2   8       2425.23       2561.74        55.51 o
   3  -2   8        794.57        732.22        20.13 o
   4  -2   8         80.79         67.74         6.05 o
   5  -2   8        210.81        205.12        11.66 o
   6  -2   8        404.47        368.34        20.62 o
  -6  -1   8         95.27         94.83        11.00 o
  -5  -1   8        429.18        470.05        27.49 o
  -4  -1   8        856.49        794.73        37.46 o
  -3  -1   8       1949.86       1933.06        41.54 o
  -2  -1   8       3607.26       3676.53        63.00 o
  -1  -1   8       1254.88       1398.77        19.06 o
   0  -1   8       4467.39       4611.40        65.89 o
   1  -1   8        898.74        918.08        19.81 o
   2  -1   8       1197.12       1279.93        27.93 o
   3  -1   8         40.33         48.09         6.82 o
   4  -1   8        428.39        404.37        19.93 o
   5  -1   8         65.86         62.29         5.79 o
   6  -1   8        229.27        175.92        12.37 o
  -6   0   8         73.90         72.84         9.62 o
  -5   0   8        155.16        140.94        10.17 o
  -4   0   8        866.89        812.97        35.98 o
  -3   0   8        498.48        529.29        16.56 o
  -2   0   8         72.03         63.92         3.75 o
  -1   0   8       1080.47       1142.83        18.40 o
   0   0   8        960.80       1090.01        19.09 o
   1   0   8        442.38        551.62        11.08 o
   2   0   8       2153.07       2111.14        43.62 o
   3   0   8        737.43        663.19        27.68 o
   4   0   8        758.93        731.14        28.66 o
   5   0   8        838.98        801.73        24.57 o
   6   0   8          0.49          0.00         4.12 o
  -6   1   8        402.42        436.84        18.93 o
  -5   1   8         21.01         23.95         5.28 o
  -4   1   8        391.63        375.11        20.34 o
  -3   1   8         47.75         37.97         4.46 o
  -2   1   8        232.07        252.55         7.31 o
  -1   1   8         11.91         17.01         3.59 o
   0   1   8        881.25        954.86        17.08 o
   1   1   8       2301.02       2243.60        37.39 o
   2   1   8         32.39         34.43         3.70 o
   3   1   8       1056.81        799.90        61.85 o
   4   1   8        210.49        216.03        13.09 o
   5   1   8        747.21        698.99        33.55 o
  -6   2   8          1.75          9.62         3.89 o
  -5   2   8         15.56         13.40         2.59 o
  -4   2   8         20.57         17.23         5.83 o
  -3   2   8       1019.13       1026.06        25.24 o
  -2   2   8        232.52        267.55         8.35 o
  -1   2   8        207.04        199.22         5.60 o
   0   2   8         80.51        100.45         4.37 o
   1   2   8        954.78        852.89        22.39 o
   2   2   8       1639.32       1550.19        35.82 o
   3   2   8        867.95        909.85        63.22 o
   4   2   8       1419.56       1529.71        71.47 o
   5   2   8          0.74          2.75         4.54 o
  -6   3   8         47.53         38.47         6.87 o
  -5   3   8         83.80         91.06         6.56 o
  -4   3   8        296.77        291.57        10.88 o
  -3   3   8       1489.67       1471.35        28.81 o
  -2   3   8        513.24        474.64        12.32 o
  -1   3   8        108.88         92.28         4.74 o
   0   3   8       7103.11       7335.80       119.65 o
   1   3   8         81.63        104.73         5.74 o
   2   3   8       2821.09       2698.04        59.19 o
   3   3   8         28.85         31.97         4.29 o
   4   3   8       3365.50       3090.70       219.22 o
   5   3   8         34.41         25.22         6.18 o
  -6   4   8         46.16         43.76         5.28 o
  -5   4   8         35.68         28.52         3.54 o
  -4   4   8       1292.56       1237.18        30.20 o
  -3   4   8          1.82          1.89         1.91 o
  -2   4   8       2444.03       2483.92        45.46 o
  -1   4   8        433.41        513.86        12.12 o
   0   4   8       8990.82       9004.36       168.45 o
   1   4   8         37.36         48.27         3.84 o
   2   4   8        481.63        443.81        14.42 o
   3   4   8       1150.43       1096.71        28.32 o
   4   4   8         73.97         66.19         9.12 o
   5   4   8         27.21         30.60         4.29 o
  -6   5   8         49.86         46.73         6.87 o
  -5   5   8         40.22         40.32         3.80 o
  -4   5   8       5799.72       5570.09       102.09 o
  -3   5   8         48.43         58.56         4.83 o
  -2   5   8       1283.57       1311.53        27.83 o
  -1   5   8        531.65        536.37        13.89 o
   0   5   8       1200.92       1264.33        34.01 o
   1   5   8       1457.64       1370.77        30.78 o
   2   5   8       1623.81       1606.69        57.66 o
   3   5   8        694.36        748.14        27.16 o
   4   5   8         51.57         48.89         4.76 o
   5   5   8         52.99         49.48         6.87 o
  -5   6   8        123.36        123.06         5.61 o
  -4   6   8        180.74        199.43         7.32 o
  -3   6   8        514.79        521.43        13.07 o
  -2   6   8       1126.51       1103.63        39.13 o
  -1   6   8       3779.11       3781.07        83.22 o
   0   6   8         23.42         27.49         5.25 o
   1   6   8          3.16          5.96         4.76 o
   2   6   8          0.16          0.79         2.29 o
   3   6   8          2.38          5.80         2.25 o
   4   6   8         15.33         11.49         2.97 o
  -5   7   8        169.06        161.75         7.88 o
  -4   7   8        874.66        894.87        24.56 o
  -3   7   8        117.93        129.42         7.67 o
  -2   7   8         58.51         56.90         4.98 o
  -1   7   8        183.39        236.27        17.49 o
   0   7   8        845.47        798.53        52.23 o
   1   7   8         18.14         15.87        10.31 o
   2   7   8        360.61        349.76        11.43 o
   3   7   8         80.83         87.88         5.95 o
   4   7   8        188.83        176.43        22.68 o
  -5   8   8        306.07        291.37        17.87 o
  -4   8   8          0.18          2.20         1.83 o
  -3   8   8          3.33          3.11         1.97 o
  -2   8   8         77.61         86.10         6.47 o
  -1   8   8         48.78         45.36         9.62 o
   1   8   8         17.85         19.80         3.97 o
   2   8   8        218.55        216.32         5.53 o
   3   8   8        554.17        622.34        15.64 o
   4   8   8         58.25         42.61         5.50 o
  -4   9   8          3.39          4.40         2.29 o
  -3   9   8        242.87        258.29         9.46 o
  -2   9   8         26.23         23.33         3.57 o
  -1   9   8        112.58        112.52         9.72 o
   0   9   8         10.30         17.87         6.87 o
   1   9   8       1252.52       1216.21        31.09 o
   2   9   8        240.51        228.06         7.38 o
   3   9   8        344.89        388.68        13.19 o
  -3  10   8        168.55        165.56         6.47 o
  -2  10   8        366.25        355.69        10.69 o
  -1  10   8       1891.42       1772.41        60.73 o
   0  10   8        107.55         98.96        12.37 o
   1  10   8        747.76        751.00        25.73 o
   2  10   8         52.38         55.14         3.28 o
  -2  11   8          3.93          4.12         2.29 o
  -1  11   8        900.89        801.82        21.16 o
   0  11   8        210.42        192.42        10.17 o
   1  11   8         50.94         55.02         3.55 o
   2  11   8        122.98        114.08         8.25 o
  -2  12   8         70.62         76.97         5.50 o
  -1  12   8        162.33        164.93         8.22 o
   0  12   8        188.45        174.46         6.86 o
   0 -15   9          2.96          1.37         2.75 o
  -2 -14   9          4.56          5.50         2.92 o
  -1 -14   9          5.05          4.37         1.65 o
   0 -14   9         53.95         85.21         9.62 o
   1 -14   9         26.66         23.57         3.73 o
   2 -14   9        151.52        166.30        12.37 o
  -3 -13   9         19.83         22.08         3.89 o
  -2 -13   9          3.59          3.85         1.84 o
  -1 -13   9        143.28        134.12         7.28 o
   0 -13   9          3.12          5.09         2.83 o
   1 -13   9        275.54        303.32         9.18 o
   2 -13   9         13.92         14.38         2.83 o
   3 -13   9         70.70         57.72         6.87 o
  -3 -12   9        450.21        413.73        10.96 o
  -2 -12   9         19.88         23.62         2.89 o
  -1 -12   9        301.86        295.27         8.82 o
   0 -12   9         37.34         33.08         3.38 o
   1 -12   9        302.56        344.86        13.26 o
   2 -12   9        310.65        322.25        10.76 o
   3 -12   9        152.72        136.83         5.59 o
  -4 -11   9         65.06         72.39         6.58 o
  -3 -11   9        167.42        176.72         5.08 o
  -2 -11   9        402.79        410.79        12.41 o
  -1 -11   9        407.69        388.67        14.35 o
   0 -11   9         57.80         56.06         8.25 o
   1 -11   9         10.58          9.62         3.30 o
   2 -11   9        285.53        319.59        11.04 o
   3 -11   9         83.60         73.91         5.15 o
  -4 -10   9        110.28        128.43         6.15 o
  -3 -10   9          6.68          8.49         2.66 o
  -2 -10   9        331.23        322.65        11.01 o
  -1 -10   9          2.51          5.50         6.87 o
   0 -10   9        353.69        359.92        24.66 o
   1 -10   9        251.11        250.02         8.88 o
   2 -10   9        270.37        307.41        16.30 o
   3 -10   9          2.69          6.65         2.86 o
   4 -10   9         47.07         48.10         5.50 o
  -5  -9   9          8.11          8.44         3.44 o
  -4  -9   9        440.51        495.69        13.86 o
  -3  -9   9       3334.57       3287.72        73.60 o
  -2  -9   9       1368.24       1304.89        54.53 o
  -1  -9   9        275.71        284.86        22.44 o
   0  -9   9        589.22        570.92        15.51 o
   1  -9   9        571.51        571.19        16.58 o
   2  -9   9          0.55          4.47         3.97 o
   3  -9   9        241.85        290.42        10.81 o
   4  -9   9         64.79         64.60        11.00 o
  -5  -8   9         66.19         73.75         4.63 o
  -4  -8   9         65.50         70.21         4.54 o
  -3  -8   9        364.09        379.72        14.34 o
  -2  -8   9       1026.16        998.09        28.77 o
  -1  -8   9        615.16        631.10        17.75 o
   0  -8   9        164.50        148.23         6.13 o
   1  -8   9         65.18         83.06         4.59 o
   2  -8   9        289.61        293.75        13.49 o
   3  -8   9        183.01        202.19        15.81 o
   4  -8   9          7.33          6.87         6.87 o
  -5  -7   9        223.14        262.87         9.17 o
  -4  -7   9          8.75         10.11         2.41 o
  -3  -7   9        628.41        626.97        17.49 o
  -2  -7   9        121.30        110.64         6.92 o
  -1  -7   9         58.05         56.76         3.53 o
   0  -7   9        118.63        120.59         5.24 o
   1  -7   9        239.68        257.84         9.16 o
   2  -7   9         69.66         83.35         9.09 o
   3  -7   9        110.18        122.66        16.77 o
   4  -7   9       1488.56       1390.89        72.84 o
   5  -7   9          2.37          0.00         1.37 o
  -5  -6   9          0.93          4.71         3.30 o
  -4  -6   9        269.84        266.01        15.70 o
  -3  -6   9         48.13         56.80         8.93 o
  -2  -6   9        141.41        158.08         7.63 o
  -1  -6   9        103.19        111.78         4.57 o
   0  -6   9       2189.02       2240.87        38.93 o
   1  -6   9        205.05        232.48         7.35 o
   2  -6   9       1524.33       1563.19        46.09 o
   3  -6   9       1021.96       1111.77        40.52 o
   4  -6   9         44.51         40.96         6.26 o
   5  -6   9        347.49        354.46        12.37 o
  -5  -5   9         15.22         16.49         4.12 o
  -4  -5   9        384.95        403.06        16.01 o
  -3  -5   9         47.14         47.51         6.55 o
  -2  -5   9        546.75        514.50        12.37 o
  -1  -5   9          4.37          4.91         1.27 o
   0  -5   9       2536.12       2523.42        38.78 o
   1  -5   9        545.63        515.85        10.72 o
   2  -5   9       1787.97       1881.82        53.50 o
   3  -5   9       1746.82       1868.08        51.04 o
   4  -5   9         30.54         30.16         5.59 o
   5  -5   9        586.17        549.06        16.49 o
  -5  -4   9         40.81         24.74         5.50 o
  -4  -4   9        543.14        475.03        17.03 o
  -3  -4   9        426.48        458.26        17.37 o
  -2  -4   9       4339.39       4133.59        75.98 o
  -1  -4   9       5395.40       5489.62        82.42 o
   0  -4   9       1070.87       1168.09        18.47 o
   1  -4   9       5120.00       5047.96        87.12 o
   2  -4   9          4.31          7.23         2.80 o
   3  -4   9        337.71        330.91        13.55 o
   4  -4   9        818.21        858.81        32.55 o
   5  -4   9        637.48        608.86        32.99 o
  -5  -3   9        255.11        255.64        15.12 o
  -4  -3   9         43.02         48.47         7.56 o
  -3  -3   9       1678.11       1603.73        35.95 o
  -2  -3   9        364.68        393.40        10.24 o
  -1  -3   9       3899.94       3821.74        53.22 o
   0  -3   9       2056.54       2074.76        30.87 o
   1  -3   9      10101.56       9695.11       156.18 o
   2  -3   9       1208.87       1213.78        63.68 o
   3  -3   9       1291.52       1239.98        79.11 o
   4  -3   9       1388.48       1393.77        39.37 o
   5  -3   9         12.33         11.00         5.50 o
  -6  -2   9          1.56          0.00         4.12 o
  -5  -2   9        789.95        763.51        26.71 o
  -4  -2   9        139.49        138.07        15.81 o
  -3  -2   9       5323.20       5382.42       107.58 o
  -2  -2   9       5824.71       5836.98       105.51 o
  -1  -2   9       1463.26       1301.87        19.52 o
   0  -2   9       4229.98       4336.11        61.66 o
   1  -2   9       2818.19       2814.47        51.01 o
   2  -2   9       3630.38       3397.62        65.47 o
   3  -2   9        383.82        334.48        36.08 o
   4  -2   9        259.08        276.91        11.62 o
   5  -2   9         33.69         39.86         8.25 o
  -6  -1   9         91.80         82.46         9.62 o
  -5  -1   9        786.76        788.91        41.23 o
  -4  -1   9        706.88        656.57        28.36 o
  -3  -1   9       1359.08       1357.78        31.19 o
  -2  -1   9       7716.52       7659.85       195.78 o
  -1  -1   9        537.64        596.17        10.17 o
   0  -1   9       5136.60       5335.89        79.85 o
   1  -1   9         12.58         24.50         2.57 o
   2  -1   9        130.77        142.96         7.03 o
   3  -1   9         88.39        107.61        28.18 o
   4  -1   9        315.73        347.65        16.99 o
   5  -1   9        121.05        121.09         9.72 o
  -6   0   9        419.96        393.08        23.36 o
  -5   0   9         20.73         15.27         4.81 o
  -4   0   9       1370.98       1393.14        68.72 o
  -3   0   9         78.13         90.77         6.04 o
  -2   0   9        387.71        392.06         9.61 o
  -1   0   9        264.74        265.73         6.23 o
   0   0   9        579.44        507.69        10.41 o
   1   0   9         10.01         16.41         2.24 o
   2   0   9          1.07          2.39         2.97 o
   3   0   9        200.69        173.13        30.24 o
   4   0   9        942.89        907.07        33.97 o
   5   0   9         82.51         84.49        14.73 o
  -6   1   9          3.24          3.44         3.89 o
  -5   1   9          4.72          3.34         3.38 o
  -4   1   9       1262.43       1332.64        38.92 o
  -3   1   9         88.99         92.80         5.61 o
  -2   1   9       1525.27       1697.93        36.30 o
  -1   1   9        734.16        853.90        15.17 o
   0   1   9       1550.70       1731.31        29.47 o
   1   1   9          1.51          0.20         1.42 o
   2   1   9         25.46         23.64         3.90 o
   4   1   9        553.98        524.94        18.47 o
   5   1   9         74.10         61.29         5.55 o
  -6   2   9         99.42         76.70         7.24 o
  -5   2   9          4.28          2.43         3.22 o
  -4   2   9        418.35        422.10        10.98 o
  -3   2   9         91.41        106.41         5.51 o
  -2   2   9        189.44        228.54         7.78 o
  -1   2   9        224.83        227.84         6.90 o
   0   2   9        564.13        553.65        12.97 o
   1   2   9        412.44        410.57        14.45 o
   2   2   9       1513.05       1625.54        40.80 o
   3   2   9          7.40          8.25         5.50 o
   4   2   9       1928.33       1741.39        80.40 o
   5   2   9         85.09         73.10         5.25 o
  -6   3   9         22.32         20.89         4.81 o
  -5   3   9         23.44         19.93         3.58 o
  -4   3   9         59.44         61.10         4.02 o
  -3   3   9        316.10        303.37         9.29 o
  -2   3   9       2198.53       2238.82        41.41 o
  -1   3   9          1.17          4.66         1.65 o
   0   3   9       5831.37       6021.01        99.34 o
   1   3   9          3.48         12.61         2.66 o
   2   3   9       3149.28       2903.27        70.71 o
   3   3   9          5.98          4.12         3.30 o
   4   3   9        505.51        511.37        21.72 o
   5   3   9         87.68         98.18         7.24 o
  -6   4   9         36.05         39.86         6.87 o
  -5   4   9          1.99          7.82         4.24 o
  -4   4   9          1.96         -0.15         2.25 o
  -3   4   9        537.23        512.67        12.89 o
  -2   4   9       1591.45       1439.07        32.95 o
  -1   4   9        125.03        148.59         6.86 o
   0   4   9       6373.77       6316.18       110.54 o
   1   4   9       2980.95       2754.22        57.64 o
   2   4   9       1481.32       1397.83        48.88 o
   3   4   9        378.59        358.72        20.62 o
   4   4   9        228.13        204.46         8.99 o
   5   4   9       1057.72        968.95        48.10 o
  -5   5   9        145.60        133.71         6.34 o
  -4   5   9        802.07        798.16        18.69 o
  -3   5   9        271.18        259.42         6.92 o
  -2   5   9       2822.57       2786.72        58.05 o
  -1   5   9       2892.44       2839.29        55.79 o
   0   5   9        120.28        117.13         7.70 o
   1   5   9       2857.69       2680.60        83.78 o
   2   5   9        138.45        138.39         7.00 o
   3   5   9        728.34        738.51        21.51 o
   4   5   9         60.24         61.26         4.76 o
  -5   6   9        277.77        239.99         8.84 o
  -4   6   9        583.39        492.74        13.90 o
  -3   6   9       1099.58       1128.15        24.69 o
  -2   6   9         25.08         29.56         4.63 o
  -1   6   9       2782.68       2702.39        81.99 o
   0   6   9         23.03         18.55         5.83 o
   1   6   9       3204.49       3090.27        80.24 o
   2   6   9        571.20        592.16        16.78 o
   3   6   9        187.35        196.91        11.42 o
   4   6   9         76.82         85.43         6.87 o
  -5   7   9        374.17        361.47        21.99 o
  -4   7   9         33.93         38.54         3.81 o
  -3   7   9        302.94        350.98         9.54 o
  -2   7   9        145.02        162.17        10.04 o
  -1   7   9        111.02        134.69        15.12 o
   1   7   9        119.22        125.59         8.18 o
   2   7   9        336.57        316.22         7.62 o
   3   7   9        189.28        213.71         8.18 o
   4   7   9         33.35         28.86         5.50 o
  -4   8   9        300.49        291.21        12.37 o
  -3   8   9       1059.22       1143.02        27.85 o
  -2   8   9        118.96        127.98         8.71 o
  -1   8   9        157.29        170.43        16.49 o
   0   8   9       1493.35       1391.45        50.04 o
   1   8   9          0.25         -0.22         2.88 o
   2   8   9          4.00          3.78         2.00 o
   3   8   9          9.13         11.85         2.11 o
  -4   9   9        129.53        134.69         9.62 o
  -3   9   9          1.25          3.67         3.46 o
  -2   9   9         84.22         76.60         7.74 o
  -1   9   9         67.51         59.90         6.87 o
   0   9   9          7.66          6.87         3.89 o
   1   9   9         16.63         15.65         3.04 o
   2   9   9         68.88         72.09         4.61 o
   3   9   9        178.69        184.17        12.37 o
  -3  10   9         10.85          9.28         2.00 o
  -2  10   9        181.80        191.77        19.93 o
  -1  10   9         86.34         86.32         5.63 o
   0  10   9        208.44        196.85        11.14 o
   1  10   9         27.04         32.96         5.15 o
   2  10   9          3.92          4.12         2.00 o
  -2  11   9          0.85          1.65         2.29 o
  -1  11   9         21.53         24.51         4.29 o
   0  11   9        120.28        115.75         6.05 o
   1  11   9        134.05        150.01         7.77 o
  -1  12   9        102.78         76.97         6.87 o
   0 -15  10         50.51         54.98         4.12 o
  -2 -14  10         26.81         27.22         4.81 o
  -1 -14  10          0.00          1.18         2.00 o
   0 -14  10         61.44         66.96         5.28 o
   1 -14  10         17.98         21.33         6.18 o
   2 -14  10         12.35         12.37         4.12 o
  -3 -13  10          4.38          1.37         4.12 o
  -2 -13  10         58.76         65.00         3.67 o
  -1 -13  10         81.55         89.08         6.80 o
   0 -13  10        204.12        193.37        12.86 o
   1 -13  10          0.62         -1.07         1.80 o
   2 -13  10          0.05          3.57         2.75 o
   3 -13  10         82.50         79.72         8.25 o
  -3 -12  10        259.89        195.65         7.03 o
  -2 -12  10          6.03          7.30         2.29 o
  -1 -12  10        410.89        420.98        12.25 o
   0 -12  10        348.05        353.31         9.42 o
   1 -12  10        129.93        127.99         6.77 o
   2 -12  10        199.09        211.25         9.49 o
   3 -12  10         26.56         22.17         2.58 o
  -4 -11  10          1.42          4.32         2.00 o
  -3 -11  10         71.89         71.48         3.36 o
  -2 -11  10        501.90        504.50        14.49 o
  -1 -11  10        161.52        159.83         9.90 o
   0 -11  10         37.61         31.60         6.87 o
   1 -11  10        126.12        136.30         6.77 o
   2 -11  10        706.29        773.98        38.18 o
   3 -11  10          6.47         13.34         3.33 o
  -4 -10  10        117.00        132.84         4.90 o
  -3 -10  10        274.92        258.78         9.55 o
  -2 -10  10        115.54        118.21         6.87 o
  -1 -10  10         27.13         27.49         5.50 o
   0 -10  10       1424.17       1331.95        54.98 o
   1 -10  10        895.00        896.40        35.89 o
   2 -10  10        359.85        329.79        16.27 o
   3 -10  10          9.50          8.39         2.31 o
   4 -10  10         23.29         21.99         4.12 o
  -5  -9  10          9.08          6.18         2.92 o
  -4  -9  10        197.81        213.62         7.64 o
  -3  -9  10         98.85         95.26         6.07 o
  -2  -9  10        914.65        885.87        30.92 o
  -1  -9  10        925.71        914.14        40.82 o
   0  -9  10       1225.00       1166.29        29.90 o
   1  -9  10       1161.56       1119.90        34.66 o
   2  -9  10         89.97         88.16         5.44 o
   3  -9  10       2876.05       2882.77        74.78 o
  -5  -8  10        142.82        156.99         6.58 o
  -4  -8  10        232.29        272.21         8.89 o
  -3  -8  10       1376.23       1410.57        38.53 o
  -2  -8  10         27.46         27.11         4.46 o
  -1  -8  10       1935.71       1928.89        60.03 o
   0  -8  10          2.40          6.12         2.33 o
   1  -8  10       1035.20       1002.54        21.30 o
   2  -8  10        138.39        163.04         6.32 o
   3  -8  10       1158.17       1211.03        45.18 o
   4  -8  10         59.58         54.98        11.00 o
  -5  -7  10        420.75        441.88        16.52 o
  -4  -7  10         51.87         46.10         4.19 o
  -3  -7  10       1934.85       1953.14        45.85 o
  -2  -7  10        115.57        136.72         9.00 o
  -1  -7  10       1540.95       1568.74        33.95 o
   0  -7  10          8.02         11.57         2.26 o
   1  -7  10        168.36        169.48        12.09 o
   2  -7  10        677.37        754.96        30.07 o
   3  -7  10        951.59       1027.35        31.72 o
   4  -7  10         75.21         81.09        12.37 o
  -5  -6  10        609.73        594.00        21.38 o
  -4  -6  10          5.73          7.33         2.38 o
  -3  -6  10        255.83        208.79        10.17 o
  -2  -6  10        587.47        562.86        18.25 o
  -1  -6  10         92.80         76.04         3.91 o
   0  -6  10        403.02        397.18        10.26 o
   1  -6  10          0.76          1.88         1.49 o
   2  -6  10        171.82        188.57        12.28 o
   3  -6  10         92.57         96.36         8.40 o
   4  -6  10          0.78         -2.75         5.50 o
   5  -6  10          4.13          3.30         1.37 o
  -5  -5  10          0.87          1.37         4.12 o
  -4  -5  10         77.24         86.34         6.74 o
  -3  -5  10        151.67        134.82        13.61 o
  -2  -5  10        296.66        306.49        10.18 o
  -1  -5  10         41.64         50.34         3.18 o
   0  -5  10       1522.53       1587.91        27.93 o
   1  -5  10         61.77         55.93         3.54 o
   2  -5  10          9.51         15.91         4.17 o
   3  -5  10         37.51         36.97         4.66 o
   4  -5  10         30.26         25.47         5.28 o
   5  -5  10        270.51        275.19         8.47 o
  -5  -4  10          1.61         -1.37         2.75 o
  -4  -4  10        187.52        177.22        15.12 o
  -3  -4  10          2.84          7.43         2.69 o
  -2  -4  10        166.27        196.05        11.20 o
  -1  -4  10        667.28        661.86        12.61 o
   0  -4  10         46.61         48.08         2.60 o
   1  -4  10         21.93         20.83         2.58 o
   2  -4  10         31.70         34.64         6.66 o
   3  -4  10       2761.03       2845.01       133.32 o
   4  -4  10         91.70         94.07        10.31 o
   5  -4  10        320.69        294.12        19.24 o
  -5  -3  10         28.94         27.49         5.50 o
  -4  -3  10          0.42         -1.54         2.35 o
  -3  -3  10        184.21        174.54         9.00 o
  -2  -3  10       1477.01       1439.98        38.47 o
  -1  -3  10       2629.56       2648.23        38.07 o
   0  -3  10         82.51         78.02         3.49 o
   1  -3  10       2183.99       2051.84        36.13 o
   2  -3  10       1826.83       1701.10        42.04 o
   3  -3  10        321.58        298.68        10.62 o
   4  -3  10         82.96         75.42         7.77 o
   5  -3  10        181.07        184.17        15.12 o
  -6  -2  10         49.32         42.61         6.87 o
  -5  -2  10         15.34         21.33         6.18 o
  -4  -2  10        120.95        124.31        10.52 o
  -3  -2  10        975.35        977.31        21.85 o
  -2  -2  10        222.01        301.79         8.89 o
  -1  -2  10       2307.35       2177.71        36.50 o
   0  -2  10       9313.56       9533.10       139.84 o
   1  -2  10       1352.94       1340.80        26.77 o
   2  -2  10       1660.50       1490.97        31.76 o
   3  -2  10        265.93        230.57        11.37 o
   4  -2  10        671.22        757.60        29.16 o
   5  -2  10        170.33        181.42        15.12 o
  -6  -1  10        189.71        224.03        16.49 o
  -5  -1  10        162.12        156.42         9.57 o
  -4  -1  10       1130.03       1065.25        37.67 o
  -3  -1  10          1.31          3.90         2.30 o
  -2  -1  10       2096.56       2109.82        41.41 o
  -1  -1  10         96.84         92.72         4.10 o
   0  -1  10        676.24        635.03        15.50 o
   1  -1  10        222.53        203.07         8.73 o
   2  -1  10       1770.43       1695.86        42.38 o
   3  -1  10         84.21         89.72         9.36 o
   4  -1  10          7.48          5.96         4.29 o
  -6   0  10        255.38        230.90        16.49 o
  -5   0  10        169.45        185.67         9.48 o
  -4   0  10        359.57        353.38        12.31 o
  -3   0  10        435.29        457.91        13.00 o
  -2   0  10       2973.36       2979.38        51.79 o
  -1   0  10        543.37        517.09        11.08 o
   0   0  10          6.38          4.22         1.65 o
   1   0  10       4271.36       4492.32        80.32 o
   2   0  10         74.23         76.48         6.30 o
   3   0  10        760.51        606.03        26.68 o
   4   0  10          4.57          8.25         4.86 o
   5   0  10         17.13         13.34         6.06 o
  -6   1  10        308.79        283.10        20.62 o
  -5   1  10        407.91        433.09        16.35 o
  -4   1  10        282.62        287.50        11.20 o
  -3   1  10       2349.14       2462.95        46.36 o
  -2   1  10       1288.36       1364.68        34.00 o
  -1   1  10        441.41        389.11         8.74 o
   0   1  10         55.79         65.44         3.67 o
   1   1  10          4.41          5.64         1.94 o
   2   1  10         93.65         80.57         8.58 o
   3   1  10         99.55        105.83        12.37 o
   4   1  10        849.72        708.43        22.98 o
   5   1  10         72.45         47.46        12.37 o
  -6   2  10         89.86         79.36         7.24 o
  -5   2  10        983.61        968.96        40.17 o
  -4   2  10        163.73        162.27         8.79 o
  -3   2  10        460.67        410.49        11.26 o
  -2   2  10          2.41          5.12         1.96 o
  -1   2  10         54.54         52.59         3.57 o
   0   2  10         61.67         60.62         3.80 o
   1   2  10         15.41          9.15         2.57 o
   2   2  10         28.90         29.80         5.24 o
   3   2  10        350.45        326.29        14.07 o
   4   2  10        116.47         98.20         9.54 o
   5   2  10         28.73         32.99         6.87 o
  -6   3  10         32.53         26.11         6.87 o
  -5   3  10        288.65        263.76        10.17 o
  -4   3  10        110.33        110.79         4.96 o
  -3   3  10        314.29        333.16         9.88 o
  -2   3  10        309.21        280.87         8.70 o
  -1   3  10        140.28        149.74         6.47 o
   0   3  10         62.58         62.40         4.53 o
   1   3  10       1217.58       1261.64        30.21 o
   2   3  10       2235.02       2156.26        71.11 o
   3   3  10        103.34        105.62        10.31 o
   4   3  10        403.68        407.19        21.99 o
   5   3  10         67.56         72.84         8.25 o
  -6   4  10         28.78         41.23         6.87 o
  -5   4  10         24.39         27.94         4.63 o
  -4   4  10        668.67        672.94        18.02 o
  -3   4  10        372.03        369.39         8.98 o
  -2   4  10        282.86        274.40         9.95 o
  -1   4  10       1398.86       1388.48        27.86 o
   0   4  10        675.97        692.57        17.36 o
   1   4  10         64.43         65.49        12.10 o
   2   4  10        308.22        298.94        12.75 o
   3   4  10        344.26        373.66        11.39 o
   4   4  10         22.11         25.70         3.64 o
  -5   5  10         23.44         18.33         4.29 o
  -4   5  10          1.51          3.48         1.87 o
  -3   5  10        252.16        223.07         7.34 o
  -2   5  10        602.82        639.35        17.93 o
  -1   5  10        453.89        425.48        16.57 o
   0   5  10        648.09        639.63        31.57 o
   1   5  10        456.68        458.62        16.35 o
   2   5  10         23.48         25.29         3.33 o
   3   5  10        768.12        788.52        19.78 o
   4   5  10          6.77         10.17         2.83 o
  -5   6  10        321.58        305.12        19.24 o
  -4   6  10          4.49          4.12         1.83 o
  -3   6  10        410.13        428.57        11.29 o
  -2   6  10        128.60        125.92         8.03 o
  -1   6  10         26.81         21.99         8.25 o
   0   6  10        133.94        133.32        13.74 o
   1   6  10       3561.77       3417.53        88.67 o
   2   6  10         38.77         33.67         3.35 o
   3   6  10         99.56        119.80         5.95 o
   4   6  10        217.30        255.64        16.49 o
  -4   7  10          4.03         -0.27         2.29 o
  -3   7  10        529.48        575.94        14.18 o
  -2   7  10        561.30        588.57        19.55 o
   0   7  10       1973.56       1836.10        63.65 o
   1   7  10        126.88        129.79         7.37 o
   2   7  10        520.07        515.99        12.92 o
   3   7  10         32.98         36.38         5.50 o
  -4   8  10       1068.68       1142.13        52.23 o
  -3   8  10         28.78         29.11         3.13 o
  -2   8  10        348.96        389.51        14.11 o
  -1   8  10        521.91        549.76        34.36 o
   0   8  10        110.80        114.12        12.37 o
   1   8  10         94.22         90.32         6.77 o
   2   8  10        121.63        115.23         5.06 o
   3   8  10          0.29          1.37         2.75 o
  -3   9  10          7.57         12.86         2.38 o
  -2   9  10        210.23        234.10        13.18 o
  -1   9  10         62.81         67.79         7.77 o
   0   9  10         34.68         36.12         5.28 o
   1   9  10         80.24         93.22         5.56 o
   2   9  10         19.42         22.95         2.58 o
  -3  10  10         35.56         37.11         5.50 o
  -2  10  10        158.47        181.69         7.28 o
  -1  10  10          3.88          7.33         2.46 o
   0  10  10          0.06          1.00         2.58 o
   1  10  10         91.98        100.54         4.07 o
   2  10  10          0.06         -1.94         1.94 o
  -2  11  10         61.29         72.84         5.50 o
   0  11  10         67.24         68.72         5.28 o
  -2 -14  11        137.47        141.56         6.87 o
  -1 -14  11         48.41         47.84         4.29 o
   0 -14  11         63.93         67.35         8.25 o
   1 -14  11         17.78         17.87         4.12 o
  -2 -13  11         41.26         38.47         3.89 o
  -1 -13  11          8.56          6.45         2.11 o
   0 -13  11          0.97          0.00         2.38 o
   1 -13  11          0.23          3.71         1.62 o
   2 -13  11         32.23         32.51         5.50 o
  -3 -12  11        156.35        164.81         7.14 o
  -2 -12  11          7.97          9.11         2.29 o
  -1 -12  11         53.37         62.91         6.87 o
   0 -12  11         81.98         88.32         4.76 o
   1 -12  11        126.00        134.94         6.91 o
   2 -12  11         43.08         36.75         3.38 o
   3 -12  11         63.13         61.85         8.25 o
  -4 -11  11         17.15         16.70         3.89 o
  -3 -11  11         51.99         45.72         4.76 o
  -2 -11  11          4.72         14.83         6.09 o
  -1 -11  11         63.09         66.38         6.60 o
   0 -11  11        751.78        743.24        19.39 o
   1 -11  11          6.97          6.12         2.58 o
   2 -11  11        349.53        373.11        12.79 o
   3 -11  11          0.07         -0.55         2.29 o
  -4 -10  11         13.99         12.37         2.33 o
  -3 -10  11        201.30        187.51         7.66 o
  -2 -10  11         21.32         25.11         4.29 o
  -1 -10  11          6.43         11.00         5.50 o
   0 -10  11        763.16        701.00        31.61 o
   1 -10  11        184.28        189.95         8.03 o
   2 -10  11        542.86        546.38        16.42 o
   3 -10  11        414.61        408.62        13.29 o
  -4  -9  11        123.26        107.89         5.54 o
  -3  -9  11          1.52          3.82         3.06 o
  -2  -9  11        218.80        190.42        15.81 o
  -1  -9  11        853.67        757.32        36.89 o
   0  -9  11        407.94        403.48        16.41 o
   1  -9  11        645.55        645.88        17.47 o
   2  -9  11        490.01        537.25        16.06 o
   3  -9  11        404.58        441.03        14.48 o
   4  -9  11         68.91         53.60         5.50 o
  -4  -8  11         21.30         21.87         3.27 o
  -3  -8  11         91.98        117.44        12.46 o
  -2  -8  11         82.11         71.76         8.12 o
  -1  -8  11       1294.91       1221.95        36.69 o
   0  -8  11         11.30         11.00         2.96 o
   1  -8  11       1771.55       1708.94        37.92 o
   2  -8  11       1436.56       1520.07        39.54 o
   3  -8  11          9.79          9.07         2.83 o
  -5  -7  11        568.96        605.48        35.73 o
  -4  -7  11          2.35          4.12         3.89 o
  -3  -7  11        511.07        499.27        16.08 o
  -2  -7  11        527.52        536.90        27.21 o
  -1  -7  11        946.23        943.57        26.24 o
   0  -7  11       1439.20       1396.96        29.66 o
   1  -7  11        168.79        161.78         7.49 o
   2  -7  11        389.38        384.00        10.40 o
   3  -7  11          0.19          0.00         3.17 o
   4  -7  11        251.62        239.15        19.24 o
  -5  -6  11        416.50        425.76        16.01 o
  -4  -6  11        272.48        298.70        10.82 o
  -3  -6  11        367.46        335.06        11.62 o
  -2  -6  11       1696.68       1661.09        42.46 o
  -1  -6  11          0.17          0.56         1.77 o
   0  -6  11       1387.44       1337.31        24.66 o
   1  -6  11          1.31          2.62         1.96 o
   2  -6  11        677.99        679.76        28.08 o
   3  -6  11         95.96         91.96         7.14 o
   4  -6  11         63.13         65.97        11.00 o
  -5  -5  11          4.73          4.12         2.92 o
  -4  -5  11       1069.62       1060.72        29.60 o
  -3  -5  11        163.20        151.17        12.31 o
  -2  -5  11        796.55        779.19        18.46 o
  -1  -5  11         23.96         30.51         2.52 o
   0  -5  11         48.31         56.98         3.32 o
   1  -5  11       1995.70       1952.83        37.34 o
   2  -5  11       1083.84       1041.52        46.39 o
   3  -5  11        644.28        668.65        27.21 o
   4  -5  11        291.87        258.39        19.24 o
   5  -5  11        245.14        219.90         8.25 o
  -5  -4  11         95.82         96.21         9.62 o
  -4  -4  11        477.76        432.32        26.09 o
  -3  -4  11        351.48        357.97        15.60 o
  -2  -4  11          0.44          3.21         1.92 o
  -1  -4  11       1978.81       2011.91        38.44 o
   0  -4  11        393.89        381.32         9.02 o
   1  -4  11       1101.97       1120.63        22.26 o
   2  -4  11         51.83         51.02         5.76 o
   3  -4  11          6.99          5.10         3.30 o
   4  -4  11         26.81         24.23         4.86 o
   5  -4  11        729.60        655.59        34.36 o
  -5  -3  11        115.00        120.18         8.22 o
  -4  -3  11          0.73          2.29         2.38 o
  -3  -3  11          0.08         -0.05         3.13 o
  -2  -3  11          0.74          1.77         1.81 o
  -1  -3  11        370.01        374.92         8.39 o
   0  -3  11          9.98          9.59         1.84 o
   1  -3  11       2082.86       2055.74        36.56 o
   2  -3  11       1069.95        953.06        21.97 o
   4  -3  11       1410.98       1363.41        67.35 o
   5  -3  11          8.81          6.87         5.50 o
  -6  -2  11          1.03          0.00         4.12 o
  -5  -2  11         74.51         80.79        12.37 o
  -4  -2  11         64.25         59.04         4.43 o
  -3  -2  11         79.07         91.85         6.46 o
  -2  -2  11       1100.99       1129.32        24.49 o
  -1  -2  11       1676.84       1680.66        27.56 o
   0  -2  11        803.31        736.66        16.49 o
   1  -2  11        521.72        531.09        13.23 o
   2  -2  11       1686.78       1573.86        36.14 o
   3  -2  11        982.18        918.13        33.04 o
   4  -2  11        665.48        728.68        40.54 o
   5  -2  11        196.39        182.80        15.12 o
  -6  -1  11         26.34         24.74         5.50 o
  -5  -1  11        230.30        262.82        12.88 o
  -4  -1  11        363.53        354.84        17.88 o
  -3  -1  11        634.91        674.56        18.80 o
  -2  -1  11        507.27        523.06        16.08 o
  -1  -1  11       1339.19       1421.58        26.75 o
   0  -1  11       3060.48       2920.86        56.56 o
   1  -1  11        759.07        820.93        22.86 o
   2  -1  11       1590.03       1518.84        36.77 o
   3  -1  11       2218.54       2167.43        97.58 o
   4  -1  11        181.65        179.10        17.87 o
   5  -1  11        110.67        109.95        12.37 o
  -6   0  11          0.60         -1.37         4.12 o
  -5   0  11        138.19        129.23         6.95 o
  -4   0  11       1404.31       1274.79        57.73 o
  -3   0  11         86.08         88.84         6.31 o
  -2   0  11        202.62        172.73         6.66 o
  -1   0  11       5239.34       5229.89        88.43 o
   0   0  11       1312.83       1361.51        25.93 o
   1   0  11       1445.66       1463.55        29.76 o
   2   0  11         35.50         34.91         5.36 o
   3   0  11       4724.57       4282.63       184.17 o
   4   0  11         28.71         24.80        10.31 o
  -6   1  11         71.98         60.43         6.18 o
  -5   1  11        388.04        401.67        18.65 o
  -4   1  11        294.02        273.71        13.35 o
  -3   1  11       1106.69       1134.99        38.92 o
  -2   1  11        378.81        380.38        11.33 o
  -1   1  11       7044.45       6811.23       113.15 o
   0   1  11         96.50        119.39         5.96 o
   1   1  11       2738.27       2660.18        57.78 o
   2   1  11       1000.92        885.52        42.27 o
   3   1  11        316.29        276.78        19.96 o
   4   1  11        186.43        164.71        11.07 o
   5   1  11          1.11         -2.75         4.12 o
  -6   2  11         42.77         26.11         5.50 o
  -5   2  11       2607.27       2548.76        69.32 o
  -4   2  11        156.60        166.30         8.43 o
  -3   2  11       1620.79       1666.58        35.24 o
  -2   2  11        309.33        314.27         9.47 o
  -1   2  11       1999.80       2064.65        42.68 o
   0   2  11        658.65        664.06        15.97 o
   1   2  11       3663.34       3769.77        89.61 o
   2   2  11        764.72        774.38        28.32 o
   3   2  11         39.32         52.92         6.60 o
   4   2  11          0.21          2.72         2.97 o
   5   2  11        103.52        108.58         9.62 o
  -6   3  11          5.42          5.50         4.12 o
  -5   3  11        522.03        510.56        17.76 o
  -4   3  11         49.01         44.25         4.56 o
  -3   3  11       1443.86       1483.10        25.09 o
  -2   3  11       2613.20       2534.11        60.24 o
  -1   3  11        449.68        440.25        11.53 o
   0   3  11          3.04          6.47         2.46 o
   1   3  11        166.54        169.46        10.96 o
   2   3  11        125.06        111.48         7.63 o
   3   3  11          2.53          0.94         2.97 o
   4   3  11        101.18         85.19         4.83 o
  -5   4  11        532.81        585.39        24.77 o
  -4   4  11          1.32          4.04         2.24 o
  -3   4  11          2.26          1.45         1.86 o
  -2   4  11        179.30        183.97         8.67 o
  -1   4  11        976.99        940.31        27.87 o
   0   4  11         37.75         37.72         5.36 o
   1   4  11        107.86         97.04         6.99 o
   2   4  11        840.47        786.76        23.91 o
   3   4  11         48.97         43.38         3.08 o
   4   4  11         86.23         86.31         5.44 o
  -5   5  11         62.33         76.97         9.62 o
  -4   5  11         73.60         85.76         5.33 o
  -3   5  11          1.71          3.31         2.44 o
  -2   5  11          6.41          7.30         4.96 o
  -1   5  11          0.86          6.36         3.52 o
   0   5  11         91.74         87.96        12.37 o
   1   5  11        865.17        899.74        31.89 o
   2   5  11        493.02        497.42        12.79 o
   3   5  11        271.81        288.31        11.51 o
   4   5  11          0.74          4.12         4.12 o
  -5   6  11         23.74         38.48         6.87 o
  -4   6  11          0.14          2.00         2.58 o
  -3   6  11          2.91          2.61         2.08 o
  -2   6  11         74.84         68.11         5.66 o
  -1   6  11         37.57         27.49         8.25 o
   0   6  11       1086.41       1074.78        56.35 o
   1   6  11        920.78        936.55        27.94 o
   2   6  11       1261.88       1272.93        27.36 o
   3   6  11        468.55        470.33        18.72 o
   4   6  11        146.99        173.17        12.37 o
  -4   7  11        204.08        191.35        17.87 o
  -3   7  11        445.86        460.18        11.88 o
  -2   7  11       1908.27       1810.68        50.41 o
  -1   7  11        716.57        717.44        42.61 o
   0   7  11        800.97        698.01        27.68 o
   1   7  11          9.87         10.54         3.17 o
   2   7  11        756.70        759.12        17.32 o
   3   7  11        191.11        177.29         8.59 o
  -3   8  11        151.12        152.93         6.58 o
  -2   8  11       1262.90       1302.15        38.49 o
  -1   8  11        465.79        464.95        16.23 o
   0   8  11        430.22        423.14        28.18 o
   1   8  11        115.52        109.75         6.35 o
   2   8  11        108.79        101.48         9.32 o
   3   8  11        261.78        241.89        15.12 o
  -3   9  11        134.10        142.56         6.39 o
  -2   9  11        464.84        465.17        14.49 o
   0   9  11        269.29        270.82        13.61 o
   1   9  11        415.02        412.08        10.67 o
   2   9  11         25.15         18.58         2.75 o
  -2  10  11         71.60         84.20         5.28 o
   0  10  11          3.82          1.37         2.92 o
   1  10  11        106.35        121.34         6.87 o
  -1  11  11        123.20        118.20         8.25 o
   0  11  11          3.11          4.12         1.37 o
  -1 -14  12         52.80         41.23         5.50 o
   0 -14  12         15.19         21.44         4.12 o
  -2 -13  12         41.25         48.10         4.29 o
  -1 -13  12        257.74        279.51         8.28 o
   0 -13  12          1.52          2.75         2.38 o
   1 -13  12         88.73        100.91        18.55 o
  -3 -12  12        398.48        351.85        20.62 o
  -2 -12  12          0.81         -1.03         2.06 o
  -1 -12  12        148.02        148.44        11.00 o
   0 -12  12          2.18          4.12         2.38 o
   1 -12  12         12.66         18.65         2.83 o
   2 -12  12        181.57        189.12         9.57 o
  -3 -11  12        330.65        328.29        12.15 o
  -2 -11  12         25.98         24.22         4.29 o
  -1 -11  12          2.73          2.06         2.92 o
   0 -11  12         11.57         11.45         2.38 o
   1 -11  12         76.64         73.56         4.99 o
   2 -11  12        165.27        165.58         6.91 o
   3 -11  12          9.29         10.08         4.81 o
  -4 -10  12         80.35         80.75         5.59 o
  -3 -10  12        227.06        214.28         7.83 o
  -2 -10  12          6.80          7.26         3.30 o
  -1 -10  12         14.68         16.49         5.50 o
   0 -10  12         14.84         19.34         3.89 o
   1 -10  12          5.16          5.50         2.58 o
   2 -10  12          3.57         -0.82         1.83 o
   3 -10  12        727.47        705.59        32.99 o
  -4  -9  12         22.97         22.38         2.88 o
  -3  -9  12         17.75         17.87        16.49 o
  -2  -9  12          3.08          3.44         2.92 o
  -1  -9  12        378.20        331.23        19.24 o
   0  -9  12          1.00          2.06         2.92 o
   1  -9  12        894.44        954.92        26.16 o
   2  -9  12        901.52        948.42        30.11 o
   3  -9  12         92.39         95.06        13.33 o
   4  -9  12         90.53        104.45         6.87 o
  -5  -8  12         91.93         78.34         9.62 o
  -4  -8  12          0.85          4.58         2.38 o
  -3  -8  12        215.13        225.48        11.66 o
  -2  -8  12          0.70         -2.06         3.44 o
  -1  -8  12       1130.91       1121.85        50.85 o
   0  -8  12        193.91        185.39        17.21 o
   1  -8  12       1277.68       1289.85        37.59 o
   2  -8  12        154.73        161.73         9.61 o
   3  -8  12          8.37         10.39         4.35 o
   4  -8  12        277.41        257.01        12.37 o
  -5  -7  12         80.24         79.32         5.83 o
  -4  -7  12         33.11         43.83         3.97 o
  -3  -7  12       1401.27       1369.35        54.32 o
  -2  -7  12        855.64        786.16        33.28 o
  -1  -7  12         26.50         29.71         5.12 o
   0  -7  12        569.32        571.88        15.13 o
   1  -7  12        123.52        119.11         5.64 o
   2  -7  12        901.91        944.52        25.89 o
   3  -7  12        165.95        174.79         7.30 o
  -5  -6  12         41.65         42.19         6.87 o
  -4  -6  12        337.92        334.03         9.74 o
  -3  -6  12         79.74         64.37         5.13 o
  -2  -6  12       1403.84       1341.19        46.20 o
  -1  -6  12          4.34          5.70         2.75 o
   0  -6  12       5955.52       5479.61        94.32 o
   1  -6  12        106.97         90.23         7.75 o
   2  -6  12        345.10        331.77         9.97 o
   3  -6  12        819.79        847.33        21.82 o
   4  -6  12         42.85         41.23         8.25 o
  -5  -5  12          0.09          1.92         2.29 o
  -4  -5  12       1627.36       1562.84        35.64 o
  -3  -5  12         91.02         93.41         5.59 o
  -2  -5  12        660.23        613.95        24.28 o
  -1  -5  12       1530.60       1474.81        27.66 o
   0  -5  12       2870.07       2745.67        46.04 o
   1  -5  12       1055.76        976.93        22.35 o
   2  -5  12          0.10          1.86         2.02 o
   3  -5  12        967.90        954.50        29.88 o
   4  -5  12          0.80          1.37         3.89 o
  -5  -4  12         50.43         49.03         4.86 o
  -4  -4  12        774.78        729.99        23.69 o
  -3  -4  12       2264.67       2264.86        56.45 o
  -2  -4  12        309.84        300.07        10.35 o
  -1  -4  12       1591.95       1544.71        34.98 o
   0  -4  12        385.21        403.44         9.89 o
   1  -4  12        239.93        215.74         7.51 o
   2  -4  12        388.06        336.45        14.77 o
   3  -4  12          0.49          3.36         4.29 o
   4  -4  12        264.72        283.36        14.07 o
  -5  -3  12        260.88        264.31        17.18 o
  -4  -3  12          1.42          0.24         2.71 o
  -3  -3  12        231.55        215.02         9.36 o
  -2  -3  12        424.26        432.16        12.25 o
  -1  -3  12        190.18        157.59         6.46 o
   0  -3  12        122.85        148.47         6.35 o
   1  -3  12          9.39         11.82         2.30 o
   2  -3  12        126.60        110.51        10.91 o
   3  -3  12        980.13        971.70        53.60 o
   4  -3  12         33.80         37.11         8.25 o
  -5  -2  12        494.46        529.78        20.34 o
  -4  -2  12          2.12          0.00         2.92 o
  -3  -2  12        420.68        463.15        19.43 o
  -2  -2  12         13.83         16.12         3.02 o
  -1  -2  12        514.15        542.02        14.97 o
   0  -2  12        463.28        440.28        11.61 o
   1  -2  12         75.36         73.64         5.84 o
   2  -2  12         60.28         59.03         8.75 o
   3  -2  12        391.64        364.80        13.96 o
   4  -2  12        435.54        421.94        26.11 o
  -5  -1  12         38.30         45.62         5.50 o
  -4  -1  12          1.71          3.91         2.68 o
  -3  -1  12          6.70          5.95         3.05 o
  -2  -1  12        517.84        545.64        14.72 o
  -1  -1  12        268.78        298.64         9.15 o
   0  -1  12        528.80        516.12        12.19 o
   1  -1  12        126.71        129.61         6.65 o
   2  -1  12         85.64         82.59        10.07 o
   3  -1  12       1222.64       1284.74        45.97 o
   4  -1  12        255.53        261.14        19.24 o
  -5   0  12         56.13         48.58         4.43 o
  -4   0  12        391.28        378.04        29.17 o
  -3   0  12        516.09        531.00        26.72 o
  -2   0  12        506.11        523.05        16.23 o
  -1   0  12       1791.93       1757.83        36.97 o
   0   0  12        100.47        116.44         7.73 o
   1   0  12       4580.01       4329.38        78.96 o
   2   0  12        490.38        534.14        37.80 o
   3   0  12       1060.56        986.41        36.20 o
   4   0  12         16.99         20.00         4.86 o
  -5   1  12         19.26         19.19         3.33 o
  -4   1  12        222.41        222.37        10.12 o
  -3   1  12        800.29        769.28        21.10 o
  -2   1  12        239.45        219.94         7.76 o
  -1   1  12       5844.98       5656.81       108.08 o
   0   1  12        672.18        665.83        16.93 o
   1   1  12       1265.49       1242.27        32.48 o
   2   1  12        209.89        215.78        15.12 o
   3   1  12         27.89         15.25         6.87 o
   4   1  12        908.86        783.93        28.13 o
  -5   2  12        589.01        579.79        34.29 o
  -4   2  12          1.31          1.78         2.21 o
  -3   2  12       1958.12       1949.14        37.42 o
  -2   2  12       1242.54       1192.57        28.52 o
  -1   2  12        808.72        801.04        25.17 o
   0   2  12       2023.19       2023.55        44.69 o
   1   2  12       1161.49       1091.69        46.55 o
   2   2  12        905.98        956.58        45.36 o
   3   2  12          6.96         12.06         4.29 o
   4   2  12        283.43        278.70        13.50 o
  -5   3  12        390.62        339.44        16.44 o
  -4   3  12        543.98        575.14        30.95 o
  -3   3  12        275.56        275.10         8.39 o
  -2   3  12       2175.08       2082.96        46.11 o
  -1   3  12        512.00        517.43        17.86 o
   0   3  12       2340.90       2179.37        73.64 o
   1   3  12          5.74          7.66         3.30 o
   2   3  12        120.63        136.93         7.57 o
   3   3  12        171.19        188.37         8.89 o
   4   3  12          1.17         -0.20         2.00 o
  -5   4  12        135.99        133.32        13.74 o
  -4   4  12        214.45        237.07         8.61 o
  -3   4  12         12.29         11.32         2.85 o
  -2   4  12         54.42         56.75         5.04 o
  -1   4  12       1012.97        936.47        32.09 o
   0   4  12        205.62        204.79        16.49 o
   1   4  12        274.81        279.88        13.50 o
   2   4  12        350.05        316.98        11.49 o
   3   4  12         11.03         14.87         3.95 o
   4   4  12         49.19         45.36         6.87 o
  -5   5  12        114.72        123.70        11.00 o
  -4   5  12        525.15        563.01        18.45 o
  -3   5  12         16.55         15.88         2.58 o
  -2   5  12        144.44        130.88         6.93 o
  -1   5  12       1180.84       1190.23        65.97 o
   0   5  12          4.14         -1.37         5.50 o
   1   5  12        104.79        120.72         7.86 o
   2   5  12         33.43         32.78         3.09 o
   3   5  12         87.65         92.45         6.05 o
   4   5  12         17.56         21.99         4.12 o
  -4   6  12        133.33        141.62         7.77 o
  -3   6  12         28.69         33.52         3.80 o
  -2   6  12        137.98        124.44         6.66 o
  -1   6  12          0.10         -1.37         5.50 o
   0   6  12          6.86          7.48         4.29 o
   1   6  12         96.97        113.38         7.61 o
   2   6  12        106.09         98.14         5.69 o
   3   6  12        494.96        522.59        16.08 o
  -4   7  12         31.88         31.61         5.50 o
  -3   7  12         68.44         82.18         4.17 o
  -2   7  12        229.35        234.22        10.56 o
  -1   7  12        293.38        325.73        23.36 o
   0   7  12        324.84        321.37        16.01 o
   1   7  12        214.87        223.75         7.41 o
   2   7  12        742.87        747.39        16.63 o
   3   7  12         20.47         21.99         5.50 o
  -3   8  12         11.45         10.08         2.38 o
  -2   8  12        129.04        121.07        15.12 o
  -1   8  12          0.40          8.25         6.87 o
   0   8  12        630.16        610.92        24.30 o
   1   8  12          0.35         -1.07         1.80 o
   2   8  12        107.22        122.92         5.66 o
  -2   9  12        380.17        388.62        12.09 o
   0   9  12        182.18        155.38         7.14 o
   1   9  12        296.15        317.97        13.61 o
  -2  10  12         23.57         37.11         4.12 o
   0  10  12         40.21         41.65         2.97 o
  -1 -14  13         50.84         50.85         5.50 o
   0 -14  13        128.83        130.57         8.25 o
  -2 -13  13          7.94          6.87         2.75 o
  -1 -13  13        109.13        111.33         8.25 o
   0 -13  13         69.75         73.91         4.28 o
  -2 -12  13         47.55         49.35         4.45 o
  -1 -12  13        493.08        534.96        16.82 o
   0 -12  13        251.46        281.92        11.66 o
   1 -12  13         87.94         94.89        13.30 o
   2 -12  13        963.68        973.08        43.98 o
  -3 -11  13         45.47         53.17         5.50 o
  -2 -11  13        285.76        257.03        11.54 o
  -1 -11  13         52.07         52.81         4.81 o
   0 -11  13        111.31         96.03         4.36 o
   1 -11  13          7.42          7.00         2.58 o
   2 -11  13        667.61        615.88        17.50 o
   3 -11  13         11.31         15.12         5.50 o
  -3 -10  13         80.09         79.03         6.80 o
  -2 -10  13        289.58        292.81        13.09 o
  -1 -10  13          1.70          5.50         4.12 o
   0 -10  13        136.16        146.13         6.25 o
   1 -10  13         63.36         62.26         9.30 o
   2 -10  13        199.22        210.04         8.03 o
   3 -10  13         77.79         63.75         6.87 o
  -4  -9  13        117.07        130.93         7.77 o
  -3  -9  13          5.94          5.30         6.18 o
  -2  -9  13         13.60         19.95         4.12 o
  -1  -9  13         13.49         15.12         5.50 o
   0  -9  13          0.44         -0.69         2.92 o
   1  -9  13          8.84          5.04         2.78 o
   2  -9  13         57.66         70.65         5.15 o
   3  -9  13         14.99         15.98         2.97 o
  -4  -8  13         32.31         38.21         5.44 o
  -3  -8  13         98.57        106.52         8.75 o
  -2  -8  13         43.62         41.03         5.28 o
  -1  -8  13        501.78        562.13        28.86 o
   0  -8  13         25.33         20.99         4.77 o
   1  -8  13        121.11        142.56         6.04 o
   2  -8  13         54.58         64.73         4.76 o
   3  -8  13        441.90        427.76        14.14 o
   4  -8  13         98.12        105.83         6.87 o
  -4  -7  13          2.51          3.67         2.38 o
  -3  -7  13        174.27        177.68        10.69 o
  -2  -7  13        162.43        151.18        13.74 o
  -1  -7  13        384.25        378.50        16.42 o
   0  -7  13         87.16         88.86         6.55 o
   1  -7  13        359.20        392.01        12.07 o
   2  -7  13        429.57        451.68        12.80 o
   3  -7  13         17.77         21.32         2.86 o
   4  -7  13        728.01        716.06        30.24 o
  -5  -6  13          1.87          0.55         2.29 o
  -4  -6  13         52.45         48.99         3.58 o
  -3  -6  13         11.34         10.03         4.76 o
  -2  -6  13        504.95        497.35        24.90 o
  -1  -6  13          8.13          3.94         3.73 o
   0  -6  13        852.08        807.01        21.24 o
   1  -6  13        258.49        253.85        10.76 o
   2  -6  13        997.28       1092.48        29.74 o
   3  -6  13          7.48          9.44         3.17 o
   4  -6  13        401.54        369.71        17.87 o
  -5  -5  13          8.15          4.12         2.92 o
  -4  -5  13        322.96        330.55         9.74 o
  -3  -5  13         35.31         40.25         4.44 o
  -2  -5  13       1221.37       1174.70        52.80 o
  -1  -5  13       1599.05       1547.23        51.88 o
   0  -5  13       1572.30       1555.70        41.66 o
   1  -5  13       1449.23       1390.98        36.53 o
   2  -5  13       1070.88       1011.31        27.95 o
   3  -5  13        170.56        184.87        12.48 o
   4  -5  13         72.33         76.97         5.83 o
  -5  -4  13        242.40        252.07        21.99 o
  -4  -4  13        149.50        143.11         6.50 o
  -3  -4  13        288.19        312.93        12.89 o
  -2  -4  13        770.73        772.16        26.60 o
  -1  -4  13        619.10        592.57        16.47 o
   0  -4  13         48.63         49.01         3.86 o
   1  -4  13       1457.77       1385.48        32.41 o
   2  -4  13         23.58         25.80         3.67 o
   3  -4  13        317.99        309.47        13.87 o
   4  -4  13         17.36         21.71         3.54 o
  -5  -3  13        160.61        168.34         7.38 o
  -4  -3  13          4.57          5.22         2.18 o
  -3  -3  13       1617.79       1501.13        34.61 o
  -2  -3  13        214.44        247.51        13.68 o
  -1  -3  13        398.44        381.55        10.55 o
   0  -3  13        421.59        412.02        18.92 o
   1  -3  13         61.95         53.52         4.60 o
   2  -3  13        501.93        440.21        14.71 o
   3  -3  13         15.76         14.79         3.54 o
   4  -3  13         21.62         27.24         5.57 o
  -5  -2  13        383.98        397.97        16.44 o
  -4  -2  13        368.85        383.37        11.12 o
  -3  -2  13       1156.46       1112.22        26.95 o
  -2  -2  13         92.64         92.99         9.58 o
  -1  -2  13          0.22          0.39         1.95 o
   0  -2  13         35.16         29.25         3.37 o
   1  -2  13         16.15         15.99         3.14 o
   2  -2  13         55.26         54.77         7.07 o
   3  -2  13        547.32        497.53        32.99 o
   4  -2  13         28.38         29.78         8.25 o
  -5  -1  13        143.65        135.23         8.59 o
  -4  -1  13        107.24        112.83         6.84 o
  -3  -1  13         58.86         65.84         5.92 o
  -2  -1  13         77.76         72.85         7.66 o
  -1  -1  13        260.00        272.13         8.54 o
   0  -1  13          0.07          1.86         2.16 o
   1  -1  13         64.21         61.75         6.02 o
   2  -1  13        771.13        779.29        38.48 o
   3  -1  13         79.71         61.70         7.24 o
   4  -1  13        139.85        126.44        12.37 o
  -5   0  13          0.23          3.16         2.83 o
  -4   0  13        111.39        122.14         8.73 o
  -3   0  13         55.41         58.61         5.33 o
  -2   0  13        198.04        184.41         9.59 o
  -1   0  13         21.23         22.95         4.02 o
   0   0  13       1146.43       1140.39        44.66 o
   1   0  13       1289.98       1176.72        52.86 o
   2   0  13        150.01        138.81        12.37 o
   3   0  13        876.89        822.52        30.69 o
   4   0  13          0.09         -2.75         4.12 o
  -5   1  13        294.80        277.74         9.50 o
  -4   1  13         94.45         98.95         6.18 o
  -3   1  13        107.10        117.89         7.52 o
  -2   1  13        687.28        677.41        17.64 o
  -1   1  13       1193.15       1239.51        36.14 o
   0   1  13        133.79        140.15         8.91 o
   1   1  13       1463.79       1366.96        29.99 o
   2   1  13         95.29         92.08        11.00 o
   3   1  13        468.42        517.01        21.12 o
   4   1  13        303.83        272.13        17.87 o
  -5   2  13          6.52          9.00         2.58 o
  -4   2  13        197.33        178.46         6.74 o
  -3   2  13        839.04        893.54        22.06 o
  -2   2  13        268.19        269.63        15.67 o
  -1   2  13       1934.45       1779.98        49.03 o
   0   2  13         53.27         53.94         6.74 o
   1   2  13        141.66        139.76        14.43 o
   2   2  13        704.51        790.47        29.94 o
   3   2  13          5.25          5.84         4.12 o
  -5   3  13         95.63         90.71        12.37 o
  -4   3  13        195.97        210.15        11.11 o
  -3   3  13        106.33        117.17         7.94 o
  -2   3  13         14.38         22.28         3.40 o
  -1   3  13         19.87         25.49         5.59 o
   0   3  13       5725.87       5574.02       180.76 o
   1   3  13          5.52          7.56         3.89 o
   2   3  13        309.53        328.19        12.23 o
   3   3  13        169.10        172.18         9.81 o
   4   3  13        256.23        265.26        16.49 o
  -5   4  13          3.36          1.37         4.12 o
  -4   4  13        581.31        638.68        17.85 o
  -3   4  13         58.66         57.55         4.61 o
  -2   4  13        872.56        890.01        24.33 o
  -1   4  13       1466.68       1395.02        70.09 o
   0   4  13        333.42        324.36        21.99 o
   1   4  13        203.24        208.99         9.69 o
   2   4  13        269.99        266.75         8.17 o
   3   4  13        328.22        335.06        16.92 o
   4   4  13         77.02         76.97         8.25 o
  -4   5  13         43.37         49.94         7.56 o
  -3   5  13        217.29        226.36         6.88 o
  -2   5  13       1159.44       1154.76        34.79 o
  -1   5  13         17.40         15.12         4.29 o
   0   5  13        293.29        295.88        15.04 o
   1   5  13        807.72        790.95        17.50 o
   2   5  13          0.76         -0.43         1.93 o
   3   5  13         18.66         21.28         2.83 o
  -4   6  13          9.04         16.49         4.12 o
  -3   6  13        217.24        250.07         7.62 o
  -2   6  13          0.11         -0.87         2.58 o
  -1   6  13        311.35        318.16        11.85 o
   0   6  13          8.65          2.75         3.89 o
   1   6  13         29.61         29.76         3.02 o
   2   6  13          0.05         -0.76         1.80 o
   3   6  13         48.02         42.61         6.87 o
  -3   7  13        215.35        245.93         7.51 o
  -2   7  13         24.10         28.88         6.16 o
  -1   7  13          0.31          0.59         3.30 o
   0   7  13        184.01        178.05        10.69 o
   1   7  13          0.29          2.60         1.80 o
   2   7  13          1.71          1.57         2.00 o
  -3   8  13         86.83        104.88         9.62 o
  -2   8  13         19.53         26.31         3.19 o
  -1   8  13        100.27        116.82        11.00 o
   0   8  13          4.72          4.58         2.38 o
   1   8  13         13.08         14.75         3.17 o
   2   8  13        274.43        302.37        17.87 o
  -2   9  13         76.07         87.96         6.87 o
   0   9  13         51.74         47.39         5.35 o
   1   9  13        247.74        243.00         9.57 o
  -2 -13  14         11.18         13.74         2.75 o
   0 -13  14          0.25          2.06         2.06 o
  -2 -12  14         60.99         45.36         5.50 o
  -1 -12  14        118.83        126.53         5.59 o
   0 -12  14         39.41         38.44         8.25 o
   1 -12  14        365.23        371.47        13.06 o
  -2 -11  14        252.43        248.79        14.43 o
  -1 -11  14          3.26         11.00         4.12 o
   0 -11  14        879.75        843.12        22.47 o
   1 -11  14        158.78        161.57         8.57 o
   2 -11  14          1.92          1.10         2.29 o
  -3 -10  14         13.30         10.42         4.12 o
  -2 -10  14        354.06        363.89        15.46 o
  -1 -10  14         55.65         61.85         8.25 o
   0 -10  14         70.42         61.39         3.81 o
   1 -10  14        124.44        122.78         5.54 o
   2 -10  14        217.95        215.70        12.29 o
   3 -10  14         43.62         43.63         3.54 o
  -4  -9  14        164.58        168.69        11.68 o
  -3  -9  14        353.40        363.69        10.84 o
  -2  -9  14        148.46        153.56        11.00 o
  -1  -9  14        367.67        406.82        23.36 o
   0  -9  14        119.92        125.71         6.25 o
   1  -9  14        119.91        139.81         6.24 o
   2  -9  14         43.05         43.00         3.98 o
   3  -9  14         61.56         49.89         5.50 o
  -4  -8  14         17.40         16.84         3.30 o
  -3  -8  14        116.39        108.91         8.22 o
  -2  -8  14         53.34         38.85         5.28 o
  -1  -8  14         62.60         57.72         8.25 o
   0  -8  14        341.15        343.41        14.58 o
   1  -8  14        536.50        538.10        14.48 o
   2  -8  14        160.68        176.16         7.73 o
   3  -8  14         61.58         62.54         9.62 o
  -4  -7  14         37.44         34.96         3.64 o
  -3  -7  14          2.46          0.69         2.92 o
  -2  -7  14        449.63        362.84        23.36 o
  -1  -7  14         31.02         30.65         5.83 o
   0  -7  14        131.32        143.65         8.75 o
   1  -7  14         30.90         26.51         2.96 o
   2  -7  14         99.62        123.54         8.53 o
   3  -7  14         41.76         45.15         8.05 o
  -4  -6  14         34.52         37.87         3.22 o
  -3  -6  14         44.10         46.30         5.83 o
  -2  -6  14          0.96          0.00         4.12 o
  -1  -6  14         15.54         15.48         4.29 o
   0  -6  14       1026.43        999.19        34.41 o
   1  -6  14        713.03        716.37        23.01 o
   2  -6  14       1895.66       2026.09        46.44 o
   3  -6  14        800.19        868.74        25.49 o
   4  -6  14        162.99        151.18         8.25 o
  -5  -5  14         69.84         74.32         5.83 o
  -4  -5  14         45.84         40.72         3.58 o
  -3  -5  14         26.49         21.84         3.92 o
  -2  -5  14        769.80        704.00        30.38 o
  -1  -5  14        364.16        362.27        16.66 o
   0  -5  14        574.01        574.45        19.45 o
   1  -5  14        792.96        786.06        20.18 o
   2  -5  14       1770.82       1806.77        47.02 o
   3  -5  14        780.86        821.50        24.26 o
   4  -5  14          8.41          9.50         2.75 o
  -5  -4  14          9.19          8.93         2.92 o
  -4  -4  14        401.80        384.90        10.04 o
  -3  -4  14        742.96        745.35        29.90 o
  -2  -4  14        835.18        808.46        29.50 o
  -1  -4  14       1633.96       1541.03        46.66 o
   0  -4  14          0.00          4.68         3.26 o
   1  -4  14       1028.91       1012.33        24.93 o
   2  -4  14       1237.87       1330.86        35.35 o
   3  -4  14         37.53         44.40         6.70 o
   4  -4  14         66.85         65.29         4.77 o
  -5  -3  14        582.65        538.76        16.12 o
  -4  -3  14          0.61          1.03         2.06 o
  -3  -3  14         75.23         79.90         5.79 o
  -2  -3  14        539.66        528.01        21.41 o
  -1  -3  14       1514.89       1419.10        41.19 o
   0  -3  14        989.49        928.53        24.81 o
   1  -3  14        412.47        382.91        11.47 o
   2  -3  14       3192.18       3152.42        97.58 o
   3  -3  14         12.30         14.81         3.14 o
   4  -3  14        388.01        393.39        14.48 o
  -5  -2  14        213.20        205.47         8.18 o
  -4  -2  14        212.24        221.22         8.06 o
  -3  -2  14        815.38        768.12        23.24 o
  -2  -2  14       3655.13       3514.26       178.67 o
  -1  -2  14        279.22        261.14        15.87 o
   0  -2  14       1322.47       1210.22        32.88 o
   1  -2  14        506.25        500.51        14.87 o
   2  -2  14        320.42        346.55        17.22 o
   3  -2  14        281.37        273.79        15.94 o
   4  -2  14          0.80         -1.37         2.24 o
  -5  -1  14        361.42        336.75        27.49 o
  -4  -1  14        580.36        604.93        16.09 o
  -3  -1  14          1.83          1.06         3.07 o
  -2  -1  14        665.63        644.61        36.29 o
  -1  -1  14        153.77        130.35        11.25 o
   0  -1  14       3943.04       3818.99        95.16 o
   1  -1  14        665.95        643.58        20.94 o
   2  -1  14          8.48          5.50         2.68 o
   3  -1  14          7.52          7.19         2.68 o
   4  -1  14        184.58        181.88         6.99 o
  -5   0  14          1.34          4.12         2.58 o
  -4   0  14        584.69        576.85        14.75 o
  -3   0  14       1306.54       1290.16        38.04 o
  -2   0  14        818.92        810.37        24.82 o
  -1   0  14         18.06         24.14         5.75 o
   0   0  14        216.59        241.91        26.98 o
   1   0  14         50.76         43.14         5.15 o
   2   0  14         56.97         52.95         4.76 o
   3   0  14        333.55        289.80        18.74 o
   4   0  14        421.41        353.01        27.49 o
  -5   1  14         60.06         43.53         3.81 o
  -4   1  14          9.12          9.33         2.61 o
  -3   1  14         12.41          8.25         3.44 o
  -2   1  14        821.32        779.49        26.40 o
  -1   1  14         20.54         72.84        13.74 o
   0   1  14        197.02        208.12        11.51 o
   1   1  14       1459.24       1426.09        48.04 o
   2   1  14          1.13          3.39         2.18 o
   3   1  14        137.73        110.77         8.93 o
  -5   2  14         31.23         31.56         3.38 o
  -4   2  14         12.48         11.22         3.69 o
  -3   2  14         63.78         64.20         4.93 o
  -2   2  14        114.43        114.09         9.72 o
   0   2  14        396.48        383.46        24.74 o
   1   2  14         93.05         93.45         6.58 o
   2   2  14        243.00        293.17        12.09 o
   3   2  14        141.80        126.00         6.58 o
  -5   3  14          0.64          1.37         4.12 o
  -4   3  14         61.86         68.87         4.76 o
  -3   3  14          1.58          4.96         2.44 o
  -2   3  14        391.40        427.31        16.12 o
  -1   3  14        175.81        153.93        16.49 o
   0   3  14        327.81        406.82        26.11 o
   1   3  14        951.80        903.49        21.61 o
   2   3  14       1435.35       1460.91        39.07 o
   3   3  14        135.65        133.17        15.12 o
  -5   4  14         12.37         23.36         5.50 o
  -4   4  14        306.69        310.41        10.30 o
  -3   4  14        912.06        899.49        21.07 o
  -2   4  14        795.95        866.18        23.82 o
  -1   4  14        195.36        186.92        16.49 o
   0   4  14        467.59        453.55        28.86 o
   1   4  14       1472.32       1510.31        38.77 o
   2   4  14        731.30        744.39        21.51 o
   3   4  14        527.20        539.53        32.30 o
  -4   5  14        190.97        210.95        10.17 o
  -3   5  14        649.28        680.82        16.46 o
  -2   5  14        901.49        956.69        43.71 o
  -1   5  14        947.29       1003.31        53.60 o
   0   5  14          5.05          0.92         2.46 o
   1   5  14         14.28         11.86         2.13 o
   2   5  14        302.83        294.46         9.18 o
   3   5  14        161.45        160.12         8.75 o
  -3   6  14        484.65        521.49        15.51 o
  -2   6  14          1.90          2.75         3.24 o
  -1   6  14        460.95        443.10        28.86 o
   0   6  14        202.50        170.04        10.17 o
   1   6  14        582.16        556.56        29.17 o
   2   6  14        225.32        233.52         8.49 o
  -3   7  14        300.10        327.91        19.93 o
  -2   7  14         43.16         45.76         5.28 o
  -1   7  14          1.06          5.50         4.12 o
   0   7  14         95.39         90.53         8.14 o
   1   7  14         41.89         39.59         3.33 o
   2   7  14          2.41          2.75         2.92 o
  -3   8  14         69.60         72.84         4.12 o
  -2   8  14        112.94        128.82         6.60 o
  -1   8  14          0.46         -1.37         4.12 o
   0   8  14          4.64          5.50         2.00 o
   1   8  14         15.67         15.08         2.38 o
  -2   9  14          2.36          1.37         2.75 o
  -1   9  14         48.99         35.73         5.50 o
   0   9  14         15.85         27.49         5.50 o
  -1 -13  15         60.48         53.60         5.50 o
   0 -13  15          0.72          1.37         2.75 o
  -2 -12  15         55.48         49.02         3.30 o
  -1 -12  15        108.78        107.20         9.62 o
   0 -12  15        225.88        244.71         9.72 o
  -2 -11  15        187.48        176.80         8.59 o
  -1 -11  15          1.50          1.37         1.94 o
   0 -11  15        229.87        220.21         9.72 o
   1 -11  15          0.08          0.69         2.06 o
   2 -11  15         49.84         48.10         6.87 o
  -3 -10  15        110.39         81.09         8.25 o
  -2 -10  15        163.25        171.04         9.19 o
  -1 -10  15         70.07         79.21         8.93 o
   0 -10  15        293.97        314.26        11.23 o
   1 -10  15        154.00        146.05         5.54 o
   2 -10  15        115.96        106.51         8.59 o
  -3  -9  15         84.64        100.39        13.74 o
  -2  -9  15         68.73         66.31         6.26 o
  -1  -9  15       1151.17       1249.33        54.98 o
   0  -9  15         55.16         60.03         6.05 o
   1  -9  15        142.94        141.75         5.85 o
   2  -9  15        155.63        165.00         8.12 o
   3  -9  15         84.90        101.71        11.00 o
  -4  -8  15          8.09          6.87         2.92 o
  -3  -8  15        189.23        169.10         9.72 o
  -2  -8  15        147.23        123.70        13.74 o
  -1  -8  15       1376.33       1389.52        60.47 o
   0  -8  15        173.79        173.52        10.29 o
   1  -8  15          6.47          7.93         2.69 o
   2  -8  15        353.75        358.77        21.37 o
   3  -8  15          1.16          1.37         2.29 o
  -4  -7  15        131.78        129.56         7.77 o
  -3  -7  15        148.55        134.46        12.37 o
  -2  -7  15        185.02        149.81        13.74 o
  -1  -7  15        147.93        157.35        10.17 o
   0  -7  15         37.68         34.06         3.97 o
   1  -7  15        435.96        452.51        11.04 o
   2  -7  15         31.78         32.63         3.23 o
   3  -7  15        102.53         90.13         5.83 o
  -4  -6  15        113.15        113.51         5.24 o
  -3  -6  15        115.50        107.78        11.68 o
  -2  -6  15         46.14         54.98         9.62 o
  -1  -6  15         30.17         42.89         9.62 o
   0  -6  15         24.34         25.30        10.82 o
   1  -6  15          6.70          6.11         2.03 o
   2  -6  15       1549.65       1596.42        53.74 o
   3  -6  15          9.72         11.55         2.31 o
  -4  -5  15         49.81         49.54         4.38 o
  -3  -5  15        184.87        178.28        17.18 o
  -2  -5  15        138.25        136.07        13.74 o
  -1  -5  15        166.62        178.98        14.43 o
   0  -5  15        213.59        219.93        21.30 o
   1  -5  15         30.73         30.59         5.59 o
   2  -5  15        338.63        345.95         9.31 o
   3  -5  15        276.90        278.60        10.66 o
  -4  -4  15          0.10          1.59         1.93 o
  -3  -4  15         18.57         33.59         8.25 o
  -2  -4  15          8.05          6.87         5.50 o
  -1  -4  15        659.42        697.17        40.41 o
   0  -4  15         74.84         74.73         9.60 o
   1  -4  15        296.28        314.19        14.06 o
   2  -4  15         88.82        111.41         5.06 o
   3  -4  15        935.75        992.68        28.32 o
   4  -4  15        579.56        621.23        34.36 o
  -5  -3  15        153.76        116.36         5.79 o
  -4  -3  15         62.63         65.28         3.92 o
  -3  -3  15       1154.44       1130.13        31.92 o
  -2  -3  15        255.22        207.53        16.49 o
  -1  -3  15        184.20        190.80        11.76 o
   0  -3  15       1315.76       1359.12        39.35 o
   1  -3  15        978.88       1004.44        27.59 o
   2  -3  15        706.17        702.95        24.00 o
   3  -3  15         11.54         11.17         2.78 o
   4  -3  15        213.55        225.40        16.49 o
  -5  -2  15         32.78         24.83         2.94 o
  -4  -2  15         87.70         85.84         4.81 o
  -3  -2  15        262.26        269.22        10.82 o
  -2  -2  15       1290.90       1291.52        50.09 o
  -1  -2  15          0.38          4.89         5.50 o
   0  -2  15        927.99        997.24        30.36 o
   1  -2  15          5.67          5.75         2.58 o
   2  -2  15        117.09        131.23         8.93 o
   3  -2  15        234.09        236.67         8.99 o
   4  -2  15        130.53        140.19        12.37 o
  -5  -1  15         33.59         25.59         3.89 o
  -4  -1  15        594.18        608.37        15.95 o
  -3  -1  15        540.12        546.15        15.72 o
  -2  -1  15       1360.98       1242.46        63.22 o
  -1  -1  15        237.77        220.53        14.48 o
   0  -1  15       1365.71       1272.32        36.87 o
   1  -1  15        377.65        350.50        15.81 o
   2  -1  15         77.96         68.51         4.17 o
   3  -1  15        291.83        296.34        10.22 o
   4  -1  15         21.57         16.49         5.50 o
  -5   0  15         23.14         23.11         5.77 o
  -4   0  15        313.39        327.21         9.22 o
  -3   0  15        289.31        284.37        10.17 o
  -2   0  15        747.68        853.50        46.73 o
  -1   0  15       1430.26       1408.76        71.47 o
   0   0  15        416.08        388.83        17.18 o
   1   0  15         62.49         72.71         6.51 o
   2   0  15         28.56         28.76         4.17 o
   3   0  15         44.94         48.93         3.92 o
  -5   1  15         97.25         98.98         6.60 o
  -4   1  15        117.67        118.01         5.17 o
  -3   1  15         44.60         44.47         5.44 o
  -2   1  15        381.37        376.31        17.96 o
  -1   1  15         33.88         35.73         9.62 o
   0   1  15        684.27        758.67        42.61 o
   1   1  15        696.60        707.21        22.10 o
   2   1  15         36.85         37.03         4.52 o
   3   1  15        229.07        209.84         7.74 o
  -5   2  15        155.30        159.43        12.37 o
  -4   2  15         10.07          7.87         2.18 o
  -3   2  15         97.65        102.94         7.38 o
  -2   2  15         74.03         69.74         7.77 o
  -1   2  15         25.75         30.24         8.25 o
   0   2  15         15.17         12.37         6.87 o
   1   2  15        100.31         87.21         4.26 o
   2   2  15        183.56        195.56         8.52 o
   3   2  15          5.28          4.12         2.92 o
  -4   3  15          5.76          6.24         2.44 o
  -3   3  15         97.96         92.94         5.58 o
  -2   3  15         51.72         51.55         5.55 o
  -1   3  15          5.70          2.75         3.89 o
   0   3  15        756.64        849.38        46.73 o
   1   3  15         14.00         15.39         2.09 o
   2   3  15        641.17        652.02        18.83 o
   3   3  15        296.76        279.00        17.87 o
  -4   4  15          0.27          3.30         2.29 o
  -3   4  15         68.68         73.73         4.88 o
  -2   4  15        356.34        397.78        13.03 o
  -1   4  15        660.58        592.37        34.36 o
   0   4  15        266.16        310.61        21.99 o
   1   4  15        582.86        580.52        15.49 o
   2   4  15         22.02         25.44         3.07 o
   3   4  15        375.03        412.32        23.36 o
  -4   5  15         69.82         74.22         8.25 o
  -3   5  15        239.33        259.91         9.37 o
  -2   5  15         66.83         84.15         4.13 o
  -1   5  15        766.51        683.08        38.48 o
   0   5  15        113.57         94.83        11.00 o
   1   5  15        919.76        963.38        27.36 o
   2   5  15         86.03         89.14         4.49 o
  -3   6  15        586.78        635.37        16.32 o
  -2   6  15         14.87         12.37         3.89 o
  -1   6  15        375.73        321.61        20.62 o
   0   6  15        176.73        200.37        10.69 o
   1   6  15          4.54          3.57         2.18 o
   2   6  15        215.41        204.23        12.37 o
  -3   7  15         89.96         97.58         6.87 o
  -2   7  15        315.20        331.30        15.81 o
  -1   7  15        230.79        237.77        16.49 o
   0   7  15        590.31        616.97        16.51 o
   1   7  15         12.11          8.70         2.38 o
  -2   8  15        155.81        167.68         9.62 o
  -1   8  15          0.04         -1.37         2.75 o
  -1 -12  16         17.68         21.33         2.92 o
   0 -12  16          4.76          4.12         1.94 o
  -2 -11  16        201.93        163.55        11.00 o
  -1 -11  16         24.96         20.69         2.29 o
   0 -11  16        202.43        207.12         8.75 o
   1 -11  16          8.30          6.87         2.75 o
  -2 -10  16        141.56        143.54         8.22 o
  -1 -10  16          0.31          1.10         4.81 o
   0 -10  16        416.92        403.50        12.41 o
   1 -10  16         26.02         27.80         2.58 o
   2 -10  16         77.09         83.65         6.26 o
  -3  -9  16        106.20        107.20         9.62 o
  -2  -9  16         72.22         75.41         6.26 o
  -1  -9  16        314.96        355.08        12.19 o
   0  -9  16          0.64          0.00         2.38 o
   1  -9  16        221.14        230.58         7.63 o
   2  -9  16          1.51          2.23         1.76 o
  -3  -8  16        197.85        183.92         9.72 o
  -2  -8  16        122.89        108.58        12.37 o
  -1  -8  16        424.76        481.04        24.74 o
   0  -8  16        460.43        515.29        14.14 o
   1  -8  16       1625.45       1685.80        37.76 o
   2  -8  16         51.03         54.93         3.92 o
   3  -8  16          0.98          9.62         4.12 o
  -4  -7  16         91.70        112.44         9.62 o
  -3  -7  16        443.84        396.89        16.99 o
  -2  -7  16        129.57        122.32        13.74 o
  -1  -7  16        339.12        350.52        26.11 o
   0  -7  16        595.92        648.19        17.40 o
   1  -7  16         24.51         23.08         3.04 o
   2  -7  16        128.62        119.55         7.54 o
   3  -7  16          0.31         -0.27         2.29 o
  -4  -6  16        119.77        111.82         5.44 o
  -3  -6  16          0.09         -2.06         2.92 o
  -2  -6  16        322.95        343.60        23.36 o
  -1  -6  16          0.47          0.00         3.89 o
   0  -6  16          5.35          6.73         2.83 o
   1  -6  16        106.63         99.13         5.65 o
   2  -6  16        138.83        149.73         6.57 o
   3  -6  16         19.14         17.39         3.35 o
  -4  -5  16        600.68        542.93        13.88 o
  -3  -5  16         10.35         12.52         4.81 o
  -2  -5  16          9.56         -1.37         5.50 o
  -1  -5  16          4.16          0.39         3.30 o
   0  -5  16          0.96          8.25         3.17 o
   1  -5  16          7.37         12.03         2.62 o
   2  -5  16          0.49          3.74         2.03 o
   3  -5  16         35.57         28.98         2.80 o
  -4  -4  16        139.68        132.20         6.35 o
  -3  -4  16        117.87        112.22         8.75 o
  -2  -4  16        214.65        196.54        16.49 o
  -1  -4  16         27.20         21.77         4.29 o
   0  -4  16          6.76          6.09         4.12 o
   1  -4  16        439.34        502.62        19.91 o
   2  -4  16         41.33         43.18         3.77 o
   3  -4  16         34.07         37.46         3.67 o
  -4  -3  16         39.65         36.69         2.78 o
  -3  -3  16          5.29          5.50         3.30 o
  -2  -3  16          0.40          0.00         5.50 o
  -1  -3  16       1064.91       1118.76        57.72 o
   0  -3  16        342.92        382.11        16.99 o
   1  -3  16        234.98        264.64        30.24 o
   2  -3  16        944.13        939.95        21.98 o
   3  -3  16        335.17        291.61         9.92 o
  -4  -2  16         35.23         36.06         4.92 o
  -3  -2  16        169.64        175.24        10.69 o
  -2  -2  16       1000.61       1000.56        52.23 o
  -1  -2  16        169.72        173.17        15.12 o
   0  -2  16        769.01        791.65        29.11 o
   1  -2  16          0.18         -1.69         2.68 o
   2  -2  16        506.00        592.41        20.04 o
   3  -2  16        191.07        176.00         6.19 o
  -4  -1  16        401.80        391.51         9.92 o
  -3  -1  16         17.59         16.39         3.64 o
  -2  -1  16       1060.08       1118.76        59.10 o
  -1  -1  16         17.86         12.37         6.87 o
   0  -1  16       1107.85       1152.31        42.61 o
   1  -1  16        155.45        173.57         7.43 o
   2  -1  16        170.81        179.48         6.26 o
   3  -1  16        633.34        639.54        17.68 o
  -4   0  16        309.03        307.22         8.37 o
  -3   0  16         10.85         10.60         3.38 o
  -2   0  16        263.41        263.88        20.62 o
  -1   0  16       2478.35       2413.45       115.45 o
   0   0  16          0.18          0.00         5.50 o
   1   0  16        343.21        318.17        11.51 o
   2   0  16         58.31         57.54         7.08 o
   3   0  16        279.10        277.92        21.30 o
  -4   1  16         11.00         10.42         1.93 o
  -3   1  16        424.40        485.32        25.23 o
  -2   1  16        208.30        207.53        17.87 o
  -1   1  16        667.62        651.32        21.30 o
   0   1  16         88.36         81.09        11.00 o
   1   1  16        662.84        637.81        17.08 o
   2   1  16        374.27        392.90        12.66 o
   3   1  16         13.82         18.35         3.30 o
  -4   2  16         29.21         31.34         3.49 o
  -3   2  16       1072.28       1070.97        26.68 o
  -2   2  16         17.51         17.73         6.87 o
  -1   2  16        300.40        327.11        23.36 o
   0   2  16        198.30        196.54        16.49 o
   1   2  16         51.21         56.61         4.04 o
   2   2  16          5.26          4.44         2.11 o
   3   2  16          0.13         -1.37         4.12 o
  -4   3  16         35.26         37.50         2.62 o
  -3   3  16          0.53          1.47         2.18 o
  -2   3  16        225.81        232.41         7.52 o
  -1   3  16          0.18         -0.59         3.30 o
   0   3  16         27.70         19.24         6.87 o
   1   3  16          0.70          1.01         2.18 o
   2   3  16        168.79        175.79         6.79 o
  -4   4  16        177.58        188.29        12.37 o
  -3   4  16          0.80          2.75         2.06 o
  -2   4  16          0.89          1.37         2.58 o
  -1   4  16        113.82        126.58         9.72 o
   0   4  16        107.18         74.22         9.62 o
   1   4  16         17.46         23.53         3.20 o
   2   4  16        107.83        127.82        11.00 o
  -3   5  16         14.84         17.89         2.83 o
  -2   5  16         36.70         34.02         5.50 o
  -1   5  16          0.47          0.00         4.12 o
   0   5  16        105.58        104.03         6.18 o
   1   5  16        212.15        228.32         8.66 o
  -3   6  16        182.51        191.04         9.62 o
  -2   6  16         35.79         44.45        10.31 o
  -1   6  16          1.54          6.48         3.30 o
   0   6  16        221.55        234.31        14.43 o
   1   6  16         95.30         98.05         5.59 o
  -2   7  16        109.61         94.83         6.87 o
  -1 -12  17         38.20         39.86         5.50 o
   0 -12  17          7.92          5.50         2.75 o
  -2 -11  17          5.35          5.50         2.75 o
  -1 -11  17         15.58         12.37         4.12 o
   0 -11  17        230.88        237.84         7.05 o
  -2 -10  17         16.58         19.24         4.12 o
  -1 -10  17         18.51         16.10         4.12 o
   0 -10  17          4.57          2.75         4.12 o
   1 -10  17         12.16         13.93         4.81 o
  -2  -9  17         32.95         23.36         5.50 o
  -1  -9  17         86.75         94.16        13.06 o
   0  -9  17        181.16        179.80         8.93 o
   1  -9  17       1267.52       1268.41        32.48 o
   2  -9  17         87.19         87.33         5.59 o
  -3  -8  17        259.07        250.14        16.49 o
  -2  -8  17         24.88         19.24         5.50 o
  -1  -8  17        417.55        453.37        14.85 o
   0  -8  17        118.92        106.80         6.35 o
   1  -8  17        421.63        446.59        12.08 o
   2  -8  17        254.47        261.32        13.74 o
  -3  -7  17        217.05        187.01        19.93 o
  -1  -7  17         45.61         54.17         6.35 o
   0  -7  17        251.13        274.92         7.92 o
   1  -7  17         61.08         64.63         4.43 o
   2  -7  17         96.52         96.12         4.98 o
  -4  -6  17        123.37        125.00         6.26 o
  -3  -6  17          6.25          5.10         3.30 o
  -2  -6  17        527.90        465.92        27.49 o
  -1  -6  17        219.28        251.70        35.05 o
   0  -6  17        595.97        562.08        14.08 o
   1  -6  17       1006.63       1089.25        25.59 o
   2  -6  17         68.68         73.95         6.94 o
  -4  -5  17        313.86        315.96        10.25 o
  -3  -5  17        326.88        312.94        10.00 o
  -2  -5  17        246.45        233.65        17.87 o
  -1  -5  17        332.43        336.88        15.46 o
   0  -5  17        116.28        120.43         5.95 o
   1  -5  17        173.54        176.30         7.15 o
   2  -5  17          0.23          1.23         1.93 o
   3  -5  17          0.21         -0.69         3.44 o
  -4  -4  17         13.54         10.81         2.18 o
  -3  -4  17        462.56        425.05        18.47 o
  -2  -4  17          2.87          9.62         5.50 o
  -1  -4  17        980.04       1009.14        34.62 o
   0  -4  17        287.83        303.67        10.46 o
   1  -4  17         20.55         23.35         4.21 o
   2  -4  17          1.24          1.37         1.97 o
   3  -4  17        295.33        299.27        10.70 o
  -4  -3  17        177.63        168.69         5.99 o
  -3  -3  17        120.90        110.67        14.43 o
  -2  -3  17          2.37          2.75         4.12 o
  -1  -3  17         13.43         15.12         6.87 o
   0  -3  17         29.56         21.33         4.86 o
   1  -3  17         79.14         86.24         5.79 o
   2  -3  17        206.83        209.77         8.44 o
   3  -3  17        349.89        336.17         9.92 o
  -4  -2  17          1.28          0.46         1.51 o
  -3  -2  17        244.26        229.73        11.66 o
  -2  -2  17          0.15          5.04         2.46 o
  -1  -2  17        114.12        123.70        13.74 o
   0  -2  17       1909.66       1974.98        79.72 o
   1  -2  17         57.18         65.35         5.25 o
   2  -2  17        334.53        362.94        15.84 o
   3  -2  17          1.66          4.91         4.12 o
  -4  -1  17         87.71         83.46         4.17 o
  -3  -1  17         25.44         27.78         4.19 o
  -2  -1  17        387.75        437.88        14.98 o
  -1  -1  17        488.68        500.66        17.03 o
   0  -1  17         83.33         78.34        11.00 o
   1  -1  17        180.33        188.04         7.94 o
   2  -1  17        452.07        463.52        18.78 o
   3  -1  17        698.07        768.29        39.86 o
  -4   0  17         25.52         25.98         2.29 o
  -3   0  17        129.27        135.47        10.18 o
  -2   0  17         19.63         18.30         2.55 o
  -1   0  17        267.20        292.38        10.61 o
   0   0  17         67.89         54.98         9.62 o
   1   0  17       1462.58       1374.96        32.00 o
   2   0  17         12.65          9.03         3.30 o
  -4   1  17        106.17         87.63         4.04 o
  -3   1  17        617.94        622.60        19.81 o
  -2   1  17          1.60          4.81         3.89 o
  -1   1  17        389.80        391.70        24.74 o
   0   1  17        742.53        738.05        39.86 o
   1   1  17        873.37        865.30        21.36 o
   2   1  17        525.99        591.28        21.72 o
   3   1  17         11.12          8.25         4.12 o
  -4   2  17        121.60        114.99         5.59 o
  -3   2  17        637.61        643.76        16.78 o
  -2   2  17        387.72        423.12        18.47 o
  -1   2  17         92.24         71.47         9.62 o
   0   2  17        162.36        144.31        13.74 o
   1   2  17         27.36         22.65         2.88 o
   2   2  17        182.50        179.83         8.59 o
  -4   3  17        246.89        273.51        11.00 o
  -3   3  17         70.19         67.81         4.04 o
  -2   3  17        461.77        442.00        18.47 o
  -1   3  17         10.58          9.62         4.12 o
   0   3  17        384.91        382.59        14.43 o
   1   3  17        161.19        154.65         7.77 o
   2   3  17          1.71          4.12         4.12 o
  -3   4  17          1.24          0.34         2.67 o
  -2   4  17          3.05          0.00         4.12 o
  -1   4  17         32.51         34.48         4.56 o
   0   4  17        265.47        233.51        10.31 o
   1   4  17          2.64          2.47         2.29 o
  -3   5  17          3.75          4.12         2.75 o
  -1   5  17          5.23          7.56         3.44 o
   0   5  17        110.02         92.08         9.62 o
   1   5  17        112.03        103.08         6.87 o
  -2   6  17         18.55         21.99         4.12 o
  -1 -11  18         23.06         26.11         4.12 o
   0 -11  18         32.16         27.49         4.12 o
  -2 -10  18         72.13         70.09         5.50 o
  -1 -10  18          4.97          9.62         4.12 o
   0 -10  18        110.58        109.60         4.63 o
  -1  -9  18          5.86          7.42         2.29 o
   0  -9  18          2.79          3.44         2.92 o
   1  -9  18        365.54        358.24        17.87 o
  -2  -8  18         31.84         28.86         5.50 o
  -1  -8  18         30.67         37.16         3.89 o
   0  -8  18          5.34          4.12         2.92 o
   1  -8  18          4.22          8.10         1.88 o
  -3  -7  18         28.79         23.36         5.50 o
  -2  -7  18        136.73        141.56        12.37 o
  -1  -7  18        280.93        291.37        17.87 o
   0  -7  18        261.99        285.19        12.63 o
   1  -7  18          0.00         -1.79         1.79 o
   2  -7  18        512.75        516.39        19.76 o
  -3  -6  18          0.65          0.69         2.92 o
  -2  -6  18        232.39        240.64        20.62 o
  -1  -6  18        107.57        102.74         5.27 o
   0  -6  18        528.07        561.01        14.74 o
   1  -6  18        124.74        125.70         8.13 o
   2  -6  18        160.84        148.61         6.84 o
  -4  -5  18        181.44        193.79        11.00 o
  -3  -5  18        263.38        224.03        15.12 o
  -2  -5  18         90.69         93.96         7.77 o
  -1  -5  18         79.54         98.11        15.67 o
   0  -5  18         15.02         10.30         2.98 o
   1  -5  18        166.28        187.66         6.94 o
   2  -5  18        203.33        188.94         6.77 o
   3  -5  18        273.01        290.00        17.87 o
  -4  -4  18         83.78         74.37         4.57 o
  -3  -4  18        215.94        258.85        25.43 o
  -2  -4  18          2.21          2.75         4.12 o
  -1  -4  18       1545.46       1481.87        36.21 o
   0  -4  18         10.07         10.72         2.18 o
   1  -4  18        132.50        134.29         8.33 o
   2  -4  18         77.03         71.77         5.16 o
   3  -4  18          5.67          4.12         4.12 o
  -4  -3  18         16.54         16.67         1.80 o
  -3  -3  18        785.10        707.82        37.11 o
  -2  -3  18        319.22        274.88        19.24 o
  -1  -3  18        288.07        264.41        10.41 o
   0  -3  18          9.55          8.44         3.30 o
   1  -3  18          4.59          0.69         2.92 o
   2  -3  18         61.97         57.47         4.63 o
   3  -3  18         37.90         38.48         6.87 o
  -4  -2  18          1.58          2.62         2.18 o
  -3  -2  18         88.14         88.98         7.24 o
  -2  -2  18          1.60          1.37         4.12 o
  -1  -2  18        684.72        724.31        22.63 o
   0  -2  18        285.69        326.83        12.46 o
   1  -2  18         14.09         15.64         3.17 o
   2  -2  18        198.11        186.41         9.57 o
   3  -2  18          2.43          2.75         4.12 o
  -4  -1  18         11.63         11.68         1.62 o
  -3  -1  18          0.14         -0.20         3.93 o
  -2  -1  18          9.45         14.92         9.62 o
  -1  -1  18         14.48          4.12         5.50 o
   0  -1  18          5.50          8.12         2.29 o
   1  -1  18         35.26         43.41         3.64 o
   2  -1  18         22.64         29.19         4.29 o
  -4   0  18         85.35         86.39         3.52 o
  -3   0  18          7.01          8.58         4.13 o
  -2   0  18         60.48         69.74         6.80 o
  -1   0  18        340.50        333.98        21.99 o
   0   0  18          0.26          1.92         2.75 o
   1   0  18        506.74        518.66        15.03 o
   2   0  18        201.99        166.95         8.59 o
  -4   1  18          7.45          5.50         1.37 o
  -3   1  18         85.22         96.18         6.14 o
  -2   1  18        354.79        380.54        26.80 o
  -1   1  18        443.66        470.05        27.49 o
   0   1  18        244.28        267.03         7.86 o
   1   1  18        196.36        195.74         7.38 o
   2   1  18        247.52        294.12        17.87 o
  -3   2  18        234.22        233.29         7.51 o
  -2   2  18        450.63        463.71        18.93 o
  -1   2  18        125.70        140.19        12.37 o
   0   2  18        657.45        681.08        21.08 o
   1   2  18          0.93         -0.52         1.76 o
   2   2  18        547.18        487.91        26.11 o
  -3   3  18          9.47          2.20         2.29 o
  -2   3  18        236.94        211.47        10.69 o
  -1   3  18         10.37         11.00         5.50 o
   0   3  18        176.42        191.04        13.74 o
   1   3  18        117.15         99.51         5.59 o
  -3   4  18         95.77        100.33         6.87 o
  -2   4  18        422.18        402.70        23.36 o
  -1   4  18        351.93        349.10        20.62 o
   1   4  18         82.14         63.22         5.50 o
  -1   5  18         61.40         53.60         4.12 o
   0   5  18          1.17          1.37         2.75 o
  -1 -10  19         66.34         61.85         5.50 o
   0 -10  19         49.18         53.60         4.12 o
  -2  -9  19         27.67         32.99         4.12 o
  -1  -9  19         12.34         15.12         4.12 o
   0  -9  19         23.39         23.70         4.81 o
  -1  -8  19          3.88         -1.37         2.75 o
   0  -8  19          0.06          4.40         2.29 o
   1  -8  19         12.09          4.12         4.12 o
  -2  -7  19          0.09          0.00         4.12 o
  -1  -7  19          0.59          0.69         1.94 o
   0  -7  19         74.81         87.96         5.83 o
   1  -7  19         48.88         49.29         3.97 o
  -2  -6  19        337.43        309.24        19.24 o
  -1  -6  19          5.28          7.56         3.08 o
   0  -6  19        258.59        304.51        12.63 o
   1  -6  19        523.07        554.75        13.76 o
  -3  -5  19        185.03        163.55        12.37 o
  -2  -5  19        149.96        158.24        11.68 o
  -1  -5  19        252.24        262.55        21.30 o
   0  -5  19         36.63         36.17         3.78 o
   1  -5  19        192.34        219.60         9.52 o
   2  -5  19         21.64         25.59         3.89 o
  -4  -4  19        121.76        103.08         6.87 o
  -3  -4  19        556.31        478.29        26.11 o
  -2  -4  19          6.90          6.18         3.89 o
  -1  -4  19        425.50        501.66        30.24 o
   0  -4  19          7.18         13.74         3.17 o
   1  -4  19        216.56        236.33         7.63 o
   2  -4  19        469.73        474.52        14.71 o
  -4  -3  19          0.24          1.37         2.75 o
  -3  -3  19         57.75         61.97         5.83 o
  -2  -3  19        601.72        556.63        31.61 o
  -1  -3  19         92.81        122.32        13.74 o
   0  -3  19        169.57        164.61         7.38 o
   1  -3  19          3.72          4.81         2.92 o
   2  -3  19        198.45        200.13        15.81 o
  -4  -2  19        189.33        180.05         9.62 o
  -3  -2  19         11.40         13.55         3.30 o
  -2  -2  19        385.57        350.47        21.99 o
  -1  -2  19         15.95          2.75         5.50 o
   0  -2  19        313.10        291.37        19.24 o
   1  -2  19        315.73        339.88        13.09 o
   2  -2  19          9.02         12.37         5.50 o
  -4  -1  19        299.35        283.13        12.37 o
  -3  -1  19          3.82          3.21         2.38 o
  -2  -1  19        169.11        150.58         8.75 o
  -1  -1  19         13.47          4.12         4.12 o
   0  -1  19         24.59         29.24         3.54 o
   1  -1  19          2.67          3.85         2.29 o
   2  -1  19          2.48          5.50         4.12 o
  -3   0  19        175.22        163.00        11.00 o
  -2   0  19          0.02          6.87         4.12 o
  -1   0  19          0.35          2.75         4.12 o
   0   0  19         34.91         28.86         5.50 o
   1   0  19         85.51        103.08         8.25 o
  -3   1  19         24.97         25.78         3.30 o
  -2   1  19         17.52         17.71        11.00 o
  -1   1  19          8.09         12.37         5.50 o
   0   1  19         23.05         21.99         5.50 o
   1   1  19        300.24        328.62        10.17 o
  -3   2  19         36.96         27.49         4.12 o
  -2   2  19          0.42          2.75         2.75 o
  -1   2  19        524.75        470.05        26.11 o
   0   2  19        285.42        307.87        17.87 o
   1   2  19          1.85          8.25         2.75 o
  -2   3  19         95.93        100.33         8.25 o
  -1   3  19        109.83        104.88         9.62 o
   0   3  19         52.48         60.47         5.50 o
  -1   4  19         68.72         63.22         4.12 o
  -1  -9  20        173.81        182.80        11.00 o
   0  -9  20         69.12         61.85         4.12 o
  -2  -8  20          1.69          0.00         1.37 o
  -1  -8  20          0.41          0.00         4.12 o
   0  -8  20         58.19         53.13         6.87 o
  -2  -7  20        211.56        243.27        11.00 o
  -1  -7  20         80.34         92.08         8.25 o
   0  -7  20          0.82          2.75         1.94 o
  -1  -6  20          5.88          5.77         2.29 o
   0  -6  20         36.23         40.84         3.89 o
   1  -6  20          4.88          6.87         4.12 o
  -1  -5  20        827.30       1019.81        38.48 o
   0  -5  20         63.35         63.03         2.94 o
   1  -5  20        287.71        311.99        16.49 o
  -2  -4  20        376.57        346.62        14.58 o
  -1  -4  20          1.46          2.75         2.29 o
   0  -4  20         21.72         25.20         3.51 o
   1  -4  20        589.41        580.00        27.49 o
  -2  -3  20         51.20         48.45         6.18 o
  -1  -3  20          1.70          0.82         2.75 o
   0  -3  20        754.89        745.87        20.24 o
   1  -3  20          0.32          0.00         2.75 o
  -3  -2  20          2.49          5.50         2.75 o
  -2  -2  20        231.96        230.90        16.49 o
  -1  -2  20         54.51         59.05         4.57 o
   0  -2  20        581.78        548.99        19.36 o
   1  -2  20        111.01        136.07         6.87 o
  -3  -1  20         45.49         48.10         5.50 o
  -2  -1  20         82.33         76.43         5.83 o
  -1  -1  20        132.68        129.19         5.83 o
   0  -1  20          1.26          4.12         3.44 o
  -3   0  20         75.72         82.46         6.87 o
  -2   0  20         34.61         30.24         5.50 o
  -1   0  20        375.13        328.16        11.18 o
   0   0  20         11.85          6.87         2.75 o
  -2   1  20          4.28          4.12         2.75 o
  -1   1  20         40.75         42.61         3.30 o
   0   1  20         12.20          8.25         2.75 o
   0   2  20        126.94        115.45         8.25 o
  -1  -7  21         42.75         43.98         5.50 o
   0  -7  21         73.42         72.84         5.50 o
  -2  -6  21        164.96        174.55         6.87 o
  -1  -6  21          0.40         -2.75         2.75 o
   0  -6  21         26.61         34.36         4.12 o
  -2  -5  21        182.17        222.65         9.62 o
   0  -5  21         22.02         17.87         4.12 o
  -2  -4  21          0.20         -1.37         2.75 o
   0  -4  21          3.79          4.12         1.94 o
   0  -3  21        125.87        153.93         9.62 o
   0  -2  21        269.12        269.38        13.74 o
   0  -1  21         81.90         90.71         6.87 o
   0   0  21         70.90         60.47         5.50 o
                                                
