# Supplementary material for: A systematic structural study of halogen bonding versus hydrogen bonding within competitive supramolecular systems
Source: IUCrJ. 2015 Jul 30;2(Pt 5):498–510. doi: 10.1107/S2052252515010854 (PMC4547818; doi:10.1107/S2052252515010854)
Supplement: Supplementary file 14 [file m-02-00498-BrOX5sup14.hkl]

#
# h,k,l, Fc-squared, Fo-squared, sigma(Fo-squared), status flag
#
data_BrOX5
_shelx_title ' BrOX5 in P-1'
_shelx_refln_list_code          4
_shelx_F_calc_maximum      133.90
_exptl_crystal_F_000       356.00
_reflns_d_resolution_high  0.6801

loop_
 _space_group_symop_operation_xyz
 'x, y, z'
 '-x, -y, -z'

_cell_length_a     7.8090
_cell_length_b     9.6156
_cell_length_c    11.4520
_cell_angle_alpha 101.314
_cell_angle_beta   94.225
_cell_angle_gamma 113.541

_shelx_F_squared_multiplier     1.000

loop_
 _refln_index_h
 _refln_index_k
 _refln_index_l
 _refln_F_squared_calc
 _refln_F_squared_meas
 _refln_F_squared_sigma
 _refln_observed_status
   2   0   0       8483.31       8772.04       258.58 o
   3   0   0        357.60        340.70        23.03 o
   4   0   0        240.77        202.31         3.14 o
   5   0   0       1201.42       1170.41        13.14 o
   6   0   0        324.35        334.06         6.37 o
   7   0   0         12.69         13.29         2.54 o
   8   0   0         29.09         29.53         4.18 o
   9   0   0         95.05        100.31         6.71 o
 -10   1   0         14.81         10.45         5.64 o
  -9   1   0         37.49         32.08         5.19 o
  -8   1   0        484.99        484.02        11.84 o
  -7   1   0        319.91        320.02         7.19 o
  -6   1   0          9.34          8.76         1.48 o
  -5   1   0         47.48         48.83         1.73 o
  -4   1   0         14.12         14.96         0.94 o
  -3   1   0       1672.16       1700.99        39.86 o
  -2   1   0       8200.42       8987.36       200.50 o
  -1   1   0        538.91        561.63        15.62 o
   0   1   0        342.21        325.08         9.81 o
   2   1   0       4426.43       4463.04       132.60 o
   3   1   0        629.91        544.33         8.07 o
   4   1   0        196.51        216.73         3.87 o
   5   1   0        368.97        366.58         5.10 o
   6   1   0        629.28        616.81        11.02 o
   7   1   0        252.80        246.85         6.56 o
   8   1   0         99.36        107.09         5.38 o
   9   1   0          5.40          8.70         4.04 o
 -10   2   0        156.68        167.01         8.95 o
  -9   2   0         11.51         14.79         4.81 o
  -8   2   0          0.27         -0.61         3.39 o
  -7   2   0         30.29         31.28         3.56 o
  -6   2   0       2935.28       2862.64        38.65 o
  -5   2   0        780.79        725.17        41.38 o
  -4   2   0          4.66          9.77         1.31 o
  -3   2   0        204.54        216.63         8.21 o
  -2   2   0       1326.27       1381.45        38.06 o
  -1   2   0       1260.19       1339.93        37.16 o
   1   2   0         89.73         86.46         4.39 o
   2   2   0         11.63          8.10         1.48 o
   3   2   0       2336.27       2371.43        40.33 o
   4   2   0        841.47        821.72        11.09 o
   5   2   0        336.14        322.94         6.24 o
   6   2   0          2.56          1.36         1.80 o
   7   2   0         36.07         39.25         5.21 o
   8   2   0        144.39        148.47         7.17 o
   9   2   0         76.73         59.69         9.41 o
 -10   3   0         93.44         87.13        11.82 o
  -9   3   0        201.40        215.02        14.52 o
  -8   3   0        345.51        335.55        10.35 o
  -7   3   0         47.23         45.47         3.08 o
  -6   3   0        157.63        145.07         3.27 o
  -5   3   0       1599.40       1572.08        25.84 o
  -4   3   0       2823.12       2864.84        55.85 o
  -3   3   0        686.51        662.18        20.03 o
  -2   3   0        353.57        348.50         8.07 o
  -1   3   0        342.45        365.74        12.22 o
   0   3   0       1365.31       1298.69        38.56 o
   1   3   0       2081.31       2062.80        27.29 o
   2   3   0       2246.40       2267.40        41.14 o
   3   3   0         22.44         29.90         2.32 o
   4   3   0        688.28        659.92        11.26 o
   5   3   0        383.93        389.84         7.36 o
   6   3   0        157.65        162.27         5.23 o
   7   3   0         10.34          9.27         2.77 o
   8   3   0          5.17          4.31         4.12 o
 -10   4   0         41.61         53.88        10.01 o
  -9   4   0          1.47          6.41         6.81 o
  -8   4   0        457.09        464.89        19.23 o
  -7   4   0        433.05        435.76         8.93 o
  -6   4   0        410.88        400.50         7.70 o
  -5   4   0        198.91        202.19         4.14 o
  -4   4   0         44.28         60.70         3.71 o
  -3   4   0       2545.70       2744.92        37.04 o
  -2   4   0        775.35        780.76        24.04 o
  -1   4   0       1852.32       1893.41        55.48 o
   0   4   0       1764.53       1841.56        33.04 o
   1   4   0        320.73        301.95         6.09 o
   2   4   0       2511.27       2491.48        32.35 o
   3   4   0       1307.99       1315.86        19.20 o
   4   4   0         39.00         38.00         2.98 o
   5   4   0          0.08          1.50         2.25 o
   6   4   0        106.69        104.13         4.96 o
   7   4   0         96.68         99.79         4.89 o
   8   4   0         59.24         47.47         9.41 o
 -10   5   0        311.63        311.06        14.42 o
  -9   5   0        126.83        124.18         9.61 o
  -8   5   0         94.58         99.51         5.52 o
  -7   5   0         36.37         36.83         3.81 o
  -6   5   0        473.98        477.90         7.87 o
  -5   5   0       1507.19       1521.67        16.85 o
  -4   5   0        694.23        709.56         7.94 o
  -3   5   0        118.52        129.39         3.85 o
  -2   5   0        253.36        268.64         5.46 o
  -1   5   0        688.75        681.91        14.39 o
   0   5   0       1890.27       1823.38        27.27 o
   1   5   0        331.58        306.63         4.46 o
   2   5   0         71.81         75.40         3.11 o
   3   5   0        116.76        115.91         3.93 o
   4   5   0        327.61        358.65         8.29 o
   5   5   0        182.33        197.17         6.70 o
   6   5   0        121.89        123.99         6.40 o
   7   5   0          0.78          2.73         3.70 o
 -10   6   0         12.26         10.02         4.10 o
  -9   6   0         59.48         71.12         5.76 o
  -8   6   0        397.85        420.38         9.08 o
  -7   6   0        742.95        756.81        13.76 o
  -6   6   0        327.61        334.28         6.55 o
  -5   6   0        182.66        189.05         3.63 o
  -4   6   0        858.88        853.81        10.07 o
  -3   6   0       2869.57       2909.61        36.69 o
  -2   6   0        437.01        414.63         4.69 o
  -1   6   0         67.25         71.21         1.91 o
   0   6   0        138.43        112.45         2.77 o
   1   6   0        393.31        393.99         4.71 o
   2   6   0        721.34        740.47        11.53 o
   3   6   0         46.35         50.33         2.90 o
   4   6   0          0.66          2.45         3.01 o
   5   6   0         21.85         19.54         3.54 o
   6   6   0         10.44          9.20         4.48 o
   7   6   0         91.42         69.90        12.22 o
 -10   7   0         52.25         58.12         4.78 o
  -9   7   0         77.47         81.79         5.08 o
  -8   7   0         17.58         16.34         3.13 o
  -7   7   0        149.07        166.80         5.82 o
  -6   7   0        611.19        611.85         9.09 o
  -5   7   0        675.38        682.24        10.86 o
  -4   7   0        156.43        156.30         6.30 o
  -3   7   0        151.93        149.54         3.97 o
  -2   7   0        796.34        786.69         9.44 o
  -1   7   0        510.98        488.50         8.49 o
   0   7   0        793.63        799.21        10.69 o
   1   7   0          0.08          0.50         1.85 o
   2   7   0        149.63        163.12         5.85 o
   3   7   0        464.11        485.12        11.13 o
   4   7   0         43.40         51.54         6.94 o
   5   7   0         10.83          9.79         4.38 o
   6   7   0          0.09          0.40        10.01 o
 -10   8   0         52.39         50.18         4.65 o
  -9   8   0        274.04        288.35         7.03 o
  -8   8   0        311.07        308.61         6.37 o
  -7   8   0         16.15         14.21         2.14 o
  -6   8   0         45.00         48.89         2.95 o
  -5   8   0         78.08         83.80         5.44 o
  -4   8   0        424.37        434.50         6.92 o
  -3   8   0        921.67        942.20        11.96 o
  -2   8   0         51.73         46.52         2.36 o
  -1   8   0        339.59        338.37         5.85 o
   0   8   0        145.62        136.28         4.33 o
   1   8   0        356.35        360.72         6.62 o
   2   8   0        327.96        354.21         8.52 o
   3   8   0         87.66         88.17         5.60 o
   4   8   0         23.98         30.10         5.68 o
   5   8   0         26.63         36.87        11.92 o
 -10   9   0         36.33         26.32         4.19 o
  -9   9   0         61.99         51.64         4.55 o
  -8   9   0        384.37        399.43         8.58 o
  -7   9   0         31.98         32.29         4.37 o
  -6   9   0        119.11        122.57         4.20 o
  -5   9   0        281.42        293.77        15.38 o
  -4   9   0         15.25         14.05         1.82 o
  -3   9   0       1276.38       1278.15        17.64 o
  -2   9   0        556.66        562.17        15.37 o
  -1   9   0         40.05         43.67         3.61 o
   0   9   0         13.15         17.32         2.47 o
   1   9   0         58.75         60.96         4.13 o
   2   9   0          4.98          3.93         3.84 o
   3   9   0        298.22        311.26        16.42 o
   4   9   0          3.58          1.30        11.72 o
 -10  10   0        137.67        139.81        11.82 o
  -9  10   0         28.39         28.89         3.44 o
  -8  10   0          3.34         -0.23         2.69 o
  -7  10   0          2.15          2.96         2.44 o
  -6  10   0         13.69         14.63         2.86 o
  -5  10   0        561.41        553.29        10.73 o
  -4  10   0        360.91        374.27         8.50 o
  -3  10   0          3.21          8.26         2.18 o
  -2  10   0         46.84         46.33         5.06 o
  -1  10   0        234.80        236.99         5.99 o
   0  10   0        265.38        283.34         7.86 o
   1  10   0         25.95         28.98         5.98 o
   2  10   0         14.98         19.23         7.81 o
   3  10   0         12.72         19.03         7.81 o
 -10  11   0          3.46         -3.00         7.21 o
  -9  11   0         79.39         86.05         5.25 o
  -8  11   0        159.75        159.28         6.32 o
  -7  11   0         78.49         77.57         5.39 o
  -6  11   0          2.41          2.18         2.72 o
  -5  11   0         50.03         51.05         5.57 o
  -4  11   0         11.03         11.86         2.61 o
  -3  11   0        424.50        413.27         9.29 o
  -2  11   0         74.76         70.62         4.41 o
  -1  11   0         11.41          7.62         3.96 o
   0  11   0         17.74         22.19         5.03 o
   1  11   0        107.85        107.44         8.12 o
   2  11   0         54.24         31.25         8.41 o
  -9  12   0          8.83          6.04         5.72 o
  -8  12   0          7.82         13.47         4.57 o
  -7  12   0        159.42        155.24         6.64 o
  -6  12   0        208.84        202.73         7.21 o
  -5  12   0          3.17          5.11         4.18 o
  -4  12   0         74.06         75.47         5.49 o
  -3  12   0         82.01         71.38         6.03 o
  -2  12   0         24.36         17.97         5.71 o
  -1  12   0        271.25        272.39        10.66 o
   0  12   0          7.76          2.00         5.42 o
   1  12   0          2.44         -0.60         8.01 o
  -8  13   0         52.79         43.94         5.04 o
  -7  13   0          1.88          2.94         3.96 o
  -6  13   0         14.38         14.27         5.18 o
  -5  13   0         33.03         35.45         7.01 o
  -4  13   0         48.25         46.07         7.41 o
  -3  13   0         63.10         75.59         6.31 o
  -2  13   0          2.13          2.20         7.21 o
  -1  13   0          1.55          0.20         8.61 o
   1 -13   1          1.30          4.33         5.66 o
   2 -13   1          0.41         -1.83         4.33 o
   3 -13   1          4.12         -3.03         4.28 o
   4 -13   1         48.45         32.25         6.81 o
   5 -13   1        250.67        206.51        11.82 o
   6 -13   1         31.54         35.02         5.56 o
   7 -13   1         34.37         38.18         5.87 o
   8 -13   1         10.28         13.31         4.44 o
  -1 -12   1          9.28          8.21         8.41 o
   0 -12   1          0.83          3.70         6.51 o
   1 -12   1         15.50         12.54         4.79 o
   2 -12   1        161.81        180.84         7.17 o
   3 -12   1         43.34         44.41         4.74 o
   4 -12   1          8.30         12.15         3.75 o
   5 -12   1        114.33        113.50         7.21 o
   6 -12   1        115.06        121.82         6.48 o
   7 -12   1        120.25        119.01         7.98 o
   8 -12   1         13.26         10.56         3.62 o
   9 -12   1         21.29         15.01         5.93 o
  -2 -11   1         20.54         19.04         5.58 o
  -1 -11   1         24.47         21.44         5.50 o
   0 -11   1        111.75        126.69         7.50 o
   1 -11   1         17.64         18.63         3.36 o
   2 -11   1         33.83         35.24         3.50 o
   3 -11   1        497.38        500.01        10.41 o
   4 -11   1         80.88         85.34         4.11 o
   5 -11   1        109.30        106.04         4.88 o
   6 -11   1          3.77          7.59         2.83 o
   7 -11   1        180.46        175.69         7.19 o
   8 -11   1        155.16        153.18         6.10 o
   9 -11   1         48.96         50.87         4.48 o
  10 -11   1          0.63          9.81         7.61 o
  -3 -10   1          2.11          4.81         8.81 o
  -2 -10   1          0.25         -4.01         4.82 o
  -1 -10   1          1.03          2.58         3.78 o
   0 -10   1         64.69         70.11         4.54 o
   1 -10   1        317.47        325.35         8.02 o
   2 -10   1        149.47        141.82         5.28 o
   3 -10   1         12.92         11.55         3.19 o
   4 -10   1         10.64         12.15         2.29 o
   5 -10   1        467.16        498.96        10.27 o
   6 -10   1        338.67        332.78         8.67 o
   7 -10   1        119.50        111.13         5.94 o
   8 -10   1         23.24         26.41         3.74 o
   9 -10   1        171.86        179.48         7.21 o
  10 -10   1        147.00        140.81        12.02 o
  -4  -9   1          3.79          3.65         5.63 o
  -3  -9   1        350.88        369.89        24.04 o
  -2  -9   1         27.47         36.95         4.38 o
  -1  -9   1         46.65         43.29         4.01 o
   0  -9   1          2.74          4.46         1.82 o
   1  -9   1        207.04        196.90         4.85 o
   2  -9   1        232.30        234.67         6.03 o
   3  -9   1        184.92        194.85         4.67 o
   4  -9   1         22.57         22.81         2.01 o
   5  -9   1        435.39        442.75         9.71 o
   6  -9   1        199.04        204.06         5.63 o
   7  -9   1       1065.16       1081.75        15.16 o
   8  -9   1        199.54        194.22         5.99 o
   9  -9   1          0.86          3.01         3.35 o
  10  -9   1          1.03         -3.90         4.38 o
  -5  -8   1        137.46        135.55         8.63 o
  -4  -8   1         61.84         55.95         5.14 o
  -3  -8   1         16.28         15.25         3.97 o
  -2  -8   1        117.27        124.30         8.90 o
  -1  -8   1        875.80        922.35        12.92 o
   0  -8   1        209.28        218.69         5.59 o
   1  -8   1         23.80         23.57         2.01 o
   2  -8   1         48.60         46.40         2.12 o
   3  -8   1         18.04         19.94         1.88 o
   4  -8   1       1286.28       1255.23        20.85 o
   5  -8   1       1302.88       1338.40        17.47 o
   6  -8   1          2.96          2.07         1.69 o
   7  -8   1         13.27         20.11         2.89 o
   8  -8   1        172.97        174.91         9.62 o
   9  -8   1        188.80        179.58         8.20 o
  10  -8   1        118.92        110.31         7.36 o
  -6  -7   1          1.80         -1.69         3.63 o
  -5  -7   1         10.95         21.25         5.41 o
  -4  -7   1         62.24         66.49         5.66 o
  -3  -7   1        736.92        742.03        15.52 o
  -2  -7   1          9.42          8.97         3.41 o
  -1  -7   1          1.40          1.18         1.35 o
   0  -7   1        172.15        187.97         3.98 o
   1  -7   1        344.91        349.20         6.80 o
   2  -7   1        989.07        974.80        11.30 o
   3  -7   1        864.55        852.71        11.83 o
   4  -7   1          3.29          5.18         1.28 o
   5  -7   1        780.00        794.92        12.35 o
   6  -7   1        882.86        872.12        18.55 o
   7  -7   1        328.08        345.39         5.54 o
   8  -7   1         91.60         95.64         3.58 o
   9  -7   1        143.01        163.17         8.48 o
  10  -7   1         72.06         66.31         4.89 o
  -6  -6   1         98.69        116.49        12.82 o
  -5  -6   1         43.52         45.97         4.45 o
  -4  -6   1          0.44          2.40         2.88 o
  -3  -6   1         11.05         13.91         2.70 o
  -2  -6   1        882.64        902.39        11.71 o
  -1  -6   1        767.84        769.62         8.95 o
   0  -6   1         70.54         67.29         2.86 o
   1  -6   1          0.91          1.64         0.88 o
   2  -6   1        552.85        573.17         6.98 o
   3  -6   1        911.60        902.48        10.51 o
   4  -6   1        496.89        476.28         6.69 o
   5  -6   1        511.22        528.00         6.82 o
   6  -6   1          2.58          1.49         1.15 o
   7  -6   1        237.72        239.15         5.36 o
   8  -6   1        633.16        637.13        15.22 o
   9  -6   1        411.30        438.09        19.68 o
  10  -6   1          0.47          0.25         4.03 o
  -7  -5   1         39.32         37.14         5.91 o
  -6  -5   1        102.54        101.78         7.60 o
  -5  -5   1        229.85        238.33         8.30 o
  -4  -5   1        185.68        189.09         5.96 o
  -3  -5   1        720.53        700.60        10.51 o
  -2  -5   1         56.71         60.69         2.73 o
  -1  -5   1       1234.46       1206.67        17.90 o
   0  -5   1       3735.46       3828.84        60.83 o
   1  -5   1        211.07        173.08         4.67 o
   3  -5   1        605.42        668.65         9.18 o
   4  -5   1        286.98        270.17         3.81 o
   5  -5   1        227.81        208.59         3.52 o
   6  -5   1        769.76        756.55        13.01 o
   7  -5   1        534.39        561.07        10.63 o
   8  -5   1         66.48         70.04         4.20 o
   9  -5   1        352.38        359.47        10.48 o
  10  -5   1        141.99        136.60        10.42 o
  -8  -4   1        115.41        139.31         9.47 o
  -7  -4   1        117.90        121.14         8.50 o
  -6  -4   1         90.17        105.37         4.97 o
  -5  -4   1         28.65         29.67         3.18 o
  -4  -4   1        251.02        247.90         7.33 o
  -3  -4   1        748.29        746.11        10.62 o
  -2  -4   1        602.51        564.63        10.44 o
  -1  -4   1       1064.65       1036.04        16.71 o
   0  -4   1         90.10         92.47         3.99 o
   2  -4   1       2749.35       2916.54        82.52 o
   3  -4   1       3936.17       4156.87        46.33 o
   4  -4   1          3.66          6.78         1.06 o
   5  -4   1        223.74        225.56         4.29 o
   6  -4   1        344.53        317.87         6.47 o
   7  -4   1        626.33        634.14        23.23 o
   8  -4   1        422.27        425.83        18.63 o
   9  -4   1          8.69          0.60         6.81 o
  -8  -3   1         43.84         53.06         5.37 o
  -7  -3   1         29.93         33.04         3.52 o
  -6  -3   1       1093.98       1082.99        16.26 o
  -5  -3   1        337.43        339.87         6.68 o
  -4  -3   1          5.33          6.53         1.25 o
  -3  -3   1         27.90         25.84         1.47 o
  -2  -3   1         43.98         34.85         3.81 o
  -1  -3   1        396.16        400.84         8.93 o
   0  -3   1       5240.88       5078.15       183.67 o
   3  -3   1        787.90        794.15        13.10 o
   4  -3   1       2593.89       2693.65        42.82 o
   5  -3   1       2241.50       2264.58        48.36 o
   6  -3   1         21.10         25.56         2.29 o
   7  -3   1          1.23          0.86         2.74 o
   8  -3   1        438.72        422.43        21.43 o
   9  -3   1        367.33        378.36        18.23 o
  10  -3   1         54.73         57.89         9.81 o
  -9  -2   1         49.73         50.56         5.09 o
  -8  -2   1        296.70        294.74        11.36 o
  -7  -2   1        200.81        199.26         6.16 o
  -6  -2   1          8.12          7.35         2.02 o
  -5  -2   1        552.17        525.57         8.18 o
  -4  -2   1        432.62        385.49         5.52 o
  -3  -2   1       2616.32       2579.35        31.83 o
  -2  -2   1         79.64         69.10         4.41 o
   0  -2   1        114.38        120.84         3.22 o
   3  -2   1        743.77        777.37        17.23 o
   4  -2   1        685.79        715.31        10.80 o
   5  -2   1        233.26        228.23         5.03 o
   6  -2   1        955.39        927.63        16.81 o
   7  -2   1        421.79        429.44        11.46 o
   8  -2   1         31.09         39.63         8.61 o
   9  -2   1         33.29         34.40         5.31 o
  10  -2   1         93.90        103.55         8.20 o
  -9  -1   1          5.73          4.87         3.99 o
  -8  -1   1         59.12         54.29         4.19 o
  -7  -1   1        184.88        173.37         5.81 o
  -6  -1   1        850.44        808.56         9.84 o
  -5  -1   1        296.21        286.92         4.45 o
  -4  -1   1         23.04         28.03         1.57 o
  -3  -1   1         51.62         34.72         3.51 o
   0  -1   1        189.09        180.95         3.75 o
   2  -1   1       1126.01       1153.91        36.85 o
   3  -1   1       1933.28       2038.27        30.84 o
   4  -1   1       1477.80       1490.78        17.06 o
   5  -1   1        221.14        210.65         3.26 o
   6  -1   1        378.59        375.57         5.99 o
   7  -1   1        142.72        145.26         8.35 o
   8  -1   1        412.67        392.07        14.65 o
   9  -1   1         52.29         58.52         6.21 o
  -9   0   1        264.65        281.15        11.74 o
  -8   0   1        109.32        105.65         5.05 o
  -7   0   1         27.95         28.49         2.25 o
  -6   0   1         66.64         67.45         2.63 o
  -5   0   1        711.42        697.98         7.86 o
  -4   0   1       3275.28       3242.99        40.85 o
  -2   0   1       6192.88       6419.94       171.86 o
   1   0   1        712.15        765.36        21.13 o
   2   0   1       3489.61       3732.14        67.34 o
   3   0   1          5.29          1.28         1.22 o
   4   0   1       1235.74       1222.17        13.43 o
   5   0   1       1679.32       1645.07        18.24 o
   6   0   1        973.36        964.21        12.55 o
   7   0   1         40.81         40.68         3.33 o
   8   0   1         94.12         94.90         5.06 o
   9   0   1         40.73         42.73         5.28 o
 -10   1   1          0.09          0.03         5.28 o
  -9   1   1          2.26          2.77         3.95 o
  -8   1   1        310.86        307.62         7.54 o
  -7   1   1        898.60        900.54        12.48 o
  -6   1   1       1029.66       1053.42        12.59 o
  -5   1   1         22.39         25.71         1.42 o
  -4   1   1       5892.07       6066.16        69.28 o
  -3   1   1       3480.52       3614.97        81.72 o
  -2   1   1       1526.48       1793.07        40.46 o
  -1   1   1         69.01         70.50         3.20 o
   0   1   1       1779.13       1835.06        40.14 o
   1   1   1        402.67        398.31        23.64 o
   2   1   1       4127.31       4338.85       129.19 o
   3   1   1        660.64        607.54        13.26 o
   4   1   1        297.65        291.27         3.71 o
   5   1   1          2.23          2.21         1.09 o
   6   1   1        399.38        403.07         6.65 o
   7   1   1        558.86        561.12         9.54 o
   8   1   1        198.20        192.64         5.74 o
   9   1   1          4.90          3.66         4.07 o
 -10   2   1        138.44        131.01         8.47 o
  -9   2   1         47.01         49.29         5.50 o
  -8   2   1         24.52         23.42         4.04 o
  -7   2   1         24.87         25.77         1.94 o
  -6   2   1       2795.66       2683.37        34.01 o
  -5   2   1       2467.92       2444.82        28.13 o
  -4   2   1         58.63         49.81         3.61 o
  -3   2   1        370.84        398.39         9.61 o
  -2   2   1        963.88        983.72        20.11 o
  -1   2   1       2057.55       2138.09        41.95 o
   0   2   1       8961.58       9662.76       207.51 o
   1   2   1        639.09        672.60        36.65 o
   2   2   1        295.90        297.40         5.88 o
   3   2   1        361.51        325.35         6.27 o
   4   2   1        688.37        670.20        10.12 o
   5   2   1        421.71        429.14         6.75 o
   6   2   1          3.20          2.93         1.90 o
   7   2   1          3.65          2.43         2.59 o
   8   2   1         94.61         94.09         4.98 o
   9   2   1        108.02        113.37        12.82 o
 -10   3   1         57.98         54.68         9.81 o
  -9   3   1        224.07        225.58        12.52 o
  -8   3   1        316.79        320.63         9.98 o
  -7   3   1         30.62         29.43         2.04 o
  -6   3   1        258.55        256.91         4.60 o
  -5   3   1        313.40        286.88         4.76 o
  -4   3   1       3070.73       3134.72        52.29 o
  -3   3   1       2126.54       2208.68        61.09 o
  -2   3   1        594.10        615.98        18.33 o
  -1   3   1          5.66          9.16         1.48 o
   0   3   1       1930.30       1976.89        41.42 o
   1   3   1       3089.75       3061.30        37.18 o
   2   3   1        854.76        804.24        13.18 o
   3   3   1         11.33         13.10         1.66 o
   4   3   1          2.17          3.62         1.46 o
   5   3   1        434.05        421.82         7.11 o
   6   3   1        400.74        415.13         7.96 o
   7   3   1         18.39         23.45         3.04 o
   8   3   1          4.87          4.27         3.65 o
 -10   4   1         65.91         60.09        10.01 o
  -9   4   1         21.17         21.73         4.62 o
  -8   4   1        219.77        222.02         6.34 o
  -7   4   1        213.92        208.89         4.85 o
  -6   4   1       1296.66       1292.25        16.43 o
  -5   4   1        126.61        112.17         2.79 o
  -4   4   1         49.97         66.75         6.61 o
  -3   4   1       1706.27       1740.37        27.94 o
  -2   4   1       4144.25       4474.96        87.46 o
  -1   4   1        685.08        706.05        23.03 o
   0   4   1        134.99        185.72         3.67 o
   1   4   1          2.17          2.75         0.81 o
   2   4   1         56.30         42.72         1.89 o
   3   4   1       1151.37       1171.07        14.33 o
   4   4   1        393.19        407.00         6.53 o
   5   4   1         68.30         76.78         3.86 o
   6   4   1        103.77        109.80         5.16 o
   7   4   1         88.49         97.54         4.62 o
   8   4   1         63.08         53.88        10.42 o
  -9   5   1        358.44        376.76        15.42 o
  -8   5   1        197.01        202.19         9.41 o
  -7   5   1         40.51         46.83         3.39 o
  -6   5   1         88.71         85.24         2.92 o
  -5   5   1       1896.79       1866.16        23.84 o
  -4   5   1       2134.65       2187.20        24.01 o
  -3   5   1         26.59         28.49         1.71 o
  -2   5   1        476.55        511.85        11.21 o
  -1   5   1       1108.93       1117.44        18.84 o
   0   5   1       1260.96       1256.69        13.75 o
   1   5   1         85.72         86.08         2.36 o
   2   5   1         68.40         69.92         2.34 o
   3   5   1         19.87         20.74         2.25 o
   4   5   1        122.90        132.14         5.02 o
   5   5   1        184.74        198.59         6.72 o
   6   5   1        223.87        227.72         6.94 o
   7   5   1          1.90          2.76         4.48 o
 -10   6   1         35.60         40.18         5.13 o
  -9   6   1        202.55        212.57         7.99 o
  -8   6   1        620.69        618.41        14.05 o
  -7   6   1        226.47        223.68         5.30 o
  -6   6   1        128.59        122.83         3.16 o
  -5   6   1          0.46          0.52         1.03 o
  -4   6   1        133.32        122.00         6.11 o
  -3   6   1       2220.39       2247.38        32.97 o
  -2   6   1        899.32        928.58        10.10 o
  -1   6   1        264.38        291.73         4.99 o
   0   6   1        294.53        308.62         4.43 o
   1   6   1        646.09        638.89         7.78 o
   2   6   1        332.21        351.48         6.21 o
   3   6   1        167.06        170.79         5.84 o
   4   6   1         46.04         45.40         3.90 o
   5   6   1        102.89         97.74         5.28 o
   6   6   1         85.71         95.25        11.02 o
   7   6   1          6.58         17.83        11.02 o
 -10   7   1        174.32        166.96         8.28 o
  -9   7   1         63.57         68.22         4.98 o
  -8   7   1          7.03          5.71         2.63 o
  -7   7   1        349.32        366.40         6.74 o
  -6   7   1        636.73        650.85         8.88 o
  -5   7   1        141.28        139.20         3.34 o
  -4   7   1        115.84        121.27         3.21 o
  -3   7   1         12.03         16.54         1.62 o
  -2   7   1        404.14        415.88         5.33 o
  -1   7   1        353.08        337.10         5.54 o
   0   7   1        926.02        952.20        11.36 o
   1   7   1         48.68         50.45         2.60 o
   2   7   1         69.91         74.32         4.33 o
   3   7   1        217.27        224.01         7.01 o
   4   7   1        117.40        130.68         8.08 o
   5   7   1         50.40         61.82         8.42 o
   6   7   1          0.80          2.00        10.22 o
 -10   8   1         15.55         12.33         3.32 o
  -9   8   1        332.76        357.37         8.01 o
  -8   8   1        340.36        335.58         6.66 o
  -7   8   1        108.83        114.38         4.05 o
  -6   8   1         22.63         27.16         2.24 o
  -5   8   1        641.93        639.21        12.24 o
  -4   8   1        459.15        434.56         9.08 o
  -3   8   1        332.09        352.54         6.74 o
  -2   8   1         18.36         29.74         1.97 o
  -1   8   1        196.00        199.87         4.46 o
   0   8   1         57.41         61.25         4.71 o
   1   8   1         53.05         55.57         2.72 o
   2   8   1        442.08        478.79        12.41 o
   3   8   1          1.31          3.25         3.84 o
   4   8   1         15.16         10.01         6.92 o
   5   8   1         34.06          7.61        10.22 o
 -10   9   1          7.59          7.17         3.96 o
  -9   9   1         79.09         82.36         4.72 o
  -8   9   1         70.94         66.93         3.69 o
  -7   9   1        494.80        505.93        10.64 o
  -6   9   1        755.05        771.83        14.89 o
  -5   9   1          2.03          4.54         2.17 o
  -4   9   1        110.92        111.77         3.84 o
  -3   9   1        289.45        297.43         6.09 o
  -2   9   1        253.21        250.52         5.25 o
  -1   9   1        106.26        104.74         4.20 o
   0   9   1         13.50         13.91         2.45 o
   1   9   1         37.97         38.40         3.59 o
   2   9   1         15.37         25.20         5.00 o
   3   9   1        182.74        191.20        11.55 o
   4   9   1          1.01         -3.41         9.41 o
 -10  10   1         18.12          8.41         7.41 o
  -9  10   1        294.84        296.02        10.78 o
  -8  10   1        166.47        162.04         5.87 o
  -7  10   1        212.10        208.34         6.15 o
  -6  10   1        108.67        111.62         4.95 o
  -5  10   1         74.73         86.53         4.48 o
  -4  10   1        394.82        402.93         7.70 o
  -3  10   1         16.59         19.56         2.91 o
  -2  10   1         68.17         73.08         5.14 o
  -1  10   1        106.65        110.17         6.43 o
   0  10   1         76.38         73.75         3.83 o
   1  10   1         48.84         57.44         5.85 o
   2  10   1          4.92          9.01         7.01 o
   3  10   1         12.97          4.61         7.81 o
 -10  11   1          0.81          4.03         5.67 o
  -9  11   1         51.08         47.90         4.09 o
  -8  11   1        218.31        214.85         6.99 o
  -7  11   1        141.65        162.69         7.08 o
  -6  11   1          6.92          1.31         5.40 o
  -5  11   1         96.98         91.68         5.16 o
  -4  11   1          2.43          0.45         2.46 o
  -3  11   1        382.84        385.83         8.02 o
  -2  11   1         56.69         56.17         4.13 o
  -1  11   1          8.46          4.72         3.28 o
   0  11   1         16.33          5.79         4.88 o
   1  11   1          5.30         -3.41         7.21 o
   2  11   1          3.97          8.61         8.01 o
  -9  12   1         23.58         27.45         6.13 o
  -8  12   1          1.70         -0.53         4.29 o
  -7  12   1         40.51         44.19         4.07 o
  -6  12   1        102.26        104.24         5.88 o
  -5  12   1        199.22        215.33        11.33 o
  -4  12   1          3.07          3.15         2.84 o
  -3  12   1         49.87         47.05         5.13 o
  -2  12   1         55.80         45.07         8.01 o
  -1  12   1         64.55         55.92         7.91 o
   0  12   1          4.32          6.21         7.81 o
  -7  13   1         60.70         61.16         9.46 o
  -6  13   1          0.17          1.37        10.12 o
  -5  13   1        155.24        143.56         8.70 o
  -4  13   1         22.53         27.89         5.15 o
  -2  13   1          0.35         -3.81         7.21 o
   4 -14   2         42.07         44.96         5.99 o
   5 -14   2         24.45         23.23         7.21 o
   1 -13   2          7.21          7.67         5.23 o
   2 -13   2         18.22          9.46         4.43 o
   3 -13   2         16.70         28.78         7.61 o
   4 -13   2         61.09         61.49         7.61 o
   5 -13   2         87.28         97.14         9.41 o
   6 -13   2         69.07         60.68         8.01 o
   7 -13   2          6.84         -0.78         8.31 o
   8 -13   2         16.67          7.52        14.52 o
  -1 -12   2         61.49         75.08         7.14 o
   0 -12   2         14.06         16.63         5.42 o
   1 -12   2        198.82        214.50        12.70 o
   2 -12   2        164.55        168.26         6.68 o
   3 -12   2          1.85          0.68         2.94 o
   4 -12   2          8.13          5.81         5.21 o
   5 -12   2         15.64         16.43         4.45 o
   6 -12   2        132.35        134.09         7.67 o
   7 -12   2        172.65        190.28         7.40 o
   8 -12   2         19.82         20.49         4.45 o
   9 -12   2         29.79         36.19         4.83 o
  -2 -11   2         31.43         12.53         5.58 o
  -1 -11   2        225.22        269.79        13.92 o
   0 -11   2        152.83        151.75         6.19 o
   1 -11   2         78.95         79.62         5.81 o
   2 -11   2          4.91          5.15         2.72 o
   3 -11   2         71.38         76.72         5.58 o
   4 -11   2        311.28        300.38        12.52 o
   5 -11   2        139.01        150.86         8.71 o
   6 -11   2          1.13          0.25         2.72 o
   7 -11   2         42.87         45.43         3.73 o
   8 -11   2        165.44        168.94         7.33 o
   9 -11   2        167.12        177.85        10.48 o
  10 -11   2          4.14         -0.60         7.21 o
  -3 -10   2         80.68         73.51         9.41 o
  -2 -10   2          1.33         -3.89         4.53 o
  -1 -10   2         29.54         28.61         4.24 o
   0 -10   2         83.17         89.87         3.94 o
   1 -10   2        464.43        463.09         9.71 o
   2 -10   2        184.17        171.68         6.70 o
   3 -10   2        250.90        247.82         6.70 o
   4 -10   2         28.46         24.63         3.01 o
   5 -10   2        157.86        162.09         5.19 o
   6 -10   2        467.15        495.97         9.16 o
   7 -10   2        186.84        186.09         5.90 o
   8 -10   2          7.50          5.75         2.97 o
   9 -10   2         89.00         97.69         5.97 o
  -4  -9   2          2.50         -0.93         6.81 o
  -3  -9   2         98.24         91.40         9.51 o
  -2  -9   2        210.92        222.27         7.97 o
  -1  -9   2        158.67        173.79         7.08 o
   0  -9   2         17.82         18.24         2.63 o
   1  -9   2         24.28         31.57         3.85 o
   2  -9   2        576.77        574.34        15.18 o
   3  -9   2       1700.87       1686.22        26.29 o
   4  -9   2         24.60         25.49         2.40 o
   5  -9   2         65.36         71.31         3.63 o
   6  -9   2         15.76         19.19         2.62 o
   7  -9   2        205.25        199.38         5.77 o
   8  -9   2        218.52        215.13         7.13 o
   9  -9   2         64.08         69.24         4.97 o
  10  -9   2          0.88          3.61         4.67 o
  -5  -8   2        106.15        104.80        15.32 o
  -4  -8   2        101.96        102.14         7.38 o
  -3  -8   2         34.05         32.02         7.81 o
  -2  -8   2          8.46         10.44         3.22 o
  -1  -8   2          7.29          7.80         1.93 o
   0  -8   2        888.03        869.81        14.57 o
   1  -8   2       1920.82       1797.67        24.89 o
   2  -8   2          7.40          8.88         1.91 o
   3  -8   2       1743.16       1776.78        23.08 o
   4  -8   2        662.67        682.54        10.48 o
   5  -8   2        286.24        283.30         6.11 o
   6  -8   2         48.05         63.48         3.52 o
   7  -8   2         23.78         21.81         2.62 o
   8  -8   2        233.10        242.56        10.95 o
   9  -8   2        178.85        166.45        12.13 o
  10  -8   2         90.99         81.91         6.73 o
  -6  -7   2          1.39         -4.63         5.47 o
  -5  -7   2         11.57          1.42         4.91 o
  -4  -7   2         47.01         53.14         9.52 o
  -3  -7   2        502.87        539.08        14.24 o
  -2  -7   2          4.25          4.15         2.09 o
  -1  -7   2        415.56        412.19         6.27 o
   0  -7   2          2.67          2.03         1.41 o
   1  -7   2       2055.61       2006.08        32.42 o
   2  -7   2       1047.69       1055.67        14.39 o
   3  -7   2        193.83        187.84         3.71 o
   4  -7   2          0.05          1.41         1.30 o
   5  -7   2        170.38        172.38         3.79 o
   6  -7   2        811.45        827.68        10.28 o
   7  -7   2        452.35        467.76         8.22 o
   8  -7   2         95.07        106.84         4.84 o
   9  -7   2         12.53          7.71         2.13 o
  10  -7   2         51.35         42.35         9.21 o
  -6  -6   2        124.14        132.06         8.16 o
  -5  -6   2         72.31         81.99         6.23 o
  -4  -6   2         42.05         38.70         3.70 o
  -3  -6   2          1.37          3.72         2.34 o
  -2  -6   2       1017.00        991.01        14.05 o
  -1  -6   2       1562.36       1616.62        17.84 o
   0  -6   2         32.88         20.45         1.89 o
   1  -6   2          7.75         10.36         1.78 o
   2  -6   2        263.44        251.07         5.07 o
   3  -6   2       1016.08       1030.29        10.49 o
   4  -6   2        949.07        945.94        13.33 o
   5  -6   2        465.56        503.03         6.06 o
   6  -6   2         48.91         42.01         1.89 o
   7  -6   2        151.36        170.89         4.01 o
   8  -6   2        403.05        391.65         6.68 o
   9  -6   2        214.51        211.33         5.72 o
  10  -6   2         33.13         26.84         6.81 o
  -7  -5   2          6.51          8.25         5.35 o
  -6  -5   2          1.34         -3.07         3.56 o
  -5  -5   2        251.53        252.93         8.50 o
  -4  -5   2        409.83        408.29         7.41 o
  -3  -5   2        584.55        591.09        13.98 o
  -2  -5   2          0.43         -0.17         1.34 o
  -1  -5   2         63.71         59.77         2.47 o
   0  -5   2       1434.51       1446.69        34.95 o
   1  -5   2       1416.75       1152.76       134.30 o
   2  -5   2       1977.96       2045.89        29.43 o
   3  -5   2          7.87         11.09         1.02 o
   4  -5   2       1274.84       1333.62        15.81 o
   5  -5   2       2147.17       2189.92        26.32 o
   6  -5   2        352.15        354.96         5.71 o
   7  -5   2         19.32         26.00         2.58 o
   8  -5   2          4.21          4.87         3.11 o
   9  -5   2        160.29        157.43        10.22 o
  10  -5   2         76.80         74.51         9.01 o
  -8  -4   2         92.52        100.14         8.04 o
  -7  -4   2        296.84        306.96         8.77 o
  -6  -4   2         82.91         90.96         5.35 o
  -5  -4   2          0.96          0.95         2.24 o
  -4  -4   2        170.81        176.49         4.00 o
  -3  -4   2        259.58        255.34         9.62 o
  -2  -4   2        687.13        643.00        11.63 o
  -1  -4   2       1558.08       1592.07        23.45 o
   0  -4   2        111.08        120.80        10.12 o
   1  -4   2         37.40         36.98         2.42 o
   2  -4   2       2257.12       2421.04        40.94 o
   3  -4   2       5679.42       6116.35        75.50 o
   4  -4   2        436.16        452.08         6.82 o
   5  -4   2         94.73         95.46         3.28 o
   6  -4   2        527.28        522.22         9.59 o
   7  -4   2        625.64        597.88        17.83 o
   8  -4   2        353.30        344.71        13.62 o
   9  -4   2         54.93         63.09         7.61 o
  -8  -3   2          6.05          6.63         3.97 o
  -7  -3   2          8.68          7.63         3.38 o
  -6  -3   2        305.79        297.21         7.62 o
  -5  -3   2        469.20        482.52         7.55 o
  -4  -3   2        906.05        924.98        11.54 o
  -3  -3   2         38.38         34.72         2.14 o
  -2  -3   2       1560.25       1586.96        23.49 o
  -1  -3   2       1893.64       1805.69        48.77 o
   0  -3   2       1771.94       1801.48        67.90 o
   1  -3   2        366.27        374.16        16.02 o
   3  -3   2       1203.75       1269.20        19.23 o
   4  -3   2       1149.19       1151.39        18.67 o
   5  -3   2       1387.11       1392.61        17.65 o
   6  -3   2         54.62         55.55         3.22 o
   7  -3   2          5.71          6.15         3.51 o
   8  -3   2        131.28        132.81         5.58 o
   9  -3   2        206.41        211.55        15.22 o
  10  -3   2        256.15        243.36        16.02 o
  -9  -2   2         18.74         10.85         4.63 o
  -8  -2   2         27.29         32.41         3.98 o
  -7  -2   2        217.81        223.29         6.52 o
  -6  -2   2        294.60        295.68         6.33 o
  -5  -2   2         69.21         68.24         3.39 o
  -4  -2   2        927.34        848.51        11.57 o
  -3  -2   2       3463.67       3367.13        37.60 o
  -2  -2   2       1279.87       1137.69        33.85 o
  -1  -2   2         12.20         10.82         1.40 o
   0  -2   2       3996.68       3979.48        76.27 o
   1  -2   2       3279.25       3305.51       118.78 o
   2  -2   2       1252.20       1319.56        40.06 o
   3  -2   2       1958.04       2172.33        41.65 o
   4  -2   2        479.67        533.77         9.91 o
   5  -2   2       1071.77       1043.80        15.38 o
   6  -2   2        156.50        148.35         4.96 o
   7  -2   2        235.23        232.09         7.00 o
   8  -2   2        234.00        225.73         7.30 o
   9  -2   2          0.93          2.77         4.42 o
  10  -2   2        118.79        106.68         8.36 o
  -9  -1   2          0.68          4.60         3.86 o
  -8  -1   2         35.62         37.86         3.83 o
  -7  -1   2         73.43         84.74         3.91 o
  -6  -1   2        650.60        637.71         9.99 o
  -5  -1   2        405.05        391.80         5.64 o
  -4  -1   2        195.13        189.10         3.96 o
  -3  -1   2         46.01         41.29         1.41 o
  -2  -1   2       3750.02       3681.67        99.35 o
  -1  -1   2       7051.28       6992.08       136.13 o
   0  -1   2         20.86         17.43         1.40 o
   1  -1   2          0.50         -1.00         1.00 o
   2  -1   2        370.82        365.71        13.42 o
   3  -1   2       2466.43       2502.12        75.51 o
   4  -1   2       2878.47       2824.41        35.54 o
   5  -1   2        309.49        286.58         5.34 o
   6  -1   2        953.44        931.39        13.61 o
   7  -1   2         22.08         23.72         2.46 o
   8  -1   2        179.38        166.39        11.02 o
   9  -1   2        161.52        156.44         8.38 o
 -10   0   2         66.76         62.29         9.41 o
  -9   0   2        222.28        233.75         7.20 o
  -8   0   2        206.07        215.69         5.72 o
  -7   0   2          5.56          6.65         2.12 o
  -6   0   2        338.50        348.24         6.52 o
  -5   0   2        955.89        947.55        11.88 o
  -4   0   2        218.48        175.26         4.99 o
  -3   0   2       2319.10       2330.87        63.69 o
  -2   0   2         62.87         66.70         3.20 o
  -1   0   2        269.71        253.38        10.22 o
   1   0   2       2101.56       2156.59        33.06 o
   2   0   2       1368.24       1358.41        22.04 o
   3   0   2         37.98         33.53         2.05 o
   4   0   2        557.08        535.99         6.61 o
   5   0   2        755.91        739.98         9.52 o
   6   0   2        922.07        906.38        12.07 o
   7   0   2         14.17         15.12         2.20 o
   8   0   2         63.55         64.19         4.45 o
   9   0   2         42.24         45.64         5.38 o
 -10   1   2          7.04          6.10         5.33 o
  -9   1   2          0.96         -3.24         3.24 o
  -8   1   2        525.59        514.04        11.48 o
  -7   1   2        872.75        862.31        11.55 o
  -6   1   2         26.79         24.54         1.55 o
  -5   1   2         28.64         31.28         1.78 o
  -4   1   2        258.45        292.99         4.49 o
  -3   1   2        456.77        385.37         9.21 o
  -2   1   2      17307.93      17470.97       466.49 o
  -1   1   2       6667.70       7291.91       155.06 o
   0   1   2       8804.78       9719.56       169.45 o
   1   1   2        668.87        654.05         9.30 o
   2   1   2       1529.74       1528.76        18.50 o
   3   1   2       1135.65       1088.81        12.97 o
   4   1   2         62.78         59.73         1.82 o
   5   1   2         15.02         19.16         1.56 o
   6   1   2        207.24        202.89         5.00 o
   7   1   2        264.96        262.12         5.62 o
   8   1   2        101.53        100.06         4.79 o
   9   1   2          3.69          6.51         4.10 o
 -10   2   2        170.28        158.64        13.62 o
  -9   2   2        226.58        238.13         9.55 o
  -8   2   2         82.26         81.84         4.13 o
  -7   2   2        118.10        117.25         3.50 o
  -6   2   2        103.76         92.01         3.03 o
  -5   2   2        559.60        548.23         6.36 o
  -4   2   2       2587.99       2575.25        37.83 o
  -3   2   2        238.62        248.97         6.61 o
  -2   2   2        677.26        672.00        20.83 o
  -1   2   2        715.50        715.90        15.28 o
   0   2   2      17928.24      19187.86       402.09 o
   1   2   2        132.95        106.12         3.25 o
   2   2   2        732.58        748.53         9.02 o
   3   2   2        516.48        489.31         7.15 o
   4   2   2        867.80        813.96        10.64 o
   5   2   2        490.48        474.07         6.79 o
   6   2   2          1.56          2.49         1.82 o
   7   2   2         53.96         60.59         3.71 o
   8   2   2         37.70         34.97         4.80 o
   9   2   2         14.58         12.02         9.01 o
 -10   3   2         78.77         75.51        10.42 o
  -9   3   2        180.97        186.68        12.62 o
  -8   3   2        511.50        517.96        14.40 o
  -7   3   2        226.97        224.90         4.46 o
  -6   3   2         20.73         21.37         1.71 o
  -5   3   2        250.44        240.64         4.94 o
  -4   3   2       1246.91       1245.33        21.54 o
  -3   3   2       1404.73       1439.20        21.73 o
  -2   3   2         30.25         29.52         1.44 o
  -1   3   2        127.75        146.04         4.81 o
   0   3   2         26.00         37.41         1.85 o
   1   3   2       2155.21       2271.35        26.22 o
   2   3   2       3427.94       3515.22        32.93 o
   3   3   2          7.05          3.54         0.97 o
   4   3   2         13.02         13.41         1.71 o
   5   3   2        278.03        284.76         5.65 o
   6   3   2        318.49        324.29         5.98 o
   7   3   2         75.55         71.61         4.31 o
   8   3   2          1.02          4.25         4.18 o
 -10   4   2        132.70        129.99        12.82 o
  -9   4   2         11.39         15.97         4.37 o
  -8   4   2        117.62        110.94         4.43 o
  -7   4   2        186.12        172.40         4.76 o
  -6   4   2       3085.76       3014.15        33.56 o
  -5   4   2        122.20        124.36         3.09 o
  -4   4   2        586.43        640.40        15.80 o
  -3   4   2        472.99        463.49         8.76 o
  -2   4   2        242.89        190.92         6.09 o
  -1   4   2       1034.28       1108.30        19.49 o
   0   4   2       1402.28       1607.96        19.91 o
   1   4   2         77.81         93.60         3.81 o
   2   4   2        629.17        654.92         6.72 o
   3   4   2        538.88        539.97         7.07 o
   4   4   2        178.68        180.47         4.30 o
   5   4   2        157.47        165.53         5.79 o
   6   4   2         51.35         51.66         4.09 o
   7   4   2         64.19         60.56         5.19 o
   8   4   2         50.02         43.06        10.22 o
 -10   5   2        153.01        161.04        11.42 o
  -9   5   2        390.47        396.53        11.02 o
  -8   5   2        188.84        200.47         6.43 o
  -7   5   2         12.60         14.34         1.97 o
  -6   5   2         30.80         32.01         1.91 o
  -5   5   2       1083.64       1086.26        14.00 o
  -4   5   2       1498.78       1508.83        18.61 o
  -3   5   2        134.39        128.14         2.41 o
  -2   5   2         99.55        126.89         3.79 o
  -1   5   2        593.02        574.72        14.05 o
   0   5   2       1947.62       1982.51        24.93 o
   1   5   2        429.79        430.46         5.36 o
   2   5   2        132.71        132.81         2.82 o
   3   5   2         67.29         75.99         4.13 o
   4   5   2        225.17        224.01         5.87 o
   5   5   2        152.88        173.01         7.27 o
   6   5   2         49.18         52.19         4.54 o
   7   5   2          0.48          5.15         8.51 o
 -11   6   2         24.46         29.44         7.81 o
 -10   6   2          0.59          3.10         4.24 o
  -9   6   2         32.57         36.19         5.41 o
  -8   6   2        510.45        498.94        13.83 o
  -7   6   2        262.91        271.53         6.01 o
  -6   6   2        177.16        179.90         4.17 o
  -5   6   2          0.00         -0.01         1.02 o
  -4   6   2         35.25         35.22         1.53 o
  -3   6   2       1315.09       1341.60        15.78 o
  -2   6   2        391.75        365.07         5.68 o
  -1   6   2        678.61        670.16         7.30 o
   0   6   2         20.04         16.97         1.72 o
   1   6   2        526.95        516.44         6.80 o
   2   6   2        847.55        820.63         9.84 o
   3   6   2         96.57        109.95         4.05 o
   4   6   2          0.46         -1.68         2.90 o
   5   6   2          1.54         -2.36         4.03 o
   6   6   2         62.33         70.16         6.81 o
 -10   7   2        224.79        237.58         8.90 o
  -9   7   2        114.39        112.73         4.75 o
  -8   7   2          6.14          2.37         1.51 o
  -7   7   2        185.49        181.47         4.21 o
  -6   7   2        615.54        622.64         8.54 o
  -5   7   2        514.92        528.87         8.19 o
  -4   7   2        159.03        171.39         3.98 o
  -3   7   2         22.38         24.58         1.73 o
  -2   7   2        265.65        287.50         4.70 o
  -1   7   2        344.79        328.02         4.86 o
   0   7   2        700.26        670.32        10.24 o
   1   7   2         10.06          8.03         1.85 o
   2   7   2         68.53         59.15         3.03 o
   3   7   2         32.14         35.52         4.07 o
   4   7   2         41.22         47.13         5.07 o
   5   7   2         59.31         69.21         8.61 o
   6   7   2         37.73         21.43        10.82 o
 -10   8   2          1.08          1.14         3.65 o
  -9   8   2        186.62        189.51        15.95 o
  -8   8   2        226.71        223.60         5.49 o
  -7   8   2        196.39        194.92         4.62 o
  -6   8   2         24.63         28.68         2.42 o
  -5   8   2        348.90        360.61         7.12 o
  -4   8   2        521.61        517.95         9.25 o
  -3   8   2        512.75        513.85         8.76 o
  -2   8   2         45.65         44.22         2.38 o
  -1   8   2          3.73          2.47         1.91 o
   0   8   2        252.29        251.81         5.78 o
   1   8   2        216.49        213.66         5.59 o
   2   8   2        162.78        180.42         8.09 o
   3   8   2         21.04         22.41         4.57 o
   4   8   2          0.66         -1.25         6.62 o
   5   8   2         11.42         -2.80        10.22 o
 -10   9   2         28.39         30.54         3.88 o
  -9   9   2          2.29          2.25         2.72 o
  -8   9   2        113.75        109.32         4.42 o
  -7   9   2         37.90         45.67         3.05 o
  -6   9   2        281.31        279.76         9.46 o
  -5   9   2        148.69        151.38         4.86 o
  -4   9   2          0.67          3.36         2.07 o
  -3   9   2        105.40        107.38         3.67 o
  -2   9   2        309.06        284.78        14.64 o
  -1   9   2        236.86        243.67         6.27 o
   0   9   2        116.59        118.39         4.74 o
   1   9   2         67.58         58.38         4.30 o
   2   9   2         63.23         61.26         6.93 o
   3   9   2         75.49         88.40         8.06 o
   4   9   2         30.25         28.84        10.62 o
 -10  10   2        112.75        104.56        11.22 o
  -9  10   2         47.04         56.03         4.63 o
  -8  10   2         15.80         15.89         3.92 o
  -7  10   2          0.70          2.76         4.10 o
  -6  10   2         35.99         38.00         3.94 o
  -5  10   2        114.93        116.29         9.42 o
  -4  10   2        247.44        254.76         5.55 o
  -3  10   2         52.94         62.19         4.10 o
  -2  10   2          7.35          5.39         3.41 o
  -1  10   2         98.04         98.14         6.89 o
   0  10   2         17.71         23.53         3.37 o
   1  10   2         71.65         81.66         7.67 o
   2  10   2        201.44        235.77        20.33 o
   3  10   2        120.16        112.45        16.72 o
  -9  11   2         15.58         18.76         7.81 o
  -8  11   2        114.38        109.22         6.46 o
  -7  11   2         77.11         80.92         4.90 o
  -6  11   2         59.89         71.39         6.68 o
  -5  11   2         22.93         24.77         3.03 o
  -4  11   2          7.41         11.58         3.21 o
  -3  11   2        189.55        183.15         5.80 o
  -2  11   2         71.40         66.00         5.80 o
  -1  11   2         12.19          5.63         4.30 o
   0  11   2          1.89         -4.46         4.46 o
   1  11   2         44.55         38.06         8.61 o
  -8  12   2          0.23          1.11         4.59 o
  -7  12   2         81.43         84.00         6.11 o
  -6  12   2         43.63         44.28         5.05 o
  -5  12   2         22.60         22.45         3.46 o
  -4  12   2         63.41         60.70         4.86 o
  -3  12   2          1.65         -2.20         6.21 o
  -2  12   2         14.96          8.81         6.61 o
  -1  12   2         84.14         86.13        10.22 o
   0  12   2         37.21         31.85         8.41 o
  -7  13   2          2.07         -3.03         3.94 o
  -6  13   2         27.12         31.43         4.68 o
  -5  13   2          9.83          1.11         6.21 o
  -4  13   2         13.64         13.82         6.61 o
   4 -14   3         29.59         20.63         7.01 o
   5 -14   3          7.05          0.80         6.21 o
   1 -13   3         77.18         67.96         5.48 o
   2 -13   3          9.95         10.94         4.06 o
   3 -13   3         83.41         91.44        11.02 o
   4 -13   3         37.05         40.66         7.01 o
   5 -13   3         49.52         56.28         7.61 o
   6 -13   3         60.79         41.02         5.72 o
   7 -13   3          0.93         -1.80         5.81 o
   8 -13   3          6.88          4.01         6.41 o
  -1 -12   3         20.07         18.38         5.72 o
   0 -12   3         30.97         29.80         6.61 o
   1 -12   3          3.91          3.28         3.14 o
   2 -12   3         93.44         86.35         6.23 o
   3 -12   3        248.58        245.22         9.23 o
   4 -12   3         26.82         26.04         5.81 o
   5 -12   3         79.23         44.47         7.81 o
   6 -12   3        117.51        112.78         9.11 o
   7 -12   3         99.99         89.15         5.83 o
   8 -12   3        115.09        115.27         6.64 o
   9 -12   3          6.12         13.22         6.01 o
  -2 -11   3         27.04         22.72         5.52 o
  -1 -11   3          2.83         -4.30         4.67 o
   0 -11   3        184.99        178.36         5.76 o
   1 -11   3         22.51         24.36         3.43 o
   2 -11   3         14.62         15.00         2.99 o
   3 -11   3         46.81         52.96         4.45 o
   4 -11   3        235.93        148.62        10.82 o
   5 -11   3        332.55        315.22         9.91 o
   6 -11   3         26.64         24.48         3.64 o
   7 -11   3         89.40         89.60         5.41 o
   8 -11   3        133.12        128.44         5.48 o
   9 -11   3        134.21        143.96         8.56 o
  -2 -10   3          6.86          5.62         4.11 o
  -1 -10   3          1.78          2.26         3.07 o
   0 -10   3        114.89        116.67         4.64 o
   1 -10   3        252.34        249.08         8.44 o
   2 -10   3        310.06        322.44         9.39 o
   3 -10   3         12.17         10.82         3.81 o
   4 -10   3          3.95          2.11         2.82 o
   5 -10   3        337.05        339.04         8.31 o
   6 -10   3        313.31        301.29         6.84 o
   7 -10   3        153.88        160.07         5.42 o
   8 -10   3          4.69          3.47         3.47 o
   9 -10   3         91.36         98.66         6.96 o
  -4  -9   3          3.32         11.04         7.17 o
  -3  -9   3         15.73         17.87         5.81 o
  -2  -9   3        159.12        173.42        10.49 o
  -1  -9   3        273.20        291.21        10.09 o
   0  -9   3         59.87         64.37         3.54 o
   1  -9   3         66.55         59.68         4.24 o
   2  -9   3        238.17        225.35         9.71 o
   3  -9   3        812.07        803.44        19.14 o
   4  -9   3        209.14        214.04         6.13 o
   5  -9   3         10.98          9.07         2.10 o
   6  -9   3         40.34         46.89         2.97 o
   7  -9   3        370.14        368.68         8.22 o
   8  -9   3        365.58        376.58         9.40 o
   9  -9   3         59.03         69.18         6.09 o
  10  -9   3         16.71         13.36        11.12 o
  -5  -8   3        115.82        131.94        19.13 o
  -4  -8   3        219.38        218.64         9.20 o
  -3  -8   3          0.85          4.79         4.43 o
  -2  -8   3         21.17         25.22         3.42 o
  -1  -8   3        435.92        430.52         8.11 o
   0  -8   3        265.28        267.23         6.22 o
   1  -8   3         70.54         69.86         3.17 o
   2  -8   3        223.18        231.41         6.11 o
   3  -8   3         34.85         29.49         2.84 o
   4  -8   3        171.49        176.84         5.16 o
   5  -8   3       1395.63       1460.72        18.27 o
   6  -8   3        320.10        334.51         6.96 o
   7  -8   3         12.50         13.35         2.29 o
   8  -8   3        144.76        132.04         5.43 o
   9  -8   3        258.98        250.43         8.81 o
  10  -8   3        166.07        178.31         8.99 o
  -6  -7   3         33.57         31.75         6.39 o
  -5  -7   3          7.60         10.94         5.13 o
  -4  -7   3         49.15         61.03         5.52 o
  -3  -7   3       2008.62       1991.71        30.62 o
  -2  -7   3        127.63        130.52         4.69 o
  -1  -7   3        375.40        383.39         7.66 o
   0  -7   3         50.01         54.42         2.71 o
   1  -7   3         14.17         16.02         2.57 o
   2  -7   3        916.04        918.77        13.84 o
   3  -7   3       1275.78       1265.93        19.70 o
   4  -7   3         34.89         34.22         1.70 o
   5  -7   3         30.69         30.36         1.73 o
   6  -7   3        204.29        221.15         4.09 o
   7  -7   3        940.60        964.11        14.59 o
   8  -7   3        206.46        206.64         6.30 o
   9  -7   3          1.21          0.01         2.55 o
  10  -7   3         26.34         24.24         7.01 o
  -6  -6   3         41.62         47.09         5.20 o
  -5  -6   3        426.27        451.56        12.27 o
  -4  -6   3        274.83        286.58         8.53 o
  -3  -6   3        295.63        278.97         8.61 o
  -2  -6   3        671.03        659.18        10.14 o
  -1  -6   3        811.11        838.27        12.01 o
   0  -6   3        234.03        216.75         7.07 o
   1  -6   3        230.17        228.41         6.91 o
   2  -6   3         92.54         99.63         2.26 o
   3  -6   3       1380.72       1410.06        15.12 o
   4  -6   3       1196.98       1189.33        13.25 o
   5  -6   3        407.43        411.67         5.61 o
   6  -6   3         24.16         12.94         1.78 o
   7  -6   3         52.68         62.33         3.14 o
   8  -6   3        362.93        368.07        10.42 o
   9  -6   3        149.62        143.15         7.16 o
  10  -6   3         84.25         74.11         9.21 o
  -7  -5   3          3.71          3.45         5.22 o
  -6  -5   3          4.52          4.42         3.75 o
  -5  -5   3        130.89        138.18         5.50 o
  -4  -5   3        184.40        205.08         5.07 o
  -3  -5   3        988.48        943.54        19.39 o
  -2  -5   3          4.93          5.87         1.36 o
  -1  -5   3          6.93          8.79         1.70 o
   0  -5   3       1012.35       1087.02        45.07 o
   1  -5   3       3361.53       3488.25        73.25 o
   2  -5   3        802.18        780.31         9.20 o
   3  -5   3         21.97         34.48         1.82 o
   4  -5   3         37.24         33.39         1.81 o
   5  -5   3        924.19        913.93        11.48 o
   6  -5   3       1118.13       1097.37        15.29 o
   7  -5   3        277.73        300.26         5.96 o
   8  -5   3          3.90          0.68         2.47 o
   9  -5   3        236.53        246.37         7.08 o
  -8  -4   3        106.20        115.19        11.48 o
  -7  -4   3        274.77        269.54         8.35 o
  -6  -4   3         53.70         63.23         4.51 o
  -5  -4   3         33.80         38.24         2.73 o
  -4  -4   3          2.74          4.66         1.67 o
  -3  -4   3        485.51        480.58        10.97 o
  -2  -4   3       2758.93       2659.77        41.15 o
  -1  -4   3       1746.48       1776.89        27.91 o
   0  -4   3        819.37       1008.90        41.26 o
   1  -4   3       1134.25       1141.85        28.44 o
   2  -4   3        501.55        469.24         7.64 o
   3  -4   3        343.80        292.02         9.23 o
   4  -4   3        892.73        903.88        12.35 o
   5  -4   3        411.07        445.84         7.04 o
   6  -4   3        378.56        360.89         5.66 o
   7  -4   3        673.50        675.09        15.21 o
   8  -4   3        285.51        281.62        12.42 o
   9  -4   3        133.18        116.57         9.21 o
  -8  -3   3         16.16         12.65         4.28 o
  -7  -3   3         10.40          8.44         3.35 o
  -6  -3   3        263.62        274.47         6.44 o
  -5  -3   3        839.64        829.25        12.07 o
  -4  -3   3        554.95        542.42         8.24 o
  -3  -3   3        325.05        315.62         6.31 o
  -2  -3   3        211.52        215.69         4.43 o
  -1  -3   3       3256.96       3263.74        94.44 o
   0  -3   3       4246.85       4266.94       116.77 o
   1  -3   3        215.66        166.72        27.94 o
   2  -3   3         73.96         90.78         2.98 o
   3  -3   3       2132.75       2352.80        43.60 o
   4  -3   3        557.64        526.57         7.03 o
   5  -3   3        446.64        447.83         7.29 o
   6  -3   3        378.28        381.69         8.41 o
   7  -3   3         99.77         98.27         5.63 o
   8  -3   3        283.71        270.63        13.82 o
   9  -3   3        264.72        261.18        15.32 o
  -9  -2   3          3.97          4.41         4.27 o
  -8  -2   3        370.79        379.84        12.66 o
  -7  -2   3        353.84        352.10         7.30 o
  -6  -2   3          2.73          4.16         2.29 o
  -5  -2   3         67.50         70.59         2.83 o
  -4  -2   3        328.88        300.38         5.15 o
  -3  -2   3       1175.18       1149.08        15.89 o
  -2  -2   3       1225.71       1238.55        28.44 o
  -1  -2   3       1856.69       1964.32        48.27 o
   0  -2   3       1122.68       1223.02        34.65 o
   2  -2   3       1438.06       1414.25        24.46 o
   3  -2   3       2204.82       2395.87        35.60 o
   4  -2   3          3.71          2.41         1.03 o
   5  -2   3        756.69        715.04        21.60 o
   6  -2   3        727.34        701.30        11.39 o
   7  -2   3        578.78        584.33        10.30 o
   8  -2   3         15.34         20.95         3.09 o
   9  -2   3         14.04          8.93         4.98 o
  -9  -1   3         56.76         61.76         5.90 o
  -8  -1   3         37.05         36.11         4.04 o
  -7  -1   3        238.98        248.43         5.74 o
  -6  -1   3       1048.68       1023.58        14.70 o
  -5  -1   3        333.65        352.18         5.92 o
  -4  -1   3         23.65         26.90         2.24 o
  -3  -1   3        767.91        746.06        13.51 o
  -2  -1   3        502.67        498.74        14.02 o
  -1  -1   3        727.55        763.12        14.35 o
   1  -1   3        490.49        517.57        16.02 o
   2  -1   3        224.26        219.11         3.39 o
   3  -1   3        719.22        678.74         8.14 o
   4  -1   3       1777.88       1778.55        22.01 o
   5  -1   3       1733.41       1729.16        25.88 o
   6  -1   3        351.36        328.99         7.10 o
   7  -1   3        118.08        121.95         4.37 o
   8  -1   3        201.00        216.18         8.00 o
   9  -1   3        137.08        143.98        14.22 o
  -9   0   3        182.61        182.89         5.93 o
  -8   0   3        211.32        218.67         5.78 o
  -7   0   3        187.43        183.37         4.57 o
  -6   0   3         81.84         80.19         3.41 o
  -5   0   3       1596.11       1520.15        22.68 o
  -4   0   3        958.41        826.97        13.93 o
  -3   0   3       2643.81       2768.52        75.71 o
  -2   0   3         74.15         72.91         3.81 o
  -1   0   3       2633.69       2675.86        47.73 o
   1   0   3        615.54        625.44        13.20 o
   2   0   3        578.82        596.40         6.77 o
   3   0   3        109.85        121.05         2.21 o
   4   0   3        259.13        255.57         3.64 o
   5   0   3        571.21        584.60         7.11 o
   6   0   3        506.70        499.95         7.66 o
   7   0   3        104.96        104.56         5.70 o
   8   0   3          5.67          3.92         2.51 o
   9   0   3         19.48         56.08         8.61 o
 -10   1   3          1.75         -4.37         5.36 o
  -9   1   3          5.72          8.67         4.37 o
  -8   1   3         37.40         53.33         4.62 o
  -7   1   3        304.69        306.40         5.29 o
  -6   1   3       1973.07       1929.34        19.98 o
  -5   1   3        164.75        168.78         2.57 o
  -4   1   3       1520.38       1575.62        31.08 o
  -3   1   3        833.45        770.06        16.42 o
  -2   1   3       2075.85       1863.97        51.28 o
  -1   1   3       9277.41       9923.25       144.15 o
   0   1   3       2925.79       3140.85        46.10 o
   1   1   3       1283.11       1310.27        17.09 o
   2   1   3        686.15        652.23         6.70 o
   3   1   3       1024.76        987.45         9.86 o
   4   1   3        451.16        460.76         5.05 o
   5   1   3          7.33          6.48         1.41 o
   6   1   3        345.33        336.20         6.04 o
   7   1   3         18.53         17.89         2.54 o
   8   1   3        252.76        248.90         6.60 o
   9   1   3         49.02         49.11         8.84 o
 -10   2   3         20.80         20.23         8.41 o
  -9   2   3        209.82        241.55         8.73 o
  -8   2   3        245.44        243.81         6.02 o
  -7   2   3         20.31         23.56         2.21 o
  -6   2   3       1630.04       1623.97        16.94 o
  -5   2   3       1548.30       1535.74        15.90 o
  -4   2   3        112.07         86.90         7.21 o
  -3   2   3         41.73         46.07         2.60 o
  -2   2   3        628.55        628.91         9.96 o
  -1   2   3        370.54        349.29         5.59 o
   0   2   3       4225.59       4468.56        54.91 o
   1   2   3        683.59        652.20         8.74 o
   2   2   3          0.75          1.33         0.65 o
   3   2   3        292.64        272.66         3.58 o
   4   2   3        552.49        549.68         5.78 o
   5   2   3        350.30        343.10         5.52 o
   6   2   3        291.16        285.37         5.92 o
   7   2   3          0.20          1.85         3.22 o
   8   2   3        185.93        189.88        10.20 o
 -10   3   3         11.09         11.02         8.01 o
  -9   3   3          3.72          2.82         3.53 o
  -8   3   3        616.52        617.79         9.97 o
  -7   3   3       1595.45       1569.66        20.94 o
  -6   3   3          3.24          2.35         1.11 o
  -5   3   3        700.90        699.68         8.59 o
  -4   3   3       1150.39       1139.31        29.34 o
  -3   3   3       1432.40       1372.23        20.42 o
  -2   3   3        336.83        349.97         6.34 o
  -1   3   3        161.10        173.48         4.01 o
   0   3   3       1340.57       1451.63        23.71 o
   1   3   3        436.81        428.86         5.83 o
   2   3   3        947.03        949.97         8.26 o
   3   3   3         53.13         49.54         1.89 o
   4   3   3         22.66         21.55         2.02 o
   5   3   3         22.31         20.95         2.47 o
   6   3   3        189.46        180.55         8.41 o
   7   3   3        243.13        256.06        19.09 o
   8   3   3         26.12         28.56         6.27 o
 -10   4   3        104.58        107.23        12.62 o
  -9   4   3         33.35         29.43         3.26 o
  -8   4   3         66.83         65.76         3.76 o
  -7   4   3         24.05         27.35         2.13 o
  -6   4   3       1630.67       1602.85        21.90 o
  -5   4   3        895.71        886.13        11.35 o
  -4   4   3        187.50        195.11         3.22 o
  -3   4   3        347.24        350.59         6.42 o
  -2   4   3       3379.70       3532.30        70.12 o
  -1   4   3       1021.29        958.67        16.91 o
   0   4   3        368.90        368.58         6.25 o
   1   4   3         91.08         98.42         2.68 o
   2   4   3        238.37        233.51         3.47 o
   3   4   3        368.02        353.09         6.05 o
   4   4   3        268.17        253.59         6.27 o
   5   4   3         24.09         24.10         2.79 o
   6   4   3         16.62          8.39         2.59 o
   7   4   3          1.82          1.96         5.06 o
 -10   5   3        175.54        184.07         8.35 o
  -9   5   3        199.00        191.19         6.46 o
  -8   5   3         43.19         40.81         3.35 o
  -7   5   3          9.82          3.59         1.62 o
  -6   5   3         66.21         67.83         3.02 o
  -5   5   3        377.76        365.62         6.24 o
  -4   5   3       3588.95       3694.66        40.32 o
  -3   5   3        359.92        359.97         5.12 o
  -2   5   3        213.93        248.94         4.46 o
  -1   5   3         19.44         17.98         2.43 o
   0   5   3        477.53        442.93         7.04 o
   1   5   3       1351.84       1327.46        14.80 o
   2   5   3        330.78        338.50         4.56 o
   3   5   3        249.48        254.03         5.89 o
   4   5   3         46.51         44.93         3.37 o
   5   5   3        100.14        104.67         5.77 o
   6   5   3         55.44         59.53         5.21 o
   7   5   3          2.56         -1.60         9.01 o
 -10   6   3          2.30          0.20         3.47 o
  -9   6   3         43.70         41.41         5.56 o
  -8   6   3        286.44        291.71         7.50 o
  -7   6   3        190.18        188.96         4.66 o
  -6   6   3        824.04        832.77        11.61 o
  -5   6   3          5.46          4.93         1.34 o
  -4   6   3        199.50        196.22         3.63 o
  -3   6   3        769.29        781.90         8.39 o
  -2   6   3        848.46        816.45        11.55 o
  -1   6   3        238.74        243.17         4.07 o
   0   6   3        100.64         94.39         3.15 o
   1   6   3         54.14         55.41         2.31 o
   2   6   3        110.40        110.25         3.21 o
   3   6   3        285.77        297.24         6.94 o
   4   6   3         71.32         71.09         5.59 o
   5   6   3          0.49          1.98         4.13 o
   6   6   3         92.45         95.42        20.63 o
 -11   7   3         30.07         21.83         6.61 o
 -10   7   3        252.46        265.06        15.41 o
  -9   7   3        173.67        171.45         6.31 o
  -8   7   3          6.00          5.05         2.42 o
  -7   7   3         91.19        100.35         3.80 o
  -6   7   3        198.72        200.24         4.41 o
  -5   7   3        725.08        715.10         9.32 o
  -4   7   3        858.71        875.41        12.10 o
  -3   7   3        107.70        110.80         3.94 o
  -2   7   3        536.09        489.55        14.63 o
  -1   7   3        200.52        202.43         4.84 o
   0   7   3        159.53        180.30         4.23 o
   1   7   3         84.48         82.04         3.04 o
   2   7   3         15.74         13.34         2.20 o
   3   7   3        101.46         95.08        10.99 o
   4   7   3        105.16         92.82        13.62 o
   5   7   3          7.99         -1.63         6.76 o
 -11   8   3          2.10          0.00         7.21 o
 -10   8   3          0.65         -0.99         3.62 o
  -9   8   3        158.51        157.83         4.98 o
  -8   8   3        300.61        310.96         7.27 o
  -7   8   3         80.18         79.81         3.35 o
  -6   8   3         13.99         14.29         2.53 o
  -5   8   3         60.95         58.89         3.16 o
  -4   8   3        271.43        271.77         8.44 o
  -3   8   3        592.01        600.00        10.22 o
  -2   8   3         37.78         50.39         3.11 o
  -1   8   3         37.51         42.71         3.99 o
   0   8   3        122.59        142.10         4.67 o
   1   8   3        218.55        222.54         5.22 o
   2   8   3        155.41        154.78         5.55 o
   3   8   3          0.78         -0.75         4.93 o
   4   8   3          0.09          2.09         7.31 o
 -10   9   3         82.12         72.75         6.72 o
  -9   9   3         13.56          8.87         2.90 o
  -8   9   3         66.94         69.31         3.72 o
  -7   9   3        186.29        193.90         9.89 o
  -6   9   3        266.28        268.30         6.54 o
  -5   9   3         51.66         56.28         9.01 o
  -4   9   3          4.55          4.76         2.43 o
  -3   9   3        135.37        134.71         4.50 o
  -2   9   3        181.46        196.51         8.52 o
  -1   9   3          7.95          9.30         2.69 o
   0   9   3        194.72        204.86         6.95 o
   1   9   3         11.04          6.53         2.84 o
   2   9   3        138.25        138.85        10.67 o
   3   9   3         32.52         26.66         7.41 o
 -10  10   3         13.34         12.42         6.41 o
  -9  10   3        271.79        280.45         8.72 o
  -8  10   3         84.38         88.82         8.80 o
  -7  10   3          1.35          6.72         3.37 o
  -6  10   3         54.77         56.17         5.38 o
  -5  10   3        262.47        272.78         6.83 o
  -4  10   3        205.54        211.46         5.16 o
  -3  10   3         11.64         16.47         4.87 o
  -2  10   3          2.92          2.75         3.36 o
  -1  10   3         66.44         75.05         4.66 o
   0  10   3         80.94         82.33         4.80 o
   1  10   3          1.32          1.60         3.91 o
   2  10   3         30.55         20.12         6.78 o
  -9  11   3          3.98         10.18         6.91 o
  -8  11   3         96.77         94.25         6.12 o
  -7  11   3         47.88         54.07         5.93 o
  -6  11   3        183.82        197.30         7.37 o
  -5  11   3          0.16         -0.43         2.42 o
  -4  11   3         64.21         73.55         4.66 o
  -3  11   3        157.64        147.67         7.79 o
  -2  11   3        114.35        120.58        10.42 o
  -1  11   3          0.85         -5.01         5.01 o
   0  11   3         44.49         27.52         8.31 o
   1  11   3          9.98         10.22         7.81 o
  -8  12   3          2.29          5.78         4.43 o
  -7  12   3         54.75         54.35         6.50 o
  -6  12   3         22.14         21.08         3.61 o
  -5  12   3         16.75         18.53         4.93 o
  -4  12   3        213.53        210.91        13.62 o
  -3  12   3         17.19         13.22         6.61 o
  -1  12   3         20.65         10.01         7.41 o
  -6  13   3          1.36          0.51         5.11 o
  -5  13   3         97.76        100.68         8.31 o
   4 -14   4         24.05         19.23         7.21 o
   5 -14   4         20.47         18.43         7.21 o
   1 -13   4         29.48         23.71         4.48 o
   2 -13   4         44.48         44.83         4.92 o
   3 -13   4          0.44         -0.20         5.41 o
   4 -13   4         18.64         18.43         6.21 o
   5 -13   4        253.59        268.40        13.22 o
   6 -13   4         99.02         96.79        13.92 o
   7 -13   4          0.64          5.01         6.01 o
   8 -13   4         30.27         19.83         7.01 o
  -1 -12   4         17.41          5.28         5.30 o
   0 -12   4          2.73         -0.65         5.82 o
   1 -12   4          5.54          6.31         3.23 o
   2 -12   4         82.33         92.69         6.51 o
   3 -12   4        176.85        156.43        10.01 o
   4 -12   4         97.39         92.34         8.41 o
   5 -12   4          7.89          3.87         4.22 o
   6 -12   4        227.81        237.72         9.38 o
   7 -12   4         63.75         54.37         5.53 o
   8 -12   4        107.67        119.38        10.22 o
  -2 -11   4         14.00          6.01         6.81 o
  -1 -11   4        164.37        181.72         7.73 o
   0 -11   4        187.33        180.21         6.40 o
   1 -11   4          1.14          1.08         2.79 o
   2 -11   4          8.64         11.08         3.51 o
   3 -11   4         61.89         57.69         6.21 o
   4 -11   4        230.23        205.51        10.42 o
   5 -11   4        224.17        217.54         8.33 o
   6 -11   4         36.68         37.75         4.41 o
   7 -11   4         86.81        111.78        11.72 o
   8 -11   4         81.50         71.71         9.41 o
  -2 -10   4         64.63         71.78         5.29 o
  -1 -10   4          0.48          2.83         3.07 o
   0 -10   4        214.61        236.08         5.72 o
   1 -10   4        297.46        312.92         7.80 o
   2 -10   4        431.18        397.20        20.23 o
   3 -10   4          1.48          1.00         3.41 o
   4 -10   4          6.19          2.70         3.30 o
   5 -10   4        305.51        291.30        13.72 o
   6 -10   4        327.85        355.96         8.63 o
   7 -10   4        103.37        107.32         9.41 o
   8 -10   4          1.44          3.85         3.60 o
   9 -10   4         32.69         43.90         7.31 o
  -4  -9   4          0.57         -6.63         6.63 o
  -3  -9   4         28.59         30.15         5.49 o
  -2  -9   4         94.31        105.63         6.06 o
  -1  -9   4        317.58        335.07         7.43 o
   0  -9   4        290.91        270.76         5.69 o
   1  -9   4        134.46        131.02         5.82 o
   2  -9   4        211.43        193.09         7.95 o
   3  -9   4        220.96        224.02         7.56 o
   4  -9   4        862.59        860.62        22.53 o
   5  -9   4         84.28         92.43         5.44 o
   6  -9   4        159.33        161.65         6.42 o
   7  -9   4        247.71        255.75         9.33 o
   8  -9   4        194.03        192.53         8.64 o
   9  -9   4        117.25        129.18         8.06 o
  10  -9   4          3.25          5.21         7.21 o
  -5  -8   4        114.96        110.53        10.52 o
  -4  -8   4        148.89        141.61        11.33 o
  -3  -8   4          1.54          5.01         4.18 o
  -2  -8   4          0.33         -0.33         2.81 o
  -1  -8   4         28.73         31.46         2.70 o
   0  -8   4        519.47        532.77         8.96 o
   1  -8   4       1174.01       1150.76        19.69 o
   2  -8   4        160.23        157.52         4.40 o
   3  -8   4        947.56        930.86        18.50 o
   4  -8   4          7.15          1.84         2.00 o
   5  -8   4        528.66        553.68        11.25 o
   6  -8   4        565.51        583.93         8.44 o
   7  -8   4         39.17         41.76         3.50 o
   8  -8   4         59.10         57.95         4.15 o
   9  -8   4        173.96        175.36         8.90 o
  10  -8   4        137.95        138.01        11.62 o
  -6  -7   4         66.97         70.57         8.92 o
  -5  -7   4         97.08        106.02         7.36 o
  -4  -7   4         19.77         14.55         3.63 o
  -3  -7   4         34.43         37.94         4.52 o
  -2  -7   4        573.80        596.78        11.38 o
  -1  -7   4        858.75        896.50        13.02 o
   0  -7   4         77.62         86.94         3.95 o
   1  -7   4       1052.73       1026.62        22.68 o
   2  -7   4       1003.32        977.19        17.53 o
   3  -7   4       1249.59       1207.68        16.24 o
   4  -7   4          3.52          1.71         0.77 o
   5  -7   4        328.91        330.08         4.64 o
   6  -7   4        179.64        204.07         5.83 o
   7  -7   4        450.51        416.16         9.63 o
   8  -7   4        150.06        150.67         4.94 o
   9  -7   4          0.14          1.60         3.07 o
  10  -7   4         21.20         23.23         7.21 o
  -6  -6   4         69.86         69.50         6.61 o
  -5  -6   4         36.44         41.98         4.10 o
  -4  -6   4        118.97        115.78         5.10 o
  -3  -6   4          6.88         13.05         4.11 o
  -2  -6   4          6.62         10.68         2.85 o
  -1  -6   4       1162.25       1178.16        15.95 o
   0  -6   4       1561.12       1516.65        36.65 o
   1  -6   4        546.35        538.50        10.49 o
   2  -6   4         20.96         22.43         1.37 o
   3  -6   4       2038.55       2065.52        27.01 o
   4  -6   4       1369.00       1434.24        15.57 o
   5  -6   4        530.74        550.73         8.68 o
   6  -6   4          0.70          2.20         1.60 o
   7  -6   4         54.63         63.32         3.36 o
   8  -6   4        545.16        551.04        15.76 o
   9  -6   4         95.14         95.30         7.11 o
  10  -6   4         15.49         12.82         6.81 o
  -7  -5   4          3.48          7.62         5.34 o
  -6  -5   4         36.01         33.18         5.16 o
  -5  -5   4         34.41         35.25         3.63 o
  -4  -5   4        105.82        111.86         4.56 o
  -3  -5   4       1894.53       1767.84        33.83 o
  -2  -5   4          3.64          4.35         1.46 o
  -1  -5   4        229.32        252.08         6.96 o
   0  -5   4        179.57        152.13         4.24 o
   1  -5   4       1110.08       1105.65        26.84 o
   2  -5   4       1159.83       1188.11        15.17 o
   3  -5   4        490.77        512.53        11.75 o
   4  -5   4         45.50         40.24         1.99 o
   5  -5   4       1049.14       1060.41        13.13 o
   6  -5   4        927.10        927.75        13.37 o
   7  -5   4        328.81        322.10         7.24 o
   8  -5   4          1.63          6.62         2.83 o
   9  -5   4        108.02        112.79        12.32 o
  -8  -4   4          4.74         12.32         4.72 o
  -7  -4   4        178.75        186.86         7.32 o
  -6  -4   4        345.86        364.65         7.95 o
  -5  -4   4        131.29        138.13         4.46 o
  -4  -4   4          0.09          1.40         1.63 o
  -3  -4   4        947.55        920.73        18.77 o
  -2  -4   4       1476.75       1412.26        19.35 o
  -1  -4   4        477.96        458.62         7.21 o
   0  -4   4          7.58         16.02         2.20 o
   2  -4   4       1986.82       2049.89        25.03 o
   3  -4   4       2770.80       2920.91        37.32 o
   4  -4   4        168.69        163.78         3.17 o
   5  -4   4         29.63         36.17         2.03 o
   6  -4   4         21.51         19.04         2.12 o
   7  -4   4        290.21        288.38         6.73 o
   8  -4   4        551.30        520.40        12.44 o
   9  -4   4         70.01         63.72         5.30 o
  -8  -3   4         19.57         18.09         4.20 o
  -7  -3   4          2.54         -1.37         3.20 o
  -6  -3   4        119.28        126.23         4.70 o
  -5  -3   4        728.55        739.34        10.98 o
  -4  -3   4        305.46        303.38         5.51 o
  -3  -3   4        203.95        187.71         3.99 o
  -2  -3   4          5.67         10.33         1.49 o
  -1  -3   4        132.60        103.46         4.33 o
   0  -3   4       4525.73       4688.45       123.68 o
   1  -3   4       3385.09       3439.23        58.03 o
   2  -3   4        209.08        217.12         4.36 o
   3  -3   4       1140.90       1221.50        16.51 o
   4  -3   4        769.50        788.77        10.11 o
   5  -3   4       1116.41       1093.95        15.39 o
   6  -3   4        334.38        333.30         6.19 o
   7  -3   4          0.84          2.95         2.35 o
   8  -3   4        130.17        112.71         6.81 o
   9  -3   4        180.87        167.90        12.12 o
  -9  -2   4          5.50          3.90         6.96 o
  -8  -2   4        190.30        213.81         6.19 o
  -7  -2   4        451.50        455.71         8.61 o
  -6  -2   4         25.46         29.93         2.92 o
  -5  -2   4         37.29         42.37         3.56 o
  -4  -2   4        569.68        565.31         7.51 o
  -3  -2   4       1026.85        963.23        12.64 o
  -2  -2   4        498.21        466.72         6.32 o
  -1  -2   4        923.28        975.42        23.23 o
   0  -2   4         80.57         79.07         2.76 o
   1  -2   4        246.23        237.99         3.89 o
   2  -2   4       3387.72       3444.31        50.85 o
   3  -2   4       3173.98       3326.37        51.88 o
   4  -2   4          0.68          1.95         1.05 o
   5  -2   4        694.15        677.13         9.29 o
   6  -2   4        170.08        168.03         4.74 o
   7  -2   4        328.82        322.25        10.26 o
   8  -2   4        223.59        220.03         5.92 o
   9  -2   4          6.96          5.30         4.38 o
  -9  -1   4         60.71         64.43         5.38 o
  -8  -1   4          2.57          3.00         3.29 o
  -7  -1   4         75.76         77.50         4.16 o
  -6  -1   4        873.96        798.22        13.66 o
  -5  -1   4        779.54        774.49         9.84 o
  -4  -1   4        505.77        541.40         8.43 o
  -3  -1   4        493.16        462.30        15.58 o
  -2  -1   4       2264.57       2163.56        34.49 o
  -1  -1   4       1094.76       1099.79        19.76 o
   0  -1   4       2242.83       2251.95        55.48 o
   1  -1   4        855.99        914.63        12.68 o
   2  -1   4        636.79        657.51         9.47 o
   3  -1   4       3422.61       3713.40        37.69 o
   4  -1   4        135.13        117.05         2.43 o
   5  -1   4        189.64        185.05         3.57 o
   6  -1   4         61.86         61.31         2.98 o
   7  -1   4          1.88          2.12         2.16 o
   8  -1   4        274.88        277.19        12.32 o
   9  -1   4        125.31        151.13        12.72 o
 -10   0   4         58.23         48.47         9.61 o
  -9   0   4         67.42         62.65         4.77 o
  -8   0   4         86.69        102.95         4.84 o
  -7   0   4        250.14        247.05         5.44 o
  -6   0   4          6.12          4.50         1.23 o
  -5   0   4        384.30        375.47         9.19 o
  -4   0   4       1206.73       1091.23        18.96 o
  -3   0   4       2996.15       2954.06        57.50 o
  -2   0   4        234.89        232.77         6.73 o
  -1   0   4        174.30        171.07         3.10 o
   0   0   4       3075.67       2967.12       114.74 o
   1   0   4       3386.50       3596.85        69.56 o
   2   0   4        692.66        705.00        11.05 o
   3   0   4         23.76         22.35         0.89 o
   4   0   4        489.00        511.58         6.13 o
   5   0   4        685.48        669.82         8.65 o
   6   0   4         57.64         60.97         3.21 o
   7   0   4        150.19        156.32         4.49 o
   8   0   4          4.69          6.89         3.03 o
   9   0   4         15.67         24.04         8.61 o
 -10   1   4         57.99         70.71         9.81 o
  -9   1   4         10.15          5.88         3.91 o
  -8   1   4        428.12        416.04         7.66 o
  -7   1   4        192.19        202.71         4.31 o
  -6   1   4        258.74        249.47         4.41 o
  -5   1   4        145.75        143.75         2.61 o
  -4   1   4         22.14         30.93         1.81 o
  -3   1   4        716.79        723.11        15.30 o
  -2   1   4       1415.13       1356.22        38.06 o
  -1   1   4       3695.43       3848.12        55.07 o
   0   1   4         41.41         30.24         2.23 o
   1   1   4         90.00        105.37         3.41 o
   2   1   4       1337.97       1346.15        11.82 o
   3   1   4       1128.50       1113.35         9.32 o
   4   1   4        766.87        758.99         7.38 o
   5   1   4         79.13         79.76         2.92 o
   6   1   4        940.18        940.81        13.39 o
   7   1   4         87.40         96.38         4.44 o
   8   1   4          8.64         10.64         3.33 o
   9   1   4         17.00         20.03         9.21 o
 -10   2   4        274.09        257.16        12.27 o
  -9   2   4        399.45        412.87         9.82 o
  -8   2   4          5.40          0.19         2.28 o
  -7   2   4         87.91         87.27         4.41 o
  -6   2   4        201.80        186.01         3.67 o
  -5   2   4       1003.85        969.78        11.47 o
  -4   2   4        625.08        594.79         7.93 o
  -3   2   4        231.45        251.62         5.58 o
  -2   2   4        382.26        367.12        14.91 o
  -1   2   4        433.13        446.10         9.01 o
   0   2   4       1435.89       1449.67        17.51 o
   1   2   4        767.10        772.24        10.04 o
   2   2   4        136.76        120.19         3.11 o
   3   2   4         30.11         33.79         1.51 o
   4   2   4        622.69        600.85         7.63 o
   5   2   4        781.12        762.34        13.49 o
   6   2   4         62.13         55.14         3.95 o
   7   2   4         66.30         58.94         5.25 o
   8   2   4         20.11         19.43         5.94 o
 -10   3   4         37.48         32.98         4.76 o
  -9   3   4        129.42        116.59         6.57 o
  -8   3   4        179.95        190.17         5.81 o
  -7   3   4        631.76        623.90         8.46 o
  -6   3   4        163.89        169.52         3.84 o
  -5   3   4        184.12        172.03         3.84 o
  -4   3   4        570.45        535.67         9.97 o
  -3   3   4        840.41        784.00        15.04 o
  -2   3   4       2399.06       2401.66        41.74 o
  -1   3   4       1058.33       1126.90        13.73 o
   0   3   4       3334.04       3528.64        35.21 o
   1   3   4        167.58        155.88         2.82 o
   2   3   4        639.42        614.22         6.15 o
   3   3   4        711.57        704.27         8.51 o
   4   3   4          6.75          6.66         2.29 o
   5   3   4        328.05        321.93        11.72 o
   6   3   4         64.88         62.11         5.70 o
   7   3   4          7.51          7.82         4.70 o
   8   3   4         37.29         49.27        18.63 o
 -10   4   4         92.15         72.90        12.82 o
  -9   4   4         33.37         28.70         4.05 o
  -8   4   4         79.71         79.90         5.15 o
  -7   4   4         47.60         42.63         2.94 o
  -6   4   4        779.92        772.50        10.42 o
  -5   4   4        782.49        768.36         9.41 o
  -4   4   4         58.20         51.45         1.88 o
  -3   4   4        213.20        197.72         4.65 o
  -2   4   4        204.79        186.06         5.17 o
  -1   4   4        440.34        424.02         5.27 o
   0   4   4       3364.14       3510.07        34.83 o
   1   4   4         22.94         14.96         2.43 o
   2   4   4        677.19        692.56         7.08 o
   3   4   4        303.74        310.22         5.11 o
   4   4   4        294.21        286.70         8.22 o
   5   4   4         42.21         36.74         3.86 o
   6   4   4         10.74         -0.44         4.42 o
   7   4   4          9.71          8.48         5.19 o
 -10   5   4         90.17         68.64         5.93 o
  -9   5   4        128.23        132.53         6.92 o
  -8   5   4        446.42        442.81        10.15 o
  -7   5   4        274.45        275.84         5.61 o
  -6   5   4        765.77        734.58        10.50 o
  -5   5   4        497.72        478.13         5.95 o
  -4   5   4        152.23        137.22         2.54 o
  -3   5   4        433.36        428.81         5.25 o
  -2   5   4        167.41        180.57         5.03 o
  -1   5   4         86.97         85.38         5.23 o
   0   5   4        523.80        529.59         9.74 o
   1   5   4        268.69        266.28         3.79 o
   2   5   4        447.80        458.94         5.96 o
   3   5   4          1.43         -1.26         2.17 o
   4   5   4          9.57          9.45         3.39 o
   5   5   4        214.03        219.58         7.48 o
   6   5   4         98.61         92.06         6.09 o
 -11   6   4        108.95        131.40        12.02 o
 -10   6   4         93.39         85.83         6.26 o
  -9   6   4          4.26          2.34         3.06 o
  -8   6   4        472.33        454.30        10.42 o
  -7   6   4        138.87        130.20         4.09 o
  -6   6   4        751.39        749.11        10.75 o
  -5   6   4          9.16         10.04         1.59 o
  -4   6   4        159.51        146.73         3.16 o
  -3   6   4        624.38        604.07         8.03 o
  -2   6   4        585.81        570.48         8.84 o
  -1   6   4         59.07         60.37         3.09 o
   0   6   4          3.38          5.11         1.56 o
   1   6   4          4.73          4.76         1.40 o
   2   6   4        210.27        212.98         4.52 o
   3   6   4        195.93        211.24         7.07 o
   4   6   4         40.01         43.57         6.27 o
   5   6   4          9.27          3.80         5.23 o
   6   6   4         53.89         64.84        17.83 o
 -11   7   4         10.13         25.84         8.81 o
 -10   7   4        172.96        177.14        14.13 o
  -9   7   4        193.34        190.57         5.92 o
  -8   7   4          4.28          5.28         3.50 o
  -7   7   4         27.65         28.01         2.46 o
  -6   7   4        118.03        109.55         3.75 o
  -5   7   4        436.26        424.78         6.41 o
  -4   7   4        535.66        562.28         8.45 o
  -3   7   4          0.98          1.66         1.60 o
  -2   7   4          1.32         -1.52         1.52 o
  -1   7   4        425.29        421.18         6.78 o
   0   7   4        747.40        703.51         9.87 o
   1   7   4         19.60         22.27         2.09 o
   2   7   4          8.49          4.62         2.13 o
   3   7   4         26.74         24.47         6.38 o
   4   7   4         41.49         33.83         5.62 o
   5   7   4         40.68         33.28         7.73 o
 -10   8   4          6.50         11.28         3.41 o
  -9   8   4         60.78         61.22         4.16 o
  -8   8   4        359.35        345.31         6.82 o
  -7   8   4         65.52         68.14         3.46 o
  -6   8   4          0.72         -1.81         1.81 o
  -5   8   4         12.38         13.60         2.38 o
  -4   8   4         15.18         17.22         2.73 o
  -3   8   4        569.58        558.25        15.14 o
  -2   8   4        240.81        218.55         5.67 o
  -1   8   4         35.97         39.45         2.97 o
   0   8   4        169.06        150.50         4.72 o
   1   8   4        107.68        109.87         4.84 o
   2   8   4         79.48         89.92         6.02 o
   3   8   4         12.19         10.64         7.31 o
   4   8   4          0.00         -4.71         6.63 o
 -10   9   4        138.31        135.93        20.03 o
  -9   9   4         12.44         14.70         3.08 o
  -8   9   4         27.21         25.57         3.53 o
  -7   9   4        140.64        138.03         5.17 o
  -6   9   4        214.38        218.67         6.84 o
  -5   9   4         49.24         52.07         9.51 o
  -4   9   4         53.33         49.57         3.68 o
  -3   9   4         42.44         45.47         8.91 o
  -2   9   4        225.28        222.22        10.22 o
  -1   9   4         80.79         77.56         4.53 o
   0   9   4         53.21         57.38         3.57 o
   1   9   4          1.41          0.71         2.83 o
   2   9   4         44.19         42.26        11.82 o
   3   9   4         12.87          5.50        13.02 o
 -10  10   4          8.54          9.47         5.88 o
  -9  10   4         92.51         92.19         5.38 o
  -8  10   4         57.51         61.31         5.76 o
  -7  10   4         21.63         15.87         4.51 o
  -6  10   4         14.53         14.39         4.13 o
  -5  10   4        101.95        110.87         5.69 o
  -4  10   4        156.46        165.25         9.87 o
  -3  10   4        100.64         98.95         9.41 o
  -2  10   4          6.41          2.31         2.86 o
  -1  10   4         11.40         11.43         3.27 o
   0  10   4         35.85         36.17         4.70 o
   1  10   4         29.70         29.33         5.17 o
   2  10   4         96.77         91.94        16.62 o
  -9  11   4          2.58          1.95         5.22 o
  -8  11   4        114.18        100.60         7.64 o
  -7  11   4         14.57         16.20         5.01 o
  -6  11   4         50.90         55.82         5.42 o
  -5  11   4         12.56         11.53         5.55 o
  -4  11   4         31.30         33.51         9.91 o
  -3  11   4         45.94         33.45         7.21 o
  -2  11   4          6.29         -0.60         5.61 o
  -1  11   4         27.39         26.00         4.95 o
   0  11   4        100.74         87.73        10.62 o
  -8  12   4          0.12          5.61         5.30 o
  -7  12   4         21.41         17.67         6.19 o
  -6  12   4         56.61         67.51         4.51 o
  -5  12   4          4.10          4.19         3.75 o
  -4  12   4         27.23         10.42         6.81 o
   4 -14   5        113.71        131.20        11.02 o
   5 -14   5         21.18         18.83         7.21 o
   1 -13   5         64.15         59.40        12.92 o
   2 -13   5         66.16         55.32         5.01 o
   3 -13   5          7.33         14.22         6.41 o
   4 -13   5         12.11         22.03         6.41 o
   5 -13   5        131.62        120.18        10.01 o
   6 -13   5         39.99         36.05         7.01 o
   7 -13   5         72.00         65.70         8.21 o
  -1 -12   5         51.08         56.48         9.01 o
   0 -12   5          2.16          3.63         4.04 o
   1 -12   5         62.47         65.79         4.80 o
   2 -12   5        218.24        242.29         7.94 o
   3 -12   5         35.54         24.24         5.81 o
   4 -12   5         16.09          7.61         5.41 o
   5 -12   5         13.85          6.21         5.41 o
   6 -12   5         89.38         65.49         5.92 o
   7 -12   5         65.92         55.02         7.61 o
  -2 -11   5          0.43          1.28         5.01 o
  -1 -11   5        105.94        111.54        13.42 o
   0 -11   5        207.54        214.69         6.78 o
   1 -11   5         77.80         70.09         4.08 o
   2 -11   5          1.67          4.26         3.08 o
   3 -11   5        192.87        193.29        10.42 o
   4 -11   5        154.79        148.82         9.21 o
   5 -11   5        150.02        148.09         8.01 o
   6 -11   5         67.21         70.21        12.72 o
   7 -11   5          9.51         20.43         7.21 o
   8 -11   5         96.75         98.55        11.22 o
  -3 -10   5         46.72         35.25         8.01 o
  -2 -10   5         28.57         26.83         4.45 o
  -1 -10   5         36.11         38.78         3.70 o
   0 -10   5        180.88        158.50         5.79 o
   1 -10   5         72.38         82.03         6.77 o
   2 -10   5        287.10        297.24        12.02 o
   3 -10   5        245.72        242.76        10.62 o
   4 -10   5          1.47          5.14         3.15 o
   5 -10   5        221.02        217.96         7.94 o
   7 -10   5        294.42        307.86        15.62 o
   8 -10   5         83.50        100.49        10.12 o
   9 -10   5        124.65        131.62        17.13 o
  -4  -9   5          2.32         11.42         5.00 o
  -3  -9   5        150.45        162.98         8.70 o
  -2  -9   5         95.57         98.15         6.00 o
  -1  -9   5         62.36         65.60         5.90 o
   0  -9   5        325.64        338.28         6.38 o
   1  -9   5          5.61          3.77         2.17 o
   2  -9   5        422.88        454.48        14.62 o
   3  -9   5         33.84         40.26         4.61 o
   4  -9   5        327.01        334.46         9.33 o
   5  -9   5        472.00        445.06        17.63 o
   6  -9   5         15.61         15.85         2.77 o
   7  -9   5        425.10        437.36        13.15 o
   8  -9   5        391.42        444.75        14.32 o
   9  -9   5         43.02         49.66         7.21 o
  -5  -8   5         42.81         28.63         7.43 o
  -4  -8   5        153.73        149.67         6.62 o
  -3  -8   5        198.97        195.33        16.42 o
  -2  -8   5          0.12          2.14         2.93 o
  -1  -8   5        266.59        285.24         6.45 o
   0  -8   5        602.92        623.62         8.85 o
   1  -8   5        359.32        348.86         7.16 o
   2  -8   5        222.67        227.14         9.21 o
   3  -8   5        271.14        284.39         9.21 o
   4  -8   5         12.75         20.63         2.49 o
   5  -8   5        526.91        521.01         7.68 o
   6  -8   5        571.02        576.63        10.36 o
   7  -8   5         47.39         57.89         3.60 o
   8  -8   5         35.04         31.73         3.17 o
   9  -8   5        108.61        113.84         7.27 o
  -6  -7   5        175.97        193.46        12.04 o
  -5  -7   5         24.85         24.49         4.05 o
  -4  -7   5        129.66        119.75         7.26 o
  -3  -7   5        397.26        389.64        11.11 o
  -2  -7   5        268.64        276.81         7.12 o
  -1  -7   5        141.09        139.24         4.46 o
   0  -7   5         48.28         45.64         2.46 o
   1  -7   5        283.59        266.60         9.61 o
   2  -7   5       1479.41       1520.94        28.73 o
   3  -7   5        796.72        817.82        11.78 o
   4  -7   5         87.86         96.54         2.94 o
   5  -7   5         97.56         36.45         4.41 o
   6  -7   5        152.61        162.97         3.90 o
   7  -7   5        404.33        401.19         8.62 o
   8  -7   5        224.13        231.16         6.72 o
   9  -7   5         52.35         55.42         4.41 o
  10  -7   5         22.01         21.43         7.21 o
  -6  -6   5         41.41         38.74         4.49 o
  -5  -6   5        632.52        654.22        14.74 o
  -4  -6   5        435.06        437.90         9.20 o
  -3  -6   5        582.55        566.49        13.61 o
  -2  -6   5         67.17         69.71         4.12 o
  -1  -6   5        324.44        324.96         7.06 o
   0  -6   5       1147.18       1168.56        22.76 o
   1  -6   5        163.14        166.08         5.00 o
   2  -6   5          8.71          7.51         1.38 o
   3  -6   5        523.29        501.26         8.70 o
   4  -6   5        322.20        324.60         5.04 o
   5  -6   5       1162.83       1193.90        16.87 o
   6  -6   5        100.26        103.91         8.15 o
   7  -6   5          8.80          7.79         3.04 o
   8  -6   5        142.37        137.79         5.71 o
   9  -6   5        344.14        333.21         8.53 o
  -7  -5   5        155.63        146.62        11.75 o
  -6  -5   5         76.23         83.52         6.31 o
  -5  -5   5        161.52        167.68         5.19 o
  -4  -5   5        532.36        517.65         9.79 o
  -3  -5   5       1496.51       1425.41        37.46 o
  -2  -5   5         56.26         62.33         3.21 o
  -1  -5   5        387.19        406.89         8.35 o
   0  -5   5        224.50        212.21         5.07 o
   1  -5   5        543.78        552.62        11.55 o
   2  -5   5       1430.63       1473.88        29.00 o
   3  -5   5        369.06        352.62         5.96 o
   4  -5   5        325.03        304.04         5.55 o
   5  -5   5        329.96        313.07         5.79 o
   6  -5   5         76.61         90.50         4.82 o
   7  -5   5        624.02        586.30        10.99 o
   8  -5   5        160.33        154.59         6.58 o
   9  -5   5         37.92         40.54         4.95 o
  -8  -4   5          4.92          3.56         4.71 o
  -7  -4   5         78.35         87.48         5.69 o
  -6  -4   5        250.65        268.36         9.07 o
  -5  -4   5        137.21        141.59         4.57 o
  -4  -4   5        115.97        122.57         3.91 o
  -3  -4   5        296.65        263.30         7.50 o
  -2  -4   5        956.41        962.38        16.91 o
  -1  -4   5       3646.02       3770.06        48.50 o
   0  -4   5        227.81        202.06         5.80 o
   1  -4   5        396.15        437.38        11.32 o
   2  -4   5        802.37        800.73        14.98 o
   3  -4   5       1195.51       1165.70        15.79 o
   4  -4   5        956.70        985.84        12.41 o
   5  -4   5         88.40         88.51         3.42 o
   6  -4   5        183.67        167.02         7.07 o
   7  -4   5        186.42        184.54         6.50 o
   8  -4   5        263.99        259.59        12.22 o
   9  -4   5         25.09         20.83         6.01 o
  -8  -3   5         26.00         27.65         4.54 o
  -7  -3   5         44.90         39.27         4.10 o
  -6  -3   5         57.99         67.30         4.02 o
  -5  -3   5        102.95        116.38         3.71 o
  -4  -3   5        438.94        420.16         6.94 o
  -3  -3   5       2012.66       2034.25        30.88 o
  -2  -3   5        104.23         90.90         3.31 o
  -1  -3   5       1962.98       2082.85        34.98 o
   0  -3   5        573.59        528.85         9.53 o
   1  -3   5       1159.17       1179.67        18.62 o
   2  -3   5       1649.76       1738.16        28.14 o
   3  -3   5         60.83         67.74         2.26 o
   4  -3   5       1072.98       1077.26        15.06 o
   5  -3   5       1386.89       1396.11        19.30 o
   6  -3   5        168.16        180.80         5.73 o
   7  -3   5         16.88         16.88         2.99 o
   8  -3   5          8.06         11.52         3.68 o
  -9  -2   5         14.02          6.19         4.34 o
  -8  -2   5        185.58        202.29         7.14 o
  -7  -2   5        393.44        387.71         9.72 o
  -6  -2   5         72.03         83.92         4.14 o
  -5  -2   5          6.40          8.80         2.05 o
  -4  -2   5        191.60        196.85         4.95 o
  -3  -2   5       2133.65       2053.99        37.82 o
  -2  -2   5       1638.80       1553.97        20.34 o
  -1  -2   5        358.67        384.17        10.72 o
   0  -2   5        676.50        726.29        14.62 o
   1  -2   5        852.87        837.31        11.87 o
   2  -2   5       1690.22       1712.46        23.07 o
   3  -2   5        310.60        298.02         4.80 o
   4  -2   5        190.40        186.31         4.08 o
   5  -2   5          7.91          8.86         1.59 o
   6  -2   5        296.44        286.11         5.40 o
   7  -2   5        570.70        577.30         9.03 o
   8  -2   5        104.12        102.04         4.25 o
  -9  -1   5        129.83        140.85         6.75 o
  -8  -1   5          0.97          0.09         3.01 o
  -7  -1   5         36.11         39.10         2.90 o
  -6  -1   5        545.31        540.45         8.55 o
  -5  -1   5        835.51        823.06        10.38 o
  -4  -1   5        482.15        483.95         9.69 o
  -3  -1   5         24.20         21.49         1.63 o
  -2  -1   5       1035.63       1059.40        17.78 o
  -1  -1   5       5294.02       5456.30        85.03 o
   0  -1   5        953.37        865.48        20.93 o
   1  -1   5        129.61        161.64         3.95 o
   2  -1   5        132.68        175.96         3.98 o
   3  -1   5       1049.61       1016.87        18.75 o
   4  -1   5        949.94        949.46        10.40 o
   5  -1   5        390.83        391.34         5.49 o
   6  -1   5         12.61         10.77         1.79 o
   7  -1   5          9.58          6.49         2.05 o
   8  -1   5        143.92        133.74         5.16 o
   9  -1   5         99.41        107.29         8.32 o
  -9   0   5         86.08         88.05         4.95 o
  -8   0   5        332.69        346.35         7.99 o
  -7   0   5        254.22        240.20         4.84 o
  -6   0   5         78.38         71.26         3.08 o
  -5   0   5        148.39        156.05         3.73 o
  -4   0   5        612.92        571.14        13.79 o
  -3   0   5       2313.73       2211.54        33.56 o
  -2   0   5        355.40        338.82         7.93 o
  -1   0   5        168.90        242.11        11.30 o
   0   0   5        829.81        813.24        11.98 o
   1   0   5        425.60        336.82         4.82 o
   2   0   5       1386.35       1412.02        17.79 o
   3   0   5       1322.70       1388.92        17.81 o
   4   0   5        214.68        222.97         3.51 o
   5   0   5       1412.65       1428.70        16.44 o
   6   0   5         65.42         61.97         2.69 o
   7   0   5        142.52        131.89         5.13 o
   8   0   5          2.93          5.75         3.68 o
 -10   1   5         37.78         37.38         6.02 o
  -9   1   5          3.95          5.91         3.95 o
  -8   1   5        104.68        102.55         5.90 o
  -7   1   5        397.63        409.51         6.43 o
  -6   1   5        870.32        832.86         9.29 o
  -5   1   5        161.02        164.40         3.81 o
  -4   1   5          6.28         12.70         1.14 o
  -3   1   5       2482.40       2574.50        38.78 o
  -2   1   5        947.36        930.54        15.82 o
  -1   1   5        130.44        115.25         2.61 o
   0   1   5        262.27        239.14         5.53 o
   1   1   5        172.42        188.27         3.79 o
   2   1   5        633.54        640.78         6.50 o
   3   1   5       1030.09       1033.06        10.08 o
   4   1   5        296.69        273.40         5.00 o
   5   1   5        183.50        181.64         4.55 o
   6   1   5        147.46        136.78         6.27 o
   7   1   5         68.25         65.25         5.87 o
   8   1   5        101.59         97.41         7.81 o
 -10   2   5         10.79          6.53         3.66 o
  -9   2   5        213.78        226.45         6.58 o
  -8   2   5        333.23        342.08        11.54 o
  -7   2   5         25.59         25.62         2.16 o
  -6   2   5        633.17        630.20         8.93 o
  -5   2   5       1098.16       1083.52        13.80 o
  -4   2   5        515.36        462.55         6.54 o
  -3   2   5       1684.46       1712.41        21.60 o
  -2   2   5        213.52        193.26         8.53 o
  -1   2   5       3651.91       3754.67        45.64 o
   0   2   5        820.28        779.49        10.51 o
   1   2   5        369.52        351.81         4.20 o
   2   2   5          7.37          3.99         0.87 o
   3   2   5        156.72        146.95         3.06 o
   4   2   5         53.73         58.86         2.93 o
   5   2   5         89.39         86.67         5.27 o
   6   2   5        231.46        208.90         7.74 o
   7   2   5         85.56         71.55         6.43 o
   8   2   5         79.19         60.09        10.82 o
 -10   3   5         27.67         22.22         6.14 o
  -9   3   5         52.95         62.48         4.11 o
  -8   3   5        323.16        326.12         6.79 o
  -7   3   5        233.90        242.86         5.06 o
  -6   3   5        361.25        357.89         6.79 o
  -5   3   5         37.98         42.78         2.03 o
  -4   3   5        707.61        691.65        11.70 o
  -3   3   5       1354.63       1323.98        20.40 o
  -2   3   5        831.68        780.73        10.73 o
  -1   3   5       2397.78       2468.51        24.74 o
   0   3   5       1690.69       1752.97        20.77 o
   1   3   5       1406.97       1363.83        15.44 o
   2   3   5        196.82        193.96         3.60 o
   3   3   5          9.76          9.48         1.48 o
   4   3   5        117.37        101.67         4.45 o
   5   3   5         16.72         14.57         3.12 o
   6   3   5        264.77        278.55         9.24 o
   7   3   5         68.29         63.92        10.20 o
 -10   4   5         48.80         46.12         4.71 o
  -9   4   5        211.83        214.95         7.91 o
  -8   4   5          0.02         -0.68         2.22 o
  -7   4   5        243.99        252.02         4.80 o
  -6   4   5        695.55        676.41         9.48 o
  -5   4   5        485.28        481.57         7.11 o
  -4   4   5         59.50         62.74         2.27 o
  -3   4   5          1.73          2.18         0.90 o
  -2   4   5        345.73        334.12         6.49 o
  -1   4   5        964.15        945.13        11.63 o
   0   4   5       1027.53       1022.99        14.77 o
   1   4   5          2.10          4.99         1.39 o
   2   4   5        182.74        191.14         4.21 o
   3   4   5          5.35          3.97         1.74 o
   4   4   5        192.46        186.38         5.35 o
   5   4   5        246.38        233.06         9.36 o
   6   4   5          9.14         14.22         4.09 o
   7   4   5         41.97         36.96         7.98 o
 -11   5   5          3.45          1.60         5.61 o
 -10   5   5         83.99         69.47         7.91 o
  -9   5   5        118.48        122.44         5.95 o
  -8   5   5        131.96        128.22         5.15 o
  -7   5   5        520.18        511.56         8.42 o
  -6   5   5         41.57         41.35         2.58 o
  -5   5   5        384.05        372.48         5.48 o
  -4   5   5        939.48        908.42        10.46 o
  -3   5   5        575.05        560.46         6.65 o
  -2   5   5          1.93          1.91         1.07 o
  -1   5   5          5.07          3.32         1.64 o
   0   5   5        558.47        573.14         9.16 o
   1   5   5        156.80        145.67         3.09 o
   2   5   5        257.00        260.03         6.27 o
   3   5   5          1.41          4.31         2.29 o
   4   5   5         18.45         19.78         3.66 o
   5   5   5         70.17         78.22         6.56 o
   6   5   5         10.52          3.47         6.71 o
 -11   6   5        107.70        101.67        11.62 o
 -10   6   5          4.89          6.07         3.76 o
  -9   6   5         13.65          7.84         2.95 o
  -8   6   5         26.58         26.53         2.88 o
  -7   6   5         14.27         13.80         2.16 o
  -6   6   5       1399.49       1384.08        18.05 o
  -5   6   5        185.58        193.91         4.05 o
  -4   6   5        262.83        252.90         4.22 o
  -3   6   5        143.04        140.92         3.93 o
  -2   6   5        390.12        394.16         6.57 o
  -1   6   5        600.99        583.93         8.62 o
   0   6   5        113.54        118.61         3.72 o
   1   6   5        208.16        204.45         4.46 o
   2   6   5        347.68        348.17        10.12 o
   3   6   5         38.32         26.87         5.31 o
   4   6   5          7.77          2.60         4.01 o
   5   6   5          0.03          0.30         5.12 o
 -10   7   5         70.00         72.75         5.40 o
  -9   7   5         98.61         98.36         4.88 o
  -8   7   5         16.67         16.43         2.89 o
  -7   7   5          0.08         -1.59         3.73 o
  -6   7   5        104.56        106.08         3.82 o
  -5   7   5        129.90        142.90         4.59 o
  -4   7   5        753.22        749.01        10.04 o
  -3   7   5         50.59         62.19         5.41 o
  -2   7   5         76.58         79.47         3.72 o
  -1   7   5        152.45        152.43         4.28 o
   0   7   5        198.42        209.88         5.53 o
   1   7   5        156.87        164.92         4.90 o
   2   7   5         13.20         12.27         3.43 o
   3   7   5         84.73         79.81        10.27 o
   4   7   5         11.85         16.78         5.44 o
 -10   8   5          5.38          1.63         3.95 o
  -9   8   5         64.46         62.25         4.63 o
  -8   8   5        173.93        172.60         4.96 o
  -7   8   5         68.43         71.51         4.19 o
  -6   8   5        226.48        223.84         5.73 o
  -5   8   5         56.31         53.19         3.62 o
  -4   8   5        371.60        359.33         8.96 o
  -3   8   5        165.07        170.17         6.14 o
  -2   8   5         23.90         36.71         5.07 o
  -1   8   5         50.12         49.82         3.19 o
   0   8   5         22.70         27.53         4.52 o
   1   8   5         41.92         44.63         3.34 o
   2   8   5         56.21         43.19         5.86 o
   3   8   5         26.52         26.06         7.12 o
   4   8   5          2.45         -5.81         8.81 o
 -10   9   5        100.60         91.23        12.22 o
  -9   9   5         29.87         31.38         3.40 o
  -8   9   5          0.14          1.86         2.51 o
  -7   9   5         62.64         66.01         8.24 o
  -6   9   5        284.49        278.28         9.72 o
  -5   9   5        133.18        142.20         7.24 o
  -4   9   5         25.24         28.24         6.21 o
  -3   9   5        113.28        114.18         6.44 o
  -2   9   5         47.85         54.58         4.88 o
  -1   9   5         70.09         73.72         5.17 o
   0   9   5         48.83         50.44         4.29 o
   1   9   5          2.32          6.69         3.79 o
   2   9   5         11.79         10.50         7.12 o
  -9  10   5         67.35         47.95         7.81 o
  -8  10   5         96.25        100.31         7.85 o
  -7  10   5         30.11         25.67         5.41 o
  -6  10   5         18.43         21.07         4.62 o
  -5  10   5         85.59         85.30         7.08 o
  -4  10   5         49.16         58.14         9.11 o
  -3  10   5         70.15         75.71         8.01 o
  -2  10   5          7.71          1.69         3.91 o
  -1  10   5          1.94          3.81         6.31 o
   0  10   5        135.96        139.52        12.06 o
   1  10   5         24.68         33.45        13.22 o
  -8  11   5         44.57         31.39         5.73 o
  -7  11   5         48.46         55.23         6.91 o
  -6  11   5         42.98         41.83         5.79 o
  -5  11   5          4.39          6.21         3.99 o
  -4  11   5          2.87          3.41         6.21 o
  -3  11   5         75.35         76.11         8.81 o
  -2  11   5        142.76        158.44        12.02 o
  -1  11   5          5.00          2.20         6.21 o
   0  11   5          1.90          7.41         7.41 o
  -7  12   5          0.50         -1.10         8.41 o
  -6  12   5         18.42         11.57         6.05 o
  -5  12   5         50.23         57.69        10.01 o
   1 -13   6         29.31         25.02         6.09 o
   2 -13   6         41.50         43.72         7.21 o
   3 -13   6          0.20          2.71         5.61 o
   4 -13   6          1.51          5.01         6.01 o
   5 -13   6        112.55        112.57        10.22 o
   6 -13   6         60.04         60.89         8.01 o
   7 -13   6         85.90         99.75        10.22 o
  -1 -12   6         35.86         27.24         8.61 o
   0 -12   6          3.23          1.90         7.21 o
   1 -12   6         16.22         14.94         6.21 o
   2 -12   6        120.24        108.52         6.94 o
   3 -12   6        110.76        109.36         9.41 o
   4 -12   6        115.27        129.99         9.41 o
   5 -12   6          0.54         -1.80         4.81 o
   6 -12   6        102.25        103.21         7.36 o
   7 -12   6         35.32         29.64         8.21 o
  -2 -11   6          2.86          6.20         5.17 o
  -1 -11   6         64.06         59.70         5.88 o
   0 -11   6         48.94         54.97        10.08 o
   1 -11   6        129.03        117.68         5.32 o
   2 -11   6        119.39        119.50         6.93 o
   3 -11   6        113.76        110.76         8.41 o
   4 -11   6        295.13        316.87        13.02 o
   5 -11   6        267.27        248.17        11.42 o
   6 -11   6         39.23         37.06         7.61 o
   7 -11   6          2.55         -5.61         6.01 o
   8 -11   6        114.23        123.38        12.42 o
  -3 -10   6         74.75         78.92         9.21 o
  -2 -10   6         10.88          4.83         3.99 o
  -1 -10   6         28.78         19.10         4.60 o
   0 -10   6         46.40         39.21         3.89 o
   1 -10   6         78.34         82.15         5.66 o
   2 -10   6        319.67        310.92        12.02 o
   3 -10   6        241.47        223.73        10.22 o
   4 -10   6         38.27         41.66         5.21 o
   5 -10   6        168.26        145.29         6.69 o
   6 -10   6        465.45        490.73        20.03 o
   7 -10   6         62.07         66.45         6.23 o
   8 -10   6         48.16         45.67         5.95 o
   9 -10   6         16.78         17.46         5.66 o
  -4  -9   6         64.11         68.98         6.15 o
  -3  -9   6         30.16         21.89         5.29 o
  -2  -9   6        135.53        169.86         9.58 o
  -1  -9   6        406.33        440.46         9.95 o
   0  -9   6        176.04        172.42         7.55 o
   1  -9   6          1.66          3.03         2.29 o
   2  -9   6        110.23        111.37         7.61 o
   3  -9   6        272.66        266.20        10.62 o
   4  -9   6        766.92        730.97        15.92 o
   5  -9   6         60.66         68.24         4.27 o
   6  -9   6         30.05         23.48         3.30 o
   7  -9   6         77.38         95.58         7.15 o
   8  -9   6         94.31        108.14         6.04 o
   9  -9   6         35.00         30.04         8.81 o
  -5  -8   6          7.87          5.56         5.02 o
  -4  -8   6         85.59        100.27         6.39 o
  -3  -8   6        269.14        288.78         9.95 o
  -2  -8   6         21.09         26.11         3.47 o
  -1  -8   6         29.43         39.65         3.45 o
   0  -8   6        369.31        353.37         7.74 o
   1  -8   6        601.39        605.49        12.95 o
   2  -8   6       1076.81       1079.61        28.04 o
   3  -8   6         85.31         81.59         3.93 o
   4  -8   6        553.64        534.70         7.90 o
   5  -8   6        388.09        408.22         7.72 o
   6  -8   6        141.00        152.62         7.22 o
   7  -8   6        123.74        130.76         5.72 o
   8  -8   6          0.51         -2.29         2.74 o
   9  -8   6        151.87        161.57         7.69 o
  10  -8   6         25.54         27.04         9.01 o
  -6  -7   6         78.83         80.28         6.60 o
  -5  -7   6         14.90         11.29         4.38 o
  -4  -7   6         44.64         44.89         4.47 o
  -3  -7   6         32.07         33.25         4.47 o
  -2  -7   6        206.73        209.98         8.72 o
  -1  -7   6        603.39        608.90        15.44 o
   0  -7   6        181.33        176.13         6.23 o
   1  -7   6        519.83        493.24         9.18 o
   2  -7   6        924.51        905.02        18.33 o
   3  -7   6        106.72        108.14         3.91 o
   4  -7   6        829.90        867.95        13.20 o
   5  -7   6         29.10         31.29         2.25 o
   6  -7   6        325.82        330.10         6.18 o
   7  -7   6        708.30        722.26        13.90 o
   8  -7   6        200.47        213.79         6.04 o
   9  -7   6          0.96         -1.40         6.01 o
  -6  -6   6         98.66        107.26         5.58 o
  -5  -6   6         33.91         36.99         3.67 o
  -4  -6   6        452.74        470.80         9.62 o
  -3  -6   6          1.79          4.46         5.01 o
  -2  -6   6        284.96        266.71        11.12 o
  -1  -6   6        463.16        514.78        11.19 o
   0  -6   6        285.60        294.16         6.09 o
   1  -6   6        744.93        740.70        12.45 o
   2  -6   6        196.08        198.71         8.61 o
   3  -6   6       1368.30       1309.92        15.78 o
   4  -6   6        150.25        153.88         4.53 o
   5  -6   6        749.76        786.40        10.95 o
   6  -6   6        458.49        468.68         7.65 o
   7  -6   6         96.98         92.40         4.50 o
   8  -6   6        256.27        258.53         7.28 o
  -7  -5   6          7.86         -2.94         4.31 o
  -6  -5   6         54.30         60.66         4.63 o
  -5  -5   6         37.73         37.22         3.98 o
  -4  -5   6        353.18        336.92         7.46 o
  -3  -5   6        372.06        374.58        10.62 o
  -2  -5   6        437.47        435.30         7.64 o
  -1  -5   6        188.87        184.70         5.86 o
   0  -5   6        206.81        209.70         4.95 o
   1  -5   6       1842.22       1821.49        35.19 o
   2  -5   6       1418.87       1378.95        26.41 o
   3  -5   6        428.59        444.51         7.28 o
   4  -5   6          0.28          1.98         1.30 o
   5  -5   6        724.78        734.85        10.65 o
   6  -5   6        589.60        604.42        18.67 o
   7  -5   6        250.26        243.87         7.71 o
   8  -5   6          9.28         10.79         3.75 o
  -8  -4   6         54.19         52.25         5.45 o
  -7  -4   6         66.60         78.13         5.54 o
  -6  -4   6         95.19        106.45         5.16 o
  -5  -4   6        176.94        176.99         5.18 o
  -4  -4   6        219.83        215.95         5.01 o
  -3  -4   6        755.98        743.86        12.64 o
  -2  -4   6        115.61        113.60         2.94 o
  -1  -4   6       1072.75       1019.58        16.21 o
   0  -4   6        932.93        960.37        19.59 o
   1  -4   6         58.09         77.80         2.95 o
   2  -4   6         99.88        101.38         3.34 o
   3  -4   6       1792.17       1813.29        24.05 o
   4  -4   6       1738.96       1735.79        19.74 o
   5  -4   6        192.48        210.05         4.28 o
   6  -4   6        182.70        164.20         5.87 o
   7  -4   6        162.32        187.94         6.78 o
   8  -4   6        217.18        238.28        14.42 o
  -8  -3   6        121.26        121.07         8.47 o
  -7  -3   6          7.46         11.46         3.31 o
  -6  -3   6         75.66         70.02         4.18 o
  -5  -3   6        526.19        547.42         8.88 o
  -4  -3   6        498.84        489.29         7.07 o
  -3  -3   6        519.75        464.91        19.63 o
  -2  -3   6         81.26         69.18         2.35 o
  -1  -3   6        359.64        369.65         8.90 o
   0  -3   6        460.83        428.50         7.64 o
   1  -3   6       1749.13       1816.22        27.29 o
   2  -3   6        190.05        178.87         4.24 o
   3  -3   6          2.90          6.25         1.22 o
   4  -3   6         24.58         15.63         1.53 o
   5  -3   6        783.08        778.65        11.99 o
   6  -3   6        615.50        633.77        11.91 o
   7  -3   6        151.51        150.34         5.87 o
   8  -3   6         23.29         17.75         4.11 o
  -9  -2   6         11.30          5.17         4.39 o
  -8  -2   6         29.07         29.47         3.90 o
  -7  -2   6        522.32        535.23         9.30 o
  -6  -2   6        415.27        426.29         7.89 o
  -5  -2   6         49.19         47.33         3.59 o
  -4  -2   6         67.07         64.67         3.67 o
  -3  -2   6        755.40        709.93        10.34 o
  -2  -2   6       2076.18       2039.20        33.09 o
  -1  -2   6       1127.09       1102.46        17.90 o
   0  -2   6        968.91       1075.39        18.30 o
   1  -2   6        379.37        351.35         5.22 o
   2  -2   6        990.85        989.38        14.05 o
   3  -2   6        464.15        437.81         6.08 o
   4  -2   6        199.46        191.06         4.07 o
   5  -2   6          0.85         -1.36         1.82 o
   6  -2   6        175.86        165.97         5.23 o
   7  -2   6        359.99        351.70         8.32 o
   8  -2   6        143.03        140.31         6.86 o
  -9  -1   6        291.16        323.14        13.33 o
  -8  -1   6          8.99          5.35         3.00 o
  -7  -1   6        178.94        169.24         5.01 o
  -6  -1   6        291.04        302.46         5.70 o
  -5  -1   6        511.14        487.87         9.31 o
  -4  -1   6        256.16        236.98         5.17 o
  -3  -1   6         76.99         62.54         2.07 o
  -2  -1   6         48.27         41.57         3.09 o
  -1  -1   6       1344.05       1344.81        20.46 o
   0  -1   6       2670.22       2680.18        42.97 o
   1  -1   6       1142.10       1182.04        14.57 o
   2  -1   6          0.18          1.09         0.99 o
   3  -1   6       1728.74       1760.10        21.96 o
   4  -1   6        661.60        622.47         7.03 o
   5  -1   6        238.73        225.77         4.03 o
   6  -1   6         49.45         49.27         2.75 o
   7  -1   6         11.58          7.95         2.38 o
   8  -1   6        105.52        106.08         6.84 o
 -10   0   6         11.99         25.04        13.02 o
  -9   0   6         88.40         90.39         5.05 o
  -8   0   6        197.58        211.18         5.37 o
  -7   0   6        385.40        376.19         6.62 o
  -6   0   6          6.19          2.29         1.06 o
  -5   0   6        352.51        345.30         6.16 o
  -4   0   6        814.59        798.92        10.78 o
  -3   0   6        311.32        263.67         6.07 o
  -2   0   6        280.44        287.63         7.36 o
  -1   0   6       1126.45       1238.70        17.06 o
   0   0   6        604.99        653.80        13.68 o
   1   0   6       2389.91       2526.94        23.74 o
   2   0   6       1140.26       1111.32        10.58 o
   3   0   6         97.71         84.77         2.21 o
   4   0   6          4.25          3.70         1.25 o
   5   0   6        447.10        437.24         6.79 o
   6   0   6         76.42         79.82         3.98 o
   7   0   6        152.18        145.71         6.02 o
   8   0   6         28.62         26.09         5.73 o
 -10   1   6          6.18          4.61        11.42 o
  -9   1   6         32.21         45.41         6.58 o
  -8   1   6          3.91          2.74         2.83 o
  -7   1   6        423.48        438.75         9.00 o
  -6   1   6        960.64        910.34        11.12 o
  -5   1   6         52.34         55.41         2.46 o
  -4   1   6         58.63         66.94         6.35 o
  -3   1   6        198.11        192.48         4.02 o
  -2   1   6       1336.81       1319.51        18.85 o
  -1   1   6       2549.99       2732.59        28.78 o
   0   1   6        243.07        249.99         5.03 o
   1   1   6        188.59        220.09         6.52 o
   2   1   6        282.28        295.38         3.81 o
   3   1   6        739.12        734.24         8.91 o
   4   1   6        139.11        137.21         4.16 o
   5   1   6         64.56         62.68         4.27 o
   6   1   6          3.61          5.04         3.28 o
   7   1   6         37.21         26.95         5.23 o
   8   1   6         79.26         72.88         7.08 o
 -10   2   6        129.32        120.27         9.95 o
  -9   2   6        156.69        173.06         6.53 o
  -8   2   6         22.42         23.80         3.19 o
  -7   2   6         58.38         53.36         2.83 o
  -6   2   6         98.65         97.30         3.25 o
  -5   2   6        448.09        435.03         6.67 o
  -4   2   6        674.44        602.67         6.93 o
  -3   2   6       1403.63       1408.64        19.22 o
  -2   2   6          0.09          0.63         1.25 o
  -1   2   6       1852.51       1918.54        21.98 o
   0   2   6        560.36        545.02         6.47 o
   1   2   6        319.35        310.40         4.05 o
   2   2   6        424.23        428.88         5.62 o
   3   2   6         20.46         24.87         1.87 o
   4   2   6        683.99        687.77        10.71 o
   5   2   6        598.50        608.34        11.51 o
   6   2   6         46.11         54.63         5.50 o
   7   2   6         15.70         10.69         5.30 o
   8   2   6          0.82          3.20         8.61 o
 -10   3   6          0.80          0.58         3.71 o
  -9   3   6         62.16         59.57         4.07 o
  -8   3   6        228.62        235.18         5.45 o
  -7   3   6        334.10        343.51         6.28 o
  -6   3   6        198.37        197.35         4.37 o
  -5   3   6         40.44         40.25         2.13 o
  -4   3   6        132.22        123.55         4.39 o
  -3   3   6        717.82        698.13         9.78 o
  -2   3   6        178.01        166.12         3.27 o
  -1   3   6        609.85        630.85         8.15 o
   0   3   6          4.84          5.45         1.22 o
   1   3   6         12.68         12.67         1.29 o
   2   3   6       1045.36       1041.12        10.89 o
   3   3   6        859.97        857.58        10.97 o
   4   3   6          5.63          1.09         1.91 o
   5   3   6         49.20         48.12         4.33 o
   6   3   6        193.34        186.58         8.50 o
   7   3   6         11.68         15.41         5.38 o
 -10   4   6         66.87         55.37         4.92 o
  -9   4   6        284.53        290.27         8.18 o
  -8   4   6          2.48          3.57         2.11 o
  -7   4   6        364.08        354.89         6.43 o
  -6   4   6        475.41        460.57         8.18 o
  -5   4   6        359.31        353.21         5.89 o
  -4   4   6        110.28        112.18         4.67 o
  -3   4   6         10.40          9.15         1.18 o
  -2   4   6        308.68        297.28         4.43 o
  -1   4   6        223.26        227.64         4.60 o
   0   4   6        166.01        166.55         3.97 o
   1   4   6        777.19        760.82         9.06 o
   2   4   6          9.04         12.15         1.77 o
   3   4   6        391.12        383.65         7.45 o
   4   4   6        149.31        140.28         5.49 o
   5   4   6         36.08         39.75         5.46 o
   6   4   6         11.09         15.94         5.31 o
 -10   5   6         27.58         31.72         7.51 o
  -9   5   6        118.20         95.66         5.44 o
  -8   5   6        122.17        126.09         5.06 o
  -7   5   6        478.70        494.07         7.25 o
  -6   5   6          1.33          3.23         1.53 o
  -5   5   6        413.78        383.96         7.44 o
  -4   5   6        444.07        442.45         5.41 o
  -3   5   6        183.85        179.99         4.03 o
  -2   5   6        160.89        153.87         3.33 o
  -1   5   6        332.60        339.33         6.78 o
   0   5   6        985.96        991.87        14.31 o
   1   5   6        348.74        347.51         7.32 o
   2   5   6         95.96         88.30         3.58 o
   3   5   6          7.48          6.03         2.33 o
   4   5   6          7.79          1.33         3.80 o
   5   5   6         29.60         27.21         6.84 o
   6   5   6         24.94         25.74         7.60 o
 -10   6   6         46.69         35.09         4.39 o
  -9   6   6         18.09         15.15         3.13 o
  -8   6   6        179.27        176.08         5.66 o
  -7   6   6        133.36        131.60         4.87 o
  -6   6   6        188.99        198.79         4.92 o
  -5   6   6        230.59        219.34         4.22 o
  -4   6   6          0.01         -0.37         1.22 o
  -3   6   6        294.75        281.31         6.68 o
  -2   6   6        238.31        244.41         6.57 o
  -1   6   6        138.54        146.67         4.66 o
   0   6   6        200.22        210.66         5.67 o
   1   6   6          7.03         11.75         2.00 o
   2   6   6        171.89        191.26         8.44 o
   3   6   6         14.75          9.13         3.17 o
   4   6   6        120.09        104.17         8.24 o
   5   6   6         17.75         16.00         7.21 o
 -10   7   6        139.38        140.16         6.82 o
  -9   7   6        125.88        120.92         5.29 o
  -8   7   6         12.51         10.20         2.88 o
  -7   7   6         80.08         81.77         5.84 o
  -6   7   6        311.82        310.73         6.70 o
  -5   7   6        293.60        292.29         5.97 o
  -4   7   6        196.30        191.35         7.40 o
  -3   7   6         14.62         22.14         2.71 o
  -2   7   6         34.48         32.40         4.99 o
  -1   7   6         41.51         46.34         3.20 o
   0   7   6         55.34         60.48         4.77 o
   1   7   6         51.84         45.08         3.02 o
   2   7   6        113.32        121.51         6.30 o
   3   7   6          1.50          1.40         4.26 o
   4   7   6         26.42         21.68         5.96 o
 -10   8   6          1.18          9.36         4.18 o
  -9   8   6         49.31         46.38         4.09 o
  -8   8   6        184.60        178.33         5.75 o
  -7   8   6         32.39         31.66         3.19 o
  -6   8   6        170.35        181.06         7.87 o
  -5   8   6          0.50          3.76         3.61 o
  -4   8   6        181.28        182.19         7.02 o
  -3   8   6        179.53        181.82         7.47 o
  -2   8   6        108.42        105.85         6.16 o
  -1   8   6          5.34          3.66         2.53 o
   0   8   6         11.69         10.99         2.50 o
   1   8   6          8.01          7.41         2.65 o
   2   8   6         71.57         72.59         7.05 o
   3   8   6         20.73         16.44         5.72 o
  -9   9   6         47.23         40.71         4.00 o
  -8   9   6         37.34         21.23         3.43 o
  -7   9   6         19.33         11.41         3.45 o
  -6   9   6         24.14         30.33         6.31 o
  -5   9   6         85.68        102.95        10.62 o
  -4   9   6        200.65        211.11        13.02 o
  -3   9   6         22.10         23.62         8.21 o
  -2   9   6         24.65         26.46         4.24 o
  -1   9   6        143.28        141.51         5.24 o
   0   9   6         80.36         80.10         6.09 o
   1   9   6          0.35          0.60         3.65 o
   2   9   6         13.18          4.54         7.27 o
  -9  10   6         65.88         60.98         6.79 o
  -8  10   6         42.56         34.95         5.66 o
  -7  10   6          0.68          3.27         4.53 o
  -6  10   6          0.01         -4.04         4.04 o
  -5  10   6          2.31          2.28         4.41 o
  -4  10   6         69.97         62.09         8.01 o
  -3  10   6        113.15        103.48        10.32 o
  -2  10   6          0.25         -3.89         3.89 o
  -1  10   6          4.43          8.08         4.53 o
   0  10   6         32.14         33.45        12.62 o
  -8  11   6         12.51         19.62         5.56 o
  -7  11   6         33.55         33.96         5.79 o
  -6  11   6        104.00        117.03         8.43 o
  -5  11   6          1.32         -4.59         4.59 o
  -4  11   6         18.17          8.41         7.01 o
  -2  11   6          1.90          3.00         6.41 o
   1 -13   7         19.79         30.85         8.81 o
   2 -13   7         38.91         24.44         8.61 o
   3 -13   7          3.04          5.83         4.72 o
   4 -13   7          6.88         14.42         6.41 o
   5 -13   7         87.86         70.10         8.41 o
   6 -13   7         41.56         38.26         7.41 o
  -1 -12   7         95.30         78.32         9.81 o
   0 -12   7         32.58         30.85         8.21 o
   1 -12   7         26.45         32.08         6.31 o
   2 -12   7        107.65        109.96         7.41 o
   3 -12   7         73.94         80.84         5.99 o
   4 -12   7        183.95        186.08        11.02 o
   5 -12   7          1.69          4.41         5.41 o
   6 -12   7         34.67         19.83         5.21 o
  -1 -11   7         30.81         17.69         5.17 o
   0 -11   7        174.74        230.20        11.82 o
   1 -11   7         98.39         93.91         6.51 o
   2 -11   7         18.75         15.30         4.71 o
   3 -11   7         15.69         16.25         4.41 o
   4 -11   7         86.85         87.33         8.01 o
   5 -11   7        400.66        421.23        15.62 o
   6 -11   7         41.04         31.25         8.01 o
   7 -11   7         15.32          3.61         7.21 o
   8 -11   7         29.87         49.87        10.01 o
  -3 -10   7         35.22         33.25         8.01 o
  -2 -10   7        198.48        220.73        12.82 o
  -1 -10   7         44.85         52.08         5.38 o
   0 -10   7        116.23        117.49        17.23 o
   1 -10   7        169.34        185.52        11.22 o
   2 -10   7        252.62        251.22         8.53 o
   3 -10   7         55.23         61.69         6.21 o
   4 -10   7         34.22         40.26         5.21 o
   5 -10   7         15.52         17.63         4.61 o
   6 -10   7        285.83        304.13        35.25 o
   7 -10   7        101.64         87.86         7.35 o
   8 -10   7         51.28         49.01        10.32 o
  -4  -9   7         94.31         71.71         6.19 o
  -3  -9   7         26.35         19.43         7.21 o
  -2  -9   7         86.35         89.13         9.21 o
  -1  -9   7        380.06        411.82        13.42 o
   0  -9   7        168.02        165.76         8.31 o
   1  -9   7         34.33         41.57        11.12 o
   2  -9   7         98.85         88.61         6.51 o
   3  -9   7        320.61        315.67        12.02 o
   4  -9   7        288.72        325.02         7.64 o
   5  -9   7        180.00        185.52         6.45 o
   6  -9   7         29.34         27.16         3.50 o
   7  -9   7        105.70        110.15         4.95 o
   8  -9   7        257.79        276.91         8.72 o
  -5  -8   7         70.13         82.94         5.78 o
  -4  -8   7        111.72        113.93         7.04 o
  -3  -8   7         52.99         47.67         7.01 o
  -2  -8   7         98.41         87.53         8.61 o
  -1  -8   7          3.80         -1.45         2.90 o
   0  -8   7       1123.63       1038.78        20.11 o
   1  -8   7        178.06        211.93         7.81 o
   2  -8   7         24.13         38.34         2.81 o
   3  -8   7        272.89        271.64         6.58 o
   4  -8   7         20.62         16.64         4.41 o
   5  -8   7        729.33        710.53        11.62 o
   6  -8   7        735.24        789.79        12.79 o
   7  -8   7        100.67        105.77         4.40 o
   8  -8   7          2.44          1.97         3.04 o
   9  -8   7        111.49        123.12        12.22 o
  -6  -7   7         83.72         83.85         9.00 o
  -5  -7   7         20.71         16.29         3.62 o
  -4  -7   7          0.28         -0.12         3.82 o
  -3  -7   7        395.50        397.59        14.82 o
  -2  -7   7        558.83        561.84        18.23 o
  -1  -7   7        108.94        116.51         5.85 o
   0  -7   7          1.86         -0.76         2.19 o
   1  -7   7         62.65         63.80         2.98 o
   3  -7   7         86.74         79.41         3.41 o
   4  -7   7        940.17        945.13        14.21 o
   5  -7   7         34.25         45.13         2.66 o
   6  -7   7        144.45        137.76         4.32 o
   7  -7   7        244.57        254.67        19.05 o
   8  -7   7        217.65        241.85         6.67 o
   9  -7   7         52.82         54.68         7.31 o
  10  -7   7          6.86         -6.81         8.21 o
  -6  -6   7        121.77        126.48         5.85 o
  -5  -6   7        235.09        243.78         6.58 o
  -4  -6   7        228.98        250.34         7.92 o
  -3  -6   7         47.51         44.67         5.41 o
  -2  -6   7         21.28         21.43         4.21 o
  -1  -6   7        535.69        574.01        10.06 o
   0  -6   7       1122.19       1133.55        21.30 o
   1  -6   7        690.12        684.15        15.28 o
   2  -6   7         50.20         44.46         2.69 o
   3  -6   7       1487.04       1474.94        22.03 o
   4  -6   7        259.40        263.69         7.16 o
   5  -6   7         40.66         45.83         2.55 o
   6  -6   7        210.05        205.22         5.47 o
   7  -6   7        115.67        117.22         6.85 o
   8  -6   7         51.83         46.14         3.75 o
   9  -6   7        262.98        259.79        16.02 o
  -7  -5   7         76.72         71.59         5.76 o
  -6  -5   7        118.22        136.39         5.21 o
  -5  -5   7         42.40         43.50         4.51 o
  -4  -5   7        263.32        267.13         7.66 o
  -3  -5   7        202.62        189.08         9.21 o
  -2  -5   7        845.62        827.45        16.42 o
  -1  -5   7        190.30        193.83         4.86 o
   1  -5   7       1164.02       1164.54        23.81 o
   2  -5   7       1900.12       1889.85        51.43 o
   3  -5   7         74.73         82.03         3.29 o
   4  -5   7         23.36         22.41         1.85 o
   5  -5   7        101.52         98.94         3.82 o
   6  -5   7         51.25         61.72         3.37 o
   7  -5   7        580.48        544.14         9.94 o
   8  -5   7        151.41        155.15         5.99 o
   9  -5   7          9.67          3.61         7.21 o
  -8  -4   7          3.04          9.81        11.82 o
  -7  -4   7         82.96         92.81         5.49 o
  -6  -4   7        135.96        146.94         6.71 o
  -5  -4   7        311.43        319.79         6.70 o
  -4  -4   7        495.65        470.85         9.55 o
  -3  -4   7       1034.28       1030.60        19.67 o
  -2  -4   7        341.24        346.60         6.82 o
  -1  -4   7        355.07        356.50         8.43 o
   0  -4   7       1164.28       1188.64        18.70 o
   1  -4   7         66.57         72.37         3.85 o
   2  -4   7        568.04        586.07        10.39 o
   3  -4   7        945.89        897.53        15.18 o
   4  -4   7         61.72         65.55         2.71 o
   5  -4   7        435.96        425.21         7.49 o
   6  -4   7        151.43        148.34         4.56 o
   7  -4   7        140.65        136.41         5.23 o
   8  -4   7        345.97        335.30         8.54 o
   9  -4   7         77.99         55.88         9.41 o
  -8  -3   7         81.98         76.93         5.56 o
  -7  -3   7         36.00         38.28         4.61 o
  -6  -3   7          0.45          0.47         2.79 o
  -5  -3   7        180.72        191.96         5.91 o
  -4  -3   7        882.13        858.55        17.98 o
  -3  -3   7       1192.22       1196.48        18.31 o
  -2  -3   7          6.16          9.78         1.34 o
  -1  -3   7        989.83       1028.99        15.62 o
   0  -3   7        423.85        380.78         7.16 o
   1  -3   7        916.05        890.75        13.13 o
   2  -3   7        574.58        597.96         9.39 o
   3  -3   7          0.21         -1.23         1.23 o
   4  -3   7        227.18        222.02         4.52 o
   5  -3   7        457.63        445.07         7.28 o
   6  -3   7        151.33        144.69         4.50 o
   7  -3   7        131.96        122.22         6.22 o
   8  -3   7          2.17          1.08         3.00 o
  -9  -2   7         71.99         86.93        15.42 o
  -8  -2   7         75.20         72.36         5.11 o
  -7  -2   7         53.90         50.57         3.77 o
  -6  -2   7        202.27        206.22         5.68 o
  -5  -2   7        146.42        130.64        13.35 o
  -4  -2   7         10.07         10.76         1.64 o
  -3  -2   7       1328.91       1330.97        25.25 o
  -2  -2   7        583.72        560.42         7.79 o
  -1  -2   7       1352.22       1315.34        17.11 o
   0  -2   7        237.01        247.43         5.96 o
   1  -2   7        290.09        264.07         5.08 o
   2  -2   7       1774.09       1815.86        19.92 o
   3  -2   7       1048.69       1021.30        12.45 o
   4  -2   7        178.85        170.83         3.48 o
   5  -2   7         55.41         55.89         3.08 o
   6  -2   7        182.58        177.07         4.97 o
   7  -2   7         75.14         70.43         4.48 o
   8  -2   7         76.71         78.12         8.21 o
  -9  -1   7        167.08        192.04        11.94 o
  -8  -1   7          0.83          3.23         3.58 o
  -7  -1   7         77.81         63.11         4.10 o
  -6  -1   7        115.96        112.79         4.12 o
  -5  -1   7        458.92        471.51        10.84 o
  -4  -1   7        373.86        345.87         7.83 o
  -3  -1   7        154.87        146.26         3.53 o
  -2  -1   7        171.67        154.05         3.64 o
  -1  -1   7       1179.91       1222.78        17.13 o
   0  -1   7        533.38        515.13         8.04 o
   1  -1   7       1011.84       1034.33        11.02 o
   2  -1   7        118.80        116.21         3.40 o
   3  -1   7        489.42        493.43         5.93 o
   4  -1   7        547.76        522.35         6.41 o
   5  -1   7        333.71        339.41         5.63 o
   6  -1   7         38.42         39.33         2.73 o
   7  -1   7          0.36          3.86         8.01 o
 -10   0   7          0.90         11.82        12.02 o
  -9   0   7         50.37         51.15         4.72 o
  -8   0   7        161.27        176.68         5.54 o
  -7   0   7        447.91        438.26        11.51 o
  -6   0   7         32.89         40.57         2.59 o
  -5   0   7         78.46         69.82         3.32 o
  -4   0   7        744.33        731.24        10.92 o
  -3   0   7       1814.92       1760.90        25.91 o
  -2   0   7        264.37        244.44         5.13 o
  -1   0   7         14.85         21.61         1.31 o
   0   0   7        541.35        555.57         9.21 o
   1   0   7        383.37        344.48         3.79 o
   2   0   7        811.05        824.75         7.49 o
   3   0   7         38.35         40.20         1.71 o
   4   0   7         28.31         25.69         2.11 o
   5   0   7         26.70         26.76         2.48 o
   6   0   7        167.34        160.04         4.93 o
   7   0   7        232.90        229.94         9.33 o
   8   0   7          7.61          2.04         5.16 o
 -10   1   7         24.76         37.40         8.47 o
  -9   1   7         55.38         61.54         4.74 o
  -8   1   7         11.48         16.99         4.91 o
  -7   1   7        106.10         98.61         5.78 o
  -6   1   7        445.75        454.69         8.93 o
  -5   1   7        945.04        909.94        12.77 o
  -4   1   7        179.06        182.57         3.73 o
  -3   1   7        912.59        959.56        13.49 o
  -2   1   7       1119.85       1109.84        16.48 o
  -1   1   7        764.86        682.52         8.33 o
   0   1   7         81.44         75.04         2.04 o
   1   1   7         13.64         14.10         1.34 o
   2   1   7          9.64         13.67         1.31 o
   3   1   7       1004.95       1005.87        11.99 o
   4   1   7        359.32        349.00         6.96 o
   5   1   7          3.73          1.15         2.16 o
   6   1   7          1.34         -2.59         5.91 o
   7   1   7         15.92         16.22         5.61 o
   8   1   7         35.60         36.25         9.41 o
 -10   2   7         53.95         45.94         4.78 o
  -9   2   7         93.61        105.52         5.74 o
  -8   2   7         74.95         79.04         4.68 o
  -7   2   7        214.62        217.66         5.00 o
  -6   2   7         79.07         75.30         3.74 o
  -5   2   7        686.19        666.47         8.61 o
  -4   2   7        761.16        731.23         8.31 o
  -3   2   7        109.34         96.70         3.03 o
  -2   2   7         23.16         24.18         2.07 o
  -1   2   7          3.30          4.71         1.06 o
   0   2   7        727.78        707.14         8.32 o
   1   2   7       1002.37        976.43        12.63 o
   2   2   7        109.95         95.45         3.13 o
   3   2   7          3.26          4.70         1.66 o
   4   2   7         68.75         70.92         3.32 o
   5   2   7        473.30        451.22        11.08 o
   6   2   7          2.48          2.58         5.05 o
   7   2   7         28.28         19.03         8.41 o
 -10   3   7         26.40         28.78         5.23 o
  -9   3   7         13.46          8.80         3.62 o
  -8   3   7        181.14        190.16         5.04 o
  -7   3   7        373.25        369.66         7.94 o
  -6   3   7        250.71        265.14         5.85 o
  -5   3   7          5.94          4.93         1.65 o
  -4   3   7          1.74          3.26         1.09 o
  -3   3   7        804.07        806.25         8.56 o
  -2   3   7        832.81        835.24         8.26 o
  -1   3   7        444.13        441.75         5.93 o
   0   3   7        142.62        151.95         4.31 o
   1   3   7        290.03        300.03         4.93 o
   2   3   7         47.90         49.23         2.27 o
   3   3   7         64.43         64.57         2.96 o
   4   3   7        169.33        160.11         4.65 o
   5   3   7         28.62         22.67         4.88 o
   6   3   7        137.17        127.02         8.18 o
   7   3   7         29.68         29.38        12.52 o
 -10   4   7         62.13         60.13         8.27 o
  -9   4   7         87.32         96.54         5.59 o
  -8   4   7         24.48         31.35         2.82 o
  -7   4   7          2.80          2.39         2.20 o
  -6   4   7        364.41        355.76         7.01 o
  -5   4   7        392.30        385.13         6.40 o
  -4   4   7        263.19        257.62         5.07 o
  -3   4   7        602.87        612.86        10.88 o
  -2   4   7        354.91        324.77         5.43 o
  -1   4   7       3380.05       3227.32        56.20 o
   0   4   7         10.19         12.88         1.77 o
   1   4   7         58.64         63.84         2.39 o
   2   4   7         10.59          4.74         1.66 o
   3   4   7          4.27          6.31         2.11 o
   4   4   7        101.82        102.91         6.01 o
   5   4   7         50.96         49.16         5.97 o
   6   4   7          1.81          0.52         9.51 o
 -10   5   7          2.79          2.74         5.71 o
  -9   5   7        104.31        111.37         5.26 o
  -8   5   7        101.17         99.02         4.05 o
  -7   5   7        105.30        107.86         3.68 o
  -6   5   7         34.28         37.59         2.30 o
  -5   5   7          1.42         -0.03         1.74 o
  -4   5   7        330.69        323.56         5.24 o
  -3   5   7        945.09        937.79        12.70 o
  -2   5   7        170.09        165.33         5.49 o
  -1   5   7         33.33         31.68         3.43 o
   0   5   7        776.93        766.38        11.15 o
   1   5   7        103.28        105.05         3.94 o
   2   5   7         24.76         26.94         2.79 o
   3   5   7         50.54         51.79         3.63 o
   4   5   7          0.09         -2.49         3.94 o
   5   5   7         23.55         20.14         7.21 o
 -10   6   7          4.71          1.54         3.82 o
  -9   6   7         41.33         41.88         5.06 o
  -8   6   7          7.67          5.80         2.89 o
  -7   6   7        277.07        267.51         5.52 o
  -6   6   7        214.57        212.27         4.71 o
  -5   6   7         99.74        107.86         3.58 o
  -4   6   7          0.74          0.33         1.51 o
  -3   6   7         82.47         80.16         3.26 o
  -2   6   7        146.76        146.34         4.99 o
  -1   6   7        180.49        182.54         5.30 o
   0   6   7        109.36        110.72         4.65 o
   1   6   7         17.80         11.38         2.43 o
   2   6   7        177.03        180.65         5.67 o
   3   6   7         52.20         64.30         4.48 o
   4   6   7         19.43         23.25         4.93 o
 -10   7   7         48.56         46.55         8.00 o
  -9   7   7         80.27         74.79         4.72 o
  -8   7   7         29.46         29.50         3.38 o
  -7   7   7        140.23        137.26         4.97 o
  -6   7   7        223.49        210.83         7.06 o
  -5   7   7        145.68        153.76         6.08 o
  -4   7   7        113.92        133.26         5.57 o
  -3   7   7        106.93        104.59         6.08 o
  -2   7   7          0.00          1.40         3.36 o
  -1   7   7          7.93          5.00         2.98 o
   0   7   7        293.02        271.76         6.82 o
   1   7   7         90.42        100.00         4.48 o
   2   7   7          1.53          1.22         3.10 o
   3   7   7         25.89         18.29         4.88 o
 -10   8   7          0.47         -1.23        11.22 o
  -9   8   7         20.58         17.14         3.61 o
  -8   8   7         48.16         39.48         3.66 o
  -7   8   7         16.35         16.80         2.98 o
  -6   8   7        227.12        230.44         7.00 o
  -5   8   7         18.05         26.55         4.71 o
  -4   8   7        146.09        148.68         9.41 o
  -3   8   7         42.59         50.07         7.41 o
  -2   8   7        126.28        140.99        11.71 o
  -1   8   7        118.33        124.91         8.77 o
   0   8   7          8.21          7.86         2.67 o
   1   8   7         84.29         96.53         5.19 o
   2   8   7         42.39         38.07         5.16 o
  -9   9   7         50.38         53.16         8.42 o
  -8   9   7          1.05          0.00         3.21 o
  -7   9   7          8.40          2.40         4.11 o
  -6   9   7        102.93         92.61         7.13 o
  -5   9   7         18.05         25.44         7.01 o
  -3   9   7          0.02         -1.20         5.01 o
  -2   9   7         44.48         55.81         4.56 o
  -1   9   7         61.20         69.14        11.07 o
   0   9   7         11.46         10.00         3.79 o
   1   9   7         13.98         12.74         7.51 o
  -8  10   7         79.73         65.69         8.01 o
  -7  10   7         20.72         26.93         5.42 o
  -6  10   7          2.43          8.41         7.01 o
  -5  10   7         40.37         37.06         8.21 o
  -4  10   7        100.51         99.75        10.42 o
  -3  10   7         11.12         17.99        10.52 o
  -2  10   7          0.35         -1.60         4.18 o
  -1  10   7          8.90          0.60         8.01 o
   0  10   7         13.01          3.41        12.62 o
  -7  11   7         45.64         48.47         9.61 o
  -6  11   7         25.63         26.84         8.21 o
   2 -13   8        124.10        122.58        11.62 o
   3 -13   8         63.83         66.22         6.33 o
   4 -13   8          7.61         10.42         6.61 o
   5 -13   8         51.67         51.08         8.01 o
  -1 -12   8         43.02         57.89         9.61 o
   0 -12   8         24.86         27.84         8.41 o
   1 -12   8          0.05         -1.72         4.95 o
   2 -12   8         39.00         42.04         5.66 o
   3 -12   8         46.53         35.85         6.81 o
   4 -12   8        284.16        304.05        13.62 o
   5 -12   8         33.37         36.05         6.61 o
  -1 -11   8         15.39          7.44        11.72 o
   0 -11   8        191.92        199.28         9.18 o
   1 -11   8        103.19        124.67        15.22 o
   2 -11   8          7.30          8.30         4.71 o
   3 -11   8         18.58         32.45         5.81 o
   4 -11   8         28.00         26.64         5.81 o
   7 -11   8         76.70         82.99        14.52 o
  -2 -10   8        109.19        120.58        11.02 o
  -1 -10   8         42.73         41.09         5.61 o
   0 -10   8          0.36          0.80         3.97 o
   1 -10   8        105.25        116.70         7.61 o
   2 -10   8        455.90        443.46        15.82 o
   3 -10   8         92.97         90.33         8.01 o
   4 -10   8         36.97         34.65         5.61 o
   5 -10   8         25.42         16.02         6.61 o
   6 -10   8        164.36        153.57         8.18 o
   7 -10   8        105.05        119.44         8.78 o
   8 -10   8         52.08         63.08         7.08 o
  -4  -9   8          6.86          9.01        12.02 o
  -3  -9   8         22.89         33.05         7.61 o
  -2  -9   8          2.64          2.60         6.01 o
  -1  -9   8        180.78        179.83        14.42 o
   0  -9   8        173.53        182.43         7.64 o
   1  -9   8        212.83        210.23         7.81 o
   2  -9   8          1.77          4.01         3.81 o
   4  -9   8        507.94        506.65        13.31 o
   5  -9   8        189.19        216.32        13.42 o
   6  -9   8          3.87          5.09         2.97 o
   7  -9   8          6.12          6.23         3.00 o
   8  -9   8        224.79        267.20        16.22 o
  -5  -8   8         20.37         23.76        10.32 o
  -4  -8   8        219.15        212.89        19.53 o
  -3  -8   8         74.80         92.14         9.61 o
  -2  -8   8          5.79          2.60         5.21 o
  -1  -8   8          8.19          9.05         3.33 o
   0  -8   8        159.37        154.23         6.86 o
   1  -8   8        278.52        315.87        15.72 o
   2  -8   8        490.44        470.93        17.83 o
   3  -8   8        150.74        154.13         6.50 o
   4  -8   8         41.37         36.01         4.28 o
   5  -8   8        373.10        374.93         8.83 o
   6  -8   8        380.22        399.32         7.55 o
   7  -8   8         36.02         28.61         3.42 o
   8  -8   8          4.71         12.02         5.81 o
   9  -8   8          4.67         -2.80         8.21 o
  -5  -7   8         45.17         43.42         4.67 o
  -4  -7   8          0.26          0.12         3.90 o
  -3  -7   8        205.56        221.53        11.22 o
  -2  -7   8         88.02         99.95         8.61 o
  -1  -7   8        478.22        484.70         9.33 o
   1  -7   8         50.44         42.92         3.95 o
   2  -7   8       1523.01       1527.35        45.06 o
   3  -7   8        206.78        222.72         9.68 o
   4  -7   8        169.33        173.61         5.11 o
   5  -7   8         18.94         18.01         2.35 o
   6  -7   8         20.46         18.30         2.83 o
   7  -7   8        168.88        148.13         5.37 o
   8  -7   8        160.12        184.07        14.62 o
   9  -7   8          8.96          0.20         8.41 o
  -6  -6   8        108.02        117.74         6.44 o
  -5  -6   8         48.70         58.23         5.07 o
  -4  -6   8         59.26         59.98         5.23 o
  -3  -6   8        194.88        170.65         9.61 o
  -2  -6   8         61.87         60.70         6.91 o
  -1  -6   8        339.66        354.57         7.32 o
   0  -6   8       1511.88       1481.99        21.90 o
   1  -6   8        250.04        263.03         8.03 o
   2  -6   8         47.96         54.57         3.40 o
   3  -6   8          5.33          4.90         2.28 o
   4  -6   8        397.98        415.82         7.88 o
   5  -6   8        903.91        880.53        13.80 o
   6  -6   8        210.25        209.23         9.14 o
   7  -6   8         15.25          9.11         2.83 o
   8  -6   8         63.88         58.67         6.47 o
   9  -6   8         60.86         63.09        10.62 o
  -7  -5   8         31.11         28.11         4.95 o
  -6  -5   8        102.09        103.58         7.28 o
  -5  -5   8          8.03          8.15         3.45 o
  -4  -5   8        438.11        463.33        12.52 o
  -3  -5   8        188.13        178.91        10.92 o
  -2  -5   8        187.72        186.82         5.12 o
  -1  -5   8         97.96         98.48         5.78 o
   0  -5   8          4.29          6.41         2.02 o
   1  -5   8        146.49        138.94         4.43 o
   2  -5   8        700.73        675.44        10.76 o
   3  -5   8        469.84        493.25         8.63 o
   4  -5   8        881.80        900.26        13.72 o
   5  -5   8        371.14        374.21         7.39 o
   6  -5   8        710.42        706.00        11.83 o
   7  -5   8        137.31        139.55         7.35 o
   8  -5   8         39.86         48.94        17.03 o
   9  -5   8          2.52          4.01         5.44 o
  -8  -4   8          0.82          5.21        12.22 o
  -7  -4   8         36.62         23.50         4.40 o
  -6  -4   8        370.49        378.19        14.29 o
  -5  -4   8        168.63        167.11         6.02 o
  -4  -4   8        210.60         98.55         7.01 o
  -3  -4   8        202.79        202.74         9.41 o
  -2  -4   8        638.58        635.58        10.82 o
  -1  -4   8        351.14        355.73         7.00 o
   0  -4   8         63.96         64.22         4.33 o
   1  -4   8        527.22        526.82        23.13 o
   2  -4   8        153.00        158.10         7.31 o
   3  -4   8       1802.43       1737.64        28.26 o
   4  -4   8        761.06        751.04        10.80 o
   5  -4   8         66.72         72.67         3.20 o
   6  -4   8         16.54         14.39         2.49 o
   7  -4   8         48.14         44.64         4.83 o
   8  -4   8        109.86         84.33        10.42 o
   9  -4   8         59.16         72.51        11.02 o
  -8  -3   8         71.77         69.28         7.34 o
  -7  -3   8         47.43         39.75         4.30 o
  -6  -3   8          3.64          6.29         3.02 o
  -5  -3   8        177.61        169.06         5.64 o
  -4  -3   8        782.34        784.66        14.13 o
  -3  -3   8        243.73        229.84         6.66 o
  -2  -3   8        189.06        190.76         6.56 o
  -1  -3   8         37.28         43.47         2.17 o
   0  -3   8        298.37        302.96         8.41 o
   1  -3   8       1117.03       1096.00        19.78 o
   2  -3   8       1340.44       1308.92        15.31 o
   3  -3   8         25.09         32.13         2.06 o
   4  -3   8        313.82        305.72         5.63 o
   5  -3   8        472.08        485.44         7.96 o
   6  -3   8         82.21         87.75         4.11 o
   7  -3   8        133.60        123.81         4.52 o
  -9  -2   8          4.04         -4.01        12.42 o
  -8  -2   8        116.40        113.18         6.57 o
  -7  -2   8        169.55        161.42         8.03 o
  -6  -2   8         98.06        110.92         7.85 o
  -5  -2   8         41.43         32.50         4.05 o
  -4  -2   8        123.65        107.31         4.30 o
  -3  -2   8       1176.35       1126.71        14.30 o
  -2  -2   8        567.71        564.19         8.90 o
  -1  -2   8        510.09        510.09         7.72 o
   0  -2   8        130.18        119.54         3.48 o
   1  -2   8         51.68         63.97         3.96 o
   2  -2   8        383.37        357.10         5.36 o
   3  -2   8        745.23        730.74        10.29 o
   4  -2   8        462.88        478.44         6.67 o
   5  -2   8         14.21         17.58         1.99 o
   6  -2   8         64.31         59.76         3.56 o
   7  -2   8        194.76        193.58         7.43 o
  -9  -1   8        150.46        189.75        13.20 o
  -8  -1   8        107.12        113.31         6.24 o
  -7  -1   8         40.99         40.39         7.25 o
  -6  -1   8        203.22        206.30         6.44 o
  -5  -1   8        326.32        348.15         9.10 o
  -4  -1   8        674.45        669.71         9.75 o
  -3  -1   8        208.87        197.65         5.78 o
  -2  -1   8        428.98        406.71         8.44 o
  -1  -1   8       1166.19       1257.44        19.76 o
   0  -1   8        197.80        173.04         3.63 o
   1  -1   8        361.26        360.32         4.94 o
   2  -1   8          5.96          6.48         1.17 o
   3  -1   8         10.21         14.69         1.25 o
   4  -1   8         45.79         53.43         2.33 o
   5  -1   8        550.75        525.21         8.18 o
   6  -1   8        260.45        251.90         6.15 o
   7  -1   8          0.02         -2.40         4.61 o
  -9   0   8        102.09        112.97         6.23 o
  -8   0   8        148.87        158.12         7.20 o
  -7   0   8        291.72        292.68         9.42 o
  -6   0   8         73.78         78.78         4.88 o
  -5   0   8         87.40         86.05         3.69 o
  -4   0   8        107.37        104.99         3.27 o
  -3   0   8        885.44        873.50        11.91 o
  -2   0   8       1194.57       1159.77        17.72 o
  -1   0   8         71.22         66.39         2.23 o
   0   0   8        692.67        718.15        10.42 o
   1   0   8        204.32        201.54         2.84 o
   2   0   8        723.02        743.43         8.00 o
   3   0   8        164.95        157.88         3.32 o
   4   0   8         13.37         14.51         2.41 o
   5   0   8         72.77         77.80         4.16 o
   6   0   8        112.94        112.72         6.80 o
   7   0   8         98.35         95.14        11.02 o
 -10   1   8         18.51         17.07         8.42 o
  -9   1   8        134.52        137.47         6.41 o
  -8   1   8         12.96         14.85         3.51 o
  -7   1   8        400.74        380.81         7.01 o
  -6   1   8        166.08        177.61         4.60 o
  -5   1   8        112.98        106.78         4.53 o
  -4   1   8        112.18        108.72         3.12 o
  -3   1   8          5.42          7.95         1.45 o
  -2   1   8        127.04        129.67         3.44 o
  -1   1   8       1239.07       1270.96        19.95 o
   0   1   8        816.48        787.83         9.12 o
   1   1   8        122.16        108.34         4.20 o
   2   1   8        121.54        123.24         4.02 o
   3   1   8        879.97        890.53        13.15 o
   4   1   8        170.79        170.04         5.18 o
   5   1   8          1.97          0.12         2.77 o
   6   1   8         22.32         19.45         4.70 o
   7   1   8         21.51         15.83         6.41 o
 -10   2   8         12.95          4.81         5.09 o
  -9   2   8        202.80        204.43         7.21 o
  -8   2   8        176.04        188.26         5.21 o
  -7   2   8         26.31         23.16         2.47 o
  -6   2   8        174.15        164.56         4.22 o
  -5   2   8         59.91         55.85         2.36 o
  -4   2   8        429.60        438.74         6.46 o
  -3   2   8        456.16        443.27         7.50 o
  -2   2   8         71.84         61.66         2.41 o
  -1   2   8         20.66         19.97         2.70 o
   0   2   8        483.23        485.57         6.43 o
   1   2   8        464.89        463.59         6.88 o
   2   2   8        168.93        170.92         4.39 o
   3   2   8          2.15          2.45         1.85 o
   4   2   8          1.23          0.51         2.47 o
   5   2   8        281.82        274.04         7.28 o
   6   2   8         39.62         36.26         5.61 o
   7   2   8         12.60          6.57         6.81 o
 -10   3   8         10.45         15.79         5.11 o
  -9   3   8          3.56          1.79         3.53 o
  -8   3   8         68.52         70.42         4.70 o
  -7   3   8        236.25        244.03         5.47 o
  -6   3   8        282.12        290.83         6.99 o
  -5   3   8         71.13         76.22         4.13 o
  -4   3   8          0.70          2.11         1.00 o
  -3   3   8       1177.95       1148.53        12.64 o
  -2   3   8        423.92        420.74         5.64 o
  -1   3   8         15.60         16.39         1.90 o
   0   3   8         54.60         53.05         4.23 o
   1   3   8          1.54          1.65         1.55 o
   2   3   8        281.42        285.86         5.14 o
   3   3   8        377.53        369.76         6.51 o
   4   3   8          7.22          9.93         2.78 o
   5   3   8          2.46          9.19         3.66 o
   6   3   8          1.91         -3.05         5.88 o
 -10   4   8         79.33         86.38         6.89 o
  -9   4   8         84.88         88.81         5.93 o
  -8   4   8          4.00          5.47         2.49 o
  -7   4   8         18.57         17.58         2.41 o
  -6   4   8        259.56        261.92         6.06 o
  -5   4   8        678.50        676.39        11.60 o
  -4   4   8         81.89         86.27         3.55 o
  -3   4   8         15.19         11.98         2.05 o
  -2   4   8         32.91         38.29         2.24 o
  -1   4   8        246.65        253.51         4.87 o
   0   4   8        362.94        353.90         6.16 o
   1   4   8        283.45        282.24         5.20 o
   2   4   8          1.05          2.31         1.63 o
   3   4   8         25.62         31.93         2.97 o
   4   4   8         84.92         98.05         7.42 o
   5   4   8        163.59        161.88         9.01 o
 -10   5   8          0.96         -2.53         7.71 o
  -9   5   8         83.24         83.45         5.04 o
  -8   5   8        198.88        211.93         5.06 o
  -7   5   8        236.77        235.69         5.10 o
  -6   5   8          4.13          5.88         1.92 o
  -5   5   8        359.41        356.24         6.69 o
  -4   5   8         77.13         85.28         3.65 o
  -3   5   8         11.44         10.06         1.65 o
  -2   5   8         61.55         68.03         3.14 o
  -1   5   8        436.67        410.84         7.95 o
   0   5   8         60.97         63.19         3.02 o
   1   5   8        209.78        213.69         6.49 o
   2   5   8         88.12         87.66         4.23 o
   3   5   8         66.62         67.98         4.43 o
   4   5   8          3.85          6.25         4.41 o
   5   5   8         19.10         19.11         7.30 o
 -10   6   8         33.08         28.73         4.90 o
  -9   6   8         86.17         81.93         8.33 o
  -8   6   8          0.69          2.10         2.84 o
  -7   6   8        410.54        400.21         8.13 o
  -6   6   8        227.79        218.60         4.89 o
  -5   6   8          9.57         10.30         2.10 o
  -4   6   8          0.28          0.25         1.84 o
  -3   6   8          0.94          1.05         2.51 o
  -2   6   8         82.63         92.59         5.68 o
  -1   6   8        418.63        414.75         8.39 o
   0   6   8          1.51          1.57         2.30 o
   1   6   8         11.79          7.50         3.05 o
   2   6   8          9.48          6.22         3.05 o
   3   6   8         25.22         22.42         3.90 o
   4   6   8         34.83         40.21         6.14 o
  -9   7   8         55.74         44.13         4.07 o
  -8   7   8          9.92         12.57         3.18 o
  -7   7   8        204.21        194.77         5.73 o
  -6   7   8         29.74         30.18         3.10 o
  -5   7   8        258.65        261.89         7.71 o
  -4   7   8        137.46        161.30        21.53 o
  -3   7   8         43.72         58.89         7.41 o
  -2   7   8          0.10         -3.48         3.48 o
  -1   7   8          0.69         -0.58         2.80 o
   0   7   8        217.70        204.95         8.43 o
   1   7   8          6.62          3.69         3.41 o
   2   7   8          4.32          1.08         3.56 o
   3   7   8         17.49          9.73         5.79 o
  -9   8   8          0.15          1.52         3.84 o
  -8   8   8         44.74         37.70         3.81 o
  -7   8   8         97.34         71.85         6.06 o
  -6   8   8         42.86         45.73         8.04 o
  -5   8   8         40.83         46.46         5.58 o
  -4   8   8         48.28         43.31         5.38 o
  -3   8   8        164.72        178.87        13.22 o
  -2   8   8         19.04         24.59         4.08 o
  -1   8   8          0.94          0.17         2.75 o
   0   8   8         21.48         17.98         3.96 o
   1   8   8          1.77          2.52         3.94 o
   2   8   8         76.58         68.19        12.44 o
  -8   9   8          5.67          5.59         3.71 o
  -7   9   8         35.33         22.98         5.19 o
  -6   9   8        153.60        163.44        12.82 o
  -5   9   8        110.11        108.16        11.02 o
  -4   9   8          9.61          3.61         8.01 o
  -3   9   8          9.96          8.55         4.66 o
  -2   9   8          4.20          4.08         3.78 o
  -1   9   8          6.19          5.29         3.45 o
   0   9   8         19.93         28.24        12.82 o
  -7  10   8          8.49          5.21         7.41 o
  -6  10   8         10.49          4.01         7.41 o
  -3  10   8         19.40          9.21         6.61 o
   2 -13   9         84.20         82.52        10.62 o
   4 -13   9         16.67         14.62         6.81 o
   5 -13   9        105.06         93.54        10.22 o
   0 -12   9          3.48          4.61         7.61 o
   1 -12   9          4.71          6.21         7.41 o
   2 -12   9        100.70        114.77        11.22 o
   4 -12   9         38.29         25.64         6.41 o
   0 -11   9        258.68        258.28        10.11 o
   1 -11   9         45.29         50.08         5.91 o
   2 -11   9         33.90         48.47         7.81 o
   3 -11   9          0.70          5.21         5.21 o
   4 -11   9         94.40         49.87         5.81 o
   7 -11   9         26.00         28.44         9.61 o
  -2 -10   9         73.38         91.74         9.81 o
  -1 -10   9         75.40         55.68         8.01 o
   0 -10   9         16.26          7.87         4.16 o
   1 -10   9         27.64         27.64         6.21 o
   3 -10   9        196.10          7.41         3.00 o
   5 -10   9         37.52         47.41         5.91 o
   6 -10   9         87.45         87.24         8.91 o
   7 -10   9        161.56        200.10        15.02 o
  -3  -9   9          0.38          3.81         6.61 o
  -2  -9   9         30.52         32.45         7.21 o
  -1  -9   9        191.78        159.44        10.62 o
   0  -9   9        151.52        170.63         7.63 o
   1  -9   9         70.81         77.52         8.21 o
   3  -9   9         48.35         54.34         6.91 o
   4  -9   9        311.80        220.93        11.02 o
   5  -9   9        445.75        439.36        12.65 o
   6  -9   9          1.13          2.11         3.34 o
   7  -9   9          3.27          8.21         7.41 o
   8  -9   9         37.44         30.85         9.21 o
  -4  -8   9        175.16        170.02         8.83 o
  -3  -8   9        153.26        146.62        10.62 o
  -2  -8   9        153.90        163.04        10.42 o
  -1  -8   9          8.96          8.41         5.21 o
   1  -8   9        211.18        224.93        10.62 o
   2  -8   9        273.41        312.08         9.75 o
   3  -8   9         46.21         42.97         4.47 o
   4  -8   9          5.74         10.43         3.32 o
   5  -8   9        105.73        108.11         6.34 o
   6  -8   9        232.33        252.49         6.83 o
   7  -8   9         80.45         79.23         6.10 o
   8  -8   9         11.78          5.86         5.44 o
   9  -8   9         18.26         24.84         9.61 o
  -6  -7   9         28.41         45.07        14.42 o
  -5  -7   9         59.08         59.96         5.52 o
  -4  -7   9        113.50         99.45         7.14 o
  -3  -7   9        106.11        113.37         9.21 o
  -2  -7   9        518.14        521.17        17.63 o
  -1  -7   9        595.60        586.84        13.38 o
   0  -7   9          4.77          1.40         2.83 o
   1  -7   9          0.21          0.90         2.30 o
   2  -7   9        137.27        142.74         8.21 o
   3  -7   9        329.96        314.42         8.32 o
   4  -7   9        418.89        426.93         8.44 o
   5  -7   9         78.70         95.61         4.49 o
   6  -7   9          9.32         12.02         2.84 o
   7  -7   9        218.69        229.97         6.59 o
   8  -7   9        178.95        182.39        10.12 o
   9  -7   9          3.00         -7.41         8.21 o
  -6  -6   9         12.56         13.54         4.43 o
  -5  -6   9         93.63        104.99         6.27 o
  -4  -6   9        410.64        410.83        11.53 o
  -3  -6   9         45.06         47.27         6.01 o
  -2  -6   9         31.68         23.89         3.47 o
  -1  -6   9         41.73         55.95         3.41 o
   0  -6   9        552.27        541.07        12.03 o
   1  -6   9        262.61        272.77         6.73 o
   2  -6   9         95.36         98.44         5.53 o
   3  -6   9         70.91         77.60         4.76 o
   4  -6   9        227.64        226.25         6.42 o
   5  -6   9        589.48        611.36        10.74 o
   6  -6   9        243.48        242.50         7.23 o
   7  -6   9          9.11          4.67         2.84 o
   8  -6   9         17.03         10.96         5.39 o
   9  -6   9         58.08         50.88        10.82 o
  -7  -5   9         94.53         80.15         7.36 o
  -6  -5   9         74.45         71.90         6.08 o
  -5  -5   9          3.44          1.60         3.48 o
  -4  -5   9        146.36        131.60         9.41 o
  -3  -5   9        407.16        409.80        10.41 o
  -2  -5   9        237.90        250.27         6.16 o
  -1  -5   9        218.12        213.02         5.51 o
   0  -5   9         39.41         37.66         3.22 o
   1  -5   9        774.42        816.63        18.28 o
   2  -5   9       1729.96       1708.18        23.93 o
   3  -5   9        137.01        130.86         4.34 o
   4  -5   9         94.70         99.68         4.09 o
   5  -5   9         69.99         66.31         3.88 o
   6  -5   9        119.98        118.88         4.71 o
   7  -5   9        307.43        292.25         7.23 o
   8  -5   9         78.33         99.61         8.70 o
   9  -5   9          1.00          5.01         8.81 o
  -8  -4   9          0.77         -7.41        12.42 o
  -7  -4   9          1.33         -3.67         5.59 o
  -6  -4   9        257.43        265.29        12.25 o
  -5  -4   9        156.53        139.58         7.24 o
  -4  -4   9         85.36         83.74         4.77 o
  -3  -4   9         55.88         55.98         6.61 o
  -2  -4   9         15.35         13.98         2.84 o
  -1  -4   9       1555.00       1570.38        23.48 o
   0  -4   9       2102.20       2125.96        55.08 o
   1  -4   9          2.32          7.84         2.59 o
   2  -4   9        594.69        583.09         9.80 o
   3  -4   9        340.49        334.88         6.73 o
   4  -4   9         41.45         46.03         2.73 o
   5  -4   9        146.53        145.23         4.31 o
   6  -4   9        124.30        119.01         5.12 o
   7  -4   9         23.43         18.39         3.10 o
   8  -4   9         52.40         51.20        17.73 o
  -8  -3   9         38.82         35.13         8.66 o
  -7  -3   9         14.83         21.05         5.68 o
  -6  -3   9         25.81         34.02         6.15 o
  -5  -3   9         37.39         43.05         5.91 o
  -4  -3   9        481.72        474.44        12.16 o
  -2  -3   9       1055.01       1071.44        14.81 o
  -1  -3   9          0.22          1.33         1.76 o
   0  -3   9       1335.43       1317.48        21.50 o
   1  -3   9        589.30        621.93        12.35 o
   2  -3   9        327.89        333.67         5.44 o
   3  -3   9         44.91         49.35         2.79 o
   4  -3   9          0.66          0.55         1.75 o
   5  -3   9        397.58        396.39         7.89 o
   6  -3   9        134.62        132.95         4.52 o
   7  -3   9         83.83         82.02         5.24 o
   8  -3   9          3.44         -0.80         7.81 o
  -9  -2   9          0.22         -4.61        10.62 o
  -8  -2   9         31.17         33.79         6.05 o
  -7  -2   9         91.48         85.35         6.75 o
  -6  -2   9        212.25        218.34         8.55 o
  -5  -2   9        149.74        149.19         8.41 o
  -4  -2   9         82.16         77.35         4.35 o
  -3  -2   9       1139.67       1114.72        15.85 o
  -2  -2   9        391.87        386.73         6.99 o
  -1  -2   9        130.43        130.48         5.41 o
   0  -2   9        325.87        344.46         9.28 o
   1  -2   9          2.13          7.70         1.92 o
   2  -2   9        316.32        332.37         5.80 o
   3  -2   9        584.60        558.41         8.65 o
   4  -2   9        183.83        187.28         4.31 o
   5  -2   9         17.10         15.38         2.36 o
   6  -2   9          1.48          3.04         2.78 o
   7  -2   9         84.46         83.52         8.01 o
   8  -2   9         90.92         90.73        12.02 o
  -9  -1   9         25.00         26.07         8.52 o
  -8  -1   9         93.61         82.61         6.12 o
  -7  -1   9          8.75          9.32         3.78 o
  -6  -1   9        175.71        173.85         7.14 o
  -5  -1   9        249.25        260.63         6.49 o
  -4  -1   9        421.00        408.42         9.65 o
  -3  -1   9        224.34        213.48         4.23 o
  -2  -1   9          4.87          4.16         2.28 o
  -1  -1   9        921.43        933.01        15.46 o
   0  -1   9        402.55        409.55         6.56 o
   1  -1   9        431.74        422.03         5.91 o
   2  -1   9        124.40        117.54         2.63 o
   3  -1   9         78.75         77.25         2.72 o
   4  -1   9        325.78        314.61         6.62 o
   5  -1   9        158.70        165.31         4.29 o
   6  -1   9          7.00         13.53         5.33 o
   7  -1   9         20.15          0.40         7.41 o
   8  -1   9          4.94          2.80         8.61 o
  -9   0   9        119.69        130.66         7.91 o
  -8   0   9        107.87        115.75         5.93 o
  -7   0   9         60.95         70.32         5.80 o
  -6   0   9         90.60         83.75         4.69 o
  -5   0   9          0.28          0.66         1.87 o
  -4   0   9         31.25         33.53         2.25 o
  -3   0   9        807.32        796.59        11.26 o
  -2   0   9        353.69        363.56         6.32 o
  -1   0   9        336.36        315.18         4.76 o
   0   0   9         12.96          7.68         1.52 o
   1   0   9        517.59        505.09         6.88 o
   2   0   9       1233.16       1172.64        15.02 o
   3   0   9         86.83         84.12         3.78 o
   4   0   9          6.75          3.47         2.26 o
   5   0   9         36.44         32.56         3.24 o
   6   0   9         24.06         29.17         4.85 o
   7   0   9         44.09         42.17         8.71 o
  -9   1   9         64.78         67.42         6.77 o
  -8   1   9          5.72          5.84         3.47 o
  -7   1   9        145.73        143.81         4.58 o
  -6   1   9        291.34        283.71         6.12 o
  -5   1   9        296.59        309.46         5.61 o
  -4   1   9         47.46         51.04         3.31 o
  -3   1   9          4.33          4.30         1.73 o
  -2   1   9        117.93        110.77         4.03 o
  -1   1   9       1012.25       1029.24        11.49 o
   0   1   9        224.31        214.68         3.91 o
   1   1   9         32.18         32.46         2.25 o
   2   1   9         15.67         18.55         2.04 o
   3   1   9        119.13        117.45         6.16 o
   4   1   9        197.50        187.28         5.99 o
   5   1   9         65.08         75.00         4.83 o
   6   1   9          5.83          5.66        10.62 o
   7   1   9          5.85          2.60         7.41 o
 -10   2   9          1.00         -3.54         5.04 o
  -9   2   9         43.28         57.33         5.75 o
  -8   2   9        142.11        144.45         4.90 o
  -7   2   9        300.62        309.18         7.10 o
  -6   2   9          3.93          4.19         2.22 o
  -5   2   9        271.36        269.82         4.52 o
  -4   2   9        664.64        666.10        10.61 o
  -3   2   9        425.21        414.81         8.50 o
  -2   2   9          3.27          3.02         1.62 o
  -1   2   9        111.50        119.26         3.19 o
   0   2   9        129.51        141.35         3.89 o
   1   2   9        107.73         98.63         3.40 o
   2   2   9        454.96        423.02         7.40 o
   3   2   9          2.80          2.91         2.30 o
   4   2   9         29.38         31.52         3.63 o
   5   2   9         18.47         22.38         3.82 o
   6   2   9          9.85          6.71        16.42 o
 -10   3   9          2.59          2.97         5.04 o
  -9   3   9         16.47         19.84         3.99 o
  -8   3   9          3.55         10.57         2.71 o
  -7   3   9        310.22        319.31         9.04 o
  -6   3   9        283.21        284.91         8.12 o
  -5   3   9         51.70         50.79         3.15 o
  -4   3   9          0.73          0.59         1.91 o
  -3   3   9        275.73        282.31         5.05 o
  -2   3   9        423.31        438.71         6.97 o
  -1   3   9        330.25        322.99         5.62 o
   0   3   9          9.52          8.89         2.52 o
   1   3   9         37.98         47.89         3.29 o
   2   3   9         84.57         92.84         3.88 o
   3   3   9        239.30        225.73         5.85 o
   4   3   9         19.58         19.69         3.69 o
   5   3   9         18.65         14.43         4.38 o
   6   3   9         10.80          8.01         8.21 o
 -10   4   9         36.50         38.63         5.63 o
  -9   4   9         93.34         91.89         9.35 o
  -8   4   9         14.47         13.90         3.62 o
  -7   4   9          1.65          3.42         2.41 o
  -6   4   9        100.42        103.89         4.53 o
  -5   4   9         34.92         43.67         8.51 o
  -4   4   9        401.51        404.71        11.87 o
  -3   4   9        175.19        176.64         4.67 o
  -2   4   9         22.69         21.72         3.25 o
  -1   4   9        397.84        402.38         6.81 o
   0   4   9         97.20        102.23         4.26 o
   1   4   9         76.81         75.96         3.49 o
   2   4   9         16.84          9.99         2.99 o
   3   4   9          7.12          6.77         3.20 o
   4   4   9         34.97         32.61         4.70 o
   5   4   9        117.59        118.57         8.20 o
 -10   5   9          3.13          0.86         4.45 o
  -9   5   9        107.20         96.12         5.80 o
  -8   5   9        107.46        110.57         5.02 o
  -7   5   9         12.69         13.35         2.33 o
  -6   5   9         35.62         38.71         3.30 o
  -5   5   9         62.12         62.35         3.58 o
  -4   5   9         34.35         35.94         2.84 o
  -3   5   9       1076.61       1069.01        17.54 o
  -2   5   9        104.42        116.37         5.42 o
  -1   5   9         45.54         51.40         6.22 o
   0   5   9          4.59          2.38         2.35 o
   1   5   9         48.90         52.20         4.43 o
   2   5   9         74.16         75.41         4.65 o
   3   5   9          9.10          7.97         3.54 o
   4   5   9          1.20          8.65         5.41 o
  -9   6   9          0.81          9.10         4.08 o
  -8   6   9          0.81          1.12         3.13 o
  -7   6   9          3.28          4.58         2.29 o
  -6   6   9        150.04        135.54         6.23 o
  -5   6   9        353.34        357.41         8.23 o
  -4   6   9         23.44         24.03         2.95 o
  -3   6   9         17.16         16.50         4.53 o
  -2   6   9         45.93         48.27         4.48 o
  -1   6   9        572.09        561.13        10.48 o
   0   6   9          1.45         -2.59         2.61 o
   1   6   9          1.56         -0.79         3.29 o
   2   6   9          6.57         11.71         4.08 o
   3   6   9         16.34         14.10         5.46 o
  -9   7   9         66.47         60.16         5.09 o
  -8   7   9         25.81         24.48         3.54 o
  -7   7   9         31.63         32.21         3.95 o
  -6   7   9          0.84          2.07         3.21 o
  -5   7   9         61.62         57.31         3.96 o
  -4   7   9         74.12         75.69         6.53 o
  -3   7   9         50.69         54.28         7.81 o
  -2   7   9         24.41         25.26         5.48 o
  -1   7   9         31.66         26.76         3.17 o
   0   7   9        223.64        212.51         6.53 o
   1   7   9         95.06         97.22         6.06 o
   2   7   9          2.74          6.58         7.21 o
  -8   8   9          8.77          3.69         3.62 o
  -7   8   9        146.07        136.72        18.83 o
  -6   8   9         12.33         18.42         5.30 o
  -5   8   9          0.83          3.88         4.67 o
  -4   8   9          1.21          3.81         7.01 o
  -3   8   9          8.67         12.62         7.01 o
  -2   8   9         29.15         24.03         4.12 o
  -1   8   9        103.28        105.27         6.02 o
   0   8   9          0.53          3.19         4.09 o
   1   8   9          3.81          7.89         7.31 o
  -8   9   9          0.33         -1.02         3.43 o
  -7   9   9         19.22         14.07         5.22 o
  -6   9   9        100.96        101.15        12.02 o
  -5   9   9         22.70         11.62         8.41 o
  -4   9   9          8.62         12.02         8.21 o
  -3   9   9         32.32         43.44         5.92 o
  -2   9   9          5.80          7.01         8.21 o
  -1   9   9         28.81         39.86        10.01 o
  -6  10   9         25.81         25.84         8.81 o
   0 -11  10         95.26         82.66         6.58 o
   1 -11  10         17.61         22.43         7.41 o
   2 -11  10        173.72        188.28        12.22 o
   6 -11  10         67.99         78.32        11.42 o
  -1 -10  10        156.48        177.06        12.02 o
   0 -10  10          0.16          5.21         6.21 o
   1 -10  10         55.96         60.29         8.01 o
   2 -10  10        112.57         94.74         9.41 o
   4 -10  10        231.30        245.15         9.81 o
   5 -10  10          0.52         -0.64         4.65 o
   6 -10  10         25.86         28.44         8.81 o
  -3  -9  10         28.79         18.83         7.61 o
  -2  -9  10         46.72         50.27         7.81 o
  -1  -9  10        169.18        200.70        11.82 o
   0  -9  10        187.86        189.48        11.22 o
   1  -9  10         69.79         63.69         7.41 o
   2  -9  10          5.68          2.24         3.91 o
   3  -9  10         49.32         47.19         5.71 o
   4  -9  10        116.33        113.11         5.76 o
   5  -9  10        159.08        154.78         8.27 o
   6  -9  10         20.97         28.17         7.41 o
   7  -9  10         37.71         46.13         6.94 o
   8  -9  10         25.16         17.23         9.61 o
  -4  -8  10        112.08        112.50         7.99 o
  -3  -8  10         39.62         32.45         7.41 o
  -2  -8  10        146.47        164.64        10.62 o
  -1  -8  10         28.09         29.95         4.32 o
   0  -8  10         48.37         67.30         7.01 o
   1  -8  10        356.20        345.71        14.02 o
   2  -8  10        477.72        511.09        10.67 o
   3  -8  10         12.04         16.08         4.13 o
   4  -8  10          1.69          4.27         3.35 o
   5  -8  10         45.19         39.99         3.75 o
   6  -8  10        242.07        242.37         6.98 o
   7  -8  10        162.00        172.00         9.97 o
   8  -8  10          0.76         -5.21         8.01 o
  -5  -7  10         23.38         20.29         6.06 o
  -4  -7  10         10.17          5.41         6.81 o
  -3  -7  10         16.98         10.62         5.81 o
  -2  -7  10         11.83         20.07         3.96 o
  -1  -7  10        471.26        465.35        11.61 o
   0  -7  10        110.42         66.30         6.41 o
   1  -7  10         55.81         55.64         3.75 o
   2  -7  10         24.20         33.49         4.61 o
   3  -7  10        489.53        499.52        10.60 o
   4  -7  10        639.74        643.52        13.49 o
   5  -7  10         45.57         51.98         3.85 o
   6  -7  10         45.31         47.16         4.48 o
   7  -7  10         28.83         29.75         5.88 o
   8  -7  10        148.00        154.43        14.22 o
  -6  -6  10         53.97         48.27        14.42 o
  -5  -6  10         51.99         51.76         6.44 o
  -4  -6  10        151.78        164.85        11.02 o
  -3  -6  10         37.07         36.52         4.38 o
  -2  -6  10         39.77         30.79         3.96 o
  -1  -6  10         14.88         18.46         3.61 o
   0  -6  10        587.16        581.02        15.52 o
   1  -6  10        406.79        465.18        20.23 o
   2  -6  10         67.30         67.19         5.47 o
   3  -6  10         21.79         18.86         3.05 o
   4  -6  10        129.82        120.07         4.74 o
   5  -6  10        237.35        217.42         6.12 o
   6  -6  10        230.39        239.02         6.57 o
   7  -6  10         34.62         40.27         6.23 o
   8  -6  10         18.52          8.81         8.21 o
  -7  -5  10         78.79         71.77        21.83 o
  -6  -5  10         20.47         22.71         7.04 o
  -5  -5  10         11.82         12.07         4.87 o
  -4  -5  10          1.65         -3.18         3.18 o
  -3  -5  10        360.31        363.49         9.91 o
  -2  -5  10        524.32        544.34        13.12 o
  -1  -5  10        194.08        184.33         5.40 o
   0  -5  10          5.11          6.81         4.01 o
   1  -5  10         73.72         84.17         5.58 o
   2  -5  10        866.32        885.99        19.96 o
   3  -5  10        129.28        124.27         5.21 o
   4  -5  10        110.34        112.38         4.55 o
   5  -5  10          0.20          0.13         2.43 o
   6  -5  10         82.46         80.19         4.30 o
   7  -5  10        169.33        172.63         9.66 o
   8  -5  10         60.57         69.19        10.01 o
  -7  -4  10          0.68          0.01         5.67 o
  -6  -4  10        178.64        193.60        11.04 o
  -5  -4  10        130.60        139.79         7.47 o
  -4  -4  10        138.47        137.80         9.63 o
  -3  -4  10          5.14          0.38         2.60 o
  -2  -4  10        203.76        195.70         5.62 o
  -1  -4  10        180.05        188.54         6.12 o
   0  -4  10        227.53        224.68         7.08 o
   1  -4  10        430.18        455.68        12.09 o
   2  -4  10         71.59         81.36         3.93 o
   3  -4  10        196.94        203.74         4.83 o
   4  -4  10        715.98        704.33        10.80 o
   5  -4  10        172.17        164.09         4.84 o
   6  -4  10         36.82         34.90         3.11 o
   7  -4  10         14.51          8.70         5.09 o
   8  -4  10         72.72         76.31        11.62 o
  -8  -3  10         60.99         55.06        14.82 o
  -7  -3  10         52.92         44.80         6.19 o
  -6  -3  10         92.44         94.00         8.85 o
  -5  -3  10         71.47         69.00         5.41 o
  -4  -3  10       1569.67       1530.53        25.18 o
  -3  -3  10         25.36         24.21         3.17 o
  -2  -3  10        128.46        131.89         6.61 o
  -1  -3  10        123.08        121.49         4.49 o
   0  -3  10        138.03        136.26         4.68 o
   1  -3  10        677.82        667.16        13.39 o
   2  -3  10       1382.87       1380.99        18.45 o
   3  -3  10         15.37         15.11         2.08 o
   4  -3  10         40.04         40.17         2.48 o
   5  -3  10         65.88         68.79         3.59 o
   6  -3  10        305.27        295.76         8.03 o
   7  -3  10        106.18        116.97        13.22 o
   8  -3  10          2.03          1.80         8.61 o
  -8  -2  10          0.41          4.81         7.84 o
  -7  -2  10        104.03         95.20         9.60 o
  -6  -2  10        535.20        539.63        18.60 o
  -5  -2  10         80.53         82.94         5.73 o
  -4  -2  10          6.66          3.22         3.83 o
  -3  -2  10        243.45        258.61         5.70 o
  -2  -2  10        217.05        220.68         6.54 o
  -1  -2  10        348.39        324.29         7.21 o
   0  -2  10        258.26        246.47         6.92 o
   1  -2  10          0.46          0.64         1.57 o
   2  -2  10        144.89        139.92         4.17 o
   3  -2  10        385.06        385.95         6.48 o
   4  -2  10        151.32        156.80         4.25 o
   5  -2  10         28.17         30.74         3.43 o
   6  -2  10          3.67          3.05         4.03 o
   7  -2  10         90.25         65.50        10.62 o
  -9  -1  10         51.47         54.03         7.02 o
  -8  -1  10         15.20         20.52         5.73 o
  -7  -1  10          3.24         -0.88         4.48 o
  -6  -1  10          0.90          3.85         3.32 o
  -5  -1  10        121.04        123.63         5.01 o
  -4  -1  10        994.17        996.39        14.08 o
  -3  -1  10         57.44         55.70         4.63 o
  -2  -1  10         16.06         12.81         2.90 o
  -1  -1  10        255.51        256.18         6.19 o
   0  -1  10        423.06        419.79         9.50 o
   1  -1  10        336.30        356.84         5.48 o
   2  -1  10        153.19        168.12         3.49 o
   3  -1  10          3.40          4.46         1.94 o
   4  -1  10        133.12        131.79         4.94 o
   5  -1  10        217.07        203.66         6.79 o
   6  -1  10         23.13         23.46         4.73 o
   7  -1  10         13.13         11.70         8.11 o
  -9   0  10         52.25         44.99         6.10 o
  -8   0  10         87.26         96.93         5.81 o
  -7   0  10         69.90         70.51         4.57 o
  -6   0  10        113.28        125.62         8.47 o
  -5   0  10          6.12          4.84         1.98 o
  -4   0  10         11.27         12.16         2.36 o
  -3   0  10        861.59        868.11        13.16 o
  -2   0  10        322.25        317.99         9.25 o
  -1   0  10         42.42         42.21         2.29 o
   0   0  10          1.12         -0.87         1.31 o
   1   0  10        110.06        123.72         3.44 o
   2   0  10        113.75        133.16         4.11 o
   3   0  10        181.14        161.05         5.89 o
   4   0  10        190.90        170.02         6.23 o
   5   0  10          8.42          3.58         4.22 o
   6   0  10         76.73         81.86         7.41 o
  -9   1  10         67.98         74.85         6.65 o
  -8   1  10         19.24         16.03         6.39 o
  -7   1  10        116.15        115.89         4.43 o
  -6   1  10        178.88        174.56         4.91 o
  -5   1  10        150.04        164.28         4.98 o
  -4   1  10        328.65        337.83         6.57 o
  -3   1  10          4.20          4.67         2.16 o
  -2   1  10        422.44        413.86         7.61 o
  -1   1  10        436.22        453.73         6.76 o
   0   1  10          5.97          2.85         1.82 o
   1   1  10        130.48        130.71         4.15 o
   2   1  10          0.66          0.38         2.21 o
   3   1  10         37.17         33.01         3.46 o
   4   1  10         96.78         92.82         5.67 o
   5   1  10        117.54        107.89         6.65 o
   6   1  10         15.01          8.01         7.41 o
  -9   2  10        194.59        204.70        13.88 o
  -8   2  10         72.07         72.93         3.98 o
  -7   2  10         39.57         40.56         3.82 o
  -6   2  10         12.86         19.32         2.73 o
  -5   2  10         98.90         96.81         3.19 o
  -4   2  10        194.62        211.33         5.02 o
  -3   2  10        226.65        234.02         6.39 o
  -2   2  10        228.99        208.95         6.85 o
  -1   2  10          0.78          3.01         1.58 o
   0   2  10        270.75        274.72         4.89 o
   1   2  10        178.46        172.28         5.24 o
   2   2  10        205.33        193.34         5.13 o
   3   2  10          0.61          1.37         3.04 o
   4   2  10          0.98          1.43         3.92 o
   5   2  10         34.08         36.24         4.72 o
   6   2  10         37.74         45.46        13.22 o
  -9   3  10          1.29          0.48         3.87 o
  -8   3  10         23.00         21.87         3.86 o
  -7   3  10        202.56        200.80         5.89 o
  -6   3  10         61.92         63.58         3.71 o
  -5   3  10         40.08         45.24         3.21 o
  -4   3  10          7.37          4.12         1.64 o
  -3   3  10         35.05         32.85         2.17 o
  -2   3  10        148.50        148.47         4.94 o
  -1   3  10        404.29        400.96         6.91 o
   0   3  10         22.31         21.15         2.88 o
   1   3  10          0.87          1.59         3.09 o
   2   3  10          8.76          9.84         2.71 o
   3   3  10        215.70        229.29         6.82 o
   4   3  10        139.10        126.61         8.29 o
   5   3  10         34.50         38.52         5.79 o
  -9   4  10         70.56         72.14         6.22 o
  -8   4  10         42.99         46.56         9.56 o
  -7   4  10         10.69         11.94         2.93 o
  -6   4  10        149.21        150.64         5.38 o
  -5   4  10        126.48        124.52         4.74 o
  -4   4  10        198.40        214.24         7.18 o
  -3   4  10          3.41          7.16         2.00 o
  -2   4  10          0.56          1.57         1.58 o
  -1   4  10         26.88         29.11         2.88 o
   0   4  10         74.73         85.73         4.99 o
   1   4  10         94.35         90.26         3.76 o
   2   4  10         52.13         41.30         3.81 o
   3   4  10          5.99          9.82         3.87 o
   4   4  10         15.36          6.72         8.61 o
  -9   5  10          0.61         -0.50         3.86 o
  -8   5  10         37.73         32.36         3.69 o
  -7   5  10        359.44        360.56         6.89 o
  -6   5  10         34.75         41.86         5.21 o
  -5   5  10        100.79         90.85         4.56 o
  -4   5  10          2.70          3.91         2.64 o
  -3   5  10        151.04        161.24        12.62 o
  -2   5  10        196.22        185.00         6.45 o
  -1   5  10          3.94          5.58         4.96 o
   0   5  10          2.81          1.36         2.43 o
   1   5  10          3.03         -2.99         2.99 o
   2   5  10         40.62         46.42         4.67 o
   3   5  10         62.21         54.58         5.95 o
  -9   6  10        101.72         94.18         8.16 o
  -8   6  10          0.37         -2.94         3.14 o
  -7   6  10        110.76        107.74        14.22 o
  -6   6  10        138.18        141.91         7.86 o
  -5   6  10          6.59          6.52         3.19 o
  -4   6  10         15.09         15.62         2.91 o
  -3   6  10          3.44         -3.41         6.01 o
  -2   6  10          2.11          3.21         3.92 o
  -1   6  10        278.28        266.70        10.33 o
   0   6  10          3.90          6.13         2.94 o
   1   6  10          4.62          0.99         3.82 o
   2   6  10          0.31          2.53         6.74 o
  -8   7  10         82.54         64.11         5.95 o
  -7   7  10          0.70         -1.48         3.08 o
  -6   7  10          4.80          1.63         5.51 o
  -5   7  10         18.02         13.17         3.25 o
  -4   7  10         43.77         39.66         7.81 o
  -3   7  10         62.81         68.30         8.81 o
  -2   7  10          0.31         -0.22         4.88 o
  -1   7  10          0.11         -2.61         3.13 o
   0   7  10          4.95          4.62         4.19 o
   1   7  10         27.98         18.93         7.46 o
  -8   8  10          1.77          2.72         4.33 o
  -7   8  10        145.36        128.17         8.74 o
  -6   8  10         54.60         53.76        13.22 o
  -5   8  10          5.40          9.46         5.31 o
  -4   8  10          9.77          7.41         8.01 o
  -3   8  10         35.63         46.07         8.81 o
  -2   8  10          5.59          4.11         4.03 o
  -1   8  10         49.30         40.63        10.38 o
   0   8  10          7.12         -0.44         7.27 o
  -6   9  10         22.35         28.04         8.41 o
  -5   9  10        135.95        163.44        15.62 o
  -4   9  10         10.64          8.21         8.61 o
  -3   9  10          2.65         10.82         8.61 o
  -2   9  10          0.46          0.98         6.21 o
   1 -11  11        194.51        219.53        13.22 o
   2 -11  11          6.84         -1.60         6.41 o
   3 -11  11          1.72          4.21         4.81 o
   5 -11  11         49.07         45.27        10.42 o
  -1 -10  11        151.62        156.03        11.82 o
   0 -10  11         22.46         18.63         7.01 o
   1 -10  11          6.30          0.80         6.21 o
   2 -10  11         75.06          4.01         3.41 o
   3 -10  11         88.59        108.36        12.62 o
   4 -10  11        121.38        127.79        12.62 o
   5 -10  11          0.22          8.01         8.01 o
  -2  -9  11          1.69         13.22         6.81 o
  -1  -9  11         49.88         46.07         7.81 o
   0  -9  11        295.67        307.86        14.02 o
   1  -9  11        148.67          1.60         2.60 o
   2  -9  11          0.31         -0.69         4.24 o
   3  -9  11         21.16         19.52         4.99 o
   4  -9  11        206.98        236.60         9.86 o
   5  -9  11        162.22        174.33        10.43 o
   6  -9  11         13.54         10.01         6.11 o
   7  -9  11          0.28         -5.41         8.81 o
  -3  -8  11         25.97         27.64         7.41 o
  -2  -8  11        103.48         98.75         9.61 o
  -1  -8  11         38.17         59.69         7.41 o
   0  -8  11          3.52          2.16         4.81 o
   1  -8  11         86.44         97.75         8.81 o
   2  -8  11        462.38        500.86        14.12 o
   3  -8  11        204.27        233.34        12.62 o
   4  -8  11          9.42          4.22         3.38 o
   5  -8  11        209.05        223.15         8.22 o
   6  -8  11         77.77         91.55        11.32 o
   7  -8  11         70.42         79.92        11.62 o
  -4  -7  11         16.69         24.04         7.81 o
  -3  -7  11         27.31         34.05         6.81 o
  -2  -7  11        128.70        131.98         6.87 o
   0  -7  11         67.91         85.65         4.58 o
   1  -7  11         55.51         69.90         7.61 o
   2  -7  11         50.00         45.10         5.13 o
   3  -7  11        184.93        160.18         7.69 o
   4  -7  11        249.46        268.38         7.06 o
   5  -7  11        113.59        124.07         5.34 o
   6  -7  11         16.07         11.38         6.81 o
   7  -7  11          3.90          0.96         5.73 o
   8  -7  11         24.70         24.84         9.61 o
  -6  -6  11         28.56         16.62        13.62 o
  -5  -6  11         40.81         46.96         6.33 o
  -4  -6  11        505.73        517.27        34.25 o
  -3  -6  11         89.11         83.92         7.01 o
  -2  -6  11         15.51          5.12         5.11 o
  -1  -6  11         82.05         94.47         4.70 o
   0  -6  11        370.57        363.83        10.13 o
   1  -6  11        270.46        258.55         9.09 o
   2  -6  11         45.00         57.28         5.15 o
   3  -6  11          6.92          9.03         2.75 o
   4  -6  11         37.72         39.50         3.55 o
   5  -6  11        156.53        169.95         6.59 o
   6  -6  11        114.02        135.05        10.22 o
   7  -6  11         12.09          7.60         5.59 o
   8  -6  11          0.13          8.01         8.61 o
  -6  -5  11         79.92         82.07         9.51 o
  -5  -5  11         24.17         27.07         5.50 o
  -4  -5  11          1.44          4.22         3.62 o
  -3  -5  11        135.68        141.09        15.52 o
  -2  -5  11        364.01        368.96        11.80 o
  -1  -5  11        475.11        459.49        11.76 o
   0  -5  11         43.84         40.60         4.11 o
   1  -5  11         31.12         29.01         4.22 o
   2  -5  11        181.86        184.40         7.73 o
   3  -5  11        378.85        381.54         8.12 o
   4  -5  11        177.52        183.51         5.01 o
   5  -5  11         18.14         18.18         3.04 o
   6  -5  11         44.75         43.75         3.96 o
   7  -5  11         53.99         60.57        12.62 o
   8  -5  11         82.10         96.34        12.62 o
  -7  -4  11          0.24          0.50         8.51 o
  -6  -4  11        126.18        122.87        12.02 o
  -5  -4  11         96.10        100.75        10.82 o
  -4  -4  11         76.60         84.27         5.10 o
  -3  -4  11         24.29         19.34         3.53 o
  -2  -4  11          0.77          0.15         3.17 o
  -1  -4  11        240.67        245.84         6.62 o
   0  -4  11        792.71        769.64        15.70 o
   1  -4  11        109.17        120.23         6.53 o
   2  -4  11         39.78         34.33         5.01 o
   3  -4  11         10.04          7.72         2.51 o
   4  -4  11        291.04        298.71         5.81 o
   5  -4  11        219.52        221.11         8.62 o
   6  -4  11         32.85         40.77         3.80 o
   7  -4  11          0.02         -2.80         7.81 o
  -7  -3  11         93.92        114.56        13.22 o
  -6  -3  11         15.33         14.86         6.33 o
  -5  -3  11          0.33          1.84         3.96 o
  -4  -3  11         15.91         16.63         4.30 o
  -3  -3  11        442.93        452.34        15.42 o
  -2  -3  11        776.55        750.13        13.63 o
  -1  -3  11          0.35          1.58         2.43 o
   0  -3  11        334.79        332.03         7.67 o
   1  -3  11        285.36        284.35         7.24 o
   2  -3  11        470.12        486.32         9.83 o
   3  -3  11         24.64         26.57         2.55 o
   4  -3  11         17.23         11.30         2.39 o
   5  -3  11          3.16          2.46         2.67 o
   6  -3  11        118.40        116.15         8.08 o
   7  -3  11         77.23         87.73        11.82 o
  -8  -2  11         36.81         30.52         8.95 o
  -7  -2  11          6.70          1.21         4.95 o
  -6  -2  11         48.40         56.02         5.88 o
  -5  -2  11        133.44        133.38         9.11 o
  -4  -2  11        241.00        250.25        12.15 o
  -3  -2  11          7.22          5.47         2.96 o
  -2  -2  11        778.75        767.60        17.16 o
  -1  -2  11        462.68        460.79         9.53 o
   0  -2  11        114.39        110.84         4.54 o
   1  -2  11         32.51         30.54         2.67 o
   2  -2  11        176.24        185.46         4.53 o
   3  -2  11        448.11        450.18         7.48 o
   4  -2  11         93.76        108.22         5.41 o
   5  -2  11          3.61         -2.60         3.30 o
   6  -2  11          6.11          3.20         7.41 o
   7  -2  11         19.54         30.24         9.21 o
  -8  -1  11          7.02         -0.42         7.60 o
  -7  -1  11          3.69          5.83         4.99 o
  -6  -1  11          8.23          9.61         4.45 o
  -5  -1  11         74.94         80.97         5.34 o
  -4  -1  11        872.16        859.83        14.18 o
  -3  -1  11          4.72          3.13         2.40 o
  -2  -1  11         52.84         52.94         3.71 o
  -1  -1  11          1.64          0.04         2.12 o
   0  -1  11        379.25        397.53         9.19 o
   1  -1  11        511.81        496.44         8.51 o
   2  -1  11        165.84        168.81         5.08 o
   3  -1  11         38.93         35.75         4.02 o
   4  -1  11         29.47         36.08         4.66 o
   5  -1  11         94.29        116.15         7.04 o
   6  -1  11         52.99         61.49        10.22 o
  -8   0  11        106.25        116.48         8.30 o
  -7   0  11        133.40        131.36         5.65 o
  -6   0  11         54.66         48.04        13.62 o
  -5   0  11          8.03          8.57         2.77 o
  -4   0  11          2.53          0.91         2.46 o
  -3   0  11        547.32        568.85        11.27 o
  -2   0  11        164.75        185.39         5.20 o
  -1   0  11         16.92         12.33         2.16 o
   0   0  11         98.34         88.32         4.83 o
   1   0  11         60.74         64.93         4.48 o
   2   0  11        246.60        240.83         8.39 o
   3   0  11        115.46        108.99         5.45 o
   4   0  11         40.53         41.44         4.92 o
   5   0  11          0.54         -5.38         5.38 o
   6   0  11         14.30         30.85         9.41 o
  -9   1  11         17.48         10.53         5.19 o
  -8   1  11         13.67         11.14         4.02 o
  -7   1  11          8.80          2.50         2.51 o
  -6   1  11        168.97        174.22         5.75 o
  -5   1  11         91.35        102.66         4.47 o
  -4   1  11        166.16        171.84         5.54 o
  -3   1  11         12.02         12.35         3.08 o
  -2   1  11          1.30          3.46         2.13 o
  -1   1  11        486.47        497.35         7.42 o
   0   1  11        269.93        246.12         4.96 o
   1   1  11        103.22         95.13         4.09 o
   2   1  11         23.79         24.26         3.59 o
   3   1  11         63.22         65.89         5.49 o
   4   1  11         55.75         68.64         7.53 o
   5   1  11         24.62         17.22         6.33 o
  -9   2  11         86.62        109.93        10.92 o
  -8   2  11        104.57         98.52         5.62 o
  -7   2  11         18.48         19.50         5.55 o
  -6   2  11          3.26          4.90         2.59 o
  -5   2  11         10.19         13.13         2.34 o
  -4   2  11         34.24         36.31         3.07 o
  -3   2  11        339.99        330.98         8.04 o
  -2   2  11        192.54        200.31         6.70 o
  -1   2  11          1.86         -0.81         1.93 o
   0   2  11         37.50         41.85         2.83 o
   1   2  11        204.28        215.95         6.41 o
   2   2  11        241.29        230.55        11.10 o
   3   2  11          1.25          0.47         3.87 o
   4   2  11          8.08          2.51         4.88 o
   5   2  11          3.34          2.94         6.88 o
  -9   3  11         27.94         29.53         5.42 o
  -8   3  11          1.99          2.02         4.28 o
  -7   3  11        177.71        174.18         7.59 o
  -6   3  11         99.42        100.03         6.68 o
  -5   3  11         78.10         29.24         4.81 o
  -4   3  11          0.27          0.92         1.96 o
  -3   3  11         61.52         57.67         5.46 o
  -2   3  11         40.50         46.25         3.28 o
  -1   3  11        242.26        257.72         6.91 o
   0   3  11         63.53         71.88         6.14 o
   1   3  11          0.48          2.17         2.51 o
   2   3  11         87.07         87.64         5.31 o
   3   3  11          9.23         14.20         5.30 o
   4   3  11         21.22         14.96         7.04 o
  -9   4  11         57.08         68.33         6.24 o
  -8   4  11         46.90         53.06         8.54 o
  -7   4  11         22.17         20.24         4.76 o
  -6   4  11         21.15         22.72         3.45 o
  -5   4  11         93.74         95.27         5.77 o
  -4   4  11        253.08        254.50         9.51 o
  -3   4  11         37.85         37.30         3.27 o
  -2   4  11          0.25          1.00         1.96 o
  -1   4  11         52.12         55.76         3.58 o
   0   4  11        106.90        112.98         5.78 o
   1   4  11         28.68         26.40         3.33 o
   2   4  11         17.73         13.10         3.91 o
   3   4  11         11.81          5.80         4.67 o
  -8   5  11          2.42          3.32         3.50 o
  -7   5  11         68.20         68.38         9.21 o
  -6   5  11         63.33         61.15         4.14 o
  -5   5  11         11.54          9.83         3.06 o
  -4   5  11         11.29          7.79         2.99 o
  -3   5  11        101.75        100.46         7.40 o
  -2   5  11        143.13        140.32        11.82 o
  -1   5  11         32.81         30.18         4.17 o
   0   5  11          6.15          6.45         3.10 o
   1   5  11         29.71         29.59         4.27 o
   2   5  11          7.74          9.69         4.80 o
   3   5  11         46.71         39.66        10.01 o
  -8   6  11          1.85         -0.99         4.13 o
  -7   6  11          6.80         -2.46         5.11 o
  -6   6  11         43.50         46.56         6.02 o
  -5   6  11         49.62         49.88         4.00 o
  -4   6  11         73.28         66.50         9.01 o
  -3   6  11          0.32          4.12         5.39 o
  -2   6  11          2.51          3.44         4.27 o
  -1   6  11        101.50         96.09         5.25 o
   0   6  11         20.82         13.93         5.44 o
   1   6  11         10.23          7.05         7.00 o
  -7   7  11         45.23         30.89         5.72 o
  -6   7  11          0.09         -2.98         5.01 o
  -5   7  11         20.01         23.11         5.59 o
  -4   7  11          3.31          3.20         7.61 o
  -3   7  11         88.83         95.54        10.42 o
  -2   7  11         43.51         47.94         6.52 o
  -1   7  11         19.23         13.21         5.79 o
   0   7  11          1.37          7.94         7.03 o
  -6   8  11         26.56         25.15         9.21 o
  -5   8  11          2.12          3.00         8.01 o
  -4   8  11          2.12          3.41         7.81 o
  -3   8  11          0.36         -2.00         7.81 o
  -2   8  11          9.58         20.67         6.91 o
   2 -11  12         86.51         55.28         7.61 o
   0 -10  12          2.17          3.41         6.81 o
   1 -10  12         44.38         35.65         6.41 o
   3 -10  12        178.52        192.89        15.62 o
   4 -10  12         37.56         32.25         9.41 o
  -2  -9  12         10.25         11.62         7.01 o
  -1  -9  12         52.15         67.50         8.41 o
   2  -9  12          8.62          3.61         6.01 o
   3  -9  12          5.78          4.81         7.61 o
   4  -9  12        135.25        133.60        12.82 o
   5  -9  12        147.37        147.82        13.42 o
   6  -9  12         77.06         88.13        13.02 o
  -3  -8  12         83.02        118.58        11.42 o
  -2  -8  12         73.81         77.72         8.41 o
  -1  -8  12         56.52         60.09         6.81 o
   0  -8  12         30.35         32.45         6.81 o
   1  -8  12        108.95        112.37         9.41 o
   2  -8  12        104.21        100.70         7.41 o
   3  -8  12         42.98         44.39         5.76 o
   4  -8  12         99.41        104.76         7.59 o
   5  -8  12         18.35          6.82         5.72 o
   6  -8  12         36.53         44.58         7.22 o
   7  -8  12        134.64        149.42        15.22 o
  -4  -7  12         10.38         19.85         5.85 o
  -3  -7  12          2.86          0.40         6.21 o
  -2  -7  12        114.57        128.99         9.61 o
  -1  -7  12        267.86        272.92         9.19 o
   0  -7  12        104.14        127.99         9.81 o
   1  -7  12          8.72          6.81         5.41 o
   2  -7  12         72.57         83.23         7.61 o
   3  -7  12         30.07         31.18         5.13 o
   4  -7  12        101.22        100.90         5.24 o
   5  -7  12        146.61        157.38        10.15 o
   6  -7  12          1.81         -2.32         5.66 o
   7  -7  12          5.18         10.82         9.01 o
  -4  -6  12        102.56        102.43         7.46 o
  -3  -6  12         62.39         60.89         7.61 o
  -2  -6  12        113.60        121.38         9.81 o
  -1  -6  12         20.95         14.92         4.03 o
   0  -6  12         97.71        112.39         6.29 o
   1  -6  12        262.82        289.63        13.22 o
   2  -6  12        225.60        244.46        19.63 o
   3  -6  12          5.61          7.42         6.51 o
   4  -6  12          9.53          6.13         3.11 o
   5  -6  12        106.59         99.88         6.60 o
   6  -6  12        196.83        221.31        11.10 o
   7  -6  12         44.44         39.26        10.01 o
  -6  -5  12         30.73         41.46        14.62 o
  -5  -5  12         25.73          8.41         8.01 o
  -4  -5  12         15.67         23.61         4.99 o
  -3  -5  12         63.00         52.48         6.81 o
  -2  -5  12         54.61         46.07         6.81 o
  -1  -5  12        329.23        345.22         8.42 o
   0  -5  12         10.27          9.04         3.12 o
   1  -5  12          0.50          2.27         3.75 o
   2  -5  12         54.81         62.94         5.68 o
   3  -5  12        281.05        273.09         7.12 o
   4  -5  12        320.83        350.60         8.15 o
   5  -5  12          8.70         11.33         2.89 o
   6  -5  12        120.41        106.29         8.77 o
   7  -5  12         55.89         55.68        11.42 o
  -7  -4  12          0.09        -10.82        10.82 o
  -6  -4  12         43.72         42.75         8.19 o
  -5  -4  12        126.22        114.17        11.62 o
  -4  -4  12        200.72        197.19         8.58 o
  -3  -4  12          2.99          5.41         5.01 o
  -2  -4  12          2.58         -2.80         4.61 o
  -1  -4  12         61.09         54.22         3.96 o
   0  -4  12        453.44        466.87        10.03 o
   1  -4  12        167.11        178.76         6.05 o
   2  -4  12         49.75         55.38         9.51 o
   3  -4  12         40.80         37.29         5.03 o
   4  -4  12         72.11         76.04         4.41 o
   5  -4  12        238.45        250.70         6.22 o
   6  -4  12         65.73         82.92        11.82 o
   7  -4  12          2.04         -5.01         8.41 o
  -7  -3  12        132.26        149.31        12.95 o
  -6  -3  12         35.07         30.21         7.41 o
  -5  -3  12          7.05          3.08         5.49 o
  -3  -3  12        204.65        225.68         9.27 o
  -2  -3  12        126.73        122.79         6.39 o
  -1  -3  12         51.87         56.34         3.96 o
   0  -3  12         54.06         66.19         7.96 o
   1  -3  12        112.93        119.70         4.61 o
   2  -3  12        335.81        344.00         7.94 o
   3  -3  12         36.06         36.87         4.97 o
   4  -3  12         10.07         10.62         2.45 o
   5  -3  12         16.50         11.25         4.45 o
   6  -3  12         45.88         57.08        10.62 o
  -7  -2  12          4.47          5.41         5.56 o
  -6  -2  12        543.36        554.40        20.01 o
  -5  -2  12        115.96        101.12        17.23 o
  -4  -2  12        126.46        124.40         5.62 o
  -3  -2  12          1.16         -2.84         2.97 o
  -2  -2  12          5.48          6.48         3.42 o
  -1  -2  12        317.44        312.40         7.87 o
   0  -2  12        301.63        296.60         7.49 o
   1  -2  12         16.03         12.07         2.73 o
   2  -2  12         74.10         70.81         3.92 o
   3  -2  12         31.61         43.40         5.22 o
   4  -2  12        202.92        208.13        10.69 o
   5  -2  12         27.75         25.04         8.41 o
   6  -2  12         15.27         24.44         9.01 o
  -8  -1  12        135.05        135.82        12.66 o
  -7  -1  12         33.79         32.09         5.66 o
  -6  -1  12         53.49         47.47         6.52 o
  -5  -1  12         61.99         72.32         8.91 o
  -4  -1  12        404.86        428.22         9.13 o
  -3  -1  12         16.84         17.18         2.86 o
  -2  -1  12          2.83         -0.11         2.85 o
  -1  -1  12         12.32         16.51         3.05 o
   0  -1  12         65.11         67.91         7.01 o
   1  -1  12        107.44        106.54         7.61 o
   2  -1  12        213.03        208.92         6.87 o
   3  -1  12          2.99          0.58         3.16 o
   4  -1  12          2.54         -0.79         5.10 o
  -8   0  12         23.20         22.80         5.35 o
  -7   0  12         71.51         53.19         7.76 o
  -6   0  12        131.53        161.88         8.13 o
  -5   0  12         48.91         59.55         5.42 o
  -4   0  12          7.58         11.73         3.02 o
  -3   0  12        242.19        250.26         8.38 o
  -2   0  12        355.03        351.31         7.46 o
  -1   0  12         13.69         16.34         2.86 o
   0   0  12          3.16          3.00         2.13 o
   1   0  12          0.56          3.97         3.38 o
   2   0  12        104.45        113.51         6.77 o
   3   0  12        159.95        148.99         9.77 o
   4   0  12         12.90         17.23         8.61 o
   5   0  12          5.55          1.80         8.81 o
  -8   1  12          0.54         -2.34         4.70 o
  -7   1  12          1.44         13.39         4.45 o
  -6   1  12          9.35          7.71         3.24 o
  -5   1  12         88.31         91.55         5.74 o
  -4   1  12        584.81        580.91        11.98 o
  -3   1  12          8.32          8.57         3.65 o
  -2   1  12         37.53         31.67         3.45 o
  -1   1  12        114.43        127.96         4.63 o
   0   1  12        111.29        128.65         4.54 o
   1   1  12         89.09         85.47         4.76 o
   2   1  12          2.41         -3.26         3.75 o
   3   1  12         25.45         28.27         6.11 o
   4   1  12         41.96         36.92         6.58 o
   5   1  12         24.51         13.46         7.46 o
  -8   2  12         71.07         69.48         8.12 o
  -7   2  12         25.61         28.85         5.10 o
  -6   2  12         24.90         25.22         3.43 o
  -5   2  12          5.54          4.32         2.31 o
  -4   2  12         84.92         89.21         4.59 o
  -3   2  12        252.00        255.36         7.27 o
  -2   2  12         48.29         55.35         4.65 o
  -1   2  12          8.46          5.89         2.37 o
   0   2  12          0.88         -0.67         2.57 o
   1   2  12         41.35         51.77         5.12 o
   2   2  12         51.62         42.89         6.46 o
   3   2  12         35.03         35.04         7.01 o
   4   2  12         11.63          3.47        11.62 o
  -8   3  12          0.58          0.99         6.37 o
  -7   3  12         88.74         97.74         7.41 o
  -6   3  12         99.48         98.35         9.01 o
  -5   3  12         31.28         29.65         3.19 o
  -4   3  12         44.55         39.70         2.92 o
  -3   3  12         41.94         41.32         3.47 o
  -2   3  12        165.31        183.95         8.01 o
  -1   3  12         68.30         72.02         3.87 o
   0   3  12          5.23          0.02         3.03 o
   1   3  12         58.11         57.72         3.96 o
   2   3  12          9.32          8.36         5.66 o
   3   3  12         35.12         28.84         9.21 o
  -8   4  12         40.96         34.83         5.82 o
  -7   4  12          2.91         -2.20         5.21 o
  -6   4  12          1.49          0.20         2.80 o
  -5   4  12         55.79         51.22         4.81 o
  -4   4  12        119.65        118.72         6.28 o
  -3   4  12         23.69         25.32         4.52 o
  -2   4  12          2.01          1.28         2.56 o
  -1   4  12          5.84          4.97         3.53 o
   0   4  12         16.68         15.04         4.41 o
   1   4  12         57.05         59.09         4.67 o
   2   4  12         89.92         83.48         7.41 o
   3   4  12         18.30         23.03         9.61 o
  -8   5  12         24.01         21.36         5.15 o
  -7   5  12        106.14         98.77         7.31 o
  -6   5  12          4.18          4.61         7.41 o
  -5   5  12          4.91          1.20         4.96 o
  -4   5  12          8.11          9.41         7.81 o
  -3   5  12         36.90         32.07        12.02 o
  -2   5  12         18.73         23.84         6.01 o
  -1   5  12         32.14         31.74         4.87 o
   0   5  12         10.07          3.90         3.57 o
   1   5  12          5.03         10.22         8.21 o
   2   5  12         25.91          8.61         9.61 o
  -7   6  12          7.92         13.42         7.81 o
  -6   6  12         46.07         46.24         6.37 o
  -5   6  12         23.24         23.24         5.59 o
  -4   6  12         71.26         97.14        10.82 o
  -3   6  12         16.86         18.63         8.21 o
  -2   6  12          8.55          9.81         7.61 o
  -1   6  12          4.40          6.52         5.44 o
   0   6  12         22.47         21.95         6.13 o
  -6   7  12          0.82         11.83         5.91 o
  -5   7  12         18.69          6.41         8.01 o
  -4   7  12          5.78          4.21         7.61 o
  -3   7  12         44.10         50.68        10.01 o
  -2   7  12         56.54         70.71        10.82 o
  -1   7  12         55.19         32.85         9.61 o
  -1  -9  13         65.53         37.06         7.41 o
   3  -9  13          9.65         12.22         8.41 o
   4  -9  13         93.96        121.78        13.42 o
  -2  -8  13         53.78         38.26         7.61 o
   0  -8  13         13.81          6.61         6.41 o
   1  -8  13         23.21         24.64         7.01 o
   2  -8  13        150.77        179.67        14.02 o
   3  -8  13         88.67        101.75        12.42 o
   4  -8  13         11.76          6.81         7.81 o
   5  -8  13         11.63          1.80         9.21 o
   6  -8  13          4.06          7.01        10.22 o
  -3  -7  13          6.37         12.82         7.01 o
  -1  -7  13         89.44         93.54         9.81 o
   0  -7  13        248.44        267.40        13.42 o
   1  -7  13        110.05        151.22        10.62 o
   2  -7  13         56.47         51.36         7.91 o
   3  -7  13         62.71         89.93        11.22 o
   4  -7  13        143.67        122.58        12.22 o
   5  -7  13         58.16         39.66         9.81 o
   6  -7  13          2.09          6.61         9.41 o
  -4  -6  13         72.21         80.95         7.16 o
  -1  -6  13          0.10          2.40         6.21 o
   0  -6  13         16.30         20.57         4.53 o
   1  -6  13        146.64        152.23        10.62 o
   2  -6  13        353.33        371.95        12.15 o
   3  -6  13         48.14         62.78         6.30 o
   4  -6  13         50.74         50.90         9.41 o
   5  -6  13        150.42        161.18        10.41 o
   6  -6  13          5.90          1.00         8.81 o
  -5  -5  13         54.97         65.90        10.62 o
  -4  -5  13         15.15         13.15         5.05 o
  -1  -5  13        182.65        162.42         7.99 o
   0  -5  13         30.72         34.35         4.87 o
   1  -5  13          0.15          3.70         3.17 o
   2  -5  13        172.79        210.51         9.09 o
   3  -5  13        144.97        149.36         8.41 o
   4  -5  13         20.31         22.43         3.76 o
   5  -5  13         11.96         15.53         6.01 o
   6  -5  13          0.34         -3.20         8.21 o
  -6  -4  13          4.27          6.61        13.82 o
  -5  -4  13         29.91         34.21         7.18 o
  -4  -4  13        305.05        329.09        16.62 o
  -3  -4  13         52.30         54.88         7.61 o
  -1  -4  13        169.92        159.57         6.14 o
   0  -4  13        198.41        212.16         6.83 o
   1  -4  13        211.94        234.83         9.03 o
   2  -4  13          3.06         -0.41         3.23 o
   3  -4  13         15.49         12.15         4.33 o
   4  -4  13         28.95         26.06         3.80 o
   5  -4  13         41.59         52.68        11.02 o
   6  -4  13         64.35         76.91        12.02 o
  -6  -3  13          3.32         11.69         6.98 o
  -5  -3  13         16.75         20.52         6.70 o
  -4  -3  13         13.09         14.62         6.01 o
  -3  -3  13        151.55        156.23        11.62 o
  -2  -3  13        165.63        157.03         9.91 o
  -1  -3  13        160.04        145.20        10.20 o
   0  -3  13         29.47         27.78         4.89 o
   1  -3  13        105.40         95.94         5.10 o
   2  -3  13        158.60        182.95         9.98 o
   3  -3  13         98.21        105.14         5.56 o
   4  -3  13         12.01          5.01         7.81 o
   5  -3  13         10.24         13.62         8.61 o
   6  -3  13         57.14         46.27        10.42 o
  -7  -2  13          4.35         11.33         8.23 o
  -6  -2  13         25.23         21.37         5.58 o
  -5  -2  13        115.85        141.57         9.55 o
  -4  -2  13         39.36         44.27         4.77 o
  -3  -2  13          5.26          5.15         3.47 o
  -2  -2  13         24.52         21.38         3.61 o
  -1  -2  13        118.60        117.44         5.24 o
   0  -2  13        310.29        313.81         9.17 o
   1  -2  13         28.37         20.94         6.91 o
   2  -2  13        124.95        108.50         7.36 o
   3  -2  13         14.76         17.93         5.95 o
   4  -2  13        197.76        236.95        17.03 o
   5  -2  13        113.11        132.00        14.62 o
  -7  -1  13         40.67         43.93        18.53 o
  -6  -1  13          0.88          4.36         4.95 o
  -5  -1  13         14.14         11.06         3.94 o
  -4  -1  13        213.30        251.70         9.49 o
  -3  -1  13         92.90         97.46         5.10 o
  -2  -1  13         43.21         43.35         4.85 o
  -1  -1  13          0.12          1.73         2.53 o
   0  -1  13         84.12         90.42         6.47 o
   2  -1  13        214.49        190.88        14.62 o
   3  -1  13         17.33          5.81         7.61 o
  -7   0  13          7.66          7.76         7.80 o
  -6   0  13        146.10        164.31         8.70 o
  -5   0  13         53.09         49.77         4.83 o
  -4   0  13         33.66         33.99         4.99 o
  -3   0  13          1.60         -1.79         3.16 o
  -2   0  13        166.81        179.84         5.92 o
  -1   0  13        226.82        227.28         7.31 o
   0   0  13         34.57         34.17         4.65 o
   1   0  13         10.44          5.11         3.83 o
   2   0  13        145.36        153.22         9.91 o
   3   0  13         71.76         83.52        11.22 o
   4   0  13         15.46          3.61         8.81 o
  -7   1  13          0.90         -0.09         4.94 o
  -6   1  13         35.72         31.19         6.26 o
  -5   1  13         27.84         30.95         7.91 o
  -4   1  13        215.74        228.59         8.99 o
  -3   1  13          8.74          8.79         3.42 o
  -2   1  13          9.17          4.95         3.74 o
  -1   1  13         22.57         25.74         3.76 o
   0   1  13        160.27        166.51         5.87 o
   1   1  13         44.30         40.28         8.11 o
   2   1  13         21.17         25.84         8.61 o
   3   1  13          2.76         -0.40         8.21 o
   4   1  13         34.27         25.04        10.01 o
  -7   2  13         34.50         30.14         5.55 o
  -6   2  13          1.94         -1.20         5.21 o
  -5   2  13          1.86         -2.71         2.93 o
  -4   2  13          7.39         15.92         2.98 o
  -3   2  13        198.69        222.66         8.64 o
  -2   2  13         85.12         86.10        11.92 o
  -1   2  13         16.16         14.63         3.13 o
   0   2  13          6.81          5.35         3.41 o
   1   2  13         20.11         14.61         5.45 o
   2   2  13         62.37         54.46        15.52 o
   3   2  13         24.50         40.86        10.42 o
  -7   3  13          8.17          8.21         6.01 o
  -6   3  13         69.93         64.50         7.41 o
  -5   3  13         20.51         19.83         8.01 o
  -4   3  13         35.71         34.55         3.32 o
  -3   3  13          1.10          6.08         2.57 o
  -2   3  13          9.19         15.79         3.63 o
  -1   3  13        161.94        170.26         5.71 o
   0   3  13         50.61         51.90         5.39 o
   1   3  13          1.74          1.22         2.93 o
   2   3  13         38.32         32.05         9.61 o
  -7   4  13          1.11         -1.20         5.41 o
  -5   4  13          3.70          6.41         8.01 o
  -4   4  13          5.48         10.42         8.01 o
  -3   4  13         99.92        104.56        10.22 o
  -2   4  13         88.52        101.35        10.42 o
  -1   4  13         45.42         48.10         9.03 o
   0   4  13         50.76         51.85         5.75 o
   1   4  13          9.71          6.48         5.76 o
  -6   5  13          8.10          5.01         7.81 o
  -5   5  13         16.04         15.02         5.81 o
  -4   5  13          0.06         -7.01         7.01 o
  -3   5  13         36.29         46.87         9.41 o
  -2   5  13         42.12         39.66         8.81 o
  -1   5  13         17.43         19.69         6.01 o
   0   5  13          0.86          0.67         5.70 o
  -5   6  13          7.67         11.82         8.21 o
  -4   6  13         69.16         78.92        10.82 o
  -3   6  13          2.82          8.21         8.21 o
  -2   6  13         20.67         21.03         8.41 o
   3  -8  14        100.79         75.71        11.62 o
   3  -7  14          3.83         12.22         8.61 o
   5  -7  14         38.19         36.65        11.22 o
   2  -6  14         56.87         51.48         9.61 o
   3  -6  14         15.05         22.43         8.81 o
   4  -6  14          9.83          7.61         8.01 o
   5  -6  14         35.50         35.25        11.02 o
  -5  -5  14         40.36         24.44        14.62 o
  -4  -5  14          1.09          1.60         7.61 o
  -1  -5  14        182.77        199.10        12.22 o
   0  -5  14          1.33          3.20         6.21 o
   1  -5  14          8.16          6.81         6.21 o
   2  -5  14          9.52         15.42         8.01 o
   3  -5  14         13.94         18.23         8.41 o
   4  -5  14        152.94        162.47        13.62 o
   5  -5  14         48.14         64.30        12.82 o
  -5  -4  14         28.86         27.87         8.01 o
  -3  -4  14         38.01         40.86         7.61 o
  -1  -4  14        141.20        145.02        10.62 o
   0  -4  14          5.79         -3.61         6.01 o
   1  -4  14         68.67         66.90         8.01 o
   2  -4  14        201.48        228.30         9.81 o
   3  -4  14          1.92          4.21         7.61 o
   4  -4  14        143.61        165.49        11.02 o
   5  -4  14         68.51        100.55        14.02 o
  -6  -3  14         18.71         17.94        12.52 o
  -5  -3  14          0.70         10.42        13.02 o
  -4  -3  14         56.33         53.65         6.88 o
  -3  -3  14         45.97         49.50         5.72 o
  -1  -3  14         90.68         82.92         9.21 o
   0  -3  14          8.61          2.80         6.01 o
   1  -3  14          9.61         17.23         6.21 o
   2  -3  14         25.75         24.24         6.81 o
   4  -3  14         29.08         31.85        10.01 o
   5  -3  14          5.20          2.40         8.81 o
  -6  -2  14         68.21         73.02        24.54 o
  -5  -2  14         46.74         47.17         9.51 o
  -4  -2  14         73.29         85.68         6.56 o
  -3  -2  14          3.63          7.12         4.76 o
  -2  -2  14         58.51         63.09         8.01 o
  -1  -2  14         70.94         87.13         9.21 o
   0  -2  14         91.26         86.93         9.21 o
   1  -2  14         66.43         74.91         8.41 o
   2  -2  14        110.77        106.56        12.42 o
   4  -2  14          6.30         23.03         9.81 o
  -6  -1  14          7.50          3.08         5.32 o
  -5  -1  14          6.09          9.65         4.56 o
  -4  -1  14         58.19         68.31         6.07 o
  -3  -1  14        153.04        154.12        23.94 o
  -2  -1  14         42.58         48.23         7.01 o
  -1  -1  14          0.31         -1.20         4.19 o
   0  -1  14         91.26         99.75         9.21 o
  -7   0  14          8.86          7.81         6.41 o
  -6   0  14        110.04        128.71        15.32 o
  -5   0  14         85.95         87.46         7.19 o
  -4   0  14         77.22         78.90         6.42 o
  -3   0  14          6.26          4.06         4.81 o
  -2   0  14         35.40         40.89        13.72 o
  -1   0  14        104.61        106.91         9.81 o
   0   0  14         19.55         18.04         4.56 o
   1   0  14          4.09          9.11         4.32 o
   2   0  14         31.50         17.83         8.81 o
   3   0  14          2.27          2.40         9.01 o
  -7   1  14          1.72          2.89         5.33 o
  -6   1  14         10.45          5.53         4.27 o
  -5   1  14         38.24         49.55         7.41 o
  -4   1  14        264.37        292.72        10.55 o
  -3   1  14          4.45         -4.04         4.04 o
  -2   1  14         24.03         19.91         4.56 o
  -1   1  14          1.41          4.59         5.61 o
   0   1  14         25.69         21.76         5.58 o
   1   1  14         47.64         55.28        10.22 o
   2   1  14         27.58         -3.00         8.81 o
   3   1  14         10.97         14.82         9.61 o
  -6   2  14         70.16         58.89         7.81 o
  -5   2  14          6.00          8.34         4.81 o
  -4   2  14         91.42         95.16         6.05 o
  -3   2  14         33.38         31.14        12.52 o
  -2   2  14         74.96         73.80         8.51 o
  -1   2  14          5.73         13.71         4.52 o
   0   2  14          0.59          8.01         7.81 o
   1   2  14         31.00         39.06         9.61 o
   2   2  14         30.57         42.66        10.22 o
  -5   3  14         14.25         15.82         8.01 o
  -4   3  14        110.77        115.78         6.74 o
  -3   3  14          9.64          5.46         3.93 o
  -2   3  14         27.23         33.63         4.43 o
  -1   3  14         40.63         45.92         6.86 o
   0   3  14         21.47         20.20         4.93 o
   1   3  14          3.94          8.85         6.09 o
  -5   4  14         10.69          9.81         8.01 o
  -4   4  14         75.03         74.51        11.02 o
  -3   4  14         17.71         12.76         5.51 o
  -2   4  14          0.23          5.81         7.81 o
  -1   4  14          3.46          1.11         5.66 o
   0   4  14          1.77          3.56         6.01 o
  -4   5  14         10.23         10.01         8.61 o
  -3   5  14          4.06          3.20         8.41 o
  -2   5  14          5.27         -4.81         8.01 o
  -3  -5  15          0.45          7.41         7.21 o
   3  -5  15         82.14        114.37        13.42 o
  -3  -4  15          2.49          8.01         7.01 o
   3  -4  15          1.05         -7.41         8.21 o
  -5  -3  15          9.45         11.42        13.82 o
  -4  -3  15         22.23         13.02         7.01 o
  -3  -3  15          8.49         12.39         5.56 o
  -2  -3  15        124.05        155.23        12.62 o
  -5  -2  15         25.43         24.43         7.41 o
  -4  -2  15        103.68        108.19         8.41 o
  -3  -2  15         11.49         11.33         5.24 o
  -2  -2  15         15.29         19.30         5.39 o
  -5  -1  15         10.41          9.37         5.61 o
  -4  -1  15         11.93          8.94         5.33 o
  -3  -1  15         36.18         37.81         9.31 o
  -2  -1  15         44.61         53.51         6.13 o
  -1  -1  15         12.96         21.60         5.01 o
   0  -1  15         12.84         19.02         5.08 o
   1  -1  15         22.90         21.03         7.81 o
  -5   0  15         25.63         24.84         7.21 o
  -4   0  15          4.74          2.67         5.14 o
  -3   0  15          6.03          2.13         4.47 o
  -2   0  15          4.59         -0.27         4.51 o
  -1   0  15         17.28         15.01         4.99 o
   0   0  15        112.94        127.60         7.99 o
  -5   1  15         16.26         28.44         7.61 o
  -4   1  15         46.55         55.68         8.61 o
  -3   1  15         16.39         12.64         4.72 o
  -2   1  15          1.23         -1.43         4.28 o
  -1   1  15          0.42         -2.18         4.22 o
   0   1  15         44.35         49.54         6.58 o
   1   1  15         82.18         94.94        12.42 o
  -5   2  15         21.63         13.82         6.81 o
  -4   2  15         45.97         51.77         6.50 o
  -3   2  15          2.38          0.17         6.71 o
  -2   2  15         57.08         58.89         8.21 o
  -1   2  15         20.56         11.42         7.21 o
   0   2  15          0.28          2.80         9.01 o
   1   2  15          3.53         -1.60         9.21 o
  -4   3  15         76.94         79.97         7.26 o
  -3   3  15         34.14         34.24         5.72 o
  -2   3  15          7.27         11.79         5.29 o
  -1   3  15          1.50          3.61         8.61 o
  -3  -4  16         63.56         52.08         9.21 o
  -2  -4  16          0.35          1.20         6.41 o
  -3  -3  16         59.66         54.48         9.41 o
  -2  -3  16         33.13         34.05         8.41 o
  -4  -2  16         18.92         26.24         7.41 o
  -3  -2  16          2.48          3.41         6.61 o
  -2  -2  16          5.81          6.41         7.21 o
  -1  -2  16         41.50         38.66         8.41 o
  -4  -1  16         26.27         32.65         7.81 o
  -3  -1  16          5.04          4.81         6.81 o
  -2  -1  16         49.20         61.69         8.81 o
  -1  -1  16         46.93         46.67         8.61 o
   0  -1  16         75.76         65.10         9.41 o
   1  -1  16         59.21         53.48         9.21 o
  -4   0  16         22.05         32.45         8.01 o
  -3   0  16          2.10         -3.81         6.21 o
  -2   0  16         79.91         81.52         9.21 o
   0   0  16          1.78         -5.61         6.41 o
  -3   1  16         69.52         75.51         9.21 o
  -2   1  16          0.31          3.81         6.41 o
  -1   1  16         40.00         36.85         7.41 o
                                                
