# Supplementary material for: A systematic structural study of halogen bonding versus hydrogen bonding within competitive supramolecular systems
Source: IUCrJ. 2015 Jul 30;2(Pt 5):498–510. doi: 10.1107/S2052252515010854 (PMC4547818; doi:10.1107/S2052252515010854)
Supplement: Supplementary file 15 [file m-02-00498-ICO11sup15.hkl]

#
# h,k,l, Fc-squared, Fo-squared, sigma(Fo-squared), status flag
#
data_ICO11
_shelx_title ' ICO11 in Pn'
_shelx_refln_list_code          4
_shelx_F_calc_maximum      110.95
_exptl_crystal_F_000       428.00
_reflns_d_resolution_high  0.6670

loop_
 _space_group_symop_operation_xyz
 'x, y, z'
 'x+1/2, -y, z+1/2'

_cell_length_a    10.7653
_cell_length_b     7.3634
_cell_length_c    11.4066
_cell_angle_alpha  90.000
_cell_angle_beta  109.025
_cell_angle_gamma  90.000

_shelx_F_squared_multiplier     1.000

loop_
 _refln_index_h
 _refln_index_k
 _refln_index_l
 _refln_F_squared_calc
 _refln_F_squared_meas
 _refln_F_squared_sigma
 _refln_observed_status
   2   0   0        118.26         93.31        10.22 o
   2   0   0        204.01        259.73        27.23 o
   4   0   0        887.28        764.43        36.53 o
   4   0   0        514.34        468.54        22.03 o
   6   0   0         64.15         65.06         3.76 o
   6   0   0        110.67         97.16         5.91 o
   8   0   0        135.04        130.68         7.35 o
   8   0   0        232.96        221.71         9.41 o
  10   0   0        276.26        300.98        15.43 o
  10   0   0        476.57        511.11        27.81 o
  12   0   0          6.04          3.48         3.71 o
  12   0   0         10.42         13.12         3.81 o
  14   0   0        161.77        150.04        14.60 o
  14   0   0         93.77        102.08        10.77 o
 -15   1   0          5.11          4.91         6.13 o
 -15   1   0          8.82         13.64         7.02 o
 -14   1   0          0.09         -1.16         4.39 o
 -14   1   0          0.16         -1.88         4.71 o
 -13   1   0         75.36         78.50         7.70 o
 -13   1   0         43.69         55.29         6.82 o
 -12   1   0          4.12          6.76         3.49 o
 -12   1   0          2.39          3.48         3.17 o
 -11   1   0        314.51        300.03        17.90 o
 -11   1   0        542.55        554.05        30.80 o
 -10   1   0          2.87          5.61         2.72 o
 -10   1   0          4.95          2.64         2.30 o
  -9   1   0        192.51        183.00        11.22 o
  -9   1   0        332.10        309.69        14.34 o
  -8   1   0          0.56          3.63         1.77 o
  -8   1   0          0.32         -0.23         1.27 o
  -7   1   0       1153.10       1180.58        50.59 o
  -7   1   0        668.44        654.46        24.14 o
  -6   1   0          2.66          2.52         1.04 o
  -6   1   0          4.59          8.59         1.59 o
  -5   1   0        547.80        570.76        24.50 o
  -5   1   0        945.00       1008.33        39.92 o
  -4   1   0         22.26         15.61         1.46 o
  -4   1   0         12.91         15.52         1.56 o
  -3   1   0       5890.43       6239.19       466.79 o
  -3   1   0       3414.60       3358.77       176.33 o
  -2   1   0        212.87        190.73        14.16 o
  -2   1   0        367.21        516.23        39.29 o
  -1   1   0        720.15        795.67        57.48 o
  -1   1   0       1242.31       1548.90       160.41 o
   1   1   0       1232.67       1379.08        99.50 o
   2   1   0        363.80        388.34        39.82 o
   2   1   0        210.89        174.29        19.02 o
   3   1   0       3431.57       3606.75       251.94 o
   3   1   0       5919.70       5847.52       356.43 o
   4   1   0         20.30         27.39         2.80 o
   4   1   0         11.77          8.49         1.34 o
   5   1   0        891.08        999.27        43.77 o
   5   1   0        516.54        550.89        28.46 o
   6   1   0          2.49          4.57         1.39 o
   6   1   0          4.30          3.77         1.54 o
   7   1   0        671.15        668.31        28.60 o
   7   1   0       1157.78       1129.46        52.57 o
   8   1   0          0.70          4.26         1.83 o
   8   1   0          0.40          2.09         1.66 o
   9   1   0        197.87        183.95         9.24 o
   9   1   0        341.34        325.98        16.26 o
  10   1   0          4.54          5.22         2.05 o
  10   1   0          2.63          6.60         2.72 o
  11   1   0        530.09        499.13        27.66 o
  11   1   0        307.29        299.81        17.30 o
  12   1   0          3.97          1.94         3.02 o
  12   1   0          2.30          2.30         3.29 o
  13   1   0         43.15         50.76         7.08 o
  13   1   0         74.44         62.20         6.54 o
  14   1   0          0.10          6.28         5.11 o
  14   1   0          0.06          9.66         5.62 o
  15   1   0          8.80         15.06         6.18 o
  15   1   0          5.10         -5.75         6.38 o
 -15   2   0          0.97          8.98         9.33 o
 -14   2   0         71.81         69.39         9.57 o
 -14   2   0        123.88        105.80        14.08 o
 -13   2   0          1.23          1.53         3.56 o
 -13   2   0          2.11         -1.23         4.45 o
 -12   2   0         12.57          9.95         3.89 o
 -12   2   0          7.29         10.00         3.71 o
 -11   2   0         10.32         11.38         3.36 o
 -11   2   0          5.98         12.79         3.32 o
 -10   2   0        421.46        486.14        22.05 o
 -10   2   0        244.32        225.86        12.52 o
  -9   2   0         46.27         42.42         3.87 o
  -9   2   0         26.82         23.41         2.39 o
  -8   2   0        198.21        230.40        10.33 o
  -8   2   0        114.90        112.44         6.89 o
  -7   2   0          4.49          4.00         1.41 o
  -7   2   0          7.74          5.79         1.99 o
  -6   2   0        316.17        244.62        11.18 o
  -6   2   0        183.28        142.75         7.14 o
  -5   2   0         79.14         74.80         3.56 o
  -5   2   0        136.52        154.84         7.48 o
  -4   2   0        973.23        968.94        45.36 o
  -4   2   0        564.17        553.78        27.23 o
  -3   2   0        270.50        279.12        13.51 o
  -3   2   0        156.81        180.47         9.15 o
  -2   2   0       2649.05       2237.01       232.19 o
  -2   2   0        118.39         98.66         6.51 o
  -1   2   0        436.62        459.73        34.40 o
   1   2   0        246.87        259.72        19.78 o
   1   2   0        678.97        737.43        76.83 o
   2   2   0        108.64         57.33         7.86 o
   2   2   0        187.41        196.79        11.13 o
   3   2   0        258.99        287.55        16.31 o
   3   2   0        150.13        163.81         8.95 o
   4   2   0        580.47        542.65        24.98 o
   4   2   0       1001.35       1048.72        64.95 o
   5   2   0        134.18        137.93         8.83 o
   5   2   0         77.78         66.61         3.42 o
   6   2   0        176.69        161.29         7.00 o
   6   2   0        304.80        303.59        17.74 o
   7   2   0          3.70          5.66         1.44 o
   7   2   0          6.39          8.01         2.72 o
   8   2   0        117.46        118.95         8.36 o
   8   2   0        202.63        227.14        14.21 o
   9   2   0         46.29         42.49         5.35 o
   9   2   0         26.83         23.86         3.41 o
  10   2   0        246.18        235.89        12.50 o
  10   2   0        424.67        464.69        40.16 o
  11   2   0          6.19          5.42         3.22 o
  11   2   0         10.67          4.42         3.54 o
  12   2   0          7.20          4.39         3.43 o
  12   2   0         12.41         10.65         4.14 o
  13   2   0          1.15          1.47         3.78 o
  13   2   0          1.99         -1.51         4.14 o
  14   2   0        122.97         79.69        10.55 o
  14   2   0         71.29         75.06         9.15 o
  15   2   0          0.53         18.69         9.25 o
 -14   3   0          0.37          9.62         6.20 o
 -14   3   0          0.21          7.31         4.75 o
 -13   3   0         69.48         61.57         7.46 o
 -13   3   0         40.28         33.24         6.21 o
 -12   3   0         26.30         28.32         5.28 o
 -12   3   0         15.25         17.43         4.77 o
 -11   3   0        163.47        173.07         9.18 o
 -11   3   0        281.99        278.09        16.52 o
 -10   3   0          8.88          8.25         2.57 o
 -10   3   0         15.32         13.32         3.20 o
  -9   3   0        120.77        116.44         7.37 o
  -9   3   0        208.33        200.34         9.60 o
  -8   3   0         18.79         21.04         3.26 o
  -8   3   0         10.89          8.45         2.09 o
  -7   3   0        921.45        967.05        37.83 o
  -7   3   0        534.15        527.13        23.46 o
  -6   3   0         31.86         33.49         2.60 o
  -6   3   0         54.96         56.02         4.04 o
  -5   3   0        193.58        187.18         9.60 o
  -5   3   0        112.22        111.79         5.82 o
  -4   3   0         78.19         82.42         5.15 o
  -4   3   0         45.33         47.26         3.54 o
  -3   3   0       1265.45       1294.43        77.46 o
  -3   3   0       2182.99       1971.72        91.46 o
  -2   3   0        662.06        647.81        39.39 o
  -2   3   0        383.79        420.20        27.04 o
  -1   3   0        940.75        975.11        71.01 o
  -1   3   0        545.34        397.09        42.35 o
   0   3   0         31.28         34.19         3.94 o
   0   3   0         18.13         16.85         2.08 o
   1   3   0        545.02        482.75        25.13 o
   1   3   0        940.20       1156.41       120.66 o
   2   3   0        651.19        702.82        43.78 o
   2   3   0        377.48        402.78        21.27 o
   3   3   0       1271.51       1279.65        65.63 o
   3   3   0       2193.45       2286.00       104.86 o
   4   3   0         41.13         42.85         3.64 o
   4   3   0         70.95         77.15         4.61 o
   5   3   0        179.26        207.13        12.72 o
   5   3   0        103.91        105.02         5.50 o
   6   3   0         52.88         91.45         7.09 o
   6   3   0         30.65         35.81         2.92 o
   7   3   0        925.03        963.51        53.14 o
   7   3   0        536.23        576.77        24.37 o
   8   3   0         10.93         10.47         2.91 o
   8   3   0         18.86         20.01         3.88 o
   9   3   0        123.97        100.61         7.07 o
   9   3   0        213.85        164.81        14.06 o
  10   3   0          8.09         11.49         2.84 o
  10   3   0         13.95         17.26         5.30 o
  11   3   0        160.71        175.27        10.69 o
  11   3   0        277.24        296.39        22.70 o
  12   3   0         14.85         21.35         4.63 o
  12   3   0         25.62         27.94         7.75 o
  13   3   0         69.68         79.30        14.24 o
  13   3   0         40.39         51.66         6.48 o
  14   3   0          0.07          0.97         5.17 o
  14   3   0          0.13          8.68         8.50 o
 -14   4   0         56.58         36.99         8.43 o
 -14   4   0         32.80         29.04         6.78 o
 -13   4   0          4.03         11.59         5.88 o
 -13   4   0          2.33         -0.88         4.34 o
 -12   4   0         14.01         11.11         4.99 o
 -12   4   0          8.12         12.03         3.48 o
 -11   4   0         13.64         14.38         3.94 o
 -11   4   0         23.53         25.11         4.39 o
 -10   4   0        283.95        300.60        14.97 o
 -10   4   0        164.60        193.53        13.09 o
  -9   4   0         91.55         85.81         7.11 o
  -9   4   0         53.07         64.65         5.05 o
  -8   4   0        119.89        128.74         8.59 o
  -8   4   0         69.50         65.31         5.40 o
  -7   4   0         19.59         23.50         2.91 o
  -7   4   0         33.79         34.56         3.52 o
  -6   4   0        275.48        289.27        16.06 o
  -6   4   0        475.22        498.48        26.48 o
  -5   4   0        284.97        311.29        14.08 o
  -5   4   0        165.19        155.91         9.08 o
  -4   4   0       2521.32       2827.60       146.37 o
  -4   4   0        535.00        523.50        25.48 o
  -4   4   0        922.91        966.10       102.45 o
  -3   4   0         91.86         95.68         5.20 o
  -3   4   0        158.47        156.63         8.38 o
  -2   4   0        238.81        187.49        21.66 o
  -2   4   0        138.44        107.94         6.93 o
  -1   4   0        186.47        189.06        10.14 o
  -1   4   0        790.75        733.04        33.46 o
   0   4   0       1901.87       1986.23       137.68 o
   0   4   0       3280.87       3508.19       156.76 o
   1   4   0        182.50        189.56         9.26 o
   1   4   0        314.83        285.55        14.90 o
   2   4   0        140.55        116.11         7.15 o
   2   4   0        380.90        340.96        37.28 o
   2   4   0        242.46        222.77        12.27 o
   3   4   0         86.50        104.60         6.76 o
   3   4   0        149.21        182.37        10.44 o
   4   4   0        539.02        528.85        28.13 o
   4   4   0        929.85        974.14        51.67 o
   5   4   0        282.85        297.89        14.75 o
   5   4   0        163.97        156.95         8.32 o
   6   4   0        479.50        475.80        31.12 o
   6   4   0        277.96        313.99        16.98 o
   7   4   0         19.40         18.20         2.52 o
   7   4   0         33.47         27.59         4.91 o
   8   4   0        119.54        134.43        12.08 o
   8   4   0         69.30         75.86         6.19 o
   9   4   0         53.13         54.92         5.28 o
   9   4   0         91.65         77.99        11.26 o
  10   4   0        166.54        158.18        10.07 o
  10   4   0        287.30        357.74        32.75 o
  11   4   0         14.03         16.56         3.95 o
  11   4   0         24.20         44.72         9.87 o
  12   4   0          8.82         11.26         4.59 o
  12   4   0         15.21          6.43         7.42 o
  13   4   0          2.40          5.90         5.20 o
  13   4   0          4.15         17.76        12.75 o
  14   4   0         33.00         43.07         8.28 o
 -13   5   0         46.30         48.43        11.09 o
 -13   5   0         26.84         16.44        13.21 o
 -12   5   0         35.44         39.69         8.25 o
 -12   5   0         20.55         27.76        12.58 o
 -11   5   0         93.83         94.64         8.40 o
 -11   5   0         54.39         64.38         7.45 o
 -10   5   0          7.39          7.12         3.12 o
 -10   5   0         12.75         17.07         4.91 o
  -9   5   0         45.92         50.43         6.06 o
  -9   5   0         79.21         69.56         7.50 o
  -8   5   0         40.40         52.00         4.49 o
  -8   5   0         69.69         60.05         5.61 o
  -7   5   0        269.33        294.22        16.75 o
  -7   5   0        464.62        399.18        26.13 o
  -6   5   0         76.65         82.20         7.97 o
  -6   5   0        132.23        148.75        10.25 o
  -5   5   0         17.95         24.05         3.32 o
  -5   5   0         10.41         11.05         2.37 o
  -4   5   0         40.39         49.81         4.10 o
  -4   5   0        191.19        183.62        13.43 o
  -4   5   0         69.67         74.50         8.65 o
  -3   5   0        502.14        545.29        28.21 o
  -3   5   0        866.22        875.92        37.22 o
  -2   5   0        173.56        171.67         9.52 o
  -2   5   0        299.41        322.58        15.54 o
  -1   5   0        523.67        478.57        25.21 o
  -1   5   0        303.56        196.26        15.75 o
  -1   5   0        782.34        850.77        87.30 o
   0   5   0         34.51         28.39         2.57 o
   0   5   0         59.52         56.55         3.60 o
   1   5   0        528.29        562.44        26.18 o
   1   5   0        306.24        306.06        18.64 o
   2   5   0        172.59        190.90         9.72 o
   2   5   0        297.73        308.58        14.88 o
   3   5   0        502.88        567.99        29.53 o
   3   5   0        867.51        924.93        42.14 o
   4   5   0         63.90         76.54         4.95 o
   4   5   0         37.04         44.02         4.39 o
   5   5   0         20.50         15.65         3.49 o
   5   5   0         11.89         13.69         2.81 o
   6   5   0        127.51        122.32        10.44 o
   6   5   0         73.91         71.26         7.04 o
   7   5   0        271.98        299.42        16.73 o
   7   5   0        469.19        540.42        45.24 o
   8   5   0         39.78         42.79         5.98 o
   8   5   0         68.62         77.90        11.51 o
   9   5   0         46.19         45.07         6.02 o
   9   5   0         79.68         77.57        12.38 o
  10   5   0         14.15         20.93         8.30 o
  10   5   0          8.20         13.18         4.49 o
  11   5   0         93.43        124.56        17.45 o
  11   5   0         54.16         58.81         7.26 o
  12   5   0         35.17         53.47        11.74 o
  12   5   0         20.39         28.60         6.15 o
  13   5   0         27.04         16.09         8.87 o
  13   5   0         46.65         50.32        10.87 o
 -12   6   0          7.26          4.91         6.61 o
 -12   6   0          4.21          8.95         5.59 o
 -11   6   0         16.97         19.39         5.58 o
 -11   6   0          9.84         27.83        14.00 o
 -10   6   0         83.35         86.92        10.62 o
 -10   6   0        143.79        123.52        10.86 o
  -9   6   0         68.76         59.46         7.33 o
  -9   6   0         39.86         34.37         5.71 o
  -8   6   0         65.84         51.88         6.00 o
  -8   6   0         38.17         39.39         5.17 o
  -7   6   0         73.00         60.08         6.36 o
  -7   6   0         42.32         38.31         4.90 o
  -6   6   0        359.09        389.19        26.11 o
  -6   6   0        173.23        172.06        11.81 o
  -6   6   0        298.83        331.53        40.06 o
  -5   6   0        168.90        167.99        10.09 o
  -5   6   0        291.36        291.77        15.49 o
  -4   6   0        285.94        265.50        13.30 o
  -4   6   0        493.27        487.85        26.98 o
  -3   6   0         36.31         38.58         3.39 o
  -3   6   0        307.65        285.05        16.51 o
  -2   6   0         56.04         68.22         4.80 o
  -2   6   0         96.68         93.39         6.16 o
  -1   6   0        111.26        102.26         6.65 o
  -1   6   0        191.94        178.14         9.50 o
   0   6   0        350.10        330.25        24.58 o
   0   6   0        552.84        571.97        36.20 o
   1   6   0        111.55        112.88         7.42 o
   1   6   0        192.42        194.06        10.14 o
   2   6   0         97.31         91.21         5.92 o
   2   6   0         56.41         70.61         5.63 o
   3   6   0         64.65         60.19         4.33 o
   3   6   0         37.48         36.44         4.78 o
   4   6   0        490.49        498.97        26.58 o
   4   6   0        284.33        293.57        19.10 o
   5   6   0        169.22        162.18        10.58 o
   5   6   0        291.91        310.69        15.22 o
   6   6   0        301.02        298.38        14.90 o
   6   6   0        174.50        205.94        14.46 o
   7   6   0         44.34         48.65         6.29 o
   7   6   0         76.48         89.75         7.89 o
   8   6   0         37.24         39.27         5.10 o
   8   6   0         64.25         62.00        11.41 o
   9   6   0         69.33         80.15        13.13 o
   9   6   0         40.19         29.23         5.95 o
  10   6   0         84.59        124.88        12.40 o
  10   6   0        145.93        137.59        18.06 o
  11   6   0         16.80         30.26        10.27 o
  11   6   0          9.74          0.53         4.70 o
  12   6   0          4.62         10.67         5.56 o
  12   6   0          7.97          8.76        10.00 o
 -11   7   0         18.21         14.54         5.82 o
 -11   7   0         31.42         20.33         8.10 o
 -10   7   0         21.19         24.49         5.93 o
 -10   7   0         12.29          3.94         5.52 o
  -9   7   0         31.43         37.09         6.15 o
  -9   7   0         18.22         29.71         6.39 o
  -8   7   0         94.56         76.21         7.57 o
  -8   7   0         54.81         59.38         5.44 o
  -7   7   0        128.35         97.69         9.26 o
  -7   7   0         74.40         86.16         6.49 o
  -6   7   0         88.59         79.69         6.39 o
  -6   7   0        476.58        446.65        29.54 o
  -5   7   0          3.73          2.80         2.25 o
  -5   7   0          6.43          1.27         2.99 o
  -4   7   0         34.05         31.40         3.31 o
  -4   7   0         58.74         45.18         5.21 o
  -3   7   0        191.61        189.30        10.23 o
  -3   7   0        464.66        468.31        26.02 o
  -2   7   0         68.68         72.44         5.30 o
  -2   7   0        118.48        123.09         7.80 o
  -1   7   0        314.27        291.39        16.63 o
  -1   7   0        182.18        194.19        12.94 o
   0   7   0         44.89         46.98         5.38 o
   0   7   0         77.44         78.94         8.65 o
   0   7   0        148.35        136.68        14.25 o
   1   7   0        314.97        347.32        18.62 o
   1   7   0        182.58        200.41        13.48 o
   2   7   0         70.25         81.80         6.42 o
   2   7   0        121.18        109.42         7.19 o
   3   7   0        190.28        210.48        14.70 o
   3   7   0        328.25        328.15        16.31 o
   4   7   0         54.83         56.75         5.36 o
   4   7   0         31.78         40.29         5.45 o
   5   7   0          5.94          4.67         2.46 o
   5   7   0          3.44          3.02         3.12 o
   6   7   0        145.10        142.02         9.36 o
   6   7   0         84.11         83.79         8.71 o
   7   7   0        131.76        145.46         8.56 o
   7   7   0         76.38         67.60         7.68 o
   8   7   0         94.27         94.01         9.24 o
   8   7   0         54.65         44.30         6.88 o
   9   7   0         30.89         26.76         8.81 o
   9   7   0         17.91         14.81         6.30 o
  10   7   0         14.52         10.67         4.61 o
  10   7   0         25.05         29.36        10.14 o
  11   7   0         31.01         19.57        10.41 o
  11   7   0         17.97         25.07         7.00 o
 -10   8   0         55.42         30.27        11.72 o
 -10   8   0         32.13         33.44         5.65 o
  -9   8   0         21.69         19.97         4.60 o
  -9   8   0         37.42         34.57         9.11 o
  -8   8   0         19.62         24.34         3.82 o
  -8   8   0         33.84         18.72         5.39 o
  -7   8   0         37.04         42.80         4.60 o
  -7   8   0         63.89         57.85         7.37 o
  -6   8   0        111.85         93.90         9.77 o
  -6   8   0         64.84         59.83         5.47 o
  -5   8   0        105.52        104.13         7.97 o
  -5   8   0        206.01        209.41        14.14 o
  -4   8   0         96.21        123.68         9.60 o
  -4   8   0        165.96        138.50        10.52 o
  -3   8   0         17.00         23.41         3.44 o
  -3   8   0         29.32         30.69         5.54 o
  -2   8   0          8.25         15.62         2.84 o
  -2   8   0         62.12         54.72         8.06 o
  -1   8   0        131.84        109.74         8.60 o
   0   8   0        108.71        104.23         9.13 o
   0   8   0         63.02         71.03         6.95 o
   1   8   0         76.28         88.31         7.50 o
   1   8   0        131.58        140.92        10.76 o
   2   8   0         12.68         12.44         2.99 o
   2   8   0          7.35          5.83         3.71 o
   3   8   0         20.41         18.59         4.74 o
   3   8   0         35.20         34.31         4.19 o
   4   8   0        161.88        180.07        11.73 o
   4   8   0         93.84        120.96         9.69 o
   5   8   0        182.70        188.99        12.07 o
   5   8   0        105.91        119.56         9.90 o
   6   8   0        111.19        109.79         8.23 o
   6   8   0         64.46         80.50         9.10 o
   7   8   0         67.84         74.17         6.51 o
   7   8   0         39.33         38.78         6.42 o
   8   8   0         33.06         37.61         5.29 o
   8   8   0         19.16         26.69         5.77 o
   9   8   0         22.03         34.43         8.45 o
   9   8   0         38.01         28.75         5.76 o
  10   8   0         32.71         34.51        11.44 o
  10   8   0         56.43         49.97        17.43 o
  -8   9   0         72.12         44.06        12.97 o
  -8   9   0         41.81         44.44         6.48 o
  -8   9   0         80.43        100.89        21.25 o
  -7   9   0         14.52         12.01         3.77 o
  -7   9   0         25.04         21.43         5.91 o
  -6   9   0         98.07         72.15         8.73 o
  -6   9   0         56.85         47.98         5.77 o
  -5   9   0         14.75         25.62         4.23 o
  -5   9   0         86.17         80.84        11.84 o
  -4   9   0         23.46         25.90         4.26 o
  -4   9   0         40.47         24.62         5.87 o
  -3   9   0         99.37         66.74         8.59 o
  -3   9   0         57.60         66.37         6.50 o
  -2   9   0         36.01         56.35         9.02 o
  -2   9   0        176.98        168.89        14.33 o
  -1   9   0        145.36        145.71        15.55 o
   0   9   0         38.15         34.55         5.39 o
   0   9   0         65.81         68.42         7.43 o
   1   9   0        145.82        163.51        11.60 o
   1   9   0         84.53         97.87        11.86 o
   2   9   0         62.02         55.76         6.10 o
   2   9   0         35.95         44.05         6.54 o
   3   9   0         98.27         96.69         8.21 o
   3   9   0         56.97         59.00         7.75 o
   4   9   0         36.47         39.61         5.56 o
   4   9   0         21.14         26.32         5.65 o
   5   9   0         14.02         20.54         5.81 o
   5   9   0         24.19         30.44         4.84 o
   6   9   0         91.18         86.68         7.76 o
   6   9   0         52.86         66.90         8.51 o
   7   9   0         15.13         11.82         5.51 o
   7   9   0         26.10         27.98         5.32 o
   8   9   0         42.36         42.55         8.36 o
   8   9   0         73.07         67.23         7.99 o
  -6  10   0         13.66         17.41         5.25 o
  -6  10   0         23.57         16.36         9.65 o
  -5  10   0         47.48         72.48        11.04 o
  -5  10   0         81.90         49.79         9.92 o
  -4  10   0        104.08         87.96        11.38 o
  -4  10   0         23.14         11.65         6.29 o
  -3  10   0         13.78         11.70         5.64 o
  -3  10   0          7.99          2.38         4.17 o
  -2  10   0          0.99          7.70         5.69 o
  -1  10   0         52.95         49.25         6.20 o
  -1  10   0        105.90        104.50        21.38 o
  -1  10   0         91.34         77.09        15.38 o
   0  10   0         41.56         42.36         6.11 o
   0  10   0         71.70         70.66         8.40 o
   1  10   0         51.42         58.05         9.65 o
   1  10   0         88.71         79.00         8.12 o
   2  10   0          0.31          1.10         5.43 o
   2  10   0          0.53          7.46         4.43 o
   3  10   0         16.79         14.25         6.93 o
   3  10   0          9.73          4.56         5.18 o
   4  10   0         22.11         35.58         7.07 o
   4  10   0         38.14         42.69         8.36 o
   5  10   0         47.25         50.02         9.96 o
   5  10   0         81.50         82.98         9.62 o
   6  10   0         13.28          5.14         8.24 o
   6  10   0         22.91         21.28         6.16 o
  -6 -10   1          9.41         11.10         8.08 o
  -6 -10   1         16.23         22.52         6.31 o
  -5 -10   1         31.30         41.40         7.56 o
  -5 -10   1         18.14         15.89         7.07 o
  -4 -10   1         76.03         86.63        12.25 o
  -4 -10   1         44.07         56.77         8.29 o
  -3 -10   1         52.78         56.94         7.96 o
  -3 -10   1         30.59         35.85         6.73 o
  -2 -10   1         46.70         49.80         7.88 o
  -2 -10   1         26.74         29.04         7.18 o
  -1 -10   1         60.85         61.75         6.93 o
   0 -10   1         38.22         37.73         6.21 o
   0 -10   1         65.93         58.86         7.08 o
   1 -10   1         41.07         39.82         6.73 o
   1 -10   1        106.13        109.65        13.93 o
   2 -10   1         55.12         46.26         8.81 o
   2 -10   1         31.95         22.94         5.50 o
   3 -10   1          4.95         16.59         4.60 o
   3 -10   1          8.54          4.01         5.21 o
   4 -10   1         81.20         89.78        13.69 o
   4 -10   1         47.07         68.82         9.65 o
   5 -10   1         13.22         19.13         7.43 o
   5 -10   1          7.67         12.90         6.45 o
  -9  -9   1          8.73         11.36         8.57 o
  -8  -9   1         15.26         15.29         4.98 o
  -8  -9   1          8.84         14.97         5.60 o
  -7  -9   1         53.04         46.98         5.81 o
  -7  -9   1         30.74         32.58         6.19 o
  -6  -9   1         44.45         56.31         7.91 o
  -6  -9   1         76.67         77.98         8.55 o
  -5  -9   1         21.25         23.46         4.55 o
  -5  -9   1         12.32         10.10         4.94 o
  -4  -9   1         13.74          3.03         8.68 o
  -4  -9   1          8.70         13.46         4.81 o
  -4  -9   1          5.04          4.48         4.22 o
  -3  -9   1         32.70         35.69         6.55 o
  -3  -9   1         56.41         57.39         6.24 o
  -2  -9   1         73.67         96.42        12.63 o
  -2  -9   1        127.08        121.54        15.01 o
  -2  -9   1        163.10        166.50        16.02 o
  -1  -9   1        128.60        160.82        23.59 o
  -1  -9   1        306.10        331.65        20.13 o
   0  -9   1          0.45          4.20         3.43 o
   0  -9   1          0.77          0.49         3.57 o
   1  -9   1        159.66        169.16        24.18 o
   1  -9   1         31.07         34.22        10.76 o
   1  -9   1         18.01         26.14         4.67 o
   2  -9   1         32.13         35.31         4.97 o
   2  -9   1         55.43         44.83         8.80 o
   2  -9   1        129.10        139.91        21.28 o
   3  -9   1        205.03        173.10        14.73 o
   3  -9   1        118.85        140.72        10.66 o
   4  -9   1         71.54         62.24         8.43 o
   4  -9   1         41.47         48.08         6.96 o
   5  -9   1         52.06         62.37         6.64 o
   5  -9   1         89.81         53.26         9.37 o
   6  -9   1         14.22         11.10         5.19 o
   6  -9   1          8.24          7.60         3.70 o
   7  -9   1         38.12         27.83         6.21 o
   7  -9   1         22.10         21.15         5.41 o
   8  -9   1         34.61         43.29         6.21 o
   8  -9   1         59.70         52.17         9.62 o
 -10  -8   1         33.07         44.34         9.64 o
 -10  -8   1         57.05         68.03        13.54 o
  -9  -8   1         38.21         38.71         5.30 o
  -9  -8   1         22.15         13.63         6.78 o
  -8  -8   1         24.23         27.76         5.90 o
  -8  -8   1         41.79         42.50         7.19 o
  -7  -8   1          9.77          9.72         4.56 o
  -7  -8   1         16.86         24.77         3.90 o
  -6  -8   1         13.17         20.51         3.41 o
  -6  -8   1          7.64          7.52         4.36 o
  -5  -8   1         50.49         53.43         5.31 o
  -5  -8   1         29.27         32.91         4.97 o
  -4  -8   1         71.64         63.79         6.39 o
  -4  -8   1        195.23        186.64        12.21 o
  -3  -8   1        231.65        251.93        13.35 o
  -3  -8   1        134.29        161.40        13.47 o
  -2  -8   1         75.95         69.71         5.88 o
  -2  -8   1         44.03         42.41        10.57 o
  -1  -8   1        109.35        123.78         9.27 o
  -1  -8   1        265.06        274.32        17.99 o
   0  -8   1        157.19        154.86        12.04 o
   0  -8   1         91.12        107.60         9.01 o
   1  -8   1        336.63        349.77        20.10 o
   1  -8   1        195.14        220.68        14.84 o
   2  -8   1         72.88         75.39         6.66 o
   2  -8   1        125.73        134.34        20.89 o
   2  -8   1        169.75        164.54        17.09 o
   3  -8   1          4.63          8.52         2.59 o
   3  -8   1          7.99         10.25         4.31 o
   4  -8   1        165.53        157.34        11.35 o
   4  -8   1         95.95        107.82         7.43 o
   5  -8   1        134.71         84.77        10.36 o
   5  -8   1         78.09         82.25         7.10 o
   6  -8   1         44.78         49.47         5.21 o
   6  -8   1         77.24         72.73         8.69 o
   7  -8   1         42.57         31.72         6.40 o
   7  -8   1         24.68         23.68         4.04 o
   8  -8   1         16.51         24.88         3.92 o
   8  -8   1         28.47         24.86         6.15 o
   9  -8   1         14.96         -1.86         6.26 o
   9  -8   1          8.67          7.02         3.96 o
  10  -8   1         39.26         32.95         5.64 o
  10  -8   1         67.73         65.87        21.47 o
 -12  -7   1         17.81         10.34        12.39 o
 -11  -7   1         36.28         37.68        11.39 o
 -11  -7   1         21.03         18.51         7.01 o
 -10  -7   1          7.93          8.87         4.61 o
 -10  -7   1         13.68         21.75         9.57 o
  -9  -7   1          9.58         10.89         5.24 o
  -9  -7   1         16.52         10.45         7.84 o
  -8  -7   1         41.61         48.02         6.84 o
  -8  -7   1         71.77         82.77         8.61 o
  -7  -7   1         65.20         80.92         8.63 o
  -7  -7   1        112.47        112.07         7.14 o
  -6  -7   1        292.58        277.20        15.87 o
  -6  -7   1        169.61        176.22        13.67 o
  -5  -7   1         17.60         19.66         3.79 o
  -5  -7   1         30.37         39.76         4.20 o
  -4  -7   1         11.55          9.62         3.08 o
  -4  -7   1         19.92         14.96         3.13 o
  -4  -7   1         31.46         28.49        17.35 o
  -3  -7   1         77.56         96.03        10.80 o
  -3  -7   1         44.96         44.33         5.08 o
  -3  -7   1        122.52        104.30         8.82 o
  -2  -7   1        213.00        223.31        11.78 o
  -2  -7   1        367.44        393.82        19.23 o
  -1  -7   1        243.22        238.26        13.68 o
  -1  -7   1        419.57        428.75        26.35 o
  -1  -7   1        601.75        690.54        72.47 o
   0  -7   1         70.91         95.27         9.72 o
   0  -7   1        122.32        141.06        10.50 o
   0  -7   1        167.21        198.70        25.88 o
   1  -7   1         68.44         78.77         6.65 o
   1  -7   1         39.68         37.25         4.03 o
   2  -7   1        166.63        179.96         9.75 o
   2  -7   1        287.45        269.67        15.96 o
   3  -7   1        380.13        403.16        23.00 o
   3  -7   1        220.35        225.60        11.98 o
   4  -7   1         88.01         94.62         6.37 o
   4  -7   1        151.83        127.74         9.54 o
   5  -7   1        134.00        123.05         9.50 o
   5  -7   1         77.68         86.64         6.98 o
   6  -7   1         45.01         40.73         6.07 o
   6  -7   1         26.09         25.19         3.59 o
   7  -7   1         48.68         61.64         6.60 o
   7  -7   1         83.98         88.97         9.50 o
   8  -7   1        272.63        212.37        16.39 o
   8  -7   1        158.04        174.02        13.06 o
   9  -7   1         17.05          7.36         5.03 o
   9  -7   1          9.88         14.69         5.64 o
  10  -7   1          4.05          5.22         5.68 o
  10  -7   1          2.35          6.15         4.54 o
  11  -7   1          7.01          8.55         7.46 o
  11  -7   1         12.09         11.91         7.24 o
 -13  -6   1         26.33         26.78        17.71 o
 -12  -6   1          6.09         14.22         9.23 o
 -12  -6   1          3.53          5.79         5.81 o
 -11  -6   1          8.54         13.90         5.16 o
 -11  -6   1         14.74         15.65         8.85 o
 -10  -6   1         54.43         67.17        12.08 o
 -10  -6   1         31.55         28.86         5.74 o
  -9  -6   1        130.33        150.06        18.21 o
  -9  -6   1         75.55         91.68         9.89 o
  -8  -6   1         51.99         47.37         5.63 o
  -8  -6   1         89.69         96.72        13.49 o
  -7  -6   1          8.35          6.22         3.03 o
  -7  -6   1         14.41         17.26         2.65 o
  -6  -6   1          9.24          6.99         2.89 o
  -6  -6   1         15.94         27.75        10.43 o
  -6  -6   1         25.11         29.83         6.56 o
  -5  -6   1        123.88        120.26         7.10 o
  -5  -6   1         71.81         89.68         6.60 o
  -4  -6   1        229.05        231.32        11.75 o
  -4  -6   1        132.77        159.76        10.38 o
  -3  -6   1        408.89        436.52        24.09 o
  -3  -6   1       1114.26       1055.39        48.34 o
  -2  -6   1         97.16        126.59         7.40 o
  -2  -6   1        167.61        167.19         9.02 o
  -1  -6   1        236.31        199.85        10.28 o
  -1  -6   1        407.65        409.42        21.54 o
   0  -6   1        552.68        601.47        31.08 o
   0  -6   1        202.74        221.72        17.03 o
   1  -6   1        549.26        562.05        26.32 o
   1  -6   1        947.51       1024.71        51.70 o
   2  -6   1         95.62         96.73         6.48 o
   2  -6   1        164.95        158.57         8.88 o
   3  -6   1         13.72         16.86         2.32 o
   3  -6   1         23.67         24.36         3.76 o
   4  -6   1        120.46        132.30         9.26 o
   4  -6   1         69.83         62.81         4.57 o
   5  -6   1        670.27        697.85        33.86 o
   5  -6   1        388.55        427.75        27.72 o
   6  -6   1        119.81        116.30         9.03 o
   6  -6   1         69.45         64.57         6.81 o
   7  -6   1        146.18        148.91        10.92 o
   7  -6   1         84.74         88.55         8.18 o
   8  -6   1         32.45         14.18         4.17 o
   8  -6   1         18.81         19.05         3.80 o
   9  -6   1         46.08         40.71         6.34 o
   9  -6   1         26.71         33.86         4.60 o
  10  -6   1         68.69         57.80         7.61 o
  10  -6   1         39.82         46.36         5.57 o
  11  -6   1         45.03         49.60         6.51 o
  11  -6   1         77.68         72.24         9.09 o
  12  -6   1          7.05          2.01         3.74 o
  12  -6   1         12.16         16.23         8.85 o
 -13  -5   1         11.77          1.78         7.49 o
 -13  -5   1         20.30         22.83         9.62 o
 -12  -5   1         38.02         36.08         6.30 o
 -12  -5   1         65.58         88.97        15.12 o
 -11  -5   1         33.87         49.40        11.74 o
 -11  -5   1         19.64         22.48         5.24 o
 -10  -5   1         25.86         37.65         9.72 o
 -10  -5   1         14.99         13.09         4.64 o
  -9  -5   1         17.18         18.27         5.31 o
  -9  -5   1          9.96          9.41         3.87 o
  -8  -5   1        173.94        180.46        15.01 o
  -8  -5   1        100.83        125.00         9.37 o
  -7  -5   1        256.58        320.44        22.24 o
  -7  -5   1        148.73        136.70         9.33 o
  -6  -5   1        386.23        406.97        22.71 o
  -6  -5   1        666.28        672.66        31.98 o
  -5  -5   1         18.32         26.21         3.32 o
  -5  -5   1         31.60         29.08         3.25 o
  -4  -5   1         39.24         41.98         3.43 o
  -4  -5   1         22.75         26.28         3.24 o
  -3  -5   1        237.07        247.22        13.06 o
  -3  -5   1        137.43        129.97         7.28 o
  -3  -5   1        374.50        437.66        52.37 o
  -2  -5   1        890.69        914.20        41.78 o
  -2  -5   1       1536.50       1723.42        77.99 o
  -1  -5   1        446.23        370.74        19.29 o
  -1  -5   1        258.68        231.80        12.94 o
   0  -5   1        678.31        705.34        32.03 o
   0  -5   1        393.21        396.53        18.27 o
   1  -5   1         54.45         50.48         3.57 o
   1  -5   1         93.94         77.56         5.55 o
   2  -5   1        967.27       1009.87        45.93 o
   2  -5   1        560.71        525.29        26.98 o
   3  -5   1        188.61        186.95        10.78 o
   3  -5   1        325.36        310.26        17.37 o
   4  -5   1        173.63        171.31        10.45 o
   4  -5   1        299.53        300.66        15.43 o
   5  -5   1         94.94         84.82         6.24 o
   5  -5   1         55.03         68.84         8.62 o
   6  -5   1         96.13         87.35         7.14 o
   6  -5   1         55.73         67.80         5.20 o
   7  -5   1         75.29         69.02         5.48 o
   7  -5   1        129.87        112.52         8.66 o
   8  -5   1        378.31        416.16        20.39 o
   8  -5   1        652.62        589.65        39.45 o
   9  -5   1          4.33          6.01         2.23 o
   9  -5   1          7.48         11.57         4.55 o
  10  -5   1         19.25         16.44         5.35 o
  10  -5   1         11.16         18.27         3.22 o
  11  -5   1         14.17         12.43         5.07 o
  11  -5   1          8.22          1.31         3.24 o
  12  -5   1         92.94         72.46        12.92 o
  12  -5   1         53.87         40.09         6.13 o
  13  -5   1          5.82          5.26         5.52 o
  13  -5   1         10.05          4.95         8.91 o
 -14  -4   1         14.18         23.62         6.47 o
 -14  -4   1         24.47         56.04        18.78 o
 -13  -4   1         89.22         82.54        12.70 o
 -13  -4   1         51.72         54.30         7.38 o
 -12  -4   1          5.15          6.76         6.90 o
 -12  -4   1          2.99          0.09         3.88 o
 -11  -4   1         22.93         27.79         4.55 o
 -11  -4   1         39.55         42.42         9.75 o
 -10  -4   1         28.40         25.71         8.37 o
 -10  -4   1         16.46         17.70         3.81 o
  -9  -4   1        196.95        226.20        12.75 o
  -9  -4   1        339.76        416.63        28.35 o
  -8  -4   1         90.48         98.53         6.16 o
  -8  -4   1        156.09        141.02        12.29 o
  -7  -4   1         30.88         34.56         3.25 o
  -7  -4   1         53.28         57.11         6.94 o
  -6  -4   1         17.54         25.18         3.29 o
  -6  -4   1         30.25         56.19         6.44 o
  -5  -4   1        408.24        491.77        23.05 o
  -5  -4   1        903.81        927.93        56.57 o
  -4  -4   1        351.83        393.52        17.04 o
  -4  -4   1        203.95        213.22        12.16 o
  -3  -4   1        880.08       1012.55        52.38 o
  -3  -4   1       1518.20       1579.75        80.22 o
  -2  -4   1        884.48       1000.49        59.41 o
  -2  -4   1       2410.29       2642.38       133.44 o
  -2  -4   1       1525.80       1612.71       120.18 o
  -1  -4   1        809.20        737.47        37.10 o
   0  -4   1        353.83        381.23        16.38 o
   0  -4   1        610.37        685.13        34.83 o
   1  -4   1       1600.79       1891.53        84.94 o
   1  -4   1        927.96       1056.49        53.15 o
   2  -4   1        129.94        124.25         7.73 o
   2  -4   1         75.32         77.87         5.04 o
   3  -4   1        103.90        110.87         7.39 o
   3  -4   1         60.23         73.06         4.49 o
   4  -4   1         48.36         50.24         4.40 o
   4  -4   1         28.04         22.81         2.00 o
   5  -4   1       1578.90       1539.48        64.52 o
   5  -4   1        915.27        877.08        37.17 o
   6  -4   1         79.24         82.25         5.14 o
   6  -4   1        136.70        142.85         8.29 o
   7  -4   1        189.52        181.98         9.75 o
   7  -4   1        326.94        330.02        16.52 o
   8  -4   1         10.01         11.35         1.99 o
   8  -4   1         17.27         12.78         3.29 o
   9  -4   1        119.87        124.58         6.91 o
   9  -4   1        206.79        176.28        10.92 o
  10  -4   1         15.00         13.94         2.70 o
  10  -4   1         25.87         26.47         4.68 o
  11  -4   1        178.78        143.97        11.43 o
  11  -4   1        103.64        123.58         9.01 o
  12  -4   1          3.59          5.56         4.64 o
  12  -4   1          2.08          4.83         3.41 o
  13  -4   1         14.34         11.24         5.73 o
  13  -4   1         24.74         28.10         7.07 o
 -14  -3   1          3.52         14.52         9.08 o
 -14  -3   1          2.04          8.91         5.10 o
 -13  -3   1         23.56         24.17         8.77 o
 -13  -3   1         13.66         17.78         4.75 o
 -12  -3   1         87.29         95.60         8.74 o
 -12  -3   1        150.57        161.60        18.13 o
 -11  -3   1         12.03         14.66         3.89 o
 -11  -3   1         20.75         24.14         6.00 o
 -10  -3   1         83.41        106.83         9.29 o
 -10  -3   1         48.35         52.82         5.08 o
  -9  -3   1          9.96         13.87         3.94 o
  -9  -3   1          5.78          1.41         2.33 o
  -8  -3   1        169.18        165.24         8.21 o
  -8  -3   1        291.85        286.86        17.65 o
  -7  -3   1        193.73        203.60         8.72 o
  -7  -3   1        334.19        375.15        21.96 o
  -6  -3   1        496.53        501.38        21.11 o
  -6  -3   1        856.54        880.23        55.43 o
  -5  -3   1       1014.04        984.41        61.46 o
  -5  -3   1          8.45          5.84         1.55 o
  -4  -3   1         64.26         64.12         4.70 o
  -4  -3   1        110.86        119.16         6.31 o
  -3  -3   1        705.09        761.37        35.36 o
  -3  -3   1        408.73        411.42        21.72 o
  -2  -3   1       4517.22       5529.72       281.17 o
  -2  -3   1       7792.54       9217.23       534.99 o
  -2  -3   1      12309.76      14661.79      1591.85 o
  -1  -3   1         65.83         68.52         4.49 o
  -1  -3   1        113.56        118.99         8.05 o
   0  -3   1        885.41        894.85        47.04 o
   0  -3   1       1527.40       1634.50        97.02 o
   1  -3   1         73.43         60.90         4.26 o
   1  -3   1         42.56         34.09         3.14 o
   2  -3   1       1288.68       1414.53        80.60 o
   2  -3   1       2223.06       2410.80       123.27 o
   3  -3   1         44.67         41.92         2.52 o
   3  -3   1         77.05         72.68         5.20 o
   4  -3   1        265.15        279.59        14.77 o
   4  -3   1        457.41        481.96        25.75 o
   5  -3   1         23.91         65.86         5.44 o
   5  -3   1         41.25         41.51         3.22 o
   6  -3   1        172.50        155.11         7.59 o
   6  -3   1        100.00         89.95         5.80 o
   7  -3   1         99.91         97.78         4.82 o
   7  -3   1         57.92         48.56         3.83 o
   8  -3   1        481.59        470.94        21.15 o
   8  -3   1        830.78        779.41        37.43 o
   9  -3   1          0.93          1.30         2.65 o
   9  -3   1          0.54          3.21         1.79 o
  10  -3   1         30.57         25.48         4.31 o
  10  -3   1         17.72         20.57         3.03 o
  11  -3   1          5.09         10.06         3.26 o
  11  -3   1          8.78         10.72         4.22 o
  12  -3   1        136.48        150.97        11.87 o
  12  -3   1         79.12         80.55         7.59 o
  13  -3   1          0.43          0.77         5.25 o
  13  -3   1          0.25          7.58         4.88 o
  14  -3   1         12.23         14.57         6.12 o
  14  -3   1         21.10         15.96         6.83 o
 -15  -2   1         22.58         21.99         6.31 o
 -15  -2   1         13.09          3.98         6.85 o
 -14  -2   1         16.68         24.55         9.47 o
 -14  -2   1          9.67         29.20         7.59 o
 -13  -2   1        154.82        152.24        19.13 o
 -13  -2   1         89.74        104.74         8.92 o
 -12  -2   1          2.90          3.48         6.76 o
 -12  -2   1          1.68          3.33         3.21 o
 -11  -2   1         60.03         62.37         6.12 o
 -11  -2   1        103.56        113.91        14.81 o
 -10  -2   1          6.85          6.56         3.52 o
 -10  -2   1          3.97          6.80         2.57 o
  -9  -2   1        632.18        595.94        34.01 o
  -9  -2   1        366.46        363.77        18.31 o
  -8  -2   1         64.03         70.49         4.43 o
  -8  -2   1        110.46        123.99        11.36 o
  -7  -2   1        137.15        112.09         6.10 o
  -7  -2   1        645.99        694.42        44.35 o
  -7  -2   1        236.59        236.23        30.18 o
  -6  -2   1         28.43         28.73         3.55 o
  -6  -2   1         16.48         20.74         1.72 o
  -5  -2   1       1716.30       1713.57        65.27 o
  -5  -2   1       2960.73       3086.59       165.69 o
  -4  -2   1       1839.68       1968.89       105.71 o
  -4  -2   1        130.56        139.96         9.07 o
  -3  -2   1       1137.64       1258.74        74.80 o
  -3  -2   1       1962.51       2096.65       128.64 o
  -2  -2   1       4217.48       4892.09       257.03 o
  -2  -2   1       2444.81       2125.55       220.40 o
  -1  -2   1        693.69        711.28        43.73 o
  -1  -2   1       1196.67       1225.49       127.18 o
   0  -2   1        358.67        430.58        45.34 o
   0  -2   1        618.74        836.92        87.36 o
   1  -2   1        776.78        591.78        61.97 o
   1  -2   1       1340.01       1385.76       101.83 o
   2  -2   1         23.43         34.21         3.23 o
   2  -2   1         40.41         44.11         3.27 o
   3  -2   1        378.68        446.65        23.55 o
   3  -2   1        219.51        210.77        12.23 o
   4  -2   1        238.43        269.22        14.69 o
   4  -2   1        138.22        144.05         7.61 o
   5  -2   1       2203.58       2362.34        86.56 o
   5  -2   1       1277.39       1313.53        55.06 o
   6  -2   1         45.73         45.48         2.57 o
   6  -2   1         78.89         76.66         3.85 o
   7  -2   1        501.83        504.31        22.34 o
   7  -2   1        290.91        251.76        10.74 o
   8  -2   1         11.51         15.89         2.67 o
   8  -2   1          6.67          5.49         1.71 o
   9  -2   1        542.23        486.62        20.22 o
   9  -2   1        314.32        311.76        15.60 o
  10  -2   1          3.29         12.16         3.40 o
  10  -2   1          1.91          3.96         2.90 o
  11  -2   1        149.92        162.11        11.37 o
  11  -2   1        258.63        227.43        14.57 o
  12  -2   1          0.20         -3.03         3.70 o
  12  -2   1          0.11          3.25         3.39 o
  13  -2   1          7.37          4.91         3.72 o
  13  -2   1         12.71         22.63         6.06 o
  14  -2   1          0.47          7.03         7.06 o
  14  -2   1          0.27          0.97         6.24 o
 -15  -1   1          0.63         -2.69         5.24 o
 -15  -1   1          0.37          3.24         6.05 o
 -14  -1   1          5.70         10.49         5.21 o
 -14  -1   1          3.30          3.13         4.37 o
 -13  -1   1          2.86          4.12         3.96 o
 -13  -1   1          4.93          9.64         4.27 o
 -12  -1   1        259.21        254.80        15.30 o
 -12  -1   1        150.26        187.65        16.02 o
 -11  -1   1          2.18          8.56         2.77 o
 -11  -1   1          3.77          2.54         2.83 o
 -10  -1   1        185.15        188.37        10.72 o
 -10  -1   1        107.33        112.39         7.44 o
  -9  -1   1          2.95          7.57         2.05 o
  -9  -1   1          1.71          0.76         1.88 o
  -8  -1   1        195.72        188.83         8.43 o
  -8  -1   1        337.63        349.25        17.11 o
  -7  -1   1         46.99         46.18         2.92 o
  -7  -1   1         83.44         76.05         5.66 o
  -7  -1   1         81.06         92.98        14.34 o
  -6  -1   1        855.93        830.56        40.23 o
  -6  -1   1        496.17        456.48        18.45 o
  -5  -1   1          4.73          3.38         1.07 o
  -5  -1   1          8.16          4.86         1.82 o
  -4  -1   1        177.58        165.64         8.24 o
  -4  -1   1        400.50        443.71        28.02 o
  -4  -1   1        306.34        263.30        31.10 o
  -3  -1   1        304.38        302.70        19.18 o
  -3  -1   1        176.45        143.72        11.62 o
  -1  -1   1          5.90          9.12         1.97 o
  -1  -1   1         10.18         17.27         1.95 o
   0  -1   1        334.55        441.95        46.21 o
   0  -1   1        193.94        210.24        22.30 o
   1  -1   1          6.26          4.82         1.53 o
   1  -1   1         10.80         10.94         1.69 o
   2  -1   1       1773.29       1894.07       142.49 o
   2  -1   1       3059.05       3250.27       336.23 o
   3  -1   1          6.41          9.41         1.83 o
   3  -1   1          3.72          6.39         1.14 o
   4  -1   1        287.29        244.96        10.78 o
   4  -1   1        495.59        427.06        20.14 o
   5  -1   1          3.47          2.83         0.80 o
   5  -1   1          5.99          6.37         1.37 o
   6  -1   1        198.27        198.66        10.08 o
   6  -1   1        114.94        100.65         4.40 o
   7  -1   1          9.31         10.00         1.55 o
   7  -1   1         16.07         26.50         2.45 o
   8  -1   1        802.08        834.51        33.56 o
   8  -1   1        464.95        489.40        23.53 o
   9  -1   1          0.13         -1.55         2.18 o
   9  -1   1          0.23          2.21         2.14 o
  10  -1   1         18.48         20.07         3.59 o
  10  -1   1         31.88         29.81         3.82 o
  11  -1   1          0.73          1.15         3.11 o
  11  -1   1          1.25          2.75         3.25 o
  12  -1   1        143.98        167.56        13.66 o
  12  -1   1         83.47        102.85        10.03 o
  13  -1   1          0.04          4.02         4.15 o
  13  -1   1          0.06         -3.40         4.48 o
  14  -1   1         31.55         18.80         7.22 o
  14  -1   1         18.29          7.70         7.03 o
 -15   0   1         25.87         23.82         7.06 o
 -15   0   1         14.99          6.50         6.17 o
 -13   0   1        114.64         90.81         9.34 o
 -13   0   1        197.77        193.52        12.72 o
 -11   0   1        152.00        183.61        13.92 o
 -11   0   1         88.11         77.38         6.39 o
  -9   0   1        811.08        759.34        36.47 o
  -9   0   1        470.17        449.09        27.29 o
  -7   0   1        215.39        217.93         9.97 o
  -7   0   1        371.57        410.27        16.39 o
  -5   0   1       2928.41       3049.61       142.08 o
  -5   0   1       5051.72       5201.28       219.58 o
  -3   0   1        921.54        918.33        55.55 o
  -3   0   1       1589.72       1008.68       109.99 o
  -3   0   1       1589.72       1638.06       118.21 o
  -1   0   1        594.11        630.27        43.39 o
  -1   0   1       1024.89       1065.28        59.40 o
   1   0   1        497.92        492.21        34.73 o
   1   0   1        858.95        919.12        64.30 o
   3   0   1        843.96        870.39        52.65 o
   3   0   1        489.23        420.61        29.77 o
   5   0   1       1448.72       1345.58        56.55 o
   5   0   1       2499.15       2764.59       107.93 o
   7   0   1        326.94        323.47        15.83 o
   7   0   1        563.99        575.19        24.58 o
   9   0   1        417.58        375.78        18.87 o
   9   0   1        720.36        695.16        42.10 o
  11   0   1        284.14        296.86        17.69 o
  11   0   1        164.71        157.90        12.62 o
  13   0   1          6.29          6.93         4.68 o
  13   0   1         10.85         14.59         4.31 o
 -15   1   1          0.63         11.26         6.32 o
 -15   1   1          0.37          9.25         5.42 o
 -14   1   1          3.30          0.60         3.89 o
 -14   1   1          5.70         18.63         4.36 o
 -13   1   1          4.93          7.10         3.85 o
 -13   1   1          2.86          7.14         3.63 o
 -12   1   1        150.26        153.96        10.94 o
 -12   1   1        259.21        278.76        16.62 o
 -11   1   1          2.18          2.05         2.54 o
 -11   1   1          3.77          9.47         3.10 o
 -10   1   1        107.33        123.49         8.29 o
 -10   1   1        185.15        221.13        11.15 o
  -9   1   1          2.95          7.84         2.94 o
  -9   1   1          1.71          2.38         1.62 o
  -9   1   1        262.52        262.83        18.31 o
  -8   1   1        337.63        369.19        15.50 o
  -8   1   1        195.72        191.21         9.29 o
  -7   1   1         81.06         80.15         4.45 o
  -7   1   1         46.99         49.74         2.93 o
  -6   1   1       1773.14       1794.28        76.37 o
  -6   1   1        496.17        408.21        17.95 o
  -5   1   1          8.16          9.79         1.53 o
  -5   1   1          4.73          3.50         1.00 o
  -4   1   1        306.34        325.15        26.28 o
  -4   1   1        177.58        149.34         8.92 o
  -3   1   1        176.45        158.63        10.34 o
  -3   1   1        304.38        295.09        22.90 o
  -1   1   1          5.90         11.59         1.24 o
  -1   1   1         10.18         18.71         2.13 o
   0   1   1        193.94        203.70        15.03 o
   0   1   1        334.55        389.08        40.68 o
   1   1   1          6.26          4.69         1.17 o
   1   1   1         10.80          7.91         1.78 o
   2   1   1       3059.05       2837.25       170.75 o
   2   1   1       1773.29       1669.82        97.02 o
   3   1   1          3.72          9.83         1.30 o
   3   1   1          6.41         19.82         1.76 o
   4   1   1        495.60        423.08        20.46 o
   4   1   1        287.29        275.97        12.02 o
   5   1   1          5.99          6.26         1.25 o
   5   1   1          3.47          3.78         1.34 o
   6   1   1        114.94        117.35         5.87 o
   6   1   1        198.27        206.24         9.47 o
   7   1   1          9.31         11.42         2.14 o
   7   1   1         16.07         15.76         2.07 o
   8   1   1        464.95        494.30        24.03 o
   8   1   1        802.08        827.24        39.38 o
   9   1   1          0.13         -0.52         2.19 o
   9   1   1          0.23          2.14         2.01 o
  10   1   1         18.48         12.35         3.35 o
  10   1   1         31.88         37.70         4.59 o
  11   1   1          0.73          0.38         2.81 o
  11   1   1          1.25          2.15         2.98 o
  12   1   1        143.98        127.23         9.65 o
  12   1   1         83.47        108.76         8.92 o
  13   1   1          0.06          1.72         3.76 o
  13   1   1          0.04          8.26         4.73 o
  14   1   1         31.55         16.24         6.12 o
  14   1   1         18.29         24.10         7.88 o
 -15   2   1         22.58         34.12         8.86 o
 -15   2   1         13.09         11.09         5.78 o
 -14   2   1         16.68         12.99         7.44 o
 -14   2   1          9.67         13.62         5.56 o
 -13   2   1        154.82        159.29        11.94 o
 -13   2   1         89.74         85.68         9.13 o
 -12   2   1          2.90          3.53         3.29 o
 -12   2   1          1.68          5.84         2.95 o
 -11   2   1        103.56        100.05         6.87 o
 -11   2   1         60.03         63.07         5.63 o
 -10   2   1          3.97          0.06         2.01 o
 -10   2   1          6.85          5.96         2.77 o
  -9   2   1        366.46        344.28        19.10 o
  -9   2   1        632.18        633.26        27.77 o
  -8   2   1         64.03         69.42         4.14 o
  -8   2   1       1319.95       1395.00        67.32 o
  -8   2   1        110.46        203.89        16.85 o
  -7   2   1        236.59        239.52        11.17 o
  -7   2   1        137.15        133.45         9.07 o
  -6   2   1         16.48         19.03         2.84 o
  -6   2   1         28.43         23.93         2.35 o
  -5   2   1       2960.73       3072.91       226.96 o
  -5   2   1       3247.57       3651.79       166.01 o
  -5   2   1       1716.30       1705.34       105.03 o
  -4   2   1        225.22        218.89        12.21 o
  -4   2   1        130.56        132.40         8.18 o
  -3   2   1       1137.64       1158.31        71.04 o
  -3   2   1       1962.51       2041.95        94.34 o
  -2   2   1       4217.48       5272.17       319.72 o
  -2   2   1       2444.81       2699.11       141.89 o
  -1   2   1       1196.67       1134.44        69.21 o
  -1   2   1        693.69        694.53        50.58 o
   0   2   1        618.74        753.06        78.81 o
   0   2   1        358.67        434.24        45.65 o
   1   2   1       1340.01       1391.48       104.60 o
   1   2   1        776.78        847.04        62.56 o
   2   2   1         40.41         63.80         4.97 o
   2   2   1         23.43         26.59         2.25 o
   3   2   1        219.51        238.48        12.73 o
   3   2   1        378.68        429.28        21.01 o
   4   2   1        238.43        236.71        12.03 o
   4   2   1        138.22        150.45         7.51 o
   5   2   1       2203.58       2351.83       112.33 o
   5   2   1       1277.39       1435.42        54.74 o
   6   2   1         78.89         90.51         5.87 o
   6   2   1         45.73         53.88         3.17 o
   7   2   1        290.91        270.15        13.33 o
   7   2   1        501.83        447.11        22.52 o
   8   2   1          6.67          9.02         2.59 o
   8   2   1         11.51          9.34         2.82 o
   9   2   1        314.32        322.02        18.48 o
   9   2   1        542.23        529.22        28.28 o
  10   2   1          1.91          0.63         2.94 o
  10   2   1          3.29          3.24         2.78 o
  11   2   1        258.63        253.77        17.55 o
  11   2   1        149.92        146.51        10.73 o
  12   2   1          0.20         -2.75         4.01 o
  12   2   1          0.11          1.47         3.35 o
  13   2   1          7.37          9.71         4.36 o
  13   2   1         12.71         17.83         5.40 o
  14   2   1          0.47         10.45         5.66 o
  14   2   1          0.27          3.72         5.23 o
 -14   3   1          3.52          4.73         5.58 o
 -14   3   1          2.04          4.46         4.86 o
 -13   3   1         13.66         21.31         5.34 o
 -13   3   1         23.56         21.84         5.11 o
 -12   3   1        150.57        144.64        10.88 o
 -12   3   1         87.29        101.82         8.84 o
 -11   3   1         12.03         11.21         3.71 o
 -11   3   1         20.76         23.14         3.92 o
 -10   3   1         83.41         84.97         5.79 o
 -10   3   1         48.35         59.21         8.01 o
  -9   3   1          5.78          3.77         3.74 o
  -9   3   1          9.96          9.23         2.65 o
  -8   3   1        169.18        138.39        12.30 o
  -8   3   1        508.61        515.76        22.17 o
  -7   3   1        334.20        324.37        14.87 o
  -7   3   1        193.73        183.25        11.72 o
  -6   3   1        856.54        855.91        36.63 o
  -6   3   1        496.53        498.52        28.22 o
  -5   3   1         51.36         54.93         4.20 o
  -5   3   1          8.45          8.70         2.77 o
  -5   3   1         14.58         10.50         4.50 o
  -4   3   1         64.26         60.48         3.80 o
  -4   3   1        110.86        105.20         6.13 o
  -3   3   1        705.09        722.88        38.23 o
  -3   3   1        408.73        382.60        20.54 o
  -2   3   1       7792.54       8456.33       389.20 o
  -2   3   1       4517.23       4999.19       351.10 o
  -1   3   1        113.56        121.80         6.32 o
  -1   3   1         65.83         64.96         6.13 o
   0   3   1       1527.40       1557.10        93.70 o
   0   3   1        885.41        807.81        48.23 o
   1   3   1         73.43         55.40         4.38 o
   1   3   1         42.56         34.73         2.86 o
   2   3   1       2223.06       2390.71        99.13 o
   2   3   1       1288.67       1330.48        68.30 o
   3   3   1         44.67         49.67         3.85 o
   3   3   1         77.05         77.67         5.16 o
   4   3   1        457.41        433.84        19.41 o
   4   3   1        265.15        235.53        13.04 o
   5   3   1         41.25         39.04         3.28 o
   5   3   1         23.91         20.96         1.98 o
   6   3   1        172.50        173.37        11.17 o
   6   3   1        100.00        106.88         6.12 o
   7   3   1         99.91         61.37         5.98 o
   7   3   1         57.92         48.15         3.80 o
   8   3   1        830.78        815.60        54.35 o
   8   3   1        481.59        435.10        23.83 o
   9   3   1          0.54          4.87         2.89 o
   9   3   1          0.93         -0.65         4.01 o
  10   3   1         17.72         13.53         3.89 o
  10   3   1         30.57         26.31         6.13 o
  11   3   1          5.09          4.07         3.34 o
  11   3   1          8.78         17.03         5.62 o
  12   3   1         79.12         78.92         7.93 o
  12   3   1        136.48        135.75        17.93 o
  13   3   1          0.25         -0.34         4.82 o
  13   3   1          0.43         14.88         8.73 o
  14   3   1         12.23         16.94         6.05 o
  14   3   1         21.10         22.71        11.12 o
 -14   4   1         24.47         31.53         7.53 o
 -14   4   1         14.18         25.68        10.68 o
 -13   4   1         89.22         88.01         8.56 o
 -13   4   1         51.72         60.25        12.94 o
 -12   4   1          2.99         -0.69         5.36 o
 -12   4   1          5.15         11.90         4.21 o
 -11   4   1         22.93         25.09         6.77 o
 -11   4   1         39.55         46.76         5.07 o
 -10   4   1         40.50         42.79         8.74 o
 -10   4   1         28.40         29.53         5.95 o
 -10   4   1         16.46         16.01         5.64 o
  -9   4   1        196.95        238.04        22.62 o
  -9   4   1        339.76        337.42        17.65 o
  -8   4   1        156.09        135.71         9.85 o
  -8   4   1         90.48         95.31        12.37 o
  -7   4   1         30.88         31.65         4.91 o
  -7   4   1        104.81        108.57         7.58 o
  -6   4   1         30.25         28.67         3.15 o
  -6   4   1         17.54         22.29         2.79 o
  -5   4   1        704.24        683.58        32.83 o
  -5   4   1        408.24        422.04        23.17 o
  -4   4   1        203.95        186.20        11.05 o
  -4   4   1        351.83        340.51        22.17 o
  -4   4   1        593.03        404.18        44.90 o
  -3   4   1        880.08        870.50        40.81 o
  -3   4   1       1518.20       1629.82        83.82 o
  -2   4   1       1525.80       1656.81        77.03 o
  -2   4   1        884.49       1018.22        75.77 o
  -1   4   1        809.20        714.61        30.16 o
  -1   4   1        469.08        446.11        22.65 o
   0   4   1        610.37        635.24        26.77 o
   0   4   1        353.83        394.47        18.26 o
   1   4   1        927.96        893.61        40.52 o
   1   4   1       1600.79       1695.20        87.58 o
   2   4   1        129.94        135.17         7.15 o
   2   4   1         75.32         72.68         5.17 o
   3   4   1         60.23         75.37         5.33 o
   3   4   1        103.90        121.10         6.68 o
   4   4   1         28.04         26.43         3.10 o
   4   4   1         48.36         39.18         2.93 o
   5   4   1        915.27       1052.08        54.57 o
   5   4   1       1578.90       1742.12       101.71 o
   6   4   1         79.24         78.15         5.18 o
   6   4   1        136.70        162.65        12.16 o
   7   4   1        189.52        182.70         9.55 o
   7   4   1        326.94        307.48        21.31 o
   8   4   1         10.01         14.07         3.49 o
   8   4   1         17.27         11.40         4.53 o
   9   4   1        119.87        115.27         9.04 o
   9   4   1        206.79        223.05        17.88 o
  10   4   1         25.87         17.48         6.37 o
  10   4   1         15.00         17.71         4.31 o
  11   4   1        103.64        110.02         8.62 o
  11   4   1        178.78        221.72        19.18 o
  12   4   1          2.08          5.32         5.32 o
  12   4   1          3.59          5.72         5.90 o
  13   4   1         14.34         17.94         8.45 o
 -13   5   1         20.30         23.41         8.99 o
 -13   5   1         11.77         -3.19        11.21 o
 -12   5   1         38.02         42.56        10.53 o
 -12   5   1         65.58         68.19         8.19 o
 -11   5   1         33.87         34.65         5.40 o
 -11   5   1         19.64         33.29         9.84 o
 -10   5   1         97.38        100.11         9.77 o
 -10   5   1         14.99         23.62         8.19 o
  -9   5   1         17.18         24.29         5.21 o
  -9   5   1          9.96         14.40         7.54 o
  -8   5   1        173.94        139.67         9.52 o
  -8   5   1        100.83        124.22        15.72 o
  -7   5   1        318.09        305.82        17.97 o
  -7   5   1        148.73        140.31        11.51 o
  -6   5   1        666.28        611.30        37.69 o
  -6   5   1        386.23        253.35        27.96 o
  -5   5   1         31.60         38.20         3.86 o
  -5   5   1         18.32         21.05         3.70 o
  -4   5   1         39.24         37.18         4.11 o
  -4   5   1         22.75         25.61         2.15 o
  -4   5   1        238.50        271.65        34.04 o
  -3   5   1        237.07        205.01         9.80 o
  -3   5   1        137.43        135.77         7.66 o
  -2   5   1        890.69        946.13        43.48 o
  -2   5   1       1536.50       1528.19        63.93 o
  -1   5   1        258.68        235.92        12.56 o
  -1   5   1        446.23        426.17        20.23 o
   0   5   1        678.31        700.94        29.48 o
   0   5   1        393.21        408.41        18.91 o
   1   5   1         93.94         83.12         5.16 o
   1   5   1         54.45         43.69         3.62 o
   2   5   1        967.27        892.76        47.24 o
   2   5   1        560.71        595.84        27.46 o
   3   5   1        325.36        322.41        18.04 o
   3   5   1        188.61        199.62        10.17 o
   4   5   1        299.53        295.09        18.73 o
   4   5   1        173.63        173.72        10.56 o
   5   5   1         55.03         51.60         4.97 o
   5   5   1         94.94         98.89         9.05 o
   6   5   1         96.13        112.53         7.22 o
   6   5   1         55.73         54.17         6.12 o
   7   5   1         75.29         62.23         6.77 o
   7   5   1        129.87        121.34         9.58 o
   8   5   1        652.62        750.89        61.68 o
   8   5   1        378.31        472.09        29.95 o
   9   5   1          4.33          5.64         4.23 o
   9   5   1          7.48         47.85         9.40 o
  10   5   1         19.25         27.81         8.98 o
  10   5   1         11.16          9.32         4.61 o
  11   5   1          8.22          2.57         4.18 o
  11   5   1         14.17          5.26         8.47 o
  12   5   1         53.87         56.78         9.01 o
  12   5   1         92.94        117.26        16.47 o
  13   5   1          5.82          9.37         8.36 o
  13   5   1         10.05          9.43        11.41 o
 -12   6   1          6.09          9.74         6.88 o
 -12   6   1          3.53          9.34         8.08 o
 -11   6   1         14.74          8.72         5.51 o
 -11   6   1          8.54         20.93         8.99 o
 -10   6   1         54.43         38.11         8.14 o
 -10   6   1         31.55         27.85         9.45 o
 -10   6   1         60.99         79.64        14.74 o
  -9   6   1        142.27        157.06        12.68 o
  -9   6   1         75.55         71.18        12.04 o
  -8   6   1         89.69         78.48         7.37 o
  -8   6   1         51.99         49.72         5.44 o
  -7   6   1         14.41         18.26         4.00 o
  -7   6   1          8.35          5.64         2.17 o
  -6   6   1         15.94          8.34         3.99 o
  -6   6   1          9.24          8.61         1.85 o
  -6   6   1         72.69         67.69        10.87 o
  -5   6   1         71.81         79.52         5.42 o
  -5   6   1        123.88        101.01         7.10 o
  -4   6   1        229.05        213.75        13.11 o
  -4   6   1        132.77        210.33        10.32 o
  -3   6   1        705.37        695.78        37.42 o
  -2   6   1         97.16        100.19         6.05 o
  -2   6   1        167.61        191.99        10.17 o
  -1   6   1        236.31        220.60        12.22 o
  -1   6   1        407.65        395.64        19.14 o
   0   6   1        349.73        360.20        17.52 o
   0   6   1        202.73        235.24        12.98 o
   1   6   1        947.51        959.82        48.75 o
   1   6   1        549.26        598.58        30.90 o
   2   6   1         95.62         96.63         6.78 o
   2   6   1        164.95        173.60         9.44 o
   3   6   1         23.67         27.21         3.31 o
   3   6   1         13.72         16.03         4.44 o
   4   6   1        120.46        106.76         8.95 o
   4   6   1         69.83         73.51         7.08 o
   5   6   1        670.27        575.13        36.90 o
   5   6   1        388.55        396.50        22.31 o
   6   6   1         69.45         80.32         8.30 o
   6   6   1        119.81        116.26         8.38 o
   7   6   1         84.74         90.14         9.10 o
   7   6   1        146.18        144.06        11.86 o
   8   6   1         18.81         16.52         4.84 o
   8   6   1         32.45         48.30        10.02 o
   9   6   1         26.71         31.88         7.65 o
   9   6   1         46.08         38.78         9.50 o
  10   6   1         68.69         85.00        14.71 o
  10   6   1         39.82         46.90         6.66 o
  11   6   1         77.68         90.53        15.55 o
  11   6   1         45.03         60.13         8.03 o
  12   6   1         12.16         13.33         9.56 o
  12   6   1          7.05         14.02         6.70 o
 -11   7   1         36.28         22.23         7.38 o
 -11   7   1         21.03         39.76        16.42 o
 -10   7   1         13.68         11.78         5.31 o
 -10   7   1          7.93         11.07         3.31 o
  -9   7   1          9.58         10.73         3.49 o
  -9   7   1         44.27         42.52         7.48 o
  -8   7   1         41.61         34.59         4.26 o
  -8   7   1         71.77         52.00         6.02 o
  -7   7   1         65.20         75.55         6.03 o
  -7   7   1        112.47        101.99         9.84 o
  -6   7   1        345.92        330.45        22.85 o
  -6   7   1        169.61        186.36        11.23 o
  -5   7   1         17.60         17.67         3.03 o
  -5   7   1         30.37         35.30         4.79 o
  -4   7   1         11.55         12.23         2.85 o
  -4   7   1         19.92         20.64         3.53 o
  -3   7   1         44.96         49.00         6.66 o
  -3   7   1         77.56         65.43         6.24 o
  -2   7   1        213.00        224.18        11.62 o
  -2   7   1        367.44        354.85        17.69 o
  -1   7   1        243.22        241.04        13.54 o
  -1   7   1        419.57        403.62        22.31 o
   0   7   1        122.32        127.07         9.60 o
   0   7   1         70.91         85.04         7.52 o
   1   7   1         68.44         60.17         5.38 o
   1   7   1         39.68         46.18         5.32 o
   2   7   1        287.45        309.70        15.68 o
   2   7   1        166.63        166.86        10.20 o
   3   7   1        220.35        235.54        16.24 o
   3   7   1        380.13        376.09        18.59 o
   4   7   1        151.83        141.68         9.60 o
   4   7   1         88.01         98.77         9.23 o
   5   7   1         77.68         77.40         8.04 o
   5   7   1        134.00        157.57        10.04 o
   6   7   1         26.09         27.06         6.11 o
   6   7   1         45.01         46.30         4.65 o
   7   7   1         83.98         68.28         5.76 o
   7   7   1         48.68         63.55         9.06 o
   8   7   1        272.63        287.83        18.04 o
   8   7   1        158.04        198.41        18.22 o
   9   7   1          9.88         -2.67         5.55 o
   9   7   1         17.05         24.63         9.60 o
  10   7   1          2.35          3.39         5.03 o
  10   7   1          4.05          2.50         7.95 o
  11   7   1          7.01         -0.76         7.19 o
  11   7   1         12.09          0.65         9.25 o
 -10   8   1         57.05         34.79         8.78 o
 -10   8   1         33.07         26.14         4.99 o
  -9   8   1         45.29         40.35        11.58 o
  -9   8   1         22.15         28.52         4.79 o
  -8   8   1         24.23         25.42         4.81 o
  -8   8   1         53.43         54.00         9.53 o
  -7   8   1         16.86         17.37         5.15 o
  -7   8   1          9.77         10.32         3.11 o
  -6   8   1          7.64          4.33         2.55 o
  -6   8   1         13.17         16.96         7.63 o
  -6   8   1         39.96         48.89        11.28 o
  -5   8   1         29.27         26.08         4.47 o
  -5   8   1         50.49         43.53         5.52 o
  -4   8   1        123.59         81.86         7.69 o
  -3   8   1        134.29        158.15         8.83 o
  -3   8   1        231.65        228.13        16.97 o
  -2   8   1         75.95         68.88         7.67 o
  -2   8   1         44.03         43.96         4.40 o
  -1   8   1        188.63        191.24        12.22 o
  -1   8   1        109.35        127.38         9.26 o
   0   8   1         91.12        104.30         9.24 o
   0   8   1        157.19        162.15        12.12 o
   1   8   1        195.14        201.63        13.87 o
   1   8   1        336.63        352.63        22.45 o
   2   8   1        125.73        122.54         8.04 o
   2   8   1         72.88         85.42        10.53 o
   3   8   1          7.99          7.93         2.63 o
   3   8   1          4.63         13.15         4.86 o
   4   8   1         95.95        110.97        10.21 o
   4   8   1        165.53        183.99        12.00 o
   5   8   1        134.71        149.15        10.13 o
   5   8   1         78.09         87.02         9.10 o
   6   8   1         77.24         85.80         7.04 o
   6   8   1         44.78         36.40         7.25 o
   7   8   1         24.68         35.45         6.46 o
   7   8   1         42.57         37.80         4.70 o
   8   8   1         16.51         10.68         4.94 o
   8   8   1         28.47         20.29         4.71 o
   9   8   1          8.67          8.24         6.23 o
   9   8   1         14.96         13.53         4.00 o
  10   8   1         67.73         87.42        20.51 o
  10   8   1         39.26         14.95         9.78 o
  -9   9   1          5.06          6.88         5.11 o
  -8   9   1         20.90         31.19         7.92 o
  -8   9   1          8.84         13.72         4.25 o
  -7   9   1         30.74         21.96         4.18 o
  -7   9   1         53.04         46.78         7.50 o
  -6   9   1         44.45         46.60         5.13 o
  -6   9   1         76.68         63.22         8.30 o
  -5   9   1         12.32         16.62         3.89 o
  -5   9   1         21.25         19.32         8.39 o
  -5   9   1         60.14         53.60        20.99 o
  -4   9   1          5.04          5.39         4.61 o
  -4   9   1          8.70          8.56         4.78 o
  -3   9   1         32.70         33.38         4.63 o
  -3   9   1         56.41         36.76         6.66 o
  -2   9   1        127.08        123.31        11.78 o
  -2   9   1         73.67         84.20         7.08 o
  -1   9   1        221.84        231.83        16.51 o
  -1   9   1        128.60        132.56        10.12 o
   0   9   1          0.77         -3.08         3.08 o
   0   9   1          0.45          4.77         3.38 o
   1   9   1         31.07         27.55         4.59 o
   1   9   1         18.01         19.62         5.63 o
   2   9   1         55.43         54.55         6.95 o
   2   9   1         32.13         40.58         7.47 o
   3   9   1        205.03        176.29        10.69 o
   3   9   1        118.85        127.88        12.42 o
   4   9   1         71.54         68.50         6.95 o
   4   9   1         41.47         57.83         7.79 o
   5   9   1         52.06         61.35         8.51 o
   5   9   1         89.81         93.57         7.98 o
   6   9   1         14.22         14.73         4.06 o
   6   9   1          8.24          8.96         6.20 o
   7   9   1         22.10         31.75         6.40 o
   7   9   1         38.12         41.51         6.36 o
   8   9   1         59.70         49.92         6.65 o
   8   9   1         34.61         29.10         8.02 o
  -6  10   1         16.23         35.56        11.73 o
  -6  10   1          9.41         14.72         5.12 o
  -5  10   1         44.57         55.76        21.83 o
  -5  10   1         18.14          6.67         6.06 o
  -5  10   1         31.30         42.94        11.29 o
  -4  10   1         44.07         51.32         9.78 o
  -4  10   1         76.03         74.18         9.63 o
  -3  10   1         52.78         41.34         7.44 o
  -3  10   1         30.59         34.81         6.47 o
  -2  10   1         26.74         22.48         7.18 o
  -2  10   1         46.12         25.37         7.28 o
  -1  10   1         35.27         40.06         5.51 o
  -1  10   1         60.85         43.68         8.65 o
   0  10   1         38.22         35.87         5.60 o
   0  10   1         65.93         47.55         6.73 o
   1  10   1         41.07         47.77         8.89 o
   1  10   1         70.85         67.16         8.59 o
   2  10   1         55.12         44.57         7.02 o
   2  10   1         31.95         31.33         7.85 o
   3  10   1          4.95         11.45         5.43 o
   3  10   1          8.54          4.20         5.81 o
   4  10   1         81.20         75.51        11.22 o
   4  10   1         47.07         48.22         9.70 o
   5  10   1         13.22         13.26         5.11 o
   5  10   1          7.67         13.24         6.62 o
   6  10   1         46.63         32.05        11.04 o
  -6 -10   2          1.04         11.58         8.41 o
  -6 -10   2          1.79          4.34         4.22 o
  -5 -10   2         81.46         77.34        12.12 o
  -5 -10   2         29.89         23.58         7.16 o
  -4 -10   2         34.90         32.41         6.66 o
  -4 -10   2         60.20         69.42        11.05 o
  -3 -10   2         70.91         94.59        10.61 o
  -3 -10   2        122.32        128.23        12.35 o
  -2 -10   2          3.02         12.56         5.80 o
  -2 -10   2          1.75          5.28         5.50 o
  -2 -10   2         29.75         32.14        16.37 o
  -1 -10   2         25.11         36.93         6.72 o
  -1 -10   2         14.56         15.51         8.82 o
   0 -10   2         14.83         11.21         5.74 o
   0 -10   2          8.60         16.41         6.42 o
   1 -10   2         64.36         65.05         8.42 o
   1 -10   2        111.02        113.35        14.25 o
   2 -10   2         24.56         26.29         5.94 o
   2 -10   2         42.37         42.30        11.75 o
   3 -10   2         40.87         32.83         8.44 o
   3 -10   2         23.69         26.45         5.62 o
   4 -10   2          5.82         17.04         7.39 o
   4 -10   2          3.37          3.86         5.84 o
   5 -10   2         25.31         34.20         8.16 o
   5 -10   2         43.66         48.26        13.63 o
  -9  -9   2          8.36          6.14         4.59 o
  -9  -9   2          4.85          5.75         9.24 o
  -8  -9   2          6.55          8.48         4.91 o
  -8  -9   2         11.64         -1.15         6.08 o
  -7  -9   2         15.46         32.90         6.17 o
  -7  -9   2         26.68         22.54         5.30 o
  -7  -9   2         83.39         80.05        15.28 o
  -6  -9   2         79.53         80.60         9.16 o
  -6  -9   2        137.19        120.62         9.22 o
  -5  -9   2         52.93         68.57         8.81 o
  -5  -9   2        144.24        161.82        11.75 o
  -4  -9   2         43.12         48.03         5.92 o
  -4  -9   2         25.00         29.08         6.04 o
  -3  -9   2         24.16         19.16         5.41 o
  -3  -9   2         41.67         44.88         5.64 o
  -2  -9   2        198.13        169.43        13.84 o
  -1  -9   2        145.03        139.39        10.65 o
  -1  -9   2         84.07         89.88        11.40 o
   0  -9   2         53.02         42.94         6.02 o
   0  -9   2         91.46         87.05         8.93 o
   1  -9   2          0.26         -3.15         3.15 o
   1  -9   2          0.45          0.08         4.69 o
   2  -9   2         72.41         66.28         8.24 o
   2  -9   2         41.98         35.95         4.69 o
   3  -9   2         70.66         64.26         8.45 o
   3  -9   2         40.96         57.25         6.14 o
   4  -9   2         62.34         45.10         7.50 o
   4  -9   2         36.14         46.68         6.88 o
   5  -9   2         16.36         24.52         4.42 o
   5  -9   2         28.23         16.50         6.44 o
   6  -9   2         14.03         12.59         5.61 o
   6  -9   2          8.14         19.45         5.08 o
   7  -9   2         11.26         22.87         5.74 o
   7  -9   2         19.42         12.00         5.63 o
   8  -9   2         53.00         54.36        12.00 o
 -10  -8   2          5.26         37.65        24.62 o
 -10  -8   2          2.82         12.64         6.30 o
  -9  -8   2         43.50         44.55         5.32 o
  -9  -8   2         25.22         28.94         6.71 o
  -8  -8   2         85.85         76.13         7.34 o
  -8  -8   2         49.76         60.91         7.96 o
  -7  -8   2         16.83         22.57         5.59 o
  -7  -8   2        143.95        145.99         9.94 o
  -6  -8   2          4.20          0.62         2.87 o
  -6  -8   2          2.44          2.92         3.71 o
  -5  -8   2        102.54        123.29         8.93 o
  -5  -8   2         59.44         59.47         6.24 o
  -4  -8   2        219.81        227.06        14.11 o
  -4  -8   2        599.00        655.81        50.94 o
  -4  -8   2        379.19        483.61        35.85 o
  -3  -8   2        322.23        362.77        18.38 o
  -3  -8   2        186.79        187.76        14.29 o
  -2  -8   2         82.61         97.93         7.93 o
  -1  -8   2         28.12         34.71         4.41 o
  -1  -8   2         48.50         55.83         6.31 o
   0  -8   2         75.45         83.51         7.75 o
   0  -8   2        130.15        113.37         9.77 o
   1  -8   2        138.38        155.50        11.60 o
   1  -8   2        238.71        243.68        14.74 o
   2  -8   2         32.56         41.97         5.11 o
   2  -8   2         56.17         44.72         6.47 o
   3  -8   2         43.28         52.27         4.91 o
   3  -8   2         74.66         64.27         7.86 o
   4  -8   2         10.93          4.69         3.58 o
   4  -8   2          6.33          8.73         2.86 o
   5  -8   2         66.44         73.57         6.49 o
   5  -8   2        114.62         93.55         9.60 o
   6  -8   2        125.35        155.17        10.42 o
   6  -8   2        216.23        174.47        14.55 o
   7  -8   2         55.26         38.17         6.98 o
   7  -8   2         32.03         39.46         4.96 o
   8  -8   2          0.75          4.75         3.10 o
   8  -8   2          1.29          1.57         5.11 o
   9  -8   2         13.50         10.03         4.00 o
   9  -8   2         23.29         11.68         8.57 o
 -12  -7   2         11.20         20.87         8.64 o
 -12  -7   2         19.31         14.98        14.31 o
 -11  -7   2         28.90         19.89         5.95 o
 -11  -7   2         49.86         39.33        11.17 o
 -10  -7   2         11.28         11.37         4.63 o
 -10  -7   2         55.72         59.46        15.93 o
  -9  -7   2         16.78         27.67         6.07 o
  -9  -7   2         28.94         28.97         9.53 o
  -8  -7   2          6.97          7.28         3.98 o
  -8  -7   2         12.03          9.25         4.36 o
  -7  -7   2         20.76         20.39         4.63 o
  -7  -7   2        146.41        126.21         7.98 o
  -6  -7   2        224.12        235.26        12.74 o
  -6  -7   2        129.92        145.84        12.41 o
  -5  -7   2        316.29        324.58        18.82 o
  -5  -7   2        545.63        582.06        30.82 o
  -4  -7   2         48.03         41.63         4.74 o
  -4  -7   2         82.86         86.77         6.93 o
  -3  -7   2        231.37        235.25        12.37 o
  -2  -7   2        482.71        520.91        25.16 o
  -2  -7   2        279.82        268.08        15.70 o
  -1  -7   2        231.78        270.57        15.48 o
  -1  -7   2        399.84        404.10        25.07 o
   0  -7   2         63.07         70.81         6.09 o
   0  -7   2        108.80        109.33         9.33 o
   1  -7   2         25.52         26.14         4.41 o
   1  -7   2         14.80         19.32         3.63 o
   2  -7   2         63.41         62.18         5.30 o
   2  -7   2        109.38        115.14         9.94 o
   3  -7   2        541.42        538.00        29.90 o
   3  -7   2        313.86        263.59        14.97 o
   4  -7   2         59.88         56.11         4.74 o
   4  -7   2        103.31         90.95         7.93 o
   5  -7   2         95.57        110.77         8.26 o
   5  -7   2        164.87        127.73        11.06 o
   6  -7   2         31.89         30.66         5.57 o
   6  -7   2         18.49         25.04         4.81 o
   7  -7   2         52.80         47.31         6.93 o
   7  -7   2         30.61         50.33         6.51 o
   8  -7   2         76.12         87.22         8.90 o
   8  -7   2        131.31        145.99        13.42 o
   9  -7   2         81.50         90.53         9.93 o
   9  -7   2         47.24         47.33         6.43 o
  10  -7   2         39.48         43.10         9.17 o
  10  -7   2         22.88         25.41         8.86 o
  11  -7   2         13.80         27.56         8.98 o
 -13  -6   2         12.16          9.90         8.11 o
 -13  -6   2         20.97         46.31        17.37 o
 -12  -6   2          4.41         -3.49         8.22 o
 -12  -6   2          2.56          2.12         5.77 o
 -11  -6   2          3.25         -1.24         7.46 o
 -11  -6   2          1.89          5.66         4.27 o
 -10  -6   2          8.48         12.43         4.86 o
 -10  -6   2         14.63         11.17         8.00 o
  -9  -6   2        139.01        127.87        12.79 o
  -9  -6   2         55.90         55.25         7.50 o
  -8  -6   2        348.94        418.44        36.76 o
  -8  -6   2        202.28        207.16        12.94 o
  -7  -6   2         29.38         35.44         3.81 o
  -7  -6   2         17.03         15.33         3.63 o
  -6  -6   2          9.17          7.08         2.92 o
  -6  -6   2         76.08         56.87         5.33 o
  -5  -6   2        117.67        119.39         7.95 o
  -5  -6   2        202.99        195.59        12.07 o
  -4  -6   2       1327.29       1532.44        64.61 o
  -4  -6   2        769.41        853.14        40.88 o
  -3  -6   2        422.64        471.56        22.43 o
  -2  -6   2        479.43        537.60        25.26 o
  -2  -6   2        277.92        317.00        15.47 o
  -1  -6   2         75.18         66.92         4.88 o
  -1  -6   2        129.68        136.22         8.42 o
   0  -6   2        397.01        414.20        19.91 o
   0  -6   2        684.88        777.23        45.79 o
   1  -6   2        356.38        358.35        19.41 o
   1  -6   2        206.59        194.85        10.14 o
   2  -6   2         84.22         66.00         5.59 o
   2  -6   2         48.82         48.76         4.27 o
   3  -6   2        115.92        114.31         9.60 o
   3  -6   2         67.20         69.65         5.63 o
   4  -6   2         15.86         16.64         3.09 o
   4  -6   2         27.36         20.82         4.27 o
   5  -6   2         84.44         97.81         8.75 o
   5  -6   2        145.67        145.01        10.50 o
   6  -6   2        736.46        723.26        39.66 o
   6  -6   2        426.91        437.99        28.64 o
   7  -6   2         37.61         32.41         4.68 o
   7  -6   2         21.80         19.83         4.24 o
   8  -6   2          3.61          4.72         2.41 o
   8  -6   2          6.22          6.50         5.05 o
   9  -6   2         47.42         30.97         6.04 o
   9  -6   2         27.49         29.70         3.87 o
  10  -6   2        152.17        154.62        13.09 o
  10  -6   2         88.21        105.47        10.23 o
  11  -6   2         27.88         40.92         8.39 o
  11  -6   2         16.16         16.14         4.39 o
  12  -6   2          5.10          4.75         7.20 o
 -14  -5   2          1.25         20.00        14.79 o
 -13  -5   2          5.63          5.52         7.83 o
 -13  -5   2          9.72          6.77         8.20 o
 -12  -5   2         16.26         31.78         7.38 o
 -12  -5   2         28.04         37.04        10.45 o
 -11  -5   2         82.24         83.68         8.62 o
 -11  -5   2        141.87        182.71        22.27 o
 -10  -5   2         24.45         16.16         4.52 o
 -10  -5   2         42.18         34.87         6.89 o
  -9  -5   2         31.26         26.22         4.73 o
  -9  -5   2        202.40        227.79        17.74 o
  -8  -5   2         12.73          7.20         3.27 o
  -8  -5   2         21.95         21.85         5.38 o
  -7  -5   2        135.99        124.99        11.55 o
  -7  -5   2         78.83         90.82         7.13 o
  -6  -5   2        968.88       1021.51        55.18 o
  -6  -5   2         89.86         76.74         6.46 o
  -5  -5   2        893.61       1045.47        55.50 o
  -5  -5   2       1541.54       1571.92        81.99 o
  -4  -5   2        209.64        230.87        11.69 o
  -4  -5   2        121.52        127.00        11.71 o
  -3  -5   2        718.78        742.00        34.40 o
  -3  -5   2        416.67        371.84        16.43 o
  -2  -5   2        455.25        456.31        19.82 o
  -2  -5   2        785.34        915.51        41.99 o
  -1  -5   2        439.81        481.59        22.60 o
  -1  -5   2        758.71        813.22        40.99 o
   0  -5   2         53.51         48.45         3.71 o
   0  -5   2         31.02         33.57         2.89 o
   1  -5   2         74.51         86.94         5.33 o
   1  -5   2        128.54        133.31         8.15 o
   2  -5   2         38.46         28.12         3.12 o
   2  -5   2         66.35         60.63         4.58 o
   3  -5   2       1853.96       1562.83        92.65 o
   3  -5   2       1074.72       1179.17        61.59 o
   4  -5   2        110.85        112.89         7.59 o
   4  -5   2        191.23        219.15        13.17 o
   5  -5   2        496.46        557.22        30.23 o
   5  -5   2        287.79        291.66        14.42 o
   6  -5   2         31.21         29.78         3.42 o
   6  -5   2         53.83         49.57         5.37 o
   7  -5   2        150.86        168.65        11.56 o
   7  -5   2         87.45         90.64         6.59 o
   8  -5   2         70.91         61.92         6.97 o
   8  -5   2         41.11         43.08         4.21 o
   9  -5   2        215.27        223.86        15.59 o
   9  -5   2        124.79        136.37         9.83 o
  10  -5   2         72.12         73.28         8.24 o
  10  -5   2         41.81         37.64         4.64 o
  11  -5   2         46.59         54.66         7.61 o
  11  -5   2         27.00         20.19         4.97 o
  12  -5   2         13.12         14.47         8.82 o
  12  -5   2          7.61          6.25         4.14 o
 -14  -4   2         54.96         99.32        24.52 o
 -14  -4   2         31.86         32.83         7.16 o
 -13  -4   2          6.02          9.51         4.85 o
 -13  -4   2         10.39         21.27         8.98 o
 -12  -4   2          8.54         12.08         4.27 o
 -12  -4   2         14.73         18.23         8.02 o
 -11  -4   2         78.53         94.29        14.98 o
 -11  -4   2          2.40         -0.42         3.01 o
 -10  -4   2         32.32         33.57         4.61 o
 -10  -4   2         55.76         54.73         7.99 o
  -9  -4   2        158.28        177.04        18.81 o
  -9  -4   2         91.75         95.88         7.15 o
  -9  -4   2        173.48        170.63        24.15 o
  -8  -4   2        444.88        493.08        22.08 o
  -8  -4   2       1298.54       1401.63        87.80 o
  -7  -4   2         50.22         63.98         4.91 o
  -7  -4   2         86.64         95.37         9.22 o
  -6  -4   2         50.67         58.45         6.50 o
  -6  -4   2         29.37         26.24         3.07 o
  -5  -4   2        344.26        374.94        17.91 o
  -5  -4   2        199.56        181.33         8.68 o
  -4  -4   2       2757.37       3104.34       129.55 o
  -4  -4   2       1598.41       1857.12       193.92 o
  -3  -4   2        149.36        162.11         9.08 o
  -3  -4   2         86.58         94.05         6.31 o
  -2  -4   2       1182.10       1267.90        64.84 o
  -2  -4   2        685.25        704.32        33.27 o
  -1  -4   2        709.64        840.33        42.26 o
  -1  -4   2        411.37        435.03        18.70 o
   0  -4   2       2323.11       2929.14       130.97 o
   0  -4   2       1346.67       1505.80        67.62 o
   1  -4   2        171.51        180.09         9.11 o
   1  -4   2        295.87        341.82        18.00 o
   2  -4   2        180.91        152.56        10.26 o
   2  -4   2        312.08        288.04        15.87 o
   3  -4   2         99.15        111.86         5.51 o
   3  -4   2        171.04        164.07         9.78 o
   4  -4   2         80.14         75.56         5.95 o
   4  -4   2         46.45         47.30         3.66 o
   5  -4   2         68.98         77.99         5.57 o
   5  -4   2         39.99         37.27         2.88 o
   6  -4   2       1289.66       1422.39        71.58 o
   6  -4   2        747.60        768.50        40.10 o
   6  -4   2       1320.54       1282.89       142.90 o
   7  -4   2          7.87         15.68         3.26 o
   7  -4   2          4.56          8.73         2.16 o
   8  -4   2         22.59         24.22         4.12 o
   8  -4   2         13.09         13.13         2.69 o
   9  -4   2         57.05         55.83         5.81 o
   9  -4   2         33.07         32.35         3.86 o
  10  -4   2        227.56        246.93        14.57 o
  10  -4   2        131.92        158.81        10.00 o
  11  -4   2         33.74         35.71         6.08 o
  11  -4   2         19.56         23.21         4.00 o
  12  -4   2         14.77         15.09         6.16 o
  12  -4   2         25.49         28.48         6.23 o
  13  -4   2         44.11         35.17         8.57 o
  13  -4   2         25.57         36.43         8.51 o
 -15  -3   2         22.07         26.92         6.63 o
 -14  -3   2          1.29          4.56         5.23 o
 -14  -3   2          2.22          7.30         7.36 o
 -13  -3   2         18.64         25.41         8.92 o
 -13  -3   2         10.80         14.63         4.28 o
 -12  -3   2         14.31         15.62         4.33 o
 -12  -3   2         24.69         29.36         6.32 o
 -11  -3   2        180.13        186.28        12.61 o
 -11  -3   2        314.83        326.16        20.75 o
 -10  -3   2         29.17         28.59         3.97 o
 -10  -3   2         50.32         46.04         6.17 o
  -9  -3   2         39.19         35.21         4.10 o
  -9  -3   2         67.60         61.52         6.84 o
  -8  -3   2         15.48         15.12         2.06 o
  -8  -3   2        243.45        262.58        18.56 o
  -7  -3   2        378.91        350.23        13.54 o
  -7  -3   2        653.64        731.10        46.67 o
  -6  -3   2         16.19         16.91         2.31 o
  -6  -3   2         27.93         51.41         5.66 o
  -5  -3   2        999.46       1050.34        44.10 o
  -5  -3   2       1724.14       1936.71       119.25 o
  -4  -3   2        496.11        584.84        24.93 o
  -4  -3   2        287.59        279.47        13.73 o
  -3  -3   2        753.50        693.40        32.67 o
  -3  -3   2       1299.84       1313.51        60.75 o
  -2  -3   2        701.77        807.17        34.07 o
  -2  -3   2        406.80        369.15        19.55 o
  -1  -3   2        557.30        595.76        31.40 o
  -1  -3   2        961.39        991.27        60.10 o
   0  -3   2         56.19         70.88         4.66 o
   0  -3   2         32.57         54.28         3.84 o
   1  -3   2        207.35        247.13        13.52 o
   1  -3   2        120.20         94.69         6.64 o
   2  -3   2        144.01        151.30         8.75 o
   2  -3   2         83.48         89.72         4.72 o
   3  -3   2       2092.58       2214.37        92.00 o
   3  -3   2       3609.85       3832.02       195.40 o
   4  -3   2        254.22        268.72        13.11 o
   4  -3   2        147.37        164.19         7.51 o
   5  -3   2        533.21        508.49        20.51 o
   5  -3   2        919.83       1002.13        41.43 o
   6  -3   2         47.00         55.24         3.96 o
   6  -3   2         27.24         32.90         2.43 o
   7  -3   2        357.31        338.79        17.33 o
   7  -3   2        207.13        173.35         8.62 o
   8  -3   2         12.90         19.43         3.40 o
   8  -3   2          7.48         10.65         2.11 o
   9  -3   2        400.28        396.60        20.48 o
   9  -3   2        232.03        250.97        13.29 o
  10  -3   2         44.80         42.06         4.34 o
  10  -3   2         77.29         75.26         7.42 o
  11  -3   2         18.00         20.28         4.20 o
  11  -3   2         31.06         31.09         5.52 o
  12  -3   2          5.75          7.76         4.27 o
  12  -3   2          9.92          5.05         4.59 o
  13  -3   2         25.82         18.56         6.96 o
  13  -3   2         44.54         51.31         8.86 o
 -15  -2   2          3.01          6.02         8.43 o
 -15  -2   2          1.75         -0.57         6.14 o
 -14  -2   2        105.33         97.61         9.56 o
 -14  -2   2         61.06         61.88         8.26 o
 -13  -2   2          1.16          1.38         3.58 o
 -13  -2   2          2.01          0.91         3.85 o
 -12  -2   2         27.28         23.08         4.22 o
 -12  -2   2         47.06         44.80         5.90 o
 -11  -2   2          1.53          8.32         3.05 o
 -11  -2   2          2.64         11.45         7.97 o
 -11  -2   2        171.16        202.50        20.07 o
 -10  -2   2        188.57        207.75        16.38 o
 -10  -2   2        102.09        112.92         8.21 o
  -9  -2   2         98.39         88.53         7.68 o
  -9  -2   2         57.04         55.13         3.84 o
  -8  -2   2       1059.54       1056.57        57.84 o
  -8  -2   2        614.20        577.16        23.46 o
  -7  -2   2         52.22         52.52         3.72 o
  -7  -2   2         90.09         96.58         7.73 o
  -6  -2   2        139.88        151.40         9.88 o
  -6  -2   2         81.08         84.74         3.97 o
  -5  -2   2        121.52        101.41         4.74 o
  -5  -2   2        209.63        240.33        16.17 o
  -4  -2   2       2785.06       3052.71       143.26 o
  -4  -2   2       1614.46       1599.52        74.17 o
  -3  -2   2          8.42         11.18         1.47 o
  -3  -2   2         14.53         24.05         2.37 o
  -2  -2   2        727.41        879.33        52.61 o
  -2  -2   2       1254.84       1412.15        74.69 o
  -1  -2   2       1054.33       1185.41        72.33 o
  -1  -2   2       1818.80       2030.12       146.94 o
   0  -2   2       4771.95       5084.13       371.72 o
   0  -2   2       2766.23       2852.79       173.28 o
   1  -2   2        115.38        135.58         7.65 o
   1  -2   2         66.89         78.45         6.83 o
   2  -2   2       1199.94       1094.80        68.03 o
   2  -2   2       2069.98       2101.52       107.36 o
   3  -2   2         52.87         60.04         3.54 o
   3  -2   2         91.20         67.49         4.76 o
   4  -2   2        184.38        179.47         7.59 o
   4  -2   2        106.88        103.18         5.26 o
   5  -2   2          7.13          9.16         1.34 o
   5  -2   2         12.30         18.51         1.91 o
   6  -2   2        710.18        691.27        27.47 o
   6  -2   2       1225.12       1252.78        48.44 o
   7  -2   2          0.10          3.04         1.46 o
   7  -2   2          0.18          1.45         1.99 o
   8  -2   2         45.27         50.06         3.94 o
   8  -2   2         78.09         82.01         6.12 o
   9  -2   2         16.00         21.88         3.77 o
   9  -2   2         27.60         29.80         3.93 o
  10  -2   2        223.25        264.08        16.09 o
  10  -2   2        129.41        124.31         9.39 o
  11  -2   2         18.19         18.48         4.54 o
  11  -2   2         10.54          8.47         3.77 o
  12  -2   2         48.35         52.01         6.25 o
  12  -2   2         83.40         78.25         8.01 o
  13  -2   2         33.96         36.43         9.03 o
  13  -2   2         19.69         21.72         5.33 o
  14  -2   2         28.08         17.22         8.45 o
  14  -2   2         16.28         17.65         6.89 o
 -15  -1   2         23.67         13.09         6.83 o
 -15  -1   2         40.83         35.85         6.80 o
 -14  -1   2          0.37          5.16         3.94 o
 -14  -1   2          0.64          5.41         4.70 o
 -13  -1   2        156.34        179.43        12.22 o
 -13  -1   2         17.42         16.28         4.65 o
 -12  -1   2          2.61          0.62         3.36 o
 -12  -1   2          4.51         11.17         3.05 o
 -11  -1   2        286.21        270.94        15.71 o
 -11  -1   2        493.73        539.59        30.90 o
 -10  -1   2          6.29          7.98         2.41 o
 -10  -1   2       1040.06       1165.34        55.11 o
  -9  -1   2         67.51         61.93         4.74 o
  -9  -1   2         39.13         37.18         3.17 o
  -8  -1   2          6.66          8.18         1.62 o
  -8  -1   2          3.86          6.82         1.62 o
  -7  -1   2       1428.02       1569.63       117.32 o
  -7  -1   2        756.07        776.81        33.38 o
  -7  -1   2       1304.28       1239.92        97.74 o
  -6  -1   2          0.51          4.94         1.20 o
  -6  -1   2          0.88          8.81         1.21 o
  -5  -1   2        537.16        547.58        23.52 o
  -5  -1   2        926.64       1032.86        45.04 o
  -4  -1   2         94.16        109.65         7.14 o
  -4  -1   2        162.43        198.37        10.20 o
  -3  -1   2        969.95        949.49        50.18 o
  -3  -1   2        562.27        485.78        37.16 o
  -2  -1   2         60.09         59.35         5.54 o
  -2  -1   2        103.66        121.46         9.60 o
  -1  -1   2       1480.00       1702.72       123.13 o
  -1  -1   2        857.93        735.02        54.23 o
   0  -1   2         90.62         85.00         6.93 o
   0  -1   2         52.53         38.01         3.54 o
   1  -1   2        168.55        207.73        12.73 o
   1  -1   2         97.70         90.96        10.59 o
   2  -1   2         53.96         50.19         6.93 o
   2  -1   2         93.08         88.83         6.04 o
   3  -1   2       2575.95       2409.80       181.14 o
   3  -1   2       4443.71       4954.14       292.59 o
   4  -1   2         46.38         55.33         2.94 o
   4  -1   2         80.00         85.77         4.33 o
   5  -1   2        590.13        631.26        25.18 o
   5  -1   2       1018.02        891.63        46.27 o
   6  -1   2          7.19          4.89         1.57 o
   6  -1   2          4.17          4.78         1.35 o
   7  -1   2        581.16        594.52        24.16 o
   7  -1   2        336.89        289.42        13.25 o
   8  -1   2          1.09          5.35         2.11 o
   8  -1   2          0.63          1.43         2.15 o
   9  -1   2        321.36        350.86        17.86 o
   9  -1   2        554.36        578.68        28.24 o
  10  -1   2         15.55         10.85         3.11 o
  10  -1   2          9.01          8.25         3.58 o
  11  -1   2         10.61          6.23         3.93 o
  11  -1   2         18.31         13.20         4.73 o
  12  -1   2          0.98          5.95         4.27 o
  12  -1   2          1.69          6.83         4.61 o
  13  -1   2         51.61         62.37         8.80 o
  13  -1   2         89.03         67.21         8.69 o
  14  -1   2          1.15         19.01         7.25 o
  14  -1   2          1.98         14.40         7.51 o
 -14   0   2        134.71        129.00        10.21 o
 -14   0   2         78.09         75.44         8.80 o
 -12   0   2         42.68         50.13         5.51 o
 -12   0   2         73.63         81.56         7.84 o
 -12   0   2        354.96        300.59        29.64 o
 -10   0   2        270.24        246.08        19.26 o
 -10   0   2        156.66        157.34        10.25 o
 -10   0   2        270.24        295.78        22.57 o
  -9   0   5         55.23         54.06         5.03 o
  -8   0   2       1180.20       1283.16        54.11 o
  -8   0   2        684.15        660.98        27.88 o
  -6   0   2        129.92        113.19         5.35 o
  -6   0   2        224.12        248.88        11.03 o
  -4   0   2       1051.95       1089.51        67.51 o
  -4   0   2       1814.68       1875.83       107.69 o
  -2   0   2        390.38        325.66        18.90 o
  -2   0   2        673.43        563.44        27.96 o
   0   0   2       5021.39       5264.53       295.67 o
   0   0   2       2910.83       3147.80       139.49 o
   2   0   2       3135.60       3228.44       225.46 o
   2   0   2       5409.13       5420.98       378.15 o
   4   0   2        274.31        291.57        12.80 o
   4   0   2        159.02        139.10         7.24 o
   6   0   2       1076.03       1039.32        41.07 o
   6   0   2        623.76        584.83        27.67 o
   8   0   2        110.47        121.80         7.39 o
   8   0   2         64.04         65.86         5.06 o
  10   0   2        119.12        127.31         9.42 o
  10   0   2        205.50        217.85        13.70 o
  12   0   2         76.10         84.79         9.31 o
  12   0   2        131.28        112.39         9.48 o
  14   0   2         37.01         45.50         9.42 o
  14   0   2         21.45         23.06         8.96 o
 -15   1   2         23.67         29.39         7.12 o
 -15   1   2         40.83         50.08        11.42 o
 -14   1   2          0.37          1.98         3.77 o
 -14   1   2          0.64          0.02         3.81 o
 -13   1   2         17.42         19.86         4.07 o
 -13   1   2         30.05         35.83         5.02 o
 -12   1   2          8.50          9.05         4.71 o
 -12   1   2          2.61          4.99         4.18 o
 -11   1   2        286.21        268.82        16.24 o
 -11   1   2        493.73        562.68        27.74 o
 -10   1   2          6.29          8.43         2.14 o
 -10   1   2         10.85          1.42         2.96 o
  -9   1   2         39.13         36.54         3.33 o
  -9   1   2         71.50         72.11         5.24 o
  -8   1   2          3.86          7.37         1.65 o
  -8   1   2          6.66         10.39         1.88 o
  -7   1   2        756.07        761.08        33.14 o
  -7   1   2       1304.28       1456.37        61.27 o
  -6   1   2          0.51          6.85         1.30 o
  -6   1   2          0.88         13.22         1.75 o
  -5   1   2        537.16        543.56        30.07 o
  -5   1   2        926.64        984.56        41.52 o
  -4   1   2        162.43        171.42         9.46 o
  -4   1   2         94.16         85.05        11.78 o
  -3   1   2        562.27        527.39        32.78 o
  -3   1   2        969.95        620.39        65.20 o
  -2   1   2         60.09         50.25         4.10 o
  -2   1   2        103.66        107.67         7.13 o
  -1   1   2       1480.00       1393.78       102.23 o
  -1   1   2        857.93        959.89        69.65 o
   0   1   2         52.53         54.14         4.67 o
   0   1   2         90.62         94.67        10.76 o
   1   1   2         97.70         87.72         4.96 o
   1   1   2        168.55        212.75        23.01 o
   2   1   2         93.08         82.82         5.62 o
   2   1   2         53.96         54.20         3.53 o
   3   1   2       2575.95       2440.99       108.46 o
   3   1   2       4443.71       4343.34       206.12 o
   4   1   2         46.38         50.05         2.63 o
   4   1   2         80.00         90.28         4.59 o
   5   1   2        590.13        557.61        22.16 o
   5   1   2       1018.02       1073.38        39.33 o
   6   1   2          7.19          5.16         1.24 o
   6   1   2          4.17          2.79         1.31 o
   7   1   2        581.16        570.04        24.57 o
   7   1   2        336.89        309.23        15.63 o
   8   1   2          1.09          3.55         1.91 o
   8   1   2          0.63         -2.02         2.02 o
   9   1   2        554.36        491.99        27.09 o
   9   1   2        321.36        297.14        17.11 o
  10   1   2          9.01          5.94         3.11 o
  10   1   2         15.55         20.15         3.80 o
  11   1   2         10.61         11.01         3.74 o
  11   1   2         18.31         22.56         4.17 o
  12   1   2          0.98         -0.26         3.76 o
  12   1   2          1.69          9.66         4.25 o
  13   1   2         51.61         65.01         7.15 o
  13   1   2         89.03         76.62         9.59 o
  14   1   2          1.15          4.26         7.25 o
  14   1   2          1.98         11.04         6.81 o
 -15   2   2          3.01          9.41         7.09 o
 -15   2   2          1.75          4.98         5.16 o
 -14   2   2         61.06         54.29         7.52 o
 -14   2   2        105.33        112.16        11.05 o
 -14   2   2        107.10        157.27        30.60 o
 -13   2   2          1.16         -3.37         3.37 o
 -13   2   2          2.01          4.49         3.99 o
 -12   2   2        233.37        247.89        13.03 o
 -12   2   2         27.28         28.06         4.58 o
 -11   2   2          1.53         -2.21         2.21 o
 -11   2   2          3.01          4.41         5.60 o
 -10   2   2        176.11        158.96         8.92 o
 -10   2   2        102.09        105.02         6.52 o
  -9   2   2         98.39        113.12         7.46 o
  -9   2   2         57.04         69.37         7.98 o
  -9   2   2        139.13        144.15        14.59 o
  -8   2   2        614.20        620.03        34.61 o
  -8   2   2       1059.54       1112.08        47.51 o
  -7   2   2         52.22         91.51         7.22 o
  -7   2   2         90.09         97.37         5.64 o
  -6   2   2        139.88        166.05         7.88 o
  -6   2   2         81.08         98.71         8.28 o
  -5   2   2        121.52        110.55         7.45 o
  -5   2   2        209.63        188.95         8.09 o
  -4   2   2       2785.06       2773.25       128.05 o
  -3   2   2         14.53         14.88         1.64 o
  -3   2   2          8.42          8.79         1.97 o
  -2   2   2       1254.84       1187.93        61.99 o
  -2   2   2        727.41        675.64        36.14 o
  -1   2   2       1054.33       1162.96        86.37 o
  -1   2   2       1818.80       2008.18       147.30 o
   0   2   2       4771.95       4867.62       364.29 o
   0   2   2       2766.23       3108.67       224.42 o
   1   2   2         66.89         64.27         4.70 o
   1   2   2        115.38        159.34        17.65 o
   2   2   2       2069.98       1752.03       108.65 o
   2   2   2       1199.94       1162.56        59.59 o
   3   2   2         52.87         58.52         3.75 o
   3   2   2         91.20        104.03         5.06 o
   4   2   2        184.38        172.19         8.13 o
   4   2   2        106.88         91.51         5.12 o
   5   2   2         12.30         11.65         1.72 o
   5   2   2          7.13          7.87         1.43 o
   6   2   2       1225.12       1136.77        53.08 o
   6   2   2        710.18        663.95        27.96 o
   7   2   2          0.18          3.61         1.95 o
   7   2   2          0.10          3.83         1.78 o
   8   2   2         45.27         43.25         4.81 o
   8   2   2         78.09         85.76         6.05 o
   9   2   2         27.60         26.45         3.53 o
   9   2   2         16.00         16.98         3.65 o
  10   2   2        129.41        152.46        10.72 o
  10   2   2        223.25        226.93        13.98 o
  11   2   2         18.19         13.65         3.74 o
  11   2   2         10.54         14.37         4.21 o
  12   2   2         83.40         57.74         8.01 o
  12   2   2         48.35         44.55         6.18 o
  13   2   2         19.69         33.41         6.67 o
  13   2   2         33.96         48.17         6.89 o
  14   2   2         16.28         27.04         6.58 o
  14   2   2         28.08         27.71         6.73 o
 -15   3   2         22.07         18.35         5.97 o
 -15   3   2         38.07         30.56         8.46 o
 -14   3   2          1.29          6.04         4.50 o
 -14   3   2         41.72         56.93         9.80 o
 -13   3   2         18.64         13.58         4.40 o
 -13   3   2         10.80         14.65         4.75 o
 -12   3   2         14.31         14.79         5.73 o
 -12   3   2         24.69         21.25         4.20 o
 -11   3   2        327.65        295.62        14.82 o
 -11   3   2        180.13        171.77        15.25 o
 -10   3   2         29.17         17.36         5.14 o
 -10   3   2         50.32         37.77         3.93 o
  -9   3   2         67.60         65.15         5.21 o
  -9   3   2         39.19         37.85         6.52 o
  -8   3   2        235.56        219.49        27.91 o
  -8   3   2         15.48         10.73         3.34 o
  -8   3   2         26.70         27.30         4.04 o
  -7   3   2        653.64        604.36        26.54 o
  -7   3   2        378.91        389.45        22.59 o
  -6   3   2         16.19         14.22         3.30 o
  -6   3   2         27.93         34.70         2.79 o
  -5   3   2       1724.14       1578.07        65.76 o
  -4   3   2        496.11        559.48        26.70 o
  -4   3   2        287.59        324.55        21.05 o
  -3   3   2        753.50        692.05        32.12 o
  -3   3   2       1299.84       1169.65        54.69 o
  -2   3   2        701.77        692.95        32.51 o
  -2   3   2        406.80        392.19        20.41 o
  -1   3   2        961.39        896.41        46.80 o
  -1   3   2        557.30        566.42        34.69 o
   0   3   2         56.19         66.60         4.42 o
   0   3   2         32.57         46.32         4.82 o
   1   3   2        207.35        212.50        11.29 o
   1   3   2        120.20        102.25         6.15 o
   2   3   2        144.01        147.97         7.24 o
   2   3   2         83.48         85.55         5.44 o
   3   3   2       2092.58       1615.10        95.18 o
   3   3   2       3609.84       3794.45       173.32 o
   4   3   2        254.22        248.23        11.44 o
   4   3   2        147.37        127.58         6.89 o
   5   3   2        533.21        545.10        22.76 o
   5   3   2        919.83        941.77        43.78 o
   6   3   2         27.24         35.79         3.17 o
   6   3   2         47.00         60.54         5.45 o
   7   3   2        207.13        186.08         9.57 o
   7   3   2        357.31        336.18        16.51 o
   8   3   2          7.48         11.76         3.22 o
   8   3   2         12.90         17.59         2.82 o
   9   3   2        232.03        194.25        12.91 o
   9   3   2        400.28        361.13        20.37 o
  10   3   2         77.29         73.21         6.76 o
  10   3   2         44.80         33.98         5.29 o
  11   3   2         18.00         18.13         4.51 o
  11   3   2         31.06         33.92         5.62 o
  12   3   2          5.75         10.31         4.39 o
  12   3   2          9.92         29.83         9.99 o
  13   3   2         44.53         51.45         7.54 o
  13   3   2         25.82         24.59         6.31 o
 -14   4   2         56.72        124.18        15.15 o
 -14   4   2         31.86         18.46        12.30 o
 -13   4   2         16.29         47.17        11.91 o
 -13   4   2         10.39          9.09         7.67 o
 -13   4   2          6.02          1.34         7.24 o
 -12   4   2          8.54         17.63         6.08 o
 -12   4   2         14.73         19.99         4.59 o
 -11   4   2         10.33          7.86         5.22 o
 -11   4   2          2.40         10.11         6.59 o
 -10   4   2         32.32         30.24         7.87 o
 -10   4   2         55.76         44.71         4.80 o
  -9   4   2         91.75         80.83        11.90 o
  -9   4   2        158.28        168.13        10.53 o
  -8   4   2        444.88        424.17        27.97 o
  -8   4   2        767.46        824.21        41.86 o
  -8   4   2        830.61        653.61        75.14 o
  -7   4   2         86.64         99.30         6.27 o
  -7   4   2         50.22         64.99         7.02 o
  -6   4   2         29.37         32.66         5.01 o
  -6   4   2         50.67         45.19         3.61 o
  -5   4   2        344.26        356.62        15.89 o
  -4   4   2       1598.41       1724.51        79.13 o
  -4   4   2       2757.37       2721.69       126.22 o
  -3   4   2        149.36        140.48         7.43 o
  -3   4   2         86.58         89.81         4.57 o
  -2   4   2        685.25        728.52        33.92 o
  -2   4   2       1182.10       1048.32        54.76 o
  -1   4   2        709.63        734.88        33.82 o
  -1   4   2        411.37        434.56        25.45 o
   0   4   2       2323.10       2280.06       137.25 o
   0   4   2       1346.67       1405.24        63.18 o
   1   4   2        171.51        194.88         9.65 o
   1   4   2        295.88        302.23        16.53 o
   2   4   2        180.91        285.06        20.91 o
   2   4   2        312.08        277.09        12.12 o
   3   4   2        171.04        179.99         8.75 o
   3   4   2         99.15         96.16         6.39 o
   4   4   2         46.45         46.36         4.23 o
   4   4   2         80.14         80.66         4.43 o
   5   4   2         68.98         50.95         4.42 o
   5   4   2         39.99         36.09         3.30 o
   6   4   2        747.60        674.79        34.92 o
   6   4   2       1289.66       1331.17        84.11 o
   7   4   2          7.87          7.02         2.06 o
   7   4   2          4.56         -1.47         2.66 o
   8   4   2         22.59         19.29         5.38 o
   8   4   2         13.09         17.67         5.00 o
   9   4   2         57.05         71.27         9.47 o
   9   4   2         33.07         29.50         5.72 o
  10   4   2        131.92        108.42        11.17 o
  10   4   2        227.56        285.42        22.14 o
  11   4   2         33.74         32.54         7.17 o
  11   4   2         19.56         24.00         5.58 o
  12   4   2         14.77         18.52         6.22 o
  12   4   2         25.49         27.85        10.10 o
  13   4   2         25.57         41.71        10.10 o
  13   4   2         44.11         54.01        18.65 o
 -14   5   2          1.25         -0.95        11.28 o
 -13   5   2         14.75         31.58        13.32 o
 -13   5   2          5.63         10.07         8.37 o
 -12   5   2         16.26         14.51         8.42 o
 -12   5   2         28.04         35.30         6.35 o
 -11   5   2        141.87        158.76        12.54 o
 -11   5   2         82.24         95.98        14.28 o
 -10   5   2         87.84         83.61         9.17 o
 -10   5   2         24.45         14.83         7.33 o
  -9   5   2         31.26         30.19        11.41 o
  -9   5   2         53.92         50.19         6.36 o
  -8   5   2         21.95         16.63         3.59 o
  -8   5   2         12.73         14.92         6.41 o
  -7   5   2         78.83        111.34        13.91 o
  -7   5   2        135.99        133.52         9.64 o
  -6   5   2        155.01        143.25         9.71 o
  -6   5   2         89.86         90.94         6.11 o
  -5   5   2        893.61        910.53        47.80 o
  -5   5   2       1541.54       1417.60        66.77 o
  -4   5   2        209.64        228.33        11.97 o
  -4   5   2        121.52        134.95         7.33 o
  -3   5   2        718.78        663.54        28.47 o
  -3   5   2        416.67        378.51        20.22 o
  -2   5   2        785.34        784.65        33.43 o
  -2   5   2        455.25        480.78        20.79 o
  -1   5   2        758.70        706.25        29.89 o
  -1   5   2        439.81        444.04        22.77 o
   0   5   2         31.02         28.01         2.59 o
   0   5   2         53.51         54.47         3.57 o
   1   5   2         74.51         81.01         5.67 o
   1   5   2        128.54        120.94         7.58 o
   2   5   2         66.35         64.98         5.06 o
   2   5   2         38.46         34.04         3.16 o
   3   5   2       1074.71       1062.11        55.49 o
   3   5   2       1853.96       1232.12        92.47 o
   4   5   2        110.85        121.65         8.08 o
   4   5   2        191.23        206.02        11.53 o
   5   5   2        496.46        490.35        23.18 o
   5   5   2        287.79        293.74        19.06 o
   6   5   2         53.83         57.31         4.85 o
   6   5   2         31.21         24.37         4.19 o
   7   5   2        150.86        139.14         9.31 o
   7   5   2         87.45         80.49         7.88 o
   8   5   2         41.11         42.48         5.83 o
   8   5   2         70.91        100.47        13.93 o
   9   5   2        215.26        251.01        24.79 o
   9   5   2        124.79        135.47        12.63 o
  10   5   2         41.81         36.14         6.94 o
  10   5   2         72.12         79.70        13.73 o
  11   5   2         46.59         55.80        12.01 o
  11   5   2         27.00         25.67         6.95 o
  12   5   2         13.12         21.93         8.68 o
  12   5   2          7.61          7.79         5.74 o
 -13   6   2         12.16         22.35        14.74 o
 -13   6   2         23.56          9.63        14.22 o
 -12   6   2          2.56         10.36         8.92 o
 -12   6   2         33.52         32.71        15.68 o
 -12   6   2          4.41         11.75         9.96 o
 -11   6   2          1.89         13.70         8.13 o
 -11   6   2          3.25         13.03         5.26 o
 -10   6   2         93.72         83.97        12.52 o
 -10   6   2          8.48          6.19         7.51 o
  -9   6   2         55.90         50.09        10.64 o
  -9   6   2         96.43         69.82         7.82 o
  -8   6   2        202.28        210.36        16.53 o
  -8   6   2        348.94        346.04        20.34 o
  -7   6   2         29.38         38.68         5.18 o
  -7   6   2         17.03         20.18         2.81 o
  -6   6   2         15.82         15.62         4.00 o
  -6   6   2          9.17          5.03         1.97 o
  -5   6   2        117.67        116.88         6.56 o
  -5   6   2        202.99        203.29        11.30 o
  -4   6   2        769.41        795.69        34.32 o
  -4   6   2       1327.29       1231.27        65.08 o
  -3   6   2        245.00        225.43        11.69 o
  -3   6   2        422.64        430.75        23.74 o
  -2   6   2        277.92        299.37        14.57 o
  -2   6   2        479.43        464.29        22.15 o
  -1   6   2         75.18         81.88         5.82 o
  -1   6   2        129.68        113.68         7.21 o
   0   6   2        397.01        451.45        23.48 o
   0   6   2        684.87        703.80        35.87 o
   1   6   2        206.59        192.41        10.99 o
   1   6   2        356.38        354.43        18.86 o
   2   6   2         84.22         75.28         6.00 o
   2   6   2         48.82         81.62         5.90 o
   3   6   2         67.20         78.62         7.27 o
   3   6   2        115.92        106.15         7.31 o
   4   6   2         27.36         28.04         4.44 o
   4   6   2         15.86         18.30         3.96 o
   5   6   2         84.44         84.54         8.29 o
   5   6   2        145.67        145.02        11.38 o
   6   6   2        736.46        683.84        42.05 o
   6   6   2        426.91        344.18        28.29 o
   7   6   2         21.80         18.25         4.51 o
   7   6   2         37.61         49.95         4.89 o
   8   6   2          6.22         15.85         7.90 o
   8   6   2          3.61          9.79         4.19 o
   9   6   2         47.42         37.46        10.06 o
   9   6   2         27.49          4.32         7.77 o
  10   6   2        152.17        168.54        20.11 o
  10   6   2         88.21         87.97        12.17 o
  11   6   2         27.88         29.53        10.55 o
  11   6   2         16.16         18.01         6.58 o
 -12   7   2         19.31         30.13        11.80 o
 -12   7   2         11.20         17.40        15.16 o
 -11   7   2         49.86         38.86         8.44 o
 -11   7   2         28.90         35.60        10.83 o
 -10   7   2         11.28         17.98         8.31 o
 -10   7   2         19.46         14.41         5.36 o
  -9   7   2         28.94         22.52         5.95 o
  -9   7   2         16.78         12.98         4.23 o
  -8   7   2         12.03          4.50         4.40 o
  -8   7   2          6.97          6.08         2.57 o
  -7   7   2         20.76         23.20         3.02 o
  -7   7   2         35.82         33.86         5.68 o
  -6   7   2        224.12        187.43        14.35 o
  -6   7   2        129.92        126.87         8.34 o
  -5   7   2        316.29        334.02        17.96 o
  -5   7   2        545.63        496.01        27.91 o
  -4   7   2         48.03         41.39         4.27 o
  -4   7   2         82.86         67.37         6.31 o
  -3   7   2        231.37        198.67        12.58 o
  -3   7   2        134.12        126.15         7.53 o
  -2   7   2        279.82        272.22        13.70 o
  -2   7   2        482.71        457.38        24.94 o
  -1   7   2        399.84        369.23        20.56 o
  -1   7   2        231.78        236.06        12.20 o
   0   7   2         63.07         68.92         6.53 o
   0   7   2        108.80         90.72         8.11 o
   1   7   2         14.80         16.76         3.43 o
   1   7   2         25.52         24.42         3.41 o
   2   7   2         63.41         67.42         8.72 o
   2   7   2        109.38        112.38         7.02 o
   3   7   2        541.42        474.16        23.08 o
   3   7   2        313.86        342.96        22.56 o
   4   7   2        103.31        114.34         7.92 o
   4   7   2         59.88         73.26         7.80 o
   5   7   2         95.57        121.81        11.01 o
   5   7   2        164.87        125.69        10.70 o
   6   7   2         18.49          9.74         4.92 o
   6   7   2         31.89         24.71         4.70 o
   7   7   2         30.61         38.47         7.31 o
   7   7   2         52.80         44.28         5.69 o
   8   7   2        131.31        118.27        12.38 o
   8   7   2         76.12         77.33        10.65 o
   9   7   2         47.24         72.74        15.27 o
   9   7   2         81.50         93.12        20.60 o
  10   7   2         22.88         38.73         8.12 o
  10   7   2         39.48         56.15        15.88 o
 -10   8   2          4.87          1.83         6.02 o
 -10   8   2          2.82         -0.08         5.81 o
  -9   8   2         49.49         21.50        18.79 o
  -9   8   2         25.22         27.61         4.31 o
  -9   8   2         43.50         12.57         8.72 o
  -8   8   2         85.85         57.45         7.74 o
  -8   8   2         49.76         50.02         5.87 o
  -7   8   2         29.03         24.05         5.40 o
  -7   8   2         16.83         16.12         3.12 o
  -6   8   2          4.20          5.43         4.18 o
  -6   8   2          2.44          2.98         2.50 o
  -5   8   2        102.54         72.59         7.28 o
  -5   8   2         59.44         57.71         5.21 o
  -4   8   2        379.19        313.78        18.96 o
  -4   8   2        219.81        272.08        21.09 o
  -3   8   2        186.79        186.37        10.49 o
  -3   8   2        322.23        286.90        20.36 o
  -2   8   2         82.61         67.31         7.84 o
  -2   8   2         47.89         58.62         4.95 o
  -1   8   2         28.12         33.51         4.51 o
  -1   8   2         48.50         45.37         5.78 o
   0   8   2        130.15        129.17        10.48 o
   0   8   2         75.45         82.80         7.86 o
   1   8   2        238.71        223.46        15.31 o
   1   8   2        138.38        139.01        11.15 o
   2   8   2         56.17         53.55         4.98 o
   2   8   2         32.56         42.68         7.85 o
   3   8   2         74.66         57.31         5.11 o
   3   8   2         43.28         31.13         6.77 o
   4   8   2         10.93         12.88         3.32 o
   4   8   2          6.33         16.33         5.59 o
   5   8   2         66.44         67.66         8.07 o
   5   8   2        114.62        114.72         8.77 o
   6   8   2        125.35        160.55        16.83 o
   6   8   2        216.23        212.34        13.25 o
   7   8   2         55.26         47.75         6.27 o
   7   8   2         32.03         35.51         7.64 o
   8   8   2          1.29          4.96         3.51 o
   8   8   2          0.75         -0.29         5.28 o
   9   8   2         23.29         27.03         4.96 o
   9   8   2         13.50          8.40         8.70 o
  -9   9   2          4.85          4.12         3.88 o
  -9   9   2          8.36         10.94         8.97 o
  -8   9   2         11.31         13.38         5.25 o
  -8   9   2          6.55         13.77         3.95 o
  -7   9   2         15.46         20.75         3.86 o
  -7   9   2         26.68         21.79         6.21 o
  -6   9   2         79.53         71.48         6.62 o
  -6   9   2        137.19        118.07        11.73 o
  -5   9   2         91.31         81.11         9.56 o
  -4   9   2         25.00         27.79         4.36 o
  -4   9   2         43.12         32.98         6.44 o
  -3   9   2         24.16         26.14         4.45 o
  -3   9   2         41.67         31.76         5.79 o
  -2   9   2        114.85        134.43         9.97 o
  -2   9   2        198.13        195.22        18.02 o
  -1   9   2         84.07         92.17         7.96 o
  -1   9   2        145.02        114.57        10.33 o
   0   9   2         53.02         47.19         5.75 o
   0   9   2         91.46         95.47         9.18 o
   1   9   2          0.45          7.01         3.45 o
   1   9   2          0.26         -0.61         4.32 o
   2   9   2         72.41         80.08         7.15 o
   2   9   2         41.98         46.03         8.28 o
   3   9   2         70.66         68.24         7.59 o
   3   9   2         40.96         63.15         9.89 o
   4   9   2         36.14         40.17         8.52 o
   4   9   2         62.34         57.10         6.26 o
   5   9   2         16.36         20.82         9.06 o
   5   9   2         28.23         26.44         4.78 o
   6   9   2         14.03         15.59         3.77 o
   6   9   2          8.14         14.11         9.05 o
   7   9   2         11.26         11.75         5.52 o
   7   9   2         19.42         24.30         5.29 o
   8   9   2         91.44         52.19        11.29 o
  -6  10   2          1.04         10.24         4.72 o
  -6  10   2          1.79         18.81        10.05 o
  -5  10   2         51.57         38.74         9.22 o
  -4  10   2         34.90         23.18         6.92 o
  -4  10   2         60.20         41.01         7.45 o
  -3  10   2         70.91         91.03         9.85 o
  -3  10   2        122.32        110.16        13.91 o
  -2  10   2          1.75          5.51         4.10 o
  -2  10   2          3.02          0.72         5.25 o
  -1  10   2         14.56         23.56         5.57 o
  -1  10   2         25.11         27.44         7.26 o
   0  10   2         14.83         19.67         7.08 o
   0  10   2          8.60         18.28         5.11 o
   1  10   2         64.36         62.57        11.24 o
   1  10   2        111.02        110.68        11.14 o
   2  10   2         42.37         59.91         8.07 o
   2  10   2         24.56         39.54        11.38 o
   3  10   2         40.87         44.03         8.72 o
   3  10   2         23.69         27.77        10.34 o
   4  10   2          3.37         -0.57         5.95 o
   4  10   2          5.82         11.76         6.71 o
   5  10   2         43.66         32.84         6.06 o
   5  10   2         25.31         45.39        12.59 o
  -6 -10   3         11.28         19.07         5.63 o
  -6 -10   3          6.54          6.10         8.79 o
  -5 -10   3          1.20          6.77         5.84 o
  -5 -10   3          0.70          4.69         6.19 o
  -4 -10   3        110.69        114.30        14.31 o
  -3 -10   3         61.25         71.54         8.75 o
  -3 -10   3         35.51         52.05         7.98 o
  -2 -10   3         53.72         60.32         8.36 o
  -2 -10   3         31.14         46.65         8.98 o
  -1 -10   3          0.21          3.64         7.66 o
  -1 -10   3          0.36         -4.32         4.32 o
   0 -10   3         12.82         21.17         9.92 o
   0 -10   3         22.11         22.08         8.88 o
   1 -10   3         12.14         22.51         5.31 o
   1 -10   3         20.94         23.15         9.86 o
   2 -10   3         91.14         84.93        16.75 o
   2 -10   3         52.83         59.73         8.02 o
   3 -10   3         14.44         40.40         6.95 o
   3 -10   3         24.90         21.97         7.66 o
   4 -10   3          7.60          5.70         6.14 o
   4 -10   3         13.12         15.03         6.83 o
  -9  -9   3         28.34         24.98         5.89 o
  -9  -9   3         16.43         17.69         8.90 o
  -8  -9   3          0.33          8.92         4.89 o
  -8  -9   3          0.57         -2.10         4.15 o
  -8  -9   3          8.89        -19.63        21.97 o
  -7  -9   3         97.84         86.79         7.67 o
  -7  -9   3         56.71         40.29         6.56 o
  -6  -9   3         62.72         60.94         7.88 o
  -6  -9   3        108.20        106.16         8.81 o
  -5  -9   3        104.75        119.85         9.61 o
  -4  -9   3         50.24         64.39         6.79 o
  -4  -9   3         29.13         27.61         5.89 o
  -3  -9   3         30.97         30.87         4.86 o
  -3  -9   3         17.95          5.94         4.46 o
  -2  -9   3         55.60         60.33         6.67 o
  -2  -9   3         32.23         51.18         7.24 o
  -1  -9   3         71.25         68.64         8.30 o
  -1  -9   3         41.31         50.74         8.21 o
   0  -9   3         69.37         69.81         7.92 o
   0  -9   3         40.21         48.69         6.38 o
   1  -9   3         19.30         23.47         4.76 o
   1  -9   3         33.29         31.58         7.78 o
   2  -9   3         13.30          8.45         4.96 o
   2  -9   3          7.71          8.77         3.55 o
   3  -9   3         80.56         86.01         7.86 o
   3  -9   3        138.98        115.08        11.96 o
   4  -9   3        120.96         83.21        10.10 o
   4  -9   3         70.12         84.21         7.98 o
   5  -9   3         84.08         71.23        14.59 o
   5  -9   3         48.74         51.28         9.67 o
   6  -9   3          1.17          4.32         4.17 o
   6  -9   3          2.02          6.25         5.07 o
   7  -9   3          7.65         -0.09         4.27 o
   7  -9   3         13.19          8.98         7.04 o
 -11  -8   3          7.63         14.32        16.62 o
 -10  -8   3         21.15         10.73        16.69 o
 -10  -8   3          8.92          7.80         6.10 o
 -10  -8   3         15.38         18.33         5.59 o
  -9  -8   3         41.10         41.58         5.44 o
  -9  -8   3         23.82         48.57         9.50 o
  -8  -8   3        136.75        132.46         9.94 o
  -8  -8   3         79.27         58.83         7.67 o
  -7  -8   3        198.26        218.13        13.86 o
  -7  -8   3        114.93        111.11        10.98 o
  -6  -8   3         34.50         31.49         4.46 o
  -6  -8   3         20.00         10.48         4.26 o
  -5  -8   3         41.36         40.71         4.98 o
  -4  -8   3        277.25        260.56        14.17 o
  -4  -8   3        160.72        152.40        10.95 o
  -3  -8   3        108.78        113.22         7.86 o
  -3  -8   3         63.06         72.43         8.13 o
  -2  -8   3         30.72         30.44         5.20 o
  -2  -8   3         52.99         59.13         6.08 o
  -1  -8   3          9.30         14.49         4.05 o
  -1  -8   3          5.39          2.02         2.72 o
   0  -8   3         35.26         33.70         4.99 o
   0  -8   3         60.83         70.82         7.51 o
   1  -8   3        108.11        109.40         9.56 o
   1  -8   3        186.50        225.09        20.22 o
   2  -8   3        135.02        128.38        14.31 o
   2  -8   3         78.27        102.50         8.20 o
   3  -8   3        131.68        124.04        11.75 o
   3  -8   3         76.33         82.40         7.16 o
   4  -8   3         33.13         35.48         5.39 o
   4  -8   3         19.21         21.00         3.37 o
   5  -8   3         81.77         61.85         8.13 o
   5  -8   3         47.40         60.36         6.30 o
   6  -8   3        112.77         81.74         9.25 o
   6  -8   3         65.37         78.76         7.21 o
   7  -8   3         58.29         63.54         6.27 o
   7  -8   3        100.55         83.52         9.63 o
   8  -8   3         25.56         20.81         8.26 o
   8  -8   3         44.09         31.25         9.59 o
   9  -8   3          5.29          8.11         7.99 o
   9  -8   3          3.06         32.33         9.96 o
 -12  -7   3          1.36         10.35         6.37 o
 -12  -7   3          2.35         -1.96         9.21 o
 -11  -7   3         47.53         43.55        10.89 o
 -11  -7   3         27.55         33.30         6.71 o
 -10  -7   3         48.02         45.95         6.95 o
 -10  -7   3         98.33        112.45        18.30 o
  -9  -7   3         28.95         18.91         4.48 o
  -9  -7   3         16.78         22.81         5.81 o
  -8  -7   3          2.89          4.87         2.96 o
  -8  -7   3          1.68          7.38         3.57 o
  -7  -7   3        190.77        188.10        11.04 o
  -7  -7   3        110.59        108.74        10.33 o
  -6  -7   3        558.51        568.27        27.11 o
  -5  -7   3        164.75        183.86        11.27 o
  -5  -7   3         95.51         92.53         7.79 o
  -4  -7   3         98.01         99.12         7.87 o
  -4  -7   3        169.07        185.27        10.36 o
  -3  -7   3         84.90         96.60         6.47 o
  -3  -7   3         49.21         50.14         5.09 o
  -2  -7   3        314.06        363.54        18.11 o
  -2  -7   3        182.06        192.83        12.09 o
  -1  -7   3         76.62         78.62         6.60 o
  -1  -7   3        132.17        150.25        10.98 o
   0  -7   3         85.64        103.23         7.84 o
   0  -7   3        147.73        162.53        11.69 o
   1  -7   3         64.25         59.11         6.49 o
   1  -7   3         37.24         32.97         4.65 o
   2  -7   3         15.04         20.30         4.31 o
   2  -7   3          8.72          9.62         2.61 o
   3  -7   3        223.35        251.80        17.69 o
   3  -7   3        129.47        147.59         8.62 o
   4  -7   3        199.43        188.53        12.41 o
   4  -7   3        344.02        366.63        24.46 o
   5  -7   3        109.70         95.50         9.72 o
   5  -7   3         63.59         56.21         7.07 o
   6  -7   3          3.55          3.14         4.11 o
   6  -7   3          2.06          4.48         3.90 o
   7  -7   3         30.37         28.23         5.97 o
   7  -7   3         17.61          9.85         4.50 o
   8  -7   3         74.10         83.87         9.57 o
   8  -7   3        127.83         94.32        13.83 o
   9  -7   3         24.84         39.03         6.99 o
   9  -7   3         14.40         21.41         5.64 o
  10  -7   3         16.83         16.20         7.51 o
  10  -7   3          9.75         10.84         8.21 o
 -13  -6   3         50.19         91.72        18.50 o
 -13  -6   3         27.40         12.80         8.85 o
 -12  -6   3          8.28         16.77         5.34 o
 -12  -6   3         34.98         21.44        15.95 o
 -11  -6   3         23.70         23.34         5.37 o
 -11  -6   3         40.88         31.79         7.74 o
 -10  -6   3          9.39          5.93         4.28 o
 -10  -6   3         16.20         11.69         6.16 o
  -9  -6   3         66.88         83.26         8.25 o
  -9  -6   3        115.38        142.85        13.53 o
  -8  -6   3        122.54        126.13         8.88 o
  -8  -6   3         71.03         70.38         6.44 o
  -7  -6   3        655.84        710.07        37.79 o
  -7  -6   3        380.18        338.44        19.77 o
  -6  -6   3        103.95        101.58         7.25 o
  -6  -6   3         60.26         44.31        11.12 o
  -5  -6   3        284.12        314.02        18.00 o
  -5  -6   3        164.70        169.69         9.99 o
  -4  -6   3        419.78        470.26        20.80 o
  -4  -6   3        243.34        246.88        14.51 o
  -3  -6   3        140.11        176.89        12.91 o
  -3  -6   3        241.70        251.66        14.81 o
  -2  -6   3         30.47         32.31         3.57 o
  -2  -6   3         17.66         12.56         2.56 o
  -1  -6   3         54.74         78.79         6.15 o
  -1  -6   3         31.73         35.37         3.52 o
   0  -6   3         90.39         87.18         6.45 o
   0  -6   3        155.93        161.88         9.77 o
   1  -6   3        457.85        447.21        21.53 o
   1  -6   3        789.83        857.62        43.87 o
   2  -6   3        127.09        116.86         8.97 o
   2  -6   3        219.23        230.40        15.81 o
   3  -6   3        432.79        421.57        27.09 o
   3  -6   3        250.88        294.53        19.87 o
   4  -6   3         42.26         49.04         4.95 o
   4  -6   3         72.90         68.95         7.16 o
   5  -6   3        237.48        233.60        16.50 o
   5  -6   3        137.66        160.39        10.39 o
   6  -6   3         74.05         69.45         7.34 o
   6  -6   3        127.74        127.96         9.81 o
   7  -6   3        126.13        118.08         8.31 o
   7  -6   3        217.58        225.34        14.70 o
   8  -6   3        149.25        167.92        14.77 o
   8  -6   3         86.52         94.55         8.02 o
   9  -6   3          6.71         10.33         5.09 o
   9  -6   3          3.89          5.09         3.26 o
  10  -6   3          5.58         11.57         3.42 o
  10  -6   3          9.63         13.15         5.95 o
  11  -6   3         17.27         14.31         7.56 o
  11  -6   3         10.01          4.94         4.27 o
 -14  -5   3          5.54          9.76         8.00 o
 -13  -5   3          1.50         13.30         7.10 o
 -13  -5   3          2.59         19.19         9.11 o
 -12  -5   3          4.94          4.37         4.45 o
 -12  -5   3         13.75         15.84        10.63 o
 -11  -5   3         42.96         46.23         8.21 o
 -11  -5   3         24.90         18.37         5.10 o
 -10  -5   3        168.13        161.10        12.26 o
 -10  -5   3        290.03        316.80        23.39 o
  -9  -5   3         11.70         12.99         4.13 o
  -9  -5   3         20.18         16.41         5.47 o
  -8  -5   3         19.55         21.83         4.87 o
  -8  -5   3         11.34         11.43         3.28 o
  -7  -5   3        160.24        168.14         9.41 o
  -7  -5   3         92.89        106.36         8.25 o
  -6  -5   3       1403.97       1381.03        64.87 o
  -6  -5   3        813.86        892.81        54.73 o
  -5  -5   3         80.61         72.33         5.38 o
  -5  -5   3        139.05        140.21         8.12 o
  -4  -5   3        199.26        196.17        11.57 o
  -4  -5   3        343.73        395.23        19.09 o
  -3  -5   3        192.98        185.38         9.96 o
  -3  -5   3        332.90        336.47        16.32 o
  -2  -5   3        998.00       1080.28        54.26 o
  -2  -5   3        578.53        526.92        22.69 o
  -1  -5   3        214.30        168.85         9.67 o
  -1  -5   3        369.68        417.03        19.59 o
   0  -5   3        259.01        241.59        10.91 o
   0  -5   3        446.81        469.41        21.84 o
   1  -5   3        139.17        126.75         7.91 o
   1  -5   3         80.67         84.84         6.19 o
   2  -5   3         58.33         62.87         4.78 o
   2  -5   3         33.81         41.92         3.74 o
   3  -5   3        103.28        117.12         8.48 o
   3  -5   3         59.87         68.02         5.49 o
   4  -5   3        479.38        426.12        20.44 o
   4  -5   3        826.96        799.66        42.08 o
   5  -5   3         79.52         87.24         5.65 o
   5  -5   3        137.18        147.40        11.36 o
   6  -5   3          6.16          7.58         2.27 o
   6  -5   3         10.62         14.31         3.98 o
   7  -5   3         45.73         53.18         4.85 o
   7  -5   3         78.89         84.86         7.44 o
   8  -5   3        174.47        178.89        12.00 o
   8  -5   3        300.98        298.69        19.02 o
   9  -5   3         31.01         29.30         4.35 o
   9  -5   3         53.49         53.77         6.98 o
  10  -5   3         39.07         66.01         7.81 o
  10  -5   3         22.65         25.27         4.22 o
  11  -5   3         12.21         11.93         3.80 o
  11  -5   3         21.06         23.32         9.07 o
  12  -5   3          3.93          6.14         4.98 o
  12  -5   3          6.77          5.12         8.06 o
 -14  -4   3          8.07         14.36         6.24 o
 -14  -4   3         15.68         54.00        24.48 o
 -13  -4   3        110.42        101.31        15.02 o
 -13  -4   3         64.01         69.74         7.80 o
 -12  -4   3          8.11         21.51         7.92 o
 -12  -4   3          4.70         10.86         4.37 o
 -11  -4   3         58.48         52.90         8.12 o
 -11  -4   3         33.90         38.11         4.90 o
 -10  -4   3          4.62          8.66         3.22 o
 -10  -4   3          7.96          8.01         4.70 o
  -9  -4   3        113.32        121.51         8.10 o
  -9  -4   3        195.49        221.65        16.92 o
  -8  -4   3          9.71          8.07         2.66 o
  -8  -4   3         16.75         11.26         4.27 o
  -7  -4   3        989.01        996.53        62.96 o
  -7  -4   3        573.31        416.77        27.15 o
  -6  -4   3        147.31        135.95         7.68 o
  -6  -4   3        254.11        265.66        13.15 o
  -5  -4   3        327.03        343.48        15.29 o
  -5  -4   3        564.16        658.84        30.96 o
  -4  -4   3        416.09        449.15        19.43 o
  -4  -4   3        241.20        214.87        14.54 o
  -3  -4   3        538.24        555.70        29.52 o
  -3  -4   3        928.51       1059.61        48.50 o
  -2  -4   3         34.06         41.67         3.27 o
  -2  -4   3         19.75         22.08         2.56 o
  -1  -4   3        123.55        175.90         7.90 o
  -1  -4   3         71.62         75.24         4.77 o
   0  -4   3        308.57        351.98        16.57 o
   0  -4   3        178.87        159.91         8.38 o
   1  -4   3       1443.64       1531.91        70.68 o
   1  -4   3       2490.38       2680.13       120.20 o
   2  -4   3        150.61        182.09        10.46 o
   2  -4   3        259.81        270.98        15.05 o
   3  -4   3       1213.14       1381.23        83.16 o
   3  -4   3        703.24        736.99        31.29 o
   4  -4   3         91.78         94.96         5.39 o
   4  -4   3        158.33        148.90         9.81 o
   5  -4   3        456.18        491.68        30.29 o
   5  -4   3        264.44        287.46        14.01 o
   6  -4   3         42.93         50.54         3.97 o
   6  -4   3         74.06         82.25         5.80 o
   7  -4   3        374.86        400.23        20.46 o
   7  -4   3        217.30        223.15        12.74 o
   8  -4   3        333.68        323.78        19.04 o
   8  -4   3        193.43        197.60        11.91 o
   9  -4   3         12.98         11.72         4.28 o
   9  -4   3          7.52         11.60         3.26 o
  10  -4   3         20.04         16.85         3.68 o
  10  -4   3         34.57         30.35         5.10 o
  11  -4   3         45.95         58.91         6.15 o
  11  -4   3         79.27         83.48         8.88 o
  12  -4   3          2.90          8.54         4.92 o
  12  -4   3          5.01          2.20         6.28 o
  13  -4   3         24.09         32.69        14.22 o
 -15  -3   3          2.87         11.74         6.74 o
 -15  -3   3          4.95         15.29        13.39 o
 -14  -3   3          7.48          7.82         4.93 o
 -14  -3   3         52.40         66.33        17.70 o
 -13  -3   3          1.88          5.02         3.82 o
 -13  -3   3          3.24         -4.87         9.96 o
 -12  -3   3         19.44         24.59         4.75 o
 -12  -3   3         33.54         30.26         6.73 o
 -11  -3   3         17.75         14.53         6.82 o
 -11  -3   3         10.29          8.90         3.52 o
 -11  -3   3         34.66         33.33        14.68 o
 -10  -3   3        322.29        318.04        15.12 o
 -10  -3   3        555.97        591.96        39.12 o
  -9  -3   3         22.63         21.51         2.98 o
  -9  -3   3         39.04         32.60         5.93 o
  -8  -3   3         70.45         78.66         8.41 o
  -8  -3   3         40.84         35.08         2.82 o
  -7  -3   3         25.20         30.01         2.96 o
  -7  -3   3         43.47         50.76         6.01 o
  -6  -3   3       1841.17       1676.21       103.89 o
  -6  -3   3       1067.30       1008.99        47.04 o
  -5  -3   3         63.44         59.82         3.88 o
  -5  -3   3         36.78         39.70         7.18 o
  -4  -3   3        402.18        432.86        20.85 o
  -4  -3   3        233.14        169.91        11.13 o
  -3  -3   3        414.83        386.93        21.12 o
  -3  -3   3        715.61        832.52        35.27 o
  -2  -3   3       1943.55       2079.70        86.85 o
  -2  -3   3       1126.65       1078.88        50.27 o
  -1  -3   3        472.26        538.68        28.81 o
  -1  -3   3        814.67        966.43        58.03 o
   0  -3   3       2066.06       2265.32       133.09 o
   0  -3   3       1197.67       1147.28        53.46 o
   1  -3   3        203.87        203.47        11.50 o
   1  -3   3        118.18        102.95         5.02 o
   2  -3   3         92.40         77.81         4.39 o
   2  -3   3        159.40        165.87         9.79 o
   3  -3   3         24.96         30.17         2.37 o
   3  -3   3         43.06         51.09         4.30 o
   4  -3   3       1518.75       1698.47        69.33 o
   4  -3   3        880.40        869.49        34.49 o
   5  -3   3         54.80         58.44         3.87 o
   5  -3   3         94.54        100.58         6.13 o
   6  -3   3         51.87         53.96         3.66 o
   6  -3   3         89.48        107.34         6.50 o
   7  -3   3        103.10        102.96         7.16 o
   7  -3   3         59.77         62.53         4.50 o
   8  -3   3        624.05        731.90        38.81 o
   8  -3   3        361.75        372.19        20.16 o
   9  -3   3         43.71         41.47         4.33 o
   9  -3   3         75.40         75.13         6.60 o
  10  -3   3        105.67        103.74         9.19 o
  10  -3   3         61.25         69.03         7.35 o
  11  -3   3          7.70         12.87         4.24 o
  11  -3   3         13.28         15.36         4.94 o
  12  -3   3         12.61         15.12         4.92 o
  12  -3   3         21.75         26.14         5.66 o
  13  -3   3         10.91         22.75         7.28 o
  13  -3   3          6.33         16.15         6.70 o
 -15  -2   3          5.05         -5.74         6.00 o
 -15  -2   3          8.71          4.80         4.69 o
 -14  -2   3          5.19         15.24         4.93 o
 -14  -2   3         10.71          8.09        15.68 o
 -13  -2   3        171.23        172.36        21.22 o
 -13  -2   3         99.26        103.54         8.80 o
 -12  -2   3          1.33          3.36         3.31 o
 -12  -2   3          2.29         -1.43         4.53 o
 -11  -2   3         27.78         24.24         3.63 o
 -11  -2   3         47.93         40.44         4.42 o
 -10  -2   3          1.25          0.42         2.18 o
 -10  -2   3          2.15          4.09         3.38 o
  -9  -2   3        235.41        242.09        15.32 o
  -9  -2   3        136.46        127.96         6.61 o
  -8  -2   3          1.32          6.74         3.10 o
  -8  -2   3          0.76          4.03         1.89 o
  -7  -2   3        706.25        719.26        35.52 o
  -7  -2   3        409.40        384.91        17.36 o
  -6  -2   3        126.50        107.50         5.05 o
  -6  -2   3        218.22        232.67        15.78 o
  -5  -2   3        494.81        568.72        24.47 o
  -5  -2   3        286.83        251.48        19.99 o
  -4  -2   3        127.37        126.64         6.18 o
  -4  -2   3        219.73        235.07        11.50 o
  -3  -2   3       2450.42       2329.50       121.23 o
  -3  -2   3       4227.15       4356.04       261.92 o
  -2  -2   3         39.20         52.39         3.68 o
  -2  -2   3         67.63         83.80         6.27 o
  -1  -2   3        102.59         97.84         5.21 o
  -1  -2   3        176.97        213.61        11.69 o
   0  -2   3        228.75        298.06        18.15 o
   0  -2   3        132.60        152.14         8.57 o
   1  -2   3       3028.33       3094.13       160.69 o
   1  -2   3       5224.09       5200.76       304.00 o
   2  -2   3        105.60        103.99         5.68 o
   2  -2   3         61.22         66.73         4.32 o
   3  -2   3       1477.67       1423.12        65.57 o
   3  -2   3       2549.09       2604.42       117.21 o
   4  -2   3        149.35        148.95         6.59 o
   4  -2   3         86.58         84.45         4.58 o
   5  -2   3        632.80        703.31        27.70 o
   5  -2   3        366.82        358.86        15.86 o
   6  -2   3         12.60         15.94         2.33 o
   6  -2   3          7.30          9.42         1.77 o
   7  -2   3        305.57        305.54        13.88 o
   7  -2   3        527.14        544.85        26.64 o
   8  -2   3        227.83        260.12        13.96 o
   8  -2   3        132.07        136.62         7.44 o
   9  -2   3         21.77         18.75         3.83 o
   9  -2   3         37.55         38.84         5.13 o
  10  -2   3         36.29         42.54         5.72 o
  10  -2   3         21.04         15.32         4.36 o
  11  -2   3        281.86        293.68        18.19 o
  11  -2   3        163.39        178.20        14.08 o
  12  -2   3          1.16          4.96         4.43 o
  12  -2   3          0.67          5.54         4.14 o
  13  -2   3         28.33         28.75         8.22 o
  13  -2   3         48.88         49.41        10.59 o
 -15  -1   3          0.55          8.04         4.99 o
 -15  -1   3          0.32          2.85         5.66 o
 -14  -1   3         16.12          9.92         5.08 o
 -14  -1   3          9.35          9.05         4.72 o
 -13  -1   3          0.99          7.37         5.25 o
 -13  -1   3          0.48          1.06         3.73 o
 -12  -1   3         88.16         94.69         8.58 o
 -12  -1   3         51.11         49.85         5.68 o
 -11  -1   3          1.75          3.48         2.44 o
 -11  -1   3          1.02          2.26         2.33 o
 -10  -1   3        712.38        732.32        34.82 o
 -10  -1   3        412.96        410.97        19.72 o
  -9  -1   3          6.39          8.55         2.05 o
  -9  -1   3         11.02         11.54         2.25 o
  -8  -1   3         96.42         89.72         5.06 o
  -8  -1   3        166.33        162.35         8.18 o
  -7  -1   3          4.12          9.92         1.29 o
  -7  -1   3          2.39          9.40         1.54 o
  -6  -1   3       1582.25       1541.56        70.89 o
  -5  -1   3          9.66         14.73         1.65 o
  -5  -1   3         16.66         19.99         1.83 o
  -4  -1   3        266.49        270.68        16.66 o
  -4  -1   3        459.71        511.07        27.52 o
  -3  -1   3        137.53        105.03        12.73 o
  -3  -1   3        237.24        276.98        15.25 o
  -2  -1   3       1089.79       1099.40        67.09 o
  -2  -1   3       1879.97       2170.23       157.01 o
  -1  -1   3        335.28        428.19        22.03 o
  -1  -1   3        194.36        184.97        11.81 o
   0  -1   3       7686.57       7411.29       371.71 o
   0  -1   3       4455.80       3220.82       241.34 o
   1  -1   3         47.40         54.22         3.71 o
   1  -1   3         27.48         28.27         3.39 o
   2  -1   3        204.43        188.67        10.24 o
   2  -1   3        118.50         98.50         6.80 o
   3  -1   3         42.45         45.48         3.52 o
   3  -1   3         73.23         77.07         4.53 o
   4  -1   3       1102.85       1087.97        54.46 o
   4  -1   3       1902.49       2018.54        72.67 o
   5  -1   3         11.79         11.90         1.92 o
   5  -1   3          6.83          8.40         1.51 o
   6  -1   3        245.53        232.03        10.83 o
   6  -1   3        142.33        146.44         8.05 o
   7  -1   3         22.43         23.46         2.89 o
   7  -1   3         13.00         13.97         2.50 o
   8  -1   3        533.23        542.41        26.40 o
   8  -1   3        919.86       1045.03        49.45 o
   9  -1   3         10.73         13.17         2.90 o
   9  -1   3         18.51         20.70         3.86 o
  10  -1   3        120.58        145.65        12.53 o
  10  -1   3        208.02        223.01        14.21 o
  11  -1   3          1.87          4.16         4.19 o
  11  -1   3          1.09          2.57         4.22 o
  12  -1   3         30.03         30.64         6.44 o
  12  -1   3         51.81         55.48         7.88 o
  13  -1   3          2.54          3.20         6.89 o
  13  -1   3          1.47         10.88         7.12 o
  14  -1   3         76.07         69.55        14.81 o
 -15   0   3          8.96          9.71         5.87 o
 -15   0   3          8.96         63.41        21.42 o
 -15   0   3          5.20          6.41         4.30 o
 -13   0   3        111.50        114.21         9.32 o
 -13   0   3        197.35        228.45        19.68 o
 -13   0   3        192.35        223.54        18.65 o
 -11   0   3         22.54         20.14         3.62 o
 -11   0   3         38.89         36.87         4.17 o
  -9   0   3        141.41        143.05         7.34 o
  -9   0   3        243.95        220.71        10.37 o
  -7   0   3        523.65        528.69        22.79 o
  -7   0   3        303.55        282.34        11.45 o
  -5   0   3        479.71        417.32        19.05 o
  -5   0   3        278.08        246.45        13.32 o
  -3   0   3       5194.69       5325.80       305.22 o
  -3   0   3       8961.22       8755.28       501.35 o
  -1   0   3        191.62        222.64        10.29 o
  -1   0   3        111.08        111.99         5.95 o
   1   0   3       3394.57       3263.54       163.88 o
   1   0   3       5855.87       5860.00       329.20 o
   3   0   3       1913.88       2057.15        92.62 o
   3   0   3       3301.58       3462.40       199.78 o
   5   0   3        388.99        405.44        17.68 o
   5   0   3        671.04        699.44        30.00 o
   7   0   3        356.05        337.49        16.91 o
   7   0   3        614.21        569.15        27.50 o
   9   0   3         35.52         34.06         4.66 o
   9   0   3         61.28         60.66         5.13 o
  11   0   3        443.59        451.54        29.29 o
  11   0   3        257.14        269.10        19.16 o
  13   0   3         61.23         52.34         8.03 o
  13   0   3         35.50         22.41         8.74 o
 -15   1   3          0.32         12.34         4.44 o
 -15   1   3          4.89          5.61         7.82 o
 -14   1   3         16.12         15.98         4.67 o
 -14   1   3          9.35         11.32         3.88 o
 -13   1   3          0.48          6.87         3.07 o
 -13   1   3          0.82          0.60         3.45 o
 -12   1   3         88.16        109.22         8.42 o
 -12   1   3         51.11         49.24         5.33 o
 -11   1   3          1.75          6.21         2.64 o
 -11   1   3          1.02          4.34         2.51 o
 -10   1   3        712.38        690.80        30.09 o
 -10   1   3        412.96        373.64        21.34 o
  -9   1   3         11.02          9.95         2.13 o
  -9   1   3          6.39          7.52         1.95 o
  -8   1   3         96.42         93.15         5.01 o
  -8   1   3        166.33        171.82         8.39 o
  -7   1   3          4.12          5.24         1.46 o
  -7   1   3          2.39          0.80         3.72 o
  -6   1   3       1582.25       1619.57        67.99 o
  -6   1   3        917.21        702.98        38.88 o
  -5   1   3         16.66         24.59         1.77 o
  -5   1   3          9.66         11.79         1.42 o
  -4   1   3        266.49        256.44        12.81 o
  -4   1   3        459.71        495.27        20.99 o
  -3   1   3        137.53        149.74         9.50 o
  -3   1   3        237.24        251.21        13.66 o
  -2   1   3       1089.79       1126.83        68.01 o
  -2   1   3       1879.97       2029.31       148.80 o
  -1   1   3        194.36        215.11        12.80 o
  -1   1   3        335.28        344.87        21.63 o
   0   1   3       4455.80       4449.59       223.17 o
   0   1   3       7686.57       7738.50       565.06 o
   1   1   3         27.48         30.82         1.77 o
   1   1   3         47.40         62.03         8.70 o
   2   1   3        204.43        204.05        16.62 o
   2   1   3        118.50         97.25         4.57 o
   3   1   3         73.23         81.58         3.91 o
   3   1   3         42.45         49.89         2.91 o
   4   1   3       1102.85        896.94        36.68 o
   4   1   3       1902.49       1847.55        72.13 o
   5   1   3          6.83          6.01         1.49 o
   5   1   3         11.79         18.57         2.13 o
   6   1   3        245.53        233.49        10.73 o
   6   1   3        142.33        116.10         6.97 o
   7   1   3         22.43         12.30         2.46 o
   7   1   3         13.00         10.21         2.76 o
   8   1   3        533.23        541.55        29.18 o
   8   1   3        919.86        982.25        52.23 o
   9   1   3         10.73         16.13         3.69 o
   9   1   3         18.51         20.50         3.76 o
  10   1   3        120.58        135.82        10.06 o
  10   1   3        208.02        209.76        13.59 o
  11   1   3          1.87          6.61         3.75 o
  11   1   3          1.09          1.89         3.53 o
  12   1   3         51.81         55.35         6.71 o
  12   1   3         30.03         37.70         5.90 o
  13   1   3          2.54          6.41         5.07 o
  13   1   3          1.47          4.83         5.54 o
  14   1   3         76.07         65.13        13.36 o
  14   1   3         44.10         56.63        14.95 o
 -15   2   3          9.25         21.64         9.14 o
 -15   2   3          5.05          1.04         4.30 o
 -14   2   3          5.19         15.82         4.53 o
 -14   2   3          8.95         17.02         5.20 o
 -13   2   3        171.23        166.56        11.40 o
 -13   2   3         99.26         92.96         8.84 o
 -12   2   3          2.29          2.19         2.98 o
 -12   2   3          1.33         -0.17         2.80 o
 -11   2   3         47.93         32.95         4.03 o
 -11   2   3         27.78         23.22         6.82 o
 -10   2   3          2.15         -1.86         2.32 o
 -10   2   3          1.25          6.78         4.09 o
  -9   2   3        136.46        139.35        10.08 o
  -9   2   3        235.41        258.15        12.24 o
  -8   2   3          0.76          4.14         2.59 o
  -8   2   3          1.32          8.76         2.12 o
  -7   2   3        706.25        724.37        26.52 o
  -7   2   3        409.40        385.95        45.58 o
  -6   2   3        126.50         99.97         7.44 o
  -6   2   3        218.22        228.62         9.63 o
  -5   2   3        494.81        515.89        20.52 o
  -5   2   3        286.83        309.59        17.71 o
  -4   2   3        127.37        125.67         9.04 o
  -4   2   3        219.73        189.05         9.51 o
  -3   2   3       4227.15       3840.43       177.11 o
  -3   2   3       2450.42       2420.61       127.84 o
  -2   2   3         39.20         60.07         4.06 o
  -2   2   3         67.63         83.74         4.60 o
  -1   2   3        102.59         87.33         6.18 o
  -1   2   3        176.97        183.73        10.16 o
   0   2   3        132.60        135.58         7.71 o
   0   2   3        228.75        229.47        12.39 o
   1   2   3       5224.08       5376.81       281.77 o
   1   2   3       3028.33       2972.49       133.47 o
   2   2   3        105.60        106.57         5.14 o
   2   2   3         61.22         93.84         5.09 o
   3   2   3       1477.67       1553.35        70.18 o
   3   2   3       2549.09       2802.58       116.59 o
   4   2   3         86.58         82.86         4.50 o
   4   2   3        149.35        125.19         5.57 o
   5   2   3        632.80        626.54        25.01 o
   5   2   3        366.82        366.22        15.76 o
   6   2   3          7.30          6.42         1.75 o
   6   2   3         12.60         13.55         1.78 o
   7   2   3        527.14        479.68        19.66 o
   7   2   3        305.57        291.01        16.60 o
   8   2   3        132.07        138.14         9.88 o
   8   2   3        227.83        212.65        11.66 o
   9   2   3         21.77         25.51         4.28 o
   9   2   3         37.55         40.61         4.71 o
  10   2   3         36.29         29.93         4.55 o
  10   2   3         21.04         23.40         4.44 o
  11   2   3        281.86        270.31        16.74 o
  11   2   3        163.39        176.30        12.57 o
  12   2   3          0.67         -3.69         3.69 o
  12   2   3          1.16          2.14         4.63 o
  13   2   3         28.33         30.80         7.44 o
  13   2   3         48.88         33.45         6.93 o
 -15   3   3          4.95         -6.45         8.10 o
 -15   3   3          2.87          3.22         8.29 o
 -14   3   3         15.11         32.78         9.58 o
 -14   3   3          7.48         21.82         8.99 o
 -13   3   3          1.88          8.32         7.16 o
 -13   3   3          3.24          8.60         3.88 o
 -12   3   3         33.54         30.40         4.12 o
 -12   3   3         19.44         15.79         5.72 o
 -11   3   3         10.29          7.13         4.92 o
 -11   3   3         17.75         21.75         3.82 o
 -10   3   3        555.97        579.27        25.82 o
 -10   3   3        322.29        258.32        20.31 o
  -9   3   3         22.63         18.87         4.00 o
  -9   3   3         39.04         45.84         4.14 o
  -8   3   3         70.45         62.93         4.68 o
  -8   3   3         40.84         41.53         5.16 o
  -7   3   3         43.47         51.17         3.80 o
  -7   3   3         25.20         31.69         4.14 o
  -6   3   3       1067.30        951.62        59.61 o
  -6   3   3       1841.17       1645.85        76.54 o
  -5   3   3         36.78         47.02         5.20 o
  -5   3   3         63.44         65.82         3.81 o
  -4   3   3        402.18        399.37        19.31 o
  -4   3   3        233.14        234.85        10.45 o
  -3   3   3        414.83        458.13        21.71 o
  -3   3   3        715.61        768.09        36.19 o
  -2   3   3       1126.65       1128.18        47.49 o
  -2   3   3       1943.55       1730.42        80.28 o
  -1   3   3        814.67        866.48        45.15 o
  -1   3   3        472.26        504.79        23.28 o
   0   3   3       2066.06       1971.98        89.62 o
   0   3   3       1197.67       1337.25        78.66 o
   1   3   3        203.87        224.43        12.03 o
   1   3   3        118.18         99.14         6.21 o
   2   3   3        159.40        388.34        30.08 o
   2   3   3         92.40         82.22         5.61 o
   3   3   3         43.05         38.80         2.34 o
   3   3   3         24.96         29.29         2.64 o
   4   3   3        880.40        897.34        41.19 o
   4   3   3       1518.75       1371.94        54.21 o
   5   3   3         54.80         56.09         3.82 o
   5   3   3         94.54         99.46         4.88 o
   6   3   3         51.87         48.94         3.85 o
   6   3   3         89.48         93.11         5.32 o
   7   3   3         59.77         55.76         5.12 o
   7   3   3        103.10         85.32         5.11 o
   8   3   3        624.05        675.90        32.93 o
   8   3   3        361.75        425.40        23.69 o
   9   3   3         43.71         37.56         5.14 o
   9   3   3         75.40         71.35         5.91 o
  10   3   3        105.67        106.92         7.30 o
  10   3   3         61.25         55.46         6.65 o
  11   3   3         13.28         25.51         5.56 o
  11   3   3          7.70          4.92         4.32 o
  12   3   3         21.75         20.25         5.72 o
  12   3   3         12.61         16.57         5.09 o
  13   3   3          6.33          6.33         5.74 o
  13   3   3         10.91          7.09         5.73 o
 -14   4   3          8.07         11.75        11.63 o
 -14   4   3         29.74         20.82        14.74 o
 -14   4   3         13.92          9.18         9.57 o
 -13   4   3         64.01         75.15        12.77 o
 -13   4   3        110.42         95.91         8.74 o
 -12   4   3          8.11          9.43         4.19 o
 -12   4   3          4.70          9.18         6.77 o
 -11   4   3         58.48         49.14         5.53 o
 -11   4   3         33.90         27.57         8.10 o
 -10   4   3          7.96          4.85         3.04 o
 -10   4   3          4.62         10.14         6.42 o
  -9   4   3        195.49        209.67        11.78 o
  -9   4   3        113.32        112.94        10.93 o
  -8   4   3          9.71          9.42         3.82 o
  -8   4   3         16.75         16.63         2.78 o
  -7   4   3        989.01        943.57        40.65 o
  -7   4   3        573.31        573.69        37.28 o
  -6   4   3        254.11        311.26        15.28 o
  -6   4   3        147.31        149.05        11.36 o
  -5   4   3        327.03        300.78        14.81 o
  -5   4   3        564.16        554.03        23.93 o
  -4   4   3        241.20        217.21        10.07 o
  -4   4   3        416.09        401.02        19.56 o
  -3   4   3        928.51        883.62        46.95 o
  -3   4   3        538.24        539.54        23.04 o
  -2   4   3         34.06         50.41         3.84 o
  -2   4   3         19.75         24.56         2.10 o
  -1   4   3         71.62         76.07         4.55 o
  -1   4   3        123.55        119.88         6.65 o
   0   4   3        178.87        149.94         7.58 o
   0   4   3        308.57        279.26        13.56 o
   1   4   3       2490.38       2157.02       109.15 o
   1   4   3       1443.64       1568.08        70.55 o
   2   4   3        150.61        139.98         7.36 o
   2   4   3        259.81        261.23        11.63 o
   3   4   3        703.24        748.09        39.26 o
   3   4   3       1213.14       1241.04        56.27 o
   4   4   3        158.33        161.99         7.74 o
   4   4   3         91.78         94.97         6.02 o
   5   4   3        264.44        297.31        14.77 o
   5   4   3        456.18        485.07        23.22 o
   6   4   3         42.93         43.69         4.21 o
   6   4   3         74.06         63.83         4.29 o
   7   4   3        374.86        365.39        18.44 o
   7   4   3        217.30        192.92        13.70 o
   8   4   3        333.68        299.78        15.99 o
   8   4   3        193.43        194.60        17.46 o
   9   4   3         12.98          9.61         2.69 o
   9   4   3          7.52          5.40         4.41 o
  10   4   3         34.57         22.73         4.53 o
  10   4   3         20.04         14.62         5.28 o
  11   4   3         45.95         40.12         7.57 o
  11   4   3         79.27         83.65         8.56 o
  12   4   3          2.90         -5.19         6.72 o
  12   4   3          5.01          7.72         4.60 o
  13   4   3         24.09         18.90        14.52 o
 -14   5   3          5.54          8.61        12.18 o
 -14   5   3          9.55         10.95         9.64 o
 -13   5   3          1.50          5.81         7.99 o
 -13   5   3          2.59         10.02         9.61 o
 -12   5   3          8.52         14.98         5.05 o
 -12   5   3          4.94         14.21         7.97 o
 -11   5   3         42.96         46.45         6.42 o
 -11   5   3         24.90         26.18         9.02 o
 -10   5   3        290.03        251.70        19.05 o
 -10   5   3        168.13        146.10        17.93 o
  -9   5   3         11.70         17.35         5.02 o
  -9   5   3         20.18         20.16         4.82 o
  -8   5   3         11.34         13.75         4.55 o
  -8   5   3         19.55         15.64         3.59 o
  -7   5   3         92.89        104.78        10.05 o
  -7   5   3        160.24        162.24        10.55 o
  -6   5   3       1403.97       1315.40        61.88 o
  -5   5   3         80.61         92.97         6.34 o
  -5   5   3        139.05        121.50         7.68 o
  -4   5   3        343.73        345.21        17.29 o
  -4   5   3        199.26        213.15        10.59 o
  -3   5   3        332.90        339.79        15.14 o
  -3   5   3        192.98        239.25        12.00 o
  -2   5   3        578.53        552.93        26.03 o
  -2   5   3        998.00        754.64        39.14 o
  -1   5   3        369.68        388.75        18.71 o
  -1   5   3        214.30        211.20        11.97 o
   0   5   3        446.81        412.19        19.88 o
   0   5   3        259.01        250.82        12.19 o
   1   5   3         80.67         85.08         6.02 o
   1   5   3        139.17        137.94         8.49 o
   2   5   3         33.81         35.96         3.67 o
   2   5   3         58.33         61.00         4.90 o
   3   5   3        103.28         95.37         5.65 o
   3   5   3         59.87         60.43         5.26 o
   4   5   3        826.96        837.84        38.45 o
   4   5   3        479.38        459.49        25.18 o
   5   5   3         79.52         94.83         7.34 o
   5   5   3        137.18        146.37         9.02 o
   6   5   3         10.62         15.05         2.37 o
   6   5   3          6.16          8.06         3.17 o
   7   5   3         45.73         39.95         5.44 o
   7   5   3         78.89         74.75         5.07 o
   8   5   3        174.47        156.75        12.54 o
   8   5   3        300.98        337.29        20.96 o
   9   5   3         53.49         66.78         7.33 o
   9   5   3         31.01         31.07         6.20 o
  10   5   3         22.65         21.69         6.03 o
  10   5   3         39.07         32.14         4.17 o
  11   5   3         12.21         15.94         6.33 o
  11   5   3         21.06          9.33        11.95 o
  12   5   3          3.93          3.09         5.46 o
  12   5   3          6.77          6.17        13.77 o
 -13   6   3         47.26         20.28        10.88 o
 -13   6   3         27.40         27.17        10.77 o
 -12   6   3          8.28         25.74        10.32 o
 -12   6   3         14.29          9.41         5.88 o
 -11   6   3         40.88         29.50         6.29 o
 -11   6   3         23.70         45.13        10.94 o
 -10   6   3         16.20         12.79         6.48 o
 -10   6   3          9.39         25.64         8.53 o
  -9   6   3         66.88         64.34        11.68 o
  -9   6   3        115.38        114.02        11.03 o
  -8   6   3        122.54         95.67         8.26 o
  -8   6   3         71.03         71.45        11.77 o
  -7   6   3        380.18        344.89        23.13 o
  -7   6   3        655.84        607.76        33.02 o
  -6   6   3        103.95        108.62         8.59 o
  -5   6   3        164.70        167.67        10.38 o
  -5   6   3        284.12        259.96        13.54 o
  -4   6   3        243.34        225.14        11.84 o
  -4   6   3        419.78        424.06        23.73 o
  -3   6   3        241.70        212.63        12.95 o
  -3   6   3        140.11        139.01         6.96 o
  -2   6   3         17.66         16.77         2.36 o
  -2   6   3         30.47         36.32         3.80 o
  -1   6   3         54.74         64.79         5.37 o
  -1   6   3         31.73         37.63         3.47 o
   0   6   3         90.39         90.10         6.49 o
   0   6   3        155.93        145.63         8.13 o
   1   6   3        789.82        780.57        46.85 o
   1   6   3        457.85        437.90        22.95 o
   2   6   3        219.23        221.19        12.84 o
   2   6   3        127.09        130.43         8.46 o
   3   6   3        250.88        295.58        19.41 o
   3   6   3        432.79        389.66        21.93 o
   4   6   3         42.26         39.81         5.32 o
   4   6   3         72.90         70.05         7.05 o
   5   6   3        237.48        236.82        16.46 o
   5   6   3        137.66        171.06        13.08 o
   6   6   3         74.05         74.01         9.55 o
   6   6   3        127.74        116.33         7.66 o
   7   6   3        217.58        214.93        12.42 o
   7   6   3        126.13        151.07        12.59 o
   8   6   3        149.25        145.21        10.66 o
   8   6   3         86.52         89.02         9.21 o
   9   6   3          6.71         16.00         3.80 o
   9   6   3          3.89          9.86         6.21 o
  10   6   3          5.58          5.93         5.50 o
  10   6   3          9.63          2.05         4.63 o
  11   6   3         10.01         21.09         8.58 o
  11   6   3         17.27         47.40        17.78 o
 -12   7   3          1.36          6.05         9.24 o
 -12   7   3          2.35         -4.78         6.18 o
 -11   7   3         27.55         22.75        10.09 o
 -11   7   3         47.53         43.39         7.34 o
 -10   7   3         48.02         55.22        11.96 o
 -10   7   3         82.83         69.09         8.52 o
  -9   7   3         28.95         30.95         5.03 o
  -9   7   3         16.78         21.05         8.63 o
  -8   7   3          1.68          0.56         1.90 o
  -8   7   3          2.89          5.06         4.02 o
  -7   7   3        190.77        143.61        11.93 o
  -6   7   3        323.76        304.36        15.27 o
  -6   7   3        558.51        428.65        28.38 o
  -5   7   3        164.75        157.61        11.07 o
  -5   7   3         95.51        109.70         6.64 o
  -4   7   3        169.07        162.39        11.00 o
  -4   7   3         98.01        104.15         7.29 o
  -3   7   3         49.21         49.41         4.12 o
  -3   7   3         84.90         67.40         6.32 o
  -2   7   3        314.06        273.16        15.95 o
  -2   7   3        182.06        188.50         9.99 o
  -1   7   3         76.62         88.91         6.12 o
  -1   7   3        132.17        138.56         9.67 o
   0   7   3        147.73        169.14        11.92 o
   0   7   3         85.64         72.55         6.43 o
   1   7   3         64.25         62.65         5.40 o
   1   7   3         37.24         38.05         4.78 o
   2   7   3          8.72          2.12         3.54 o
   2   7   3         15.04         14.08         2.86 o
   3   7   3        223.35        200.21        12.81 o
   3   7   3        129.47        147.13        11.76 o
   4   7   3        344.02        290.79        20.26 o
   4   7   3        199.43        214.68        15.47 o
   5   7   3         63.59         67.07         7.62 o
   5   7   3        109.70        120.16         9.84 o
   6   7   3          2.06          1.81         4.62 o
   6   7   3          3.55         10.83         3.83 o
   7   7   3         17.61         21.65         6.36 o
   7   7   3         30.37         30.98         4.96 o
   8   7   3        127.83        143.91        13.17 o
   8   7   3         74.10         71.93        10.36 o
   9   7   3         14.40          6.72         8.24 o
   9   7   3         24.84         22.97         6.74 o
  10   7   3          9.75         10.14         7.82 o
  10   7   3         16.83         20.41         8.01 o
 -10   8   3         15.38         18.63         7.00 o
 -10   8   3          8.92         13.26        11.77 o
  -9   8   3         41.10         32.03         6.15 o
  -9   8   3         23.82         33.87         4.97 o
  -8   8   3         79.27         80.51         7.41 o
  -8   8   3        136.75         99.42        12.75 o
  -7   8   3        198.25        184.81        14.89 o
  -6   8   3         20.00         13.61         3.11 o
  -6   8   3         34.50         39.47         6.47 o
  -5   8   3         41.36         43.03         5.73 o
  -5   8   3         23.97         29.48         4.09 o
  -4   8   3        160.72        152.11         9.81 o
  -4   8   3        277.25        217.22        16.57 o
  -3   8   3        108.78         88.55         9.30 o
  -3   8   3         63.06         62.96         5.30 o
  -2   8   3         30.72         34.72         3.97 o
  -2   8   3         52.99         56.91         7.24 o
  -1   8   3          9.30          7.39         3.79 o
  -1   8   3          5.39          7.41         3.03 o
   0   8   3         35.26         39.79         5.04 o
   0   8   3         60.83         48.86         6.11 o
   1   8   3        186.50        147.72        12.23 o
   1   8   3        108.11        124.08        10.60 o
   2   8   3        135.02        113.51         8.68 o
   2   8   3         78.27         79.08        10.16 o
   3   8   3        131.68        145.48        10.15 o
   3   8   3         76.33        104.18        12.71 o
   4   8   3         19.21         21.00         5.91 o
   4   8   3         33.13         33.46         4.54 o
   5   8   3         81.77         78.59         6.68 o
   5   8   3         47.40         66.19         8.26 o
   6   8   3         65.37         72.00        10.48 o
   6   8   3        112.77         94.62         7.62 o
   7   8   3        100.55         98.32         7.81 o
   7   8   3         58.29         69.32        10.55 o
   8   8   3         25.56         36.37         8.28 o
   8   8   3         44.09         50.78         6.40 o
   9   8   3          5.29         11.10         4.15 o
   9   8   3          3.06          9.03         9.96 o
  -9   9   3         16.43         20.93         4.66 o
  -9   9   3         28.34         12.11         6.57 o
  -8   9   3          0.57          2.53         4.84 o
  -7   9   3         56.71         58.06         6.71 o
  -7   9   3         97.84         63.33         8.40 o
  -6   9   3         62.72         63.14         5.98 o
  -6   9   3        108.20         81.53        12.01 o
  -5   9   3         60.72         62.09         6.15 o
  -5   9   3        104.75         82.85         9.66 o
  -4   9   3         50.24         45.34         6.95 o
  -4   9   3         29.13         35.55         4.72 o
  -3   9   3         30.97         17.15         5.42 o
  -3   9   3         17.95         11.73         3.56 o
  -2   9   3         32.23         33.99         4.89 o
  -2   9   3         55.60         48.96         8.49 o
  -1   9   3         41.31         51.02         5.81 o
  -1   9   3         71.25         52.71         6.88 o
   0   9   3         69.37         73.89         8.01 o
   0   9   3         40.21         58.57         6.39 o
   1   9   3         33.29         38.17         6.50 o
   1   9   3         19.30         12.18         5.21 o
   2   9   3         13.30          8.15         3.97 o
   2   9   3          7.71         16.53         6.07 o
   3   9   3        138.98        136.91        12.11 o
   3   9   3         80.56        112.58        19.42 o
   4   9   3        120.96        105.96        10.83 o
   4   9   3         70.12         81.70        11.94 o
   5   9   3         48.74         49.94        12.92 o
   5   9   3         84.08         72.46         7.16 o
   6   9   3          2.02          4.90         4.48 o
   6   9   3          1.17         -6.72         7.61 o
   7   9   3          7.65         15.13         9.34 o
   7   9   3         13.19          8.19         5.09 o
  -6  10   3         11.28         12.07         9.84 o
  -6  10   3          6.54         12.60         4.52 o
  -5  10   3          0.70          2.81         3.65 o
  -5  10   3          1.20         -4.66         5.75 o
  -4  10   3        110.69         84.82        12.67 o
  -4  10   3         64.17         67.94        10.17 o
  -3  10   3         35.51         52.86         9.43 o
  -3  10   3         61.25         60.24        15.03 o
  -2  10   3         31.14         35.39         6.47 o
  -2  10   3         53.72         88.54        17.10 o
  -1  10   3          0.21         -1.18         4.04 o
  -1  10   3          0.36          0.55         7.60 o
   0  10   3         12.82         19.53         5.62 o
   0  10   3         22.11         20.16         6.00 o
   1  10   3         12.14         22.58         7.49 o
   1  10   3         20.94         14.42         5.99 o
   2  10   3         91.14         78.10         9.11 o
   2  10   3         52.83         59.49        11.07 o
   3  10   3         24.90         33.97         8.09 o
   3  10   3         14.44          7.36         9.36 o
   4  10   3          7.60         14.78         8.84 o
   4  10   3         13.12         16.65         7.29 o
  -6 -10   4         11.06         -1.55         8.62 o
  -6 -10   4         19.09         27.88         7.11 o
  -5 -10   4         22.89         28.52         8.33 o
  -5 -10   4         13.27          8.70         9.49 o
  -4 -10   4         21.05         36.07         8.52 o
  -4 -10   4         12.20         21.08         7.53 o
  -3 -10   4         18.12         21.81         8.06 o
  -3 -10   4         31.25         35.64         7.09 o
  -2 -10   4         65.80         86.23        10.33 o
  -2 -10   4         38.14         65.07        15.27 o
  -1 -10   4         36.40         52.93         8.09 o
  -1 -10   4         21.10         33.96        11.64 o
   0 -10   4          8.83          2.09         7.09 o
   0 -10   4          5.12          1.67         7.36 o
   1 -10   4         59.96         75.17         9.64 o
   1 -10   4        103.43        126.22        21.05 o
   2 -10   4         50.51         68.40         8.83 o
   2 -10   4         87.13         48.57        13.33 o
   3 -10   4         29.60         33.45         6.62 o
   3 -10   4         51.06         31.67         8.59 o
  -9  -9   4         71.74         57.11         8.04 o
  -9  -9   4         41.59         48.11        12.52 o
  -8  -9   4         14.34         13.06         4.82 o
  -8  -9   4          8.31         14.84         6.76 o
  -7  -9   4          6.81         12.76         4.00 o
  -7  -9   4          3.95          8.39         4.87 o
  -6  -9   4         64.71         65.07         6.98 o
  -6  -9   4         37.51         39.09         6.71 o
  -5  -9   4         67.09         63.53         6.87 o
  -5  -9   4         38.89         55.29        13.30 o
  -4  -9   4         30.33         33.48         6.72 o
  -4  -9   4         52.33         54.17         6.56 o
  -3  -9   4          1.86          6.70         4.59 o
  -3  -9   4          3.20          6.81         3.80 o
  -2  -9   4         28.96         30.27         7.57 o
  -2  -9   4         49.96         53.91         6.26 o
  -1  -9   4         44.68         32.97         5.35 o
  -1  -9   4         25.90         32.75         7.26 o
   0  -9   4        164.66        164.00        18.02 o
   0  -9   4         95.45         95.92        11.41 o
   1  -9   4         54.63         54.20         6.94 o
   1  -9   4         94.24         97.60        13.15 o
   2  -9   4         35.50         33.43         5.48 o
   2  -9   4         61.24         49.04         7.98 o
   3  -9   4         21.81         22.68         4.78 o
   3  -9   4         37.63         36.75         7.26 o
   4  -9   4         41.60         51.83         7.66 o
   4  -9   4         71.76         74.66        11.83 o
   5  -9   4         94.53         72.03        11.86 o
   5  -9   4         54.80         60.52         9.70 o
   6  -9   4         40.21         31.63         8.15 o
   6  -9   4         23.31         25.11         6.95 o
 -11  -8   4          6.65         -4.36        15.09 o
 -10  -8   4          0.39         -1.76         5.74 o
 -10  -8   4          0.68          0.39         3.38 o
  -9  -8   4         45.12         34.50         8.15 o
  -9  -8   4         77.84         70.96         7.40 o
  -8  -8   4         79.25         72.80         6.73 o
  -8  -8   4         45.94         49.06         7.15 o
  -7  -8   4         52.86         51.09         5.84 o
  -7  -8   4         30.64         31.29         5.88 o
  -6  -8   4         46.22         59.87         7.15 o
  -6  -8   4         26.79         14.86         8.35 o
  -5  -8   4         25.09         16.94         3.97 o
  -5  -8   4         43.29         48.35         5.60 o
  -4  -8   4        107.77        102.40         7.29 o
  -4  -8   4         62.47         73.58         7.04 o
  -3  -8   4         35.31         30.13         4.51 o
  -3  -8   4         20.47         12.37         4.30 o
  -2  -8   4        289.64        304.81        18.09 o
  -2  -8   4        167.90        180.70        14.62 o
  -1  -8   4        101.06        108.76         9.16 o
  -1  -8   4         58.58         61.91         7.41 o
   0  -8   4          5.65         11.38         3.67 o
   0  -8   4          9.75         10.89         4.14 o
   1  -8   4        128.42        139.87        11.59 o
   1  -8   4        221.54        206.44        20.15 o
   2  -8   4        206.70        189.07        18.78 o
   2  -8   4        119.82        119.49         8.81 o
   3  -8   4         78.86         77.83        11.21 o
   3  -8   4         45.72         55.89         5.76 o
   4  -8   4          5.92         10.77         3.20 o
   4  -8   4         10.21          7.34         4.62 o
   5  -8   4          9.79         15.45         4.37 o
   5  -8   4         16.89         19.75         5.51 o
   6  -8   4         33.70         30.72         5.82 o
   6  -8   4         58.13         49.26         7.99 o
   7  -8   4         69.11         45.32         7.61 o
   7  -8   4         40.06         47.72        10.81 o
   8  -8   4         10.06          6.86         9.09 o
 -12  -7   4          7.98          5.07         6.14 o
 -12  -7   4         13.77         15.30        10.38 o
 -11  -7   4         32.06         28.36         5.92 o
 -11  -7   4         55.31         69.26        12.42 o
 -10  -7   4         36.26         31.66         6.35 o
 -10  -7   4         62.56         80.36        13.63 o
  -9  -7   4         88.87        103.18         9.84 o
  -9  -7   4        153.31        159.12        12.37 o
  -8  -7   4         22.78         22.89         4.01 o
  -8  -7   4         13.21         12.65         4.28 o
  -7  -7   4         40.05         50.69         5.41 o
  -7  -7   4         23.22         38.14         6.10 o
  -6  -7   4         92.01         80.01         7.91 o
  -5  -7   4         81.71        100.15         8.19 o
  -5  -7   4        140.96        137.79         9.33 o
  -4  -7   4         61.23         63.11         5.31 o
  -4  -7   4         35.49         36.54         4.76 o
  -3  -7   4         11.58          9.74         2.77 o
  -3  -7   4          6.71          7.69         3.05 o
  -2  -7   4         97.94        101.29         8.13 o
  -2  -7   4        168.94        198.40        12.28 o
  -1  -7   4        202.14        202.81        14.29 o
  -1  -7   4        117.18        136.07         9.63 o
   0  -7   4        160.82        163.55        10.73 o
   0  -7   4        277.43        273.63        18.20 o
   1  -7   4        135.42        141.83        10.61 o
   1  -7   4        233.61        257.20        22.45 o
   2  -7   4         63.31         54.21         7.23 o
   2  -7   4        109.22         91.85         9.20 o
   3  -7   4         96.77        107.09         8.57 o
   3  -7   4        166.93        142.00        12.62 o
   4  -7   4         62.30         78.92         7.04 o
   4  -7   4        107.48        112.52        10.69 o
   5  -7   4        158.38        174.78        11.51 o
   5  -7   4        273.22        316.54        26.46 o
   6  -7   4        101.88         98.99        10.40 o
   6  -7   4         59.06         56.84         6.74 o
   7  -7   4          3.94         -1.33         4.27 o
   7  -7   4          6.81          5.26         5.04 o
   8  -7   4          8.07          5.74         4.79 o
   8  -7   4         13.93         27.50         8.91 o
   9  -7   4         45.30         20.52         7.62 o
   9  -7   4         26.26         24.74         9.75 o
 -13  -6   4         27.60         44.97        12.72 o
 -13  -6   4         16.00          2.98         7.96 o
 -12  -6   4         35.18         38.00         6.84 o
 -12  -6   4         60.68         64.92        10.10 o
 -11  -6   4         18.91         24.88         6.95 o
 -11  -6   4         10.96          8.04         4.97 o
 -10  -6   4          5.00         16.61         5.76 o
 -10  -6   4          2.90         10.19         4.45 o
  -9  -6   4         73.46         67.17         6.18 o
  -9  -6   4         42.58         33.84         5.65 o
  -8  -6   4        157.12        156.93        11.46 o
  -8  -6   4        271.03        276.26        14.27 o
  -7  -6   4         64.19         78.49         5.83 o
  -7  -6   4         37.21         33.89         4.92 o
  -6  -6   4         97.90        121.62         8.51 o
  -6  -6   4         56.75         51.73         7.73 o
  -5  -6   4         28.81         29.12         3.76 o
  -5  -6   4         49.70         60.56         5.46 o
  -4  -6   4        176.68        173.08        10.88 o
  -4  -6   4        304.78        294.73        16.61 o
  -3  -6   4         76.57         88.80         6.98 o
  -3  -6   4        132.08        127.05         7.69 o
  -2  -6   4        763.77        835.35        38.82 o
  -2  -6   4        442.74        441.08        21.27 o
  -1  -6   4         95.56         87.03         5.96 o
  -1  -6   4        164.85        167.74        11.83 o
   0  -6   4         18.15         12.54         2.89 o
   0  -6   4         31.30         23.16         3.48 o
   1  -6   4        215.53        237.48        13.88 o
   1  -6   4        124.94        118.73         8.06 o
   2  -6   4        431.17        369.65        24.17 o
   2  -6   4        249.94        242.70        16.13 o
   3  -6   4        182.02        186.61        14.25 o
   3  -6   4        105.52        109.14         7.92 o
   4  -6   4         30.43         28.96         5.42 o
   4  -6   4         17.64         14.62         3.16 o
   5  -6   4         13.31         13.71         2.92 o
   5  -6   4         22.97         35.69         5.87 o
   6  -6   4        167.64        197.33        15.57 o
   6  -6   4         97.18        111.75        10.07 o
   7  -6   4         40.54         42.33         5.25 o
   7  -6   4         69.93         62.74         7.09 o
   8  -6   4         98.55        102.72        11.39 o
   8  -6   4         57.13         58.54         6.22 o
   9  -6   4          6.99         12.71         5.51 o
   9  -6   4          4.05         24.11         3.70 o
  10  -6   4          8.52         12.64         6.39 o
  10  -6   4          4.94          7.54         4.19 o
  11  -6   4         11.48          7.01         8.67 o
  11  -6   4         19.80         65.16        18.37 o
 -14  -5   4          4.24         11.55         9.89 o
 -14  -5   4          2.46         -3.75         6.90 o
 -13  -5   4         21.35         10.85         8.26 o
 -13  -5   4         12.37          8.94         7.19 o
 -12  -5   4          7.47         13.60         4.56 o
 -12  -5   4         12.89         15.33         6.55 o
 -11  -5   4        127.85        135.20        13.70 o
 -11  -5   4         74.11         93.06         8.99 o
 -10  -5   4         38.50         30.01         5.24 o
 -10  -5   4         66.42         73.49         9.23 o
  -9  -5   4        148.48        159.83        11.95 o
  -9  -5   4        256.14        342.08        24.37 o
  -8  -5   4        158.26        151.95         8.59 o
  -8  -5   4         91.74         92.32         7.29 o
  -7  -5   4        106.11        114.89         7.12 o
  -6  -5   4        138.01        143.95         8.72 o
  -6  -5   4         80.01         78.35         6.73 o
  -5  -5   4        549.20        539.29        23.58 o
  -5  -5   4        318.36        347.19        22.63 o
  -4  -5   4         50.19         46.52         3.86 o
  -4  -5   4         29.10         27.66         3.20 o
  -3  -5   4         61.86         64.99         4.76 o
  -3  -5   4         35.86         35.65         3.53 o
  -2  -5   4        283.46        301.97        13.72 o
  -2  -5   4        488.99        539.64        28.52 o
  -1  -5   4        731.27        632.63        32.54 o
  -1  -5   4        423.91        420.97        20.14 o
   0  -5   4        231.08        203.54        10.57 o
   0  -5   4        398.63        422.82        22.48 o
   1  -5   4        640.48        679.78        35.28 o
   1  -5   4        371.27        424.84        23.19 o
   2  -5   4         68.54         62.65         5.30 o
   2  -5   4        118.24        119.31         8.69 o
   3  -5   4        272.41        239.02        13.90 o
   3  -5   4        469.92        555.04        30.26 o
   4  -5   4         65.14         61.37         5.27 o
   4  -5   4        112.37        119.09         9.00 o
   5  -5   4        545.23        585.77        36.59 o
   5  -5   4        316.06        310.59        15.43 o
   6  -5   4        225.74        254.57        17.83 o
   6  -5   4        130.86        133.52         8.39 o
   7  -5   4         28.46         26.26         4.60 o
   7  -5   4         16.50         16.85         4.60 o
   8  -5   4         15.68         16.07         3.65 o
   8  -5   4         27.05         29.92         5.81 o
   9  -5   4         73.32         73.48         7.07 o
   9  -5   4        126.47        135.10        11.74 o
  10  -5   4         21.82         26.87         6.52 o
  10  -5   4         12.65         18.91         4.05 o
  11  -5   4         23.84         25.37         6.33 o
  11  -5   4         41.13         32.98        10.42 o
 -14  -4   4          5.66         11.06         5.58 o
 -14  -4   4          9.77          8.57        12.66 o
 -13  -4   4          8.85         13.68         6.55 o
 -13  -4   4          5.13          4.53         4.52 o
 -12  -4   4        132.32        149.61        14.49 o
 -12  -4   4         76.70         60.66         7.20 o
 -11  -4   4         12.41         18.63         3.61 o
 -11  -4   4         21.41         28.26         6.70 o
 -10  -4   4         21.92         15.72         5.65 o
 -10  -4   4         12.70         14.70         3.41 o
  -9  -4   4         15.20         19.91         3.30 o
  -9  -4   4         26.21         43.92         7.10 o
  -8  -4   4        531.09        526.60        25.89 o
  -8  -4   4        916.16        980.23        62.52 o
  -7  -4   4         88.90         80.11         5.38 o
  -6  -4   4        202.61        239.22        12.13 o
  -6  -4   4        117.45        117.00         7.26 o
  -5  -4   4         20.30         16.62         2.23 o
  -5  -4   4         35.02         36.96         2.93 o
  -4  -4   4        528.45        579.47        24.81 o
  -4  -4   4        306.34        311.73        15.58 o
  -3  -4   4        574.26        667.56        28.45 o
  -3  -4   4        332.89        321.87        16.07 o
  -2  -4   4       1431.94       1597.59        66.88 o
  -2  -4   4        830.08        891.10        46.29 o
  -1  -4   4         60.84         52.16         3.87 o
  -1  -4   4        104.95        106.53         6.88 o
   0  -4   4        110.15        108.49         6.18 o
   0  -4   4         63.85         56.89         4.52 o
   1  -4   4         31.54         37.85         3.24 o
   1  -4   4         54.40         56.96         4.25 o
   2  -4   4        957.60       1051.45        54.70 o
   2  -4   4        555.11        540.68        25.12 o
   3  -4   4        222.58        221.95        10.13 o
   3  -4   4        383.96        447.21        24.25 o
   4  -4   4         61.75         70.54         4.70 o
   4  -4   4        106.53        123.57         7.44 o
   5  -4   4         35.77         36.79         3.43 o
   5  -4   4         61.70         68.99         5.71 o
   6  -4   4        398.47        426.26        22.35 o
   6  -4   4        687.39        764.11        46.92 o
   7  -4   4         22.47         24.33         3.28 o
   7  -4   4         38.77         32.18         5.93 o
   8  -4   4        248.68        274.17        17.54 o
   8  -4   4        144.16        140.16        10.28 o
   9  -4   4          5.94          1.69         4.23 o
   9  -4   4          3.44          3.12         3.20 o
  10  -4   4         12.63         15.38         4.21 o
  10  -4   4         21.79         24.62         5.08 o
  11  -4   4         25.47         27.49         6.31 o
  11  -4   4         14.76         23.60         5.76 o
  12  -4   4        103.10         96.16        15.08 o
  12  -4   4         59.77         72.35        14.07 o
 -15  -3   4         42.29         39.63        17.09 o
 -15  -3   4         24.52         14.71         7.77 o
 -14  -3   4          0.13         -1.83         4.40 o
 -14  -3   4          0.22         11.79        12.44 o
 -13  -3   4         26.18         21.57         4.81 o
 -13  -3   4         45.16         47.38        10.32 o
 -12  -3   4          2.93          5.08         3.67 o
 -12  -3   4          5.06          6.94         5.33 o
 -11  -3   4         74.52         77.87         6.31 o
 -11  -3   4        128.55        185.74        15.78 o
 -10  -3   4         17.62         20.20         2.92 o
 -10  -3   4         30.40         35.91         6.35 o
  -9  -3   4        215.94        201.49         9.57 o
  -9  -3   4        372.51        380.48        25.98 o
  -8  -3   4        373.91        382.38        31.59 o
  -7  -3   4         78.70         73.73         4.87 o
  -7  -3   4        135.76        156.21         8.71 o
  -6  -3   4        151.65        151.96         8.19 o
  -6  -3   4         87.91         94.76         5.57 o
  -5  -3   4       1351.48       1181.98        54.19 o
  -5  -3   4       2331.40       2564.85       116.12 o
  -4  -3   4         14.31         12.39         2.02 o
  -4  -3   4         24.69         21.80         2.07 o
  -3  -3   4         51.95         56.38         4.39 o
  -3  -3   4         89.61        109.87         5.56 o
  -2  -3   4        428.38        469.44        25.01 o
  -2  -3   4        738.98        888.66        37.57 o
  -1  -3   4       2219.76       2360.21       105.83 o
  -1  -3   4       1286.77       1177.74        61.78 o
   0  -3   4        262.26        266.80        13.18 o
   0  -3   4        452.42        515.73        31.83 o
   1  -3   4       2376.65       2539.70       149.09 o
   1  -3   4       1377.71       1430.47        59.48 o
   2  -3   4        100.75         93.74         6.73 o
   2  -3   4         58.40         57.12         3.44 o
   3  -3   4        943.94       1023.24        42.20 o
   3  -3   4        547.19        600.08        25.74 o
   4  -3   4         31.53         32.33         2.73 o
   4  -3   4         54.40         62.07         4.22 o
   5  -3   4        426.74        389.09        17.33 o
   5  -3   4        736.16        771.81        35.06 o
   6  -3   4        257.40        265.16        13.84 o
   6  -3   4        149.21        128.12         7.46 o
   7  -3   4         18.43         15.52         2.63 o
   7  -3   4         31.80         40.52         5.17 o
   8  -3   4         33.88         44.22         4.52 o
   8  -3   4         58.45         64.57         5.98 o
   9  -3   4        164.38        182.96        11.63 o
   9  -3   4        283.56        277.58        15.26 o
  10  -3   4          2.39          6.85         4.57 o
  10  -3   4          1.38          7.78         4.07 o
  11  -3   4         85.17         72.77         8.09 o
  11  -3   4         49.37         49.29         7.79 o
  12  -3   4          1.97          6.19         6.08 o
  12  -3   4          1.14         11.79         7.58 o
 -15  -2   4          0.19          2.50         6.00 o
 -15  -2   4          0.33         18.31        15.03 o
 -14  -2   4         10.40         19.23         5.52 o
 -14  -2   4         17.94         17.75         5.22 o
 -13  -2   4          0.47          1.65         3.29 o
 -13  -2   4          0.28         -1.35         4.00 o
 -12  -2   4        113.05        120.59         8.34 o
 -12  -2   4        195.01        210.70        13.81 o
 -11  -2   4          5.47          1.40         2.40 o
 -11  -2   4          9.44         12.14         3.17 o
 -10  -2   4        183.29        181.90         9.12 o
 -10  -2   4        106.25        111.28         6.92 o
  -9  -2   4          8.94          7.72         2.10 o
  -9  -2   4         15.42         15.73         2.30 o
  -8  -2   4       2086.46       1992.91        92.17 o
  -8  -2   4       1209.49       1003.42        70.91 o
  -7  -2   4         35.28         33.71         2.98 o
  -7  -2   4         60.86         51.74         3.83 o
  -6  -2   4        321.35        350.00        15.49 o
  -6  -2   4        186.28        189.90         9.71 o
  -5  -2   4          6.53          4.45         1.23 o
  -5  -2   4         11.27          8.46         1.36 o
  -4  -2   4        738.70        782.03        30.53 o
  -4  -2   4        428.21        455.40        20.13 o
  -3  -2   4        460.83        451.65        21.57 o
  -3  -2   4        794.96        910.20        41.52 o
  -2  -2   4       1412.47       1285.91        59.70 o
  -2  -2   4       2436.61       2581.94       151.75 o
  -1  -2   4         16.72         22.26         1.96 o
  -1  -2   4          9.69          9.73         1.44 o
   0  -2   4        213.71        236.93        13.02 o
   0  -2   4        123.88        101.61         5.47 o
   1  -2   4         74.47         72.48         4.43 o
   1  -2   4         43.17         37.49         2.84 o
   2  -2   4       1147.77       1032.97        39.88 o
   2  -2   4       1979.98       2066.44        93.29 o
   3  -2   4        394.51        432.33        18.35 o
   3  -2   4        228.69        224.29         9.29 o
   4  -2   4        332.94        326.06        14.26 o
   4  -2   4        193.00        187.08         9.44 o
   5  -2   4         60.15         67.92         4.45 o
   5  -2   4         34.87         38.08         3.24 o
   6  -2   4       2063.33       2183.08        98.57 o
   6  -2   4       1196.08       1198.54        55.02 o
   7  -2   4          6.20          8.98         2.39 o
   7  -2   4         10.70          9.80         3.27 o
   8  -2   4        189.60        201.73        12.05 o
   8  -2   4        327.07        330.94        17.30 o
   9  -2   4         17.10         16.15         4.27 o
   9  -2   4          9.91          5.49         3.27 o
  10  -2   4         37.12         32.13         5.32 o
  10  -2   4         21.52         13.09         4.63 o
  11  -2   4         13.37         26.75         5.27 o
  11  -2   4          7.75          8.56         4.38 o
  12  -2   4         55.44         81.77         9.17 o
  12  -2   4         95.65        110.52        11.02 o
  13  -2   4          5.90          8.01         7.71 o
  13  -2   4          3.42         16.49         8.72 o
 -16  -1   4          0.16         -6.27         6.27 o
 -16  -1   4          0.27          2.12        13.09 o
 -15  -1   4         27.90         15.88         6.79 o
 -15  -1   4         48.13         26.09         7.31 o
 -14  -1   4          0.05          1.45         4.07 o
 -14  -1   4          0.09          0.90         4.17 o
 -13  -1   4         73.26         62.22         6.12 o
 -13  -1   4         42.47         44.40         5.82 o
 -12  -1   4          0.53         -0.57         2.63 o
 -12  -1   4          0.31          3.36         2.92 o
 -11  -1   4         48.48         53.31         5.25 o
 -11  -1   4         83.64         85.60         6.23 o
 -10  -1   4          1.54          0.14         2.02 o
 -10  -1   4          2.66          7.47         1.96 o
  -9  -1   4        447.79        450.97        23.91 o
  -9  -1   4        259.57        237.47        15.27 o
  -8  -1   4         95.07        102.66         6.10 o
  -8  -1   4         55.11         50.04         3.39 o
  -7  -1   4        213.46        216.62         9.32 o
  -7  -1   4        123.74        108.84         5.33 o
  -6  -1   4         31.40         35.67         2.37 o
  -6  -1   4         18.20         22.32         2.12 o
  -5  -1   4       5161.14       5642.95       229.55 o
  -5  -1   4       2991.84       2692.13       121.77 o
  -4  -1   4          2.68          5.55         1.10 o
  -4  -1   4          4.62          8.12         1.18 o
  -3  -1   4        145.80        198.05         9.62 o
  -3  -1   4         84.52         81.32         4.56 o
  -2  -1   4        106.08        115.22         7.77 o
  -2  -1   4        183.00        202.37         9.80 o
  -1  -1   4       4365.69       5004.40       224.49 o
  -1  -1   4       2530.73       2504.47       129.08 o
   0  -1   4         85.27        100.00         5.85 o
   0  -1   4        147.10        183.60         8.21 o
   1  -1   4       4964.10       4946.59       224.41 o
   1  -1   4       8563.44       8715.27       436.67 o
   2  -1   4         15.78         12.16         1.81 o
   2  -1   4         27.22         27.91         2.22 o
   3  -1   4        758.00        816.87        34.43 o
   3  -1   4       1307.60       1549.65        63.67 o
   4  -1   4          4.88          8.26         1.47 o
   4  -1   4          2.83          4.52         1.33 o
   5  -1   4        764.62        825.74        38.01 o
   5  -1   4        443.24        401.38        21.49 o
   6  -1   4         55.24         50.78         4.90 o
   6  -1   4         32.02         33.78         4.48 o
   7  -1   4         73.36         69.52         5.92 o
   7  -1   4        126.56        127.90         8.76 o
   8  -1   4          9.92         12.53         3.41 o
   8  -1   4         17.12         18.07         3.58 o
   9  -1   4        425.24        470.04        26.03 o
   9  -1   4        246.51        246.84        14.83 o
  10  -1   4          0.26          6.08         3.56 o
  10  -1   4          0.15         -2.75         3.32 o
  11  -1   4         60.32         66.19         8.62 o
  11  -1   4        104.06         88.11         9.74 o
  12  -1   4          0.27         -1.93         4.96 o
  12  -1   4          0.16          2.37         5.04 o
  13  -1   4         13.42         -2.08         6.83 o
  13  -1   4         23.15         22.36         8.50 o
 -16   0   4          6.36         17.83         6.92 o
 -16   0   4          3.69          9.14         5.65 o
 -14   0   4         22.78         27.09         4.77 o
 -14   0   4         13.20         23.33         4.52 o
 -12   0   4        215.65        211.29        12.09 o
 -12   0   4        125.01        118.68         8.99 o
 -10   0   4        209.34        180.16        10.09 o
 -10   0   4        361.13        351.55        17.85 o
  -8   0   4       2677.87       2743.71       114.64 o
  -8   0   4       1552.32       1628.41        63.11 o
  -6   0   4        391.52        383.86        16.18 o
  -6   0   4        226.96        226.23        10.13 o
  -4   0   4        529.78        414.35        29.45 o
  -4   0   4        913.91        924.18        53.72 o
  -2   0   4       2037.80       1893.18        93.07 o
  -2   0   4       3515.35       3398.26       137.84 o
   0   0   4        259.10        293.52        11.56 o
   0   0   4        150.20        135.60         5.69 o
   2   0   4       1516.05       1427.09        64.59 o
   2   0   4       2615.30       2583.69       107.64 o
   4   0   4        325.71        286.35        12.80 o
   4   0   4        561.87        591.71        27.99 o
   6   0   4       3029.62       3235.57       149.24 o
   6   0   4       1756.23       1991.79       101.65 o
   8   0   4        191.34        207.36        12.79 o
   8   0   4        330.07        355.86        18.16 o
  10   0   4         46.92         48.93         6.96 o
  10   0   4         27.20         16.89         4.37 o
  12   0   4         84.04         76.94         9.35 o
  12   0   4         48.72         46.45         6.74 o
 -16   1   4          0.16          2.76         5.71 o
 -15   1   4         48.13         49.20         7.75 o
 -15   1   4         27.90         26.36         5.61 o
 -14   1   4          0.09          6.91         4.03 o
 -14   1   4          0.05         -0.59         4.10 o
 -13   1   4         42.47         34.41         4.63 o
 -13   1   4         73.26         58.85         6.24 o
 -12   1   4          0.53         -2.25         2.88 o
 -12   1   4          0.31         -2.57         2.57 o
 -11   1   4         48.48         46.15         4.65 o
 -11   1   4         83.64         81.96         5.65 o
 -10   1   4          1.54         -1.58         1.96 o
 -10   1   4          2.66          8.08         2.32 o
  -9   1   4        447.79        418.55        18.83 o
  -9   1   4        259.57        226.01        11.46 o
  -8   1   4         95.07        100.79         6.21 o
  -8   1   4         55.11         51.57         3.56 o
  -7   1   4        123.74         99.24         6.19 o
  -7   1   4        213.46        189.77         9.83 o
  -6   1   4         18.20         23.98         1.88 o
  -6   1   4         31.40         38.16         3.14 o
  -5   1   4       5161.14       5362.17       200.89 o
  -5   1   4       2991.84       3057.18       129.15 o
  -4   1   4          4.62         11.15         1.34 o
  -4   1   4          2.68          2.70         0.98 o
  -3   1   4        145.80        169.45         8.26 o
  -3   1   4         84.52         80.26         4.79 o
  -2   1   4        183.00        180.38         7.99 o
  -2   1   4        106.08        121.37         6.79 o
  -1   1   4       2530.73       2456.69       100.73 o
  -1   1   4       4365.68       4324.56       220.34 o
   0   1   4        147.10        138.20         8.92 o
   0   1   4         85.27         78.95         4.38 o
   1   1   4       8563.44       8577.60       506.29 o
   1   1   4       4964.11       5208.09       211.07 o
   2   1   4         15.78         16.35         2.30 o
   2   1   4         27.22         27.24         2.57 o
   3   1   4       1307.60       1305.72        51.20 o
   3   1   4        758.00        812.55        33.57 o
   4   1   4          2.83          4.86         1.21 o
   4   1   4          4.88          7.40         1.57 o
   5   1   4        443.24        482.16        25.57 o
   5   1   4        764.62        717.07        33.69 o
   6   1   4         32.02         25.07         2.92 o
   6   1   4         55.24         51.69         4.21 o
   7   1   4        126.56        130.67         8.06 o
   7   1   4         73.36         63.18         5.98 o
   8   1   4          9.92         12.73         3.56 o
   8   1   4         17.12         17.85         3.76 o
   9   1   4        246.51        251.27        15.84 o
   9   1   4        425.24        482.74        26.97 o
  10   1   4          0.26          0.97         3.46 o
  10   1   4          0.15          5.02         3.73 o
  11   1   4        104.06         93.81         9.62 o
  11   1   4         60.32         66.01         7.23 o
  12   1   4          0.27          6.68         4.42 o
  12   1   4          0.16          0.33         4.22 o
  13   1   4         13.42         19.94         6.76 o
  13   1   4         23.15         15.21         7.19 o
 -15   2   4          0.19         10.18         4.20 o
 -15   2   4          0.33         11.17         7.42 o
 -14   2   4         17.94         31.43         5.75 o
 -14   2   4         10.40         16.60         4.35 o
 -13   2   4          0.28         -1.63         3.21 o
 -13   2   4          0.47          2.30         3.29 o
 -12   2   4        195.01        181.33        10.20 o
 -12   2   4        113.05        146.59        17.30 o
 -11   2   4          9.44         10.99         3.00 o
 -11   2   4          5.47          3.81         5.65 o
 -10   2   4        183.29        164.35         8.80 o
 -10   2   4        106.25        103.37         8.36 o
  -9   2   4          8.94          7.28         3.20 o
  -9   2   4         15.42         13.43         2.47 o
  -8   2   4       1209.49        943.27        61.40 o
  -8   2   4       2086.46       2000.12        91.39 o
  -7   2   4         35.28         39.48         4.53 o
  -7   2   4         60.86         60.80         3.31 o
  -6   2   4        186.28        195.57        12.08 o
  -6   2   4        321.35        328.90        12.35 o
  -5   2   4          6.53          5.14         1.36 o
  -5   2   4         11.27         10.15         1.56 o
  -4   2   4        738.70        740.20        34.84 o
  -4   2   4        428.21        422.52        19.79 o
  -3   2   4        794.96        782.70        36.78 o
  -3   2   4        460.83        472.45        22.15 o
  -2   2   4       1412.47       1414.83        74.19 o
  -2   2   4       2436.61       2268.58       104.91 o
  -1   2   4         16.72         18.12         1.86 o
  -1   2   4          9.69          9.28         1.52 o
   0   2   4        123.88        120.86         5.72 o
   0   2   4        213.71        245.39        13.58 o
   1   2   4         74.47         71.56         4.76 o
   1   2   4         43.17         42.94         2.82 o
   2   2   4       1979.98       1880.02        78.62 o
   2   2   4       1147.77       1052.56        47.79 o
   3   2   4        228.69        201.25        10.15 o
   3   2   4        394.51        390.25        15.88 o
   4   2   4        193.00        159.23         7.46 o
   4   2   4        332.94        287.19        13.08 o
   5   2   4         34.87         33.51         3.05 o
   5   2   4         60.15         66.49         3.70 o
   6   2   4       1196.08       1202.38        49.85 o
   6   2   4       2063.33       2037.01        79.90 o
   7   2   4          6.20         12.77         3.18 o
   7   2   4         10.70         14.69         2.95 o
   8   2   4        327.07        326.55        18.57 o
   8   2   4        189.60        206.18        13.25 o
   9   2   4         17.10         14.33         3.74 o
   9   2   4          9.91          9.51         3.65 o
  10   2   4         21.52         18.71         4.65 o
  10   2   4         37.12         32.83         4.78 o
  11   2   4         13.37          9.08         4.26 o
  11   2   4          7.75         16.28         4.70 o
  12   2   4         95.65        109.09         9.75 o
  12   2   4         55.44         50.57         8.20 o
  13   2   4          3.42         16.66         6.81 o
  13   2   4          5.90          3.96         6.12 o
 -15   3   4         42.29         35.65         8.96 o
 -15   3   4         24.52         25.58         9.51 o
 -14   3   4          0.22          3.32         4.55 o
 -14   3   4          0.13          4.92         7.01 o
 -13   3   4         45.16         46.37         5.75 o
 -13   3   4         26.18         27.41         8.18 o
 -12   3   4          2.93          1.87         4.56 o
 -12   3   4          5.06          6.44         4.02 o
 -11   3   4        128.55        138.39         9.09 o
 -11   3   4         74.52         60.90         8.42 o
 -10   3   4         17.62         15.41         4.12 o
 -10   3   4         30.40         18.09         3.48 o
  -9   3   4        215.94        222.68        14.36 o
  -9   3   4        372.51        410.01        20.22 o
  -8   3   4        373.91        357.18        16.26 o
  -7   3   4         78.70        112.27         9.72 o
  -7   3   4        135.76        144.98         7.40 o
  -6   3   4        151.65        145.98         6.64 o
  -6   3   4         87.91         93.58         8.35 o
  -5   3   4       1351.48       1447.64        89.66 o
  -5   3   4       2331.40       2330.88        96.84 o
  -4   3   4         14.31         13.60         1.68 o
  -4   3   4         24.69         25.11         2.60 o
  -3   3   4         51.95         50.04         3.08 o
  -3   3   4         89.61         95.99         5.62 o
  -2   3   4        428.38        494.42        21.12 o
  -2   3   4        738.98        747.41        35.22 o
  -1   3   4       2219.76       1947.29        90.29 o
  -1   3   4       1286.77       1328.41        55.65 o
   0   3   4        452.42        458.21        19.48 o
   0   3   4        262.26        293.43        11.85 o
   1   3   4       2376.65       2835.81       118.02 o
   1   3   4       1377.71       1437.76        84.94 o
   2   3   4        100.74         96.72         4.77 o
   2   3   4         58.40         61.29         4.16 o
   3   3   4        547.19        535.23        27.68 o
   3   3   4        943.93        902.69        38.26 o
   4   3   4         54.40         47.55         3.09 o
   4   3   4         31.53         28.47         2.91 o
   5   3   4        426.74        447.59        21.27 o
   5   3   4        736.16        715.43        28.67 o
   6   3   4        257.40        260.55        12.30 o
   6   3   4        149.21        139.62         8.69 o
   7   3   4         18.43         21.55         3.67 o
   7   3   4         31.80         31.56         3.22 o
   8   3   4         33.88         34.71         5.60 o
   8   3   4         58.45         57.50         4.57 o
   9   3   4        164.38        148.49        13.57 o
   9   3   4        283.56        304.73        21.99 o
  10   3   4          2.39          6.56         3.53 o
  10   3   4          1.38         -4.11         4.11 o
  11   3   4         49.37         53.72         8.68 o
  11   3   4         85.17         87.32         9.54 o
  12   3   4          1.97          6.58         5.57 o
  12   3   4          1.14         11.58         8.04 o
 -14   4   4          5.66         -4.72        10.05 o
 -14   4   4          9.77         12.87         5.96 o
 -13   4   4          8.85          9.46         4.64 o
 -13   4   4          5.13         15.67         7.81 o
 -12   4   4        132.32        119.57         9.12 o
 -12   4   4         76.70         73.21        12.07 o
 -11   4   4         21.41         29.41         4.55 o
 -11   4   4         12.41         27.28         8.04 o
 -10   4   4         12.70          8.05         4.51 o
 -10   4   4         21.92         29.27         4.31 o
  -9   4   4         26.21         18.03         3.58 o
  -9   4   4         15.20         18.27         6.33 o
  -8   4   4        916.17        782.31        40.56 o
  -7   4   4         51.53         62.87         7.00 o
  -7   4   4         88.90         95.04         6.42 o
  -6   4   4        202.61        194.49         9.54 o
  -6   4   4        117.45        123.21        10.70 o
  -5   4   4         35.02         35.65         3.44 o
  -5   4   4         20.30         21.46         2.15 o
  -4   4   4        306.34        305.26        13.50 o
  -4   4   4        528.45        493.40        23.62 o
  -3   4   4        574.26        597.16        31.56 o
  -3   4   4        332.89        336.52        16.10 o
  -2   4   4       1431.94       1347.42        63.03 o
  -2   4   4        830.08        811.96        34.58 o
  -1   4   4         60.84         60.12         3.38 o
  -1   4   4        104.95        111.96         6.41 o
   0   4   4         63.85         65.98         4.28 o
   0   4   4        110.15        100.06         5.16 o
   1   4   4         31.54         39.71         3.09 o
   1   4   4         54.40         43.50         3.29 o
   2   4   4        555.11        570.83        26.49 o
   2   4   4        957.60        906.85        38.42 o
   3   4   4        222.58        221.34        14.91 o
   3   4   4        383.96        404.30        19.13 o
   4   4   4         61.75         67.30         5.71 o
   4   4   4        106.53        103.36         6.11 o
   5   4   4         61.70         67.88         4.94 o
   5   4   4         35.77         44.98         4.08 o
   6   4   4        398.47        405.32        21.59 o
   6   4   4        687.39        645.02        28.33 o
   7   4   4         38.77         37.33         3.58 o
   7   4   4         22.47         19.15         4.04 o
   8   4   4        144.16        161.31        13.88 o
   8   4   4        248.68        233.18        11.58 o
   9   4   4          3.44         -2.56         4.22 o
   9   4   4          5.94          6.00         2.66 o
  10   4   4         12.63          6.43         5.44 o
  10   4   4         21.79         16.44         4.74 o
  11   4   4         14.76         21.51         6.74 o
  11   4   4         25.47         31.21         5.59 o
  12   4   4         59.77         65.61        11.78 o
  12   4   4        103.10        137.86        12.11 o
 -14   5   4          2.46         12.87        12.78 o
 -14   5   4          4.24          5.16         9.17 o
 -13   5   4         12.37         -3.13         7.04 o
 -13   5   4         21.35          7.32         8.70 o
 -12   5   4         12.89         14.25         5.07 o
 -12   5   4          7.47          2.02         7.16 o
 -11   5   4         74.11         75.02        12.74 o
 -11   5   4        127.85        113.67         9.80 o
 -10   5   4         66.42         71.87         7.43 o
 -10   5   4         38.50         39.29         6.99 o
  -9   5   4        256.14        282.44        19.72 o
  -8   5   4        158.26        141.41         9.70 o
  -8   5   4         91.74         99.41        10.18 o
  -7   5   4        106.11        111.71         8.31 o
  -7   5   4         61.51         68.61         8.02 o
  -6   5   4         80.00         84.82         5.47 o
  -6   5   4        138.01        122.81         8.69 o
  -5   5   4        549.20        542.95        26.59 o
  -5   5   4        318.36        341.33        16.86 o
  -4   5   4         29.10         33.13         2.69 o
  -4   5   4         50.19         47.15         4.19 o
  -3   5   4         35.86         40.09         3.11 o
  -3   5   4         61.86         63.13         4.31 o
  -2   5   4        488.99        448.29        24.48 o
  -2   5   4        283.46        301.45        16.20 o
  -1   5   4        731.27        636.57        30.15 o
  -1   5   4        423.91        400.79        21.20 o
   0   5   4        231.08        227.54        12.77 o
   0   5   4        398.62        392.19        21.61 o
   1   5   4        371.27        392.31        20.72 o
   1   5   4        640.48        660.23        35.15 o
   2   5   4        118.24        121.28         6.88 o
   2   5   4         68.54         77.17         5.95 o
   3   5   4        469.92        476.26        22.60 o
   3   5   4        272.41        299.78        19.19 o
   4   5   4        112.37        103.70         6.18 o
   4   5   4         65.14         66.48         5.78 o
   5   5   4        545.23        503.46        26.93 o
   5   5   4        316.06        294.54        17.00 o
   6   5   4        225.74        236.07        13.52 o
   6   5   4        130.86        121.94        10.27 o
   7   5   4         16.50         13.29         4.12 o
   7   5   4         28.46         25.51         3.56 o
   8   5   4         15.68         18.52         4.52 o
   8   5   4         27.05         28.71         3.61 o
   9   5   4         73.32         73.17         9.34 o
   9   5   4        126.47        110.66         8.96 o
  10   5   4         21.82         21.99         4.58 o
  10   5   4         12.65         15.09         5.49 o
  11   5   4         41.13         52.48         8.62 o
  11   5   4         23.84         23.12         8.23 o
 -13   6   4         27.60         33.87        11.75 o
 -13   6   4         16.00         19.19        10.54 o
 -12   6   4         35.18         25.43        10.19 o
 -12   6   4         60.68         56.57         7.94 o
 -11   6   4         18.91         11.00         4.76 o
 -11   6   4         10.96          8.20         8.35 o
 -10   6   4          5.00          5.93         4.80 o
 -10   6   4          2.90          9.69         7.16 o
  -9   6   4         73.46         45.89         7.06 o
  -8   6   4        271.03        236.35        14.41 o
  -8   6   4        157.12        168.85        14.95 o
  -7   6   4         64.19         42.12         5.09 o
  -7   6   4         37.21         35.96         3.96 o
  -6   6   4         97.90        105.67         8.15 o
  -6   6   4         56.75         68.15         5.62 o
  -5   6   4         49.70         33.64         4.44 o
  -5   6   4         28.81         31.13         3.62 o
  -4   6   4        304.78        287.90        16.96 o
  -4   6   4        176.68        173.32         9.33 o
  -3   6   4         76.57         79.39         6.06 o
  -3   6   4        132.08        137.91         9.75 o
  -2   6   4        763.77        677.03        31.84 o
  -2   6   4        442.74        476.84        28.51 o
  -1   6   4        164.85        141.89        10.90 o
  -1   6   4         95.56        104.03         6.70 o
   0   6   4         18.15         20.68         3.18 o
   0   6   4         31.30         27.99         3.59 o
   1   6   4        215.53        212.30        14.30 o
   1   6   4        124.94        105.53         7.36 o
   2   6   4        249.94        259.32        17.47 o
   2   6   4        431.17        420.10        23.19 o
   3   6   4        105.52        108.23         9.25 o
   3   6   4        182.02        197.46        12.10 o
   4   6   4         17.64         19.40         4.08 o
   4   6   4         30.43         24.64         4.49 o
   5   6   4         22.97         21.05         3.35 o
   5   6   4         13.31         10.50         3.75 o
   6   6   4        167.64        191.49        11.75 o
   6   6   4         97.18        127.49        13.36 o
   7   6   4         69.93         74.78         6.21 o
   7   6   4         40.54         43.19         7.48 o
   8   6   4         98.55         86.99         8.68 o
   8   6   4         57.13         56.56         8.87 o
   9   6   4          6.99         13.13         3.86 o
   9   6   4          4.05          4.78         5.72 o
  10   6   4          4.94          8.58         6.06 o
  10   6   4          8.52          2.80         3.60 o
  11   6   4         19.80         35.66         9.79 o
 -12   7   4          7.98         28.31        10.95 o
 -12   7   4         13.77         18.91         6.81 o
 -11   7   4         55.31         49.37         7.98 o
 -11   7   4         32.06         39.69        11.17 o
 -10   7   4         62.56         66.04         8.41 o
  -9   7   4        153.31        146.16        13.12 o
  -9   7   4         88.87        104.45        14.97 o
  -8   7   4         13.21         20.11         3.49 o
  -8   7   4         22.78         21.84         4.90 o
  -7   7   4         40.05         29.71         5.30 o
  -7   7   4         23.22         23.89         3.47 o
  -6   7   4         92.01         76.63         8.09 o
  -6   7   4         53.34         53.66         5.21 o
  -5   7   4        140.96        114.65         9.10 o
  -5   7   4         81.71         91.85         6.20 o
  -4   7   4         35.49         39.35         4.13 o
  -4   7   4         61.23         62.09         6.37 o
  -3   7   4          6.71          7.73         2.19 o
  -3   7   4         11.58          8.56         3.30 o
  -2   7   4         97.93        104.68         6.97 o
  -2   7   4        168.94        188.64        12.07 o
  -1   7   4        202.14        175.33        11.54 o
  -1   7   4        117.18        124.16         8.68 o
   0   7   4        160.82        170.30        10.82 o
   0   7   4        277.43        259.60        17.20 o
   1   7   4        135.42        137.30        10.68 o
   1   7   4        233.61        234.64        14.57 o
   2   7   4        109.22        103.74         7.96 o
   2   7   4         63.31         61.26         8.59 o
   3   7   4        166.93        180.51        11.35 o
   3   7   4         96.77        108.92         9.80 o
   4   7   4         62.30         68.37         7.59 o
   4   7   4        107.48         96.51         9.11 o
   5   7   4        158.38        150.24        15.38 o
   5   7   4        273.22        247.85        17.52 o
   6   7   4        101.88         83.39         8.43 o
   6   7   4         59.06         50.16         8.54 o
   7   7   4          6.81          4.32         3.93 o
   7   7   4          3.94          4.64         5.49 o
   8   7   4          8.07          5.20         5.76 o
   8   7   4         13.93         31.34         9.02 o
   9   7   4         26.26         10.47         9.53 o
   9   7   4         45.30         37.28         9.77 o
  10   7   4         43.07         29.05         9.37 o
 -10   8   4          0.68         10.34         6.97 o
  -9   8   4         77.84         53.24         7.65 o
  -9   8   4         45.12         43.12         4.73 o
  -8   8   4         79.25         63.03         7.89 o
  -8   8   4         45.94         56.59         5.61 o
  -7   8   4         30.64         29.12         3.71 o
  -7   8   4         52.86         44.03         7.04 o
  -6   8   4         46.22         32.04         5.88 o
  -6   8   4         26.79         32.78         4.00 o
  -5   8   4         25.09         20.01         3.40 o
  -5   8   4         43.29         34.49         5.31 o
  -4   8   4        107.77         89.48         9.45 o
  -4   8   4         62.47         67.51         5.95 o
  -3   8   4         20.47         21.40         3.14 o
  -3   8   4         35.31         20.59         5.31 o
  -2   8   4        289.64        260.97        18.90 o
  -2   8   4        167.90        175.08        11.39 o
  -1   8   4         58.58         59.92         5.74 o
  -1   8   4        101.06         86.02         8.62 o
   0   8   4          5.65          4.23         2.87 o
   0   8   4          9.75         11.50         3.84 o
   1   8   4        221.54        217.50        13.93 o
   1   8   4        128.42        148.94        10.01 o
   2   8   4        119.82        124.86        13.93 o
   2   8   4        206.70        205.95        13.06 o
   3   8   4         45.71         38.08         7.39 o
   3   8   4         78.86         70.04         5.80 o
   4   8   4          5.92          1.55         5.17 o
   4   8   4         10.21         12.07         4.85 o
   5   8   4          9.79          6.52         5.60 o
   5   8   4         16.89          8.04         4.72 o
   6   8   4         33.70         40.16         8.01 o
   6   8   4         58.13         54.61         7.34 o
   7   8   4         40.06         34.55         7.99 o
   7   8   4         69.11         56.32         7.37 o
   8   8   4         10.06         18.63         7.18 o
   8   8   4         17.36          8.55         8.76 o
  -9   9   4         41.59         36.63         5.64 o
  -9   9   4         71.74         45.80         8.71 o
  -8   9   4          8.31          6.27         3.67 o
  -8   9   4         14.34         18.75         5.92 o
  -7   9   4          6.81          5.91         4.50 o
  -7   9   4          3.95          8.69         3.21 o
  -6   9   4         37.51         33.02         4.41 o
  -6   9   4         64.71         61.18         9.89 o
  -5   9   4         67.09         64.21         8.67 o
  -5   9   4         38.89         38.70         4.94 o
  -4   9   4         30.33         33.58         4.80 o
  -4   9   4         52.33         49.21         7.62 o
  -3   9   4          1.86          6.78         3.38 o
  -3   9   4          3.20          2.88         4.48 o
  -2   9   4         49.96         51.13         9.04 o
  -2   9   4         28.96         36.37         5.13 o
  -1   9   4         25.90         31.75         4.93 o
  -1   9   4         44.68         43.11         6.33 o
   0   9   4        164.66        157.26        13.13 o
   0   9   4         95.45        105.70         8.87 o
   1   9   4         94.24         94.19         8.38 o
   1   9   4         54.63         54.20         7.83 o
   2   9   4         61.24         53.69         6.19 o
   2   9   4         35.50         35.28         6.84 o
   3   9   4         37.63         25.71         5.75 o
   3   9   4         21.81         25.84         7.66 o
   4   9   4         71.76         65.38         7.04 o
   4   9   4         41.60         58.28        10.01 o
   5   9   4         94.53         87.89         9.53 o
   5   9   4         54.80         60.69        14.86 o
   6   9   4         23.31         40.61        12.12 o
   6   9   4         40.21         34.90         6.75 o
  -6  10   4         11.06         13.44         5.31 o
  -6  10   4         19.09         20.83         9.36 o
  -5  10   4         13.27         19.64         6.76 o
  -5  10   4         22.89         24.54         7.18 o
  -4  10   4         21.05         15.50         6.44 o
  -4  10   4         12.20         18.80         6.19 o
  -3  10   4         18.12         23.43         5.61 o
  -3  10   4         31.25         17.60         9.31 o
  -2  10   4         65.80         41.24        12.23 o
  -2  10   4         38.14         56.17         7.89 o
  -1  10   4         21.10         25.62         5.76 o
  -1  10   4         36.40         20.01         9.64 o
   0  10   4          5.12         14.21         6.89 o
   0  10   4          8.83          7.43         5.38 o
   1  10   4         59.96         63.39        10.99 o
   1  10   4        103.43        107.18        10.98 o
   2  10   4         87.13         77.18        11.93 o
   2  10   4         50.51         64.43        15.32 o
   3  10   4         51.06         52.61         9.94 o
   3  10   4         29.60         29.39        11.74 o
  -6 -10   5         40.08         44.73        10.57 o
  -5 -10   5          2.09          1.21         5.99 o
  -5 -10   5          3.60          9.30         6.24 o
  -4 -10   5         30.24         28.36         8.20 o
  -4 -10   5         52.16         52.57         7.93 o
  -3 -10   5          8.55          9.09         5.66 o
  -3 -10   5         14.74         12.37         5.73 o
  -2 -10   5        108.78        111.78        11.83 o
  -2 -10   5         63.06        118.45        21.98 o
  -1 -10   5         47.50         50.35        10.81 o
  -1 -10   5         27.53         39.93        12.30 o
   0 -10   5         73.07         76.54        11.68 o
   0 -10   5         42.36         61.50        15.01 o
   1 -10   5          4.89         13.06         7.70 o
   1 -10   5          8.43          9.47         8.15 o
   2 -10   5         54.11         39.02         9.51 o
   2 -10   5         31.37         51.11         7.41 o
  -9  -9   5         42.65         38.98         7.32 o
  -8  -9   5          9.73         13.00         5.11 o
  -7  -9   5         16.21         25.80         5.88 o
  -7  -9   5          9.40         13.55         5.01 o
  -6  -9   5         24.56         28.57         5.11 o
  -6  -9   5         14.23         16.76         5.33 o
  -5  -9   5         26.19         27.47         7.81 o
  -5  -9   5         45.18         49.34         7.50 o
  -4  -9   5        163.74        156.98        11.67 o
  -4  -9   5         94.92        107.39        11.29 o
  -3  -9   5        118.89        139.32        11.22 o
  -3  -9   5         68.92         50.94         7.25 o
  -2  -9   5          0.40          6.24         4.43 o
  -2  -9   5          0.69          2.81         4.20 o
  -1  -9   5         57.39         59.81         9.89 o
  -1  -9   5         99.00        108.05         9.78 o
   0  -9   5        163.20        170.46        19.68 o
   0  -9   5         94.60         82.04        11.43 o
   1  -9   5         22.96         24.94         5.25 o
   1  -9   5         39.60         21.41         7.49 o
   2  -9   5          4.07          0.13         5.94 o
   2  -9   5          2.36         -1.60         3.61 o
   3  -9   5         10.77          6.71         4.49 o
   3  -9   5         18.58         15.92         7.50 o
   4  -9   5         22.57         27.34         6.08 o
   4  -9   5         38.93         29.59         8.62 o
   5  -9   5        147.56        119.84        15.64 o
   5  -9   5         85.54        104.52        16.04 o
 -10  -8   5          9.96          3.70         4.57 o
 -10  -8   5          5.77          6.77         6.15 o
  -9  -8   5         12.22         16.00         4.12 o
  -8  -8   5         20.08         22.30         4.39 o
  -7  -8   5        131.96        135.97        10.13 o
  -7  -8   5         76.49         96.97        10.01 o
  -6  -8   5         86.32         85.86         7.81 o
  -6  -8   5         50.04         46.03         6.81 o
  -5  -8   5          8.18          8.20         3.48 o
  -5  -8   5          4.74         10.84         4.43 o
  -4  -8   5         71.54         67.18         6.73 o
  -4  -8   5        123.42        147.81         9.77 o
  -3  -8   5         60.62         63.24         6.65 o
  -3  -8   5         35.14         42.98         6.48 o
  -2  -8   5        199.85        210.13        13.62 o
  -2  -8   5        115.85         98.49         9.89 o
  -1  -8   5        103.51        114.77         9.66 o
  -1  -8   5         60.00         67.41         8.00 o
   0  -8   5        104.45         99.88         9.35 o
   0  -8   5        180.18        208.13        19.98 o
   1  -8   5         16.53         16.47         4.21 o
   1  -8   5         28.51         24.08         7.07 o
   2  -8   5        110.83         99.75        12.37 o
   2  -8   5         64.25         67.25         6.78 o
   3  -8   5        124.19        153.04        10.80 o
   3  -8   5        214.23        211.86        20.96 o
   4  -8   5         98.83         85.16        11.79 o
   4  -8   5         57.29         58.17         6.38 o
   5  -8   5          1.38          0.71         4.71 o
   5  -8   5          2.39          5.13         4.99 o
   6  -8   5         18.03         26.55         6.55 o
   7  -8   5         94.64         85.83        10.77 o
 -12  -7   5          3.86          3.22         9.31 o
 -12  -7   5          2.24          5.28         6.74 o
 -11  -7   5          7.05         15.35         5.76 o
 -11  -7   5         12.16         30.94         9.73 o
 -10  -7   5         15.49          9.98         5.47 o
 -10  -7   5         26.73         41.10         6.05 o
  -9  -7   5         47.87         45.97         6.37 o
  -8  -7   5         31.20         29.73         4.97 o
  -8  -7   5         53.82         42.07         5.52 o
  -7  -7   5         13.31         12.60         4.56 o
  -7  -7   5         22.96         18.31         4.07 o
  -6  -7   5         47.46         44.52         6.16 o
  -6  -7   5         81.88         84.11         8.33 o
  -5  -7   5         85.40         94.14         7.83 o
  -5  -7   5         49.50         44.87         5.41 o
  -4  -7   5        497.68        495.48        24.19 o
  -4  -7   5        288.50        310.79        21.08 o
  -3  -7   5        125.65        138.89        10.39 o
  -3  -7   5        216.75        216.93        12.15 o
  -2  -7   5          6.05          6.78         3.10 o
  -2  -7   5         10.44          6.58         3.20 o
  -1  -7   5        171.47        188.03        12.47 o
  -1  -7   5         99.40        101.04         9.70 o
   0  -7   5        272.22        300.75        17.27 o
   0  -7   5        469.59        516.02        31.92 o
   1  -7   5         46.00         45.59         5.61 o
   1  -7   5         79.36        101.17        12.17 o
   2  -7   5         43.68         52.61         7.05 o
   2  -7   5         25.32         22.78         4.12 o
   3  -7   5         19.64         22.23         4.60 o
   3  -7   5         33.87         43.93         6.87 o
   4  -7   5        115.98         81.24        11.10 o
   4  -7   5         67.23         69.83         7.51 o
   5  -7   5        187.27        138.56        22.23 o
   5  -7   5        108.56        123.60        10.35 o
   6  -7   5        105.84        106.76        12.24 o
   6  -7   5         61.35         76.68        10.16 o
   7  -7   5         16.95         21.43         5.86 o
   7  -7   5          9.83         18.30         5.92 o
   8  -7   5          6.91          6.45         7.04 o
   8  -7   5          4.01          2.42         7.57 o
   9  -7   5         36.03         37.56        11.30 o
   9  -7   5         20.89         12.39         8.81 o
 -13  -6   5         16.53          3.07         8.97 o
 -13  -6   5          9.58         23.11        15.17 o
 -12  -6   5         24.03         26.85         5.87 o
 -12  -6   5         41.46         64.39        13.21 o
 -11  -6   5         67.07         72.86        10.13 o
 -11  -6   5         38.88         40.03         6.46 o
 -10  -6   5         11.31         13.70         3.43 o
 -10  -6   5          6.56          5.27         5.63 o
  -9  -6   5         20.61         17.69         3.80 o
  -8  -6   5         50.17         53.07         4.76 o
  -8  -6   5         29.08         23.26         4.12 o
  -7  -6   5        213.54        209.95        13.49 o
  -7  -6   5        368.37        407.05        20.33 o
  -6  -6   5         59.63         70.07         6.53 o
  -6  -6   5        102.86         98.37         8.54 o
  -5  -6   5         84.39         82.36         6.20 o
  -5  -6   5        145.59        156.00        10.17 o
  -4  -6   5         90.95         94.48         7.63 o
  -4  -6   5        156.89        162.83        10.50 o
  -3  -6   5        168.78        148.65         9.88 o
  -3  -6   5        291.15        307.96        19.55 o
  -2  -6   5        351.76        391.73        19.34 o
  -2  -6   5        203.91        191.90        12.17 o
  -1  -6   5        160.44        184.96        10.08 o
  -1  -6   5        276.77        333.30        21.01 o
   0  -6   5        112.39        119.17         8.32 o
   0  -6   5        193.88        191.74        11.54 o
   1  -6   5         76.21         92.04         8.37 o
   1  -6   5        131.47        145.77        11.76 o
   2  -6   5        144.05        140.56        11.49 o
   2  -6   5         83.50         95.59        10.21 o
   3  -6   5        686.23        766.58        47.56 o
   3  -6   5        397.80        341.72        19.05 o
   4  -6   5         61.89         71.26         6.28 o
   4  -6   5        106.76        110.09        12.74 o
   5  -6   5         11.82          6.48         3.32 o
   5  -6   5         20.39         19.49         5.38 o
   6  -6   5         39.69         51.19         7.17 o
   6  -6   5         23.01         24.19         3.70 o
   7  -6   5        250.98        279.95        21.04 o
   7  -6   5        145.49        159.43        11.76 o
   8  -6   5         87.60         85.68         9.35 o
   8  -6   5         50.78         34.79         5.21 o
   9  -6   5         27.49         41.30         5.65 o
   9  -6   5         47.43         53.01         7.85 o
  10  -6   5          2.58          2.50         4.86 o
  10  -6   5          4.45          5.05         7.19 o
 -14  -5   5         17.54         22.44         9.08 o
 -14  -5   5         30.25         32.83        10.55 o
 -13  -5   5         15.66         13.12         6.88 o
 -13  -5   5          9.08          7.49         6.88 o
 -12  -5   5          4.99          6.88         4.49 o
 -12  -5   5          8.60          5.96         5.82 o
 -11  -5   5          5.89          3.52         3.88 o
 -11  -5   5         10.16          8.74         5.69 o
 -10  -5   5        123.38        145.76        13.97 o
  -9  -5   5         26.07         18.98         4.25 o
  -9  -5   5         44.98         40.23         5.00 o
  -8  -5   5        110.10        119.63         8.52 o
  -8  -5   5        189.93        195.60        10.60 o
  -7  -5   5         38.13         38.91         3.73 o
  -7  -5   5         22.10         16.97         3.48 o
  -6  -5   5        123.09        123.52         8.84 o
  -6  -5   5        212.34        220.02        11.82 o
  -5  -5   5        170.13        185.54         9.19 o
  -5  -5   5         98.62         99.37         6.66 o
  -4  -5   5        522.14        511.90        24.82 o
  -4  -5   5        900.74        985.09        51.00 o
  -3  -5   5        159.20        152.77         9.74 o
  -3  -5   5         92.28         83.21         5.96 o
  -2  -5   5         57.04         57.75         5.12 o
  -2  -5   5         33.06         35.55         3.44 o
  -1  -5   5        133.09        119.87         6.91 o
  -1  -5   5        229.60        268.78        14.67 o
   0  -5   5       1009.99       1022.77        51.48 o
   0  -5   5        585.48        630.70        33.81 o
   1  -5   5        211.48        224.23        13.00 o
   1  -5   5        122.59        125.13         9.46 o
   2  -5   5        177.63        170.70        12.77 o
   2  -5   5        102.97         97.09         6.89 o
   3  -5   5         23.25         24.40         2.90 o
   3  -5   5         40.11         51.74         5.47 o
   4  -5   5        253.55        229.38        13.39 o
   4  -5   5        437.39        476.36        30.58 o
   5  -5   5         26.76         31.18         3.79 o
   5  -5   5         46.16         41.62         5.84 o
   6  -5   5        440.91        432.79        28.51 o
   6  -5   5        255.59        237.31        13.47 o
   7  -5   5         10.41          7.98         6.09 o
   7  -5   5          6.04          2.91         3.07 o
   8  -5   5         26.01         23.70         5.63 o
   8  -5   5         15.08         11.29         3.63 o
   9  -5   5         26.28         24.55         4.73 o
   9  -5   5         45.34         44.74         7.13 o
  10  -5   5        117.62        128.83        14.14 o
  10  -5   5         68.18         73.56        12.62 o
  11  -5   5         58.26         64.54        13.84 o
  11  -5   5         33.77         44.02        10.24 o
 -15  -4   5          5.78          8.25         7.33 o
 -14  -4   5          1.28          3.85         5.33 o
 -14  -4   5          2.21          5.12        11.92 o
 -13  -4   5         43.06         53.28         9.15 o
 -13  -4   5         24.96         33.79         5.79 o
 -12  -4   5         83.84        103.38        11.80 o
 -12  -4   5         48.60         48.07         6.14 o
 -11  -4   5         74.39         85.59         6.49 o
 -11  -4   5        128.33        160.19        14.92 o
 -10  -4   5         20.88         27.91         6.21 o
 -10  -4   5         12.10          2.62         4.22 o
  -9  -4   5         35.83         40.60         3.79 o
  -9  -4   5         20.77         12.18         3.61 o
  -8  -4   5        108.95        104.84         6.80 o
  -8  -4   5         63.16         63.31         6.16 o
  -7  -4   5        819.46        852.81        40.40 o
  -7  -4   5        475.03        469.47        20.89 o
  -6  -4   5         27.31         34.49         3.25 o
  -6  -4   5         47.12         48.57         4.10 o
  -5  -4   5        271.14        249.28        11.68 o
  -5  -4   5        157.17        141.26         7.21 o
  -4  -4   5        118.98        147.80         7.49 o
  -4  -4   5         68.97         63.86         4.72 o
  -3  -4   5       1046.95       1096.29        46.61 o
  -3  -4   5        606.90        634.60        30.40 o
  -2  -4   5        617.00        719.69        33.31 o
  -2  -4   5        357.67        351.48        15.37 o
  -1  -4   5       1112.69       1311.80        65.87 o
  -1  -4   5        645.01        618.52        29.63 o
   0  -4   5         71.94         79.38         5.40 o
   0  -4   5         41.70         42.86         3.96 o
   1  -4   5        440.70        504.23        23.79 o
   1  -4   5        255.47        240.69        12.15 o
   2  -4   5         83.07         89.78         7.05 o
   2  -4   5         48.16         51.58         3.78 o
   3  -4   5       1404.69       1526.09        69.81 o
   3  -4   5        814.28        795.14        34.06 o
   4  -4   5         42.82         37.49         4.32 o
   4  -4   5         24.82         28.28         3.18 o
   5  -4   5         28.59         28.65         3.39 o
   5  -4   5         49.33         53.60         5.40 o
   6  -4   5         27.33         35.81         3.98 o
   6  -4   5         47.15         56.31         6.95 o
   7  -4   5        293.02        274.80        20.21 o
   7  -4   5        169.86        166.47        10.44 o
   8  -4   5         43.39         54.71         8.23 o
   8  -4   5         25.15         27.49         4.53 o
   9  -4   5        113.01        128.04        11.19 o
   9  -4   5         65.51         65.81         7.20 o
  10  -4   5          9.10          6.39         5.43 o
  10  -4   5          5.28          3.74         4.87 o
  11  -4   5         29.19         31.76         9.29 o
  11  -4   5         50.36         36.94        10.37 o
 -15  -3   5          4.46          3.97         6.90 o
 -15  -3   5          7.70         -0.79        14.03 o
 -14  -3   5         29.87         37.81         6.03 o
 -14  -3   5         51.53         40.12        10.82 o
 -13  -3   5         19.94         16.31         4.44 o
 -13  -3   5         34.40         31.71         8.89 o
 -12  -3   5         40.88         74.35         9.09 o
 -12  -3   5         23.70         17.17         4.06 o
 -11  -3   5          4.09          8.32         2.97 o
 -11  -3   5          7.06          8.03         4.52 o
 -10  -3   5        700.90        677.41        36.64 o
 -10  -3   5        406.30        389.39        16.98 o
  -9  -3   5         19.91         15.20         2.74 o
  -9  -3   5         34.35         31.40         3.13 o
  -8  -3   5        360.29        370.29        18.21 o
  -8  -3   5        208.85        219.92        13.06 o
  -7  -3   5         58.70         70.65         4.92 o
  -7  -3   5         34.03         37.55         3.85 o
  -6  -3   5        262.83        270.10        13.36 o
  -6  -3   5        453.39        470.62        18.85 o
  -5  -3   5        123.96        120.11         5.82 o
  -5  -3   5        213.84        235.54        10.79 o
  -4  -3   5        497.79        455.31        19.50 o
  -4  -3   5        858.72        754.87        32.37 o
  -3  -3   5         12.62         14.44         1.90 o
  -3  -3   5          7.32        309.97        35.25 o
  -2  -3   5        161.28        200.64         8.52 o
  -2  -3   5         93.49        100.70         5.89 o
  -1  -3   5        281.20        332.90        14.67 o
  -1  -3   5        163.01        172.11         8.92 o
   0  -3   5        998.78        927.03        38.86 o
   0  -3   5       1722.97       1848.03        83.11 o
   1  -3   5        370.63        423.46        20.10 o
   1  -3   5        214.85        209.61         9.51 o
   2  -3   5        224.20        206.95         8.71 o
   2  -3   5        386.76        383.35        18.42 o
   3  -3   5         39.48         46.53         3.55 o
   3  -3   5         22.89         23.47         2.59 o
   4  -3   5        817.94        793.66        45.68 o
   4  -3   5       1411.00       1417.33        63.05 o
   5  -3   5         15.89         19.40         2.89 o
   5  -3   5          9.21          9.71         2.53 o
   6  -3   5        761.81        863.70        45.68 o
   6  -3   5        441.61        455.14        24.04 o
   7  -3   5          3.04          6.22         2.53 o
   7  -3   5          5.25          4.54         3.55 o
   8  -3   5         54.43         49.76         6.49 o
   8  -3   5         31.55         26.13         3.77 o
   9  -3   5         29.76         30.16         5.00 o
   9  -3   5         17.25         11.07         4.68 o
  10  -3   5         80.48        110.15        11.84 o
  10  -3   5        138.83        143.19        11.76 o
  11  -3   5         23.27         29.08         6.31 o
  11  -3   5         40.13         34.19         7.68 o
  12  -3   5          9.72         14.08         7.47 o
  12  -3   5         16.76         25.48         7.70 o
 -15  -2   5         35.13         25.13         6.31 o
 -15  -2   5         20.36         28.49         7.91 o
 -14  -2   5          0.71          0.80         4.60 o
 -14  -2   5          1.22          8.54         4.30 o
 -13  -2   5         43.30         59.39         6.53 o
 -13  -2   5         74.70         98.23         8.72 o
 -12  -2   5         31.42         31.05         4.19 o
 -12  -2   5         54.21         46.31         4.89 o
 -11  -2   5        168.52        188.07         9.80 o
 -11  -2   5        290.71        300.35        17.16 o
 -10  -2   5         21.49         14.99         2.51 o
 -10  -2   5         12.46          7.66         2.44 o
  -9  -2   5         40.73         42.31         4.11 o
  -9  -2   5         70.27         66.92         4.89 o
  -8  -2   5         64.47         66.52         4.81 o
  -8  -2   5         37.37         48.47         3.76 o
  -7  -2   5       1369.78       1407.13        59.17 o
  -7  -2   5        794.04        777.15        33.33 o
  -6  -2   5          4.89          6.46         1.43 o
  -6  -2   5          8.44         13.98         1.83 o
  -5  -2   5        121.93        131.69         6.50 o
  -5  -2   5         70.68         65.13         3.65 o
  -4  -2   5         40.24         49.27         3.11 o
  -4  -2   5         69.42         80.92         4.19 o
  -3  -2   5       1458.69       1270.88        66.68 o
  -3  -2   5       2516.34       2901.38       131.03 o
  -2  -2   5        602.02        631.21        23.01 o
  -2  -2   5        348.98        322.00        15.69 o
  -1  -2   5       2536.59       2551.29       117.95 o
  -1  -2   5       4375.80       5090.77       195.13 o
   0  -2   5         25.25         21.07         2.39 o
   0  -2   5         43.56         66.14         4.44 o
   1  -2   5        783.60        804.58        36.60 o
   1  -2   5       1351.77       1509.32        77.66 o
   2  -2   5         10.34         17.45         2.29 o
   2  -2   5          6.00          7.75         1.66 o
   3  -2   5       1110.10       1140.17        52.20 o
   3  -2   5       1915.00       1822.96        80.77 o
   4  -2   5          5.58          4.70         2.02 o
   4  -2   5          3.24          3.29         1.65 o
   5  -2   5         40.21         42.08         3.66 o
   5  -2   5         69.37         81.75         5.20 o
   6  -2   5         10.16          8.46         2.36 o
   6  -2   5         17.53         19.11         3.74 o
   7  -2   5         83.52         86.21         6.84 o
   7  -2   5        144.07        144.53        10.48 o
   8  -2   5          5.37          6.26         3.33 o
   8  -2   5          9.26         15.66         4.13 o
   9  -2   5        102.64        119.29        10.08 o
   9  -2   5        177.07        183.93        13.11 o
  10  -2   5          9.87         11.42         4.46 o
  10  -2   5          5.72         12.68         4.24 o
  11  -2   5         43.83         36.53         7.35 o
  11  -2   5         75.62         70.21         7.59 o
  12  -2   5          1.08         -3.20         7.90 o
  12  -2   5          1.86          7.98         6.38 o
 -16  -1   5          3.60         14.76         7.18 o
 -16  -1   5          2.09         10.85         6.24 o
 -15  -1   5          1.03         15.18         5.35 o
 -15  -1   5          0.60          6.11         5.62 o
 -14  -1   5         41.43         50.56         6.54 o
 -14  -1   5         71.47         92.36         7.41 o
 -13  -1   5          9.39          9.25         3.22 o
 -13  -1   5          5.44         10.50         3.58 o
 -12  -1   5        121.88        119.63         7.94 o
 -12  -1   5         70.65         84.86         7.48 o
 -11  -1   5          0.77          2.88         2.68 o
 -11  -1   5          1.33          6.84         2.49 o
 -10  -1   5       1775.46       1797.23        83.94 o
 -10  -1   5       1029.21       1048.34        49.57 o
  -9  -1   5          6.89          6.73         2.14 o
  -8  -1   5        465.77        449.70        21.51 o
  -8  -1   5        270.00        245.82        10.62 o
  -7  -1   5         15.77         16.90         2.00 o
  -7  -1   5          9.14          7.73         1.62 o
  -6  -1   5        821.56        814.72        31.60 o
  -6  -1   5        476.25        410.69        17.94 o
  -5  -1   5         26.11         31.68         2.40 o
  -5  -1   5         45.04         59.81         3.58 o
  -4  -1   5        249.82        164.69         6.44 o
  -4  -1   5        430.95        380.12        16.17 o
  -3  -1   5          1.68          6.13         1.07 o
  -3  -1   5          2.90          9.66         1.38 o
  -2  -1   5        196.56        227.63        10.12 o
  -2  -1   5        113.94        118.62         6.20 o
  -1  -1   5         92.00        117.23         5.65 o
  -1  -1   5         53.33         64.85         3.62 o
   0  -1   5       1193.82       1002.26        41.57 o
   0  -1   5       2059.42       2052.55        84.60 o
   1  -1   5        132.10        160.86         7.42 o
   1  -1   5         76.58         75.33         3.75 o
   2  -1   5        611.93        733.64        29.89 o
   2  -1   5        354.73        352.49        14.95 o
   3  -1   5          6.52          8.42         1.44 o
   3  -1   5         11.25         15.20         1.91 o
   4  -1   5       2896.87       2662.83       134.33 o
   4  -1   5       1679.27       1718.42        78.36 o
   5  -1   5         12.10         14.04         2.69 o
   5  -1   5         20.87         22.94         3.57 o
   6  -1   5        475.78        487.05        26.32 o
   6  -1   5        820.75        741.56        39.41 o
   7  -1   5          0.66          1.13         2.51 o
   7  -1   5          1.13         -2.62         2.62 o
   8  -1   5         76.43         75.95         6.89 o
   8  -1   5         44.30         44.12         5.16 o
   9  -1   5          2.42          2.36         3.30 o
   9  -1   5          4.18          6.79         3.66 o
  10  -1   5         72.11         81.27         7.90 o
  10  -1   5        124.40        132.95        10.48 o
  11  -1   5          6.41         15.40         5.25 o
  11  -1   5          3.71          5.25         4.60 o
  12  -1   5         41.93         35.36         8.94 o
  12  -1   5         24.31         22.47        10.44 o
 -15   0   5         32.93         29.22         5.26 o
 -15   0   5         56.81         46.64         6.85 o
 -13   0   5         89.16         96.45         7.48 o
 -13   0   5         51.68         60.72         6.22 o
 -11   0   5        237.95        224.60        12.83 o
 -11   0   5        410.49        449.77        22.47 o
  -9   0   5         95.28        116.07         6.56 o
  -7   0   5       1573.39       1636.04        83.56 o
  -7   0   5        912.07        959.74        39.81 o
  -5   0   5        125.25        135.37         6.95 o
  -5   0   5         72.61         71.70         4.20 o
  -3   0   5       2058.04       1805.21        80.00 o
  -3   0   5       3550.27       3403.31       128.06 o
  -1   0   5       8178.15       8970.17       336.84 o
  -1   0   5       4740.76       4785.45       217.31 o
   1   0   5       1530.63       1535.77        63.55 o
   1   0   5       2640.44       2962.15       133.24 o
   3   0   5       2005.59       2130.62       111.09 o
   3   0   5       1162.61       1128.56        50.29 o
   5   0   5        106.23        106.13         6.81 o
   5   0   5         61.58         65.69         4.80 o
   7   0   5         87.56         86.60         7.26 o
   7   0   5         50.76         48.80         5.22 o
   9   0   5        205.42        205.77        13.41 o
   9   0   5        119.08        116.79         9.49 o
  11   0   5         84.34         78.48         9.19 o
  11   0   5         48.89         54.68         6.99 o
  13   0   5        111.54         86.85        16.04 o
 -16   1   5          3.60         -5.38         7.83 o
 -16   1   5          2.09          2.81         5.35 o
 -15   1   5          0.60          0.08         3.82 o
 -15   1   5          1.03          1.13         6.22 o
 -14   1   5         71.47         80.03         8.22 o
 -14   1   5         41.43         42.14         6.49 o
 -13   1   5          5.44          8.03         3.23 o
 -13   1   5          9.39          7.81         4.03 o
 -12   1   5        121.88        110.97         9.21 o
 -12   1   5         70.65         78.87         6.62 o
 -11   1   5          0.77          0.27         2.14 o
 -11   1   5          1.33          4.75         2.40 o
 -10   1   5       1775.46       1709.45        72.52 o
  -9   1   5          3.99          4.31         1.86 o
  -9   1   5          6.89         12.46         2.52 o
  -8   1   5        465.77        474.38        22.47 o
  -8   1   5        270.00        246.05        12.44 o
  -7   1   5          9.14         11.75         1.52 o
  -7   1   5         15.77         14.88         2.21 o
  -6   1   5        476.25        434.37        18.96 o
  -6   1   5        821.56        799.06        30.93 o
  -5   1   5         45.04         51.18         2.91 o
  -5   1   5         26.11         29.50         2.11 o
  -4   1   5        249.82        174.78         7.72 o
  -4   1   5        430.95        345.76        16.31 o
  -3   1   5          1.68          4.65         1.05 o
  -3   1   5          2.90          9.49         1.52 o
  -2   1   5        196.56        214.78         9.48 o
  -2   1   5        113.94         99.83         5.22 o
  -1   1   5         92.00        102.57         4.67 o
  -1   1   5         53.33         66.57         3.41 o
   0   1   5       1193.82       1114.84        42.33 o
   0   1   5       2059.42       1985.59        88.79 o
   1   1   5         76.58         82.20         3.92 o
   1   1   5        132.10        147.12         6.78 o
   2   1   5        354.73        376.29        14.58 o
   2   1   5        611.93        601.97        25.62 o
   3   1   5          6.52          5.44         1.22 o
   3   1   5         11.25         12.80         1.94 o
   4   1   5       1679.27       1665.33        69.86 o
   4   1   5       2896.87       2669.71       138.43 o
   5   1   5         12.10         15.86         2.47 o
   5   1   5         20.87         26.00         3.00 o
   6   1   5        475.78        479.15        23.23 o
   6   1   5        820.75        753.50        41.50 o
   7   1   5          0.66         -1.15         2.94 o
   7   1   5          1.13          3.03         2.53 o
   8   1   5         76.42         82.53         6.39 o
   8   1   5         44.30         45.25         5.68 o
   9   1   5          2.42          1.16         3.27 o
   9   1   5          4.18          6.52         4.12 o
  10   1   5         72.11         90.08         8.74 o
  10   1   5        124.40        115.38        10.63 o
  11   1   5          3.71         -4.32         4.32 o
  11   1   5          6.41         10.75         4.74 o
  12   1   5         24.31         39.69         9.08 o
  12   1   5         41.93         39.54         8.99 o
 -15   2   5         20.36         19.04         4.73 o
 -15   2   5         35.13         25.91         8.52 o
 -14   2   5          1.22          8.76         4.85 o
 -14   2   5          0.71          5.02         6.17 o
 -13   2   5         74.69         76.70         6.97 o
 -13   2   5         43.30         44.93         9.30 o
 -12   2   5         54.21         48.99         4.95 o
 -12   2   5         31.42         29.47         8.16 o
 -11   2   5        290.71        301.59        15.72 o
 -11   2   5        168.52        149.38        25.64 o
 -10   2   5         21.49         26.08         3.91 o
  -9   2   5         40.73         35.50         4.82 o
  -9   2   5         70.27         90.79         7.04 o
  -8   2   5         37.37         39.05         4.78 o
  -8   2   5         64.47         50.15         4.41 o
  -7   2   5       1369.78       1378.24        52.86 o
  -7   2   5        794.04        668.72        37.01 o
  -6   2   5          4.89          7.26         1.34 o
  -6   2   5          8.44         10.13         1.63 o
  -5   2   5        121.93        119.54         5.18 o
  -5   2   5         70.68         72.31         4.46 o
  -4   2   5         40.24         44.82         2.89 o
  -4   2   5         69.42         76.21         4.49 o
  -3   2   5       1458.69       1310.27        54.91 o
  -3   2   5       2516.34       2580.04       119.32 o
  -2   2   5        348.98        341.24        13.56 o
  -2   2   5        602.02        594.11        31.09 o
  -1   2   5       2536.59       2589.77        92.01 o
  -1   2   5       4375.80       4017.98       234.87 o
   0   2   5         43.56         49.03         3.17 o
   0   2   5         25.25         26.27         2.12 o
   1   2   5        783.60        658.41        27.69 o
   1   2   5       1351.77       1390.21        62.99 o
   2   2   5         10.34         13.08         1.74 o
   2   2   5          6.00         12.59         1.81 o
   3   2   5       1915.00       1888.24        79.21 o
   3   2   5       1110.10       1040.17        47.71 o
   4   2   5          5.58          8.93         1.78 o
   4   2   5          3.24          0.83         1.45 o
   5   2   5         40.21         33.80         3.35 o
   5   2   5         69.37         69.52         4.59 o
   6   2   5         10.16         18.02         3.00 o
   6   2   5         17.53         19.21         2.97 o
   7   2   5         83.52         88.43         7.93 o
   7   2   5        144.07        134.42         9.86 o
   8   2   5          9.26         13.88         3.73 o
   8   2   5          5.37          7.07         3.65 o
   9   2   5        102.64        104.76         9.05 o
   9   2   5        177.07        143.54        10.19 o
  10   2   5          5.72          7.86         4.21 o
  10   2   5          9.87         11.57         4.32 o
  11   2   5         43.83         42.46         6.74 o
  11   2   5         75.62         50.16         7.46 o
  12   2   5          1.08          0.81         5.64 o
  12   2   5          1.86          4.54         6.61 o
 -15   3   5          7.70          5.61         5.88 o
 -15   3   5          4.46          2.34         7.57 o
 -14   3   5         51.53         58.07         7.51 o
 -14   3   5         29.87         29.66        14.46 o
 -13   3   5         19.94         25.65         8.77 o
 -13   3   5         34.40         37.76         5.50 o
 -12   3   5         40.88         37.47         5.07 o
 -12   3   5         23.70         12.90         5.77 o
 -11   3   5          7.06          1.63         3.05 o
 -10   3   5        406.30        390.62        23.49 o
 -10   3   5        700.90        672.04        32.03 o
  -9   3   5         34.35         32.99         3.88 o
  -9   3   5         19.91         21.19         4.80 o
  -8   3   5        360.29        371.74        18.41 o
  -8   3   5        208.85        217.31        15.96 o
  -7   3   5         58.70         60.15         4.26 o
  -7   3   5         34.03         30.87         4.86 o
  -6   3   5        453.39        450.17        21.62 o
  -6   3   5        262.83        255.88        12.38 o
  -5   3   5        123.96        110.49         5.29 o
  -5   3   5        213.84        212.18         9.88 o
  -4   3   5        858.72        732.35        34.80 o
  -4   3   5        497.79        480.89        20.69 o
  -3   3   5          7.32          7.55         1.37 o
  -3   3   5         12.62         12.62         1.89 o
  -2   3   5         93.49         95.85         4.99 o
  -2   3   5        161.28        157.40         8.36 o
  -1   3   5        163.01        180.74         7.25 o
  -1   3   5        281.20        267.30        11.94 o
   0   3   5        998.78        992.32        35.73 o
   0   3   5       1722.97       1441.89        60.02 o
   1   3   5        370.63        333.86        14.72 o
   1   3   5        214.85        202.04         8.57 o
   2   3   5        386.76        345.96        15.37 o
   2   3   5        224.20        207.37        10.47 o
   3   3   5         22.89         15.96         2.33 o
   3   3   5         39.48         41.28         3.14 o
   4   3   5        817.94        867.83        40.22 o
   4   3   5       1411.00       1403.66        58.99 o
   5   3   5         15.89         18.21         2.50 o
   5   3   5          9.21         10.16         2.53 o
   6   3   5        761.81        745.44        35.66 o
   6   3   5        441.61        440.90        23.55 o
   7   3   5          5.25          2.05         2.72 o
   7   3   5          3.04          4.52         2.91 o
   8   3   5         54.43         48.36         5.27 o
   8   3   5         31.55         34.14         6.47 o
   9   3   5         29.76         32.96         4.83 o
   9   3   5         17.25         13.26         5.30 o
  10   3   5        138.83        115.18         9.61 o
  10   3   5         80.48         80.73        10.34 o
  11   3   5         40.13         48.50         7.89 o
  11   3   5         23.27         30.41         7.32 o
  12   3   5          9.72          9.98         7.96 o
  12   3   5         16.76         19.28         6.76 o
 -15   4   5          9.97          8.11        11.09 o
 -14   4   5          2.21         11.80         5.87 o
 -14   4   5          1.28         -9.94         9.94 o
 -13   4   5         24.96         27.59         9.19 o
 -13   4   5         43.06         45.53         5.96 o
 -12   4   5         83.84         77.16         7.94 o
 -12   4   5         48.60         45.69        10.33 o
 -11   4   5        128.33        129.40         9.15 o
 -11   4   5         74.39         94.10        16.24 o
 -10   4   5         12.10         22.22         5.69 o
 -10   4   5         20.88         17.98         3.78 o
  -9   4   5         35.83         78.81        10.36 o
  -9   4   5         20.77         20.91         4.96 o
  -8   4   5        108.95         98.43         6.71 o
  -8   4   5         63.16         67.63         7.86 o
  -7   4   5        819.46        779.62        41.84 o
  -7   4   5        475.03        469.48        31.00 o
  -6   4   5         27.31         28.27         2.59 o
  -6   4   5         47.12         49.02         4.28 o
  -5   4   5        271.14        233.53        12.17 o
  -5   4   5        157.17        143.52         7.88 o
  -4   4   5         68.97         75.76         4.40 o
  -4   4   5        118.98        119.11         7.04 o
  -3   4   5        606.90        579.70        24.89 o
  -3   4   5       1046.95        961.19        45.44 o
  -2   4   5        357.67        350.99        15.44 o
  -2   4   5        617.00        616.99        29.53 o
  -1   4   5       1112.69       1071.53        49.04 o
  -1   4   5        645.01        744.91        34.20 o
   0   4   5         71.94         81.59         4.71 o
   0   4   5         41.70         47.60         3.55 o
   1   4   5        440.70        444.22        19.48 o
   1   4   5        255.47        285.47        15.51 o
   2   4   5         83.07         79.45         5.14 o
   2   4   5         48.15         52.76         4.21 o
   3   4   5       1404.69       1194.19        54.46 o
   3   4   5        814.28        824.60        49.89 o
   4   4   5         42.82         44.42         3.52 o
   4   4   5         24.82         20.74         3.51 o
   5   4   5         49.33         52.09         4.41 o
   5   4   5         28.59         22.43         4.06 o
   6   4   5         47.15         49.86         5.82 o
   6   4   5         27.33         15.63         4.09 o
   7   4   5        169.86        185.69        14.17 o
   7   4   5        293.02        263.49        15.25 o
   8   4   5         43.39         44.77         4.52 o
   8   4   5         25.15         26.26         6.03 o
   9   4   5        113.01        110.75         8.80 o
   9   4   5         65.51         67.70         9.03 o
  10   4   5          5.28          6.65         5.53 o
  10   4   5          9.10         11.24         4.57 o
  11   4   5         50.36         42.37         7.05 o
  11   4   5         29.19         32.29         8.81 o
 -14   5   5         30.25         27.35        11.15 o
 -14   5   5         17.54         13.56         9.20 o
 -13   5   5          9.08         16.64         8.75 o
 -13   5   5         15.66         16.24        10.31 o
 -12   5   5          4.99         -2.93         7.07 o
 -12   5   5          8.60         16.03         5.40 o
 -11   5   5         10.16          6.53         4.35 o
 -11   5   5          5.89          5.04         6.98 o
 -10   5   5        123.38        108.01         9.17 o
 -10   5   5         71.52         81.97        10.08 o
  -9   5   5         26.07         23.72         5.76 o
  -9   5   5         44.98         26.13         5.11 o
  -8   5   5        110.10        111.88        10.98 o
  -8   5   5        189.93        160.21        11.93 o
  -7   5   5         38.13         35.81         4.40 o
  -7   5   5         22.10         20.37         4.85 o
  -6   5   5        212.34        195.63        11.10 o
  -6   5   5        123.09        121.24         7.12 o
  -5   5   5         98.62        107.00         6.36 o
  -5   5   5        170.13        143.62         8.65 o
  -4   5   5        522.14        526.58        22.98 o
  -4   5   5        900.74        821.52        39.37 o
  -3   5   5        159.19        143.64         9.07 o
  -3   5   5         92.28         97.83         5.41 o
  -2   5   5         57.04         55.89         5.03 o
  -2   5   5         33.06         35.91         3.53 o
  -1   5   5        133.09        128.23         8.19 o
  -1   5   5        229.60        201.95        12.10 o
   0   5   5        585.48        571.97        26.73 o
   0   5   5       1009.99        921.25        48.68 o
   1   5   5        122.59        126.73         7.22 o
   1   5   5        211.48        217.91        10.44 o
   2   5   5        177.63        173.03         9.33 o
   2   5   5        102.97        123.65         9.71 o
   3   5   5         23.25         23.05         3.88 o
   3   5   5         40.11         35.62         3.83 o
   4   5   5        437.39        494.35        23.31 o
   4   5   5        253.55        248.26        16.66 o
   5   5   5         26.76         27.66         4.82 o
   5   5   5         46.16         50.61         4.78 o
   6   5   5        440.90        456.24        27.56 o
   6   5   5        255.59        239.03        16.82 o
   7   5   5          6.04          8.01         3.84 o
   7   5   5         10.41          9.75         3.21 o
   8   5   5         15.08          7.71         5.66 o
   8   5   5         26.01         26.17         4.36 o
   9   5   5         26.28         22.22         5.92 o
   9   5   5         45.34         31.48         6.35 o
  10   5   5         68.18         55.85         8.94 o
  10   5   5        117.62         87.01        10.17 o
  11   5   5         33.77         26.09         9.40 o
  11   5   5         58.26         67.73        12.29 o
 -13   6   5          9.58         17.61         9.58 o
 -13   6   5         16.53         13.08         9.73 o
 -12   6   5         24.03         32.50        10.08 o
 -12   6   5         41.46         37.28         7.05 o
 -11   6   5         67.07         70.89         8.09 o
 -11   6   5         38.88         50.36        11.34 o
 -10   6   5         11.31         10.03         5.14 o
 -10   6   5          6.56          7.72         5.54 o
  -9   6   5         20.61         14.22         3.85 o
  -9   6   5         11.95         14.67         5.27 o
  -8   6   5         29.08         28.84         3.88 o
  -8   6   5         50.17         49.44         5.72 o
  -7   6   5        213.54        220.54        11.85 o
  -7   6   5        368.37        319.87        18.90 o
  -6   6   5        102.86         87.23         7.47 o
  -6   6   5         59.63         65.48         5.11 o
  -5   6   5        145.59        148.38        10.32 o
  -5   6   5         84.39        107.72         6.90 o
  -4   6   5         90.95         86.81         6.46 o
  -4   6   5        156.89        154.57        10.58 o
  -3   6   5        168.78        177.70        10.67 o
  -3   6   5        291.16        266.81        15.72 o
  -2   6   5        351.76        311.22        17.74 o
  -2   6   5        203.91        211.65        12.35 o
  -1   6   5        160.44        164.72        10.33 o
  -1   6   5        276.77        296.08        19.78 o
   0   6   5        112.39        120.28         8.52 o
   0   6   5        193.88        181.71        13.08 o
   1   6   5         76.21         90.07         7.06 o
   1   6   5        131.47        127.85         8.93 o
   2   6   5        144.05        146.90         9.96 o
   2   6   5         83.50        102.45         9.19 o
   3   6   5        686.23        702.97        37.05 o
   3   6   5        397.80        465.62        29.57 o
   4   6   5         61.89         56.98         6.60 o
   4   6   5        106.76        117.94         8.43 o
   5   6   5         20.39         23.61         3.87 o
   5   6   5         11.82         11.30         4.65 o
   6   6   5         23.01         20.92         5.54 o
   6   6   5         39.69         26.37         4.24 o
   7   6   5        250.97        226.27        14.88 o
   7   6   5        145.49        162.17        15.79 o
   8   6   5         87.60         76.68         7.09 o
   8   6   5         50.78         59.41         9.01 o
   9   6   5         47.43         42.03         6.49 o
   9   6   5         27.49         29.39         8.97 o
  10   6   5          4.45          5.73         4.53 o
  10   6   5          2.58          1.54         6.71 o
 -12   7   5          2.24         -1.19         9.93 o
 -12   7   5          3.86          5.78         6.43 o
 -11   7   5         12.16          4.99         5.76 o
 -11   7   5          7.05         14.53         8.34 o
 -10   7   5         26.73         30.69         6.96 o
  -9   7   5         27.75         31.25         4.77 o
  -9   7   5         47.87         36.29         6.28 o
  -8   7   5         53.82         44.38         6.33 o
  -8   7   5         31.20         35.54         4.76 o
  -7   7   5         22.96         17.40         4.68 o
  -7   7   5         13.31         13.34         2.98 o
  -6   7   5         81.88         63.66         7.31 o
  -6   7   5         47.46         75.23         9.39 o
  -5   7   5         85.40         81.79         7.51 o
  -5   7   5         49.50         58.25         6.01 o
  -4   7   5        288.50        268.07        15.37 o
  -4   7   5        497.68        456.76        25.78 o
  -3   7   5        125.65        124.68         8.82 o
  -3   7   5        216.75        198.93        12.68 o
  -2   7   5          6.05         10.45         2.50 o
  -2   7   5         10.44          7.06         3.05 o
  -1   7   5        171.47        163.24        10.63 o
  -1   7   5         99.40        110.87         8.36 o
   0   7   5        272.22        270.98        15.71 o
   0   7   5        469.59        451.95        35.25 o
   1   7   5         79.36         69.93         7.58 o
   1   7   5         46.00         47.56         5.23 o
   2   7   5         43.68         47.58         5.21 o
   2   7   5         25.32         24.87         5.81 o
   3   7   5         33.87         26.96         4.23 o
   3   7   5         19.64         18.64         5.48 o
   4   7   5        115.98        100.16         9.67 o
   4   7   5         67.23         72.43         7.88 o
   5   7   5        187.27        179.80        16.33 o
   5   7   5        108.56        112.43        12.75 o
   6   7   5        105.84         88.52        10.19 o
   6   7   5         61.35         75.09        10.29 o
   7   7   5          9.83          7.30         6.06 o
   7   7   5         16.95         17.56         5.39 o
   8   7   5          6.91          6.13         7.14 o
   8   7   5          4.01         14.81         6.45 o
   9   7   5         20.89         37.46        13.19 o
   9   7   5         36.03         15.45         8.70 o
 -10   8   5          9.96         12.44         7.39 o
  -9   8   5         12.22         12.48         5.45 o
  -9   8   5          7.08          6.65         3.08 o
  -8   8   5         11.64          9.20         3.15 o
  -8   8   5         20.08         15.74         5.33 o
  -7   8   5         76.49         91.31         7.18 o
  -7   8   5        131.96        112.53        11.05 o
  -6   8   5         50.04         47.77         4.92 o
  -6   8   5         86.32         87.11         9.55 o
  -5   8   5          8.18          2.57         3.68 o
  -5   8   5          4.74          6.48         2.72 o
  -4   8   5         71.54         76.62         6.48 o
  -4   8   5        123.42        112.39        10.83 o
  -3   8   5         35.14         42.84         4.37 o
  -3   8   5         60.62         66.45         7.99 o
  -2   8   5        115.85        125.38         9.16 o
  -2   8   5        199.85        186.76        14.95 o
  -1   8   5        103.51        104.02         9.40 o
  -1   8   5         60.00         74.07         7.73 o
   0   8   5        180.18        156.18        12.29 o
   0   8   5        104.45        123.28         9.48 o
   1   8   5         28.51         26.95         4.54 o
   1   8   5         16.53         22.34         5.77 o
   2   8   5         64.25         62.51         9.16 o
   2   8   5        110.83         84.67         8.93 o
   3   8   5        214.23        235.59        14.61 o
   3   8   5        124.19        145.00        15.61 o
   4   8   5         57.29         61.51         9.81 o
   4   8   5         98.83         96.40         9.79 o
   5   8   5          2.39          4.14         5.22 o
   5   8   5          1.38          3.19         7.14 o
   6   8   5         18.03         16.79         6.03 o
   6   8   5         10.45         -0.27         5.27 o
   7   8   5         54.86         67.46        10.57 o
   7   8   5         94.64         82.95        15.77 o
  -9   9   5         24.72         22.94         5.09 o
  -8   9   5          9.73          8.40         5.41 o
  -8   9   5          5.64          8.03         3.77 o
  -7   9   5          9.40          9.49         3.29 o
  -7   9   5         16.21         10.10         5.32 o
  -6   9   5         14.23         19.47         3.75 o
  -6   9   5         24.56         12.06         6.13 o
  -5   9   5         26.19         28.62         4.29 o
  -5   9   5         45.18         44.97         7.12 o
  -4   9   5         94.92        110.29         8.92 o
  -4   9   5        163.74        146.29        13.13 o
  -3   9   5         68.92         70.34         6.70 o
  -3   9   5        118.89         91.74         9.88 o
  -2   9   5          0.40          3.98         3.11 o
  -2   9   5          0.69          2.32         5.06 o
  -1   9   5         57.39         69.38         6.96 o
  -1   9   5         99.00         80.86        10.83 o
   0   9   5        163.20        159.62        12.00 o
   0   9   5         94.60        111.49         9.24 o
   1   9   5         22.96         27.12         6.97 o
   1   9   5         39.60         48.04         6.03 o
   2   9   5          4.07          7.50         3.84 o
   2   9   5          2.36          2.02         5.27 o
   3   9   5         10.77          5.67         5.90 o
   3   9   5         18.58         20.70         6.51 o
   4   9   5         38.93         33.22         7.88 o
   4   9   5         22.57         22.47         7.58 o
   5   9   5        147.56        127.57        13.64 o
   5   9   5         85.54         63.74        14.52 o
   6   9   5          6.88         14.26        10.53 o
  -6  10   5         23.23         25.22         7.73 o
  -5  10   5          2.09         -1.22         5.20 o
  -5  10   5          3.60          3.18         6.21 o
  -4  10   5         52.16         36.87         8.72 o
  -4  10   5         30.24         35.27         7.52 o
  -3  10   5          8.55          8.00         4.73 o
  -3  10   5         14.74          5.15         7.60 o
  -2  10   5         63.06         69.47         8.31 o
  -2  10   5        108.78         85.37        15.85 o
  -1  10   5         27.53         59.19         7.87 o
  -1  10   5         47.50         38.67        10.92 o
   0  10   5         73.07         60.49         8.26 o
   0  10   5         42.36         74.77        16.48 o
   1  10   5          4.89         13.81         9.74 o
   1  10   5          8.43          8.67         5.16 o
   2  10   5         54.11         59.62         8.53 o
   2  10   5         31.37         44.22        12.28 o
  -5 -10   6         71.82         90.91        15.59 o
  -4 -10   6          7.57          9.14         5.43 o
  -4 -10   6          4.39          5.44         6.72 o
  -3 -10   6         26.35         35.71         7.81 o
  -3 -10   6         15.27         10.62         7.27 o
  -2 -10   6         62.35         67.85         9.46 o
  -2 -10   6         36.14         57.53        13.57 o
  -1 -10   6         27.72         26.21         9.93 o
  -1 -10   6         47.82         30.57        10.24 o
   0 -10   6          0.34         -0.87         7.29 o
   0 -10   6          0.59         11.78         7.67 o
   1 -10   6         16.24          7.88        10.20 o
   1 -10   6          9.42          8.89         6.54 o
  -8  -9   6         49.48         51.06         7.32 o
  -8  -9   6         28.68         27.89         7.96 o
  -7  -9   6          2.31          6.29         5.08 o
  -7  -9   6          3.99          7.39         4.62 o
  -6  -9   6         49.15         44.51         7.41 o
  -6  -9   6         28.49         25.97         6.04 o
  -5  -9   6         24.48         36.66         6.45 o
  -5  -9   6         14.19         11.73         6.53 o
  -4  -9   6         98.53         97.71         8.98 o
  -4  -9   6         57.12         83.66         9.23 o
  -3  -9   6         27.18         35.84         6.71 o
  -3  -9   6         46.88         60.92         7.07 o
  -2  -9   6         52.63         71.89         8.91 o
  -2  -9   6         90.79         84.96         8.53 o
  -1  -9   6          4.13         -0.78         5.35 o
  -1  -9   6          7.12          6.17         5.57 o
   0  -9   6         58.94         55.24         8.73 o
   0  -9   6        101.67        100.60        11.76 o
   1  -9   6         96.48         89.90        13.13 o
   1  -9   6         55.93         76.90        10.94 o
   2  -9   6        104.73         85.06        12.35 o
   2  -9   6         60.71         60.13         7.78 o
   3  -9   6          0.47          0.04         8.46 o
   3  -9   6          0.27          2.79         4.09 o
   4  -9   6         23.37         28.40        11.48 o
   4  -9   6         13.55         32.31         6.47 o
   5  -9   6         43.70         60.74        12.59 o
 -10  -8   6         14.76          9.43         6.31 o
 -10  -8   6         25.45         19.52         6.32 o
  -9  -8   6         10.32          9.31         5.17 o
  -9  -8   6          5.98          3.95         7.58 o
  -8  -8   6          9.29         13.82         5.18 o
  -8  -8   6         16.03         30.26         5.29 o
  -7  -8   6         98.10         99.68         8.50 o
  -7  -8   6         56.87         47.03         6.89 o
  -6  -8   6        116.21        124.49         9.70 o
  -6  -8   6         67.37         84.88         9.21 o
  -5  -8   6        143.44        145.64         9.73 o
  -5  -8   6         83.15         78.96         9.03 o
  -4  -8   6         21.72         18.91         4.08 o
  -4  -8   6         12.59         17.98         4.19 o
  -3  -8   6         39.29         40.44         8.05 o
  -3  -8   6         67.78         95.41         8.63 o
  -2  -8   6        180.34        192.20        15.04 o
  -2  -8   6        311.11        356.05        20.79 o
  -1  -8   6         40.97         34.48         6.07 o
  -1  -8   6         70.68         81.71         7.73 o
   0  -8   6         15.82         22.44         6.29 o
   0  -8   6         27.30         32.09         7.87 o
   1  -8   6         26.38         18.22         4.49 o
   1  -8   6         45.51         56.74        10.19 o
   2  -8   6         80.08         81.75         7.82 o
   2  -8   6        138.15        116.45        19.83 o
   3  -8   6        226.21        223.57        22.39 o
   3  -8   6        131.13        136.12        10.04 o
   4  -8   6         37.58         38.78         7.38 o
   4  -8   6         64.82         64.87        10.69 o
   5  -8   6         13.36         18.91         8.54 o
   5  -8   6         23.05         19.07         7.20 o
   6  -8   6          1.96         -3.73         5.24 o
 -12  -7   6          6.20          8.97         8.06 o
 -12  -7   6         10.69          8.13        12.53 o
 -11  -7   6          7.57         11.67         5.15 o
 -11  -7   6          4.39         11.43         6.28 o
 -10  -7   6         23.23         21.16         5.66 o
 -10  -7   6         40.07         37.17         6.77 o
  -9  -7   6        178.79        208.99        14.74 o
  -9  -7   6        103.64        131.27        12.46 o
  -8  -7   6         44.47         41.09         6.35 o
  -8  -7   6         76.71         87.59         8.31 o
  -7  -7   6         55.58         65.92         7.33 o
  -7  -7   6         32.22         39.61         5.95 o
  -6  -7   6         35.11         24.56         5.03 o
  -6  -7   6         60.57         74.02         7.67 o
  -5  -7   6         83.60        103.24        10.09 o
  -5  -7   6        144.21        141.87        10.05 o
  -4  -7   6        156.73        159.01         9.83 o
  -4  -7   6         90.86         85.42         7.71 o
  -3  -7   6        116.63        127.05         9.70 o
  -3  -7   6        201.19        221.11        14.07 o
  -2  -7   6        186.30        200.58        12.75 o
  -2  -7   6        107.99        115.66         9.07 o
  -1  -7   6         13.53         10.34         3.51 o
  -1  -7   6          7.85         10.21         4.00 o
   0  -7   6        172.82        159.54        16.17 o
   0  -7   6        100.18        108.58         8.27 o
   1  -7   6        410.85        418.58        34.46 o
   1  -7   6        238.16        238.10        16.01 o
   2  -7   6        149.29        127.55        11.73 o
   2  -7   6         86.54         86.85        10.24 o
   3  -7   6          4.73          2.88         3.61 o
   3  -7   6          8.15         10.57         4.96 o
   4  -7   6         34.87         47.84         7.27 o
   4  -7   6         60.15         59.21         9.90 o
   5  -7   6        141.87        153.55        15.62 o
   5  -7   6        244.73        287.39        25.25 o
   6  -7   6         95.08        112.21        14.11 o
   6  -7   6         55.12         53.08         8.32 o
   7  -7   6         46.97         51.68        11.15 o
   8  -7   6          9.54          4.44         8.05 o
 -13  -6   6          2.93         11.88         9.57 o
 -13  -6   6          5.05         16.25         9.50 o
 -12  -6   6         35.70         39.53        10.70 o
 -12  -6   6         20.69         26.16         7.17 o
 -11  -6   6         20.43         23.64         5.86 o
 -11  -6   6         35.25         27.75         7.25 o
 -10  -6   6         79.08         84.26        18.73 o
 -10  -6   6        136.42        128.24         9.91 o
  -9  -6   6         22.40         16.63         3.41 o
  -9  -6   6         12.98          6.11         4.42 o
  -8  -6   6         45.37         50.02         5.84 o
  -8  -6   6         78.27         78.31         6.90 o
  -7  -6   6         58.67         63.40         6.37 o
  -7  -6   6        101.21         97.56         7.90 o
  -6  -6   6        147.51        148.64        10.52 o
  -6  -6   6        254.46        288.76        19.26 o
  -5  -6   6        120.28        125.48         8.65 o
  -5  -6   6         69.73         69.99         5.83 o
  -4  -6   6         36.00         36.84         4.67 o
  -4  -6   6         62.11         68.86         6.11 o
  -3  -6   6         97.38         88.72         7.36 o
  -3  -6   6        167.99        168.37        11.04 o
  -2  -6   6        533.91        468.66        26.19 o
  -2  -6   6        921.04        995.03        52.02 o
  -1  -6   6        110.44        125.00         9.35 o
  -1  -6   6         64.02         63.59         5.78 o
   0  -6   6        145.87        153.15        10.41 o
   0  -6   6         84.56         96.33         8.81 o
   1  -6   6         79.23         65.62         7.65 o
   1  -6   6         45.93         54.26         6.22 o
   2  -6   6        503.98        569.82        36.30 o
   2  -6   6        292.15        221.55        18.04 o
   3  -6   6         84.00         89.88         8.48 o
   3  -6   6        144.91        137.10        12.26 o
   4  -6   6        172.86        165.69        15.09 o
   4  -6   6        298.19        341.79        28.21 o
   5  -6   6         53.54         57.26         8.41 o
   5  -6   6         92.36         76.44        10.84 o
   6  -6   6          9.79         -0.80         5.67 o
   6  -6   6          5.67          8.06         3.57 o
   7  -6   6         22.88         23.79         5.42 o
   7  -6   6         39.48         42.04         9.60 o
   8  -6   6         82.14         83.44         9.62 o
   8  -6   6         47.61         48.00         7.47 o
   9  -6   6         66.50         46.66         9.30 o
   9  -6   6         38.55         32.04         8.28 o
 -14  -5   6         14.55         19.03         8.26 o
 -14  -5   6         25.11         17.63         9.23 o
 -13  -5   6         43.44         45.96        10.54 o
 -13  -5   6         74.94         76.74        13.26 o
 -12  -5   6          5.22         11.17         4.37 o
 -12  -5   6          9.01         10.55         6.14 o
 -11  -5   6         17.46         22.72         6.53 o
 -11  -5   6         10.12         10.09         3.85 o
 -10  -5   6         78.76         82.90         7.22 o
  -9  -5   6        357.84        369.44        18.83 o
  -9  -5   6        207.43        242.06        17.04 o
  -8  -5   6         37.21         44.07         4.32 o
  -8  -5   6         21.57         20.24         3.84 o
  -7  -5   6        117.28        124.31         8.88 o
  -7  -5   6        202.32        224.59        12.08 o
  -6  -5   6         43.66         48.25         4.06 o
  -6  -5   6         25.31         25.27         3.76 o
  -5  -5   6        545.75        575.85        27.17 o
  -5  -5   6        316.36        306.54        15.72 o
  -4  -5   6        179.46        179.81        10.16 o
  -4  -5   6        309.59        365.39        18.05 o
  -3  -5   6        424.48        423.87        21.09 o
  -3  -5   6        732.26        825.81        43.02 o
  -2  -5   6         89.89         88.70         6.92 o
  -2  -5   6        155.07        159.18        10.11 o
  -1  -5   6         57.27         61.99         5.33 o
  -1  -5   6         98.80        113.94         8.30 o
   0  -5   6        113.66        128.06         8.74 o
   0  -5   6         65.89         67.91         5.62 o
   1  -5   6       1242.62       1334.96        80.28 o
   1  -5   6        720.33        770.28        60.08 o
   2  -5   6         65.48         76.95         7.37 o
   2  -5   6        112.96        109.82         9.63 o
   3  -5   6         18.79         20.41         3.48 o
   3  -5   6         32.42        244.25        21.37 o
   4  -5   6         42.14         44.85         4.54 o
   4  -5   6         72.69         71.55         7.74 o
   5  -5   6        353.92        379.46        25.37 o
   5  -5   6        205.16        184.04        11.00 o
   6  -5   6         46.91         57.73         5.41 o
   6  -5   6         80.92        106.45        10.81 o
   7  -5   6         54.69         67.16         6.23 o
   7  -5   6         94.34        110.64        14.43 o
   8  -5   6         15.70         12.43         4.09 o
   8  -5   6         27.09         20.19         6.35 o
   9  -5   6         49.23         47.34         7.42 o
   9  -5   6         28.54         32.96         5.40 o
  10  -5   6         19.11         20.20         7.67 o
  10  -5   6         11.08         22.54         8.24 o
 -15  -4   6          2.87         14.33         9.87 o
 -14  -4   6          9.40          7.03         5.54 o
 -14  -4   6         16.21         22.73        14.15 o
 -13  -4   6         13.81         16.78         6.57 o
 -13  -4   6          8.01         23.01         5.08 o
 -12  -4   6        114.45        102.23        11.65 o
 -12  -4   6         66.34         62.85         6.38 o
 -11  -4   6         10.68          9.91         3.57 o
 -10  -4   6        292.27        286.03        15.29 o
 -10  -4   6        169.42        160.34         9.13 o
  -9  -4   6         15.19          9.49         3.16 o
  -9  -4   6         26.20         29.62         3.68 o
  -8  -4   6        222.95        227.67        12.38 o
  -8  -4   6        129.24        146.33         8.99 o
  -7  -4   6         35.29         31.82         3.49 o
  -7  -4   6         20.46         23.50         2.98 o
  -6  -4   6        291.92        269.01        14.92 o
  -6  -4   6        503.58        528.28        24.97 o
  -5  -4   6         15.45         20.68         2.74 o
  -5  -4   6         26.66         26.83         2.81 o
  -4  -4   6         64.72         57.04         4.51 o
  -4  -4   6        111.64        126.51         7.42 o
  -3  -4   6        173.77        196.69        13.05 o
  -3  -4   6        299.77        360.88        19.27 o
  -2  -4   6       1779.26       1874.69        93.72 o
  -2  -4   6       1031.41        915.87        43.46 o
  -1  -4   6        136.54        147.76         8.22 o
  -1  -4   6         79.15         73.62         5.19 o
   0  -4   6        332.07        351.85        18.87 o
   0  -4   6        192.50        200.71        11.84 o
   1  -4   6         48.34         44.59         3.67 o
   1  -4   6         83.39         76.45         6.38 o
   2  -4   6        951.72        929.72        48.79 o
   2  -4   6        551.70        503.60        26.51 o
   3  -4   6          5.54          5.04         2.69 o
   3  -4   6          3.21          4.45         2.03 o
   4  -4   6        826.21        929.11        47.80 o
   4  -4   6        478.94        475.43        24.94 o
   5  -4   6        156.85        132.49         8.59 o
   5  -4   6        270.58        267.00        18.37 o
   6  -4   6         45.98         35.25         5.76 o
   6  -4   6         26.65         24.76         3.71 o
   7  -4   6         34.26         33.87         6.44 o
   7  -4   6         19.86         21.00         3.79 o
   8  -4   6        108.43        117.22         8.78 o
   8  -4   6        187.04        173.08        15.87 o
   9  -4   6         61.59         50.15         7.51 o
   9  -4   6         35.70         43.49         7.54 o
  10  -4   6         26.99         24.29         9.87 o
  10  -4   6         15.64         40.14        10.03 o
  11  -4   6          3.96         12.13         9.34 o
  11  -4   6          2.29         14.78         7.69 o
 -15  -3   6         14.88         29.35        18.02 o
 -15  -3   6          8.62          8.48         7.80 o
 -14  -3   6         31.46         32.34         5.55 o
 -14  -3   6         18.24         12.26         5.30 o
 -13  -3   6         83.04         95.87         8.37 o
 -13  -3   6        143.26        149.23        12.29 o
 -12  -3   6         23.73         18.57         3.88 o
 -12  -3   6         13.76         13.74         3.57 o
 -11  -3   6         29.17         29.52         3.44 o
 -10  -3   6         42.69         53.91         4.44 o
 -10  -3   6         73.64         82.72         5.75 o
  -9  -3   6        226.31        236.34        11.68 o
  -9  -3   6        390.40        382.58        19.22 o
  -8  -3   6          1.28          2.26         2.09 o
  -8  -3   6          2.21          8.31         2.44 o
  -7  -3   6        266.14        268.52        11.52 o
  -7  -3   6        154.28        173.11         9.39 o
  -6  -3   6         75.93         95.88         5.57 o
  -6  -3   6         44.02         47.08         3.52 o
  -5  -3   6       1304.32       1410.27        59.59 o
  -5  -3   6        756.10        845.80        39.21 o
  -4  -3   6        370.78        385.18        17.03 o
  -4  -3   6        214.94        219.31        12.88 o
  -3  -3   6       1817.17       2129.55        89.20 o
  -3  -3   6       1053.39        984.27        46.16 o
  -2  -3   6         20.53         21.85         2.27 o
  -2  -3   6         11.90         11.92         1.99 o
  -1  -3   6        233.89        209.88        12.10 o
  -1  -3   6        403.48        440.58        19.23 o
   0  -3   6          8.84          6.13         1.55 o
   0  -3   6         15.25         23.44         2.80 o
   1  -3   6       1583.89       1650.44        94.81 o
   1  -3   6       2732.32       3012.85       135.72 o
   2  -3   6         24.53         24.44         2.39 o
   2  -3   6         42.32         32.86         3.37 o
   3  -3   6         34.03         29.93         3.41 o
   3  -3   6         58.71         61.48         4.88 o
   4  -3   6         23.06         18.04         2.96 o
   4  -3   6         39.78         45.02         4.67 o
   5  -3   6        195.88        198.74        12.40 o
   5  -3   6        113.55        115.19         8.09 o
   6  -3   6         23.03         29.36         3.83 o
   6  -3   6         39.73         39.80         5.42 o
   7  -3   6        104.56        120.75         8.83 o
   7  -3   6        180.37        167.39        12.24 o
   8  -3   6         45.26         42.00         6.09 o
   8  -3   6         26.24         27.89         4.94 o
   9  -3   6         71.14         87.61         8.68 o
   9  -3   6        122.73        134.00        10.11 o
  10  -3   6         24.85         26.68         6.12 o
  10  -3   6         14.41          9.42         5.38 o
  11  -3   6        165.78        196.46        16.95 o
  11  -3   6         96.10        120.08        19.24 o
 -15  -2   6          2.41         -3.70         6.28 o
 -15  -2   6          4.16         33.76        16.05 o
 -14  -2   6          7.49          4.46         4.26 o
 -14  -2   6         12.92         14.63         4.56 o
 -13  -2   6         14.91         10.27         4.55 o
 -13  -2   6          8.64          6.68         3.71 o
 -12  -2   6        321.40        319.55        18.77 o
 -11  -2   6          0.64          4.61         2.60 o
 -10  -2   6        201.76        174.29         9.18 o
 -10  -2   6        348.05        299.36        15.62 o
  -9  -2   6          6.75          5.12         1.96 o
  -9  -2   6         11.64         10.38         2.47 o
  -8  -2   6        228.92        226.36        10.71 o
  -8  -2   6        394.90        411.29        20.20 o
  -7  -2   6          0.35          3.66         1.63 o
  -7  -2   6          0.20          1.92         1.67 o
  -6  -2   6        336.18        289.99        11.89 o
  -6  -2   6        579.93        591.01        25.58 o
  -5  -2   6          1.70          1.73         1.19 o
  -5  -2   6          2.94          3.20         1.29 o
  -4  -2   6        160.63        185.13         7.95 o
  -4  -2   6         93.11         80.52         4.50 o
  -3  -2   6        200.99        237.66         8.76 o
  -3  -2   6        116.51        104.42         6.03 o
  -2  -2   6       2269.98       2441.59        82.55 o
  -2  -2   6       1315.87       1256.45        64.79 o
  -1  -2   6         60.61         79.30         4.28 o
  -1  -2   6         35.14         35.28         3.12 o
   0  -2   6        291.64        273.75        15.08 o
   0  -2   6        503.10        506.24        23.84 o
   1  -2   6         37.08         42.31         3.32 o
   1  -2   6         63.96         62.10         4.61 o
   2  -2   6        967.73       1026.69        46.21 o
   2  -2   6        560.98        453.29        23.71 o
   3  -2   6         45.98         43.77         3.63 o
   3  -2   6         79.32         85.28         5.26 o
   4  -2   6       1500.74       1633.03        72.51 o
   4  -2   6        869.96        901.97        45.88 o
   5  -2   6        239.67        216.70        11.83 o
   5  -2   6        138.93        134.59         8.75 o
   6  -2   6        134.12        150.92        10.89 o
   6  -2   6         77.75         86.72         7.89 o
   7  -2   6         14.19         22.20         4.50 o
   7  -2   6          8.23         12.46         3.51 o
   8  -2   6        366.75        401.55        23.18 o
   8  -2   6        212.60        218.83        15.14 o
   9  -2   6         16.09         12.82         4.33 o
   9  -2   6         27.75         29.27         5.36 o
  10  -2   6         72.00         83.69         8.51 o
  10  -2   6         41.74         56.10         6.83 o
  11  -2   6          1.20          3.65         5.63 o
  11  -2   6          0.70         22.81        10.04 o
  12  -2   6         66.21         59.65         9.34 o
  12  -2   6         38.38         37.64        11.24 o
 -16  -1   6          0.07          1.21         6.74 o
 -16  -1   6          0.04         11.31         6.47 o
 -15  -1   6         55.90         83.25        10.50 o
 -15  -1   6         32.40         43.61         7.52 o
 -14  -1   6          6.92         11.63         3.83 o
 -14  -1   6          4.01          4.67         3.61 o
 -13  -1   6        217.85        207.01        13.41 o
 -13  -1   6        126.29        137.68        10.60 o
 -12  -1   6          6.90          8.73         3.35 o
 -11  -1   6         21.68         23.73         3.74 o
 -11  -1   6         37.41         41.55         4.85 o
 -10  -1   6         13.94          9.45         2.99 o
 -10  -1   6          8.08         10.02         2.41 o
  -9  -1   6        305.04        232.74        11.81 o
  -9  -1   6        176.83        157.48         8.71 o
  -8  -1   6          0.29          2.79         1.88 o
  -8  -1   6          0.49          0.96         1.69 o
  -7  -1   6        123.12         93.73         5.29 o
  -7  -1   6        212.39        195.46         9.35 o
  -6  -1   6         21.60         26.31         2.72 o
  -6  -1   6         12.52         17.45         2.01 o
  -5  -1   6       1191.47       1011.96        39.30 o
  -5  -1   6       2055.38       2232.67        99.82 o
  -4  -1   6         67.20         76.24         3.80 o
  -4  -1   6         38.96         43.26         2.65 o
  -3  -1   6       1483.86       1280.99        52.26 o
  -3  -1   6       2559.76       2801.86        99.50 o
  -2  -1   6          0.44         -0.01         0.71 o
  -2  -1   6          0.77          3.25         1.20 o
  -1  -1   6        550.62        557.84        25.79 o
  -1  -1   6        949.87       1031.94        43.01 o
   0  -1   6          9.95         10.21         1.51 o
   0  -1   6         17.17         23.92         2.03 o
   1  -1   6       2313.67       2316.13        95.41 o
   1  -1   6       3991.25       4290.25       174.37 o
   2  -1   6          5.70          7.55         1.50 o
   2  -1   6          3.31          5.31         1.37 o
   3  -1   6        150.74        139.20         7.00 o
   3  -1   6         87.38         93.79         6.42 o
   4  -1   6          3.83          3.94         2.00 o
   4  -1   6          6.61         10.26         2.65 o
   5  -1   6         76.42         69.83         6.29 o
   5  -1   6         44.30         41.07         5.02 o
   6  -1   6          6.03         13.89         3.71 o
   6  -1   6          3.49          5.50         3.24 o
   7  -1   6        285.96        319.75        18.69 o
   7  -1   6        165.77        199.64        13.92 o
   8  -1   6          6.43          3.28         3.60 o
   8  -1   6         11.09         14.50         4.06 o
   9  -1   6        128.89        170.44        13.52 o
   9  -1   6        222.34        245.64        15.48 o
  10  -1   6          3.35          6.73         4.50 o
  10  -1   6          5.78          7.74         4.56 o
  11  -1   6        149.84        170.70        17.96 o
  11  -1   6        258.48        264.98        19.84 o
  12  -1   6          0.73         -3.67         6.76 o
  12  -1   6          0.42          6.35         6.88 o
 -16   0   6         24.75         19.97         5.62 o
 -16   0   6         42.70         27.58         9.77 o
 -14   0   6         12.08         16.41         4.39 o
 -14   0   6          7.00          9.56         3.67 o
 -12   0   6        281.33        227.01        15.70 o
 -12   0   6        485.31        421.88        23.91 o
 -10   0   6        201.63        206.30        11.25 o
 -10   0   6        347.83        322.77        15.08 o
  -8   0   6        485.30        503.08        23.92 o
  -8   0   6        281.32        271.01        12.55 o
  -6   0   6        447.98        347.48        16.53 o
  -6   0   6        259.69        241.16        11.77 o
  -4   0   6        215.77        230.65         9.42 o
  -4   0   6        125.08        105.63         6.30 o
  -2   0   6       1232.19       1146.59        47.39 o
  -2   0   6       2125.61       2023.97        77.31 o
   0   0   6        617.20        574.84        24.50 o
   0   0   6        357.78        332.49        13.41 o
   2   0   6        486.64        480.81        18.95 o
   2   0   6        839.48        813.48        34.52 o
   4   0   6       1079.26        992.94        46.12 o
   4   0   6       1861.80       1794.15        91.94 o
   6   0   6        119.35        132.70         9.59 o
   6   0   6        205.88        216.44        13.24 o
   8   0   6        472.92        469.90        26.22 o
   8   0   6        274.14        252.14        18.52 o
  10   0   6         61.32         77.11         9.00 o
  10   0   6        105.78        122.72        11.90 o
  12   0   6         71.38         61.24        10.87 o
  12   0   6         41.38         48.67        10.02 o
 -16   1   6          0.04          0.44         5.01 o
 -16   1   6          0.07         -7.25         7.25 o
 -15   1   6         32.40         28.93         6.07 o
 -15   1   6         55.90         53.38        10.58 o
 -14   1   6          4.01          5.56         4.11 o
 -14   1   6          6.92          5.34         4.67 o
 -13   1   6        217.85        241.54        15.79 o
 -12   1   6          6.90          1.17         2.99 o
 -12   1   6          4.00          7.14         2.64 o
 -11   1   6         21.68         18.99         3.11 o
 -11   1   6         37.41         49.70         4.78 o
 -10   1   6         13.94         12.27         3.29 o
 -10   1   6          8.08         13.82         2.05 o
  -9   1   6        305.04        302.99        16.48 o
  -9   1   6        176.83        157.22         7.75 o
  -8   1   6          0.29          4.28         1.56 o
  -8   1   6          0.49          0.58         1.96 o
  -7   1   6        123.12        112.62         6.00 o
  -7   1   6        212.39        214.04        12.15 o
  -6   1   6         21.60         18.74         2.07 o
  -6   1   6         12.52         17.89         1.79 o
  -5   1   6       1191.47       1096.03        49.22 o
  -5   1   6       2055.38       2124.10        80.06 o
  -4   1   6         67.20         74.89         3.94 o
  -4   1   6         38.96         39.10         2.60 o
  -3   1   6       1483.86       1425.86        58.23 o
  -3   1   6       2559.76       2682.38       110.32 o
  -2   1   6          0.77          2.14         1.12 o
  -2   1   6          0.44          1.37         0.85 o
  -1   1   6        949.87       1016.16        42.72 o
  -1   1   6        550.62        547.00        19.86 o
   0   1   6          9.95         12.24         1.45 o
   0   1   6         17.17         15.14         1.80 o
   1   1   6       2313.67       2226.98        90.40 o
   1   1   6       3991.25       3927.24       162.49 o
   2   1   6          3.31          3.42         1.27 o
   2   1   6          5.70         13.16         2.13 o
   3   1   6        150.74        168.92         9.01 o
   3   1   6         87.38         91.63         5.86 o
   4   1   6          3.83          2.36         1.93 o
   4   1   6          6.61          8.54         2.45 o
   5   1   6         44.30         42.59         4.09 o
   5   1   6         76.41         87.86         6.80 o
   6   1   6          6.03          7.96         2.80 o
   6   1   6          3.49          4.21         3.03 o
   7   1   6        285.96        317.96        18.26 o
   7   1   6        165.77        190.19        12.58 o
   8   1   6         11.09         13.45         3.74 o
   8   1   6          6.43          3.98         3.56 o
   9   1   6        128.89        143.87        11.37 o
   9   1   6        222.34        224.70        16.31 o
  10   1   6          3.35          3.91         4.37 o
  10   1   6          5.78          8.25         4.82 o
  11   1   6        258.48        264.13        19.96 o
  11   1   6        149.84        149.15        16.32 o
  12   1   6          0.73         15.43         6.82 o
  12   1   6          0.42         -3.49         6.25 o
 -15   2   6          4.16          9.06         7.24 o
 -15   2   6          2.41          1.47         7.65 o
 -14   2   6          7.49          6.67         4.02 o
 -14   2   6         12.92         14.56         5.29 o
 -13   2   6          8.64         12.86         7.12 o
 -13   2   6         14.91          9.93         3.83 o
 -12   2   6        321.40        296.55        15.93 o
 -12   2   6        186.31        167.62        11.55 o
 -11   2   6          0.37         -0.37         4.08 o
 -11   2   6          0.64          9.58         3.35 o
 -10   2   6        201.76        164.36         9.86 o
 -10   2   6        348.05        368.70        23.25 o
  -9   2   6          6.75          5.88         1.86 o
  -9   2   6         11.64         10.77         3.08 o
  -8   2   6        228.92        224.86        10.77 o
  -8   2   6        394.90        389.87        18.32 o
  -7   2   6          0.35          3.90         1.86 o
  -7   2   6          0.20          4.62         1.71 o
  -6   2   6        336.18        292.17        13.14 o
  -6   2   6        579.93        488.09        22.94 o
  -5   2   6          2.94         10.53         1.81 o
  -5   2   6          1.70          3.87         1.31 o
  -4   2   6         93.11         94.07         4.43 o
  -4   2   6        160.63        156.00         7.39 o
  -3   2   6        116.51        120.96         5.39 o
  -3   2   6        200.99        210.19        10.58 o
  -2   2   6       2269.97       2077.61       106.46 o
  -2   2   6       1315.87       1268.80        45.32 o
  -1   2   6         35.14         36.89         2.26 o
  -1   2   6         60.61         62.42         3.88 o
   0   2   6        503.10        475.52        20.13 o
   0   2   6        291.64        253.46        10.36 o
   1   2   6         37.08         34.78         2.66 o
   1   2   6         63.96         61.46         3.87 o
   2   2   6        967.73        859.83        36.19 o
   2   2   6        560.98        523.07        27.33 o
   3   2   6         79.32         78.99         5.29 o
   3   2   6         45.98         43.48         3.66 o
   4   2   6        869.96        883.91        40.85 o
   4   2   6       1500.74       1617.36        73.90 o
   5   2   6        138.93        120.15         8.07 o
   5   2   6        239.67        206.54        12.46 o
   6   2   6         77.75         74.92         6.87 o
   6   2   6        134.12        140.69         9.90 o
   7   2   6         14.19         13.60         3.19 o
   7   2   6          8.23          5.28         3.78 o
   8   2   6        366.75        314.43        18.81 o
   8   2   6        212.60        206.88        16.67 o
   9   2   6         27.75         27.01         5.85 o
   9   2   6         16.09         21.39         6.15 o
  10   2   6         41.74         33.46         7.08 o
  10   2   6         72.00         72.88         8.81 o
  11   2   6          1.20         12.91         4.91 o
  11   2   6          0.70         24.35         8.46 o
  12   2   6         66.21         52.42        10.28 o
  12   2   6         38.38         46.94        10.97 o
 -15   3   6          8.62         -3.52         9.82 o
 -15   3   6         14.88         18.19         6.59 o
 -14   3   6         31.46         32.10         6.77 o
 -14   3   6         18.24          9.52         9.51 o
 -13   3   6         83.04        121.93        16.34 o
 -13   3   6        143.26        165.78        11.15 o
 -12   3   6         23.73         27.44         5.93 o
 -12   3   6         13.76         16.97         6.77 o
 -11   3   6         29.17         25.70         4.68 o
 -11   3   6         16.91         16.97         6.79 o
 -10   3   6         73.64         80.25         6.61 o
 -10   3   6         42.69         47.90         6.97 o
  -9   3   6        226.31        215.64        16.19 o
  -9   3   6        390.40        321.08        18.15 o
  -8   3   6          1.28          4.57         3.34 o
  -8   3   6          2.21          5.38         2.12 o
  -7   3   6        154.28        167.02         8.65 o
  -7   3   6        266.14        291.24        13.47 o
  -6   3   6         44.02         52.30         3.88 o
  -6   3   6         75.93         79.81         5.12 o
  -5   3   6       1304.32       1165.89        48.97 o
  -5   3   6        756.10        767.41        30.24 o
  -4   3   6        370.78        356.53        19.79 o
  -4   3   6        214.94        200.25         9.23 o
  -3   3   6       1053.39       1092.20        46.09 o
  -3   3   6       1817.17       1634.03        99.23 o
  -2   3   6         11.90         12.76         1.54 o
  -2   3   6         20.53         30.61         3.70 o
  -1   3   6        403.48        405.68        17.81 o
  -1   3   6        233.89        226.68        12.50 o
   0   3   6         15.25         13.59         1.96 o
   0   3   6          8.84          9.33         1.52 o
   1   3   6       1583.89       1605.54        66.34 o
   1   3   6       2732.32       2922.04       129.92 o
   2   3   6         24.53         20.53         3.03 o
   2   3   6         42.32         44.26         3.76 o
   3   3   6         58.71         62.19         4.60 o
   3   3   6         34.03         38.41         3.96 o
   4   3   6         39.78         40.80         3.62 o
   4   3   6         23.06         24.73         3.76 o
   5   3   6        195.88        205.19        10.81 o
   5   3   6        113.55        117.17         7.98 o
   6   3   6         23.03         18.80         4.14 o
   6   3   6         39.73         36.02         3.89 o
   7   3   6        180.37        209.22        15.04 o
   7   3   6        104.56        113.35        11.15 o
   8   3   6         26.24         31.13         6.44 o
   8   3   6         45.26         61.66         7.40 o
   9   3   6         71.14         59.38         8.59 o
   9   3   6        122.73        131.70        10.34 o
  10   3   6         24.85         29.13         5.52 o
  10   3   6         14.41         14.88         6.45 o
  11   3   6         96.10        107.97        15.55 o
  11   3   6        165.78        172.24        18.66 o
 -14   4   6         16.21         14.25         6.56 o
 -14   4   6          9.40         37.59        13.94 o
 -13   4   6          8.01         14.82         8.39 o
 -13   4   6         13.81         10.20         5.06 o
 -12   4   6         66.34         70.96        12.18 o
 -12   4   6        114.45        107.55         8.62 o
 -11   4   6          6.19         10.60         5.31 o
 -11   4   6         10.68          4.55         4.14 o
 -10   4   6        292.27        330.19        19.29 o
 -10   4   6        169.42        161.88        14.59 o
  -9   4   6         26.20         20.52         3.64 o
  -9   4   6         15.19         20.01         5.10 o
  -8   4   6        222.95        204.46        11.66 o
  -8   4   6        129.24        137.82        12.51 o
  -7   4   6         20.46         22.30         2.67 o
  -7   4   6         35.29         27.91         3.74 o
  -6   4   6        291.92        278.40        13.91 o
  -6   4   6        503.58        490.14        26.85 o
  -5   4   6         15.45         15.61         2.01 o
  -5   4   6         26.66         30.15         3.35 o
  -4   4   6         64.72         73.00         4.47 o
  -4   4   6        111.64        110.92         6.93 o
  -3   4   6        173.77        168.93         8.23 o
  -3   4   6        299.77        293.04        14.86 o
  -2   4   6       1779.26       1655.49        77.34 o
  -2   4   6       1031.41       1004.49        51.34 o
  -1   4   6         79.15         82.30         5.00 o
  -1   4   6        136.54        128.37         7.32 o
   0   4   6        192.50        186.45         9.69 o
   0   4   6        332.07        317.53        14.18 o
   1   4   6         48.34         42.57         4.06 o
   1   4   6         83.39         82.32         5.07 o
   2   4   6        951.72       1032.16        52.07 o
   2   4   6        551.70        519.94        32.25 o
   3   4   6          3.21          0.36         2.24 o
   3   4   6          5.54          1.55         2.17 o
   4   4   6        478.94        538.28        29.44 o
   4   4   6        826.21        771.00        36.07 o
   5   4   6        270.58        248.75        12.94 o
   5   4   6        156.85        143.57        11.64 o
   6   4   6         45.98         41.52         4.56 o
   6   4   6         26.65         31.69         5.17 o
   7   4   6         19.86         14.13         4.37 o
   7   4   6         34.26         28.82         4.21 o
   8   4   6        108.43        100.14        10.82 o
   8   4   6        187.04        181.05        11.93 o
   9   4   6         61.59         60.39         7.20 o
   9   4   6         35.70         40.37         7.52 o
  10   4   6         15.64          9.29         6.21 o
  10   4   6         26.99         39.80         8.41 o
  11   4   6          3.96          7.90         5.96 o
  11   4   6          2.29         14.04         7.02 o
 -14   5   6         25.11         20.18         8.39 o
 -14   5   6         14.55         19.91        14.88 o
 -13   5   6         74.94         76.21        16.01 o
 -13   5   6         43.44         53.60        12.26 o
 -12   5   6          9.01         23.62         5.35 o
 -11   5   6         10.12         13.29         5.97 o
 -11   5   6         17.46         21.38         5.12 o
 -10   5   6         45.66         55.84         8.15 o
 -10   5   6         78.76         68.40         7.11 o
  -9   5   6        207.43        224.62        17.34 o
  -9   5   6        357.84        338.34        20.26 o
  -8   5   6         21.57         23.23         3.37 o
  -8   5   6         37.21         34.12         4.54 o
  -7   5   6        117.28        131.89         7.48 o
  -7   5   6        202.32        172.81        11.57 o
  -6   5   6         25.31         23.55         2.90 o
  -6   5   6         43.66         44.41         4.91 o
  -5   5   6        316.36        306.34        15.33 o
  -5   5   6        545.75        550.09        30.36 o
  -4   5   6        179.46        192.99         9.54 o
  -4   5   6        309.59        293.99        16.85 o
  -3   5   6        732.26        614.15        33.02 o
  -3   5   6        424.48        428.10        20.60 o
  -2   5   6         89.89         95.49         6.15 o
  -2   5   6        155.07        160.89        10.11 o
  -1   5   6         57.27         64.03         5.30 o
  -1   5   6         98.80        100.22         7.56 o
   0   5   6        113.66        106.01         7.38 o
   0   5   6         65.89         65.89         5.52 o
   1   5   6       1242.62       1219.57        55.97 o
   1   5   6        720.33        777.99        39.89 o
   2   5   6        112.96        101.16         7.09 o
   2   5   6         65.48         84.91         7.57 o
   3   5   6         18.79         19.34         4.08 o
   3   5   6         32.42         30.98         3.52 o
   4   5   6         72.69         68.18         5.58 o
   4   5   6         42.14         43.24         5.91 o
   5   5   6        205.16        186.55        16.48 o
   5   5   6        353.92        347.98        21.85 o
   6   5   6         80.92         71.89         6.97 o
   6   5   6         46.91         35.33         6.65 o
   7   5   6         54.68         56.25         7.26 o
   7   5   6         94.34         84.22         7.72 o
   8   5   6         27.09         23.41         4.80 o
   8   5   6         15.70         21.28         6.92 o
   9   5   6         28.54         27.59         6.87 o
   9   5   6         49.23         48.94         6.46 o
  10   5   6         19.11         13.88         8.07 o
  10   5   6         11.08          9.04         7.19 o
 -13   6   6          5.05         26.09         8.01 o
 -12   6   6         35.70         26.17         6.44 o
 -11   6   6         35.25         36.02         6.12 o
 -11   6   6         20.43         23.13         7.05 o
 -10   6   6         79.08         81.31        10.14 o
 -10   6   6        136.42        108.69        11.09 o
  -9   6   6         22.40         21.36         4.40 o
  -9   6   6         12.98         16.13         5.46 o
  -8   6   6         45.37         58.96         5.52 o
  -8   6   6         78.27         75.94         7.12 o
  -7   6   6        101.21         78.37         7.17 o
  -7   6   6         58.67         56.46         4.59 o
  -6   6   6        147.51        158.89         9.25 o
  -6   6   6        254.46        244.43        17.23 o
  -5   6   6         69.73         77.15         6.34 o
  -5   6   6        120.28        117.20         9.17 o
  -4   6   6         36.00         40.79         3.93 o
  -4   6   6         62.11         59.26         5.83 o
  -3   6   6         97.38        113.89         7.88 o
  -3   6   6        167.99        169.55        10.93 o
  -2   6   6        921.04        887.23        47.34 o
  -2   6   6        533.91        538.19        28.55 o
  -1   6   6        110.44         97.92         8.77 o
  -1   6   6         64.02         58.84         5.48 o
   0   6   6         84.56         97.83         8.67 o
   0   6   6        145.87        137.03        13.38 o
   1   6   6         45.93         41.12         5.26 o
   1   6   6         79.23         74.43         7.61 o
   2   6   6        503.98        553.60        26.61 o
   2   6   6        292.15        322.07        21.15 o
   3   6   6        144.91        129.49         8.80 o
   3   6   6         84.00         90.19         8.73 o
   4   6   6        172.86        185.23        13.83 o
   4   6   6        298.19        281.07        15.79 o
   5   6   6         92.36         74.19         7.07 o
   5   6   6         53.54         52.59         8.02 o
   6   6   6          5.67          6.85         4.52 o
   6   6   6          9.79          5.69         3.30 o
   7   6   6         39.48         33.18         4.90 o
   7   6   6         22.88         12.47         5.32 o
   8   6   6         82.14         80.89         7.70 o
   8   6   6         47.61         53.98        12.29 o
   9   6   6         66.50         50.99         7.83 o
   9   6   6         38.55         26.60         8.39 o
 -12   7   6         10.69         12.56         9.25 o
 -12   7   6          6.20         19.62        13.83 o
 -11   7   6          4.39          7.30         8.82 o
 -11   7   6          7.57          6.92         7.15 o
 -10   7   6         40.07         34.88         8.46 o
 -10   7   6         23.23         16.31         8.72 o
  -9   7   6        178.79        185.03        18.38 o
  -9   7   6        103.64        133.60        10.12 o
  -8   7   6         44.47         58.97         6.01 o
  -8   7   6         76.71         76.89         8.55 o
  -7   7   6         55.58         47.87         6.86 o
  -7   7   6         32.22         32.30         4.48 o
  -6   7   6         35.11         30.77         4.67 o
  -6   7   6         60.57         52.32         6.88 o
  -5   7   6        144.21        129.65        10.22 o
  -5   7   6         83.60         82.76         7.96 o
  -4   7   6        156.73        177.08        11.97 o
  -4   7   6         90.86        105.40         7.80 o
  -3   7   6        201.19        185.31        14.20 o
  -3   7   6        116.63        130.91         9.28 o
  -2   7   6        107.99        125.36         9.10 o
  -2   7   6        186.30        202.06        14.91 o
  -1   7   6          7.85          4.01         2.65 o
  -1   7   6         13.53          9.62         3.75 o
   0   7   6        172.82        156.10        14.61 o
   0   7   6        100.18        111.51         9.60 o
   1   7   6        410.85        447.64        28.61 o
   1   7   6        238.16        196.28        17.65 o
   2   7   6         86.54         80.19        10.28 o
   2   7   6        149.29        137.75        11.78 o
   3   7   6          8.15         10.51         3.83 o
   3   7   6          4.73          4.31         4.26 o
   4   7   6         34.87         33.16         5.76 o
   4   7   6         60.15         49.74         8.30 o
   5   7   6        141.87        154.51        16.00 o
   5   7   6        244.73        129.43        19.41 o
   6   7   6         55.12         59.93         9.20 o
   6   7   6         95.08         76.15        10.06 o
   7   7   6         27.23         27.69         7.36 o
   7   7   6         46.97         41.93         5.53 o
   8   7   6          9.54         13.14         5.03 o
   8   7   6          5.53          5.96         8.72 o
 -10   8   6         25.45         22.38        10.10 o
 -10   8   6         14.76         13.54         9.11 o
  -9   8   6          5.98          4.69         3.97 o
  -9   8   6         10.32         14.43         5.41 o
  -8   8   6          9.29          6.03         4.34 o
  -8   8   6         16.03         15.31         5.17 o
  -7   8   6         98.10         89.07         9.77 o
  -7   8   6         56.87         46.84         5.81 o
  -6   8   6         67.37         65.84         5.96 o
  -6   8   6        116.21         76.87         8.63 o
  -5   8   6         83.15         84.61         6.94 o
  -5   8   6        143.44        112.61        10.92 o
  -4   8   6         12.59         18.39         3.51 o
  -4   8   6         21.72         19.85         5.31 o
  -3   8   6         39.29         35.96         4.80 o
  -3   8   6         67.78         52.51         7.27 o
  -2   8   6        180.34        197.31        12.42 o
  -2   8   6        311.11        288.70        20.71 o
  -1   8   6         40.97         38.72         5.02 o
  -1   8   6         70.68         78.05         8.19 o
   0   8   6         15.82         20.44         4.56 o
   0   8   6         27.30         25.78         4.33 o
   1   8   6         26.38         24.72         6.24 o
   1   8   6         45.51         35.50         6.19 o
   2   8   6        138.15        118.94        12.83 o
   2   8   6         80.08         92.48        11.90 o
   3   8   6        131.13        161.21        16.64 o
   3   8   6        226.21        241.46        20.81 o
   4   8   6         64.82         58.70         8.88 o
   4   8   6         37.58         51.59         9.06 o
   5   8   6         23.05         26.47         6.88 o
   5   8   6         13.36         13.86         8.62 o
   6   8   6          1.96         12.36         9.41 o
   6   8   6          1.13          6.28         7.65 o
   7   8   6         19.54         30.51        12.82 o
   7   8   6         33.70         47.69        13.22 o
  -8   9   6         28.68         34.04         5.04 o
  -8   9   6         49.48         48.69         8.83 o
  -7   9   6          3.99          6.10         6.11 o
  -7   9   6          2.31          0.55         3.26 o
  -6   9   6         28.49         29.46         4.45 o
  -6   9   6         49.15         37.16         8.06 o
  -5   9   6         14.19         13.13         3.74 o
  -5   9   6         24.48         19.45         6.02 o
  -4   9   6         98.53        103.36        10.83 o
  -4   9   6         57.12         57.57         7.12 o
  -3   9   6         46.88         51.78         7.55 o
  -3   9   6         27.18         31.40         4.75 o
  -2   9   6         52.63         60.89         6.59 o
  -2   9   6         90.79         69.42        10.45 o
  -1   9   6          4.13          4.32         4.00 o
  -1   9   6          7.12         16.20         6.01 o
   0   9   6        101.67        102.95         9.46 o
   0   9   6         58.94         53.18         8.85 o
   1   9   6         96.48         81.42         7.91 o
   1   9   6         55.93         72.66        10.55 o
   2   9   6         60.71         57.22         9.97 o
   2   9   6        104.73        105.71        11.85 o
   3   9   6          0.27          5.80         7.16 o
   3   9   6          0.47          3.68         6.63 o
   4   9   6         13.55         -0.66         7.31 o
   4   9   6         23.37         25.16         8.54 o
  -5  10   6         41.63         49.30        10.70 o
  -4  10   6          7.57          8.85         6.19 o
  -4  10   6          4.39          9.53         6.01 o
  -3  10   6         15.27         21.03         5.40 o
  -3  10   6         26.35         31.01        10.63 o
  -2  10   6         36.14         33.54         8.77 o
  -2  10   6         62.35         71.14        14.55 o
  -1  10   6         47.82         56.39        11.20 o
  -1  10   6         27.72         45.22         8.52 o
   0  10   6          0.59          1.26         6.21 o
   0  10   6          0.34         11.79         7.71 o
   1  10   6          9.42         17.11         9.48 o
   1  10   6         16.24         18.16         6.76 o
  -3 -10   7          3.35         14.69        10.23 o
  -8  -9   7         32.38         36.33         6.91 o
  -8  -9   7         18.77         31.66         7.62 o
  -7  -9   7         31.01         33.14         6.65 o
  -7  -9   7         53.50         64.32         8.56 o
  -6  -9   7          8.97          4.89         5.57 o
  -6  -9   7          5.20         12.71         4.78 o
  -5  -9   7         17.66         21.79         6.69 o
  -5  -9   7         30.46         38.97         6.79 o
  -4  -9   7         88.65        103.17        10.76 o
  -4  -9   7         51.39         54.43         9.73 o
  -3  -9   7         49.47         50.39         7.50 o
  -3  -9   7         85.35        112.12        11.28 o
  -2  -9   7         27.18         28.43         5.60 o
  -2  -9   7         15.75         20.52         5.36 o
  -1  -9   7         20.52         19.93         6.37 o
  -1  -9   7         35.39         45.25         9.81 o
   0  -9   7         44.01         45.15        11.48 o
   0  -9   7         75.93         63.72        11.58 o
   1  -9   7        115.04        124.77        16.28 o
   1  -9   7         66.68         75.15        14.87 o
   2  -9   7         52.00         52.52        14.11 o
   2  -9   7         30.14         35.91        10.51 o
   3  -9   7         14.89          6.49         5.16 o
   3  -9   7         25.69         27.30        11.66 o
 -10  -8   7         29.93         27.69         7.12 o
 -10  -8   7         17.35         37.01        11.34 o
  -9  -8   7          4.05          5.11         5.32 o
  -9  -8   7          6.99          9.71         4.57 o
  -8  -8   7          7.82         12.50         4.94 o
  -8  -8   7         13.49         21.04         4.85 o
  -7  -8   7         50.89         57.84         6.52 o
  -7  -8   7         29.50         62.77         7.72 o
  -6  -8   7         40.79         46.36         6.74 o
  -6  -8   7         70.36         72.50         7.34 o
  -5  -8   7         87.07         84.33         8.97 o
  -5  -8   7        150.21        144.69        11.04 o
  -4  -8   7         68.92         95.86         8.59 o
  -4  -8   7         39.95         34.39         5.11 o
  -3  -8   7          6.53          8.87         4.24 o
  -3  -8   7         11.26         11.30         3.89 o
  -2  -8   7         74.08         72.57         8.46 o
  -2  -8   7        127.80        144.20        11.07 o
  -1  -8   7        111.62        120.95        11.55 o
  -1  -8   7        192.55        215.20        20.67 o
   0  -8   7        117.17        133.93        15.83 o
   0  -8   7         67.92         83.03        11.15 o
   1  -8   7          1.63         -4.67         5.25 o
   1  -8   7          0.94          9.21         5.17 o
   2  -8   7         17.58         24.28         5.14 o
   2  -8   7         30.33         22.23         8.33 o
   3  -8   7         60.65         58.70         7.18 o
   3  -8   7        104.62         63.76        14.63 o
   4  -8   7         85.97         66.51        11.06 o
   4  -8   7         49.83         52.59        11.93 o
   5  -8   7         33.67         38.14         9.42 o
   5  -8   7         19.52         20.32         9.15 o
   6  -8   7         15.84         21.64         8.41 o
 -12  -7   7         43.65         44.72         9.35 o
 -11  -7   7          5.65          2.02         5.59 o
 -11  -7   7          9.75          7.47         5.50 o
 -10  -7   7          9.86         15.75         5.34 o
 -10  -7   7         17.01         24.28         6.12 o
  -9  -7   7         38.92         40.65         6.43 o
  -9  -7   7         67.14         76.69         7.97 o
  -8  -7   7         36.91         45.00         6.52 o
  -8  -7   7         63.66         69.67         7.74 o
  -7  -7   7         69.34         71.50         7.64 o
  -7  -7   7         40.19         37.78         5.94 o
  -6  -7   7         36.64         36.38         5.86 o
  -6  -7   7         21.24         30.17         5.29 o
  -5  -7   7         84.08        100.78         8.19 o
  -5  -7   7         48.74         49.05         6.48 o
  -4  -7   7        204.23        204.81        12.91 o
  -4  -7   7        352.32        385.77        21.85 o
  -3  -7   7        120.17        129.31         9.97 o
  -3  -7   7         69.66         76.70         7.25 o
  -2  -7   7         53.42         63.71         7.40 o
  -2  -7   7         92.15        106.48         8.78 o
  -1  -7   7        106.20        132.42        11.57 o
  -1  -7   7         61.56         60.03         7.24 o
   0  -7   7        230.92        222.84        16.21 o
   0  -7   7        398.35        438.79        35.79 o
   1  -7   7         85.33         88.39        10.11 o
   1  -7   7        147.21        164.86        17.54 o
   2  -7   7         77.06         88.61        14.54 o
   2  -7   7        132.93        153.83        13.56 o
   3  -7   7         59.65         65.65         9.29 o
   3  -7   7        102.90        108.94        13.37 o
   4  -7   7          3.24          2.37         4.91 o
   4  -7   7          5.59          9.91         6.17 o
   5  -7   7          9.03         16.77         5.42 o
   5  -7   7         15.58         10.69         6.64 o
   6  -7   7         44.00         71.95        13.90 o
   6  -7   7         75.90         60.41        10.58 o
   7  -7   7         77.80         86.68        19.20 o
 -13  -6   7          4.46         -0.85         8.39 o
 -12  -6   7         29.11         23.24         9.77 o
 -12  -6   7         50.21         52.58         7.63 o
 -11  -6   7         59.18         60.82         7.42 o
 -11  -6   7        102.09        105.70         9.48 o
 -10  -6   7         25.47         41.58         6.33 o
 -10  -6   7         14.76         18.32         5.47 o
  -9  -6   7         23.25         22.53         4.92 o
  -9  -6   7         13.48         12.40         4.66 o
  -8  -6   7         12.30         12.35         3.59 o
  -8  -6   7         21.21         26.61         4.25 o
  -7  -6   7        125.70        118.52         9.37 o
  -7  -6   7        216.85        214.92        13.23 o
  -6  -6   7         52.80         50.56         5.35 o
  -6  -6   7         91.08         82.45         7.01 o
  -5  -6   7        348.15        339.51        22.63 o
  -5  -6   7        600.59        640.00        34.34 o
  -4  -6   7        116.55        119.79         8.87 o
  -4  -6   7         67.56         77.97         6.77 o
  -3  -6   7         40.90         49.82         5.21 o
  -3  -6   7         23.71         26.21         4.10 o
  -2  -6   7         87.22         96.69         7.87 o
  -2  -6   7         50.56         44.93         4.87 o
  -1  -6   7        553.37        638.05        38.78 o
  -1  -6   7        320.78        307.48        17.73 o
   0  -6   7        174.82        153.15        11.81 o
   0  -6   7        301.57        305.61        25.90 o
   1  -6   7         10.09         10.86         4.19 o
   1  -6   7          5.85          2.60         3.00 o
   2  -6   7         54.57         59.09         7.39 o
   2  -6   7         31.63         31.83         5.96 o
   3  -6   7        119.13        109.19        11.40 o
   3  -6   7        205.51        196.52        18.74 o
   4  -6   7         81.88         67.03        10.15 o
   4  -6   7         47.46         55.80         8.44 o
   5  -6   7         62.95         54.07         9.42 o
   5  -6   7         36.49         49.67         7.97 o
   6  -6   7          7.43         10.68         3.94 o
   6  -6   7         12.82         18.25         7.18 o
   7  -6   7         18.16         14.97         4.72 o
   7  -6   7         31.34         30.79        13.79 o
   8  -6   7         15.52         14.81         7.16 o
   8  -6   7         26.77         26.49         7.93 o
 -14  -5   7         33.89         40.49        12.76 o
 -14  -5   7         58.47         68.38        19.64 o
 -13  -5   7          8.69          9.76         7.72 o
 -12  -5   7        106.07        120.86         9.73 o
 -12  -5   7         61.49         72.05         9.45 o
 -11  -5   7         21.24         18.16         4.70 o
 -11  -5   7         36.64         40.50         5.41 o
 -10  -5   7         70.89         93.71         7.10 o
 -10  -5   7         41.09         51.88         6.15 o
  -9  -5   7         21.51          9.69         4.38 o
  -9  -5   7         37.11         35.62         4.17 o
  -8  -5   7        163.91        199.95        11.27 o
  -8  -5   7         95.02        101.66         9.76 o
  -7  -5   7         21.51         19.92         3.65 o
  -7  -5   7         37.11         45.61         4.93 o
  -6  -5   7         49.16         35.50         4.53 o
  -6  -5   7         84.80         89.92         6.36 o
  -5  -5   7         66.62         62.38         5.70 o
  -5  -5   7        114.93        125.13         7.94 o
  -4  -5   7        529.11        448.42        22.44 o
  -4  -5   7        912.76        839.02        43.84 o
  -3  -5   7         81.44         78.24         5.93 o
  -3  -5   7        140.50        141.71         9.66 o
  -2  -5   7        134.83        135.74         8.98 o
  -2  -5   7        232.59        275.00        18.01 o
  -1  -5   7        117.83        141.45        11.08 o
  -1  -5   7        203.26        199.82        12.03 o
   0  -5   7        901.39        959.94        57.96 o
   0  -5   7        522.53        528.15        28.94 o
   1  -5   7         64.21         58.89         6.37 o
   1  -5   7        110.76        110.74         9.91 o
   2  -5   7        355.17        401.74        26.10 o
   2  -5   7        205.89        174.19        12.70 o
   3  -5   7        423.07        433.01        34.02 o
   3  -5   7        245.25        214.67        14.57 o
   4  -5   7          9.11         12.36         3.55 o
   4  -5   7         15.72         20.75         4.83 o
   5  -5   7         15.21         19.40         5.14 o
   5  -5   7          8.82          7.58         3.37 o
   6  -5   7        243.14        268.21        24.13 o
   6  -5   7        140.94        153.14        12.34 o
   7  -5   7         42.02         52.57         6.59 o
   7  -5   7         72.50         74.75         9.97 o
   8  -5   7         51.73         54.52         9.34 o
   8  -5   7         29.98         21.97         4.90 o
   9  -5   7          3.43         15.71         7.06 o
   9  -5   7          5.92          7.13         6.49 o
 -14  -4   7          3.03         -7.55        12.15 o
 -13  -4   7         10.18         10.96         4.03 o
 -13  -4   7          5.90          8.23         6.39 o
 -12  -4   7         38.00         28.06         4.69 o
 -12  -4   7         22.03         21.74         5.19 o
 -11  -4   7         96.71         97.35         6.72 o
 -11  -4   7        166.83        176.59        10.64 o
 -10  -4   7          4.05          2.18         2.80 o
 -10  -4   7          6.99          6.46         2.96 o
  -9  -4   7         90.94        111.23         7.76 o
  -9  -4   7         52.71         60.36         5.29 o
  -8  -4   7         17.54         13.54         3.20 o
  -8  -4   7         30.26         32.51         3.92 o
  -7  -4   7        264.72        251.94        14.55 o
  -7  -4   7        456.66        507.59        22.60 o
  -6  -4   7        102.77        118.11         6.87 o
  -6  -4   7         59.58         52.72         5.02 o
  -5  -4   7       1227.53       1369.29        62.90 o
  -5  -4   7        711.58        570.28        30.95 o
  -4  -4   7         82.49         86.67         6.14 o
  -4  -4   7         47.82         40.06         3.76 o
  -3  -4   7         88.42         91.23         6.21 o
  -3  -4   7        152.54        163.41         9.11 o
  -2  -4   7         21.07         28.14         3.26 o
  -2  -4   7         12.21         10.99         2.37 o
  -1  -4   7       1408.79       1550.09        78.15 o
  -1  -4   7        816.66        780.30        48.49 o
   0  -4   7        635.96        635.80        38.81 o
   0  -4   7        368.66        360.45        20.05 o
   1  -4   7         21.39         22.32         3.72 o
   1  -4   7         12.40         10.20         2.31 o
   2  -4   7         38.41         50.99         5.42 o
   2  -4   7         66.26         73.76         6.72 o
   3  -4   7        325.05        315.11        20.94 o
   3  -4   7        188.43        200.35        13.52 o
   4  -4   7         35.74         48.66         6.44 o
   4  -4   7         20.72         22.46         4.15 o
   5  -4   7        155.77        160.26        13.21 o
   5  -4   7         90.30         82.82         8.01 o
   6  -4   7          7.78         10.76         5.48 o
   6  -4   7          4.51          6.93         3.53 o
   7  -4   7         44.75         46.68         6.12 o
   7  -4   7         77.20         67.89         9.17 o
   8  -4   7         28.44         32.55         5.57 o
   8  -4   7         49.07         60.33         9.03 o
   9  -4   7        277.90        291.55        19.90 o
   9  -4   7        161.10        186.85        14.54 o
  10  -4   7          7.55          4.14         7.52 o
  10  -4   7         13.03         13.74         9.21 o
 -15  -3   7          6.53         -5.85         6.51 o
 -15  -3   7         11.27         14.83         5.49 o
 -14  -3   7         68.13         78.06         9.12 o
 -13  -3   7          0.45          5.70         3.44 o
 -13  -3   7          0.78          1.45         3.99 o
 -12  -3   7         83.77         66.51         5.70 o
 -12  -3   7        144.51        138.89         9.28 o
 -11  -3   7         37.48         37.51         4.40 o
 -11  -3   7         64.66         71.15         5.81 o
 -10  -3   7         67.99         81.00         5.88 o
 -10  -3   7        117.28        125.68         8.18 o
  -9  -3   7          2.06          2.27         2.36 o
  -9  -3   7          3.56          0.48         2.36 o
  -8  -3   7        453.75        480.95        23.73 o
  -8  -3   7        263.03        289.82        14.57 o
  -7  -3   7          9.37          8.14         2.37 o
  -7  -3   7         16.16          9.32         2.20 o
  -6  -3   7         54.30         53.52         4.15 o
  -6  -3   7         93.66        106.57         6.23 o
  -5  -3   7         63.12         81.49         5.09 o
  -5  -3   7         36.59         36.62         3.41 o
  -4  -3   7        861.66        860.37        36.53 o
  -4  -3   7       1486.42       1550.60        70.90 o
  -3  -3   7        136.27        123.72         6.49 o
  -3  -3   7         79.00         70.75         4.95 o
  -2  -3   7        289.38        247.32        12.55 o
  -2  -3   7        499.20        490.86        23.09 o
  -1  -3   7        134.73        116.43         7.07 o
  -1  -3   7        232.42        226.75        11.75 o
   0  -3   7        493.94        435.57        19.12 o
   0  -3   7        852.08        789.07        41.80 o
   1  -3   7         23.80         21.28         2.93 o
   1  -3   7         41.05         46.73         4.92 o
   2  -3   7       1103.69       1150.86        53.16 o
   2  -3   7        639.79        655.37        30.32 o
   3  -3   7        675.36        698.76        36.44 o
   3  -3   7        391.50        336.93        21.19 o
   4  -3   7         66.14         71.09         6.20 o
   4  -3   7         38.34         42.75         5.05 o
   5  -3   7         12.33         15.32         4.39 o
   5  -3   7          7.14          8.60         3.26 o
   6  -3   7        663.82        689.47        44.74 o
   6  -3   7        384.80        386.11        24.29 o
   7  -3   7         34.20         29.54         6.32 o
   7  -3   7         19.82         19.91         4.43 o
   8  -3   7         96.31         91.61        10.77 o
   8  -3   7         55.83         62.32         7.37 o
   9  -3   7          4.11          1.51         5.55 o
   9  -3   7          2.39          7.72         4.18 o
  10  -3   7         57.33         48.97        10.67 o
  10  -3   7         33.24         40.26         8.32 o
  11  -3   7         22.93         16.87         9.04 o
 -15  -2   7         38.44         33.00         8.24 o
 -15  -2   7         66.30         77.35         9.21 o
 -14  -2   7          3.04          6.38         4.10 o
 -14  -2   7          1.76          0.99         4.50 o
 -13  -2   7          5.78          2.16         3.74 o
 -13  -2   7          9.98         12.13         4.02 o
 -12  -2   7          6.88          9.43         3.16 o
 -12  -2   7         11.87         11.68         3.53 o
 -11  -2   7        105.14        116.08         7.43 o
 -11  -2   7        181.37        155.46        10.33 o
 -10  -2   7          0.26          2.03         2.15 o
 -10  -2   7          0.46          0.35         2.51 o
  -9  -2   7        241.31        247.26        13.05 o
  -9  -2   7        139.89        128.34         7.31 o
  -8  -2   7         28.51         34.68         3.31 o
  -8  -2   7         16.53         18.85         2.65 o
  -7  -2   7        370.12        358.50        17.78 o
  -7  -2   7        638.49        692.86        30.06 o
  -6  -2   7         26.99         30.49         2.39 o
  -6  -2   7         46.56         61.82         3.98 o
  -5  -2   7       1551.12       1598.15        67.29 o
  -5  -2   7        899.16        905.75        41.14 o
  -4  -2   7         19.61         17.28         2.00 o
  -4  -2   7         33.82         39.06         2.79 o
  -3  -2   7        295.22        332.81        14.75 o
  -3  -2   7        171.14        159.78         7.14 o
  -2  -2   7         36.86         54.48         3.86 o
  -2  -2   7         21.37         19.34         2.58 o
  -1  -2   7       2652.30       2822.02       114.69 o
  -1  -2   7       1537.50       1421.22        65.40 o
   0  -2   7        552.92        581.16        27.38 o
   0  -2   7        320.52        344.56        15.11 o
   1  -2   7        310.13        307.13        15.19 o
   1  -2   7        179.78        168.35         7.47 o
   2  -2   7         42.15         49.88         4.30 o
   2  -2   7         24.43         22.70         3.09 o
   3  -2   7        498.30        498.25        26.64 o
   3  -2   7        288.86        295.49        18.72 o
   4  -2   7          1.59          0.96         2.67 o
   4  -2   7          2.74          7.71         2.45 o
   5  -2   7        332.83        353.51        20.31 o
   5  -2   7        192.94        224.57        15.12 o
   6  -2   7          2.02          4.33         3.06 o
   6  -2   7          3.49          2.05         3.07 o
   7  -2   7        199.58        196.97        13.28 o
   7  -2   7        115.69        118.35        10.22 o
   8  -2   7         33.67         46.89         6.38 o
   8  -2   7         19.52         34.05         5.56 o
   9  -2   7        232.22        273.87        18.86 o
   9  -2   7        400.59        444.02        26.03 o
  10  -2   7          3.69          5.23         6.06 o
  10  -2   7          6.36          9.31         5.66 o
  11  -2   7         12.32          2.41         5.80 o
  11  -2   7          7.14          9.46         9.02 o
 -15  -1   7          2.70          2.01         5.59 o
 -15  -1   7          1.57         20.74         8.29 o
 -14  -1   7         31.99         34.42         5.50 o
 -14  -1   7         55.18         54.14         6.37 o
 -13  -1   7          0.28          0.20         3.42 o
 -13  -1   7          0.16          5.40         3.39 o
 -12  -1   7         79.37         81.55         6.99 o
 -12  -1   7        136.91        116.07         8.90 o
 -11  -1   7         16.29         19.20         3.87 o
 -11  -1   7          9.44         13.98         2.76 o
 -10  -1   7        123.94        134.12         8.88 o
 -10  -1   7         71.85         76.49         5.48 o
  -9  -1   7          0.08          3.81         1.97 o
  -9  -1   7          0.13          2.16         1.95 o
  -8  -1   7        845.97        852.11        39.63 o
  -8  -1   7        490.40        393.52        19.31 o
  -7  -1   7          2.41          3.61         1.94 o
  -7  -1   7          4.16          6.48         2.15 o
  -6  -1   7         64.49         46.19         3.69 o
  -6  -1   7        111.25        106.71         6.44 o
  -5  -1   7          8.49          6.41         1.72 o
  -5  -1   7          4.92          2.09         1.20 o
  -4  -1   7       1720.65       1637.55        67.69 o
  -4  -1   7        997.44        920.49        35.19 o
  -3  -1   7         18.90         22.26         1.94 o
  -3  -1   7         32.60         43.39         2.72 o
  -2  -1   7        570.08        553.32        26.05 o
  -2  -1   7        983.43       1057.25        43.92 o
  -1  -1   7         59.00         57.62         3.85 o
  -1  -1   7         34.20         34.22         3.03 o
   0  -1   7        255.50        238.38        10.96 o
   0  -1   7        440.76        424.80        18.32 o
   1  -1   7          5.40         13.13         2.06 o
   1  -1   7          3.13          2.95         1.39 o
   2  -1   7       1276.64       1227.46        55.92 o
   2  -1   7       2202.29       2417.57        98.37 o
   3  -1   7         95.19         85.41         6.19 o
   3  -1   7        164.20        166.39         9.31 o
   4  -1   7        182.65        177.50        10.40 o
   4  -1   7        105.88        100.54         7.14 o
   5  -1   7          1.43          0.32         2.67 o
   5  -1   7          2.47          6.94         3.15 o
   6  -1   7       1169.59       1112.23        58.46 o
   6  -1   7        678.00        615.11        36.88 o
   7  -1   7          4.11          8.82         3.95 o
   7  -1   7          2.38          6.78         3.72 o
   8  -1   7        117.30         99.97         8.73 o
   8  -1   7         68.00         64.19         7.35 o
   9  -1   7          0.49          2.12         4.29 o
   9  -1   7          0.84          4.23         4.07 o
  10  -1   7         85.51         80.63         8.30 o
  10  -1   7         49.57         45.95         9.08 o
  11  -1   7          4.20         18.95         5.92 o
 -15   0   7         57.32         52.44         8.85 o
 -15   0   7         33.23         52.57         6.46 o
 -13   0   7          8.63         10.92         3.89 o
 -13   0   7          5.00         12.59         4.96 o
 -11   0   7        100.61        102.36         7.37 o
 -11   0   7        173.56        178.55        10.44 o
  -9   0   7        349.86        403.50        21.67 o
  -9   0   7        202.81        191.58         9.72 o
  -7   0   7        727.67        715.98        37.05 o
  -7   0   7        421.82        427.82        20.33 o
  -5   0   7       1599.78       1712.03        76.19 o
  -5   0   7        927.37        891.37        44.77 o
  -3   0   7        335.06        383.18        13.40 o
  -3   0   7        194.23        204.84         9.06 o
  -1   0   7       3208.20       3595.37       147.65 o
  -1   0   7       1859.75       1452.30        74.41 o
   1   0   7        452.76        461.76        24.39 o
   1   0   7        781.05        838.98        38.29 o
   3   0   7        629.45        633.57        30.02 o
   3   0   7        364.89        337.31        18.26 o
   5   0   7        253.18        254.18        14.51 o
   5   0   7        436.76        436.30        24.12 o
   7   0   7        174.63        169.64        13.46 o
   7   0   7        301.24        289.61        17.29 o
   9   0   7        254.25        317.89        21.77 o
   9   0   7        438.60        423.74        24.21 o
  11   0   7         17.00         19.03         7.79 o
  11   0   7          9.85         16.38        11.10 o
 -16   1   7          1.99         15.47         5.76 o
 -15   1   7          1.57         -0.20         4.21 o
 -15   1   7          2.70          6.65         6.68 o
 -14   1   7         55.18         65.67         7.25 o
 -14   1   7         31.99         23.78         5.44 o
 -13   1   7          0.28          4.23         3.64 o
 -12   1   7         79.37         80.24         6.24 o
 -12   1   7        136.91         99.09         7.40 o
 -11   1   7          9.44         10.65         2.66 o
 -11   1   7         16.29         18.10         3.56 o
 -10   1   7         71.85         73.37         5.47 o
 -10   1   7        123.94        140.82         9.73 o
  -9   1   7          0.08          1.05         2.09 o
  -9   1   7          0.13          1.39         2.42 o
  -8   1   7        490.40        534.37        29.09 o
  -8   1   7        845.97        801.44        47.58 o
  -7   1   7          2.41          2.43         1.40 o
  -7   1   7          4.16         14.42         2.13 o
  -6   1   7        111.25        127.32         6.39 o
  -6   1   7         64.49         65.09         4.37 o
  -5   1   7          8.49          7.37         1.70 o
  -5   1   7          4.92          4.75         1.66 o
  -4   1   7       1720.65       1715.49        70.69 o
  -4   1   7        997.44       1015.13        51.04 o
  -3   1   7         18.90         23.40         2.70 o
  -3   1   7         32.60         35.02         3.12 o
  -2   1   7        983.43        930.62        36.10 o
  -2   1   7        570.08        528.54        22.42 o
  -1   1   7         59.00         56.32         3.68 o
  -1   1   7         34.20         34.71         2.17 o
   0   1   7        440.76        393.27        16.98 o
   0   1   7        255.50        206.73         8.70 o
   1   1   7          3.13          6.13         1.51 o
   1   1   7          5.40         10.58         2.07 o
   2   1   7       1276.64       1240.98        64.64 o
   2   1   7       2202.29       2046.41        93.54 o
   3   1   7         95.19         91.56         7.16 o
   3   1   7        164.20        150.61         9.76 o
   4   1   7        105.88        108.75         8.24 o
   4   1   7        182.65        180.20        11.31 o
   5   1   7          2.47          7.21         2.74 o
   5   1   7          1.43          2.67         2.47 o
   6   1   7        678.00        674.70        51.94 o
   6   1   7       1169.59       1198.39        70.38 o
   7   1   7          4.11          7.64         3.50 o
   7   1   7          2.38         -0.96         3.64 o
   8   1   7         68.00         53.21         7.24 o
   8   1   7        117.31        100.71         8.83 o
   9   1   7          0.84         -3.82         4.22 o
   9   1   7          0.49         -3.44         5.89 o
  10   1   7         85.51         65.71         8.77 o
  10   1   7         49.57         37.89         9.30 o
  11   1   7          2.43          5.83        10.38 o
  11   1   7          4.20         10.41         7.37 o
 -15   2   7         38.44         37.85         5.94 o
 -15   2   7         66.30         53.23        10.70 o
 -14   2   7          3.04          3.88         3.88 o
 -14   2   7          1.76          9.49         5.00 o
 -13   2   7          5.78         11.25         3.98 o
 -13   2   7          9.98         10.59         3.99 o
 -12   2   7         11.87          9.52         3.86 o
 -12   2   7          6.88          5.52         2.92 o
 -11   2   7        181.37        163.98        11.03 o
 -11   2   7        105.14        100.62         6.40 o
 -10   2   7          0.46         -0.92         2.86 o
 -10   2   7          0.26         -1.23         1.98 o
  -9   2   7        241.31        265.71        15.39 o
  -9   2   7        139.89        136.87         8.06 o
  -8   2   7         28.51         27.17         3.84 o
  -8   2   7         16.53         19.57         2.43 o
  -7   2   7        638.49        542.67        25.46 o
  -7   2   7        370.12        341.98        16.97 o
  -6   2   7         26.99         35.37         2.80 o
  -6   2   7         46.56         62.08         4.63 o
  -5   2   7        899.16        833.72        43.36 o
  -5   2   7       1551.12       1463.57        65.99 o
  -4   2   7         33.82         34.19         3.07 o
  -4   2   7         19.61         26.81         2.39 o
  -3   2   7        295.22        264.24        13.14 o
  -3   2   7        171.14        150.93         6.67 o
  -2   2   7         21.37         19.48         1.99 o
  -2   2   7         36.86         33.22         3.16 o
  -1   2   7       1537.50       1525.24        68.96 o
  -1   2   7       2652.30       2665.43       100.54 o
   0   2   7        320.52        318.54        14.04 o
   0   2   7        552.92        479.09        22.57 o
   1   2   7        179.78        210.46         9.81 o
   1   2   7        310.13        309.13        14.91 o
   2   2   7         24.43         23.74         3.31 o
   2   2   7         42.15         44.71         3.82 o
   3   2   7        498.30        472.19        25.50 o
   3   2   7        288.86        267.58        13.58 o
   4   2   7          2.74         17.36         3.18 o
   4   2   7          1.59          2.02         2.09 o
   5   2   7        192.94        222.86        13.83 o
   5   2   7        332.83        424.34        27.32 o
   6   2   7          2.02         -0.67         2.96 o
   6   2   7          3.49          6.10         3.07 o
   7   2   7        115.69        113.45        11.65 o
   7   2   7        199.58        195.30        12.49 o
   8   2   7         33.67         26.15         5.61 o
   8   2   7         19.52         25.76         6.36 o
   9   2   7        400.59        411.20        27.76 o
   9   2   7        232.22        239.70        22.73 o
  10   2   7          6.36          8.10         5.26 o
  10   2   7          3.69          5.96         7.08 o
  11   2   7         12.32         13.89         7.04 o
  11   2   7          7.14          7.50        10.01 o
 -15   3   7         11.27         17.07         6.06 o
 -15   3   7          6.53          8.57        11.41 o
 -14   3   7         68.13         66.31         8.97 o
 -13   3   7          0.78          3.89         5.06 o
 -13   3   7          0.45          1.84         8.95 o
 -12   3   7        144.51        124.63        10.04 o
 -12   3   7         83.77         84.39        12.13 o
 -11   3   7         64.66         62.40         7.79 o
 -11   3   7         37.48         40.77         6.85 o
 -10   3   7         67.99         67.07         8.28 o
 -10   3   7        117.28        105.01         8.54 o
  -9   3   7          2.06          1.04         2.34 o
  -9   3   7          3.56          7.21         3.29 o
  -8   3   7        263.03        279.90        14.20 o
  -8   3   7        453.75        436.26        21.05 o
  -7   3   7         16.16         12.36         2.52 o
  -7   3   7          9.37          8.77         2.11 o
  -6   3   7         93.66         94.24         5.78 o
  -6   3   7         54.30         50.77         4.15 o
  -5   3   7         36.59         38.46         2.80 o
  -5   3   7         63.12         64.95         4.60 o
  -4   3   7       1486.42       1381.35        63.85 o
  -4   3   7        861.66        858.20        36.56 o
  -3   3   7        136.27        131.28         8.37 o
  -3   3   7         79.00         68.36         4.30 o
  -2   3   7        289.38        278.97        11.58 o
  -2   3   7        499.20        464.32        21.89 o
  -1   3   7        134.73        121.79         6.77 o
  -1   3   7        232.42        216.86        11.04 o
   0   3   7        852.08        656.99        39.00 o
   0   3   7        493.94        468.94        21.94 o
   1   3   7         23.80         24.73         3.76 o
   1   3   7         41.05         33.39         3.80 o
   2   3   7        639.79        633.64        33.83 o
   2   3   7       1103.69       1052.30        53.28 o
   3   3   7        391.50        387.50        21.28 o
   3   3   7        675.36        678.12        34.97 o
   4   3   7         66.14         69.91         5.90 o
   4   3   7         38.34         40.11         5.19 o
   5   3   7          7.14         11.59         3.70 o
   5   3   7         12.32          8.28         2.64 o
   6   3   7        663.81        634.32        33.91 o
   6   3   7        384.80        329.45        27.07 o
   7   3   7         19.82         20.26         5.24 o
   7   3   7         34.20         41.22         6.23 o
   8   3   7         55.83         46.04         7.43 o
   8   3   7         96.31         83.93         9.01 o
   9   3   7          4.11         11.19         4.88 o
   9   3   7          2.39          5.86         5.17 o
  10   3   7         33.24         36.15         9.49 o
  10   3   7         57.33         46.45         9.26 o
  11   3   7         22.93         15.15         7.19 o
  11   3   7         13.29         14.25        10.50 o
 -14   4   7          3.03          7.16         6.18 o
 -13   4   7         10.18          6.11         5.45 o
 -13   4   7          5.90          6.88         7.49 o
 -12   4   7         22.03         19.22         6.19 o
 -12   4   7         38.00         39.23         6.13 o
 -11   4   7         96.71        121.17        12.18 o
 -11   4   7        166.83        188.81        12.96 o
 -10   4   7          6.99          8.75         4.00 o
 -10   4   7          4.05          2.63         4.37 o
  -9   4   7         52.71         57.60         5.66 o
  -9   4   7         90.94         90.11         8.30 o
  -8   4   7         30.26         30.52         4.13 o
  -8   4   7         17.54         16.03         2.70 o
  -7   4   7        456.66        392.36        19.81 o
  -7   4   7        264.72        251.18        13.19 o
  -6   4   7        102.77        101.94         7.74 o
  -6   4   7         59.58         64.23         4.86 o
  -5   4   7        711.58        638.29        27.56 o
  -5   4   7       1227.53       1167.03        61.56 o
  -4   4   7         47.82         54.32         3.87 o
  -4   4   7         82.49         97.95         6.73 o
  -3   4   7         88.42         94.98         5.96 o
  -3   4   7        152.54        144.45         8.70 o
  -2   4   7         21.07         19.89         2.73 o
  -2   4   7         12.21         13.85         2.28 o
  -1   4   7        816.66        776.50        39.43 o
  -1   4   7       1408.79       1352.53        62.15 o
   0   4   7        635.96        632.09        29.24 o
   0   4   7        368.66        383.07        18.28 o
   1   4   7         12.40          8.21         2.41 o
   1   4   7         21.39         21.15         3.15 o
   2   4   7         66.25         64.99         5.40 o
   2   4   7         38.41         38.14         4.94 o
   3   4   7        325.05        295.87        16.47 o
   3   4   7        188.43        192.32        13.58 o
   4   4   7         20.72         21.90         3.74 o
   4   4   7         35.74         35.52         4.26 o
   5   4   7         90.30        103.58         9.10 o
   5   4   7        155.77        156.03        10.11 o
   6   4   7          7.78         12.91         4.12 o
   6   4   7          4.51          7.05         3.96 o
   7   4   7         44.75         57.95         7.26 o
   7   4   7         77.20         65.65         8.53 o
   8   4   7         49.07         64.38         8.47 o
   8   4   7         28.44         29.20         6.78 o
   9   4   7        277.90        320.13        22.27 o
   9   4   7        161.10        194.92        19.67 o
  10   4   7         13.03          1.87         5.44 o
  10   4   7          7.55         16.05         8.38 o
 -14   5   7         58.47         32.23        12.57 o
 -13   5   7          5.04          7.70         8.55 o
 -13   5   7          8.69         -1.32         9.42 o
 -12   5   7        106.07         84.89         9.98 o
 -12   5   7         61.49         71.64         9.85 o
 -11   5   7         21.24         27.73         6.65 o
 -11   5   7         36.64         40.52         7.64 o
 -10   5   7         70.89         78.07         8.00 o
 -10   5   7         41.09         56.92         8.20 o
  -9   5   7         21.51         21.26         3.55 o
  -9   5   7         37.11         34.29         5.45 o
  -8   5   7         95.02        109.97         6.97 o
  -8   5   7        163.91        163.91        11.50 o
  -7   5   7         21.51         24.04         2.92 o
  -7   5   7         37.11         30.97         4.43 o
  -6   5   7         84.80         69.33         6.43 o
  -6   5   7         49.16         58.65         4.69 o
  -5   5   7         66.62         74.46         5.30 o
  -5   5   7        114.93        114.58         7.68 o
  -4   5   7        529.11        490.13        23.29 o
  -4   5   7        912.76        900.10        55.33 o
  -3   5   7         81.44         80.24         5.70 o
  -3   5   7        140.50        141.44         9.68 o
  -2   5   7        232.59        220.81        13.54 o
  -2   5   7        134.83        134.32         7.95 o
  -1   5   7        203.26        160.59        11.89 o
  -1   5   7        117.83        123.59         9.53 o
   0   5   7        901.39        904.46        53.16 o
   0   5   7        522.53        540.12        32.83 o
   1   5   7         64.21         62.69         5.63 o
   1   5   7        110.76        125.17         9.73 o
   2   5   7        205.89        193.49        13.56 o
   2   5   7        355.17        338.47        18.55 o
   3   5   7        423.06        397.18        21.36 o
   3   5   7        245.24        226.74        15.73 o
   4   5   7          9.11         12.16         3.93 o
   4   5   7         15.72         11.76         3.24 o
   5   5   7          8.82          6.77         4.44 o
   5   5   7         15.21         14.68         3.94 o
   6   5   7        140.94        145.23        15.21 o
   6   5   7        243.14        238.36        16.15 o
   7   5   7         72.50         54.68         6.53 o
   7   5   7         42.02         42.62         7.45 o
   8   5   7         29.98         28.98         7.98 o
   8   5   7         51.73         46.00         6.67 o
   9   5   7          3.43         -6.23         6.80 o
   9   5   7          5.92         -4.87         6.66 o
 -13   6   7          4.46          5.90         7.13 o
 -13   6   7          2.58         27.93        14.45 o
 -12   6   7         50.21         50.14        10.59 o
 -12   6   7         29.11         28.61         9.28 o
 -11   6   7         59.18         75.06        10.65 o
 -11   6   7        102.09         95.22        10.12 o
 -10   6   7         25.47         39.80         6.10 o
 -10   6   7         14.76         22.12         6.54 o
  -9   6   7         23.25         15.15         4.05 o
  -9   6   7         13.48         21.62         5.86 o
  -8   6   7         12.30         18.03         2.94 o
  -8   6   7         21.21         25.13         4.69 o
  -7   6   7        125.70        145.10         8.58 o
  -7   6   7        216.85        162.76        13.02 o
  -6   6   7         52.80         53.73         5.01 o
  -6   6   7         91.08         87.50         8.75 o
  -5   6   7        600.59        577.06        31.78 o
  -5   6   7        348.15        335.86        18.91 o
  -4   6   7        116.55        111.56         8.61 o
  -4   6   7         67.56         68.30         5.33 o
  -3   6   7         40.90         43.30         5.23 o
  -3   6   7         23.71         29.51         3.89 o
  -2   6   7         87.22         74.63         7.94 o
  -2   6   7         50.56         55.86         5.28 o
  -1   6   7        320.78        325.36        20.80 o
  -1   6   7        553.37        564.84        36.38 o
   0   6   7        174.82        174.32        12.57 o
   0   6   7        301.57        291.79        24.06 o
   1   6   7          5.85          5.25         3.74 o
   1   6   7         10.09          7.66         4.21 o
   2   6   7         54.57         58.31         6.38 o
   2   6   7         31.63         30.39         6.40 o
   3   6   7        205.51        229.12        13.50 o
   3   6   7        119.13        128.84        11.42 o
   4   6   7         81.88         75.98         6.55 o
   4   6   7         47.46         37.11         5.65 o
   5   6   7         36.49         42.68         7.47 o
   5   6   7         62.95         72.57         7.31 o
   6   6   7          7.43          8.90         5.05 o
   6   6   7         12.81         11.58         3.93 o
   7   6   7         31.34         27.96         4.99 o
   7   6   7         18.16         19.20         5.97 o
   8   6   7         26.77         16.41         5.11 o
   8   6   7         15.52         29.33         9.86 o
 -11   7   7          5.65         15.86         8.66 o
 -11   7   7          9.75         11.11         7.16 o
 -10   7   7          9.86         17.90         6.51 o
 -10   7   7         17.01         14.82         6.88 o
  -9   7   7         38.92         33.92         4.99 o
  -9   7   7         67.14         57.27         7.95 o
  -8   7   7         63.66         50.08         7.24 o
  -8   7   7         36.91         50.94         6.44 o
  -7   7   7         69.34         56.27         7.07 o
  -7   7   7         40.19         40.54         5.33 o
  -6   7   7         21.24         24.24         3.94 o
  -6   7   7         36.64         32.91         5.58 o
  -5   7   7         84.08         87.12         7.76 o
  -5   7   7         48.74         44.54         5.51 o
  -4   7   7        204.23        230.00        14.08 o
  -4   7   7        352.32        318.33        19.08 o
  -3   7   7        120.17        123.35        11.26 o
  -3   7   7         69.66         73.62         6.52 o
  -2   7   7         53.42         54.10         5.47 o
  -2   7   7         92.15         73.12         7.93 o
  -1   7   7         61.56         58.98         6.72 o
  -1   7   7        106.20        100.36        11.47 o
   0   7   7        230.92        238.37        16.30 o
   0   7   7        398.35        382.85        30.85 o
   1   7   7        147.21        155.58        15.46 o
   1   7   7         85.33        117.27        13.36 o
   2   7   7        132.93        127.73        13.82 o
   2   7   7         77.06         85.67        11.01 o
   3   7   7         59.65         67.24         9.86 o
   3   7   7        102.90         94.34        11.48 o
   4   7   7          3.24          0.24         5.16 o
   4   7   7          5.59          4.09         5.71 o
   5   7   7         15.58         12.71         4.00 o
   5   7   7          9.03          9.74         5.54 o
   6   7   7         75.90         65.75         7.14 o
   6   7   7         44.00         41.63         8.06 o
   7   7   7         45.10         49.06         9.26 o
   7   7   7         77.80         53.38         8.00 o
 -10   8   7         29.93         35.90        12.72 o
 -10   8   7         17.35         36.85        15.66 o
  -9   8   7          6.99          8.15         5.18 o
  -9   8   7          4.05          5.08         4.67 o
  -8   8   7         13.49          6.48         4.97 o
  -8   8   7          7.82          0.78         4.01 o
  -7   8   7         29.50         31.42         4.98 o
  -7   8   7         50.89         34.61         6.50 o
  -6   8   7         40.79         39.69         5.63 o
  -6   8   7         70.36         59.68         7.61 o
  -5   8   7        150.21        150.33        13.57 o
  -5   8   7         87.07         96.28         9.02 o
  -4   8   7         68.92         72.34         8.91 o
  -4   8   7         39.95         45.10         5.37 o
  -3   8   7         11.26         10.73         4.66 o
  -3   8   7          6.53          5.55         3.24 o
  -2   8   7        127.80        116.16        13.59 o
  -2   8   7         74.08         75.89         7.91 o
  -1   8   7        111.62        110.65         9.91 o
  -1   8   7        192.55        166.58        16.51 o
   0   8   7         67.92         72.21         7.91 o
   0   8   7        117.17        101.79        11.97 o
   1   8   7          1.63          0.07         4.80 o
   1   8   7          0.94          5.69         4.95 o
   2   8   7         30.33         24.83         6.26 o
   2   8   7         17.58         21.32         7.25 o
   3   8   7        104.62        101.41        11.96 o
   3   8   7         60.65         63.57         9.81 o
   4   8   7         49.83         55.08        12.38 o
   5   8   7         19.52         11.46         7.82 o
   6   8   7          9.18         35.42        11.02 o
   6   8   7         15.84         25.67        11.08 o
  -8   9   7         18.77         19.03         4.99 o
  -8   9   7         32.38         31.40         7.70 o
  -7   9   7         31.01         22.87         4.69 o
  -7   9   7         53.50         53.51         9.75 o
  -6   9   7          5.20          1.51         3.73 o
  -6   9   7          8.97         10.06         6.21 o
  -5   9   7         17.66          8.87         4.08 o
  -5   9   7         30.46         34.98         7.12 o
  -4   9   7         88.65         86.57         9.86 o
  -4   9   7         51.39         62.09         9.27 o
  -3   9   7         85.35         77.99        11.45 o
  -3   9   7         49.47         48.87         7.07 o
  -2   9   7         27.18         32.63         8.13 o
  -2   9   7         15.75         15.43         5.27 o
  -1   9   7         35.39         31.55         7.88 o
  -1   9   7         20.52         20.03         6.01 o
   0   9   7         44.01         62.68        13.39 o
   0   9   7         75.93         69.04         9.63 o
   1   9   7        115.04        107.48        12.29 o
   1   9   7         66.68         84.65        15.85 o
   2   9   7         52.00         51.51         8.01 o
   3   9   7         14.89          6.13         7.99 o
  -3  10   7          3.35         -2.90         6.41 o
  -2  10   7         37.75         37.22        10.23 o
  -7  -9   8         60.67         53.20        10.03 o
  -7  -9   8         35.17         41.63         8.53 o
  -6  -9   8         16.17         25.30         7.32 o
  -6  -9   8         27.89         44.94         9.32 o
  -5  -9   8          2.73         17.55         6.26 o
  -5  -9   8          4.72         11.62         5.96 o
  -4  -9   8         65.19         75.14        10.59 o
  -4  -9   8         37.79         26.75         7.24 o
  -3  -9   8        133.22        160.66        16.35 o
  -3  -9   8         77.22         82.70         9.75 o
  -2  -9   8         40.72         38.19        12.43 o
  -2  -9   8         23.60         35.46         7.99 o
  -1  -9   8          3.87          7.06         6.50 o
  -1  -9   8          6.68         11.33         9.63 o
   0  -9   8         17.27         28.07        11.25 o
   0  -9   8         10.01          9.24         7.52 o
   1  -9   8         40.28         72.38        16.97 o
   1  -9   8         23.35         26.67        10.38 o
   2  -9   8         55.81         71.70        14.93 o
   2  -9   8         96.27        110.22        21.58 o
 -10  -8   8         40.18         47.76        10.84 o
  -9  -8   8         19.12         20.51         7.42 o
  -9  -8   8         32.98         36.18         8.07 o
  -8  -8   8          7.08          5.74         5.56 o
  -8  -8   8          4.11          9.39         4.65 o
  -7  -8   8         64.08         75.74         8.83 o
  -7  -8   8         37.14         35.04         6.04 o
  -6  -8   8         82.47         91.44         9.76 o
  -6  -8   8         47.81         51.90         7.29 o
  -5  -8   8         47.38         49.24         6.92 o
  -5  -8   8         81.73         79.54         7.91 o
  -4  -8   8         46.87         49.55         7.36 o
  -4  -8   8         27.17         24.87         6.53 o
  -3  -8   8         17.23         12.42         4.70 o
  -3  -8   8         29.72         20.46         5.77 o
  -2  -8   8         93.36         83.98        11.68 o
  -2  -8   8         54.12         46.21         7.04 o
  -1  -8   8         93.06        114.34        14.24 o
  -1  -8   8         53.94         51.97         6.51 o
   0  -8   8         44.91         36.31         7.87 o
   0  -8   8         77.47         74.41        11.20 o
   1  -8   8         79.26         69.73        11.12 o
   1  -8   8         45.94         59.02         9.21 o
   2  -8   8          3.57          5.89         5.59 o
   2  -8   8          6.17          5.06         6.77 o
   3  -8   8         10.36         11.54         8.50 o
   3  -8   8         17.87         22.13        10.36 o
   4  -8   8        105.78         83.59        17.72 o
   4  -8   8         61.32         83.59        15.87 o
   5  -8   8         61.74         95.25        17.80 o
   5  -8   8        106.51        101.62        14.52 o
 -11  -7   8          1.12          4.93         5.48 o
 -11  -7   8          1.92          6.60         5.41 o
 -10  -7   8          3.79         10.16         5.12 o
 -10  -7   8          6.54         12.03         5.37 o
  -9  -7   8         48.63         45.49         6.58 o
  -9  -7   8         28.19         33.63         7.69 o
  -8  -7   8         28.79         24.17         5.30 o
  -8  -7   8         49.66         50.35         6.88 o
  -7  -7   8        152.75        159.67        13.35 o
  -7  -7   8        263.51        272.08        19.01 o
  -6  -7   8         56.94         67.60         6.90 o
  -6  -7   8         33.01         25.00         5.12 o
  -5  -7   8         26.63         33.01         4.73 o
[truncated: 236,091 more chars]
