# Supplementary material for: A systematic structural study of halogen bonding versus hydrogen bonding within competitive supramolecular systems
Source: IUCrJ. 2015 Jul 30;2(Pt 5):498–510. doi: 10.1107/S2052252515010854 (PMC4547818; doi:10.1107/S2052252515010854)
Supplement: Supplementary file 16 [file m-02-00498-ICO12sup16.hkl]

#
# h,k,l, Fc-squared, Fo-squared, sigma(Fo-squared), status flag
#
data_ICO12
_shelx_title ' ICO12 in P-1'
_shelx_refln_list_code          4
_shelx_F_calc_maximum      119.34
_exptl_crystal_F_000       198.00
_reflns_d_resolution_high  0.6504

loop_
 _space_group_symop_operation_xyz
 'x, y, z'
 '-x, -y, -z'

_cell_length_a     6.2888
_cell_length_b     7.4027
_cell_length_c     8.1348
_cell_angle_alpha  84.773
_cell_angle_beta   82.604
_cell_angle_gamma  83.781

_shelx_F_squared_multiplier     1.000

loop_
 _refln_index_h
 _refln_index_k
 _refln_index_l
 _refln_F_squared_calc
 _refln_F_squared_meas
 _refln_F_squared_sigma
 _refln_observed_status
   1   0   0          0.49          1.12         0.14 o
   2   0   0       1806.52       1870.58        12.59 o
   3   0   0        426.14        451.82         2.90 o
   4   0   0        111.23         99.42         0.95 o
   5   0   0        444.29        438.92         3.42 o
   6   0   0          4.93          5.93         0.45 o
   7   0   0        204.66        198.40         3.29 o
   8   0   0          2.66          3.76         1.34 o
  -8   1   0         57.94         53.99         3.11 o
  -7   1   0         12.86         13.80         0.93 o
  -6   1   0        455.80        453.54         3.97 o
  -5   1   0        109.24        105.16         1.39 o
  -4   1   0        446.73        442.98         3.21 o
  -3   1   0        140.40        141.91         1.29 o
  -2   1   0        219.24        238.30         1.90 o
  -1   1   0       1349.56       1384.39        11.45 o
   0   1   0         52.46         57.69         1.98 o
   1   1   0       1254.18       1320.46        11.18 o
   2   1   0          0.26          3.89         0.20 o
   3   1   0         50.82         36.11         0.48 o
   4   1   0        161.31        167.57         1.68 o
   5   1   0        275.35        270.50         2.32 o
   6   1   0        410.15        394.09         3.41 o
   7   1   0          0.57          1.01         0.51 o
   8   1   0         96.11         97.46         3.30 o
  -8   2   0         19.35         21.09         2.55 o
  -7   2   0         13.06         14.12         0.92 o
  -6   2   0         30.67         32.22         0.92 o
  -5   2   0        139.72        143.39         1.65 o
  -4   2   0        231.74        225.69         1.84 o
  -3   2   0        682.96        673.31         4.96 o
  -2   2   0        190.70        201.66         2.72 o
  -1   2   0       1546.33       1529.90        18.63 o
   0   2   0       1786.85       1804.25        35.33 o
   1   2   0       1178.57       1199.54         9.98 o
   2   2   0       2644.99       2735.57        18.83 o
   3   2   0        178.59        198.21         1.46 o
   4   2   0        488.95        481.15         3.02 o
   5   2   0         45.28         49.51         0.66 o
   6   2   0        144.15        145.65         1.60 o
   7   2   0        117.65        110.24         1.97 o
   8   2   0         29.03         31.98         2.07 o
  -8   3   0          0.08         -0.71         0.99 o
  -7   3   0        114.11        124.15         3.59 o
  -6   3   0         16.35         12.61         2.05 o
  -5   3   0        466.51        465.01         3.85 o
  -4   3   0        558.38        578.17         4.24 o
  -3   3   0        288.29        320.69         2.57 o
  -2   3   0        735.95        724.31         6.47 o
  -1   3   0        406.01        427.66         3.92 o
   1   3   0        325.34        336.26         2.95 o
   2   3   0       1792.85       1917.92        10.97 o
   3   3   0        724.45        712.60         4.07 o
   4   3   0          7.15          9.23         0.32 o
   5   3   0        742.32        713.79         4.65 o
   6   3   0          9.65         12.73         0.53 o
   7   3   0        134.42        137.44         2.17 o
   8   3   0         65.72         65.65         3.45 o
   9   3   0         30.75         32.11         2.74 o
  -8   4   0         24.21         21.38         2.55 o
  -7   4   0          0.04          0.41         0.75 o
  -6   4   0        100.56        103.82         2.90 o
  -5   4   0          8.89          8.61         0.50 o
  -4   4   0        241.42        243.43         2.48 o
  -3   4   0        129.50        137.16         1.36 o
  -2   4   0         74.09         66.29         0.92 o
  -1   4   0       1127.16       1112.86        11.48 o
   0   4   0        469.11        482.74         4.56 o
   1   4   0        948.81        950.44         5.95 o
   2   4   0        194.65        210.44         1.43 o
   3   4   0        226.41        220.67         1.53 o
   4   4   0        489.85        497.83         3.48 o
   5   4   0          0.61          1.68         0.21 o
   6   4   0         63.97         66.99         1.09 o
   7   4   0          1.55          3.27         0.52 o
   8   4   0         34.92         37.09         2.08 o
   9   4   0         19.76         23.50         4.11 o
  -7   5   0         30.23         32.23         1.99 o
  -6   5   0         42.49         37.94         2.69 o
  -5   5   0        115.71        117.00         2.33 o
  -4   5   0          0.41          0.74         0.34 o
  -3   5   0        317.01        315.23         2.93 o
  -2   5   0        211.99        211.47         2.19 o
  -1   5   0        349.04        334.78         3.87 o
   0   5   0        680.83        676.21         7.72 o
   1   5   0        107.46        112.29         1.13 o
   2   5   0        631.17        615.18         3.65 o
   3   5   0        207.63        204.74         1.72 o
   4   5   0        826.80        794.96         5.14 o
   5   5   0         66.36         69.62         1.00 o
   6   5   0        201.84        200.94         2.18 o
   7   5   0        186.34        186.98         2.77 o
   8   5   0         38.72         45.49         2.49 o
  -7   6   0         29.24         26.33         2.55 o
  -6   6   0         54.78         53.66         3.26 o
  -5   6   0         38.02         36.95         2.55 o
  -4   6   0         88.96         88.86         1.83 o
  -3   6   0         12.17         12.21         0.64 o
  -2   6   0        714.54        693.55         6.93 o
  -1   6   0         80.59         83.06         2.07 o
   0   6   0        702.31        707.08         8.24 o
   1   6   0        609.99        599.80         5.16 o
   2   6   0        356.25        357.01         3.09 o
   3   6   0        178.68        182.49         1.75 o
   4   6   0         27.42         27.87         0.66 o
   5   6   0        186.68        186.25         2.24 o
   6   6   0         42.98         45.35         1.12 o
   7   6   0         34.45         38.04         1.63 o
   8   6   0         62.13         60.93         3.85 o
  -6   7   0         44.37         47.00         3.26 o
  -5   7   0         12.04         11.33         1.98 o
  -4   7   0        102.56        104.34         4.25 o
  -3   7   0         29.67         31.15         1.50 o
  -2   7   0          3.76          4.71         0.62 o
  -1   7   0        463.59        471.89         5.76 o
   0   7   0         92.81         90.19         2.30 o
   1   7   0        204.34        202.23         3.20 o
   2   7   0         69.22         69.12         1.96 o
   3   7   0         50.25         51.16         1.28 o
   4   7   0        281.43        275.49         2.97 o
   5   7   0          0.45          1.87         0.50 o
   6   7   0        286.08        292.24         4.41 o
   7   7   0         12.07          8.60         1.73 o
  -5   8   0         58.90         61.87         3.68 o
  -4   8   0          2.71          5.95         1.56 o
  -3   8   0         78.92         85.88         2.54 o
  -2   8   0        106.24        101.25         1.91 o
  -1   8   0         53.32         57.06         2.00 o
   0   8   0        471.45        467.19         7.41 o
   1   8   0         18.64         18.26         1.70 o
   2   8   0        288.92        284.04         5.39 o
   3   8   0         48.36         48.30         3.98 o
   4   8   0        182.68        181.49         3.71 o
   5   8   0        104.25        105.77         3.69 o
   6   8   0          3.15          3.62         0.80 o
   7   8   0         44.91         39.22         4.25 o
  -3   9   0          1.63          3.26         1.13 o
  -2   9   0         80.46         83.80         2.12 o
  -1   9   0         52.57         54.27         1.69 o
   0   9   0         37.93         41.88         1.49 o
   1   9   0        212.00        211.79         6.37 o
   2   9   0          0.36          1.27         1.06 o
   3   9   0        260.11        258.66         5.35 o
   4   9   0          0.59          0.76         0.75 o
   5   9   0         46.01         48.66         2.03 o
   6   9   0         59.33         56.11         2.91 o
  -1  10   0         63.43         68.38         5.95 o
   0  10   0         42.20         40.90         1.60 o
   1  10   0         99.04         97.82         4.32 o
   2  10   0        100.86         93.47         2.84 o
   0 -11   1          6.66          7.50         1.84 o
  -1 -10   1         25.70         23.36         2.27 o
   0 -10   1         84.27         85.07         2.25 o
   1 -10   1          3.79          5.95         1.56 o
   2 -10   1         43.71         47.28         3.11 o
  -5  -9   1          0.20          0.57         1.27 o
  -4  -9   1        149.61        146.84         4.25 o
  -3  -9   1         24.66         24.05         1.59 o
  -2  -9   1        159.02        166.32         4.05 o
  -1  -9   1         66.42         71.35         3.40 o
   0  -9   1         18.31         19.93         1.45 o
   1  -9   1        191.84        186.55         3.37 o
   2  -9   1          1.15          1.30         0.56 o
   3  -9   1        102.25        103.49         4.39 o
   4  -9   1         18.20         21.24         2.69 o
  -6  -8   1         48.23         43.60         4.11 o
  -5  -8   1        209.78        214.09         4.25 o
  -4  -8   1         16.08         16.74         1.30 o
  -3  -8   1        334.48        317.59         5.94 o
  -2  -8   1         12.78         12.73         1.25 o
  -1  -8   1        246.48        244.67         3.86 o
   0  -8   1         50.47         51.46         1.90 o
   1  -8   1         57.73         61.18         2.10 o
   2  -8   1        149.25        146.02         2.77 o
   3  -8   1          4.34          7.78         1.02 o
   4  -8   1         51.64         56.91         3.40 o
   5  -8   1          6.74          9.34         1.98 o
  -7  -7   1        105.74        101.87         7.36 o
  -6  -7   1          0.26          1.03         0.51 o
  -5  -7   1         54.08         56.40         3.38 o
  -4  -7   1         71.15         71.20         1.51 o
  -3  -7   1         24.72         23.29         1.02 o
  -2  -7   1        193.87        196.29         2.86 o
  -1  -7   1         21.99         22.43         1.01 o
   0  -7   1        422.66        436.25         6.75 o
   1  -7   1         44.71         44.88         2.55 o
   2  -7   1         47.68         46.95         1.51 o
   3  -7   1        332.45        322.63         4.74 o
   4  -7   1         15.28         15.01         1.84 o
   5  -7   1         61.62         60.45         3.40 o
   6  -7   1          0.40          0.85         1.27 o
  -8  -6   1         64.37         65.94         3.95 o
  -7  -6   1          5.48          6.05         0.75 o
  -6  -6   1        184.16        176.54         2.84 o
  -5  -6   1          8.34         10.17         0.67 o
  -4  -6   1        171.51        169.47         2.33 o
  -3  -6   1        890.13        887.84         6.95 o
  -2  -6   1        785.76        777.36         6.70 o
  -1  -6   1        649.18        645.32         5.40 o
   0  -6   1         64.58         67.00         1.63 o
   1  -6   1        508.01        501.44         6.28 o
   2  -6   1         77.63         77.55         1.81 o
   3  -6   1        136.92        134.12         3.65 o
   4  -6   1         86.30         84.64         1.56 o
   5  -6   1         46.66         45.87         2.83 o
   6  -6   1         63.37         59.88         3.40 o
   7  -6   1          0.03         -0.99         0.99 o
  -8  -5   1        115.06        131.76         5.45 o
  -7  -5   1         82.77         81.42         1.74 o
  -6  -5   1         16.69         17.58         0.78 o
  -5  -5   1         89.08         89.55         1.34 o
  -4  -5   1         12.75         14.15         0.69 o
  -3  -5   1        350.26        351.89         2.94 o
  -2  -5   1        179.39        181.74         1.93 o
  -1  -5   1        429.33        440.42         3.81 o
   0  -5   1        286.04        278.31         2.65 o
   1  -5   1         15.53         16.79         0.78 o
   2  -5   1        526.55        550.17         5.96 o
   3  -5   1         23.84         25.27         0.82 o
   4  -5   1        119.74        115.59         2.01 o
   5  -5   1        106.51        102.63         2.00 o
   6  -5   1         27.74         28.31         2.41 o
   7  -5   1         34.64         36.95         2.83 o
  -8  -4   1         10.77         11.20         1.74 o
  -7  -4   1         95.35         98.83         2.64 o
  -6  -4   1          6.39          9.01         0.69 o
  -5  -4   1        195.30        199.03         2.47 o
  -4  -4   1        343.98        339.87         2.85 o
  -3  -4   1         72.45         83.07         0.97 o
  -2  -4   1       1583.71       1568.55        10.44 o
  -1  -4   1        633.16        638.82         4.83 o
   0  -4   1       1239.60       1216.16        10.01 o
   1  -4   1         97.44         86.58         1.56 o
   2  -4   1        304.60        319.57         2.98 o
   3  -4   1        291.94        291.82         3.08 o
   4  -4   1          0.39          1.14         0.48 o
   5  -4   1        240.76        245.02         2.99 o
   6  -4   1         24.46         23.59         1.22 o
   7  -4   1         63.70         63.00         3.54 o
   8  -4   1         21.70         22.37         2.69 o
  -9  -3   1          7.49          7.53         1.59 o
  -8  -3   1        112.49        111.90         3.48 o
  -7  -3   1          1.04          1.24         0.60 o
  -6  -3   1        487.84        459.89         4.96 o
  -5  -3   1         37.49         45.64         0.95 o
  -4  -3   1        174.98        184.38         1.79 o
  -3  -3   1        863.96        887.68         6.03 o
  -2  -3   1         22.14         22.12         0.44 o
  -1  -3   1       2446.42       2449.75        25.53 o
   0  -3   1          3.24          7.27         0.92 o
   1  -3   1       1440.54       1460.59        27.04 o
   2  -3   1        545.53        581.97         6.53 o
   3  -3   1        840.81        875.07         7.53 o
   4  -3   1        633.08        619.15         5.07 o
   5  -3   1         19.47         18.94         0.74 o
   6  -3   1        153.48        162.12         2.73 o
   7  -3   1          9.13          7.82         1.56 o
   8  -3   1         26.78         26.19         2.55 o
  -8  -2   1         13.01         17.31         1.65 o
  -7  -2   1        112.17        110.61         2.42 o
  -6  -2   1         27.77         28.07         1.57 o
  -5  -2   1        475.37        466.26         3.98 o
  -4  -2   1        156.86        163.32         1.71 o
  -3  -2   1       1127.58       1219.35         7.91 o
  -2  -2   1        167.87        150.14         1.67 o
  -1  -2   1        264.42        278.17         3.13 o
   0  -2   1        935.65        878.74        11.26 o
   1  -2   1        222.61        245.99        11.04 o
   2  -2   1        834.94        823.87         8.79 o
   3  -2   1        109.83        107.28         1.33 o
   4  -2   1        131.62        127.90         1.39 o
   5  -2   1         85.41         82.87         1.19 o
   6  -2   1          3.37          4.14         0.38 o
   7  -2   1        125.19        122.79         2.38 o
   8  -2   1          3.15          3.75         0.76 o
  -8  -1   1          2.64          3.04         0.68 o
  -7  -1   1        118.43        115.86         2.21 o
  -6  -1   1        205.12        206.59         2.87 o
  -5  -1   1          6.14          6.82         0.46 o
  -4  -1   1        294.13        278.72         2.69 o
  -3  -1   1          0.75          3.57         0.30 o
  -2  -1   1       1058.42       1106.97         9.42 o
  -1  -1   1         69.37         61.91         1.05 o
   0  -1   1        818.41        806.95        12.78 o
   1  -1   1       8468.18       8927.67       129.61 o
   2  -1   1        413.90        447.00         3.42 o
   3  -1   1       1370.78       1390.24         9.40 o
   4  -1   1         55.99         52.64         0.79 o
   5  -1   1        519.34        530.22         4.24 o
   6  -1   1         96.68         95.60         1.43 o
   7  -1   1         47.25         46.22         1.67 o
   8  -1   1         68.57         69.00         3.32 o
  -8   0   1         97.82         93.34         3.25 o
  -7   0   1         17.26         18.03         1.02 o
  -6   0   1        201.98        190.65         4.43 o
  -5   0   1        361.37        352.15         3.37 o
  -4   0   1        423.34        420.29         3.29 o
  -3   0   1       1229.75       1276.05         8.62 o
  -2   0   1         76.75         90.06         0.87 o
  -1   0   1       8918.87       8929.99        73.91 o
   0   0   1        177.64        164.61         1.80 o
   1   0   1         73.92         69.19         1.33 o
   2   0   1       1444.02       1564.88         9.40 o
   3   0   1          6.85          6.30         0.27 o
   4   0   1        289.85        273.80         2.29 o
   5   0   1          3.68          5.06         0.33 o
   6   0   1        285.67        289.12         3.29 o
   7   0   1        104.77        104.68         2.24 o
   8   0   1         28.03         27.34         1.67 o
  -8   1   1          0.36          0.71         0.80 o
  -7   1   1        110.98        108.25         2.27 o
  -6   1   1         11.50         10.82         0.58 o
  -5   1   1         69.62         69.79         1.17 o
  -4   1   1        261.16        255.70         1.76 o
  -3   1   1        136.37        130.66         1.17 o
  -2   1   1        853.82        872.38         5.94 o
  -1   1   1         92.66        104.78         0.90 o
   0   1   1        731.24        753.92         7.39 o
   2   1   1        656.27        687.65         3.39 o
   3   1   1        958.18       1028.68         4.77 o
   4   1   1        592.32        618.66         3.64 o
   5   1   1        495.19        475.85         3.42 o
   6   1   1          4.75          4.87         0.34 o
   7   1   1        136.43        138.29         3.07 o
   8   1   1         11.72         14.18         1.84 o
  -8   2   1         22.99         28.41         1.89 o
  -7   2   1         22.86         23.79         1.28 o
  -6   2   1        101.48        102.57         1.65 o
  -5   2   1         99.22         98.19         1.43 o
  -4   2   1        872.72        876.34         5.64 o
  -3   2   1        446.35        472.10         3.75 o
  -2   2   1       1755.89       1913.77        12.74 o
  -1   2   1       1026.06       1008.09         7.52 o
   0   2   1        316.29        324.08         2.52 o
   1   2   1       3487.76       3569.14        24.58 o
   2   2   1         44.62         63.31         0.67 o
   3   2   1        878.76        926.94         4.68 o
   4   2   1        103.83        106.29         0.86 o
   5   2   1        135.40        140.65         1.26 o
   6   2   1        427.27        404.84         3.22 o
   7   2   1         61.72         61.86         1.41 o
   8   2   1        108.38        112.39         2.90 o
  -8   3   1         51.25         62.01         3.54 o
  -7   3   1         41.53         39.73         2.12 o
  -6   3   1         99.23         99.00         3.75 o
  -5   3   1        273.67        276.67         2.77 o
  -4   3   1         25.79         26.41         0.91 o
  -3   3   1        539.89        540.18         3.53 o
  -2   3   1        455.70        496.81         3.59 o
  -1   3   1        420.06        391.14         3.24 o
   0   3   1       1191.54       1158.39        15.69 o
   1   3   1       2910.86       3147.69        24.40 o
   2   3   1       1796.14       1918.80        10.46 o
   3   3   1          0.10          3.12         0.15 o
   4   3   1        618.65        624.54         3.27 o
   5   3   1        230.90        238.77         1.86 o
   6   3   1         67.03         67.14         1.31 o
   7   3   1        158.14        157.32         2.22 o
   8   3   1         17.22         17.38         1.61 o
   9   3   1         23.27         22.37         3.82 o
  -8   4   1          0.41          1.13         1.13 o
  -7   4   1         54.99         58.46         2.50 o
  -6   4   1         17.36         16.75         1.49 o
  -5   4   1        148.57        146.26         1.99 o
  -4   4   1         74.84         79.97         1.28 o
  -3   4   1         73.50         70.64         0.91 o
  -2   4   1        700.29        729.94         4.82 o
  -1   4   1         18.99         18.80         0.41 o
   0   4   1        529.07        502.43        12.28 o
   1   4   1        743.28        778.62         5.27 o
   2   4   1        432.30        444.98         2.68 o
   3   4   1        617.59        611.29         3.24 o
   4   4   1         29.20         27.87         0.45 o
   5   4   1        175.34        174.35         1.39 o
   6   4   1          3.60          4.50         0.33 o
   7   4   1        201.39        195.65         2.44 o
   8   4   1         58.70         63.82         1.57 o
   9   4   1         86.60         91.85         4.55 o
  -7   5   1          3.51          4.31         1.05 o
  -6   5   1        102.92        112.59         3.34 o
  -5   5   1         26.69         25.91         1.14 o
  -4   5   1        210.93        214.33         2.84 o
  -3   5   1        122.97        128.35         1.77 o
  -2   5   1        259.55        248.86         2.31 o
  -1   5   1        812.86        829.02         5.85 o
   0   5   1          1.33          4.62         0.46 o
   1   5   1       1536.11       1551.68        10.59 o
   2   5   1        187.89        183.02         1.56 o
   3   5   1       1811.88       1764.46         9.51 o
   4   5   1         19.17         21.62         0.52 o
   5   5   1         28.96         31.73         0.67 o
   6   5   1        243.97        233.24         2.59 o
   7   5   1          0.09          0.68         0.32 o
   8   5   1        110.45        105.79         2.21 o
  -7   6   1         32.32         26.19         2.55 o
  -6   6   1          6.93          7.36         1.56 o
  -5   6   1         96.47         94.99         4.11 o
  -4   6   1          1.00          1.30         0.48 o
  -3   6   1        504.37        481.67         4.66 o
  -2   6   1          4.44          5.85         0.38 o
  -1   6   1         86.76         84.06         1.26 o
   0   6   1        865.79        834.37         7.33 o
   1   6   1          5.56          7.14         0.52 o
   2   6   1        487.67        482.07         3.58 o
   3   6   1         31.38         32.11         0.59 o
   4   6   1        158.45        158.83         1.64 o
   5   6   1        167.59        160.35         2.07 o
   6   6   1          5.43          6.03         0.58 o
   7   6   1        216.65        207.45         4.45 o
   8   6   1          0.57          0.52         0.81 o
  -6   7   1         20.42         25.06         2.83 o
  -5   7   1         19.89         13.59         1.98 o
  -4   7   1         97.48        103.35         4.25 o
  -3   7   1          0.01          0.23         0.37 o
  -2   7   1        298.30        292.46         4.00 o
  -1   7   1         70.52         65.19         1.39 o
   0   7   1        156.67        164.60         2.11 o
   1   7   1        357.28        329.35         5.84 o
   2   7   1        160.31        153.11         2.06 o
   3   7   1        449.34        437.10         3.52 o
   4   7   1         12.62         13.60         0.70 o
   5   7   1        339.79        336.53         4.83 o
   6   7   1         31.58         29.72         1.35 o
   7   7   1         20.76         23.23         1.57 o
  -5   8   1         14.87         15.01         2.27 o
  -4   8   1         61.10         67.39         3.68 o
  -3   8   1        113.37        111.70         3.96 o
  -2   8   1         47.05         45.12         1.70 o
  -1   8   1        281.00        272.54         4.27 o
   0   8   1          3.99          4.93         0.62 o
   1   8   1        182.94        185.56         3.74 o
   2   8   1        228.90        218.67         4.45 o
   3   8   1        121.17        118.21         3.90 o
   4   8   1        215.04        212.73         3.27 o
   5   8   1          4.11          5.29         0.74 o
   6   8   1         82.01         80.52         3.29 o
   7   8   1         14.46         19.34         2.01 o
  -3   9   1         56.77         56.63         2.97 o
  -2   9   1         57.26         58.33         2.97 o
  -1   9   1         22.71         21.14         1.35 o
   0   9   1        180.89        179.15         3.16 o
   1   9   1         11.70         11.84         1.19 o
   2   9   1        311.49        324.51         5.64 o
   3   9   1         16.53         15.63         1.45 o
   4   9   1         23.29         23.36         2.41 o
   5   9   1        131.79        129.49         6.59 o
   6   9   1          1.33          1.29         0.92 o
  -1  10   1         61.27         70.22         3.68 o
   0  10   1         48.62         54.28         2.14 o
   1  10   1        194.21        205.41         4.43 o
   2  10   1          0.58          4.19         1.06 o
   3  10   1        120.78        114.96         4.67 o
   0 -10   2          6.67         10.19         1.98 o
   1 -10   2         34.35         37.37         2.83 o
   2 -10   2         35.28         36.24         2.83 o
  -4  -9   2         61.69         68.38         3.54 o
  -3  -9   2         82.05         84.42         2.90 o
  -2  -9   2        141.74        143.86         7.50 o
  -1  -9   2          5.41          5.45         1.00 o
   0  -9   2        264.68        264.45         5.20 o
   1  -9   2          0.80          2.07         0.85 o
   2  -9   2         73.16         76.73         3.68 o
   3  -9   2         35.02         42.05         2.83 o
   4  -9   2          7.21         13.59         2.12 o
  -6  -8   2        124.10        133.64         7.36 o
  -5  -8   2         17.37         17.54         1.15 o
  -4  -8   2        101.79         96.22         2.49 o
  -3  -8   2         15.71         15.69         1.43 o
  -2  -8   2         32.54         32.59         1.70 o
  -1  -8   2         98.31         97.71         2.23 o
   0  -8   2         58.71         55.85         3.82 o
   1  -8   2        162.08        159.93         3.60 o
   2  -8   2          2.83          4.81         1.27 o
   3  -8   2         23.41         25.06         2.27 o
   4  -8   2         60.35         54.22         3.11 o
   5  -8   2         22.10         25.91         2.69 o
  -7  -7   2         18.00         27.04         2.68 o
  -6  -7   2         25.98         27.00         1.43 o
  -5  -7   2         89.40         83.93         2.41 o
  -4  -7   2         22.46         23.98         1.21 o
  -3  -7   2        125.38        130.96         2.39 o
  -2  -7   2         88.59         90.36         3.19 o
  -1  -7   2        675.70        674.98         8.07 o
   0  -7   2        193.61        194.20         4.16 o
   1  -7   2        183.80        183.42         3.70 o
   2  -7   2        309.15        323.13         4.79 o
   3  -7   2          1.65          1.98         1.13 o
   4  -7   2         60.10         64.84         3.26 o
   6  -7   2         40.10         40.35         3.11 o
  -7  -6   2        200.05        213.72         3.60 o
  -6  -6   2         34.75         37.64         1.25 o
  -5  -6   2        178.18        172.49         2.83 o
  -4  -6   2        265.07        259.37         5.57 o
  -3  -6   2        279.00        274.17         4.32 o
  -2  -6   2        266.61        265.25         2.94 o
  -1  -6   2         26.68         29.87         0.83 o
   0  -6   2        460.95        471.96         4.55 o
   1  -6   2        100.76        100.79         2.05 o
   2  -6   2        142.49        138.67         2.55 o
   3  -6   2        138.67        139.99         3.44 o
   4  -6   2          6.86          6.66         0.99 o
   6  -6   2         12.00         15.01         2.12 o
   7  -6   2         39.22         40.35         3.11 o
  -8  -5   2         17.07         15.63         2.97 o
  -7  -5   2          9.43         11.33         0.98 o
  -6  -5   2         42.70         45.99         1.40 o
  -5  -5   2          0.10          0.93         0.41 o
  -4  -5   2        236.66        231.31         3.36 o
  -3  -5   2         87.03         83.76         1.51 o
  -2  -5   2        146.61        146.54         2.00 o
  -1  -5   2        717.01        710.42         6.96 o
   0  -5   2         44.39         46.58         0.90 o
   1  -5   2        927.67        923.71        12.01 o
   2  -5   2         14.59         14.42         1.10 o
   3  -5   2        119.77        118.81         2.96 o
   4  -5   2        141.60        142.02         2.25 o
   5  -5   2         12.23         11.00         1.08 o
   6  -5   2         53.43         63.14         3.40 o
   7  -5   2          0.16          1.13         1.13 o
  -8  -4   2         61.82         54.76         6.80 o
  -7  -4   2         40.11         45.17         2.62 o
  -6  -4   2         66.46         69.33         1.81 o
  -5  -4   2        505.91        492.21         5.37 o
  -4  -4   2         30.20         31.30         1.03 o
  -3  -4   2        663.01        666.44         5.05 o
  -2  -4   2        640.99        651.54         5.63 o
  -1  -4   2        491.34        482.57         3.87 o
   0  -4   2        501.49        468.31         4.81 o
   1  -4   2        327.07        333.95         3.47 o
   2  -4   2        438.61        440.21         4.74 o
   3  -4   2         31.04         36.41         0.88 o
   4  -4   2        605.99        609.69         8.50 o
   5  -4   2        133.85        131.67         2.21 o
   6  -4   2         65.64         61.24         1.90 o
   7  -4   2         67.84         69.65         3.68 o
   8  -4   2          3.55          3.26         1.42 o
  -8  -3   2          8.25         10.32         1.32 o
  -7  -3   2        125.30        119.53         2.51 o
  -6  -3   2         79.86         80.62         2.82 o
  -5  -3   2         70.83         74.99         1.50 o
  -4  -3   2        430.15        416.12         3.69 o
  -3  -3   2          4.25          8.11         0.38 o
  -2  -3   2       1875.30       1870.65        13.67 o
  -1  -3   2         66.46         56.92         0.92 o
   0  -3   2       1376.76       1338.72        13.51 o
   1  -3   2        512.46        497.63        10.64 o
   2  -3   2        203.44        198.33         6.30 o
   3  -3   2        657.84        635.84         6.74 o
   4  -3   2        133.66        131.04         1.63 o
   5  -3   2        159.09        158.99         2.94 o
   6  -3   2         28.29         28.72         1.29 o
   7  -3   2          9.86          9.50         1.20 o
   8  -3   2         17.17         19.11         2.69 o
  -8  -2   2         56.94         60.09         2.34 o
  -7  -2   2         15.89         14.50         1.21 o
  -6  -2   2        270.32        276.10         3.58 o
  -5  -2   2        104.79         98.00         1.63 o
  -4  -2   2        123.51        122.44         1.73 o
  -3  -2   2        134.58        117.15         1.69 o
  -2  -2   2          8.86         12.67         0.37 o
  -1  -2   2       1388.25       1362.70        16.03 o
   0  -2   2        152.65        143.37         1.76 o
   1  -2   2        734.84        735.05         7.92 o
   2  -2   2        304.89        312.61         7.50 o
   3  -2   2        132.23        138.02         2.36 o
   4  -2   2        385.16        392.84         3.85 o
   5  -2   2          0.33          0.83         0.30 o
   6  -2   2        366.94        363.03         3.54 o
   7  -2   2          2.45          2.73         0.78 o
   8  -2   2         53.21         55.15         2.38 o
   9  -2   2         13.45         16.71         2.41 o
  -8  -1   2         16.50         16.83         2.34 o
  -7  -1   2        186.48        180.89         4.78 o
  -6  -1   2          3.48          3.76         0.41 o
  -5  -1   2        369.76        349.89         3.67 o
  -4  -1   2         14.89         12.31         0.47 o
  -3  -1   2        595.38        603.55         5.15 o
  -2  -1   2        670.56        647.95         6.42 o
  -1  -1   2       2260.44       2270.37        38.65 o
   0  -1   2      14241.82      13693.82       342.27 o
   1  -1   2       2404.96       2392.26        42.19 o
   2  -1   2        711.36        687.75        13.45 o
   3  -1   2        155.20        164.35         1.89 o
   4  -1   2        227.33        213.76         2.07 o
   5  -1   2        334.09        336.05         2.93 o
   6  -1   2         34.06         33.84         1.05 o
   7  -1   2        157.05        156.91         3.93 o
   8  -1   2          0.53          1.23         0.58 o
   9  -1   2         32.00         26.19         2.41 o
  -8   0   2         31.30         31.30         1.61 o
  -7   0   2         61.38         60.66         1.75 o
  -6   0   2        258.21        252.57         3.73 o
  -5   0   2        309.10        293.59         3.16 o
  -4   0   2        267.73        276.68         2.34 o
  -3   0   2        161.87        157.70         1.56 o
  -2   0   2        576.80        596.47         5.13 o
  -1   0   2       2545.46       2541.47        32.98 o
   0   0   2        140.34        135.80         1.74 o
   1   0   2       1649.07       1640.28        75.53 o
   2   0   2         66.52         76.87         2.12 o
   3   0   2        137.00        115.48         1.09 o
   4   0   2        147.45        156.88         1.35 o
   5   0   2        527.67        511.56         4.26 o
   6   0   2        340.46        331.73         3.63 o
   7   0   2         20.91         22.02         1.39 o
   8   0   2        108.75        115.38         5.71 o
   9   0   2          0.12         -0.28         0.99 o
  -8   1   2         27.06         28.92         1.95 o
  -7   1   2         19.89         20.61         1.09 o
  -6   1   2         47.43         46.83         1.21 o
  -5   1   2        136.63        131.28         1.77 o
  -4   1   2        266.33        257.50         2.14 o
  -3   1   2        577.05        564.75         4.18 o
  -2   1   2         53.86         63.95         1.07 o
  -1   1   2       2214.00       2339.30        26.82 o
   0   1   2        487.85        480.45         4.07 o
   1   1   2       2585.06       2669.92        27.05 o
   2   1   2       1478.91       1571.85        12.43 o
   3   1   2        458.19        506.40         2.95 o
   4   1   2        399.00        384.31         2.42 o
   5   1   2         24.47         26.47         0.52 o
   6   1   2        179.93        182.28         2.00 o
   7   1   2         80.11         77.87         2.33 o
   8   1   2         39.42         40.21         1.66 o
   9   1   2          5.65          6.65         1.56 o
  -8   2   2          4.54          7.08         1.70 o
  -7   2   2         95.18         96.52         3.04 o
  -6   2   2          6.72          8.57         0.74 o
  -5   2   2        620.55        611.56         5.37 o
  -4   2   2        194.86        201.02         2.50 o
  -3   2   2        566.78        598.11         3.67 o
  -2   2   2        684.11        639.43         5.05 o
  -1   2   2        149.54        171.56         2.54 o
   0   2   2       2517.62       2548.11        18.85 o
   1   2   2         10.03         13.90         0.31 o
   2   2   2       2403.93       2607.00        17.57 o
   3   2   2        424.21        439.09         2.38 o
   4   2   2         94.24         90.21         0.82 o
   5   2   2        647.94        638.70         4.03 o
   6   2   2         11.45         11.86         0.50 o
   7   2   2        198.71        200.64         2.50 o
   8   2   2         30.00         31.22         1.22 o
   9   2   2         64.44         69.23         3.82 o
  -8   3   2         30.55         35.11         2.83 o
  -7   3   2          3.44          3.38         0.80 o
  -6   3   2        165.09        161.18         3.35 o
  -5   3   2          0.29          1.05         0.32 o
  -4   3   2        344.20        347.49         3.15 o
  -3   3   2        123.34        132.76         1.26 o
  -2   3   2        132.75        115.88         1.02 o
  -1   3   2        989.58        969.06         8.43 o
   0   3   2        884.65        920.83         7.16 o
   1   3   2        929.94        969.75         6.86 o
   2   3   2        269.01        300.92         2.15 o
   3   3   2        642.09        659.95         3.68 o
   4   3   2        741.04        743.98         3.78 o
   5   3   2          9.08         11.17         0.33 o
   6   3   2        153.02        152.11         1.61 o
   7   3   2          1.03          2.28         0.33 o
   8   3   2         80.45         80.81         2.28 o
   9   3   2         12.19         14.86         2.12 o
  -8   4   2         27.92         32.28         2.97 o
  -7   4   2         15.10         14.94         1.49 o
  -6   4   2         59.50         59.53         2.35 o
  -5   4   2         78.35         84.39         1.38 o
  -4   4   2         15.99         17.02         0.59 o
  -3   4   2        503.40        510.17         3.88 o
  -2   4   2        132.98        130.22         1.34 o
  -1   4   2        839.04        825.46         7.41 o
   0   4   2        643.57        651.20         4.38 o
   1   4   2        306.95        326.61         2.26 o
   2   4   2        950.18        947.13         5.56 o
   3   4   2         26.91         27.84         0.44 o
   4   4   2       1075.88       1074.94         6.39 o
   5   4   2         14.74         14.42         0.41 o
   6   4   2        263.63        259.47         2.30 o
   7   4   2         76.83         76.32         1.27 o
   8   4   2         84.32         86.80         2.42 o
   9   4   2         52.67         40.63         4.25 o
  -7   5   2         58.71         63.22         3.96 o
  -6   5   2         39.65         38.22         2.69 o
  -5   5   2         90.24         92.13         2.11 o
  -4   5   2         70.85         76.13         1.55 o
  -3   5   2         99.56        100.28         1.49 o
  -2   5   2        919.35        911.78         6.96 o
  -1   5   2          2.58          4.05         0.33 o
   0   5   2        979.49        977.12         6.99 o
   1   5   2        268.38        266.57         2.20 o
   2   5   2        610.01        607.74         3.63 o
   3   5   2        233.96        239.73         1.79 o
   4   5   2         21.03         21.75         0.56 o
   5   5   2        408.99        395.80         3.16 o
   6   5   2         50.01         50.67         1.06 o
   7   5   2         94.73         92.80         1.66 o
   8   5   2         89.59         80.97         2.10 o
  -6   6   2         60.70         60.03         3.54 o
  -5   6   2          2.56          2.55         1.13 o
  -4   6   2        129.76        130.00         2.56 o
  -3   6   2         48.81         51.24         1.25 o
  -2   6   2          1.58          2.19         0.34 o
  -1   6   2       1116.90       1117.16        12.21 o
   0   6   2         52.44         48.46         0.91 o
   1   6   2        457.12        456.53         4.45 o
   2   6   2         86.31         83.27         0.95 o
   3   6   2        219.09        227.30         1.81 o
   4   6   2        433.12        435.77         3.32 o
   5   6   2         47.98         45.53         0.99 o
   6   6   2        366.85        351.19         3.96 o
   7   6   2          0.68          1.65         0.45 o
   8   6   2         70.73         64.89         3.09 o
  -6   7   2         11.10         12.60         2.12 o
  -5   7   2         77.96         82.96         4.11 o
  -4   7   2          0.07          0.00         0.85 o
  -3   7   2        127.02        124.11         2.96 o
  -2   7   2         91.80         85.75         2.25 o
  -1   7   2        225.42        228.67         3.02 o
   0   7   2        468.53        462.22         4.99 o
   1   7   2        136.02        132.55         2.46 o
   2   7   2        298.21        306.03         2.98 o
   3   7   2          9.84         11.61         0.49 o
   4   7   2        329.21        328.89         3.35 o
   5   7   2        117.77        118.22         2.55 o
   6   7   2         10.46         11.67         0.78 o
   7   7   2         65.20         60.82         1.65 o
   8   7   2          2.34          1.98         1.42 o
  -5   8   2         33.41         35.25         2.97 o
  -4   8   2         71.17         75.46         3.82 o
  -3   8   2          0.14         -0.12         0.71 o
  -2   8   2        148.47        145.66         2.72 o
  -1   8   2         54.12         54.78         2.30 o
   0   8   2        150.41        160.59         3.44 o
   1   8   2        358.19        350.48         5.80 o
   2   8   2         34.41         33.80         1.49 o
   3   8   2        358.97        371.14         4.94 o
   4   8   2          7.27          8.89         0.72 o
   5   8   2         83.57         81.73         2.36 o
   6   8   2         77.34         69.56         2.66 o
   7   8   2         45.01         48.41         2.75 o
  -3   9   2         55.86         56.34         2.30 o
  -2   9   2          7.89          4.30         0.85 o
  -1   9   2        113.73        110.28         4.11 o
   0   9   2         33.37         31.51         1.55 o
   1   9   2        249.15        242.15        11.40 o
   2   9   2        140.93        151.86         3.54 o
   3   9   2         25.90         30.58         2.41 o
   4   9   2        185.62        195.00         6.16 o
   5   9   2          0.70          1.10         0.88 o
   6   9   2         80.66         83.92         3.56 o
   0  10   2        141.68        137.72         3.54 o
   1  10   2          2.78          3.12         0.81 o
   2  10   2        158.53        162.31         3.85 o
   3  10   2         42.53         48.98         3.11 o
  -1 -10   3         15.29         21.66         2.41 o
   0 -10   3         23.07         19.68         2.41 o
   1 -10   3         79.51         74.18         3.96 o
  -3  -9   3        119.10        122.72         3.59 o
  -2  -9   3          2.00          1.58         1.06 o
  -1  -9   3        108.61        112.69         3.47 o
   0  -9   3         13.90         15.15         2.12 o
   1  -9   3         39.48         36.88         1.85 o
   2  -9   3         66.66         57.90         3.40 o
   3  -9   3          6.65          7.64         1.70 o
  -6  -8   3          0.01          0.14         1.27 o
  -5  -8   3         20.01         22.06         1.90 o
  -4  -8   3         52.25         54.23         3.82 o
  -3  -8   3         18.27         15.55         1.98 o
  -2  -8   3         80.61         82.12         3.97 o
  -1  -8   3         17.55         17.00         1.71 o
   0  -8   3        193.47        189.69         4.05 o
   1  -8   3          8.47          9.82         1.10 o
   2  -8   3         73.37         65.83         3.26 o
   3  -8   3        119.52        122.74         4.81 o
   4  -8   3         33.22         29.59         2.41 o
   5  -8   3         22.82         23.78         2.69 o
  -6  -7   3         95.36         97.30         3.46 o
  -5  -7   3          2.45          3.12         0.72 o
  -4  -7   3        187.69        195.66         5.17 o
  -3  -7   3        139.51        135.20         5.10 o
  -2  -7   3        754.27        732.45         8.78 o
  -1  -7   3         94.13         96.37         3.33 o
   0  -7   3         61.92         64.28         1.74 o
   1  -7   3        233.02        227.43         4.30 o
   2  -7   3         13.64         15.54         1.35 o
   3  -7   3         92.09         96.91         3.06 o
   4  -7   3         21.06         21.80         1.98 o
   5  -7   3         39.97         49.83         2.97 o
  -7  -6   3         12.19         12.54         1.97 o
  -6  -6   3         11.27         10.99         0.95 o
  -5  -6   3         54.79         54.03         1.83 o
  -4  -6   3          3.17          3.42         0.62 o
  -3  -6   3        225.31        230.83         5.27 o
  -2  -6   3         63.15         64.12         2.15 o
  -1  -6   3        278.53        273.49         4.11 o
   0  -6   3        155.39        155.70         1.89 o
   1  -6   3         26.16         27.38         1.51 o
   2  -6   3        329.23        321.88         5.92 o
   3  -6   3          0.02          1.55         0.64 o
   4  -6   3        126.20        119.04         3.30 o
   7  -6   3         20.19         18.97         2.55 o
  -8  -5   3          8.84          7.79         2.41 o
  -7  -5   3         53.00         51.58         2.62 o
  -6  -5   3          0.21          0.85         0.62 o
  -5  -5   3        112.25        112.68         2.35 o
  -4  -5   3        144.72        146.77         2.89 o
  -3  -5   3        127.52        130.19         1.98 o
  -2  -5   3        729.15        744.68         8.11 o
  -1  -5   3         47.86         51.13         1.17 o
   0  -5   3        641.41        629.68         6.49 o
   1  -5   3         17.19         16.70         0.66 o
   2  -5   3        135.71        129.54         2.85 o
   3  -5   3        132.85        133.47         3.20 o
   4  -5   3          3.21          2.70         0.51 o
   5  -5   3        134.71        137.61         5.80 o
   7  -5   3         41.72         44.03         3.11 o
  -8  -4   3         47.03         49.28         3.82 o
  -7  -4   3         20.57         19.03         1.68 o
  -6  -4   3        296.10        285.85         4.90 o
  -5  -4   3          0.11          0.83         0.42 o
  -4  -4   3        200.89        207.10         2.78 o
  -3  -4   3        469.64        463.85         4.67 o
  -2  -4   3        162.35        162.04         1.98 o
  -1  -4   3        915.79        889.96         7.54 o
   0  -4   3        125.47        136.34         1.66 o
   1  -4   3        745.00        758.04         5.97 o
   2  -4   3         50.51         51.58         1.27 o
   3  -4   3        658.05        658.16         8.08 o
   4  -4   3        254.77        247.59         3.21 o
   5  -4   3          1.91          2.31         0.60 o
   7  -4   3          0.40          0.00         1.13 o
   8  -4   3         23.54         22.51         2.69 o
  -8  -3   3         20.91         18.74         2.30 o
  -7  -3   3         70.27         68.75         2.21 o
  -6  -3   3         48.79         50.76         1.55 o
  -5  -3   3        272.46        263.34         3.36 o
  -4  -3   3         11.72         13.29         0.62 o
  -3  -3   3        642.64        628.56         5.75 o
  -2  -3   3         45.15         36.77         0.95 o
  -1  -3   3        181.32        174.43         2.08 o
   0  -3   3       1011.81        984.72         8.10 o
   1  -3   3         17.18         20.76         0.60 o
   2  -3   3        857.16        874.27        11.16 o
   3  -3   3         91.03         94.32         1.79 o
   4  -3   3         91.05         88.08         1.66 o
   5  -3   3         87.71         86.10         1.72 o
   6  -3   3          1.72          1.47         0.60 o
   7  -3   3         90.23         92.59         4.11 o
   8  -3   3         13.86         13.31         2.27 o
  -8  -2   3          0.27          1.13         1.70 o
  -7  -2   3         85.23         84.77         2.32 o
  -6  -2   3        136.93        135.71         2.21 o
  -5  -2   3         20.38         24.04         0.93 o
  -4  -2   3        304.58        298.59         3.69 o
  -3  -2   3          3.90          6.80         0.50 o
  -2  -2   3        654.33        612.72         7.16 o
  -1  -2   3         38.14         31.64         0.97 o
   0  -2   3       1015.11       1007.18         9.81 o
   1  -2   3       2344.15       2364.00        20.43 o
   2  -2   3       1104.54       1169.27        15.46 o
   3  -2   3        480.07        462.87         7.01 o
   4  -2   3          8.55         10.88         0.61 o
   5  -2   3        340.88        333.48         3.58 o
   6  -2   3         20.67         18.28         0.88 o
   7  -2   3         52.37         55.39         2.24 o
   8  -2   3         38.38         38.08         2.04 o
   9  -2   3          6.51          4.95         1.56 o
  -8  -1   3         89.53         87.62         3.35 o
  -7  -1   3          0.05          0.08         0.44 o
  -6  -1   3        188.06        185.29         2.83 o
  -5  -1   3         85.89         89.13         1.53 o
  -4  -1   3        630.81        646.29         5.82 o
  -3  -1   3        375.15        375.29         3.89 o
  -2  -1   3        443.02        477.61         5.24 o
  -1  -1   3       3424.49       3440.03        58.47 o
   0  -1   3         33.03         30.04         1.56 o
   1  -1   3        263.90        223.11         2.47 o
   2  -1   3       1213.35       1294.97        15.66 o
   3  -1   3         71.69         67.17         2.83 o
   4  -1   3        317.96        298.28         3.62 o
   5  -1   3          0.34          1.19         0.27 o
   6  -1   3        313.83        311.49         3.84 o
   7  -1   3         36.94         35.75         1.83 o
   8  -1   3         64.84         60.35         2.54 o
   9  -1   3         31.61         35.82         2.83 o
  -8   0   3          5.01          4.64         1.10 o
  -7   0   3         76.67         73.64         2.29 o
  -6   0   3          9.87         10.38         0.81 o
  -5   0   3         87.25         86.12         1.61 o
  -4   0   3        336.13        327.06         3.31 o
  -3   0   3        344.72        336.11         3.20 o
  -2   0   3        890.47        900.09        10.52 o
  -1   0   3         50.35         47.80         3.82 o
   0   0   3       1117.16       1094.48        11.31 o
   1   0   3        321.80        348.60         4.53 o
   2   0   3       1116.19       1148.57        13.76 o
   3   0   3        246.94        253.17         3.79 o
   4   0   3        770.78        773.30         5.90 o
   5   0   3        296.91        277.84         2.68 o
   6   0   3          0.92          1.12         0.32 o
   7   0   3        144.85        141.92         7.15 o
   8   0   3         11.43         12.76         1.56 o
   9   0   3          6.56          5.95         1.56 o
  -8   1   3         13.26         11.61         1.98 o
  -7   1   3         28.45         27.46         1.22 o
  -6   1   3         42.19         39.25         1.33 o
  -5   1   3        144.71        144.63         1.94 o
  -4   1   3        649.99        637.22         5.01 o
  -3   1   3         34.57         38.23         0.66 o
  -2   1   3       1636.37       1748.84        13.13 o
  -1   1   3        111.09         81.86         4.16 o
   0   1   3        613.13        555.61         7.36 o
   1   1   3       2195.25       2204.47        27.03 o
   2   1   3        186.24        192.79         2.15 o
   3   1   3        709.94        745.76         6.42 o
   4   1   3         63.93         67.01         0.78 o
   5   1   3        185.26        188.37         1.71 o
   6   1   3        211.96        209.23         2.25 o
   7   1   3        112.85        104.06         2.21 o
   8   1   3         40.23         42.55         3.59 o
   9   1   3         13.73         14.86         2.12 o
  -8   2   3         58.63         60.73         3.68 o
  -7   2   3          5.72          5.88         0.85 o
  -6   2   3        161.16        153.74         3.21 o
  -5   2   3        189.71        184.70         2.18 o
  -4   2   3         96.78         92.19         1.44 o
  -3   2   3        714.76        693.24         4.70 o
  -2   2   3        250.95        268.83         2.33 o
  -1   2   3        883.53        857.80         5.69 o
   0   2   3        308.59        306.30         4.09 o
   1   2   3       3558.65       3821.86        25.95 o
   2   2   3        629.90        642.22         5.98 o
   3   2   3         48.21         49.99         0.88 o
   4   2   3        730.54        735.86         4.18 o
   5   2   3        114.97        120.32         1.03 o
   6   2   3        231.54        227.08         2.05 o
   7   2   3        146.75        140.17         2.47 o
   8   2   3         49.03         47.66         1.41 o
   9   2   3         39.91         42.61         2.97 o
  -8   3   3          0.12          0.42         1.13 o
  -7   3   3         74.15         74.87         2.84 o
  -6   3   3          5.49          5.03         0.90 o
  -5   3   3        147.39        144.92         2.30 o
  -4   3   3         38.65         44.06         1.09 o
  -3   3   3        107.61        104.10         1.44 o
  -2   3   3        768.76        772.73         5.35 o
  -1   3   3          0.05          1.52         0.24 o
   0   3   3       1240.86       1242.31         8.40 o
   1   3   3        711.41        763.37         5.07 o
   2   3   3       1073.16       1118.24        11.45 o
   3   3   3        814.10        805.07         5.16 o
   4   3   3          7.01          7.66         0.29 o
   5   3   3        268.02        264.39         1.92 o
   6   3   3          6.04          6.28         0.37 o
   7   3   3        218.74        213.68         2.62 o
   8   3   3          7.81          9.04         0.88 o
   9   3   3         88.39         93.86         4.53 o
  -7   4   3         13.07         12.35         1.84 o
  -6   4   3        107.29        108.62         3.24 o
  -5   4   3          2.32          1.81         0.51 o
  -4   4   3        320.70        308.85         3.75 o
  -3   4   3         42.99         49.77         1.07 o
  -2   4   3        483.44        459.11         4.57 o
  -1   4   3        722.42        731.73         5.48 o
   0   4   3         88.20         96.33         1.03 o
   1   4   3       1449.73       1483.92         9.15 o
   2   4   3         28.20         32.51         0.45 o
   3   4   3       1419.72       1422.12         8.33 o
   4   4   3         20.52         18.66         0.47 o
   5   4   3         17.29         19.53         0.46 o
   6   4   3        280.74        271.63         2.32 o
   7   4   3         14.73         13.41         0.65 o
   8   4   3        150.80        152.61         3.12 o
   9   4   3         12.57         13.55         1.70 o
  -7   5   3         31.38         27.75         2.55 o
  -6   5   3         24.49         21.38         2.12 o
  -5   5   3         85.55         88.03         2.54 o
  -4   5   3         35.82         32.96         2.83 o
  -3   5   3        444.29        435.41         4.13 o
  -2   5   3          3.42          2.64         0.36 o
  -1   5   3        127.83        131.47         1.77 o
   0   5   3       1382.89       1343.74        10.86 o
   1   5   3         59.65         67.20         0.91 o
   2   5   3        869.63        870.36         5.14 o
   3   5   3          1.79          3.27         0.24 o
   4   5   3        410.49        414.11         3.32 o
   5   5   3        243.83        238.73         2.07 o
   6   5   3         81.31         77.34         1.15 o
   7   5   3        247.65        246.22         3.00 o
   8   5   3         35.73         39.69         2.60 o
  -6   6   3         19.14         22.65         2.55 o
  -5   6   3         52.95         49.55         3.11 o
  -4   6   3        125.90        128.81         2.58 o
  -3   6   3         22.25         21.16         0.77 o
  -2   6   3        457.00        461.41         5.57 o
  -1   6   3         43.40         41.64         1.07 o
   0   6   3        337.99        333.35         3.37 o
   1   6   3        301.25        293.47         2.89 o
   2   6   3        414.46        401.40         3.02 o
   3   6   3        282.47        293.18         2.45 o
   4   6   3         93.78         88.21         1.33 o
   5   6   3        323.75        324.44         3.66 o
   6   6   3         18.95         20.02         0.82 o
   7   6   3         31.89         30.72         1.16 o
   8   6   3         34.12         39.21         2.40 o
  -6   7   3         34.90         30.01         2.83 o
  -5   7   3          7.34          8.35         1.84 o
  -4   7   3        107.05        112.12         4.53 o
  -3   7   3         64.06         63.66         1.71 o
  -2   7   3        129.69        131.14         2.50 o
  -1   7   3        255.82        255.82         3.32 o
   0   7   3          0.90          1.26         0.40 o
   1   7   3        341.12        345.89         4.13 o
   2   7   3        206.21        197.54         2.08 o
   3   7   3        327.77        313.10         3.03 o
   4   7   3        220.62        227.78         2.50 o
   5   7   3         24.25         25.61         1.11 o
   6   7   3        106.65        104.80         2.43 o
   7   7   3          3.64          5.58         0.87 o
   8   7   3         96.02         93.44         5.38 o
  -5   8   3         58.72         66.96         3.96 o
  -3   8   3        119.91        122.32         3.18 o
  -2   8   3         45.40         43.48         1.89 o
  -1   8   3         77.82         76.06         3.06 o
   0   8   3        291.40        285.14         5.09 o
   1   8   3          0.16          0.91         0.46 o
   2   8   3        465.43        472.08         5.95 o
   3   8   3          3.44          4.32         0.60 o
   4   8   3         75.93         63.84         1.75 o
   5   8   3        191.97        196.52         3.41 o
   6   8   3         35.01         30.67         1.85 o
   7   8   3        124.08        120.08         6.70 o
  -3   9   3          0.52          0.59         0.78 o
  -2   9   3         64.65         75.25         4.46 o
  -1   9   3         59.41         59.12         2.24 o
   0   9   3        170.38        182.54         3.99 o
   1   9   3        244.68        240.50         3.89 o
   2   9   3         28.25         32.31         1.34 o
   3   9   3        177.54        181.07         5.80 o
   5   9   3        116.27        114.39         4.94 o
   6   9   3         37.12         37.16         2.41 o
   1  10   3        172.32        182.16         3.45 o
   2  10   3         40.41         35.39         2.57 o
   3  10   3         13.32         13.02         1.98 o
  -1 -10   4         20.74         18.40         2.41 o
   0 -10   4         85.76         81.69         4.11 o
  -2  -9   4         25.59         30.01         2.83 o
  -1  -9   4         51.42         51.93         3.19 o
   0  -9   4         36.51         36.84         2.41 o
   1  -9   4         60.30         58.61         3.26 o
   2  -9   4          1.66          2.12         1.27 o
   3  -9   4         19.86         17.13         2.41 o
  -4  -8   4         19.85         21.38         2.83 o
  -3  -8   4         58.08         63.63         2.54 o
  -2  -8   4          2.37          3.45         1.06 o
  -1  -8   4        396.12        390.00         5.63 o
   0  -8   4          6.89          8.30         0.89 o
   1  -8   4        122.68        118.42         3.15 o
   2  -8   4         80.91         86.50         3.82 o
   3  -8   4          7.13          6.37         1.70 o
   4  -8   4         27.61         35.96         2.69 o
   5  -8   4          1.30          1.42         1.42 o
  -5  -7   4        106.69         97.68         4.95 o
  -4  -7   4         32.98         30.15         2.83 o
  -3  -7   4        171.12        168.47         6.09 o
  -2  -7   4         92.00         92.45         4.25 o
  -1  -7   4          4.74          6.15         0.78 o
   0  -7   4        272.14        282.03         4.30 o
   1  -7   4         23.33         26.86         1.45 o
   2  -7   4         72.71         72.61         5.45 o
   3  -7   4         48.64         47.14         2.69 o
   4  -7   4         18.56         22.65         2.12 o
  -7  -6   4          8.35          4.11         1.98 o
  -6  -6   4         56.45         62.62         2.29 o
  -5  -6   4          0.01          0.32         0.55 o
  -4  -6   4        127.72        115.24         4.81 o
  -3  -6   4         33.67         37.23         2.69 o
  -2  -6   4        115.85        118.64         4.53 o
  -1  -6   4        327.21        326.52         5.80 o
   0  -6   4          8.85         10.42         0.72 o
   1  -6   4        449.21        432.83        10.19 o
   2  -6   4          1.52          0.99         0.60 o
   3  -6   4         84.42         82.33         2.65 o
   4  -6   4         68.88         67.67         3.26 o
  -7  -5   4          2.56          5.95         2.27 o
  -6  -5   4         77.84         77.06         4.88 o
  -5  -5   4        179.69        170.13         6.70 o
  -4  -5   4        101.94         91.23         3.30 o
  -3  -5   4        325.97        327.17         8.78 o
  -2  -5   4        131.69        134.91         2.64 o
  -1  -5   4        345.23        339.17         3.53 o
   0  -5   4        123.32        118.32         2.40 o
   1  -5   4        165.86        174.63         2.61 o
   2  -5   4        164.59        177.64         3.64 o
   3  -5   4          1.97          1.56         0.85 o
   4  -5   4        308.43        300.91         4.67 o
  -7  -4   4         97.87        104.30         4.08 o
  -6  -4   4         27.18         28.33         1.62 o
  -5  -4   4         87.71         91.77         2.72 o
  -4  -4   4        252.03        229.57         6.25 o
  -3  -4   4         25.88         21.88         1.25 o
  -2  -4   4        745.88        735.34         7.07 o
  -1  -4   4         24.76         27.87         0.80 o
   0  -4   4        599.99        591.93         5.32 o
   1  -4   4        148.55        142.16         3.00 o
   2  -4   4        195.07        205.63         2.70 o
   3  -4   4        489.16        489.13         6.12 o
   4  -4   4         21.50         23.03         3.33 o
   5  -4   4        167.19        153.59         3.97 o
  -8  -3   4         25.41         30.72         3.82 o
  -7  -3   4         19.75         23.19         2.07 o
  -6  -3   4        124.71        130.20         2.92 o
  -5  -3   4         38.20         33.49         1.55 o
  -4  -3   4        111.23        105.67         2.90 o
  -3  -3   4        179.38        169.32         2.66 o
  -2  -3   4         14.81         12.29         0.80 o
  -1  -3   4       1072.64       1086.98         9.74 o
   0  -3   4          5.97          6.92         0.42 o
   1  -3   4        635.78        609.80         6.89 o
   2  -3   4        195.36        190.90         2.91 o
   3  -3   4        159.00        157.24         2.57 o
   4  -3   4        171.11        167.90         5.10 o
   5  -3   4         23.33         20.57         1.04 o
   6  -3   4        153.91        144.91         3.93 o
  -8  -2   4         29.77         28.17         4.11 o
  -7  -2   4        113.00        116.76         3.20 o
  -6  -2   4         24.75         27.84         1.16 o
  -5  -2   4        194.11        190.60         2.94 o
  -4  -2   4          3.01          4.34         0.43 o
  -3  -2   4        394.27        389.12         4.96 o
  -2  -2   4         67.79         64.80         1.32 o
  -1  -2   4       1450.52       1426.38        16.87 o
   0  -2   4       1771.51       1835.35        17.59 o
   1  -2   4       1268.03       1299.88        14.93 o
   2  -2   4         86.30         71.72         1.38 o
   3  -2   4         84.48        101.03         2.35 o
   4  -2   4        249.86        251.62         4.60 o
   5  -2   4        149.78        142.96         2.68 o
   6  -2   4         58.09         60.82         1.84 o
   7  -2   4         88.67         85.08         3.82 o
   8  -2   4          4.05          3.11         1.42 o
  -8  -1   4          6.48          9.27         3.75 o
  -7  -1   4         67.80         70.74         2.69 o
  -6  -1   4         64.30         63.97         1.78 o
  -5  -1   4        276.64        282.55         4.09 o
  -4  -1   4        101.04        107.38         1.69 o
  -3  -1   4         62.54         56.67         1.08 o
  -2  -1   4       1187.53       1177.58        11.67 o
  -1  -1   4       1122.57       1222.61        21.94 o
   0  -1   4        724.25        654.08         8.10 o
   1  -1   4       1172.44       1165.93        13.42 o
   2  -1   4          0.81          4.39         0.43 o
   3  -1   4        352.76        332.56         4.53 o
   4  -1   4         34.09         40.17         1.59 o
   5  -1   4        590.91        572.06         6.11 o
   6  -1   4        118.48        118.03         2.06 o
   7  -1   4         70.46         74.61         3.54 o
   8  -1   4         74.49         75.91         2.92 o
   9  -1   4          1.16          0.71         0.99 o
  -8   0   4         37.42         37.94         3.11 o
  -7   0   4         11.48         13.13         1.03 o
  -6   0   4         85.35         81.79         2.03 o
  -5   0   4         85.23         81.84         1.65 o
  -4   0   4        267.35        266.82         2.95 o
  -3   0   4        358.70        358.89         3.85 o
  -2   0   4          0.14          2.44         0.25 o
  -1   0   4       1309.23       1345.04        17.07 o
   0   0   4          2.81          2.94         0.44 o
   1   0   4       1496.39       1417.93        21.84 o
   2   0   4        315.29        300.42         5.03 o
   3   0   4        439.77        446.82         9.68 o
   4   0   4        277.98        264.56         2.71 o
   5   0   4         12.43         13.92         1.06 o
   6   0   4        173.40        181.41         2.45 o
   7   0   4         43.60         45.18         2.21 o
   8   0   4         29.92         30.70         2.48 o
   9   0   4          0.34          0.14         0.99 o
  -7   1   4         44.02         45.44         3.26 o
  -6   1   4         44.88         41.85         1.43 o
  -5   1   4        401.94        404.41         4.00 o
  -4   1   4         15.71         15.42         0.71 o
  -3   1   4        480.88        512.39         4.16 o
  -2   1   4        405.82        380.69         3.69 o
  -1   1   4          0.40          4.26         0.85 o
   0   1   4       1835.66       1800.88        22.47 o
   2   1   4       1516.29       1210.59       177.81 o
   3   1   4        125.26        122.72         1.71 o
   4   1   4        170.02        170.01         1.67 o
   5   1   4        352.20        353.87         3.02 o
   6   1   4         59.67         61.94         1.19 o
   7   1   4        153.80        151.13         2.82 o
   8   1   4          1.37          1.56         0.80 o
   9   1   4         82.86         81.40         4.11 o
  -7   2   4         24.09         21.66         2.55 o
  -6   2   4        171.18        171.79         4.19 o
  -5   2   4         14.56         14.49         0.65 o
  -4   2   4        353.84        352.73         3.37 o
  -3   2   4         67.40         70.30         1.08 o
  -2   2   4        254.95        247.01         2.34 o
  -1   2   4        651.46        664.90         8.70 o
   0   2   4        957.63        974.26         9.89 o
   1   2   4        910.79        941.61        67.32 o
   2   2   4        103.91        119.17         1.85 o
   3   2   4       1254.89       1284.74        12.37 o
   4   2   4        505.94        510.35         3.74 o
   5   2   4        115.89        119.96         1.27 o
   6   2   4        208.98        202.53         2.20 o
   7   2   4         17.72         17.71         0.83 o
   8   2   4        112.27        105.74         2.37 o
   9   2   4          1.29          3.11         1.27 o
  -7   3   4          6.60          8.41         1.25 o
  -6   3   4         52.10         51.07         1.74 o
  -5   3   4         46.19         49.05         1.52 o
  -4   3   4         34.75         40.73         1.61 o
  -3   3   4        509.73        480.85         4.13 o
  -2   3   4         11.02         12.54         0.56 o
  -1   3   4       1050.54        991.41        10.27 o
   0   3   4        312.27        314.97         3.37 o
   1   3   4        479.13        492.87         4.35 o
   2   3   4        816.71        808.72         6.83 o
   3   3   4         13.84         16.29         0.74 o
   4   3   4        610.68        623.88         3.89 o
   5   3   4        124.30        120.80         1.20 o
   6   3   4        107.69        113.78         1.42 o
   7   3   4         23.54         21.45         0.81 o
   8   3   4         81.66         82.52         2.15 o
   9   3   4         37.23         39.47         2.08 o
  -7   4   4         65.71         66.26         3.68 o
  -6   4   4         10.71         11.75         1.35 o
  -5   4   4        117.97        114.87         2.88 o
  -4   4   4         25.97         27.60         1.06 o
  -3   4   4        190.29        191.39         2.93 o
  -2   4   4        658.30        619.52         8.58 o
  -1   4   4         98.10         92.90         1.16 o
   0   4   4        619.07        605.89         4.48 o
   1   4   4         81.71         79.93         1.08 o
   2   4   4        630.26        627.68         4.96 o
   3   4   4        272.14        276.25         2.97 o
   4   4   4          3.18          5.53         0.32 o
   5   4   4        669.32        667.62         4.10 o
   6   4   4          7.28          8.35         0.47 o
   7   4   4        200.28        201.99         2.90 o
   8   4   4         64.39         63.75         1.72 o
   9   4   4         44.29         38.96         2.06 o
  -6   5   4         55.97         58.75         3.40 o
  -5   5   4          0.19          0.28         0.85 o
  -4   5   4        148.59        143.66         3.75 o
  -3   5   4         60.41         62.30         1.57 o
  -2   5   4         88.29         86.69         1.54 o
  -1   5   4       1580.53       1513.85        14.99 o
   0   5   4         16.55         19.31         0.65 o
   1   5   4        681.20        670.46         5.50 o
   2   5   4         24.80         22.26         0.54 o
   3   5   4        481.42        495.23         4.45 o
   4   5   4        309.11        306.59         2.69 o
   5   5   4        182.26        179.72         1.79 o
   6   5   4        255.63        253.88         2.40 o
   7   5   4         20.14         21.20         1.10 o
   8   5   4         68.31         68.90         2.59 o
  -6   6   4         28.38         36.24         2.97 o
  -5   6   4         66.78         70.93         3.68 o
  -4   6   4          4.42          3.40         1.13 o
  -3   6   4        148.19        146.16         2.31 o
  -2   6   4         45.82         46.90         1.72 o
  -1   6   4        376.25        377.60         4.75 o
   0   6   4        256.72        255.02         3.16 o
   1   6   4        212.11        207.89         2.55 o
   2   6   4        203.65        228.47         1.90 o
   3   6   4          0.15          2.54         0.32 o
   4   6   4        453.51        447.73         3.65 o
   5   6   4        108.56        109.57         1.67 o
   6   6   4         29.48         28.49         1.03 o
   7   6   4         77.20         81.53         2.21 o
   8   6   4         11.86         10.19         1.80 o
  -5   7   4         61.46         61.87         3.54 o
  -4   7   4         58.50         53.23         3.11 o
  -3   7   4          5.52          5.18         0.88 o
  -2   7   4        223.17        227.10         3.56 o
  -1   7   4         20.22         22.58         0.95 o
   0   7   4        366.04        377.26         5.26 o
   1   7   4        357.47        340.72         6.48 o
   2   7   4        158.49        155.83         2.02 o
   3   7   4        345.78        353.53         4.14 o
   4   7   4         37.86         41.28         1.12 o
   5   7   4        118.64        112.93         2.38 o
   6   7   4         66.66         66.75         1.98 o
   7   7   4        115.13        113.01         3.34 o
   8   7   4         43.29         33.69         3.54 o
  -5   8   4          4.58          5.10         1.70 o
  -3   8   4         46.24         42.38         2.27 o
  -2   8   4         23.47         23.09         1.63 o
  -1   8   4        161.21        166.49         4.40 o
   0   8   4          9.93         12.95         1.19 o
   1   8   4        451.46        475.90         7.43 o
   2   8   4        104.80        105.91         2.91 o
   3   8   4        111.46        114.35         2.71 o
   4   8   4        195.01        203.53         4.66 o
   5   8   4         28.27         32.26         1.75 o
   6   8   4        144.60        142.21         4.59 o
   7   8   4         15.26         15.14         3.54 o
  -2   9   4         57.43         60.10         2.41 o
  -1   9   4         81.45         84.64         3.04 o
   0   9   4        155.88        146.53         3.59 o
   1   9   4          2.62          4.70         1.13 o
   2   9   4        234.75        243.46         3.94 o
   5   9   4         18.81         15.86         2.27 o
   6   9   4         41.38         47.89         2.75 o
   2  10   4          6.52         10.89         1.25 o
  -2  -9   5         31.09         42.19         3.11 o
  -1  -9   5         13.85         17.55         2.27 o
   0  -9   5         79.20         77.58         3.82 o
   1  -9   5          0.02          0.14         1.27 o
   2  -9   5         46.40         49.27         3.26 o
  -3  -8   5          0.50         -0.42         1.27 o
  -2  -8   5        321.53        298.73         6.08 o
  -1  -8   5          0.64          1.45         0.85 o
   0  -8   5         21.77         24.94         1.60 o
   1  -8   5        101.38         98.67         4.25 o
   2  -8   5          0.50          2.41         1.27 o
   3  -8   5         45.25         39.92         2.83 o
   4  -8   5          2.72          6.23         1.70 o
  -4  -7   5          6.86          4.81         1.70 o
  -3  -7   5        149.46        152.05         5.95 o
  -2  -7   5          9.14         12.18         2.12 o
  -1  -7   5        167.13        160.54         5.66 o
   0  -7   5         54.16         54.46         2.10 o
   1  -7   5         35.37         36.92         3.82 o
   2  -7   5        136.75        124.30         4.53 o
   3  -7   5         15.87         13.31         1.98 o
   4  -7   5         76.01         78.85         3.82 o
  -6  -6   5          1.95          1.70         1.84 o
  -5  -6   5         52.36         48.56         3.54 o
  -4  -6   5         43.83         42.61         3.11 o
  -3  -6   5        114.05        107.17         4.67 o
  -2  -6   5        240.02        247.75         7.36 o
  -1  -6   5          0.33          0.57         0.99 o
   0  -6   5        259.80        244.35         6.80 o
   1  -6   5          1.83          2.15         0.75 o
   2  -6   5         56.44         60.47         3.96 o
   3  -6   5         60.48         58.75         2.97 o
   4  -6   5          5.59          5.24         1.42 o
  -7  -5   5         33.54         31.15         3.82 o
  -6  -5   5        102.07        103.02         3.23 o
  -5  -5   5         12.20         11.29         1.67 o
  -4  -5   5        129.47        120.08         3.94 o
  -3  -5   5        154.10        150.49         5.38 o
  -2  -5   5        169.19        161.74         2.73 o
  -1  -5   5        213.21        211.78         4.23 o
   0  -5   5        133.80        138.36         4.74 o
   1  -5   5        235.27        235.15         6.51 o
   2  -5   5          0.56          1.34         0.85 o
   3  -5   5        313.01        296.23         5.34 o
   4  -5   5         56.54         53.66         3.40 o
  -7  -4   5         27.59         30.01         3.82 o
  -6  -4   5         47.83         45.88         4.25 o
  -5  -4   5        116.57        116.13         3.21 o
  -4  -4   5          0.17          0.47         1.42 o
  -3  -4   5        286.69        286.15         5.55 o
  -2  -4   5          6.70          8.49         0.65 o
  -1  -4   5        171.29        165.40         2.63 o
   0  -4   5        544.78        556.14         6.72 o
   1  -4   5         46.06         49.59         2.01 o
   2  -4   5        607.29        596.68         6.31 o
   3  -4   5         27.66         31.37         1.52 o
   4  -4   5         91.80         93.70         3.40 o
   5  -4   5         53.29         53.80         2.34 o
  -7  -3   5         54.52         60.79         2.72 o
  -6  -3   5         69.78         68.65         2.45 o
  -5  -3   5         52.18         56.35         1.76 o
  -4  -3   5        186.89        182.68         3.20 o
  -3  -3   5         31.50         32.15         1.30 o
  -2  -3   5        346.30        313.17         5.12 o
  -1  -3   5          2.41          3.09         0.63 o
   0  -3   5        561.67        550.02         6.36 o
   1  -3   5        376.97        388.79         4.41 o
   2  -3   5        640.60        642.81        17.06 o
   3  -3   5         41.18         42.50         1.28 o
   4  -3   5         17.27         16.11         1.15 o
   5  -3   5        133.66        125.39         3.49 o
  -8  -2   5         49.14         52.10         3.82 o
  -7  -2   5          4.90          3.28         1.31 o
  -6  -2   5         84.07         90.91         2.39 o
  -5  -2   5          2.25          4.08         0.64 o
  -4  -2   5        378.48        384.97         5.28 o
  -3  -2   5         24.29         23.21         1.19 o
  -2  -2   5        341.40        343.32         5.72 o
  -1  -2   5       1057.34       1009.93        11.54 o
   0  -2   5          0.06          0.83         0.32 o
   1  -2   5        437.03        400.90         4.79 o
   2  -2   5        537.72        535.06         6.52 o
   3  -2   5        224.58        225.10         3.65 o
   4  -2   5        199.03        196.42         4.00 o
   5  -2   5         18.45         18.15         1.25 o
   6  -2   5        215.75        209.81         6.65 o
   7  -2   5          1.03          1.98         1.13 o
   8  -2   5         59.73         64.56         3.54 o
  -8  -1   5          8.91          6.55         1.49 o
  -7  -1   5         45.38         48.48         2.92 o
  -6  -1   5         11.56         12.13         1.00 o
  -5  -1   5        128.04        136.09         2.43 o
  -4  -1   5        165.05        155.19         2.22 o
  -3  -1   5        660.81        662.28         7.31 o
  -2  -1   5        461.37        469.96         5.38 o
  -1  -1   5        156.86        147.23         4.95 o
   0  -1   5        820.88        771.88        14.06 o
   1  -1   5          6.79          9.94         0.67 o
   2  -1   5        770.78        736.30         9.51 o
   3  -1   5         10.77         12.27         0.62 o
   4  -1   5        523.07        518.42         7.00 o
   5  -1   5        119.29        125.48         3.36 o
   6  -1   5         11.19         13.45         1.70 o
   7  -1   5        128.30        130.25         4.95 o
   8  -1   5          4.66          5.24         1.56 o
  -8   0   5          4.48          4.51         1.28 o
  -7   0   5         22.35         29.31         2.55 o
  -6   0   5         12.93         14.28         1.45 o
  -5   0   5        106.41        107.92         2.24 o
  -4   0   5        287.91        286.33         3.95 o
  -3   0   5          9.44         12.50         0.82 o
  -2   0   5        677.40        675.95         7.41 o
  -1   0   5          1.91          2.04         0.43 o
   0   0   5        330.15        305.09         8.35 o
   1   0   5        841.68        794.14        11.55 o
   2   0   5        264.04        251.73         3.41 o
   3   0   5        479.12        475.90         6.17 o
   4   0   5         23.52         24.59         0.99 o
   5   0   5        160.10        171.17         4.11 o
   6   0   5         76.08         77.65         2.76 o
   7   0   5         74.44         72.77         3.54 o
   8   0   5          4.85          5.78         1.09 o
  -7   1   5          2.17          2.28         0.88 o
  -6   1   5        138.15        125.43         5.24 o
  -5   1   5         81.31         82.70         2.40 o
  -4   1   5        169.93        173.35         3.19 o
  -3   1   5        537.55        554.72         6.18 o
  -2   1   5         10.21         13.84         0.76 o
  -1   1   5        845.44        809.37         9.65 o
   0   1   5         16.89         17.98         3.04 o
   1   1   5       1683.54       1697.29        37.09 o
   2   1   5        140.33        123.88         8.44 o
   3   1   5         63.02         56.28         1.13 o
   4   1   5        584.55        579.51         5.10 o
   5   1   5          5.43          5.99         0.51 o
   6   1   5        314.23        312.56         3.93 o
   7   1   5         45.69         53.87         2.02 o
   8   1   5         96.05         92.85         3.22 o
  -7   2   5         69.71         73.48         4.39 o
  -6   2   5          0.00          1.27         1.13 o
  -5   2   5        116.26        111.97         2.43 o
  -4   2   5         22.59         23.40         1.06 o
  -3   2   5        115.78        122.23         1.99 o
  -2   2   5        543.67        546.06         5.59 o
  -1   2   5        105.03        108.61         1.64 o
   0   2   5       1387.78       1378.58        17.67 o
   1   2   5        104.82        112.67         1.86 o
   2   2   5       1419.27       1412.25        13.80 o
   3   2   5        479.21        453.93         4.58 o
   4   2   5         17.73         18.76         0.61 o
   5   2   5        263.82        266.24         2.30 o
   6   2   5         33.20         31.32         0.98 o
   7   2   5        128.69        129.37         2.28 o
   8   2   5          0.04         -0.09         0.49 o
  -6   3   5         72.55         72.31         2.75 o
  -5   3   5          6.07          7.58         0.98 o
  -4   3   5        285.75        260.54         2.84 o
  -3   3   5          0.11          0.73         0.33 o
  -2   3   5        462.99        457.31         4.87 o
  -1   3   5        363.34        356.54         3.91 o
   0   3   5        186.91        190.93         2.71 o
   1   3   5        685.64        703.88        10.82 o
   2   3   5        122.15        130.11         2.04 o
   3   3   5        499.57        496.04         4.20 o
   4   3   5         27.19         27.03         0.64 o
   5   3   5         10.86         12.06         0.55 o
   6   3   5        276.10        271.97         2.89 o
   7   3   5         64.53         63.01         1.37 o
   8   3   5        142.54        141.97         3.31 o
   9   3   5          2.22          4.39         2.12 o
  -6   4   5         40.86         35.53         1.95 o
  -5   4   5         46.54         50.68         2.97 o
  -4   4   5         69.44         61.30         2.12 o
  -3   4   5        280.10        274.43         3.42 o
  -2   4   5          7.72          7.48         0.55 o
  -1   4   5        226.92        228.86         3.23 o
   0   4   5       1254.80       1222.14        12.55 o
   1   4   5        501.37        497.85         6.28 o
   2   4   5        752.21        753.69         7.24 o
   3   4   5         58.16         62.90         1.19 o
   4   4   5        603.57        593.57         4.25 o
   5   4   5        111.25        114.31         1.38 o
   6   4   5        232.07        224.68         2.86 o
   7   4   5        135.36        132.29         2.18 o
   8   4   5         88.01         92.68         2.67 o
   9   4   5         38.91         39.92         4.11 o
  -6   5   5          8.82          8.49         1.84 o
  -5   5   5         98.69         98.53         4.25 o
  -4   5   5         83.63         83.24         3.68 o
  -3   5   5         99.01         96.20         2.07 o
  -2   5   5        440.09        415.36         5.44 o
  -1   5   5          3.18          4.05         0.54 o
   0   5   5        458.14        445.01         5.24 o
   1   5   5        134.91        129.24         1.91 o
   2   5   5        491.99        499.32         4.25 o
   3   5   5        103.21        114.01         1.75 o
   4   5   5        100.21         95.97         1.43 o
   5   5   5        250.11        242.40         2.57 o
   6   5   5         13.39         13.62         0.85 o
   7   5   5         55.32         53.63         1.95 o
   8   5   5         35.81         41.14         2.38 o
  -6   6   5         33.73         38.08         2.97 o
  -5   6   5          1.54          1.42         1.27 o
  -4   6   5        119.59        117.79         4.67 o
  -3   6   5         19.75         21.43         1.10 o
  -2   6   5        143.13        136.27         3.33 o
  -1   6   5        176.96        178.78         4.30 o
   0   6   5          9.69         10.29         1.49 o
   1   6   5        449.16        442.88         4.81 o
   2   6   5         88.54         81.92         1.57 o
   3   6   5        539.55        526.95         4.87 o
   4   6   5        142.28        145.62         2.05 o
   5   6   5         54.05         55.93         1.66 o
   6   6   5        104.64        102.64         2.11 o
   7   6   5          0.02         -0.05         0.57 o
   8   6   5         93.79         97.33         3.69 o
  -5   7   5         64.93         69.23         3.96 o
  -3   7   5        167.14        168.75         5.66 o
  -2   7   5         12.37         13.23         1.35 o
  -1   7   5        157.05        149.90         2.81 o
   0   7   5        308.67        308.69         5.38 o
   1   7   5         34.02         37.69         3.11 o
   2   7   5        501.26        498.13         5.60 o
   3   7   5          3.97          4.74         0.58 o
   4   7   5        147.42        140.61         2.93 o
   5   7   5        148.99        150.94         3.16 o
   6   7   5        138.33        136.64         3.22 o
   7   7   5        117.39        123.45         4.13 o
  -3   8   5          5.91          6.37         1.56 o
  -2   8   5         89.49         97.14         2.90 o
  -1   8   5         29.39         31.71         1.69 o
   0   8   5        335.41        352.29         6.14 o
   1   8   5        173.57        167.86         3.74 o
   2   8   5         90.88         97.32         2.64 o
   4   8   5          2.75          3.40         0.74 o
   5   8   5        147.79        137.09         4.39 o
   6   8   5         12.57         12.66         2.34 o
   7   8   5         88.45         94.99         5.66 o
  -1   9   5        102.29         99.01         3.04 o
   0   9   5          2.02          0.76         1.13 o
   1   9   5        232.62        248.96         5.73 o
   2   9   5         31.13         28.08         1.65 o
   5   9   5          8.34         11.18         2.12 o
  -1  -9   6        130.66        133.50         5.38 o
   0  -9   6          5.93          5.52         1.84 o
  -2  -8   6         32.80         38.08         2.97 o
  -1  -8   6          0.17          0.78         0.90 o
   0  -8   6        142.65        141.57         5.38 o
   1  -8   6          1.50          3.82         1.10 o
   2  -8   6         34.38         33.84         2.69 o
   3  -8   6         12.02         11.33         1.98 o
  -3  -7   6          7.25          6.94         1.84 o
   0  -7   6         32.21         34.51         2.09 o
   1  -7   6        139.60        134.64         4.53 o
   2  -7   6         12.01         10.57         1.49 o
   3  -7   6         43.81         46.58         2.83 o
   4  -7   6         24.85         22.09         2.55 o
  -4  -6   6         81.17         76.17         4.25 o
  -3  -6   6         93.24         94.43         4.53 o
  -1  -6   6        167.45        166.49         5.10 o
   0  -6   6         20.72         21.09         2.27 o
   1  -6   6         66.95         69.12         2.40 o
   2  -6   6         47.45         51.26         2.10 o
   3  -6   6          7.86          8.22         1.19 o
  -6  -5   6          2.55          1.56         1.98 o
  -5  -5   6         76.97         84.39         3.57 o
  -4  -5   6         93.05        102.07         4.81 o
  -3  -5   6         46.29         41.76         2.97 o
  -2  -5   6        193.63        202.00         7.36 o
  -1  -5   6         59.12         58.78         2.10 o
   0  -5   6        192.19        197.01         4.09 o
   1  -5   6         30.28         27.46         2.12 o
   2  -5   6        177.91        175.69         3.89 o
   3  -5   6        223.02        220.20         4.53 o
   4  -5   6          3.62          4.39         1.42 o
  -6  -4   6         54.19         53.44         3.03 o
  -5  -4   6         12.25         11.61         2.55 o
  -4  -4   6        102.40        107.74         5.80 o
  -3  -4   6         88.28         97.54         4.46 o
  -2  -4   6         85.56         79.49         2.38 o
  -1  -4   6        480.69        465.04        14.79 o
   0  -4   6         29.91         31.66         1.25 o
   1  -4   6        347.81        345.79         4.83 o
   2  -4   6         61.75         59.04         2.97 o
   3  -4   6        117.13        123.15         2.53 o
   4  -4   6         40.71         47.57         2.00 o
  -7  -3   6         42.06         43.30         6.37 o
  -6  -3   6         34.11         38.04         1.94 o
  -5  -3   6         58.91         66.10         2.00 o
  -4  -3   6         12.93         12.03         1.39 o
  -3  -3   6        151.95        148.37         8.64 o
  -2  -3   6          0.43          0.14         1.42 o
  -1  -3   6        491.76        456.99         6.63 o
   0  -3   6        212.53        208.59         3.25 o
   1  -3   6        329.89        356.07         4.31 o
   2  -3   6         18.59         20.35         1.19 o
   3  -3   6         52.60         48.77         3.54 o
   4  -3   6        207.16        208.87         4.45 o
   5  -3   6         35.57         38.07         1.80 o
  -7  -2   6         35.47         34.45         2.48 o
  -6  -2   6          7.25          8.86         1.62 o
  -5  -2   6        136.19        140.92         5.43 o
  -4  -2   6         33.56         34.54         1.47 o
  -3  -2   6          2.11          4.18         0.74 o
  -2  -2   6       1041.52       1004.16        34.40 o
  -1  -2   6        139.81        144.16         2.70 o
   0  -2   6        709.45        654.06         6.83 o
   1  -2   6        385.85        373.05         4.55 o
   2  -2   6         57.69         56.25         1.41 o
   3  -2   6        283.08        277.82         5.50 o
   4  -2   6          2.86          2.92         0.62 o
   5  -2   6        364.63        342.46         9.06 o
   7  -2   6         70.16         74.04         3.82 o
   8  -2   6         28.49         31.00         2.69 o
  -7  -1   6          0.20         -0.57         0.99 o
  -6  -1   6         90.56         92.73         4.67 o
  -5  -1   6         19.58         17.12         1.65 o
  -4  -1   6        212.08        208.16         3.83 o
  -3  -1   6        167.80        168.36         3.15 o
  -2  -1   6         15.07         16.17         1.22 o
  -1  -1   6        564.43        571.10         8.95 o
   0  -1   6         20.05         23.56         1.42 o
   1  -1   6        474.22        418.71         4.24 o
   2  -1   6         41.31         40.64         1.22 o
   3  -1   6        267.76        258.62         3.12 o
   4  -1   6        177.16        174.73         2.84 o
   5  -1   6          1.70          1.63         0.75 o
   7  -1   6         18.56         22.93         2.27 o
   8  -1   6         18.50         16.85         2.27 o
  -7   0   6         15.48         20.39         2.69 o
  -6   0   6         47.74         51.96         3.26 o
  -5   0   6        154.84        152.49         4.10 o
  -4   0   6          1.28          3.78         0.85 o
  -3   0   6        262.14        269.81         9.63 o
  -2   0   6        172.99        165.54         3.06 o
  -1   0   6         61.54         56.58         1.54 o
   0   0   6        903.54        912.59        14.86 o
   1   0   6        129.58        132.57         3.09 o
   2   0   6        673.30        634.86         6.69 o
   3   0   6         21.11         21.25         1.23 o
   4   0   6        128.71        125.70         2.88 o
   5   0   6        128.79        131.58         3.49 o
   6   0   6         65.69         66.65         2.65 o
   7   0   6         62.95         67.67         3.54 o
   8   0   6          5.94          7.64         1.70 o
  -7   1   6         45.42         38.51         3.11 o
  -6   1   6         96.77         92.59         4.39 o
  -5   1   6         55.28         55.51         2.30 o
  -4   1   6        231.46        239.76         4.09 o
  -3   1   6          9.39         10.11         0.75 o
  -2   1   6        296.86        295.06         3.95 o
  -1   1   6        201.01        196.98         3.32 o
   0   1   6        816.15        831.09         9.95 o
   1   1   6        501.29        478.85         6.86 o
   2   1   6          5.33          8.74         1.59 o
   3   1   6       1194.48       1141.94        12.68 o
   4   1   6         83.19         77.92         1.64 o
   5   1   6        244.70        246.13         3.59 o
   6   1   6        114.34        119.34         2.60 o
   7   1   6         62.34         62.01         2.65 o
   8   1   6         82.80         78.15         3.96 o
  -7   2   6          2.91          4.53         1.42 o
  -5   2   6         27.60         32.70         2.55 o
  -4   2   6         46.30         49.27         2.97 o
  -3   2   6        347.18        335.29         6.52 o
  -2   2   6         24.69         21.65         1.01 o
  -1   2   6        787.06        768.27         7.22 o
   0   2   6         77.72         81.60         2.41 o
   1   2   6        443.74        446.85         9.13 o
   2   2   6        455.08        430.42         6.40 o
   3   2   6         41.18         39.47         1.02 o
   4   2   6        220.48        221.19         2.61 o
   5   2   6         80.46         76.74         1.42 o
   6   2   6         19.99         21.64         1.06 o
   7   2   6         20.88         19.17         1.04 o
   8   2   6         63.11         64.18         2.92 o
  -6   3   6          0.07         -0.71         0.85 o
  -5   3   6         92.74         88.34         4.11 o
  -4   3   6          3.70          5.36         1.42 o
  -3   3   6        172.90        173.55         4.84 o
  -2   3   6        310.11        296.83         3.70 o
  -1   3   6        122.95        121.04         1.97 o
   0   3   6        287.27        288.83         4.11 o
   1   3   6         48.04         46.24         1.80 o
   2   3   6        541.41        545.53         6.68 o
   3   3   6        160.14        160.49         2.24 o
   4   3   6        114.04        111.51         1.74 o
   5   3   6        549.96        538.45         4.19 o
   6   3   6         26.26         26.22         1.03 o
   7   3   6        215.60        208.03         3.19 o
   8   3   6         15.69         19.63         2.02 o
  -6   4   6         33.36         34.68         2.97 o
  -5   4   6          5.00          5.95         1.56 o
  -4   4   6        150.13        146.53         5.38 o
  -3   4   6         26.78         26.14         1.14 o
  -2   4   6        308.78        294.19         3.70 o
  -1   4   6       1015.18        987.65         9.47 o
   0   4   6        293.62        285.81         4.95 o
   1   4   6        481.85        469.13         6.94 o
   2   4   6          1.54          3.26         0.42 o
   3   4   6        525.20        517.41         5.62 o
   4   4   6        108.95        108.69         1.49 o
   5   4   6        219.95        214.06         2.35 o
   6   4   6        115.93        118.37         1.75 o
   7   4   6         29.86         29.40         1.20 o
   8   4   6         50.18         53.04         2.65 o
  -6   5   6         38.67         42.19         3.26 o
  -5   5   6         37.43         38.37         2.97 o
  -4   5   6         10.05         10.05         1.70 o
  -3   5   6        143.01        135.65         3.24 o
  -2   5   6         15.22         14.63         1.01 o
  -1   5   6        346.62        340.67         4.57 o
   0   5   6         91.76         90.04         1.91 o
   1   5   6        157.32        155.87         3.24 o
   2   5   6        143.99        154.16         2.53 o
   3   5   6          2.25          4.68         0.78 o
   4   5   6        505.13        490.11         4.81 o
   5   5   6         54.90         54.92         1.11 o
   6   5   6         66.24         66.35         1.67 o
   7   5   6         67.06         63.31         2.13 o
   8   5   6         23.22         18.06         2.55 o
  -5   6   6         70.70         74.44         4.39 o
  -4   6   6         32.74         31.71         2.69 o
  -3   6   6         20.05         16.28         1.98 o
  -2   6   6        237.85        230.12         4.43 o
  -1   6   6          1.77          2.40         0.64 o
   0   6   6        486.32        480.49        10.90 o
   1   6   6        168.39        160.12         4.95 o
   2   6   6        301.49        290.58         6.25 o
   3   6   6        222.25        228.90         3.24 o
   4   6   6         70.84         69.27         1.52 o
   5   6   6        122.61        112.10         2.18 o
   6   6   6         26.72         29.31         1.46 o
   7   6   6        169.90        151.56         8.14 o
   8   6   6          8.69          8.21         2.27 o
  -5   7   6          0.07          0.57         1.27 o
  -3   7   6         27.92         28.60         2.55 o
  -2   7   6         45.20         43.89         2.83 o
  -1   7   6        175.03        173.92         4.67 o
   0   7   6          1.46          1.56         0.99 o
   1   7   6        543.75        527.54         7.98 o
   2   7   6         24.76         24.72         1.25 o
   3   7   6        190.23        194.26         5.03 o
   4   7   6        114.34        107.91         2.60 o
   5   7   6         85.68         90.20         2.52 o
   6   7   6        147.61        148.86         3.85 o
   7   7   6          0.45          0.92         0.92 o
  -2   8   6         29.05         32.42         2.69 o
  -1   8   6        133.42        140.44         5.24 o
   0   8   6        114.79        108.21         3.00 o
   1   8   6         19.35         17.77         3.89 o
   2   8   6        246.89        245.34         6.94 o
   4   8   6         91.95         81.86         3.26 o
   5   8   6         17.33         13.59         2.12 o
   6   8   6         34.46         35.08         4.81 o
   0   9   6         94.28         91.74         3.96 o
   1   9   6        100.06        105.37         3.10 o
   2   9   6          7.27          9.06         1.70 o
   5   9   6        113.52        130.95         5.66 o
  -1  -8   7         79.80         84.52         4.39 o
   0  -8   7         10.35         10.90         2.12 o
   1  -8   7         26.79         30.15         2.69 o
   2  -8   7         33.13         37.23         2.97 o
   0  -7   7         87.49         89.64         6.30 o
   1  -7   7          0.06          0.28         0.90 o
   2  -7   7         27.51         26.84         1.79 o
   3  -7   7         26.84         29.16         2.55 o
  -4  -6   7         58.18         56.06         3.68 o
  -1  -6   7         31.48         30.72         2.55 o
   0  -6   7         63.30         56.49         3.40 o
   1  -6   7         47.78         52.81         3.26 o
   2  -6   7          6.02          7.17         1.25 o
   3  -6   7        103.18        102.26         4.81 o
  -4  -5   7          3.03          3.11         1.56 o
  -2  -5   7          0.44         -0.28         1.13 o
  -1  -5   7        124.60        135.10         3.49 o
   0  -5   7        168.98        162.06         3.79 o
   1  -5   7        134.32        145.11         5.38 o
   2  -5   7        260.93        263.15         5.29 o
   3  -5   7          0.06          1.20         1.63 o
   4  -5   7         71.15         78.15         3.96 o
  -4  -4   7         55.37         62.72         3.68 o
  -2  -4   7        129.90        127.56         4.39 o
  -1  -4   7          1.74          1.70         1.13 o
   0  -4   7        222.08        218.74         4.47 o
   1  -4   7         58.45         57.43         3.40 o
   2  -4   7        185.50        184.61         6.09 o
   3  -4   7          0.47          1.17         0.85 o
   4  -4   7          0.85          0.99         1.13 o
   5  -4   7         50.75         50.54         3.11 o
  -2  -3   7        123.24        107.59         7.22 o
  -1  -3   7        320.32        306.58         6.56 o
   0  -3   7         18.00         15.95         1.02 o
   1  -3   7        309.64        289.69         5.51 o
   2  -3   7        103.18         98.19         2.68 o
   3  -3   7        241.90        221.81         6.30 o
   4  -3   7         50.69         53.11         3.75 o
   5  -3   7         34.62         35.68         2.69 o
  -6  -2   7         20.39         24.21         3.11 o
  -5  -2   7        104.50        105.33         4.81 o
  -4  -2   7          9.30          8.07         1.56 o
  -2  -2   7         75.46         73.48         5.80 o
  -1  -2   7        171.72        168.08         3.76 o
   0  -2   7        333.32        318.69         4.05 o
   1  -2   7         20.06         20.89         1.10 o
   2  -2   7        317.06        301.91         4.05 o
   3  -2   7          7.25          8.24         0.85 o
   4  -2   7        248.35        241.83         4.30 o
   7  -2   7         81.50         89.05         4.39 o
  -6  -1   7          4.78          5.10         1.56 o
  -5  -1   7         53.08         63.71         3.82 o
  -4  -1   7        104.37         97.12         4.39 o
  -3  -1   7         19.34         20.67         2.27 o
  -2  -1   7        213.03        217.88         7.22 o
  -1  -1   7          0.08          2.09         0.67 o
   0  -1   7        140.91        135.39         2.68 o
   1  -1   7        276.44        284.06         3.73 o
   2  -1   7        229.53        215.99         3.44 o
   3  -1   7        236.81        221.90         3.86 o
   4  -1   7          3.54          2.44         1.39 o
   5  -1   7        106.00         94.99         3.20 o
   6  -1   7         27.14         27.46         2.97 o
   8  -1   7          0.27          2.69         1.42 o
  -6   0   7         74.04         74.18         4.39 o
  -5   0   7         18.85         19.54         2.55 o
  -4   0   7        171.46        188.71         6.51 o
  -3   0   7        210.17        212.13         4.65 o
  -2   0   7         27.66         26.06         1.24 o
  -1   0   7        442.93        429.94         8.10 o
   0   0   7          5.98          7.65         0.88 o
   1   0   7        671.34        678.49         8.84 o
   2   0   7         39.28         36.57         1.15 o
   3   0   7         68.49         74.54         2.26 o
   4   0   7        325.05        314.54         5.49 o
   5   0   7         20.67         23.44         1.27 o
   6   0   7        189.26        198.91         8.07 o
   7   0   7          0.11          1.42         1.42 o
   8   0   7         94.01         89.47         4.53 o
  -6   1   7          3.30          2.83         1.27 o
  -5   1   7         79.50         71.78         3.82 o
  -4   1   7         11.38         12.18         1.84 o
  -3   1   7        111.13        117.69         3.30 o
  -2   1   7        230.45        226.45         4.03 o
  -1   1   7        259.82        263.29         4.51 o
   0   1   7        685.61        677.84        16.99 o
   1   1   7          9.95         10.04         0.83 o
   2   1   7        895.17        887.91        11.95 o
   3   1   7        119.65        117.04         2.81 o
   4   1   7         71.53         72.46         2.75 o
   5   1   7        163.09        154.43         3.42 o
   6   1   7         46.98         46.61         2.60 o
   7   1   7         56.62         61.48         5.80 o
   8   1   7          0.13          1.05         0.92 o
  -6   2   7         32.22         41.39         2.30 o
  -5   2   7         20.53         20.27         1.79 o
  -4   2   7        147.32        146.94         3.95 o
  -3   2   7         17.04         15.21         1.19 o
  -2   2   7        266.77        281.52         4.52 o
  -1   2   7        149.06        159.27         3.94 o
   0   2   7        163.66        168.69         3.98 o
   1   2   7        296.11        277.76         8.64 o
   2   2   7         43.67         43.59         1.63 o
   3   2   7        142.19        137.58         3.05 o
   4   2   7          2.63          5.58         0.81 o
   5   2   7         22.65         21.22         1.40 o
   6   2   7        180.43        175.55         2.82 o
   7   2   7        122.18        121.38         2.97 o
   8   2   7         77.43         80.91         4.11 o
  -6   3   7         41.14         39.20         5.59 o
  -5   3   7         15.81         18.46         1.65 o
  -4   3   7         69.47         67.76         2.55 o
  -3   3   7        147.96        155.67         3.85 o
  -2   3   7         13.46         15.13         1.11 o
  -1   3   7        299.33        306.16         4.19 o
   0   3   7        516.84        514.68         6.03 o
   1   3   7        902.03        853.96        21.09 o
   2   3   7        229.81        236.85         7.79 o
   3   3   7        190.05        190.50         3.79 o
   4   3   7        424.18        424.62         6.51 o
   5   3   7          4.07          4.81         0.50 o
   6   3   7        250.30        240.51         3.70 o
   7   3   7         31.64         36.29         1.50 o
   8   3   7         79.60         78.25         2.75 o
  -6   4   7          0.57          0.42         1.13 o
  -5   4   7        110.28        108.30         5.10 o
  -4   4   7         19.69         20.95         2.27 o
  -3   4   7        144.21        131.37         2.76 o
  -2   4   7        259.15        253.02         4.00 o
  -1   4   7          8.55          8.77         0.68 o
   0   4   7        381.24        381.64         6.60 o
   1   4   7         26.30         26.93         1.89 o
   2   4   7        363.53        355.77         5.84 o
   3   4   7         38.88         38.80         1.34 o
   4   4   7         60.45         60.48         1.73 o
   5   4   7        209.44        201.29         3.31 o
   6   4   7          2.96          3.80         0.63 o
   7   4   7         85.82         88.93         2.06 o
   8   4   7         18.34         17.29         2.15 o
  -5   5   7          0.05         -0.85         0.85 o
  -4   5   7        103.99         98.96         4.67 o
  -3   5   7          3.88          6.93         1.05 o
  -2   5   7        102.90        100.57         2.32 o
  -1   5   7        121.69        124.39         4.29 o
   0   5   7         28.15         28.68         1.50 o
   1   5   7        426.45        421.03         9.91 o
   2   5   7          4.26          5.38         0.64 o
   3   5   7        545.93        535.37         9.31 o
   4   5   7         46.26         52.25         1.33 o
   5   5   7         69.45         65.89         1.63 o
   6   5   7         79.28         80.76         2.39 o
   7   5   7          2.80          1.84         1.70 o
   8   5   7         71.08         71.21         5.10 o
  -5   6   7         43.52         35.25         3.11 o
  -4   6   7          8.03          8.21         1.84 o
  -3   6   7        143.52        147.67         4.00 o
  -2   6   7          0.37          0.33         0.64 o
  -1   6   7        181.54        179.44         3.28 o
   0   6   7        197.66        188.57         5.95 o
   1   6   7        113.24        119.49         4.39 o
   2   6   7        366.52        379.02         6.40 o
   3   6   7         32.29         31.51         1.89 o
   4   6   7        156.29        148.64         3.09 o
   5   6   7         50.03         54.51         1.73 o
   6   6   7        211.43        212.83         4.19 o
   7   6   7         44.92         47.48         3.61 o
  -4   7   7         39.75         30.72         2.97 o
  -3   7   7         17.69         17.65         3.11 o
  -2   7   7         91.50         93.88         3.10 o
  -1   7   7          2.96          2.60         0.92 o
   0   7   7        390.54        385.78         9.77 o
   1   7   7         56.26         53.66         3.11 o
   2   7   7        123.74        120.48         4.53 o
   3   7   7        118.89        108.02         4.81 o
   4   7   7         14.74         13.66         1.27 o
   5   7   7        144.67        143.73         7.73 o
   6   7   7          4.32          5.39         1.22 o
   7   7   7         70.83         61.87         4.67 o
  -1   8   7         96.46         95.28         4.39 o
   0   8   7          2.01          2.12         1.27 o
   1   8   7        238.97        217.74         6.80 o
   2   8   7         19.42         22.79         2.27 o
   4   8   7        144.99        138.60         5.66 o
   5   8   7         57.29         54.99         2.70 o
   6   8   7        138.93        141.85         6.80 o
   1  -7   8         23.92         28.31         2.97 o
   2  -7   8         14.60         18.55         2.55 o
   3  -7   8          4.29          2.27         1.56 o
   0  -6   8         48.20         48.13         3.40 o
   1  -6   8          2.06          4.11         1.70 o
   2  -6   8        112.89        114.07         4.39 o
   3  -6   8         49.02         48.28         3.11 o
  -2  -5   8         96.99        104.62         4.39 o
  -1  -5   8        123.74        128.24         3.64 o
   0  -5   8         58.89         56.60         2.40 o
   1  -5   8        138.31        144.33         4.67 o
   2  -5   8         12.85         11.61         2.12 o
   3  -5   8         61.14         72.06         4.11 o
   4  -5   8          6.96          7.93         2.12 o
  -3  -4   8         45.85         55.64         3.11 o
  -2  -4   8          1.20         -0.57         1.13 o
  -1  -4   8        130.01        121.89         4.53 o
   0  -4   8         33.11         32.70         2.41 o
   1  -4   8         70.03         69.01         2.76 o
   2  -4   8          9.91         10.92         1.29 o
   3  -4   8         16.81         12.46         2.12 o
   4  -4   8        130.81        128.55         5.38 o
   5  -4   8          1.04          2.12         1.56 o
  -2  -3   8        539.85        544.48        11.47 o
  -1  -3   8          3.13          4.95         1.27 o
   0  -3   8        344.25        325.64        11.61 o
   1  -3   8         61.53         53.24         4.74 o
   2  -3   8         83.69         81.79         2.44 o
   3  -3   8         98.54         96.41         4.39 o
   4  -3   8         26.57         22.23         2.55 o
   5  -3   8        130.68        132.79         5.24 o
  -6  -2   8         48.97         50.54         3.68 o
  -5  -2   8          0.08         -0.42         0.85 o
  -1  -2   8        215.02        235.01         8.21 o
   0  -2   8         20.88         24.42         1.29 o
   1  -2   8        121.26        116.78         2.98 o
   2  -2   8          6.97          8.75         0.99 o
   3  -2   8        147.37        149.30         3.39 o
   4  -2   8         87.38         86.78         3.96 o
  -6  -1   8         27.93         29.45         3.54 o
  -5  -1   8         45.36         49.13         3.54 o
  -4  -1   8          3.37          5.95         1.42 o
  -3  -1   8        112.76        115.24         4.67 o
  -1  -1   8         99.57        103.70         2.98 o
   0  -1   8        303.37        319.19         6.42 o
   1  -1   8        144.16        152.85         2.60 o
   2  -1   8        246.38        232.07         3.76 o
   3  -1   8          2.70          3.30         0.65 o
   4  -1   8         63.89         67.50         2.37 o
   5  -1   8         45.43         41.06         3.54 o
   6  -1   8         36.27         32.42         3.54 o
  -6   0   8         26.89         37.94         3.26 o
  -5   0   8         68.53         74.75         4.39 o
  -4   0   8         92.44         90.46         4.53 o
  -3   0   8          0.64          2.83         1.13 o
  -2   0   8        190.08        190.62         4.81 o
  -1   0   8         23.54         24.02         1.70 o
   0   0   8        470.64        461.75         8.01 o
   1   0   8        134.99        132.96         2.88 o
   2   0   8         76.13         78.11         2.70 o
   3   0   8        564.51        553.24         8.55 o
   4   0   8          4.93          5.70         0.95 o
   5   0   8        173.85        180.75         6.21 o
   6   0   8         19.50         18.83         2.97 o
   7   0   8         77.76         77.72         5.24 o
  -6   1   8         33.28         30.86         3.11 o
  -5   1   8         12.30         13.59         2.27 o
  -4   1   8         47.85         54.08         3.54 o
  -3   1   8        147.45        144.12         5.52 o
  -2   1   8         97.27        101.30         3.22 o
  -1   1   8        376.65        365.96        10.90 o
   0   1   8          4.94          4.30         0.79 o
   1   1   8        298.77        294.14         4.74 o
   2   1   8        208.63        203.46         4.02 o
   3   1   8         38.24         40.27         2.25 o
   4   1   8         97.07         98.50         5.10 o
   5   1   8         19.37         23.33         1.94 o
   6   1   8         10.80         12.24         1.84 o
   7   1   8         23.55         21.24         3.40 o
   8   1   8         55.59         49.41         4.53 o
  -6   2   8          1.90          3.26         1.42 o
  -5   2   8         51.34         45.87         3.26 o
  -4   2   8          0.06          0.85         0.99 o
  -3   2   8        110.61        112.77         6.02 o
  -2   2   8        126.24        124.30         5.80 o
  -1   2   8         86.95         89.70         3.06 o
   0   2   8        158.38        162.49         6.30 o
   1   2   8         25.58         24.09         1.53 o
   2   2   8        406.59        407.25         6.53 o
   3   2   8         22.44         24.42         1.47 o
   4   2   8        194.38        193.34         5.03 o
   5   2   8        198.30        195.24         7.64 o
   6   2   8         94.10         89.07         3.68 o
   7   2   8        111.55        112.41         6.23 o
   8   2   8          0.16          1.13         1.70 o
  -6   3   8         12.26         15.43         2.69 o
  -5   3   8         11.41          8.45         1.29 o
  -4   3   8        111.73        112.33         3.54 o
  -3   3   8          0.06          0.01         1.13 o
  -2   3   8        346.75        359.67         7.62 o
  -1   3   8        267.43        273.69         6.80 o
   0   3   8        421.56        409.12         7.65 o
   1   3   8        146.95        147.38         6.23 o
   2   3   8         19.94         21.48         1.75 o
   3   3   8        365.59        359.18         6.24 o
   4   3   8         16.60         17.36         1.70 o
   5   3   8        162.80        171.09         4.85 o
   6   3   8         48.51         52.77         4.23 o
   7   3   8         24.07         23.93         2.40 o
   8   3   8         32.66         32.00         3.68 o
  -5   4   8         14.51         15.43         1.70 o
  -4   4   8         12.87         12.03         1.98 o
  -3   4   8        126.83        125.29         5.38 o
  -2   4   8          1.70          1.05         1.27 o
  -1   4   8        242.69        241.08         4.51 o
   0   4   8         30.55         29.86         1.49 o
   1   4   8         96.57         91.14         3.10 o
   2   4   8        124.50        119.29         3.29 o
   3   4   8         14.46         17.86         2.05 o
   4   4   8        415.03        429.95        12.03 o
   5   4   8          4.75          5.08         0.77 o
   6   4   8         88.67         87.53         3.25 o
   7   4   8         35.20         37.35         2.10 o
  -5   5   8         54.61         60.45         4.11 o
  -4   5   8         11.59         10.48         1.98 o
  -3   5   8         33.99         26.79         2.97 o
  -2   5   8        157.12        152.02         4.00 o
  -1   5   8         43.69         43.97         2.10 o
   0   5   8        340.92        318.68         8.64 o
   1   5   8         25.48         24.49         1.73 o
   2   5   8        307.02        312.73         5.02 o
   3   5   8         94.14         89.61         3.82 o
   4   5   8         75.31         73.48         4.25 o
   5   5   8         86.02         90.00         2.43 o
   6   5   8          2.01          2.96         1.11 o
   7   5   8        142.80        141.22         4.55 o
  -4   6   8         57.34         62.43         3.96 o
  -3   6   8         10.95          7.79         1.25 o
  -2   6   8         65.22         53.22         2.35 o
  -1   6   8        129.94        135.31         3.75 o
   0   6   8         30.78         32.28         2.55 o
   1   6   8        416.65        423.51         8.23 o
   2   6   8          1.06          1.55         0.92 o
   3   6   8        169.84        168.89         7.36 o
   4   6   8         38.78         37.91         2.40 o
   5   6   8        111.73        104.46         3.41 o
   6   6   8         94.24         88.08         3.49 o
   7   6   8          5.67          5.52         2.12 o
  -2   7   8          7.02          6.80         1.70 o
  -1   7   8        140.75        128.97         5.24 o
   0   7   8         62.18         53.51         3.26 o
   1   7   8         35.91         32.42         2.55 o
   2   7   8        210.27        226.94         6.94 o
   4   7   8         92.22         88.59         3.54 o
   5   7   8         21.40         21.19         3.26 o
   6   7   8         51.97         54.79         4.25 o
  -2   8   8         67.82         72.91         4.25 o
   2   8   8         68.58         62.01         3.54 o
   2  -6   9         57.95         57.90         3.68 o
  -1  -5   9          3.77          4.95         1.98 o
   0  -5   9         84.75         88.06         4.67 o
   1  -5   9         13.49         11.61         2.41 o
   2  -5   9         42.38         42.90         3.54 o
   0  -4   9         33.37         38.51         3.11 o
   1  -4   9        115.01        114.11         5.24 o
   2  -4   9          2.64          2.12         1.70 o
   3  -4   9        120.28        123.17         5.38 o
  -2  -3   9          0.07         -0.71         1.13 o
  -1  -3   9         86.35         87.35         3.82 o
   0  -3   9         99.62         97.83         3.96 o
   1  -3   9         33.81         34.52         2.01 o
   2  -3   9         91.18         86.59         2.49 o
   3  -3   9         16.34         20.53         2.69 o
   4  -3   9         89.35         98.67         4.67 o
  -1  -2   9          0.12          0.14         1.27 o
   0  -2   9         63.52         74.66         2.69 o
   1  -2   9         78.03         78.54         3.26 o
   2  -2   9        159.56        155.55         3.40 o
   3  -2   9         88.95         87.50         2.43 o
   4  -2   9          0.12          0.99         1.42 o
  -5  -1   9          1.33          1.98         1.42 o
  -1  -1   9        146.89        153.89         6.37 o
   0  -1   9         24.83         28.02         3.47 o
   1  -1   9        246.36        250.82         4.50 o
   2  -1   9          5.44          6.88         1.00 o
   3  -1   9         53.61         51.54         2.06 o
   4  -1   9        112.73        103.98         3.80 o
   5  -1   9         45.79         49.55         4.11 o
   6  -1   9         49.62         49.27         4.25 o
  -5   0   9         45.45         56.20         3.96 o
  -4   0   9          1.84          2.27         1.27 o
  -3   0   9         84.59         92.73         4.39 o
  -2   0   9         50.84         50.40         3.68 o
  -1   0   9        238.38        228.44         5.60 o
   0   0   9        187.58        191.29        10.69 o
   1   0   9         55.08         54.91         1.90 o
   2   0   9        359.25        356.74         4.94 o
   3   0   9         10.66         12.36         1.84 o
   4   0   9         75.45         80.12         2.77 o
   5   0   9         63.83         64.11         2.51 o
   6   0   9         44.30         47.43         4.25 o
   7   0   9         25.92         33.13         3.68 o
  -5   1   9         19.01         15.15         2.55 o
  -4   1   9         51.49         55.35         3.68 o
  -3   1   9         23.41         24.49         2.55 o
  -2   1   9        125.88        135.36         3.91 o
  -1   1   9         57.93         57.40         2.60 o
   0   1   9        129.14        128.01         6.72 o
   1   1   9        148.42        148.56         3.40 o
   2   1   9          8.98          9.75         1.76 o
   3   1   9         74.60         77.54         2.58 o
   4   1   9          0.04          1.61         1.13 o
   5   1   9         39.83         43.42         2.61 o
   6   1   9         62.93         64.49         3.35 o
   7   1   9        118.12        110.71         6.51 o
  -5   2   9          2.49          2.69         1.56 o
  -4   2   9         50.04         45.30         3.40 o
  -3   2   9         63.75         72.91         4.81 o
  -2   2   9         21.92         22.51         3.11 o
  -1   2   9        218.14        211.79         8.07 o
   0   2   9         77.66         76.45         4.53 o
   1   2   9        660.30        640.11         9.47 o
   2   2   9          3.25          3.26         0.82 o
   3   2   9        153.36        154.35         4.38 o
   4   2   9        156.50        161.65         5.03 o
   5   2   9         10.91         11.61         2.41 o
   6   2   9        142.65        162.01         5.14 o
   7   2   9          2.56          2.76         1.30 o
  -5   3   9         73.83         82.39         4.67 o
  -3   3   9        104.53        100.80         5.95 o
  -2   3   9        105.51         95.84         5.66 o
  -1   3   9         27.91         28.17         3.26 o
   0   3   9        225.13        234.30         8.78 o
   1   3   9          0.54          0.14         1.27 o
   2   3   9        217.74        211.28         4.36 o
   3   3   9         20.10         22.25         1.52 o
   4   3   9         47.58         51.82         3.19 o
   5   3   9        156.63        174.13         7.08 o
   6   3   9          3.22          3.10         1.29 o
   7   3   9         80.30         72.06         5.24 o
  -4   4   9         75.71         74.32         4.53 o
  -3   4   9          0.13          0.20         1.00 o
  -2   4   9         68.71         67.49         6.30 o
  -1   4   9         72.17         72.48         5.10 o
   0   4   9         59.23         62.86         4.53 o
   1   4   9        260.49        257.52         9.34 o
   2   4   9         17.00         18.87         3.89 o
   3   4   9        344.13        332.99         7.31 o
   4   4   9          3.99          4.53         1.70 o
   5   4   9         58.36         67.39         4.53 o
   6   4   9         46.85         53.31         3.11 o
   7   4   9          8.38          8.70         1.79 o
  -4   5   9         20.07         15.62         3.11 o
  -3   5   9         76.11         74.57         3.36 o
  -2   5   9         10.20         14.30         1.83 o
  -1   5   9        129.11        119.16         3.21 o
   0   5   9         76.91         77.65         4.39 o
   1   5   9        156.64        151.91         7.08 o
   2   5   9        179.17        207.97         8.35 o
   3   5   9         54.86         57.84         2.80 o
   4   5   9         95.69        104.62         5.38 o
   5   5   9          4.48          4.25         1.98 o
   6   5   9        162.18        165.35         7.64 o
  -3   6   9         29.78         32.70         3.11 o
  -2   6   9         65.20         68.66         4.11 o
  -1   6   9          2.79          3.79         1.05 o
   0   6   9        287.12        274.58         6.50 o
   1   6   9          3.83          3.04         1.15 o
   2   6   9         99.56         97.62         4.03 o
   4   6   9         30.02         34.26         3.40 o
   5   6   9        122.30        137.75         6.51 o
   6   6   9          0.14          0.14         1.70 o
  -2   7   9         37.99         35.11         3.11 o
   1   7   9        190.21        189.85         8.35 o
   2   7   9          4.30          6.51         1.70 o
   4   7   9         90.48        112.12         6.09 o
   1   8   9         63.98         73.48         5.24 o
   2  -3  10          1.17          2.19         1.30 o
   0  -2  10         61.94         66.54         4.39 o
   1  -2  10         97.57         99.38         5.24 o
   2  -2  10         72.62         74.43         3.08 o
   3  -2  10          0.26          0.92         1.20 o
   4  -2  10         33.09         36.24         3.11 o
  -1  -1  10          0.03          0.42         1.56 o
   0  -1  10        201.65        207.05         4.39 o
   1  -1  10         16.39         18.40         1.44 o
   2  -1  10         67.86         69.91         2.27 o
   3  -1  10        148.04        141.60         4.50 o
   4  -1  10         34.57         35.94         4.60 o
   6  -1  10          0.04         -0.14         1.56 o
  -2   0  10         96.61         88.34         5.10 o
  -1   0  10        112.61        119.64         7.43 o
   0   0  10          0.84          1.08         1.09 o
   1   0  10        170.62        179.19         8.02 o
   2   0  10         76.09         70.30         2.50 o
   3   0  10         39.59         45.78         2.55 o
   4   0  10         53.11         53.68         2.80 o
   5   0  10          7.65         11.66         1.52 o
   6   0  10         17.06         20.39         3.40 o
  -4   1  10          0.56          0.57         1.13 o
  -3   1  10         66.20         67.53         3.96 o
  -2   1  10         45.32         51.25         4.11 o
  -1   1  10         60.81         65.40         3.00 o
   0   1  10         89.15         86.72         3.40 o
   1   1  10          4.09          5.17         1.02 o
   2   1  10        225.08        225.67         4.71 o
   3   1  10          3.38          3.99         1.03 o
   4   1  10        108.15        106.55         3.90 o
   5   1  10         30.52         32.27         2.02 o
   6   1  10         77.17         74.21         3.60 o
  -2   2  10        177.86        183.62         7.93 o
  -1   2  10         22.78         25.62         3.40 o
   0   2  10        232.07        229.54         6.00 o
   1   2  10         19.19         21.06         1.54 o
   2   2  10         19.84         22.52         1.68 o
   3   2  10        192.19        198.76         4.44 o
   4   2  10          0.06          0.53         1.05 o
   5   2  10         97.74        100.17         8.00 o
   6   2  10         19.28         20.65         2.25 o
  -3   3  10         92.24         99.95         6.23 o
  -2   3  10          2.62          3.54         2.12 o
  -1   3  10        146.48        151.62         7.22 o
   0   3  10          6.98          5.52         2.12 o
   1   3  10         75.16         77.88         2.66 o
   2   3  10         87.53         87.14         2.78 o
   3   3  10         40.16         39.29         1.98 o
   4   3  10        229.83        227.78         5.96 o
   5   3  10          5.80          7.50         2.12 o
   6   3  10         64.66         64.98         4.53 o
  -3   4  10         33.19         31.43         4.11 o
  -2   4  10         63.99         53.66         4.67 o
  -1   4  10         67.97         75.74         5.38 o
   0   4  10        134.46        136.33         6.94 o
   1   4  10          0.00          1.98         1.70 o
   2   4  10        197.74        198.87         4.49 o
   3   4  10         26.80         26.19         1.82 o
   4   4  10         55.06         62.43         4.25 o
   5   4  10         44.31         47.85         3.96 o
   6   4  10          1.22          1.42         1.98 o
  -2   5  10         66.70         61.16         5.24 o
  -1   5  10         58.87         61.02         4.95 o
   0   5  10         60.40         66.54         5.10 o
   1   5  10        205.33        210.80         8.92 o
   2   5  10         20.92         24.77         3.26 o
   3   5  10         91.23         96.33         5.03 o
   4   5  10          8.05          4.81         1.84 o
   5   5  10         92.28        105.75         5.80 o
  -2   6  10          0.12          0.42         1.42 o
  -1   6  10        110.83        122.18         7.08 o
   0   6  10         23.98         25.48         3.82 o
   1   6  10         46.44         47.00         4.39 o
   2   6  10        141.89        148.08         7.36 o
   3   6  10         10.15         10.48         2.55 o
   4   6  10         90.22         90.89         5.38 o
   5   6  10         10.20         11.18         2.69 o
   1   7  10         21.74         20.53         3.54 o
   1  -3  11         13.21         11.47         2.83 o
   1  -2  11         76.78         76.45         4.81 o
   2  -2  11          0.11         -1.27         1.56 o
   3  -2  11         26.30         25.20         3.54 o
  -1  -1  11        123.27        131.94         6.51 o
   0  -1  11         26.12         29.84         2.40 o
   1  -1  11         41.14         41.20         3.82 o
   2  -1  11        107.36        103.49         5.66 o
   3  -1  11          0.17          1.27         1.25 o
   4  -1  11         45.40         44.74         4.11 o
  -1   0  11         14.60         19.82         3.11 o
   0   0  11        100.19        111.49         4.74 o
   1   0  11         63.50         58.56         4.18 o
   2   0  11          7.57         11.24         1.56 o
   3   0  11         52.95         55.50         4.46 o
   4   0  11          0.66          1.15         1.29 o
   5   0  11         34.76         36.67         3.82 o
  -2   1  11         22.62         25.77         3.54 o
  -1   1  11         94.21        101.50         9.91 o
   0   1  11          0.79          1.76         1.35 o
   1   1  11        238.58        230.76         6.15 o
   2   1  11         21.86         23.55         1.81 o
   3   1  11         43.01         46.52         2.84 o
   4   1  11         42.02         41.86         5.10 o
   5   1  11         20.22         25.20         2.60 o
  -2   2  11         35.21         38.76         3.11 o
  -1   2  11         34.63         36.27         2.65 o
   0   2  11        102.36        107.74         4.10 o
   1   2  11          4.43          5.47         1.22 o
   2   2  11        121.77        124.24         3.51 o
   3   2  11          6.30          6.77         1.21 o
   4   2  11         49.13         54.03         4.67 o
   5   2  11         75.87         81.95         3.43 o
  -2   3  11         43.75         42.47         4.25 o
  -1   3  11         27.29         23.78         3.54 o
   0   3  11         69.77         72.86         3.50 o
   1   3  11         92.32         92.86         3.07 o
   2   3  11         41.18         42.95         2.15 o
   3   3  11        142.12        147.33         4.29 o
   4   3  11          0.51          1.41         1.19 o
   5   3  11         36.51         40.91         3.96 o
  -1   4  11         65.97         69.51         5.38 o
   0   4  11         17.76         17.27         3.11 o
   1   4  11        130.28        131.36         4.50 o
   2   4  11         56.96         56.08         2.47 o
   3   4  11         47.45         53.15         2.52 o
   4   4  11         38.54         44.38         2.85 o
   5   4  11          0.16          2.12         1.98 o
   0   5  11        147.05        148.37         7.64 o
   1   5  11          1.73          3.82         2.27 o
   2   5  11         60.24         60.57         4.51 o
   3   5  11         37.40         37.67         2.60 o
   4   5  11         45.70         45.02         4.11 o
   3   6  11         78.52         81.54         5.24 o
   0  -1  12          3.26          6.51         2.55 o
   1  -1  12         85.50        104.76         5.80 o
   3  -1  12         35.81         33.69         3.82 o
   0   0  12         38.74         45.02         2.85 o
   1   0  12          0.34          1.62         1.35 o
   2   0  12         85.16         95.42         5.66 o
   3   0  12         16.08         13.59         2.69 o
   0   1  12         72.98         74.76         3.55 o
   1   1  12          1.20          2.05         1.35 o
   2   1  12         12.05         16.16         2.47 o
   3   1  12         81.26         78.57         4.95 o
   1   2  12         57.84         54.62         3.10 o
   2   2  12         32.25         33.86         2.60 o
   3   2  12         53.43         64.41         4.67 o
   1   3  12          2.43          4.25         2.12 o
   2   3  12         97.50        100.94         5.66 o
   3   3  12          4.66          3.40         2.12 o
   1   4  12         68.67         56.77         4.53 o
   2   4  12         25.68         33.69         3.68 o
                                                
