# Supplementary material for: A systematic structural study of halogen bonding versus hydrogen bonding within competitive supramolecular systems
Source: IUCrJ. 2015 Jul 30;2(Pt 5):498–510. doi: 10.1107/S2052252515010854 (PMC4547818; doi:10.1107/S2052252515010854)
Supplement: Supplementary file 17 [file m-02-00498-IF4CO12sup17.hkl]

#
# h,k,l, Fc-squared, Fo-squared, sigma(Fo-squared), status flag
#
data_IF4CO12
_shelx_title ' IF4CO12 in P2(1)/c'
_shelx_refln_list_code          4
_shelx_F_calc_maximum      469.57
_exptl_crystal_F_000       920.00
_reflns_d_resolution_high  0.6602

loop_
 _space_group_symop_operation_xyz
 'x, y, z'
 '-x, y+1/2, -z+1/2'
 '-x, -y, -z'
 'x, -y-1/2, z-1/2'

_cell_length_a    12.1699
_cell_length_b    11.1933
_cell_length_c    12.2448
_cell_angle_alpha  90.000
_cell_angle_beta  104.562
_cell_angle_gamma  90.000

_shelx_F_squared_multiplier     1.000

loop_
 _refln_index_h
 _refln_index_k
 _refln_index_l
 _refln_F_squared_calc
 _refln_F_squared_meas
 _refln_F_squared_sigma
 _refln_observed_status
   1   0   0      16216.58      15586.84       428.39 o
   2   0   0        151.32        107.84         2.61 o
   3   0   0       8188.03       8242.09        81.77 o
   4   0   0        934.80        778.71        15.35 o
   5   0   0       9614.71      10004.04       179.43 o
   6   0   0          4.89          0.00         5.54 o
   7   0   0        883.17        839.47        18.74 o
   8   0   0        227.64        257.37        13.25 o
   9   0   0         78.99        109.38         8.96 o
  10   0   0       6116.11       5983.68       116.43 o
  11   0   0       4108.02       4210.73        82.88 o
  12   0   0       6315.71       6389.58       118.12 o
  13   0   0       3150.66       2980.26       129.65 o
  14   0   0       1495.74       1557.34        74.24 o
  15   0   0       3272.66       3231.32        77.47 o
  16   0   0       1857.77       1788.93        54.78 o
  17   0   0       1502.10       1543.87       109.71 o
   1   1   0       4507.99       4978.97        45.02 o
   2   1   0       5555.80       5500.41        44.59 o
   3   1   0       5306.79       5448.26        60.83 o
   4   1   0      16381.88      16623.27       134.36 o
   5   1   0      16202.50      16294.07       149.60 o
   6   1   0      24091.67      24074.86       219.80 o
   7   1   0      16694.29      16575.95       153.88 o
   8   1   0      15262.43      15595.35       142.26 o
   9   1   0       8334.09       8047.46       119.22 o
  10   1   0       2021.71       1884.72        32.00 o
  11   1   0       3860.91       3934.52        49.65 o
  12   1   0        569.99        535.92        15.05 o
  13   1   0         32.17         25.22         6.31 o
  14   1   0        144.92        115.42        11.84 o
  15   1   0         65.35         47.47        13.76 o
  16   1   0        521.82        497.42        20.16 o
  17   1   0        603.13        603.86        25.88 o
   0   2   0      77778.59      78737.62      2489.98 o
   1   2   0      16689.25      16798.17       160.10 o
   2   2   0      22764.54      22990.74       208.54 o
   3   2   0      18777.51      19021.44       179.79 o
   4   2   0       5117.41       4876.65        45.60 o
   5   2   0       2534.79       2518.73        25.82 o
   6   2   0       1145.14       1132.20        13.52 o
   7   2   0       1524.69       1651.80        18.99 o
   8   2   0        437.35        415.43        10.04 o
   9   2   0       3382.72       3376.79        43.07 o
  10   2   0       3917.06       3901.26        51.26 o
  11   2   0       4719.09       4756.11        57.80 o
  12   2   0       5120.71       5193.62        65.51 o
  13   2   0       2031.83       1986.63        33.02 o
  14   2   0       2506.63       2512.93        39.78 o
  15   2   0       2171.82       2197.47        42.57 o
  16   2   0       1368.49       1431.17        37.75 o
  17   2   0        863.25        833.99        29.84 o
   1   3   0        900.64       1069.24        13.98 o
   2   3   0       1589.91       1589.79        20.03 o
   3   3   0      14294.02      14761.78       122.48 o
   4   3   0      10437.54      10273.93        87.22 o
   5   3   0       8690.86       8281.01        92.48 o
   6   3   0       7540.77       6980.26        66.18 o
   7   3   0      12711.54      12358.35       103.24 o
   8   3   0      18371.17      18316.06       180.74 o
   9   3   0       6835.05       6718.32        84.74 o
  10   3   0       2210.24       2167.24        35.73 o
  11   3   0       3328.00       3332.83        50.12 o
  12   3   0        301.31        283.46        13.10 o
  13   3   0        200.88        188.06        13.04 o
  14   3   0         14.04          6.84         4.77 o
  15   3   0        271.18        240.05        11.86 o
  16   3   0        219.49        207.58        13.17 o
  17   3   0         79.93        104.70        20.77 o
   0   4   0      16587.29      16470.40       292.70 o
   1   4   0      19468.16      19972.52       158.19 o
   2   4   0      14041.72      14010.49       121.17 o
   3   4   0      15609.71      16199.64       141.43 o
   4   4   0       1394.22       1161.76        13.87 o
   5   4   0        479.97        412.99        16.99 o
   6   4   0        390.74        408.94         8.87 o
   7   4   0         31.42         33.03         3.18 o
   8   4   0        115.90        107.52         6.92 o
   9   4   0       1543.71       1596.26        23.60 o
  10   4   0       1154.45       1126.94        22.14 o
  11   4   0       2798.02       2825.12        36.59 o
  12   4   0       1812.34       1735.43        27.39 o
  13   4   0       2256.02       2238.30        30.58 o
  14   4   0       1975.11       2043.26        29.97 o
  15   4   0       1387.20       1429.41        33.19 o
  16   4   0        902.70        886.96        23.35 o
  17   4   0        272.18        271.95        19.19 o
   1   5   0       2695.21       2787.16        26.16 o
   2   5   0       5393.20       5632.98        45.94 o
   3   5   0       1986.74       2005.93        20.86 o
   4   5   0      13639.45      14635.33       129.61 o
   5   5   0       5095.57       4740.22        41.20 o
   6   5   0       4616.91       4225.03        36.32 o
   7   5   0       5740.81       5632.19        42.54 o
   8   5   0       1523.03       1389.09        18.04 o
   9   5   0       2980.56       2935.22        35.84 o
  10   5   0       1855.83       1813.67        29.31 o
  11   5   0        892.48        874.25        17.91 o
  12   5   0        180.10        189.70        11.53 o
  13   5   0        473.06        466.75        15.69 o
  14   5   0          1.44          3.60         4.38 o
  15   5   0        416.65        357.37        16.57 o
  16   5   0         56.70         66.41         9.02 o
  17   5   0        225.76        157.93        24.94 o
   0   6   0       5950.67       5883.03        81.89 o
   1   6   0       8879.71       8871.07        70.02 o
   2   6   0       2443.54       2377.71        22.59 o
   3   6   0       3983.05       4196.25        34.05 o
   4   6   0        158.90         83.68         3.98 o
   5   6   0       2114.91       2144.93        20.21 o
   6   6   0        626.03        658.44         9.77 o
   7   6   0        177.16        209.17         5.99 o
   8   6   0         50.90         49.26         4.08 o
   9   6   0       1051.54       1037.40        20.48 o
  10   6   0        296.65        294.66        11.27 o
  11   6   0       1775.70       1793.96        27.99 o
  12   6   0       1351.03       1327.96        24.61 o
  13   6   0       1320.82       1356.61        25.46 o
  14   6   0        149.94        153.27        12.38 o
  15   6   0        474.56        467.56        22.39 o
  16   6   0        286.14        241.86        18.35 o
   1   7   0         86.78        143.44         4.12 o
   2   7   0        290.04        278.49         9.04 o
   3   7   0        813.18        841.22        13.00 o
   4   7   0       2280.14       2388.57        33.64 o
   5   7   0       1389.39       1334.78        18.23 o
   6   7   0        494.90        485.69         9.03 o
   7   7   0       2329.80       2333.30        23.16 o
   8   7   0       2777.19       2693.26        31.47 o
   9   7   0       1146.50       1142.41        21.78 o
  10   7   0        371.48        383.52        12.19 o
  11   7   0        201.70        199.54        10.42 o
  12   7   0          4.71          9.93         4.43 o
  13   7   0         44.96         30.81         6.70 o
  14   7   0         34.29         25.91        10.10 o
  15   7   0        233.03        199.34        17.03 o
  16   7   0         37.49         38.33        13.25 o
   0   8   0       2000.98       2037.38        46.21 o
   1   8   0       1352.11       1303.52        16.53 o
   2   8   0       2481.60       2453.35        25.79 o
   3   8   0        815.03        853.30        12.79 o
   4   8   0        155.97        157.80         5.96 o
   5   8   0          4.11         12.51         4.35 o
   6   8   0        221.18        230.54         7.85 o
   7   8   0        855.42        762.51        13.39 o
   8   8   0          7.33         10.40         3.34 o
   9   8   0       2048.13       1964.03        26.70 o
  10   8   0         41.12         33.54         4.66 o
  11   8   0        487.45        497.32        16.04 o
  12   8   0        445.84        464.38        16.43 o
  13   8   0         14.01         11.08         6.65 o
  14   8   0         78.39         76.11        11.52 o
  15   8   0        130.07        130.52        17.97 o
   1   9   0       5530.34       5617.05        59.24 o
   2   9   0        272.65        271.25         7.62 o
   3   9   0        290.72        284.57         8.24 o
   4   9   0         55.80         62.10         5.07 o
   5   9   0          6.00          8.25         3.27 o
   6   9   0          1.19          4.43         2.97 o
   7   9   0         15.03         18.59         4.29 o
   8   9   0         47.25         52.20         5.83 o
   9   9   0        273.62        255.19         9.60 o
  10   9   0        147.90        151.81         8.41 o
  11   9   0         11.56         10.34         5.14 o
  12   9   0         22.56         11.61         6.31 o
  13   9   0         55.19         51.15        10.24 o
  14   9   0         93.64         76.83        12.32 o
  15   9   0          0.24          3.62         8.46 o
   0  10   0       2598.19       2857.16        50.68 o
   1  10   0        379.92        396.05        12.26 o
   2  10   0        266.60        237.51        11.70 o
   3  10   0         45.33         59.11         5.06 o
   4  10   0          0.19          0.89         2.97 o
   5  10   0         39.47         46.33         5.48 o
   6  10   0         63.05         66.82         5.50 o
   7  10   0         28.54         33.41         4.74 o
   8  10   0         48.41         42.50         5.55 o
   9  10   0         16.68          9.71         4.70 o
  10  10   0          6.10         13.50         6.02 o
  11  10   0         65.52         57.02         8.76 o
  12  10   0         13.87         14.41         9.40 o
  13  10   0         56.71         27.48        11.68 o
  14  10   0         40.32         25.30        10.08 o
   1  11   0       2609.18       2654.72        50.29 o
   2  11   0          1.95          4.29         3.69 o
   3  11   0        439.42        404.48        11.08 o
   4  11   0        139.24        121.46         7.61 o
   5  11   0        316.61        287.77        11.47 o
   6  11   0          2.89          7.80         4.00 o
   7  11   0        245.29        216.28        13.41 o
   8  11   0        220.62        210.18        13.22 o
   9  11   0          7.97          7.58         4.86 o
  10  11   0         33.41         32.18         7.43 o
  11  11   0          0.52          0.00         9.40 o
  12  11   0        107.06         79.64        14.83 o
  13  11   0        136.48        139.66        18.81 o
   0  12   0          8.19          4.43         6.27 o
   1  12   0       2002.49       1919.36        36.26 o
   2  12   0        357.45        327.88        15.75 o
   3  12   0        208.33        195.05        14.54 o
   4  12   0        100.31         84.10         8.24 o
   5  12   0          7.84          5.28         4.15 o
   6  12   0          1.84          5.71         4.15 o
   7  12   0         54.98         48.42         6.27 o
   8  12   0         34.00         22.90         5.43 o
   9  12   0          0.31          0.47         5.29 o
  10  12   0         56.84         65.02        18.84 o
  11  12   0        200.81        179.50        17.03 o
  12  12   0        130.87        127.71        15.25 o
   1  13   0        107.42         98.38        14.40 o
   2  13   0        584.65        562.44        26.20 o
   3  13   0          8.97          8.46         4.78 o
   4  13   0        309.07        285.93        18.18 o
   5  13   0        741.36        728.31        17.91 o
   6  13   0        501.32        463.16        18.50 o
   7  13   0        701.14        696.63        16.81 o
   8  13   0        103.88        122.05        10.02 o
   9  13   0        359.47        358.85        19.85 o
  10  13   0        384.33        386.07        38.78 o
  11  13   0          2.97          4.09        10.10 o
   0  14   0       1495.79       1502.34        46.94 o
   1  14   0        764.07        752.21        22.70 o
   2  14   0        394.14        417.97        19.63 o
   3  14   0        207.89        172.68        15.35 o
   4  14   0        267.02        307.57        17.03 o
   5  14   0       1087.86       1164.89        57.90 o
   6  14   0         48.18         37.42         7.01 o
   7  14   0         49.01         34.75         7.64 o
   8  14   0         18.82         24.23         7.32 o
   9  14   0         55.85         56.72        15.51 o
  10  14   0        211.27        175.85        25.49 o
   1  15   0         14.52         16.48         7.17 o
   2  15   0        265.26        287.61        16.63 o
   3  15   0         81.75         82.12        11.04 o
   4  15   0        425.45        415.08        20.39 o
   5  15   0       1183.39       1250.71        52.08 o
   6  15   0        330.36        383.69        19.94 o
   7  15   0        683.90        721.96        27.70 o
   8  15   0        866.01        971.11        32.40 o
   0  16   0        847.54        784.56        48.76 o
   1  16   0        914.82        915.09        30.71 o
   2  16   0        975.23       1049.38        32.83 o
   3  16   0        221.19        204.28        16.63 o
   4  16   0        271.75        303.70        19.83 o
   5  16   0        191.33        198.46        14.81 o
 -18   1   1         29.78         18.47        11.68 o
 -17   1   1         15.04         10.40        10.10 o
 -16   1   1          8.06         11.19         8.04 o
 -15   1   1        205.27        182.35        13.61 o
 -14   1   1        290.06        283.25        13.82 o
 -13   1   1        497.63        461.03        16.41 o
 -12   1   1        260.61        242.38        10.27 o
 -11   1   1          4.27         13.30         3.96 o
 -10   1   1         22.67         19.13         3.69 o
  -9   1   1       1379.04       1411.40        22.35 o
  -8   1   1        171.69        162.32         8.26 o
  -7   1   1          1.50          5.43         1.75 o
  -6   1   1       2565.07       2736.70        31.56 o
  -5   1   1       1591.66       1734.74        18.14 o
  -4   1   1       3303.75       3496.41        30.34 o
  -3   1   1        308.66        326.78         4.55 o
  -2   1   1        103.42         75.33         2.30 o
  -1   1   1         33.00         31.88         1.34 o
   0   1   1          1.54          5.86         2.01 o
   1   1   1        783.45        814.56         8.67 o
   2   1   1        132.20        123.81         5.03 o
   3   1   1      18301.58      20163.45       218.70 o
   4   1   1        557.76        662.77        13.96 o
   5   1   1       1073.12       1028.47        14.68 o
   6   1   1       1100.40       1131.21        13.32 o
   7   1   1        191.71        226.58         6.39 o
   8   1   1        468.00        495.23        10.78 o
   9   1   1         43.65         46.54         5.54 o
  10   1   1        108.89        121.15         9.60 o
  11   1   1          9.25         10.67         3.69 o
  12   1   1         98.52         76.92        15.67 o
  13   1   1        111.81        103.34        11.37 o
  14   1   1        166.75        143.21        13.96 o
  15   1   1          0.73          8.17         6.19 o
  16   1   1         62.31         19.03         7.32 o
  17   1   1          6.07         16.46        10.64 o
 -17   2   1         68.63         64.84        11.37 o
 -16   2   1        339.39        338.69        18.66 o
 -15   2   1        379.16        350.83        36.72 o
 -14   2   1        575.27        559.41        16.81 o
 -13   2   1        145.83        145.43         9.63 o
 -12   2   1          9.54         11.73         4.12 o
 -11   2   1        121.76        128.13         7.93 o
 -10   2   1        752.11        754.34        16.40 o
  -9   2   1        104.21        129.37         7.01 o
  -8   2   1       2039.69       2089.98        29.05 o
  -7   2   1       2230.23       2196.00        30.49 o
  -6   2   1        960.19        937.10        28.14 o
  -5   2   1        358.79        472.97        11.56 o
  -4   2   1       2144.86       2154.26        24.69 o
  -3   2   1       2991.30       2945.45        29.21 o
  -2   2   1        517.93        455.00         8.27 o
  -1   2   1       3209.23       3306.09        54.78 o
   0   2   1        292.09        415.34         8.46 o
   1   2   1      19792.04      21118.67       219.83 o
   2   2   1      18162.05      19407.34       208.28 o
   3   2   1          4.04         -0.95         1.61 o
   4   2   1       1970.42       2255.67        28.21 o
   5   2   1        172.99        166.44         4.60 o
   6   2   1       1144.78       1136.88        17.38 o
   7   2   1        540.93        579.06        10.79 o
   8   2   1        188.80        191.93         7.19 o
   9   2   1       1540.12       1583.46        25.47 o
  10   2   1        129.09        120.73         8.87 o
  11   2   1       1237.18       1276.15        29.23 o
  12   2   1        215.75        237.80        12.19 o
  13   2   1          1.59          2.12         4.29 o
  14   2   1        184.32        146.87        15.53 o
  15   2   1        497.09        500.79        22.96 o
  16   2   1        178.78        180.69        16.54 o
  17   2   1         10.40          4.43        10.97 o
 -17   3   1         14.40          4.78        10.37 o
 -16   3   1         15.85          7.09         5.61 o
 -15   3   1         38.20         23.24         6.29 o
 -14   3   1        729.28        716.29        17.45 o
 -13   3   1       1324.20       1311.94        23.19 o
 -12   3   1        189.72        181.01        10.77 o
 -11   3   1         96.34         91.06         9.97 o
 -10   3   1        424.52        429.76        14.65 o
  -9   3   1       5941.17       5895.00        60.62 o
  -8   3   1        600.95        512.71        10.24 o
  -7   3   1       8445.20       8740.16        87.69 o
  -6   3   1       4295.14       4320.08        48.11 o
  -5   3   1       1719.84       1837.72        44.11 o
  -4   3   1       1241.57       1268.40        15.52 o
  -3   3   1       1572.34       1850.06        23.76 o
  -2   3   1         36.52         41.84         2.31 o
  -1   3   1       1599.08       1672.00        27.47 o
   0   3   1       1849.16       2068.81        30.66 o
   1   3   1       6572.77       7110.92        64.85 o
   2   3   1        526.96        429.67         9.09 o
   3   3   1      11193.35      11736.72       110.35 o
   4   3   1       1552.17       1454.58        23.48 o
   5   3   1       1031.50        867.41        13.42 o
   6   3   1        765.91        626.01        10.46 o
   7   3   1       2632.93       2557.28        31.23 o
   8   3   1       3515.41       3491.28        52.83 o
   9   3   1        876.56        861.45        17.54 o
  10   3   1       1389.44       1407.09        27.13 o
  11   3   1          3.77         -0.78         3.46 o
  12   3   1         38.96         25.36         5.48 o
  13   3   1         83.08         74.55         7.85 o
  14   3   1        208.39        198.88        10.72 o
  15   3   1        659.48        632.78        19.41 o
  16   3   1         34.23         28.46         7.85 o
  17   3   1        127.60        131.76        17.97 o
 -17   4   1        246.79        266.04        18.31 o
 -16   4   1        507.26        515.72        16.55 o
 -15   4   1        611.64        641.72        17.61 o
 -14   4   1         51.10         52.04         6.60 o
 -13   4   1       3000.95       2988.75        41.30 o
 -12   4   1       1662.01       1618.43        28.33 o
 -11   4   1         26.43         25.46         4.70 o
 -10   4   1        485.10        495.41        12.19 o
  -9   4   1        185.14        170.22         6.76 o
  -8   4   1        197.74        200.89         6.44 o
  -7   4   1         21.27         28.66         3.38 o
  -6   4   1      10130.58      10428.21        83.75 o
  -5   4   1      14623.68      15129.99       108.93 o
  -4   4   1        257.74        121.41         3.13 o
  -3   4   1       4180.81       3842.00        40.68 o
  -2   4   1      13221.47      14071.86       112.88 o
  -1   4   1      11218.23      11412.62        98.13 o
   0   4   1      19545.54      21031.07       194.30 o
   1   4   1         11.97         41.64         2.98 o
   2   4   1         19.97         53.47         2.85 o
   3   4   1       4556.98       4614.88        92.45 o
   4   4   1         19.19         51.60         3.63 o
   5   4   1       2444.71       2762.74        33.58 o
   6   4   1        278.90        284.67         6.83 o
   7   4   1       1443.54       1485.62        18.26 o
   8   4   1       1111.22       1050.27        16.32 o
   9   4   1       2269.24       2240.92        52.29 o
  10   4   1       2124.71       2099.03        29.08 o
  11   4   1       3339.07       3345.86        41.96 o
  12   4   1        857.52        828.86        18.21 o
  13   4   1        654.84        638.23        16.40 o
  14   4   1        186.55        207.60        11.40 o
  15   4   1        857.96        838.68        20.46 o
  16   4   1        427.90        394.89        21.75 o
  17   4   1          8.06          4.99        13.30 o
 -17   5   1         67.94         59.99        14.14 o
 -16   5   1         27.27         19.45         6.29 o
 -15   5   1         15.24         16.23         5.73 o
 -14   5   1        989.39        968.25        26.80 o
 -13   5   1       1729.92       1687.29        28.27 o
 -12   5   1        408.96        429.72        13.07 o
 -11   5   1       1421.07       1389.58        23.02 o
 -10   5   1       2252.76       2168.68        29.79 o
  -9   5   1       5551.95       5619.70        55.53 o
  -8   5   1       3471.95       3391.45        30.29 o
  -7   5   1       6988.23       7065.90        60.69 o
  -6   5   1       4389.76       4376.56        35.92 o
  -5   5   1       4295.29       4459.86        36.43 o
  -4   5   1       2412.64       2429.51        27.04 o
  -3   5   1        701.49        967.72        12.59 o
  -2   5   1         37.43         51.71         2.50 o
  -1   5   1        578.01        624.85         9.41 o
   0   5   1       1561.45       1526.84        14.34 o
   1   5   1       4316.71       4311.25        38.07 o
   2   5   1       7945.32       8249.72        80.44 o
   3   5   1      11862.24      12484.77       201.01 o
   4   5   1       9380.21       9411.19        75.23 o
   5   5   1       6354.86       5933.25        50.33 o
   6   5   1       2087.77       1850.76        27.03 o
   7   5   1       3924.72       3798.43        32.69 o
   8   5   1       2622.16       2600.54        33.30 o
   9   5   1       1225.96       1199.12        27.70 o
  10   5   1        787.91        763.38        15.97 o
  11   5   1        167.68        168.58        10.09 o
  12   5   1         53.81         49.79         7.43 o
  13   5   1         84.39         72.72         7.70 o
  14   5   1        701.36        697.44        18.07 o
  15   5   1       1277.52       1226.93        36.15 o
  16   5   1        159.11        153.05        18.81 o
 -16   6   1       1209.39       1165.30        34.96 o
 -15   6   1        739.02        797.99        34.23 o
 -14   6   1       1023.10       1011.00        22.13 o
 -13   6   1       2371.33       2364.29        35.40 o
 -12   6   1       1802.14       1754.94        28.46 o
 -11   6   1        835.12        773.94        17.17 o
 -10   6   1         27.59         22.66         4.24 o
  -9   6   1        133.02        151.74         6.94 o
  -8   6   1       1289.23       1323.55        17.99 o
  -7   6   1       4831.15       4891.62        42.04 o
  -6   6   1       1593.89       1594.67        16.26 o
  -5   6   1       1030.89        902.41        11.64 o
  -4   6   1       4010.33       3594.37        30.59 o
  -3   6   1       9183.05       8739.44        74.28 o
  -2   6   1      13069.29      13535.46       114.95 o
  -1   6   1      12325.77      12710.94       102.99 o
   0   6   1       8060.87       8258.08        73.34 o
   1   6   1      11820.67      12167.14        97.05 o
   2   6   1       8451.85       8658.57        62.51 o
   3   6   1       1203.94       1251.49        15.50 o
   4   6   1        590.80        600.47        14.37 o
   5   6   1         23.46         64.61         6.31 o
   6   6   1       2172.64       2242.54        23.98 o
   7   6   1       3572.66       3716.20        35.63 o
   8   6   1       2215.39       2095.69        24.05 o
   9   6   1       3537.10       3437.98        61.74 o
  10   6   1       2446.21       2383.18        62.21 o
  11   6   1       1801.04       1850.59        34.62 o
  12   6   1       1717.81       1743.15        34.89 o
  13   6   1        809.98        826.89        23.81 o
  14   6   1        728.30        811.38        38.60 o
  15   6   1        972.63       1014.72        33.13 o
  16   6   1        652.93        635.37        32.91 o
 -16   7   1          2.69         -1.11         9.40 o
 -15   7   1         49.07         53.81         9.29 o
 -14   7   1        671.32        720.64        23.23 o
 -13   7   1        806.54        843.79        23.79 o
 -12   7   1       1535.15       1613.27        30.08 o
 -11   7   1       3114.05       3054.12        42.80 o
 -10   7   1       3881.53       3871.21        46.86 o
  -9   7   1       2883.98       2875.75        37.17 o
  -8   7   1       8241.90       8263.62        70.65 o
  -7   7   1       3244.50       3069.88        29.81 o
  -6   7   1       2310.80       2065.06        20.71 o
  -5   7   1       5875.83       6049.93        50.45 o
  -4   7   1       3916.74       4055.05        35.66 o
  -3   7   1        598.21        582.74        10.63 o
  -2   7   1        240.50        266.65         7.29 o
  -1   7   1       1425.77       1508.75        17.72 o
   0   7   1       3497.97       3466.32        38.11 o
   1   7   1       2062.72       1967.33        21.04 o
   2   7   1      10835.83      10753.04        92.48 o
   3   7   1       7757.21       7870.32        73.75 o
   4   7   1       8683.02       8549.76        88.20 o
   5   7   1       9904.47       9812.71        84.15 o
   6   7   1       4920.70       4902.63        42.48 o
   7   7   1       3694.01       3544.41        34.99 o
   8   7   1       3571.27       3513.76        33.67 o
   9   7   1       1875.18       1877.74        27.71 o
  10   7   1        176.41        183.76        10.84 o
  11   7   1        299.38        320.97        13.02 o
  12   7   1          2.74          1.33         4.96 o
  13   7   1        468.93        472.85        17.03 o
  14   7   1        414.77        395.71        20.87 o
  15   7   1        599.04        589.60        45.43 o
 -15   8   1        720.86        769.81        28.56 o
 -14   8   1        496.12        491.85        19.90 o
 -13   8   1       1266.51       1328.62        26.21 o
 -12   8   1       1456.76       1456.83        29.49 o
 -11   8   1       1632.59       1632.12        27.72 o
 -10   8   1         50.64         38.49         5.99 o
  -9   8   1         74.84         71.14         7.00 o
  -8   8   1         15.43         22.55         3.66 o
  -7   8   1       1615.47       1678.74        21.38 o
  -6   8   1       3667.20       3573.88        40.49 o
  -5   8   1       8252.43       8099.21        64.76 o
  -4   8   1       6865.03       6819.97        63.49 o
  -3   8   1       9723.20       9704.07        86.92 o
  -2   8   1      11498.34      11545.67        89.16 o
  -1   8   1       6717.38       6730.97        59.11 o
   0   8   1      10194.76      10099.71        96.30 o
   1   8   1       3513.88       3441.93        33.25 o
   2   8   1       1411.23       1429.69        20.47 o
   3   8   1       2856.11       2929.55        35.90 o
   4   8   1       1048.97       1081.28        18.99 o
   5   8   1        482.47        456.03        10.47 o
   6   8   1        123.76        143.51         6.61 o
   7   8   1        890.98        933.68        14.95 o
   8   8   1       2548.44       2433.90        28.24 o
   9   8   1       2601.39       2516.89        31.86 o
  10   8   1       3850.76       3899.59        59.25 o
  11   8   1       1741.93       1805.42        36.26 o
  12   8   1       1853.65       1926.94        34.64 o
  13   8   1       2541.38       2572.31        54.58 o
  14   8   1       1387.26       1407.58        47.78 o
  15   8   1        224.72        247.63        22.68 o
 -15   9   1        278.91        278.46        20.02 o
 -14   9   1        157.83        173.52        24.18 o
 -13   9   1        281.19        281.84        18.14 o
 -12   9   1       1179.01       1252.14        31.87 o
 -11   9   1       3644.74       3663.06        47.89 o
 -10   9   1       3331.00       3451.82        45.02 o
  -9   9   1       2193.32       2240.61        32.84 o
  -8   9   1       5917.20       5849.80        54.72 o
  -7   9   1       4810.77       4793.63        49.07 o
  -6   9   1       8362.92       8054.52        73.97 o
  -5   9   1       1432.47       1471.59        20.88 o
  -4   9   1        376.86        367.87         9.83 o
  -3   9   1        201.16        183.66         6.53 o
  -2   9   1          7.11          8.44         2.69 o
  -1   9   1        678.66        679.44        15.24 o
   0   9   1       3482.24       3525.71        37.54 o
   1   9   1       3740.50       3745.90        56.99 o
   2   9   1      11196.03      11070.91        91.18 o
   3   9   1        880.51        814.95        14.85 o
   4   9   1       8867.65       8588.97       159.68 o
   5   9   1       5481.29       5450.09        57.39 o
   6   9   1       3161.64       3158.16        35.35 o
   7   9   1       6262.74       6199.31        60.22 o
   8   9   1       2138.09       2152.94        33.64 o
   9   9   1       1818.36       1869.17        31.45 o
  10   9   1        220.97        228.94        11.84 o
  11   9   1        300.17        311.63        15.21 o
  12   9   1          2.79          0.48         5.77 o
  13   9   1        204.98        197.19        16.54 o
  14   9   1        807.26        832.54        30.21 o
 -14  10   1        762.64        745.92        28.56 o
 -13  10   1       1321.28       1267.89        41.83 o
 -12  10   1        994.40        936.18        33.91 o
 -11  10   1        409.51        375.45        13.80 o
 -10  10   1         84.42         85.07         8.69 o
  -9  10   1        233.76        197.68        11.63 o
  -8  10   1         15.13         13.21         4.15 o
  -7  10   1        748.57        800.01        17.14 o
  -6  10   1       2447.12       2398.62        35.56 o
  -5  10   1       5875.67       5784.91        67.48 o
  -4  10   1       3308.52       3233.13        39.43 o
  -3  10   1       4131.71       4064.56        47.32 o
  -2  10   1       6325.65       6297.78        71.03 o
  -1  10   1       5440.64       5445.59        58.45 o
   0  10   1      17547.94      17531.89       213.08 o
   1  10   1       2072.20       2106.52        28.43 o
   2  10   1        526.56        529.60        10.23 o
   3  10   1       1585.32       1592.07        25.94 o
   4  10   1         83.13         87.22         7.76 o
   5  10   1          1.26          8.17         3.41 o
   6  10   1        388.51        377.39        10.60 o
   7  10   1       1239.96       1261.67        20.32 o
   8  10   1       1608.29       1582.97        28.87 o
   9  10   1       1176.73       1235.23        28.22 o
  10  10   1       2974.17       3001.24        45.30 o
  11  10   1       2059.99       2204.29        43.20 o
  12  10   1       1384.37       1510.18        49.35 o
  13  10   1       1496.08       1526.99        41.79 o
  14  10   1        487.47        547.80        25.59 o
 -13  11   1        605.62        634.23        32.91 o
 -12  11   1        737.51        832.02        50.97 o
 -11  11   1       1407.81       1357.85        70.92 o
 -10  11   1       1585.43       1747.35        37.11 o
  -9  11   1       3213.48       3353.22        49.33 o
  -8  11   1       5381.77       5185.68        59.73 o
  -7  11   1       1462.64       1488.12        25.28 o
  -6  11   1        995.73       1021.29        21.90 o
  -5  11   1       1494.24       1474.82        24.49 o
  -4  11   1        851.51        838.15        17.31 o
  -3  11   1         12.33         10.55         3.73 o
  -2  11   1         62.96         59.18         7.14 o
  -1  11   1        144.62        158.08        12.48 o
   0  11   1         83.62         78.88         6.70 o
   1  11   1        279.00        284.08        12.80 o
   2  11   1      11700.17      11155.41       117.89 o
   3  11   1       6016.80       5994.86        78.91 o
   4  11   1       3517.30       3527.24        52.03 o
   5  11   1       4451.05       4329.04        70.70 o
   6  11   1       3478.82       3429.88        42.76 o
   7  11   1       1975.52       1974.95        32.71 o
   8  11   1       1097.22       1156.86        20.91 o
   9  11   1        496.24        545.29        17.35 o
  10  11   1        144.45        126.91        10.42 o
  11  11   1        242.43        220.04        17.39 o
  12  11   1        111.83        109.12        28.81 o
  13  11   1        235.80        210.28        18.31 o
 -12  12   1          9.44          1.02        10.10 o
 -11  12   1        506.89        473.52        32.14 o
 -10  12   1        435.05        468.01        26.64 o
  -9  12   1          0.21          0.24         5.29 o
  -8  12   1        206.58        205.63        10.95 o
  -7  12   1        873.13        853.02        17.86 o
  -6  12   1        690.75        709.80        18.67 o
  -5  12   1        807.66        793.66        24.61 o
  -4  12   1       4109.18       4117.43        49.65 o
  -3  12   1       4101.88       4035.60        49.04 o
  -2  12   1       3071.94       3042.14        43.76 o
  -1  12   1       3634.02       3585.58        49.12 o
   0  12   1       3100.66       3077.19        49.83 o
   1  12   1       2553.24       2536.80        64.06 o
   2  12   1       1611.38       1638.62        32.62 o
   3  12   1        198.27        199.80        13.18 o
   4  12   1         35.40         24.33         7.76 o
   5  12   1          2.28          5.19         4.08 o
   6  12   1         82.14         77.53         7.06 o
   7  12   1        172.40        143.78        15.03 o
   8  12   1        632.05        684.96        17.73 o
   9  12   1       1402.46       1422.02        29.47 o
  10  12   1       1525.07       1546.19        38.71 o
  11  12   1       2186.37       2370.42        54.16 o
  12  12   1        805.23        853.71        76.46 o
 -11  13   1        536.21        547.95        67.60 o
 -10  13   1        660.37        683.18        62.06 o
  -9  13   1       2701.19       2723.42        57.58 o
  -8  13   1       1315.50       1300.00        36.67 o
  -7  13   1       2072.25       2083.02        31.03 o
  -6  13   1       1020.25       1080.89        27.66 o
  -5  13   1        226.48        225.18        10.78 o
  -4  13   1        240.73        231.53        11.47 o
  -3  13   1        214.64        204.82        13.05 o
  -2  13   1          6.49          7.51         4.59 o
  -1  13   1        347.41        350.30        25.63 o
   0  13   1        694.55        748.77        21.59 o
   1  13   1        934.53        969.87        24.91 o
   2  13   1       1133.96       1126.69        26.72 o
   3  13   1       2812.77       2740.93        53.62 o
   4  13   1       1060.71       1026.50        29.73 o
   5  13   1       1740.87       1731.03        42.10 o
   6  13   1       1707.28       1719.49        49.39 o
   7  13   1        960.81       1028.36        27.10 o
   8  13   1       1087.31       1128.76        33.63 o
   9  13   1        416.13        408.49        24.93 o
  10  13   1        279.53        273.09        32.14 o
  11  13   1          0.41          2.22        15.51 o
 -10  14   1        540.09        578.21        32.10 o
  -9  14   1          1.60         -2.66         8.04 o
  -8  14   1         47.05         38.27        10.08 o
  -7  14   1         43.05         36.68         7.99 o
  -6  14   1        880.99        854.97        28.50 o
  -5  14   1       1389.24       1464.90        32.85 o
  -4  14   1       1109.83       1101.00        28.93 o
  -3  14   1       1561.25       1532.78        31.72 o
  -2  14   1       1327.86       1310.65        27.34 o
  -1  14   1       1018.42       1018.18        26.56 o
   0  14   1       1378.32       1362.00        31.51 o
   1  14   1        553.24        547.58        17.23 o
   2  14   1        549.89        558.41        26.20 o
   3  14   1        508.83        454.59        39.64 o
   4  14   1        173.79        163.93        14.47 o
   5  14   1         48.57         49.43         9.33 o
   6  14   1         32.32         17.77        10.96 o
   7  14   1         12.34          5.40         7.17 o
   8  14   1        190.14        194.41        16.17 o
   9  14   1        586.89        624.16        59.84 o
  -8  15   1        121.68        112.49        14.47 o
  -7  15   1        674.43        694.00        23.49 o
  -6  15   1        191.55        190.03        14.10 o
  -5  15   1         15.63         11.98         6.88 o
  -4  15   1        217.61        224.09        14.88 o
  -3  15   1         76.92         67.25         9.57 o
  -2  15   1        273.89        259.11        16.17 o
  -1  15   1         66.02         33.41        12.19 o
   0  15   1        390.41        398.16        39.89 o
   1  15   1        557.39        506.58        32.61 o
   2  15   1        412.43        432.80        33.29 o
   3  15   1        570.72        563.46        23.03 o
   4  15   1        690.79        689.36        31.23 o
   5  15   1        923.77       1007.79        32.24 o
   6  15   1        567.62        576.06        23.86 o
   7  15   1        476.13        504.28        38.94 o
   8  15   1        148.73        176.76        20.37 o
  -6  16   1         69.46         68.62        10.22 o
  -5  16   1        119.45        137.30        14.89 o
  -4  16   1        163.65        151.91        15.35 o
  -3  16   1        435.40        394.94        38.24 o
  -2  16   1        504.46        512.50        23.03 o
  -1  16   1        393.23        369.82        24.25 o
   0  16   1        361.32        326.50        18.74 o
   1  16   1        272.35        250.35        17.03 o
   2  16   1        330.85        315.77        18.31 o
   3  16   1         31.59         29.15        11.57 o
   4  16   1         14.73          7.54         8.04 o
   5  16   1         23.46         16.68         8.46 o
 -18   0   2       2360.53       2462.27        95.30 o
 -17   0   2        909.09        890.94        53.19 o
 -16   0   2       1691.62       1635.61        70.92 o
 -15   0   2       1671.83       1586.85        66.49 o
 -14   0   2       1467.64       1522.58        62.06 o
 -13   0   2       2349.94       2334.76       142.95 o
 -12   0   2        125.74        138.33        16.62 o
 -11   0   2        571.73        610.02        48.76 o
 -10   0   2        973.40        951.20        28.21 o
  -9   0   2       4077.52       4168.03        64.01 o
  -8   0   2       1211.18       1049.27        22.99 o
  -7   0   2       7248.07       6752.74        83.92 o
  -6   0   2      67841.28      73197.70      1023.30 o
  -5   0   2      23806.84      24197.17       267.83 o
  -4   0   2      19680.47      20221.23       202.16 o
  -3   0   2      17026.12      17697.75       193.48 o
  -2   0   2      30391.82      30603.01       386.79 o
  -1   0   2       2513.73       2707.72        17.21 o
   0   0   2       7131.64       7022.90        49.77 o
   1   0   2       9266.72      10154.88       101.45 o
   2   0   2        112.01        103.40         4.96 o
   3   0   2       8122.97       8742.96       159.06 o
   4   0   2       3180.71       3192.25        51.86 o
   5   0   2       2117.94       2053.23        29.07 o
   6   0   2      10613.34      10752.52       148.93 o
   7   0   2      10422.71      10402.38       137.08 o
   8   0   2      17017.90      17088.67       265.04 o
   9   0   2      10823.59      10559.26       172.74 o
  10   0   2       5710.66       5951.52       107.83 o
  11   0   2       5600.84       5612.65       189.49 o
  12   0   2       1357.57       1352.29        40.66 o
  13   0   2       3286.46       3249.81        86.43 o
  14   0   2        162.57        156.41        17.97 o
  15   0   2         47.99         31.32        12.19 o
  16   0   2        240.79        188.38        31.03 o
 -18   1   2         13.41         15.51        12.54 o
 -17   1   2         13.10         26.15        11.68 o
 -16   1   2        636.38        642.53        30.53 o
 -15   1   2       2205.80       2179.73        57.98 o
 -14   1   2       1974.12       1949.20        42.64 o
 -13   1   2       5018.70       4889.83        67.56 o
 -12   1   2       4917.20       4873.33        65.91 o
 -11   1   2       7311.16       7212.79       103.96 o
 -10   1   2       9721.76       9463.90       153.42 o
  -9   1   2       8272.80       8347.57        99.94 o
  -8   1   2      10278.05      10450.03       114.04 o
  -7   1   2       3805.83       3807.79        46.42 o
  -6   1   2       1671.64       1720.18        19.89 o
  -5   1   2        527.40        632.25         9.04 o
  -4   1   2         60.26        100.94         2.74 o
  -3   1   2       7257.66       8106.49        55.81 o
  -2   1   2        622.13        502.01         5.73 o
  -1   1   2       5733.52       5924.06        42.68 o
   0   1   2       4742.81       4491.14        44.80 o
   1   1   2      13973.41      13732.91       116.64 o
   2   1   2     220499.41     217272.16      2051.72 o
   3   1   2      16960.45      16693.21       349.06 o
   4   1   2       7989.26       7446.45        76.34 o
   5   1   2      13873.86      13868.26       150.13 o
   6   1   2       4052.13       3780.46        42.06 o
   7   1   2       3657.96       3682.10        39.81 o
   8   1   2       1125.95       1094.00        16.09 o
   9   1   2         36.60         45.31         4.64 o
  10   1   2          0.42          4.33         6.42 o
  11   1   2         28.88         21.21         6.08 o
  12   1   2       1751.53       1825.69        34.36 o
  13   1   2       2413.70       2483.57        43.68 o
  14   1   2       3066.25       2965.46        50.26 o
  15   1   2        854.89        874.61        30.15 o
  16   1   2        736.20        799.92        30.54 o
 -18   2   2       1626.04       1630.51       157.36 o
 -17   2   2       1183.03       1199.10        43.88 o
 -16   2   2       1942.10       1937.77        55.62 o
 -15   2   2        808.48        763.43        26.00 o
 -14   2   2       1199.27       1131.70        26.86 o
 -13   2   2        156.76        154.16        10.77 o
 -12   2   2         58.19         46.11         6.40 o
 -11   2   2       1148.89       1084.15        44.95 o
 -10   2   2        178.25        172.63         8.10 o
  -9   2   2       4116.96       4113.13        44.71 o
  -8   2   2       2226.15       1978.70        34.62 o
  -7   2   2       8732.01       8418.94        72.05 o
  -6   2   2      20987.59      21925.03       172.94 o
  -5   2   2      15428.06      15537.56       129.55 o
  -4   2   2      51462.75      53603.40       384.00 o
  -3   2   2      26890.08      27494.57       237.49 o
  -2   2   2      14924.69      15085.28       125.75 o
  -1   2   2      22920.93      23893.75       246.09 o
   0   2   2       2444.88       2476.42        36.67 o
   1   2   2       4529.44       4740.89        72.62 o
   2   2   2          5.61          2.22         1.47 o
   3   2   2        466.80        486.18         9.35 o
   4   2   2       2404.03       2391.11        28.63 o
   5   2   2       3869.32       3924.32        40.70 o
   6   2   2       7708.00       7655.62        79.31 o
   7   2   2       4685.93       4497.28        49.11 o
   8   2   2       4081.75       3932.54        41.27 o
   9   2   2       8608.83       8630.69        80.67 o
  10   2   2       8640.05       8779.09       106.68 o
  11   2   2       4733.14       4608.39        64.38 o
  12   2   2       1900.75       1886.55        48.62 o
  13   2   2       2530.38       2575.13        53.24 o
  14   2   2        474.92        446.87        44.33 o
  15   2   2          2.13          5.17         7.68 o
  16   2   2         64.11         52.54        11.37 o
  17   2   2         20.99         17.73        15.51 o
 -17   3   2         74.46         62.29        14.10 o
 -16   3   2        475.62        489.00        22.16 o
 -15   3   2        772.16        770.51        26.42 o
 -14   3   2       2986.60       3061.01        44.54 o
 -13   3   2       4029.83       4014.18        52.26 o
 -12   3   2       2486.18       2462.71        40.39 o
 -11   3   2       2517.37       2495.51        34.86 o
 -10   3   2       7941.02       7713.57        69.84 o
  -9   3   2       7712.64       7690.49        75.49 o
  -8   3   2       5278.98       5282.63        54.59 o
  -7   3   2       4391.84       4486.42        49.56 o
  -6   3   2        921.76        933.53        13.69 o
  -5   3   2       2737.91       2704.57        26.50 o
  -4   3   2        193.33        223.75         4.81 o
  -3   3   2       2733.30       2632.61        24.82 o
  -2   3   2       4001.79       4064.80        56.31 o
  -1   3   2      17024.99      17839.76       205.95 o
   0   3   2      29386.45      30169.38       471.43 o
   1   3   2      16127.24      15732.76       225.02 o
   2   3   2      25072.96      25755.01       291.20 o
   3   3   2      19969.02      19842.86       260.71 o
   4   3   2       6502.52       5884.93        55.64 o
   5   3   2      13941.43      13921.45       114.93 o
   6   3   2       3457.30       3190.80        37.54 o
   7   3   2        154.20        121.06         7.27 o
   8   3   2       1717.54       1709.97        24.43 o
   9   3   2       1039.78       1053.01        20.73 o
  10   3   2         16.28         12.64         4.14 o
  11   3   2        817.33        842.80        21.50 o
  12   3   2        772.36        801.37        21.50 o
  13   3   2       1422.83       1432.23        46.54 o
  14   3   2        804.02        791.76        27.70 o
  15   3   2       1090.42       1141.63        54.91 o
  16   3   2       1853.79       1994.64        84.22 o
 -17   4   2       1250.67       1278.32        37.95 o
 -16   4   2        986.56       1032.85        28.49 o
 -15   4   2        597.26        580.60        18.39 o
 -14   4   2        329.34        329.07        13.22 o
 -13   4   2        952.80        915.33        20.97 o
 -12   4   2         50.52         53.08         6.51 o
 -11   4   2        107.58        112.17        10.44 o
 -10   4   2         16.79         11.56         3.10 o
  -9   4   2       3327.57       3293.37        35.63 o
  -8   4   2       3782.04       3560.50        41.55 o
  -7   4   2       9343.28       9401.22        86.14 o
  -6   4   2       9060.77       9042.73        77.70 o
  -5   4   2      15498.32      15355.71       161.14 o
  -4   4   2       4892.60       4194.55        39.74 o
  -3   4   2       5846.38       5226.89        59.28 o
  -2   4   2      21057.81      22032.62       195.13 o
  -1   4   2       6546.73       6473.02        56.55 o
   0   4   2       6556.96       6730.80        78.60 o
   1   4   2       2046.34       2058.14        27.06 o
   2   4   2        593.56        599.37         8.27 o
   3   4   2          3.08          7.09         1.98 o
   4   4   2        822.09        774.51        13.72 o
   5   4   2       4388.14       4415.13        39.83 o
   6   4   2       3852.07       3798.80        34.68 o
   7   4   2       4817.42       4619.31        43.00 o
   8   4   2       4915.74       4772.62        44.55 o
   9   4   2       4613.42       4645.85        47.22 o
  10   4   2       4939.48       4790.21        65.06 o
  11   4   2       2330.34       2285.85        35.44 o
  12   4   2       1150.71       1130.16        23.74 o
  13   4   2        946.82        971.44        32.87 o
  14   4   2        390.84        411.26        19.41 o
  15   4   2         42.80         31.51         7.19 o
  16   4   2         17.14         27.78        15.51 o
 -17   5   2          6.41         12.71         8.46 o
 -16   5   2        634.53        602.55        27.75 o
 -15   5   2        288.18        312.45        14.06 o
 -14   5   2        615.37        589.31        16.26 o
 -13   5   2       1627.88       1622.37        27.37 o
 -12   5   2       1635.84       1620.22        26.16 o
 -11   5   2       4376.96       4343.66        50.43 o
 -10   5   2       3874.59       3868.77        44.97 o
  -9   5   2       4516.31       4461.58        44.65 o
  -8   5   2       2339.43       2288.55        25.64 o
  -7   5   2       1881.53       1883.17        19.61 o
  -6   5   2        687.40        677.56        11.78 o
  -5   5   2        583.72        678.97        11.06 o
  -4   5   2       3358.94       3598.48        37.59 o
  -3   5   2        510.54        680.76        10.89 o
  -2   5   2         17.01         23.22         2.61 o
  -1   5   2       6144.96       6344.49        52.72 o
   0   5   2       3011.84       2958.69        26.79 o
   1   5   2      10082.10       9940.00        79.71 o
   2   5   2       9096.54       8942.00       145.64 o
   3   5   2       7635.63       7025.86        73.51 o
   4   5   2      10191.75      10118.13        80.27 o
   5   5   2       6754.06       6890.43        62.68 o
   6   5   2        913.79        788.16        11.48 o
   7   5   2       5756.49       5768.33        46.69 o
   8   5   2         62.85         64.67         8.68 o
   9   5   2        101.82         99.70         7.75 o
  10   5   2          0.18          3.69         5.12 o
  11   5   2        934.90        915.11        39.89 o
  12   5   2        201.31        187.81        16.85 o
  13   5   2        751.58        768.81        26.00 o
  14   5   2        781.91        746.23        27.83 o
  15   5   2        749.32        740.44        27.70 o
  16   5   2        251.26        279.82        23.35 o
 -17   6   2        815.18        798.03        37.68 o
 -16   6   2        209.46        207.21        17.37 o
 -15   6   2        728.48        747.61        24.10 o
 -14   6   2        107.67        115.67         9.13 o
 -13   6   2       1055.28        994.15        19.48 o
 -12   6   2          0.40          4.71         3.64 o
 -11   6   2        603.28        578.65        14.10 o
 -10   6   2         14.65         17.95         3.93 o
  -9   6   2        645.74        662.32        12.76 o
  -8   6   2        724.13        680.31        17.33 o
  -7   6   2       3366.02       3421.74        32.02 o
  -6   6   2       2004.04       1806.35        17.87 o
  -5   6   2      10553.51      10674.84        79.28 o
  -4   6   2        276.31        137.80         4.26 o
  -3   6   2       2523.31       2287.64        26.05 o
  -2   6   2      15786.32      17169.24       122.21 o
  -1   6   2       1117.86       1125.12        13.68 o
   0   6   2       4180.61       4270.56        43.80 o
   1   6   2         87.93         48.81         5.69 o
   2   6   2          1.91          4.12         1.68 o
   3   6   2         13.47          7.88         2.15 o
   4   6   2         79.34         74.59         3.93 o
   5   6   2       1335.40       1305.76        15.54 o
   6   6   2       1858.43       1923.65        22.36 o
   7   6   2       2767.84       2697.06        33.84 o
   8   6   2       1538.71       1539.56        23.04 o
   9   6   2       1383.96       1375.19        30.03 o
  10   6   2       2114.86       2084.87        44.65 o
  11   6   2       1083.05       1127.98        30.36 o
  12   6   2        534.54        533.85        20.87 o
  13   6   2        200.31        192.61        13.76 o
  14   6   2        103.78        101.95        13.06 o
  15   6   2        177.17        127.35        17.97 o
  16   6   2         24.77         29.92        12.54 o
 -16   7   2        272.79        241.57        33.24 o
 -15   7   2         19.05         20.04         7.86 o
 -14   7   2        503.99        482.79        22.58 o
 -13   7   2        635.25        653.48        17.43 o
 -12   7   2          4.41          6.59         4.05 o
 -11   7   2        321.13        324.19        13.55 o
 -10   7   2       1967.76       1919.00        28.89 o
  -9   7   2       1508.73       1516.49        31.31 o
  -8   7   2        639.01        626.63        12.74 o
  -7   7   2       1854.31       1768.77        19.26 o
  -6   7   2        332.41        326.49         7.58 o
  -5   7   2        736.32        836.67        12.10 o
  -4   7   2        282.70        319.53         6.65 o
  -3   7   2        730.55        752.10        12.01 o
  -2   7   2        226.58        146.77         4.13 o
  -1   7   2       2074.35       2228.36        25.03 o
   0   7   2       4267.11       4380.85        39.72 o
   1   7   2       3941.07       3915.92        42.19 o
   2   7   2        588.02        570.12        10.69 o
   3   7   2       2992.92       2950.22        30.71 o
   4   7   2       1135.73       1119.28        15.66 o
   5   7   2       1119.17       1089.85        14.75 o
   6   7   2         33.70         27.96         3.43 o
   7   7   2        234.76        233.92         7.19 o
   8   7   2        274.73        258.34         8.44 o
   9   7   2        576.22        518.89        16.32 o
  10   7   2         27.57         23.67         8.00 o
  11   7   2        738.32        721.11        19.02 o
  12   7   2         21.40         17.57         5.85 o
  13   7   2        445.76        458.07        19.83 o
  14   7   2        404.85        371.34        30.53 o
  15   7   2        238.54        233.74        23.51 o
 -16   8   2        298.89        303.63        33.24 o
 -15   8   2         75.87         63.51        11.90 o
 -14   8   2        143.08        158.38        22.18 o
 -13   8   2          0.63          8.18         5.70 o
 -12   8   2        225.22        220.45        10.78 o
 -11   8   2        242.64        258.40        10.99 o
 -10   8   2         68.42         73.55         6.74 o
  -9   8   2         93.58         94.10         7.01 o
  -8   8   2        233.99        221.18         8.34 o
  -7   8   2       1122.80       1055.86        15.19 o
  -6   8   2         42.39         36.28         4.83 o
  -5   8   2        323.85        350.59        13.05 o
  -4   8   2       2291.12       2330.14        25.62 o
  -3   8   2       1162.63       1132.45        15.84 o
  -2   8   2        437.20        454.97         8.77 o
  -1   8   2        794.91        881.66        14.24 o
   0   8   2         93.34        100.53         4.87 o
   1   8   2       2236.04       2191.59        43.61 o
   2   8   2        175.08        167.15         5.39 o
   3   8   2       2996.01       3172.29        50.01 o
   4   8   2         98.40         95.36         5.58 o
   5   8   2        597.78        606.62        10.52 o
   6   8   2        475.95        453.83        11.56 o
   7   8   2         91.58         87.50         8.60 o
   8   8   2         19.55         11.13         4.26 o
   9   8   2        216.54        209.35         9.19 o
  10   8   2        625.03        584.87        18.84 o
  11   8   2        262.09        261.30        12.46 o
  12   8   2        284.73        318.20        14.25 o
  13   8   2         20.03         22.90         8.96 o
  14   8   2          7.97          9.21        10.10 o
  15   8   2          5.25         -6.65        10.10 o
 -15   9   2         26.52         26.00        11.68 o
 -14   9   2         11.12         11.57         8.77 o
 -13   9   2        155.06        151.17        19.96 o
 -12   9   2        119.52        114.78         9.10 o
 -11   9   2          0.43          1.28         4.43 o
 -10   9   2         94.45         88.50         7.40 o
  -9   9   2         55.92         59.72         6.70 o
  -8   9   2         47.54         44.37         4.91 o
  -7   9   2       1110.86        991.70        15.89 o
  -6   9   2          0.23          4.34         2.79 o
  -5   9   2        289.82        202.66         7.50 o
  -4   9   2          5.89         14.32         2.87 o
  -3   9   2         20.90         17.33         2.95 o
  -2   9   2        273.69        288.36         7.29 o
  -1   9   2        318.85        347.51         9.08 o
   0   9   2         16.71         16.07         3.63 o
   1   9   2        145.50        182.30        11.69 o
   2   9   2          0.91          9.97         2.73 o
   3   9   2        465.47        463.15        10.39 o
   4   9   2        613.48        628.75        11.54 o
   5   9   2        323.35        336.88         9.21 o
   6   9   2         13.92         19.71         3.44 o
   7   9   2          1.58          0.74         3.07 o
   8   9   2         62.94         52.16         5.27 o
   9   9   2          5.69          1.54         4.29 o
  10   9   2         49.47         40.11         6.62 o
  11   9   2        250.59        258.20        14.93 o
  12   9   2          2.82          6.45         6.02 o
  13   9   2         19.79         17.61         8.85 o
  14   9   2        110.14        122.92        17.97 o
 -14  10   2          0.81          8.87        15.51 o
 -13  10   2         33.54         16.72         8.31 o
 -12  10   2          0.60          1.79         6.31 o
 -11  10   2          0.11          4.69         4.64 o
 -10  10   2         12.90          8.93         4.66 o
  -9  10   2          0.20         -0.57         3.60 o
  -8  10   2          6.26          5.91         4.00 o
  -7  10   2         30.52         19.41         5.11 o
  -6  10   2        253.26        241.01         8.67 o
  -5  10   2        246.41        216.98         9.38 o
  -4  10   2        373.49        327.26         9.40 o
  -3  10   2        315.63        294.79         9.78 o
  -2  10   2         42.90         53.97         7.55 o
  -1  10   2        257.65        240.95         9.69 o
   0  10   2         73.85         84.27         9.29 o
   1  10   2       5119.67       5268.13        61.62 o
   2  10   2          3.61          4.67         2.66 o
   3  10   2       1533.84       1481.36        33.27 o
   4  10   2        141.95        129.80         9.11 o
   5  10   2          0.18          4.72         3.03 o
   6  10   2          9.36         13.42         3.42 o
   7  10   2         50.06         53.28         5.46 o
   8  10   2         84.39         84.71         8.02 o
   9  10   2         17.10          9.88         4.98 o
  10  10   2        144.35        121.16        11.08 o
  11  10   2         44.14         47.78        10.24 o
  12  10   2         11.89         11.20         8.46 o
  13  10   2         34.31         16.86         9.33 o
 -13  11   2         10.47         14.41        10.97 o
 -12  11   2         64.47         85.22        14.83 o
 -11  11   2         59.04         67.12        13.73 o
 -10  11   2         23.73         22.16         6.65 o
  -9  11   2        481.36        459.12        15.86 o
  -8  11   2         42.45         42.62         7.59 o
  -7  11   2        135.80        112.65        12.48 o
  -6  11   2        164.99        144.77         8.83 o
  -5  11   2        255.63        206.62        12.13 o
  -4  11   2         11.64          9.20         3.54 o
  -3  11   2         41.53         37.77         7.99 o
  -2  11   2         54.85         47.22         5.61 o
  -1  11   2          2.68          3.52         3.46 o
   0  11   2        333.66        316.35        14.89 o
   1  11   2        767.67        729.21        15.33 o
   2  11   2        256.79        243.20        10.27 o
   3  11   2       1704.74       1684.03        32.05 o
   4  11   2         92.10         82.09         9.38 o
   5  11   2         31.17         24.93         5.54 o
   6  11   2         65.22         66.74         6.85 o
   7  11   2         30.90         22.33         5.48 o
   8  11   2         23.45          8.15         4.98 o
   9  11   2         17.20         10.66         6.31 o
  10  11   2         13.58          8.02         6.31 o
  11  11   2          3.44          4.43         9.40 o
  12  11   2          7.49         10.74        10.10 o
 -12  12   2         41.43         22.16        10.97 o
 -11  12   2        157.01        152.00        31.03 o
 -10  12   2         44.18         56.64        13.25 o
  -9  12   2         23.42         28.71         6.84 o
  -8  12   2        419.39        386.19        13.68 o
  -7  12   2        498.70        493.55        16.23 o
  -6  12   2         73.13         85.61         7.37 o
  -5  12   2       1026.92        975.57        20.11 o
  -4  12   2          7.23          7.65         3.76 o
  -3  12   2        510.94        498.93        14.00 o
  -2  12   2        505.27        510.00        15.44 o
  -1  12   2          1.03          0.35         3.81 o
   0  12   2        111.26        132.43        10.22 o
   1  12   2          0.54          2.96         4.12 o
   2  12   2        283.97        256.20        14.08 o
   3  12   2        316.99        296.38        15.25 o
   4  12   2         31.00         26.39         6.02 o
   5  12   2        465.19        441.69        16.27 o
   6  12   2          7.78          4.64         4.70 o
   7  12   2        409.56        404.64        14.45 o
   8  12   2        519.73        511.68        23.96 o
   9  12   2        264.09        230.19        21.11 o
  10  12   2        154.25        144.02        15.66 o
  11  12   2         45.65         43.22        12.54 o
 -11  13   2        726.38        769.27        36.04 o
 -10  13   2          3.33          2.96         7.68 o
  -9  13   2        219.32        227.66        17.03 o
  -8  13   2        352.89        353.40        21.75 o
  -7  13   2         89.13         85.40         8.36 o
  -6  13   2         61.94         60.03         7.06 o
  -5  13   2          1.35          6.56         4.54 o
  -4  13   2         33.75         11.14         4.54 o
  -3  13   2         13.60         24.38         5.48 o
  -2  13   2        224.49        212.47        11.02 o
  -1  13   2        316.90        310.71        14.34 o
   0  13   2        249.40        231.25        13.65 o
   1  13   2        733.59        692.19        27.51 o
   2  13   2        321.29        337.98        16.54 o
   3  13   2        959.15        955.35        42.35 o
   4  13   2        863.97        781.69        26.49 o
   5  13   2        176.12        163.02        10.85 o
   6  13   2        135.82        138.36        10.42 o
   7  13   2        791.83        766.50        23.14 o
   8  13   2          9.21          5.44        13.30 o
   9  13   2         35.50         22.48        21.05 o
  10  13   2         11.47          4.43         9.40 o
 -10  14   2         11.47          7.48        10.12 o
  -9  14   2          1.80          2.22         7.68 o
  -8  14   2        154.70        172.35        18.93 o
  -7  14   2        381.90        357.06        19.59 o
  -6  14   2        582.04        605.06        23.80 o
  -5  14   2       1238.75       1243.90        32.38 o
  -4  14   2        482.53        506.64        19.90 o
  -3  14   2       1434.33       1424.77        26.30 o
  -2  14   2        958.32        930.37        25.49 o
  -1  14   2         42.68         44.33         7.76 o
   0  14   2        733.94        717.40        23.42 o
   1  14   2          2.49          7.38         4.83 o
   2  14   2          0.15          5.91         6.40 o
   3  14   2         16.22         13.44         7.17 o
   4  14   2        261.27        242.00        15.25 o
   5  14   2         42.81         36.04         8.46 o
   6  14   2        202.46        233.24        20.37 o
   7  14   2        561.21        568.26        24.31 o
   8  14   2        124.17        165.96        42.11 o
   9  14   2        339.49        333.52        24.25 o
  -8  15   2        397.12        385.92        21.75 o
  -7  15   2        186.39        207.10        17.82 o
  -6  15   2         89.30         49.93        13.25 o
  -5  15   2        206.83        177.86        13.82 o
  -4  15   2          7.10          4.36         6.19 o
  -3  15   2       1016.78       1087.88        27.67 o
  -2  15   2        175.89        151.88        17.24 o
  -1  15   2         97.97        106.17        16.62 o
   0  15   2        886.65        921.25        28.98 o
   1  15   2        824.89        818.41        34.33 o
   2  15   2       1328.83       1313.61        40.37 o
   3  15   2        870.32        876.10        35.23 o
   4  15   2        422.46        430.06        20.47 o
   5  15   2        275.99        280.59        17.82 o
   6  15   2        239.06        220.03        17.46 o
   7  15   2        205.87        269.40        19.50 o
  -6  16   2        593.65        568.82        67.60 o
  -5  16   2        299.36        306.84        19.11 o
  -4  16   2       1109.95       1103.98        29.60 o
  -3  16   2       1466.33       1513.86        40.51 o
  -2  16   2        414.86        421.67        22.33 o
  -1  16   2        273.31        287.04        20.64 o
   0  16   2        182.27        163.50        15.25 o
   1  16   2        257.52        252.13        16.63 o
   2  16   2         17.29         13.06         8.46 o
   3  16   2          5.26          0.00         7.17 o
   4  16   2         59.78         35.61         9.33 o
   5  16   2         74.48         62.92        11.52 o
 -18   1   3          1.67         11.08        10.97 o
 -17   1   3          0.17         -3.02         8.87 o
 -16   1   3          2.33          4.43         8.51 o
 -15   1   3         41.85         45.51        10.97 o
 -14   1   3         77.53         68.21        13.47 o
 -13   1   3        240.08        213.97        12.80 o
 -12   1   3         95.54        120.83        10.61 o
 -11   1   3        104.80        117.57         7.48 o
 -10   1   3        923.74        905.77        13.84 o
  -9   1   3        146.27        150.11         5.25 o
  -8   1   3        267.29        290.93         7.18 o
  -7   1   3        611.01        670.46        11.59 o
  -6   1   3       2168.41       2283.45        25.91 o
  -5   1   3       2667.76       3003.68        25.66 o
  -4   1   3        140.36        108.60         3.10 o
  -3   1   3       1947.20       2060.90        13.83 o
  -2   1   3        197.48        193.30         2.44 o
  -1   1   3        900.50        937.05         8.62 o
   0   1   3       1081.83       1084.49        11.38 o
   1   1   3       6123.61       6829.42        54.44 o
   2   1   3       5293.04       5866.68        66.69 o
   3   1   3      11527.59      12289.90       131.23 o
   4   1   3       7423.43       7994.45        74.42 o
   5   1   3          7.37          1.27         1.68 o
   6   1   3         13.43         16.25         3.27 o
   7   1   3         81.83         91.32         5.28 o
   8   1   3        295.04        290.72         8.08 o
   9   1   3          6.77          8.87         3.46 o
  10   1   3        534.52        510.91        15.40 o
  11   1   3        371.15        324.58        23.74 o
  12   1   3          5.09         14.04         6.40 o
  13   1   3         59.90         75.61        14.10 o
  14   1   3         54.40         47.06        13.25 o
  15   1   3          9.09         16.62        10.97 o
 -18   2   3         15.48          3.75        10.10 o
 -17   2   3        143.96        122.90        17.24 o
 -16   2   3         97.38        117.71        16.40 o
 -15   2   3         20.25         16.99         7.68 o
 -14   2   3         41.49         34.38         8.04 o
 -13   2   3        512.10        511.93        19.19 o
 -12   2   3        854.89        850.99        27.83 o
 -11   2   3        223.73        204.12         9.06 o
 -10   2   3        879.00        844.89        12.98 o
  -9   2   3        572.55        523.91         9.93 o
  -8   2   3        172.19        172.57         5.96 o
  -7   2   3       5560.31       5796.26        52.85 o
  -6   2   3        665.65        588.38         8.74 o
  -5   2   3       3020.36       3316.75        28.66 o
  -4   2   3       1092.89       1033.55         8.65 o
  -3   2   3       2879.92       3107.23        25.81 o
  -2   2   3        411.37        347.45         6.88 o
  -1   2   3       1225.36       1371.14        19.80 o
   0   2   3       3955.95       4587.76        56.67 o
   1   2   3        619.22        634.89         8.54 o
   2   2   3       1498.52       1542.95        16.64 o
   3   2   3        450.97        522.97        10.56 o
   4   2   3         36.70         17.41         2.38 o
   5   2   3      10245.90      10460.24       153.26 o
   6   2   3          6.69          4.02         2.16 o
   7   2   3        309.76        262.63         9.88 o
   8   2   3        407.71        378.68         8.33 o
   9   2   3       1125.66       1119.59        18.59 o
  10   2   3       1270.41       1300.38        32.08 o
  11   2   3        141.53        138.34        10.48 o
  12   2   3        318.20        312.05        16.54 o
  13   2   3          1.65          2.61         6.75 o
  14   2   3          2.56          6.65         9.40 o
  15   2   3         79.70         68.68        16.62 o
  16   2   3         11.61         28.81        17.73 o
 -18   3   3         67.11         63.55        14.10 o
 -17   3   3        238.29        240.60        18.31 o
 -16   3   3        337.80        345.25        19.19 o
 -15   3   3        462.63        424.23        19.19 o
 -14   3   3        327.19        321.57        16.17 o
 -13   3   3       2011.11       1921.04        49.35 o
 -12   3   3        782.88        799.18        29.99 o
 -11   3   3       1978.07       1980.37        32.38 o
 -10   3   3        463.67        481.74         9.98 o
  -9   3   3          1.90         10.39         2.38 o
  -8   3   3       2104.44       2138.12        28.29 o
  -7   3   3        165.60        159.89         6.00 o
  -6   3   3         33.84         30.17         2.87 o
  -5   3   3         82.09         81.32         2.43 o
  -4   3   3       1648.93       1704.25        15.46 o
  -3   3   3       3442.21       3515.07        28.26 o
  -2   3   3        153.77        101.70         2.92 o
  -1   3   3       8051.45       8273.98        72.52 o
   0   3   3      10290.47      10819.82       243.79 o
   1   3   3       2041.46       1847.45        41.57 o
   2   3   3      11562.42      11529.99       108.37 o
   3   3   3       1416.12       1492.55        18.95 o
   4   3   3       4270.41       4431.94        41.15 o
   5   3   3        575.81        507.79        10.78 o
   6   3   3        185.67        238.80         7.94 o
   7   3   3        407.23        404.02         9.55 o
   8   3   3        213.78        244.45         9.42 o
   9   3   3        767.32        771.94        17.00 o
  10   3   3         22.40         16.89         4.70 o
  11   3   3        298.69        279.16        13.44 o
  12   3   3        604.56        588.10        27.51 o
  13   3   3        562.49        548.48        17.39 o
  14   3   3        414.77        397.04        17.68 o
  15   3   3        138.37        103.61        13.61 o
  16   3   3        137.56        183.95        31.03 o
 -17   4   3        554.23        555.48        30.11 o
 -16   4   3         38.73         41.44         8.66 o
 -15   4   3        307.82        292.09        13.26 o
 -14   4   3         13.06          9.34         7.72 o
 -13   4   3        123.31        106.20         9.37 o
 -12   4   3       2200.38       2178.31        38.72 o
 -11   4   3       5408.64       5515.04        77.77 o
 -10   4   3         24.52         24.42         4.08 o
  -9   4   3         43.86         43.82         3.68 o
  -8   4   3       1629.91       1606.59        20.16 o
  -7   4   3       6893.91       6803.16        51.06 o
  -6   4   3       1951.57       1745.71        17.82 o
  -5   4   3      12232.29      13072.80        96.49 o
  -4   4   3       5741.24       5726.96        50.28 o
  -3   4   3       7691.95       8297.31        64.59 o
  -2   4   3       8197.24       8718.10        64.73 o
  -1   4   3        220.00        346.76         7.38 o
   0   4   3         99.19         78.24         5.12 o
   1   4   3        240.39        280.69        10.88 o
   2   4   3       2691.87       2770.52        27.27 o
   3   4   3       5409.24       5440.99        54.23 o
   4   4   3       1669.82       1683.41        18.66 o
   5   4   3       8594.76       8856.34        74.66 o
   6   4   3       2955.97       2922.01        33.02 o
   7   4   3       2448.79       2260.34        27.42 o
   8   4   3       1133.23       1057.79        23.68 o
   9   4   3       1016.37        941.31        19.18 o
  10   4   3        660.11        625.39        14.76 o
  11   4   3       1420.67       1391.46        28.55 o
  12   4   3        811.85        804.49        24.38 o
  13   4   3         32.64         22.43         6.90 o
  14   4   3        118.14         94.13         9.63 o
  15   4   3         20.30         22.61         9.12 o
  16   4   3        142.28        126.33        26.60 o
 -17   5   3        326.36        272.50        19.19 o
 -16   5   3        866.81        860.58        30.26 o
 -15   5   3        842.66        878.84        29.78 o
 -14   5   3        902.62        924.86        25.45 o
 -13   5   3       1721.97       1745.65        33.32 o
 -12   5   3        783.97        777.63        16.34 o
 -11   5   3       6439.56       6399.83        68.80 o
 -10   5   3       4434.07       4429.73        41.57 o
  -9   5   3        472.54        453.76         8.70 o
  -8   5   3        771.43        803.57        11.26 o
  -7   5   3         71.24         80.33         3.78 o
  -6   5   3        313.10        324.61         6.64 o
  -5   5   3       2074.73       2299.11        24.71 o
  -4   5   3       4867.66       4966.76        47.66 o
  -3   5   3       5576.70       5531.72        48.20 o
  -2   5   3        319.47        132.13         4.77 o
  -1   5   3       5911.54       5781.73        52.09 o
   0   5   3      15813.81      16866.01       139.90 o
   1   5   3       9219.92       9263.25       103.49 o
   2   5   3      11927.37      12275.59       154.38 o
   3   5   3       2379.20       2133.73        22.89 o
   4   5   3       2656.00       2595.13        26.05 o
   5   5   3       2664.68       2645.84        25.73 o
   6   5   3        737.74        736.06        11.38 o
   7   5   3        774.52        814.53        27.25 o
   8   5   3        309.54        304.67        12.96 o
   9   5   3       1263.87       1267.84        28.83 o
  10   5   3        497.52        489.74        18.74 o
  11   5   3       1236.15       1261.43        32.30 o
  12   5   3       1289.62       1289.24        41.12 o
  13   5   3       1051.58       1037.77        31.50 o
  14   5   3        685.40        670.14        33.63 o
  15   5   3        248.47        245.90        56.51 o
  16   5   3        218.70        246.01        33.24 o
 -17   6   3        552.24        526.76        29.78 o
 -16   6   3        644.47        576.35        25.53 o
 -15   6   3        158.83        126.68        13.96 o
 -14   6   3          2.23          4.10         4.91 o
 -13   6   3         67.46         75.86         6.80 o
 -12   6   3        780.96        787.80        18.05 o
 -11   6   3        524.61        535.94        14.29 o
 -10   6   3        942.24        998.45        17.30 o
  -9   6   3       4411.57       4357.44        41.99 o
  -8   6   3       4913.12       4909.41        42.33 o
  -7   6   3       8185.31       8196.68        65.98 o
  -6   6   3      12023.60      12004.85        97.82 o
  -5   6   3       7286.28       7274.27        63.72 o
  -4   6   3       6288.73       6163.92        52.20 o
  -3   6   3       5262.44       5459.44        43.64 o
  -2   6   3       1705.78       1706.21        18.00 o
  -1   6   3        239.20        218.05         5.81 o
   0   6   3         10.16         25.07         2.60 o
   1   6   3        686.48        743.46        11.00 o
   2   6   3        239.61        198.14         6.15 o
   3   6   3        462.53        387.73        12.18 o
   4   6   3       4904.07       4822.51        54.13 o
   5   6   3       5032.75       5060.56        51.94 o
   6   6   3       5133.85       5004.75        45.77 o
   7   6   3       4891.25       4874.67        45.24 o
   8   6   3       2115.41       2023.04        39.23 o
   9   6   3       4070.18       3979.41        51.12 o
  10   6   3       3404.33       3300.11        52.78 o
  11   6   3        714.20        727.73        35.19 o
  12   6   3        289.31        274.87        14.10 o
  13   6   3        193.85        210.40        14.59 o
  14   6   3         28.53          9.60         8.96 o
  15   6   3         46.67         43.02        13.25 o
 -16   7   3        838.98        773.48        50.97 o
 -15   7   3       1353.66       1373.70        39.19 o
 -14   7   3       3755.47       3887.77        72.68 o
 -13   7   3       1186.80       1180.53        26.31 o
 -12   7   3       1074.54       1072.42        24.15 o
 -11   7   3       3201.95       3212.98        46.53 o
 -10   7   3       5253.86       5193.01        75.16 o
  -9   7   3       3369.49       3327.15        40.91 o
  -8   7   3         54.88         66.74         5.46 o
  -7   7   3         49.42         42.67         3.65 o
  -6   7   3        777.54        830.12        12.17 o
  -5   7   3       2253.71       2281.55        22.74 o
  -4   7   3       2395.52       2471.00        25.23 o
  -3   7   3       4707.89       4640.63        37.10 o
  -2   7   3       7323.18       7081.88        65.19 o
  -1   7   3       5987.80       5705.81        57.33 o
   0   7   3      11658.29      11814.86       120.85 o
   1   7   3       8892.25       8955.86        72.67 o
   2   7   3       4734.75       4616.76        43.53 o
   3   7   3      11126.32      11204.28        93.99 o
   4   7   3       2298.64       2253.90        23.58 o
   5   7   3       2282.64       2379.05        23.95 o
   6   7   3       1496.06       1569.49        21.87 o
   7   7   3         62.89         47.72         4.22 o
   8   7   3          3.48          5.08         2.90 o
   9   7   3        302.52        298.73        22.07 o
  10   7   3       1615.21       1585.08        28.72 o
  11   7   3       1785.98       1811.56        35.82 o
  12   7   3       1150.71       1153.27        28.49 o
  13   7   3       1006.22       1025.30        29.75 o
  14   7   3        713.52        744.18       107.49 o
  15   7   3        788.98        779.26        63.16 o
 -16   8   3        543.67        479.95        29.78 o
 -15   8   3        196.99        183.79        17.46 o
 -14   8   3          0.23          3.65         7.80 o
 -13   8   3        255.02        241.74        12.98 o
 -12   8   3        235.95        244.24        17.78 o
 -11   8   3       1044.00       1036.27        33.81 o
 -10   8   3       1512.72       1612.96        44.72 o
  -9   8   3       4245.84       4182.98        45.52 o
  -8   8   3       5706.06       5815.67        54.72 o
  -7   8   3       2940.95       2928.06        34.36 o
  -6   8   3       7681.55       7467.74        76.16 o
  -5   8   3       5545.18       5413.28        61.21 o
  -4   8   3       8215.52       7965.18        65.82 o
  -3   8   3       5863.93       5917.01        47.73 o
  -2   8   3       4501.39       4535.96        38.18 o
  -1   8   3        388.17        380.20        10.39 o
   0   8   3       1262.58       1283.61        18.16 o
   1   8   3         11.88         14.26         2.49 o
   2   8   3       5257.22       5276.44        53.33 o
   3   8   3       3948.43       3973.04        35.01 o
   4   8   3       7450.44       7431.80        58.96 o
   5   8   3       1379.22       1323.95        18.88 o
   6   8   3       4567.42       4455.64        48.82 o
   7   8   3       4968.58       4921.20        50.07 o
   8   8   3       2978.36       3020.95        57.77 o
   9   8   3       2321.35       2291.63        56.51 o
  10   8   3       1870.44       1893.07        36.54 o
  11   8   3       1365.32       1417.38        32.14 o
  12   8   3        352.25        343.11        16.32 o
  13   8   3        324.61        323.28        48.76 o
  14   8   3          1.20          3.32        10.97 o
 -15   9   3       1174.07       1258.48        46.21 o
 -14   9   3       2339.38       2398.96        55.38 o
 -13   9   3       1625.61       1692.81        79.50 o
 -12   9   3       1599.43       1572.29        31.85 o
 -11   9   3       2610.51       2614.78        42.20 o
 -10   9   3       1064.34       1090.75        24.17 o
  -9   9   3       1910.61       1854.18        30.71 o
  -8   9   3        596.36        578.81        13.51 o
  -7   9   3         37.22         35.24         5.29 o
  -6   9   3        127.79        101.63         7.18 o
  -5   9   3        328.06        355.71         9.72 o
  -4   9   3       3487.95       3246.25        36.58 o
  -3   9   3       3551.24       3568.80        36.61 o
  -2   9   3       6724.04       6726.65        53.80 o
  -1   9   3       5354.48       5399.79        53.38 o
   0   9   3       5659.23       5722.38        65.72 o
   1   9   3      12547.47      12493.58       117.12 o
   2   9   3      15999.93      15948.55       173.03 o
   3   9   3       2241.00       2178.12        33.76 o
   4   9   3        370.57        375.52        11.47 o
   5   9   3       3343.51       3457.90        44.36 o
   6   9   3        472.97        472.11        12.47 o
   7   9   3         24.10         18.22         4.00 o
   8   9   3        425.39        420.02        12.47 o
   9   9   3        660.58        670.79        17.77 o
  10   9   3        334.60        374.82        19.39 o
  11   9   3        590.69        629.55        21.05 o
  12   9   3       1383.42       1402.05        38.34 o
  13   9   3       1245.87       1322.76        46.21 o
  14   9   3        711.98        682.62        34.48 o
 -14  10   3          8.72          5.70        14.41 o
 -13  10   3         75.03         43.56        10.61 o
 -12  10   3         61.23         53.39        10.08 o
 -11  10   3       1131.64       1100.70        25.94 o
 -10  10   3        857.37        936.50        20.90 o
  -9  10   3       2759.36       2671.23        37.67 o
  -8  10   3       3226.81       3393.50        40.82 o
  -7  10   3       3625.80       3750.01        46.65 o
  -6  10   3       9983.70       9435.50        88.58 o
  -5  10   3       4868.76       4934.83        51.02 o
  -4  10   3       4250.63       4220.47        45.66 o
  -3  10   3       1797.16       1870.90        23.47 o
  -2  10   3       1840.57       1872.80        25.07 o
  -1  10   3         21.80         24.34         5.32 o
   0  10   3        555.92        551.84        15.77 o
   1  10   3         45.96         47.59         4.91 o
   2  10   3        772.19        723.13        41.40 o
   3  10   3        103.97         92.94         8.96 o
   4  10   3       7525.74       7528.14        91.08 o
   5  10   3       1961.77       2006.44        40.49 o
   6  10   3       3980.77       4032.84        47.49 o
   7  10   3       4209.75       4249.04        50.32 o
   8  10   3       2458.06       2490.31        35.37 o
   9  10   3       1979.22       2049.20        34.62 o
  10  10   3       1140.16       1214.31        53.33 o
  11  10   3        801.76        851.46        40.32 o
  12  10   3        232.34        250.72        18.74 o
  13  10   3        310.07        294.16        27.31 o
 -14  11   3        659.22        725.40        36.04 o
 -13  11   3       1500.02       1553.52       129.65 o
 -12  11   3       1854.29       1840.27        56.42 o
 -11  11   3       2080.85       2070.04        48.19 o
 -10  11   3       1379.67       1360.94        26.21 o
  -9  11   3        670.52        680.27        17.31 o
  -8  11   3        442.14        437.87        12.90 o
  -7  11   3         29.45         29.09         4.74 o
  -6  11   3          9.48         17.57         4.30 o
  -5  11   3        695.51        698.68        15.91 o
  -4  11   3       2211.86       2164.15        31.64 o
  -3  11   3       2738.32       2755.93        36.61 o
  -2  11   3       3279.65       3267.32        49.92 o
  -1  11   3       3489.66       3610.68        53.96 o
   0  11   3       5464.33       5424.24        64.28 o
   1  11   3       3048.19       3023.22        42.58 o
   2  11   3       4204.74       4180.96        62.39 o
   3  11   3       2943.23       2973.02        59.84 o
   4  11   3       1500.99       1452.84        43.80 o
   5  11   3       1451.37       1459.40        26.53 o
   6  11   3         77.47         74.73         7.63 o
   7  11   3         33.38         26.97         7.13 o
   8  11   3          3.61          9.26         5.29 o
   9  11   3         58.83         83.80        11.04 o
  10  11   3        618.48        627.22        25.14 o
  11  11   3        848.06        906.65        39.18 o
  12  11   3        922.30        926.32        32.35 o
 -13  12   3          0.19          2.92         8.46 o
 -12  12   3        255.64        244.64        24.25 o
 -11  12   3        127.34        102.31        15.67 o
 -10  12   3       1190.51       1189.27        34.91 o
  -9  12   3       1583.54       1612.28        31.89 o
  -8  12   3       1176.21       1241.43        24.56 o
  -7  12   3       3484.62       3498.06        50.88 o
  -6  12   3       4230.51       4067.48        56.26 o
  -5  12   3       2377.47       2360.92        34.23 o
  -4  12   3       2023.57       2093.80        32.86 o
  -3  12   3       1149.29       1150.50        23.76 o
  -2  12   3        595.58        609.31        17.03 o
  -1  12   3        620.80        608.87        18.84 o
   0  12   3         30.61         25.45         5.11 o
   1  12   3        184.83        191.91        10.21 o
   2  12   3         12.26         21.98         5.37 o
   3  12   3         45.60         62.07         8.77 o
   4  12   3       3177.21       3087.73        55.86 o
   5  12   3       4232.49       4243.59        61.74 o
   6  12   3       1121.66       1134.18        27.13 o
   7  12   3       1701.30       1734.13        47.30 o
   8  12   3       1299.27       1414.49        37.92 o
   9  12   3       1191.04       1228.46        35.39 o
  10  12   3       1077.37       1086.16        33.22 o
  11  12   3        233.15        208.33        21.94 o
 -11  13   3        132.44        123.45        19.95 o
 -10  13   3         12.86         27.56         9.33 o
  -9  13   3        651.82        622.59        34.43 o
  -8  13   3        845.48        866.43        25.45 o
  -7  13   3          6.16          3.66         5.40 o
  -6  13   3          9.58         14.92         5.70 o
  -5  13   3         75.67         67.51         8.99 o
  -4  13   3        216.12        225.56         9.51 o
  -3  13   3        924.70        890.66        21.39 o
  -2  13   3       2607.93       2684.24        41.96 o
  -1  13   3       3154.86       3105.08        51.17 o
   0  13   3       2263.13       2205.03        32.82 o
   1  13   3       1401.60       1405.05        29.83 o
   2  13   3       2244.97       2233.40        61.26 o
   3  13   3       2154.78       2118.33        45.96 o
   4  13   3       1099.58       1094.92        27.28 o
   5  13   3        227.13        229.59        12.99 o
   6  13   3         81.06         93.24        10.22 o
   7  13   3         26.72         15.51         9.40 o
   8  13   3          9.90          8.42         8.04 o
   9  13   3         18.57         32.95        11.68 o
  10  13   3        129.85        144.91        18.81 o
 -10  14   3        310.61        352.30        34.46 o
  -9  14   3        622.31        669.94        41.64 o
  -8  14   3        829.09        863.45        30.26 o
  -7  14   3       1768.17       1805.07        54.78 o
  -6  14   3        497.98        492.54        35.46 o
  -5  14   3       1565.27       1511.46        39.23 o
  -4  14   3        709.26        691.89        23.09 o
  -3  14   3        234.32        202.60        12.91 o
  -2  14   3        640.08        634.09        21.27 o
  -1  14   3        411.85        411.57        15.17 o
   0  14   3        121.59        124.77         8.83 o
   1  14   3          2.60          3.17         6.14 o
   2  14   3        510.63        508.57        21.68 o
   3  14   3        807.59        863.59        35.46 o
   4  14   3        384.37        390.04        18.74 o
   5  14   3       1212.43       1291.76        36.12 o
   6  14   3        344.00        357.49        19.50 o
   7  14   3       1055.15       1126.86        41.51 o
   8  14   3       1002.99       1059.04        41.51 o
  -8  15   3        793.63        816.96        49.95 o
  -7  15   3          8.97          2.03         9.02 o
  -6  15   3          0.78          0.00         8.51 o
  -5  15   3        169.31        137.41        17.97 o
  -4  15   3        392.68        377.00        27.22 o
  -3  15   3        639.46        671.15        27.25 o
  -2  15   3        288.89        284.97        23.27 o
  -1  15   3        779.65        800.16        23.53 o
   0  15   3        758.21        720.82        34.87 o
   1  15   3        346.24        350.20        28.74 o
   2  15   3       1107.88       1129.94        58.73 o
   3  15   3        202.71        183.92        19.95 o
   4  15   3        597.08        587.20        28.96 o
   5  15   3        218.20        229.96        17.91 o
   6  15   3          7.04          5.08         7.80 o
   7  15   3         41.08         22.16        11.68 o
  -5  16   3        379.43        399.80        27.39 o
  -4  16   3         55.47         35.46        17.73 o
  -3  16   3         11.85          2.22         9.40 o
  -2  16   3        110.50         94.32        11.00 o
  -1  16   3        130.15        105.59        12.67 o
   0  16   3         44.58         32.09         9.33 o
   1  16   3         51.91         39.29        10.31 o
   2  16   3         42.38         33.53         9.33 o
   3  16   3         58.66         62.06        14.10 o
   4  16   3         62.93         66.52        25.49 o
 -18   0   4        346.94        396.71        37.68 o
 -17   0   4        395.65        390.06        33.24 o
 -16   0   4          0.37          6.65        13.30 o
 -15   0   4        143.77         75.35        17.73 o
 -14   0   4       1439.16       1464.95        62.06 o
 -13   0   4       3156.33       3293.37        99.73 o
 -12   0   4       1149.99       1188.39        43.22 o
 -11   0   4       5762.82       5674.44        74.37 o
 -10   0   4       7983.41       7980.97        96.93 o
  -9   0   4      12623.67      12488.43       132.09 o
  -8   0   4      17364.74      17376.49       238.41 o
  -7   0   4      15421.45      15654.13       201.68 o
  -6   0   4      16102.46      16726.96       181.48 o
  -5   0   4      23854.07      25082.15       222.28 o
  -4   0   4       5139.62       5319.71        41.87 o
  -3   0   4       2757.38       2948.95        22.48 o
  -2   0   4         72.36         90.70         2.21 o
  -1   0   4       3318.57       3620.90        30.43 o
   0   0   4        416.45        329.57         5.20 o
   1   0   4       2015.34       1910.53        22.41 o
   2   0   4      13614.29      13397.15       141.07 o
   3   0   4      11602.95      11201.72       138.43 o
   4   0   4      41098.16      44000.61       454.46 o
   5   0   4      10848.82      10294.41       125.28 o
   6   0   4       8278.58       7786.58       133.21 o
   7   0   4      10532.62      10575.51       296.98 o
   8   0   4       2830.98       2641.79        84.22 o
   9   0   4       1944.26       2023.45        73.14 o
  10   0   4       1217.26       1241.11        55.41 o
  11   0   4        647.72        653.80        39.89 o
  12   0   4         82.06         46.54        15.51 o
  13   0   4          0.92         -6.65        11.08 o
  14   0   4        316.94        272.60        33.24 o
  15   0   4       1263.34       1274.35        68.70 o
 -18   1   4       1009.64       1062.55        57.62 o
 -17   1   4       1471.23       1473.51        60.95 o
 -16   1   4       3788.01       3697.27        83.06 o
 -15   1   4       1949.52       1929.34        53.28 o
 -14   1   4       3446.94       3469.44        60.98 o
 -13   1   4       2634.95       2847.55        63.65 o
 -12   1   4       3147.76       3144.11        47.09 o
 -11   1   4       3546.99       3537.04        42.41 o
 -10   1   4        889.72        882.99        16.65 o
  -9   1   4         50.05         73.71         5.86 o
  -8   1   4          7.55         13.65         2.79 o
  -7   1   4       3613.46       3804.26        37.12 o
  -6   1   4        244.87        194.13         5.61 o
  -5   1   4       4364.99       4123.78        27.44 o
  -4   1   4      79043.21      86264.91       502.64 o
  -3   1   4      18606.34      18868.12        98.15 o
  -2   1   4      35815.87      37075.16       194.21 o
  -1   1   4      22648.05      22913.10       144.20 o
   0   1   4      24562.37      25030.06       170.49 o
   1   1   4      10849.94      10705.49        78.21 o
   2   1   4       4300.52       4201.82        54.04 o
   3   1   4       1314.67       1241.33        15.83 o
   4   1   4        239.16        238.48         6.54 o
   5   1   4       6201.07       6587.34        74.40 o
   6   1   4        889.20        870.20        16.71 o
   7   1   4       1039.78       1098.17        18.40 o
   8   1   4       4738.99       4840.53        65.11 o
   9   1   4       2761.49       2740.59        50.75 o
  10   1   4       3403.88       3421.61        75.99 o
  11   1   4       4509.28       4561.25        97.16 o
  12   1   4       3492.16       3603.37        83.83 o
  13   1   4       2402.72       2450.11        66.59 o
  14   1   4       1002.38       1092.63        43.07 o
  15   1   4       1809.83       1871.55        94.19 o
 -18   2   4        265.46        207.37        26.60 o
 -17   2   4        565.41        563.52        72.03 o
 -16   2   4        285.68        257.66        16.17 o
 -15   2   4          7.23          4.43         6.40 o
 -14   2   4        681.03        662.10        22.96 o
 -13   2   4       1770.34       1727.52        32.68 o
 -12   2   4       4570.69       4574.97        72.07 o
 -11   2   4       7028.09       7008.65        73.56 o
 -10   2   4       8178.52       8194.02        82.60 o
  -9   2   4       8747.84       8655.30        76.59 o
  -8   2   4      10332.21      10161.58        95.68 o
  -7   2   4      12256.19      12392.53       105.04 o
  -6   2   4       9625.64       9887.92        76.36 o
  -5   2   4       3639.12       3721.12        26.60 o
  -4   2   4       1397.92       1420.63        12.55 o
  -3   2   4       6464.61       6615.53        45.23 o
  -2   2   4       1727.84       1968.99        20.10 o
  -1   2   4        804.53        826.73        10.77 o
   0   2   4       1252.71       1194.29        14.78 o
   1   2   4       4008.73       3838.86        36.68 o
   2   2   4       4779.12       4433.12        41.72 o
   3   2   4      12837.81      12569.87       115.69 o
   4   2   4      47724.42      49241.13       433.24 o
   5   2   4      17820.47      17470.12       156.62 o
   6   2   4       3104.21       2773.13        29.25 o
   7   2   4      10297.37      10239.23        87.40 o
   8   2   4       3069.12       2923.37        36.20 o
   9   2   4        786.68        786.41        20.65 o
  10   2   4       1229.63       1161.12        30.71 o
  11   2   4        114.37        109.65        11.52 o
  12   2   4         29.55          4.43         7.84 o
  13   2   4          2.75         13.30         9.40 o
  14   2   4        300.24        250.41        22.68 o
  15   2   4        715.41        670.49        46.54 o
  16   2   4        484.05        445.47        39.89 o
 -18   3   4        644.94        707.83        80.89 o
 -17   3   4       1011.15       1060.16        47.20 o
 -16   3   4       2740.18       2714.70        55.86 o
 -15   3   4       3144.25       3241.19        61.42 o
 -14   3   4       3168.52       3027.94        56.30 o
 -13   3   4       2059.38       2143.37        43.51 o
 -12   3   4       1960.84       1880.05        56.17 o
 -11   3   4        536.50        519.85        12.77 o
 -10   3   4        206.46        199.45         8.63 o
  -9   3   4       1604.59       1614.51        23.84 o
  -8   3   4         93.53        105.92         4.95 o
  -7   3   4       2917.93       2945.78        30.09 o
  -6   3   4       6857.93       6805.98        49.19 o
  -5   3   4      10333.64      10369.09        68.63 o
  -4   3   4       4233.73       4241.84        30.48 o
  -3   3   4      13756.50      14051.25       108.62 o
  -2   3   4      28896.72      29316.13       270.47 o
  -1   3   4      11501.01      11110.70       131.98 o
   0   3   4      15204.56      15432.41       182.44 o
   1   3   4       9187.30       9081.50        86.01 o
   2   3   4       5503.24       5288.52        49.48 o
   3   3   4      19609.75      20418.40       193.80 o
   4   3   4        707.99        652.17         9.84 o
   5   3   4       1454.62       1475.58        20.11 o
   6   3   4        383.75        364.92         8.60 o
   7   3   4       2036.60       2071.91        27.68 o
   8   3   4       1315.85       1262.57        22.28 o
   9   3   4       2256.38       2273.44        34.19 o
  10   3   4       3233.91       3162.49        44.09 o
  11   3   4       2618.52       2573.72        48.60 o
  12   3   4       2383.82       2314.99        50.29 o
  13   3   4       1600.01       1644.22        42.25 o
  14   3   4        942.23        993.96        32.35 o
  15   3   4        796.20        742.45        48.76 o
  16   3   4        346.48        383.41        37.68 o
 -17   4   4        153.49        160.50        19.54 o
 -16   4   4         72.20         58.77        10.89 o
 -15   4   4          1.31          4.91         5.29 o
 -14   4   4        460.37        452.71        19.37 o
 -13   4   4        790.15        799.56        17.89 o
 -12   4   4       2231.84       2155.77        28.57 o
 -11   4   4       5134.76       5059.33        65.81 o
 -10   4   4       1600.42       1562.67        22.14 o
  -9   4   4       3869.19       3694.40        35.51 o
  -8   4   4      12143.10      11860.79        84.91 o
  -7   4   4       8731.34       8365.23        62.63 o
  -6   4   4       8608.46       8579.31        62.78 o
  -5   4   4       5297.49       5505.28        47.43 o
  -4   4   4       3512.38       3591.21        27.54 o
  -3   4   4        294.95        232.39         5.04 o
  -2   4   4        500.04        588.65         7.99 o
  -1   4   4         34.34         19.44         2.68 o
   0   4   4        666.86        577.75        11.24 o
   1   4   4       5260.05       5416.22       132.98 o
   2   4   4       7350.16       7377.76        71.11 o
   3   4   4       6447.92       6163.30        49.42 o
   4   4   4      10066.62       9971.84        82.09 o
   5   4   4       6027.41       5800.13        52.75 o
   6   4   4       4891.39       4596.68        51.04 o
   7   4   4       5335.48       5433.09        53.91 o
   8   4   4       2076.11       2054.31        36.18 o
   9   4   4       1983.96       1958.32        34.84 o
  10   4   4        572.80        601.91        16.43 o
  11   4   4        234.41        252.93        13.23 o
  12   4   4         20.88         11.89         6.02 o
  13   4   4        375.59        352.59        16.27 o
  14   4   4        162.75        145.79        15.25 o
  15   4   4        283.07        283.68        31.03 o
 -17   5   4        810.12        864.58        30.71 o
 -16   5   4        781.51        807.24        32.95 o
 -15   5   4       1536.30       1570.11        41.28 o
 -14   5   4        929.35        905.82        22.54 o
 -13   5   4       1865.34       1873.21        30.25 o
 -12   5   4        400.41        420.35        14.20 o
 -11   5   4       2177.75       2138.99        34.05 o
 -10   5   4          4.84          9.12         3.10 o
  -9   5   4        393.54        394.34        11.10 o
  -8   5   4       1016.91       1102.76        14.65 o
  -7   5   4       2121.99       2111.16        21.98 o
  -6   5   4        447.80        363.29         7.27 o
  -5   5   4       8332.40       8459.00        72.11 o
  -4   5   4      12232.76      12096.75        77.76 o
  -3   5   4      21137.62      21937.91       173.92 o
  -2   5   4        636.00        371.94         7.29 o
  -1   5   4       3984.28       3545.89        40.86 o
   0   5   4      15273.98      16151.65       175.44 o
   1   5   4       4833.78       4736.91        68.56 o
   2   5   4       3322.86       3253.72        36.46 o
   3   5   4         36.20         80.46         5.76 o
   4   5   4        153.18        142.98         4.49 o
   5   5   4        412.47        445.12         7.99 o
   6   5   4         18.03         18.34         2.98 o
   7   5   4       1026.01       1027.31        19.79 o
   8   5   4        557.76        547.51        12.95 o
   9   5   4       1878.95       1952.08        47.78 o
  10   5   4        722.34        754.04        20.72 o
  11   5   4       1305.95       1330.86        34.50 o
  12   5   4       2797.89       2807.48        56.22 o
  13   5   4        930.31        990.79        33.59 o
  14   5   4        346.32        369.38        32.74 o
  15   5   4        231.12        170.65        28.81 o
 -17   6   4         89.65         69.00        11.37 o
 -16   6   4          4.10         -1.93         7.46 o
 -15   6   4          1.29          4.99         6.65 o
 -14   6   4        413.61        384.08        12.65 o
 -13   6   4        273.24        262.88        10.27 o
 -12   6   4        492.63        455.94        13.85 o
 -11   6   4       3053.10       3010.11        43.61 o
 -10   6   4          9.97         16.17         4.00 o
  -9   6   4       1795.54       1741.51        24.80 o
  -8   6   4       7284.60       7117.23        55.65 o
  -7   6   4       3188.00       3099.29        31.16 o
  -6   6   4       4046.17       3996.59        37.08 o
  -5   6   4       2714.72       2735.04        25.83 o
  -4   6   4       1370.65       1357.85        15.33 o
  -3   6   4         62.97        108.78         4.85 o
  -2   6   4        610.28        696.77        11.70 o
  -1   6   4          1.95          3.01         2.10 o
   0   6   4         79.26        181.42         7.81 o
   1   6   4       2196.20       2305.18        24.35 o
   2   6   4       4211.34       4382.14        48.15 o
   3   6   4       2582.80       2469.19        24.48 o
   4   6   4       3471.88       3467.93        35.05 o
   5   6   4       2100.98       2024.56        20.46 o
   6   6   4       3539.69       3530.89        37.44 o
   7   6   4       1405.93       1345.76        23.13 o
   8   6   4        226.29        208.69         9.20 o
   9   6   4       1301.64       1325.69        27.41 o
  10   6   4        100.74        104.93         9.66 o
  11   6   4        285.08        257.25        28.47 o
  12   6   4         50.45         37.71         7.43 o
  13   6   4        398.61        365.06        17.15 o
  14   6   4         25.63         21.21        22.16 o
  15   6   4        132.66        136.13        23.27 o
 -16   7   4        310.24        299.20        33.24 o
 -15   7   4        961.77       1011.40        32.78 o
 -14   7   4        421.13        453.96        18.70 o
 -13   7   4       1170.58       1127.47        26.11 o
 -12   7   4        573.11        562.82        17.60 o
 -11   7   4        436.04        413.33        14.41 o
 -10   7   4        259.99        230.26        10.47 o
  -9   7   4         34.86         39.36         4.56 o
  -8   7   4          3.88          7.74         2.54 o
  -7   7   4        183.16        216.76         9.33 o
  -6   7   4        700.64        618.50        10.81 o
  -5   7   4       2885.10       2798.42        28.20 o
  -4   7   4        271.62        320.50         6.56 o
  -3   7   4       2054.41       2017.05        19.63 o
  -2   7   4       1403.45       1256.29        14.00 o
  -1   7   4       2165.54       2163.24        27.41 o
   0   7   4       5345.97       5692.77        52.72 o
   1   7   4       1125.99       1211.51        17.61 o
   2   7   4        718.81        703.79        12.81 o
   3   7   4       4262.62       4276.20        38.37 o
   4   7   4        392.97        398.03         9.18 o
   5   7   4       1854.57       1874.51        22.26 o
   6   7   4          2.31          3.58         2.69 o
   7   7   4        725.82        711.45        18.61 o
   8   7   4        504.54        492.08        28.75 o
   9   7   4        578.70        537.94        27.76 o
  10   7   4        146.68        140.44         9.85 o
  11   7   4        243.08        279.97        16.17 o
  12   7   4        427.01        389.51        17.09 o
  13   7   4        260.14        256.53        17.91 o
  14   7   4        220.69        190.35        21.11 o
 -16   8   4         39.56         52.08        14.10 o
 -15   8   4        142.75        128.05        35.46 o
 -14   8   4         16.40         12.65         7.80 o
 -13   8   4         13.75         15.66         5.85 o
 -12   8   4        333.67        311.64        13.88 o
 -11   8   4        465.58        486.47        23.38 o
 -10   8   4        129.55        128.47         9.76 o
  -9   8   4        225.26        228.51         8.92 o
  -8   8   4        680.67        637.30        13.80 o
  -7   8   4        389.63        419.20        11.30 o
  -6   8   4        537.59        567.14        20.63 o
  -5   8   4        348.16        232.38         8.22 o
  -4   8   4         78.21         64.48         3.95 o
  -3   8   4        932.98       1099.49        12.25 o
  -2   8   4          6.63         13.16         2.47 o
  -1   8   4        139.74        132.22         7.43 o
   0   8   4        361.44        349.31         8.71 o
   1   8   4        757.64        795.90        14.29 o
   2   8   4         13.27         16.33         3.41 o
   3   8   4         73.58         63.33         5.10 o
   4   8   4       1244.36       1215.30        17.69 o
   5   8   4       1409.00       1418.83        19.85 o
   6   8   4        472.99        474.46        10.82 o
   7   8   4        401.87        432.38        12.31 o
   8   8   4         31.63         29.88         4.88 o
   9   8   4         61.26         61.10         9.33 o
  10   8   4        165.95        149.43        14.08 o
  11   8   4          0.59          4.99         7.17 o
  12   8   4          0.02          5.54         9.40 o
  13   8   4         83.21         66.38        15.51 o
  14   8   4          2.44          3.32        10.97 o
 -15   9   4        118.83        112.03        17.97 o
 -14   9   4        292.77        284.49        20.02 o
 -13   9   4         11.69          8.98         8.04 o
 -12   9   4          6.68          9.44         5.48 o
 -11   9   4         17.55         16.50         5.86 o
 -10   9   4         12.44         11.46         4.64 o
  -9   9   4        296.91        281.60        10.21 o
  -8   9   4          6.01          9.65         3.27 o
  -7   9   4         32.49         24.43         3.88 o
  -6   9   4         33.09         16.42         3.82 o
  -5   9   4        235.38        227.34         8.08 o
  -4   9   4        177.60        181.67         8.03 o
  -3   9   4         73.61         86.61         4.80 o
  -2   9   4        546.03        609.04        14.83 o
  -1   9   4         18.67         26.35         3.86 o
   0   9   4          3.92          5.49         2.82 o
   1   9   4          5.19         13.13         4.06 o
   2   9   4          2.15          6.13         3.46 o
   3   9   4       3027.24       3134.13        44.59 o
   4   9   4         19.14         18.49         3.54 o
   5   9   4       1154.20       1183.38        20.03 o
   6   9   4          5.61          6.62         3.48 o
   7   9   4         85.61         85.54         7.23 o
   8   9   4          3.97          8.23         4.70 o
   9   9   4          2.69          4.84         5.37 o
  10   9   4         32.19         11.20         8.32 o
  11   9   4         18.95         29.29         9.33 o
  12   9   4          4.14          1.11         9.40 o
  13   9   4         54.48         21.57        11.68 o
 -14  10   4          6.93         -1.11         9.40 o
 -13  10   4         19.90         25.63         9.01 o
 -12  10   4        290.90        261.38        17.82 o
 -11  10   4          0.79          1.42         5.29 o
 -10  10   4         56.64         54.04         6.18 o
  -9  10   4          3.55          3.45         4.08 o
  -8  10   4          3.66          7.13         4.08 o
  -7  10   4        187.28        161.05         8.30 o
  -6  10   4         32.09         22.30         4.14 o
  -5  10   4       2613.74       2406.85        30.92 o
  -4  10   4        232.39        189.76         8.35 o
  -3  10   4       1032.35        919.00        20.21 o
  -2  10   4         10.77          7.58         3.41 o
  -1  10   4         75.64         65.15         6.74 o
   0  10   4         68.08         57.75         5.63 o
   1  10   4        140.23        157.85         8.69 o
   2  10   4         68.61         56.31         6.51 o
   3  10   4        306.97        301.40        12.19 o
   4  10   4        848.69        785.78        17.63 o
   5  10   4        209.00        229.90         9.62 o
   6  10   4        243.73        242.46        10.68 o
   7  10   4         55.70         57.09         6.85 o
   8  10   4         22.11         13.38         5.48 o
   9  10   4          0.21          6.81         5.29 o
  10  10   4          8.77          1.61         8.51 o
  11  10   4          9.82         -1.94         7.17 o
  12  10   4         16.24          4.32         8.46 o
 -14  11   4          7.11          9.18        10.64 o
 -13  11   4         37.95         39.38        10.61 o
 -12  11   4         16.28         26.50         9.33 o
 -11  11   4          1.93          6.23         7.17 o
 -10  11   4          0.83          3.12         4.54 o
  -9  11   4         59.58         47.75         6.39 o
  -8  11   4         66.27         55.86         6.77 o
  -7  11   4          4.29          1.49         3.96 o
  -6  11   4        317.01        286.80        14.40 o
  -5  11   4        226.09        232.50        10.46 o
  -4  11   4        509.52        456.78        12.16 o
  -3  11   4       1200.62       1154.50        20.93 o
  -2  11   4        349.76        326.67        11.67 o
  -1  11   4        484.36        471.76        15.45 o
   0  11   4        141.77        136.12         9.39 o
   1  11   4          0.87          3.99         3.96 o
   2  11   4         60.74         51.07         6.66 o
   3  11   4          0.61         12.00         8.32 o
   4  11   4        145.94        131.88        10.53 o
   5  11   4         29.61         35.04         5.40 o
   6  11   4         97.78        100.12        10.61 o
   7  11   4        129.17        131.18        10.02 o
   8  11   4        185.62        184.59        14.03 o
   9  11   4        149.35        140.88        10.85 o
  10  11   4        221.08        184.64        21.11 o
  11  11   4         55.88         49.25        16.31 o
  12  11   4         63.68         45.83        11.37 o
 -13  12   4          0.94          6.65        10.97 o
 -12  12   4        228.11        248.26        19.85 o
 -11  12   4        214.97        214.25        18.31 o
 -10  12   4        102.73        114.08        15.35 o
  -9  12   4        351.28        349.20        16.04 o
  -8  12   4        250.31        243.79        12.62 o
  -7  12   4        346.92        314.21        12.81 o
  -6  12   4        338.07        348.99        12.50 o
  -5  12   4         77.53         66.22         7.70 o
  -4  12   4        109.42        114.06         9.63 o
  -3  12   4         25.84         21.68         5.77 o
  -2  12   4         16.25         12.19         4.48 o
  -1  12   4          8.59         11.29         4.24 o
   0  12   4        148.61        145.96         8.67 o
   1  12   4        117.44        117.74         8.89 o
   2  12   4        470.44        437.84        15.71 o
   3  12   4        268.67        263.67        12.99 o
   4  12   4         22.43         28.21         5.70 o
   5  12   4        581.43        545.20        18.54 o
   6  12   4        345.59        320.41        14.66 o
   7  12   4         33.47         30.07         7.14 o
   8  12   4        187.85        167.93        15.35 o
   9  12   4        182.27        198.28        14.81 o
  10  12   4         35.31         32.06        11.74 o
  11  12   4         10.49        -13.30        13.30 o
 -11  13   4        622.17        624.12        32.91 o
 -10  13   4         87.99         78.97        11.90 o
  -9  13   4        224.62        247.78        18.31 o
  -8  13   4          0.22         -0.28         7.17 o
  -7  13   4         61.37         67.61        10.61 o
  -6  13   4         93.80         87.11         9.28 o
  -5  13   4        433.76        449.96        17.73 o
  -4  13   4        616.96        652.89        21.01 o
  -3  13   4       1507.51       1478.08        32.68 o
  -2  13   4         82.53         83.37        13.44 o
  -1  13   4       1035.18       1058.48        21.38 o
   0  13   4        866.47        851.01        20.58 o
   1  13   4        105.00        104.36         9.66 o
   2  13   4        328.15        344.89        26.55 o
   3  13   4         44.94         34.86         6.97 o
   4  13   4         94.13         88.46         9.44 o
   5  13   4        314.73        304.89        14.66 o
   6  13   4         31.61         15.68         9.96 o
   7  13   4        184.21        178.53        15.75 o
   8  13   4          5.60         17.26         8.46 o
   9  13   4        235.42        232.58        22.68 o
 -10  14   4        208.13        270.99        25.22 o
  -9  14   4       1283.10       1397.53        40.51 o
  -8  14   4        241.25        224.39        18.31 o
  -7  14   4        131.73        110.87        16.40 o
  -6  14   4        604.55        637.36        30.53 o
  -5  14   4        160.24        146.25        22.47 o
  -4  14   4        126.00        119.95        11.24 o
  -3  14   4        136.68        137.89        12.11 o
  -2  14   4        109.24         95.91        12.68 o
  -1  14   4        167.16        199.90        10.82 o
   0  14   4         32.91         32.56         6.49 o
   1  14   4        149.02        119.79        11.33 o
   2  14   4        725.17        761.83        35.46 o
   3  14   4        371.88        381.66        23.51 o
   4  14   4        555.44        562.19        28.21 o
   5  14   4        684.09        659.19        30.53 o
   6  14   4        773.53        803.68        30.10 o
   7  14   4        250.43        229.32        21.77 o
   8  14   4        123.01        130.85        22.16 o
  -8  15   4         53.87         42.27        10.91 o
  -7  15   4          9.07         -2.22         9.40 o
  -6  15   4        285.30        282.88        23.51 o
  -5  15   4        466.50        494.62        82.00 o
  -4  15   4        306.63        352.89        28.81 o
  -3  15   4        362.71        392.28        35.46 o
  -2  15   4        898.93        927.27        29.37 o
  -1  15   4       1636.27       1704.03        35.73 o
   0  15   4       1049.58       1036.73        27.10 o
   1  15   4        153.69        133.72        14.08 o
   2  15   4        317.68        323.59        21.94 o
   3  15   4        299.49        322.22        31.03 o
   4  15   4         66.23         29.92        10.97 o
   5  15   4         18.37          2.22         9.40 o
   6  15   4         27.67         15.51        10.97 o
  -5  16   4        304.27        345.52        25.82 o
  -4  16   4        101.70         68.70        19.95 o
  -3  16   4        161.53        160.87        27.99 o
  -2  16   4         15.26          5.90         7.46 o
  -1  16   4        334.07        313.15        19.19 o
   0  16   4        179.86        161.87        15.75 o
   1  16   4         40.95         36.38        12.23 o
   2  16   4        379.43        430.42        21.30 o
   3  16   4        460.92        461.74        27.39 o
 -18   1   5        134.13        115.05        17.97 o
 -17   1   5         72.10         85.68        14.10 o
 -16   1   5         42.45         49.01        21.05 o
 -15   1   5         53.56         56.49        10.64 o
 -14   1   5         21.02         20.47         7.44 o
 -13   1   5         98.05         78.14        10.88 o
 -12   1   5          5.38         -0.30         3.52 o
 -11   1   5         22.53         36.42         6.55 o
 -10   1   5          7.54          6.19         2.38 o
  -9   1   5        929.81        948.64        14.98 o
  -8   1   5        550.44        556.07        11.73 o
  -7   1   5        337.66        351.91         7.64 o
  -6   1   5        227.30        233.21         4.41 o
  -5   1   5         56.13         59.66         1.83 o
  -4   1   5        724.26        893.43         6.30 o
  -3   1   5       5424.32       5956.27        34.24 o
  -2   1   5      11489.57      12345.20        68.39 o
  -1   1   5        341.42        339.08         5.19 o
   0   1   5        346.25        416.07         6.29 o
   1   1   5       1243.75       1354.46        15.26 o
   2   1   5       1481.46       1672.27        18.09 o
   3   1   5          0.10          1.48         1.81 o
   4   1   5        131.54        125.98         5.28 o
   5   1   5       1482.82       1513.02        19.69 o
   6   1   5        276.45        306.77         9.25 o
   7   1   5        249.56        247.53        10.38 o
   8   1   5          2.82          4.43         4.06 o
   9   1   5          1.88          5.28         4.80 o
  10   1   5         42.34         36.57         9.40 o
  11   1   5        176.38        177.03        17.97 o
  12   1   5        128.56        100.86        37.68 o
  13   1   5         52.37         61.09        17.73 o
  14   1   5         72.35         34.35        12.54 o
 -18   2   5         21.82          6.65        10.97 o
 -17   2   5        107.22         97.44        15.67 o
 -16   2   5         28.24         30.70        10.37 o
 -15   2   5        202.40        193.52        15.75 o
 -14   2   5         73.22         75.01         8.54 o
 -13   2   5        524.27        509.82        16.57 o
 -12   2   5        300.79        291.45        12.19 o
 -11   2   5       1215.70       1196.05        24.34 o
 -10   2   5         18.79         22.32         5.64 o
  -9   2   5       1388.83       1414.81        19.30 o
  -8   2   5       2651.04       2667.97        25.93 o
  -7   2   5        404.67        403.50         8.88 o
  -6   2   5        356.70        389.83         6.10 o
  -5   2   5         92.00         94.48         2.51 o
  -4   2   5         77.35         81.34         2.25 o
  -3   2   5         49.16         40.98         1.94 o
  -2   2   5        140.67        118.62         3.03 o
  -1   2   5      11156.26      11803.27       145.06 o
   0   2   5          8.27         32.13         2.72 o
   1   2   5       3886.79       4114.52        35.51 o
   2   2   5       3816.96       3882.75        36.92 o
   3   2   5        229.10        330.34         7.75 o
   4   2   5        486.29        386.43         7.98 o
   5   2   5       2426.56       2628.94        28.60 o
   6   2   5       1732.11       1815.70        25.21 o
   7   2   5        137.74        129.76         8.87 o
   8   2   5        113.51         98.30         7.29 o
   9   2   5         52.13         34.51         9.10 o
  10   2   5        163.13        155.90        13.18 o
  11   2   5        110.49        115.57        18.36 o
  12   2   5         53.99         47.28        11.68 o
  13   2   5         50.18         33.24        10.97 o
  14   2   5         90.76         84.45        17.73 o
  15   2   5         17.94          8.87        13.30 o
 -18   3   5        157.22        178.23        21.11 o
 -17   3   5        520.10        543.49        23.44 o
 -16   3   5        567.27        605.08        23.80 o
 -15   3   5        457.77        433.24        20.02 o
 -14   3   5        456.54        452.05        16.62 o
 -13   3   5         96.49        104.24         9.60 o
 -12   3   5        141.40        152.70        10.58 o
 -11   3   5       1300.74       1232.01        24.87 o
 -10   3   5       1859.38       1802.62        28.77 o
  -9   3   5       3877.53       3791.80        44.72 o
  -8   3   5        124.44        131.72         4.93 o
  -7   3   5        921.95        922.24        11.82 o
  -6   3   5       1829.07       1965.03        18.49 o
  -5   3   5       3735.33       3778.89        26.57 o
  -4   3   5       5627.32       5521.99        37.57 o
  -3   3   5       1764.98       1782.65        15.98 o
  -2   3   5        933.83        811.40        10.16 o
  -1   3   5       5679.31       5878.13        75.60 o
   0   3   5       4744.65       4887.66        45.78 o
   1   3   5        976.18        934.19        11.73 o
   2   3   5        499.31        642.12        13.30 o
   3   3   5         48.27         40.27         3.21 o
   4   3   5        135.69        139.70         5.14 o
   5   3   5         97.02        111.14         4.94 o
   6   3   5        887.79        863.87        12.63 o
   7   3   5       3999.77       4077.68        51.60 o
   8   3   5        745.32        768.30        17.81 o
   9   3   5        684.98        681.78        19.05 o
  10   3   5        482.47        409.69        28.24 o
  11   3   5        602.39        579.69        19.61 o
  12   3   5        366.19        335.55        18.21 o
  13   3   5        315.46        306.35        38.25 o
  14   3   5        181.32        168.14        16.54 o
  15   3   5         17.30         28.81        17.73 o
 -17   4   5         43.79         42.11        10.24 o
 -16   4   5        181.00        173.12        14.79 o
 -15   4   5        188.96        187.97        11.93 o
 -14   4   5        720.28        754.06        19.98 o
 -13   4   5       1529.49       1550.52        27.39 o
 -12   4   5         80.33         79.89         6.33 o
 -11   4   5       5598.07       5595.21        61.27 o
 -10   4   5       3027.41       3031.68        53.69 o
  -9   4   5       7618.71       7512.61        57.77 o
  -8   4   5       3263.04       3215.97        30.39 o
  -7   4   5        195.72        179.24         5.21 o
  -6   4   5       1412.88       1444.16        14.99 o
  -5   4   5          5.15          7.89         1.56 o
  -4   4   5        386.41        407.44         6.05 o
  -3   4   5       7932.31       8818.34        60.16 o
  -2   4   5          9.93         30.21         2.63 o
  -1   4   5        249.28        227.16         8.96 o
   0   4   5         17.34         89.92         4.89 o
   1   4   5       6061.68       6265.36        57.28 o
   2   4   5      10364.92      10769.25        93.74 o
   3   4   5       1969.41       1757.29        19.81 o
   4   4   5       4426.45       4370.60        36.51 o
   5   4   5       3125.75       3006.96        33.42 o
   6   4   5       5405.15       5346.04        48.63 o
   7   4   5        533.70        525.69        17.82 o
   8   4   5        334.56        320.63        13.05 o
   9   4   5        446.84        438.89        14.01 o
  10   4   5        102.14        100.36         9.37 o
  11   4   5        437.97        404.07        14.79 o
  12   4   5         43.82         49.41         9.92 o
  13   4   5        339.96        336.18        19.50 o
  14   4   5        310.04        321.19        20.02 o
  15   4   5        195.30        183.95        31.03 o
 -17   5   5       1079.58       1271.14        42.55 o
 -16   5   5       1368.32       1442.19        34.77 o
 -15   5   5       1016.87       1053.82        28.40 o
 -14   5   5        708.24        707.77        18.83 o
 -13   5   5        982.85        928.52        20.28 o
 -12   5   5         27.73         29.76         5.01 o
 -11   5   5          9.05          4.24         3.03 o
 -10   5   5       2151.80       2106.72        27.44 o
  -9   5   5       3671.84       3708.39        37.76 o
  -8   5   5         73.90         77.88         4.27 o
  -7   5   5        752.96        729.50        10.85 o
  -6   5   5       3973.77       3882.49        36.74 o
  -5   5   5       8083.94       8054.57        62.61 o
  -4   5   5      11096.08      10670.14        79.87 o
  -3   5   5       8657.19       8883.28        70.41 o
  -2   5   5       6625.99       6576.89        55.83 o
  -1   5   5       8395.33       8825.13        91.49 o
   0   5   5       4716.57       4826.00        52.85 o
   1   5   5        134.60         97.59         6.75 o
   2   5   5          8.55          7.56         2.03 o
   3   5   5          0.16          4.19         2.05 o
   4   5   5        127.05         92.48         4.65 o
   5   5   5        293.02        262.79         7.07 o
   6   5   5       1904.76       1938.00        26.93 o
   7   5   5       2979.92       2917.61        39.68 o
   8   5   5       2128.64       2109.63        64.72 o
   9   5   5       1499.16       1426.07        29.60 o
  10   5   5        667.10        697.56        23.44 o
  11   5   5       1450.58       1466.74        32.11 o
  12   5   5       1127.95       1176.35        33.68 o
  13   5   5        602.00        578.05        24.59 o
  14   5   5        287.77        296.98        33.24 o
  15   5   5         80.68        117.46        26.60 o
 -17   6   5        212.48        197.99        30.47 o
 -16   6   5        207.27        173.32        20.37 o
 -15   6   5        559.46        562.76        23.80 o
 -14   6   5       1219.06       1255.90        26.81 o
 -13   6   5       1588.70       1662.09        31.70 o
 -12   6   5       3974.89       4007.75        49.66 o
 -11   6   5       1784.82       1827.46        26.25 o
 -10   6   5        563.08        546.38        16.34 o
  -9   6   5       6689.75       6729.71        66.38 o
  -8   6   5       9528.53       9453.69        90.31 o
  -7   6   5       3053.76       2983.89        30.95 o
  -6   6   5       1531.42       1522.50        18.74 o
  -5   6   5        162.31        158.59         4.52 o
  -4   6   5          2.41         10.04         2.34 o
  -3   6   5          9.59         12.10         2.12 o
  -2   6   5       4226.35       4333.01        43.01 o
  -1   6   5       8647.19       8714.34        91.00 o
   0   6   5       2830.12       2643.35        36.96 o
   1   6   5       3466.16       3244.82        42.53 o
   2   6   5       9594.30       9752.91        81.71 o
   3   6   5       7893.39       7812.73        78.95 o
   4   6   5       6137.61       5994.16        49.59 o
   5   6   5       3726.43       3683.16        36.49 o
   6   6   5        472.01        394.32        10.95 o
   7   6   5       1921.03       1928.40        30.43 o
   8   6   5       1155.77        591.74        37.68 o
   9   6   5         60.76         49.22         8.04 o
  10   6   5         86.35         80.54        17.58 o
  11   6   5        102.24         99.31         9.88 o
  12   6   5        301.31        311.16        27.89 o
  13   6   5        459.14        397.38        21.30 o
  14   6   5        550.40        574.24        33.24 o
 -16   7   5       1237.47       1334.19        66.49 o
 -15   7   5       1453.59       1471.96        49.54 o
 -14   7   5       1108.61       1126.43        34.87 o
 -13   7   5        660.73        675.09        25.59 o
 -12   7   5         70.48         64.97        10.93 o
 -11   7   5        391.06        378.02        13.19 o
 -10   7   5        108.84        108.58         9.25 o
  -9   7   5        168.59        166.96         7.45 o
  -8   7   5       1828.52       1837.57        25.56 o
  -7   7   5       3644.90       3593.38        43.32 o
  -6   7   5       6361.29       6336.21        52.55 o
  -5   7   5       6238.23       6176.49        48.01 o
  -4   7   5       5740.69       5672.41        40.92 o
  -3   7   5      11930.88      11866.13        84.35 o
  -2   7   5      14881.73      15312.14       125.93 o
  -1   7   5       4411.04       4324.21        39.59 o
   0   7   5       1715.11       1593.35        23.55 o
   1   7   5        620.49        621.67        15.35 o
   2   7   5       1545.36       1575.66        23.58 o
   3   7   5        633.31        678.27        12.31 o
   4   7   5       1894.31       1868.49        20.70 o
   5   7   5       3125.48       3101.58        32.29 o
   6   7   5       1658.86       1646.61        24.94 o
   7   7   5       1218.59       1201.03        21.19 o
   8   7   5       1816.86       1795.67        49.74 o
   9   7   5       2319.14       2262.76        44.46 o
  10   7   5       1629.77       1627.25        38.80 o
  11   7   5       1389.71       1368.39        39.67 o
  12   7   5       1436.03       1405.70        38.34 o
  13   7   5        636.25        637.97        32.10 o
  14   7   5        393.84        399.93        26.64 o
 -16   8   5        109.46        161.79        28.81 o
 -15   8   5        215.74        190.68        45.43 o
 -14   8   5       1497.70       1537.82        42.07 o
 -13   8   5       1812.49       1871.09        35.44 o
 -12   8   5       5002.15       5112.65        68.09 o
 -11   8   5       2524.13       2629.51        41.93 o
 -10   8   5       3810.16       3707.78        51.86 o
  -9   8   5       4319.70       4446.59        53.57 o
  -8   8   5       3926.58       3870.97        40.43 o
  -7   8   5       3206.45       3145.60        34.27 o
  -6   8   5       1317.43       1267.64        21.06 o
  -5   8   5        202.90        204.45         6.99 o
  -4   8   5        134.75        136.37         5.54 o
  -3   8   5        588.39        554.18        10.74 o
  -2   8   5       2716.09       2618.73        28.65 o
  -1   8   5        958.33       1023.85        14.03 o
   0   8   5       6520.49       6508.82        78.98 o
   1   8   5       2068.62       1966.89        31.00 o
   2   8   5       4063.82       4156.11        54.55 o
   3   8   5       9645.71       9601.35        83.26 o
   4   8   5       7288.77       7348.42        71.92 o
   5   8   5       5638.53       5589.99        59.32 o
   6   8   5       1134.07       1148.33        22.13 o
   7   8   5       2589.13       2644.96        38.76 o
   8   8   5        633.54        611.88        22.16 o
   9   8   5         56.57         39.65         8.39 o
  10   8   5         43.67         39.28         7.76 o
  11   8   5        150.20        150.71        17.24 o
  12   8   5        264.37        208.69        17.03 o
  13   8   5        355.84        335.41        38.78 o
 -15   9   5       1129.56       1111.19        35.39 o
 -14   9   5        720.18        744.73        29.37 o
 -13   9   5       1082.97       1078.95        34.41 o
 -12   9   5         56.22         48.75         7.63 o
 -11   9   5         24.15         10.55         5.40 o
 -10   9   5         36.66         32.39         6.17 o
  -9   9   5       2893.09       2788.18        45.89 o
  -8   9   5       1074.91       1111.63        24.89 o
  -7   9   5       3201.94       3186.76        41.03 o
  -6   9   5       4108.18       4248.79        61.12 o
  -5   9   5       5380.24       5409.73        55.19 o
  -4   9   5      12133.47      11473.85        90.61 o
  -3   9   5       4476.40       4562.86        41.72 o
  -2   9   5       1975.11       2009.37        34.06 o
  -1   9   5       4623.14       4677.95        50.58 o
   0   9   5       5245.52       5309.16        66.47 o
   1   9   5        186.86        195.04         9.66 o
   2   9   5       1911.81       1960.58        32.40 o
   3   9   5         48.34         44.94         5.48 o
   4   9   5        774.83        724.49        14.24 o
   5   9   5         55.42         59.11         5.98 o
   6   9   5       3916.58       3905.49        46.52 o
   7   9   5       1570.07       1625.50        28.89 o
   8   9   5       1630.35       1704.22        30.47 o
   9   9   5       3001.81       3119.16       118.38 o
  10   9   5       1709.92       1724.76        49.51 o
  11   9   5        970.39        964.08        55.41 o
  12   9   5        986.88        984.02        55.41 o
  13   9   5        563.37        629.92        32.91 o
 -14  10   5       1867.70       1933.50        59.84 o
 -13  10   5       1186.52       1343.95        39.55 o
 -12  10   5       1597.16       1649.05        43.35 o
 -11  10   5       2396.41       2497.76        38.56 o
 -10  10   5       2902.88       2894.29        44.96 o
  -9  10   5       3678.05       3781.30        49.25 o
  -8  10   5       2020.20       1991.03        31.38 o
  -7  10   5       1341.86       1346.16        25.27 o
  -6  10   5       1932.91       1855.43        51.60 o
  -5  10   5        192.65        207.55         9.13 o
  -4  10   5        142.86        119.06         6.63 o
  -3  10   5        169.51        192.83         7.87 o
  -2  10   5       2632.38       2461.00        40.72 o
  -1  10   5       1002.78       1024.44        20.60 o
   0  10   5       4389.13       4385.40        53.25 o
   1  10   5       3539.59       3520.35        50.14 o
   2  10   5       5267.78       5133.11        67.25 o
   3  10   5       4856.47       4800.90        57.66 o
   4  10   5       4531.99       4546.58        62.03 o
   5  10   5       1621.66       1624.16        28.14 o
   6  10   5       1036.39       1075.82        20.92 o
   7  10   5       2359.19       2395.55        38.54 o
   8  10   5        163.91        158.79        10.79 o
   9  10   5        160.99        170.10        16.85 o
  10  10   5         39.03         36.94        10.24 o
  11  10   5          6.21          0.00         9.40 o
  12  10   5        134.55        117.46        24.38 o
 -13  11   5        569.23        621.84        34.26 o
 -12  11   5         66.09         69.55        11.52 o
 -11  11   5         78.88         55.95        10.61 o
 -10  11   5          9.20          7.97         5.61 o
  -9  11   5        173.13        156.29        10.18 o
  -8  11   5        798.52        863.37        19.80 o
  -7  11   5       1824.45       1898.22        35.51 o
  -6  11   5       2136.53       2289.09        37.54 o
  -5  11   5       3511.48       3566.20        45.91 o
  -4  11   5       6065.98       5743.05        72.85 o
  -3  11   5       5308.60       5406.30        67.29 o
  -2  11   5       5569.19       5551.75        68.89 o
  -1  11   5       1846.49       1897.99        28.94 o
   0  11   5       1333.87       1342.41        24.34 o
   1  11   5        619.57        655.53        16.81 o
   2  11   5          5.97          9.22         4.65 o
   3  11   5         42.89         44.23         6.88 o
   4  11   5         23.74         10.40         5.05 o
   5  11   5          6.98          8.03         6.14 o
   6  11   5       1847.53       1858.90        32.43 o
   7  11   5       1837.80       1886.75        33.84 o
   8  11   5       1260.61       1379.76        28.87 o
   9  11   5       1370.28       1368.94        41.59 o
  10  11   5        754.88        810.50        30.26 o
  11  11   5        875.11        926.05        39.94 o
 -12  12   5        948.82       1018.46        49.35 o
 -11  12   5       1736.70       1815.39        56.42 o
 -10  12   5       1795.05       1825.98        50.72 o
  -9  12   5       1543.22       1507.09        33.78 o
  -8  12   5       1393.25       1390.05        28.89 o
  -7  12   5       1126.20       1172.66        25.94 o
  -6  12   5        542.27        555.29        18.52 o
  -5  12   5         19.13         23.53         5.56 o
  -4  12   5         96.36         79.93         7.93 o
  -3  12   5         66.18         33.43         6.51 o
  -2  12   5        805.03        759.20        21.82 o
  -1  12   5       1849.89       1796.67        31.07 o
   0  12   5       1819.78       1910.90        31.87 o
   1  12   5       2591.03       2577.38        38.78 o
   2  12   5       2841.64       2882.54        41.95 o
   3  12   5       1782.71       1807.12        83.38 o
   4  12   5       2553.84       2525.44        43.17 o
   5  12   5       1892.23       2008.29        38.22 o
   6  12   5        607.08        634.20        21.11 o
   7  12   5        784.55        805.20        31.51 o
   8  12   5         43.73         26.98        16.63 o
   9  12   5          3.72          7.08         7.14 o
  10  12   5         60.57         65.56        15.67 o
 -11  13   5        103.77         83.09        13.18 o
 -10  13   5          8.83         11.41         8.04 o
  -9  13   5         62.87         53.51         9.11 o
  -8  13   5       1205.98       1253.10        65.61 o
  -7  13   5       1688.19       1803.94        43.88 o
  -6  13   5       1333.70       1373.60        32.11 o
  -5  13   5       1741.29       1754.62        37.06 o
  -4  13   5       1909.16       1932.03        44.75 o
  -3  13   5       1824.41       1807.81        37.37 o
  -2  13   5       1198.01       1154.09        29.20 o
  -1  13   5        511.20        487.42        21.74 o
   0  13   5        708.97        745.36        24.01 o
   1  13   5       1026.68       1036.26        22.94 o
   2  13   5         18.19         22.46         6.02 o
   3  13   5         83.70         56.94         8.96 o
   4  13   5          6.41          6.41         5.57 o
   5  13   5        150.05        153.05        17.24 o
   6  13   5        634.12        706.70        32.80 o
   7  13   5       1607.59       1705.54       103.06 o
   8  13   5        269.58        323.13        35.46 o
   9  13   5       1021.89       1044.96        64.27 o
 -10  14   5        931.82        986.36        42.31 o
  -9  14   5        122.68        114.33        14.34 o
  -8  14   5         34.99         40.17        12.25 o
  -7  14   5        640.10        646.20        54.30 o
  -6  14   5       1060.67       1063.42        49.87 o
  -5  14   5        116.91         76.48        14.10 o
  -4  14   5          5.84          7.90         7.17 o
  -3  14   5        505.73        487.18        18.79 o
  -2  14   5         23.23         22.15         6.17 o
  -1  14   5        321.07        313.32        15.67 o
   0  14   5        783.33        838.86        24.34 o
   1  14   5       1457.44       1488.79        52.37 o
   2  14   5        940.41        950.88        29.43 o
   3  14   5        286.43        298.79        17.46 o
   4  14   5        907.00        956.07        55.41 o
   5  14   5       1154.04       1111.16        40.66 o
   6  14   5       1083.35       1132.51        57.62 o
   7  14   5         96.48        115.25        24.38 o
  -8  15   5          2.42         13.30        10.97 o
  -7  15   5        562.18        597.01        32.10 o
  -6  15   5        599.15        644.75        32.10 o
  -5  15   5        948.11       1005.13        47.65 o
  -4  15   5       1074.12       1125.86        59.84 o
  -3  15   5        536.80        548.95        30.14 o
  -2  15   5        246.02        219.63        17.03 o
  -1  15   5        193.13        178.53        16.17 o
   0  15   5        459.33        475.07        25.93 o
   1  15   5        347.32        336.51        19.19 o
   2  15   5         41.12         42.31        19.95 o
   3  15   5         34.27         37.14        19.95 o
   4  15   5         47.88         76.48        14.10 o
   5  15   5         48.35         55.34        13.25 o
  -4  16   5         36.38         39.27        10.30 o
  -3  16   5         13.84          3.63         8.31 o
  -2  16   5         75.27         72.61        12.32 o
  -1  16   5        549.32        527.95        26.75 o
   0  16   5         81.92         77.17        15.77 o
   1  16   5        258.99        205.08        32.14 o
   2  16   5        423.95        373.12        25.82 o
 -18   0   6        159.78        210.55        31.03 o
 -17   0   6        909.22        937.48        53.19 o
 -16   0   6       2526.99       2466.71        90.87 o
 -15   0   6       3214.58       3331.05       106.38 o
 -14   0   6       5585.36       5516.29       150.71 o
 -13   0   6       4472.56       4349.31        87.72 o
 -12   0   6       3912.71       3927.84        79.13 o
 -11   0   6       6950.26       7174.43       101.90 o
 -10   0   6       6179.12       6059.84        78.10 o
  -9   0   6       2697.36       2569.49        36.60 o
  -8   0   6       1330.52       1279.72        22.61 o
  -7   0   6          2.12         11.52         3.81 o
  -6   0   6       1787.78       1779.21        22.66 o
  -5   0   6       2029.78       2157.02        23.71 o
  -4   0   6        275.53        408.77         7.37 o
  -3   0   6       1999.18       1749.84        19.31 o
  -2   0   6      43352.33      48100.48       443.20 o
  -1   0   6      10118.62       9922.51        83.43 o
   0   0   6      36834.46      37979.75       370.52 o
   1   0   6      21933.95      21942.16       223.90 o
   2   0   6      20802.51      20990.43       191.12 o
   3   0   6      11608.13      11545.91       109.45 o
   4   0   6       4163.95       4003.86        53.86 o
   5   0   6         15.66         23.34         6.40 o
   6   0   6        741.88        739.46        18.44 o
   7   0   6       4619.46       4807.09        74.93 o
   8   0   6        118.85        117.46        19.95 o
   9   0   6        294.99        325.79        28.81 o
  10   0   6       2368.16       2353.68        86.43 o
  11   0   6        733.20        800.07        48.76 o
  12   0   6        773.94        757.96        48.76 o
  13   0   6       1771.47       1713.17        79.79 o
  14   0   6       1532.87       1662.20        79.79 o
 -18   1   6       1656.51       1705.09        54.05 o
 -17   1   6       1187.12       1161.18        43.07 o
 -16   1   6       1089.74       1110.09        39.94 o
 -15   1   6       1103.50       1145.85        39.18 o
 -14   1   6        339.72        358.63        17.03 o
 -13   1   6        322.18        306.24        15.35 o
 -12   1   6       1752.82       1602.32        27.52 o
 -11   1   6       2170.33       2151.80        29.88 o
 -10   1   6       3595.74       3843.09        45.48 o
  -9   1   6       6144.70       6116.27        47.08 o
  -8   1   6       9308.47       9519.38        72.03 o
  -7   1   6      11563.72      11800.85        83.50 o
  -6   1   6      18437.00      18747.45       114.94 o
  -5   1   6      16982.51      17263.40       100.26 o
  -4   1   6      14657.06      15034.01        82.43 o
  -3   1   6      11845.53      12439.67        79.13 o
  -2   1   6       3165.69       3075.80        23.67 o
  -1   1   6       4767.10       5057.95        38.64 o
   0   1   6        718.45        748.20         8.57 o
   1   1   6          9.15         14.41         2.05 o
   2   1   6        484.30        424.27         6.90 o
   3   1   6        867.20        790.03        11.62 o
   4   1   6       5685.24       5442.91        52.93 o
   5   1   6       7530.26       7429.68        74.17 o
   6   1   6      13707.96      14356.83       135.21 o
   7   1   6       7842.96       7668.54        78.33 o
   8   1   6       2731.76       2803.09        57.06 o
   9   1   6       6302.36       6250.98        98.95 o
  10   1   6       1414.88       1432.38        44.64 o
  11   1   6        715.88        783.72        32.91 o
  12   1   6        692.14        698.55        39.89 o
  13   1   6        382.40        363.27        32.14 o
  14   1   6         79.00         45.43        14.10 o
 -18   2   6        270.47        272.20        23.51 o
 -17   2   6       1273.41       1277.37        55.41 o
 -16   2   6        888.36        900.42        48.76 o
 -15   2   6       1437.63       1534.85        38.34 o
 -14   2   6       4991.64       4819.70        78.90 o
 -13   2   6       4749.71       4612.54        64.79 o
 -12   2   6       5157.31       5248.36        81.42 o
 -11   2   6       3766.32       3906.47        63.95 o
 -10   2   6       4404.83       4438.61        66.55 o
  -9   2   6       6806.51       6752.47        53.36 o
  -8   2   6       5445.86       5461.19        40.53 o
  -7   2   6         64.81         54.89         3.05 o
  -6   2   6         58.71         72.53         3.29 o
  -5   2   6       1312.53       1410.22        12.62 o
  -4   2   6       3104.62       3004.90        19.36 o
  -3   2   6       5450.09       5271.62        33.86 o
  -2   2   6      26682.91      28193.83       196.52 o
  -1   2   6      18007.41      18193.52       138.37 o
   0   2   6      11204.10      11135.76        80.09 o
   1   2   6       8045.01       7560.36        57.22 o
   2   2   6      13603.88      13546.63       105.43 o
   3   2   6       5071.22       5035.85        43.86 o
   4   2   6       4165.37       3957.32        36.60 o
   5   2   6       7581.91       7590.82        72.61 o
   6   2   6        753.99        777.34        15.64 o
   7   2   6        945.13        943.28        22.12 o
   8   2   6          0.72         -0.34         4.06 o
   9   2   6        891.34        925.28        41.00 o
  10   2   6        439.63        422.30        19.19 o
  11   2   6        981.23        974.84        37.61 o
  12   2   6       1855.35       1895.19        57.18 o
  13   2   6       1222.35       1344.32        48.58 o
  14   2   6       1170.20       1136.95        59.84 o
  15   2   6        793.19        842.18        53.19 o
 -18   3   6       1000.62       1028.38        58.73 o
 -17   3   6        423.92        425.47        36.57 o
 -16   3   6        349.19        383.27        58.73 o
 -15   3   6       1340.47       1305.86        30.74 o
 -14   3   6        741.07        720.92        22.00 o
 -13   3   6         21.15         15.24         4.59 o
 -12   3   6        176.24        172.65        10.88 o
 -11   3   6       1344.63       1289.97        23.32 o
 -10   3   6       2013.95       2037.18        28.18 o
  -9   3   6       5580.32       5425.62        46.52 o
  -8   3   6      12441.93      12316.36        78.27 o
  -7   3   6       9726.82       9647.54        63.66 o
  -6   3   6      11215.97      11078.22        85.91 o
  -5   3   6      10849.53      10673.98        78.27 o
  -4   3   6      10593.78      10561.58        73.99 o
  -3   3   6       9714.08       9970.37        64.40 o
  -2   3   6       4908.25       5064.60        43.93 o
  -1   3   6        242.66        200.02         5.05 o
   0   3   6         47.44         71.15         3.71 o
   1   3   6        512.63        631.87         9.17 o
   2   3   6        458.93        416.29         8.05 o
   3   3   6       1401.41       1330.44        18.27 o
   4   3   6       1348.55       1281.09        17.11 o
   5   3   6       4900.96       4888.40        43.39 o
   6   3   6       8919.38       9217.13        73.68 o
   7   3   6       5458.77       5418.63        58.92 o
   8   3   6       2432.56       2251.92        67.98 o
   9   3   6       4009.72       4017.35        60.06 o
  10   3   6       1897.73       1884.87        37.08 o
  11   3   6        968.43        953.20        49.15 o
  12   3   6        597.45        603.17        23.67 o
  13   3   6         95.40        106.85        13.61 o
  14   3   6         64.51         46.54        19.95 o
  15   3   6         18.18         19.95        15.51 o
 -17   4   6        464.60        437.62        27.39 o
 -16   4   6        680.86        710.73        23.16 o
 -15   4   6       1539.12       1570.10        28.54 o
 -14   4   6       2766.07       2750.74        36.42 o
 -13   4   6       3540.17       3541.50        42.00 o
 -12   4   6       3582.73       3527.69        40.84 o
 -11   4   6       3780.04       3742.79        45.34 o
 -10   4   6       2364.96       2344.20        31.46 o
  -9   4   6       1015.94        991.09        20.21 o
  -8   4   6         15.35         25.59         2.68 o
  -7   4   6       3070.65       2969.61        25.07 o
  -6   4   6        841.02        845.99         9.98 o
  -5   4   6       1026.57       1032.69        13.13 o
  -4   4   6       1086.86        979.10        13.02 o
  -3   4   6       5901.77       5880.99        48.66 o
  -2   4   6       6733.98       6752.15        61.52 o
  -1   4   6      12461.21      12351.62       108.42 o
   0   4   6       9782.93       9413.43        77.44 o
   1   4   6       5795.63       5351.67        47.31 o
   2   4   6       8391.43       8377.32        69.89 o
   3   4   6       6017.89       5816.01        51.43 o
   4   4   6       2935.51       2862.80        34.35 o
   5   4   6       4437.04       4791.15        51.89 o
   6   4   6        355.29        321.20         9.83 o
   7   4   6         80.77         83.64         6.60 o
   8   4   6          0.32          6.65         3.62 o
   9   4   6        420.51        424.94        16.04 o
  10   4   6        147.42        132.32         9.79 o
  11   4   6        703.69        680.73        25.14 o
  12   4   6        521.07        529.28        20.12 o
  13   4   6        672.90        682.44        27.58 o
  14   4   6       1176.24       1117.00        62.06 o
 -17   5   6       1032.33       1101.84        34.55 o
 -16   5   6        635.62        608.82        23.67 o
 -15   5   6        243.08        225.69        12.79 o
 -14   5   6         21.30         20.99         4.88 o
 -13   5   6         87.10         86.97         6.91 o
 -12   5   6        176.72        186.30         9.78 o
 -11   5   6        900.53        916.60        18.51 o
 -10   5   6       2273.89       2257.70        29.55 o
  -9   5   6      11594.98      11523.64        96.76 o
  -8   5   6       1210.41       1231.85        15.30 o
  -7   5   6        799.59        709.51        10.99 o
  -6   5   6      15291.84      14879.08       100.84 o
  -5   5   6       4981.81       4688.81        37.95 o
  -4   5   6       8885.64       8606.18        70.00 o
  -3   5   6       3285.95       3231.44        32.29 o
  -2   5   6       3038.76       3049.42        34.89 o
  -1   5   6       2063.41       1993.67        28.05 o
   0   5   6        757.17        739.60        17.46 o
   1   5   6        945.68        974.97        13.27 o
   2   5   6         39.01         63.73         4.49 o
   3   5   6       1585.01       1582.08        26.39 o
   4   5   6       3296.15       3287.76        32.60 o
   5   5   6       1518.99       1475.01        20.69 o
   6   5   6       6309.50       6335.44        81.70 o
   7   5   6       1959.52       1957.82        47.33 o
   8   5   6       1466.95       1415.58        34.11 o
   9   5   6       1082.94       1097.55        41.67 o
  10   5   6        634.08        607.71        25.27 o
  11   5   6        512.72        479.46        24.21 o
  12   5   6        249.44        300.84        54.30 o
  13   5   6        322.72        288.54        32.14 o
  14   5   6         56.94         37.68        17.73 o
 -17   6   6        127.53        147.67        15.75 o
 -16   6   6        188.63        215.31        36.57 o
 -15   6   6        636.67        688.18        23.23 o
 -14   6   6        657.34        638.92        18.67 o
 -13   6   6       1219.47       1172.20        25.94 o
 -12   6   6       1173.68       1212.50        23.35 o
 -11   6   6       3720.68       3658.52        42.43 o
 -10   6   6       1670.04       1671.54        23.11 o
  -9   6   6        949.10        903.95        15.49 o
  -8   6   6        721.57        715.51        13.47 o
  -7   6   6        714.62        710.66        13.52 o
  -6   6   6       1347.53       1415.93        17.29 o
  -5   6   6        707.23        757.24        11.44 o
  -4   6   6        436.94        404.72         8.04 o
  -3   6   6       4588.20       4588.45        38.86 o
  -2   6   6        915.20        803.96        11.54 o
  -1   6   6       2888.75       2876.63        32.92 o
   0   6   6       2653.09       2472.94        28.82 o
   1   6   6       3661.68       3574.16        38.11 o
   2   6   6       4937.51       5076.41        45.30 o
   3   6   6       2089.92       2035.53        24.82 o
   4   6   6        604.82        565.13        10.71 o
   5   6   6       1969.69       2035.71        25.62 o
   6   6   6        590.05        587.81        15.24 o
   7   6   6        208.64        174.99        16.17 o
   8   6   6         13.11         19.95         7.84 o
   9   6   6        141.35        115.13        26.60 o
  10   6   6        331.12        329.66        26.51 o
  11   6   6        405.08        383.55        17.27 o
  12   6   6         61.42         84.03        12.32 o
  13   6   6        334.78        343.16        24.25 o
  14   6   6        531.15        503.09        42.11 o
 -16   7   6         41.68         46.54        17.73 o
 -15   7   6        228.60        231.17        18.14 o
 -14   7   6         82.28         96.65        35.46 o
 -13   7   6          5.43         17.31         6.51 o
 -12   7   6         12.23         17.56         5.70 o
 -11   7   6        136.58        151.94         8.46 o
 -10   7   6         16.35         17.93         3.80 o
  -9   7   6       1679.21       1658.50        25.85 o
  -8   7   6         95.27        104.73         7.12 o
  -7   7   6       1841.22       1699.73        24.32 o
  -6   7   6       4705.27       4607.92        46.32 o
  -5   7   6       1692.38       1717.90        19.51 o
  -4   7   6       2551.30       2639.40        26.03 o
  -3   7   6       1064.31        896.08        13.26 o
  -2   7   6        521.93        510.97         8.94 o
  -1   7   6         65.78         65.22         5.70 o
   0   7   6         10.60         12.26         4.47 o
   1   7   6         15.70         12.41         3.77 o
   2   7   6          0.36          0.32         2.51 o
   3   7   6        608.75        609.14        11.32 o
   4   7   6          2.03          1.79         2.36 o
   5   7   6         86.94         87.98         7.59 o
   6   7   6       1891.12       1876.00        30.08 o
   7   7   6        984.10        998.76        35.34 o
   8   7   6       1120.59       1080.46        29.84 o
   9   7   6        276.48        271.80        19.54 o
  10   7   6        143.69        161.15        14.47 o
  11   7   6        372.07        358.79        20.02 o
  12   7   6        143.99        163.08        20.37 o
  13   7   6          2.02          4.43        15.51 o
 -16   8   6         26.93          6.65        10.10 o
 -15   8   6          2.74         12.79        10.10 o
 -14   8   6        165.24        171.20        49.87 o
 -13   8   6        760.79        812.31        25.16 o
 -12   8   6        870.29        902.89        26.02 o
 -11   8   6         45.24         36.57         7.76 o
 -10   8   6        147.09        130.04         9.00 o
  -9   8   6       1024.49        996.83        17.53 o
  -8   8   6        188.31        177.15         8.80 o
  -7   8   6          3.69          8.15         3.86 o
  -6   8   6        145.18        132.38         7.02 o
  -5   8   6         39.82         43.60         3.94 o
  -4   8   6        190.22        177.46         6.41 o
  -3   8   6        432.73        441.36        10.99 o
  -2   8   6        219.92        211.38         6.86 o
  -1   8   6       1094.64       1048.17        29.43 o
   0   8   6        149.62        155.52         8.54 o
   1   8   6        152.16        190.11        11.04 o
   2   8   6        831.27        854.65        17.23 o
   3   8   6         97.18        101.95         6.66 o
   4   8   6         44.08         43.72         5.24 o
   5   8   6       2876.42       2960.05        34.30 o
   6   8   6         35.30         24.57         4.77 o
   7   8   6        510.58        500.77        13.82 o
   8   8   6         76.25         74.95        10.24 o
   9   8   6        179.04        183.19        15.49 o
  10   8   6          8.71         12.19         9.97 o
  11   8   6         64.84         64.99        11.66 o
  12   8   6        118.28         77.57        19.95 o
  13   8   6         27.68         26.60        15.51 o
 -15   9   6         63.59         57.62        19.95 o
 -14   9   6          5.71         11.08        13.30 o
 -13   9   6        105.96         98.86        15.47 o
 -12   9   6          6.72          8.03         5.85 o
 -11   9   6         24.33         19.93         5.28 o
 -10   9   6          8.19         14.22         4.51 o
  -9   9   6         17.59         26.79         4.69 o
  -8   9   6        390.71        351.58        15.36 o
  -7   9   6         38.26         43.73         6.11 o
  -6   9   6         14.43         16.74         4.03 o
  -5   9   6         77.00         45.66         4.96 o
  -4   9   6          0.58          5.20         3.16 o
  -3   9   6       2246.87       1907.59        55.60 o
  -2   9   6        479.95        442.63        12.84 o
  -1   9   6          0.24          7.60         3.76 o
   0   9   6          0.44          3.43         4.15 o
   1   9   6          6.00          1.27         3.76 o
   2   9   6         83.51         73.46         6.49 o
   3   9   6        357.28        354.69        15.28 o
   4   9   6        268.09        271.33        10.23 o
   5   9   6          2.38         -1.69         3.60 o
   6   9   6        268.79        253.06        10.23 o
   7   9   6         25.74         16.54         5.29 o
   8   9   6        253.00        247.99        16.54 o
   9   9   6        144.79        150.16        22.33 o
  10   9   6          0.60         -5.44        11.08 o
  11   9   6          0.71         -4.43        10.10 o
  12   9   6         42.41         19.95        15.51 o
 -14  10   6          3.84          9.38        10.10 o
 -13  10   6         85.74        100.82        11.88 o
 -12  10   6         49.92         43.26         8.54 o
 -11  10   6         67.53         69.93         9.09 o
 -10  10   6         34.53         42.95         7.11 o
  -9  10   6         71.19         51.00         6.77 o
  -8  10   6          4.45          5.70         4.70 o
  -7  10   6        106.82        105.36         7.97 o
  -6  10   6        124.90        126.63         8.50 o
  -5  10   6         83.79         70.34         5.98 o
  -4  10   6        119.46         99.45         9.06 o
  -3  10   6         12.57         15.41         4.48 o
  -2  10   6         14.10         18.88         4.00 o
  -1  10   6        338.88        307.94        13.72 o
   0  10   6        152.27        131.79         9.37 o
   1  10   6         40.66         45.37         7.04 o
   2  10   6         28.08         18.77         5.19 o
   3  10   6        120.63        112.23         8.10 o
   4  10   6        113.39         98.30         8.87 o
   5  10   6         15.01         13.55         4.64 o
   6  10   6         50.51         34.96         7.14 o
   7  10   6        151.72        153.27        10.90 o
   8  10   6         33.20         20.29         6.49 o
   9  10   6          4.07          5.17         7.68 o
  10  10   6        167.20        194.66        21.11 o
  11  10   6         34.37         33.24        17.73 o
 -13  11   6         48.70         46.07        10.91 o
 -12  11   6          5.12         12.60         8.46 o
 -11  11   6        106.57        115.45        13.18 o
 -10  11   6        141.25        154.37        16.38 o
  -9  11   6         73.42         72.20         8.48 o
  -8  11   6         50.18         43.47         7.99 o
  -7  11   6        161.16        155.78         9.91 o
  -6  11   6        109.83        106.48         9.34 o
  -5  11   6        196.59        155.05        11.53 o
  -4  11   6         91.83         97.97         9.71 o
  -3  11   6         67.49         59.92         6.15 o
  -2  11   6         84.46         82.92         8.11 o
  -1  11   6         26.65         18.28         5.54 o
   0  11   6         11.30         12.74         5.54 o
   1  11   6          3.70          5.44         4.48 o
   2  11   6          0.10          3.08         4.89 o
   3  11   6          0.80          3.63         4.48 o
   4  11   6         11.17         11.37         5.77 o
   5  11   6        237.41        232.73        20.15 o
   6  11   6        150.91        143.46        10.63 o
   7  11   6        156.00        130.70        11.60 o
   8  11   6          0.42          2.39         6.51 o
   9  11   6         20.98         10.48         8.31 o
  10  11   6        150.17        125.11        47.65 o
 -12  12   6         39.96         22.97         9.75 o
 -11  12   6        125.50        128.22        14.89 o
 -10  12   6         20.39         20.76         8.46 o
  -9  12   6         21.64         19.34         8.31 o
  -8  12   6          5.94          9.28         6.88 o
  -7  12   6        100.59         85.34         9.20 o
  -6  12   6         13.02         14.25         6.31 o
  -5  12   6          1.49          7.66         6.02 o
  -4  12   6         72.66         64.64         8.54 o
  -3  12   6         92.52         80.75         7.70 o
  -2  12   6          7.16          6.65         4.52 o
  -1  12   6       1043.66        951.35        24.09 o
   0  12   6        561.33        565.14        23.67 o
   1  12   6        756.54        759.96        19.21 o
   2  12   6        283.63        275.50        12.07 o
   3  12   6        194.16        197.52        11.67 o
   4  12   6         22.33         17.18         8.04 o
   5  12   6         11.15         13.61         6.31 o
   6  12   6         35.55         31.70         9.33 o
   7  12   6          9.84         12.19         9.40 o
   8  12   6         13.37         11.08        13.30 o
   9  12   6         50.60         35.74        15.51 o
 -11  13   6         15.69         25.12        10.24 o
 -10  13   6        244.21        262.99        19.59 o
  -9  13   6       1100.33       1093.47        34.55 o
  -8  13   6          3.53          4.30         6.75 o
  -7  13   6        773.11        843.47        28.98 o
  -6  13   6        779.31        799.21        60.95 o
  -5  13   6        146.38        159.07        18.84 o
  -4  13   6        528.66        553.63        27.39 o
  -3  13   6         82.91         70.56         8.99 o
  -2  13   6        134.59        126.46        10.77 o
  -1  13   6        343.43        344.32        15.45 o
   0  13   6        409.04        441.23        17.43 o
   1  13   6        197.10        187.87        13.30 o
   2  13   6          0.20          0.76         5.11 o
   3  13   6         98.80         72.84         8.99 o
   4  13   6        777.30        730.37        25.53 o
   5  13   6         87.72         92.50        12.32 o
   6  13   6         66.92         47.85        13.25 o
   7  13   6        328.42        234.92        31.03 o
   8  13   6        338.06        281.47        31.03 o
  -9  14   6       1067.76       1133.47        36.67 o
  -8  14   6        340.07        362.44        35.80 o
  -7  14   6        432.25        454.25        27.39 o
  -6  14   6         10.02          5.46        10.10 o
  -5  14   6         21.31         30.88        11.68 o
  -4  14   6        288.26        286.96        17.03 o
  -3  14   6        540.39        572.99        20.16 o
  -2  14   6        322.87        311.67        17.46 o
  -1  14   6        301.25        283.49        14.66 o
   0  14   6        354.46        311.11        17.91 o
   1  14   6       1089.79       1121.10        32.40 o
   2  14   6        911.64        909.81        29.43 o
   3  14   6        122.54        139.77        14.47 o
   4  14   6        177.84        169.54        15.75 o
   5  14   6         52.37         77.57        19.95 o
   6  14   6        217.61        210.55        31.03 o
  -7  15   6       1974.30       2028.59       101.95 o
  -6  15   6        640.76        670.21        33.67 o
  -5  15   6        412.41        440.84        29.21 o
  -4  15   6        674.87        674.87        26.00 o
  -3  15   6        280.82        310.57        18.66 o
  -2  15   6        166.12        165.27        15.35 o
  -1  15   6         90.85         90.95        16.70 o
   0  15   6         41.23         27.66         9.33 o
   1  15   6         39.31         53.19        13.25 o
   2  15   6         43.28         39.06        12.25 o
   3  15   6         29.23         44.59        14.41 o
   4  15   6        240.26        239.36        31.03 o
  -2  16   6        502.49        574.45        25.14 o
  -1  16   6        630.03        655.62        26.42 o
 -18   1   7         14.24         12.98        10.64 o
 -17   1   7         90.03        108.64        15.67 o
 -16   1   7          0.15          0.00         7.84 o
 -15   1   7        132.40        112.05        14.83 o
 -14   1   7          0.05         -3.69         5.12 o
 -13   1   7        525.84        483.42        16.62 o
 -12   1   7         20.01         28.35         4.98 o
 -11   1   7        306.28        292.74        10.90 o
 -10   1   7        466.04        452.84        12.94 o
  -9   1   7        254.37        265.32         6.93 o
  -8   1   7        407.37        408.82         7.78 o
  -7   1   7        127.01        132.39         4.44 o
  -6   1   7         72.95         80.77         4.34 o
  -5   1   7        502.61        514.09         7.51 o
  -4   1   7         97.88        112.27         3.05 o
  -3   1   7          4.91          6.41         1.76 o
  -2   1   7        445.94        452.01         7.34 o
  -1   1   7        388.42        375.56         8.04 o
   0   1   7         58.43         74.13         3.28 o
   1   1   7        559.97        621.98         9.86 o
   2   1   7          0.72          3.72         1.58 o
   3   1   7        739.08        762.64        12.14 o
   4   1   7        133.85        144.50         5.91 o
   5   1   7        295.32        285.98         8.34 o
   6   1   7        292.66        300.45         9.87 o
   7   1   7        315.34        303.04        10.15 o
   8   1   7         73.24         67.70        10.24 o
   9   1   7         17.14         19.56         6.75 o
  10   1   7         76.85         50.90        11.68 o
  11   1   7         27.40         34.35        10.97 o
  12   1   7         12.46          9.21        10.10 o
  13   1   7         55.00         45.91        15.51 o
 -18   2   7         27.27         25.86        11.68 o
 -17   2   7        451.34        487.18        27.39 o
 -16   2   7         96.72        109.99        15.67 o
 -15   2   7        457.14        454.55        20.39 o
 -14   2   7       1247.93       1180.54        32.22 o
 -13   2   7        393.40        368.12        14.66 o
 -12   2   7        322.62        333.27        15.35 o
 -11   2   7         11.00          4.17         3.46 o
 -10   2   7        154.31        135.45        10.70 o
  -9   2   7        106.56        101.74         4.44 o
  -8   2   7         16.95         22.03         2.47 o
  -7   2   7       1001.32       1010.92        11.04 o
  -6   2   7        142.35        158.78         4.25 o
  -5   2   7        582.33        595.99         7.62 o
  -4   2   7       2235.83       2349.85        17.12 o
  -3   2   7         51.93         69.12         2.53 o
  -2   2   7        255.04        207.13         4.12 o
  -1   2   7       2361.48       2493.92        21.59 o
   0   2   7       3232.33       3260.51        27.27 o
   1   2   7       1158.48       1104.82        15.29 o
   2   2   7       1719.69       1762.24        20.33 o
   3   2   7        716.92        713.86        10.96 o
   4   2   7          0.90          6.02         2.51 o
   5   2   7        239.36        215.56         7.50 o
   6   2   7        183.71        175.62         8.09 o
   7   2   7        513.05        491.14        14.17 o
   8   2   7          0.70         -1.11         4.43 o
   9   2   7        269.81        249.54        15.35 o
  10   2   7        120.37        128.34        13.18 o
  11   2   7        112.81         93.90        18.84 o
  12   2   7        201.64        167.65        19.54 o
  13   2   7         65.09         52.29        11.37 o
  14   2   7         95.86        110.81        24.38 o
 -17   3   7        564.00        633.60        32.10 o
 -16   3   7         76.67         66.76        10.24 o
 -15   3   7        133.80        146.79         9.74 o
 -14   3   7        140.92        142.78        11.40 o
 -13   3   7         52.42         29.49         5.70 o
 -12   3   7        223.15        231.66        10.68 o
 -11   3   7       1418.49       1352.64        31.40 o
 -10   3   7        156.79        174.65         7.81 o
  -9   3   7       2890.02       2886.00        28.91 o
  -8   3   7        355.07        383.30         6.47 o
  -7   3   7       6475.90       6418.39        43.22 o
  -6   3   7       8264.21       8137.56        54.96 o
  -5   3   7       1737.12       1647.85        15.05 o
  -4   3   7         73.55         81.08         3.36 o
  -3   3   7        721.27        782.28         8.74 o
  -2   3   7          0.30          2.80         1.34 o
  -1   3   7       2455.61       2759.82        26.95 o
   0   3   7         29.36         40.06         3.01 o
   1   3   7       2147.59       2321.12        23.12 o
   2   3   7          8.32         25.04         2.59 o
   3   3   7       2441.29       2584.06        29.07 o
   4   3   7       3881.01       4068.31        42.46 o
   5   3   7        109.07        100.37         5.48 o
   6   3   7        226.78        199.51         7.56 o
   7   3   7       2021.36       2079.71        27.40 o
   8   3   7       1729.89       1699.21        33.22 o
   9   3   7        157.77        155.75        11.33 o
  10   3   7        489.86        454.70        17.91 o
  11   3   7         25.35         22.31         7.05 o
  12   3   7         16.48          8.37         6.88 o
  13   3   7         52.93         45.74        12.35 o
  14   3   7         21.64         15.51        15.51 o
 -17   4   7        693.46        667.80        62.06 o
 -16   4   7        579.10        549.59        24.95 o
 -15   4   7       1405.44       1446.95        27.72 o
 -14   4   7        708.78        747.27        18.66 o
 -13   4   7        792.83        828.32        18.96 o
 -12   4   7       1771.60       1809.45        28.74 o
 -11   4   7       1360.28       1359.36        23.30 o
 -10   4   7        323.10        329.74         9.73 o
  -9   4   7        110.16        109.82         5.56 o
  -8   4   7        787.96        767.12        11.53 o
  -7   4   7       1497.28       1474.32        17.19 o
  -6   4   7       1352.80       1273.56        14.98 o
  -5   4   7       3286.15       3311.52        27.88 o
  -4   4   7       3544.52       3643.18        33.18 o
  -3   4   7       4332.28       4346.48        34.17 o
  -2   4   7      14234.19      14105.16       123.65 o
  -1   4   7       1892.01       1830.23        19.68 o
   0   4   7       3876.92       3781.98        36.00 o
   1   4   7       4618.23       4671.21        40.22 o
   2   4   7       2619.86       2654.86        25.93 o
   3   4   7        271.55        230.61        10.06 o
   4   4   7         28.79         38.71         5.11 o
   5   4   7         63.99         76.84         5.58 o
   6   4   7        395.14        405.29        11.28 o
   7   4   7         79.46         64.70         6.62 o
   8   4   7        898.34        951.54        31.99 o
   9   4   7        756.88        701.66        21.01 o
  10   4   7        887.61        916.29        35.83 o
  11   4   7        293.77        279.79        14.86 o
  12   4   7        173.56        167.58        15.25 o
  13   4   7        675.12        733.58        48.76 o
  14   4   7        472.37        410.01        37.68 o
 -17   5   7        402.39        421.51        33.24 o
 -16   5   7          5.24         17.73        15.51 o
 -15   5   7        111.00        125.35        11.65 o
 -14   5   7        178.11        188.82        12.07 o
 -13   5   7        204.49        195.49        10.59 o
 -12   5   7       1073.79       1113.51        24.92 o
 -11   5   7       2251.27       2283.13        32.67 o
 -10   5   7       1409.76       1420.94        20.77 o
  -9   5   7       4893.15       4905.65        45.02 o
  -8   5   7       1585.29       1629.49        21.79 o
  -7   5   7       9549.61       9451.06        71.55 o
  -6   5   7       9287.33       9021.11        67.25 o
  -5   5   7       1716.72       1663.77        17.18 o
  -4   5   7       1323.63       1310.54        15.53 o
  -3   5   7        302.71        294.76         6.62 o
  -2   5   7          8.42         14.51         2.42 o
  -1   5   7        320.16        352.00         7.26 o
   0   5   7        128.73        109.30         4.95 o
   1   5   7       1722.27       1773.90        20.07 o
   2   5   7        483.74        429.51         9.08 o
   3   5   7       2453.37       2402.71        28.52 o
   4   5   7       5394.99       5507.38        53.92 o
   5   5   7       2740.96       2725.51        55.56 o
   6   5   7       2716.79       2738.58        38.87 o
   7   5   7       2415.88       2341.10        47.37 o
   8   5   7       1062.81       1032.84        28.98 o
   9   5   7        513.18        516.96        25.98 o
  10   5   7        557.07        577.68        23.36 o
  11   5   7        161.95        135.97        16.53 o
  12   5   7         16.95          1.66         8.04 o
  13   5   7         32.15         13.30        15.51 o
 -17   6   7        586.49        649.37        48.76 o
 -16   6   7        489.50        434.87        27.39 o
 -15   6   7       1696.63       1815.84        39.52 o
 -14   6   7       3582.80       3671.11        42.42 o
 -13   6   7       2638.34       2716.67        36.87 o
 -12   6   7       1530.06       1524.56        24.62 o
 -11   6   7       1943.42       1903.55        26.04 o
 -10   6   7        383.97        408.49        10.74 o
  -9   6   7         36.78         45.97         4.91 o
  -8   6   7        971.06        948.80        17.29 o
  -7   6   7       3297.22       3239.13        37.80 o
  -6   6   7        197.14        202.55         6.25 o
  -5   6   7         84.52         88.20         5.54 o
  -4   6   7       4954.09       4970.18        47.26 o
  -3   6   7       4427.93       4280.23        41.46 o
  -2   6   7       3453.20       3385.26        33.22 o
  -1   6   7       9935.86       9563.81       109.79 o
   0   6   7       9352.49       9376.30        87.88 o
   1   6   7       5762.60       5838.90        51.19 o
   2   6   7       3174.08       3032.42        33.01 o
   3   6   7        371.33        357.37         8.89 o
   4   6   7       1088.31       1069.11        21.84 o
   5   6   7       1391.41       1356.10        24.50 o
   6   6   7        440.86        404.28        32.08 o
   7   6   7       1168.01       1154.76        37.51 o
   8   6   7        506.44        518.38        20.87 o
   9   6   7       1081.75       1119.90        31.94 o
  10   6   7        663.92        711.82        25.93 o
  11   6   7        704.85        708.45        26.81 o
  12   6   7        623.82        629.89        64.66 o
  13   6   7        434.68        403.36        37.68 o
 -16   7   7         76.30         96.29        16.40 o
 -15   7   7          1.16         -4.16         7.17 o
 -14   7   7         57.22         55.48        11.04 o
 -13   7   7        791.88        803.96        22.13 o
 -12   7   7       1436.10       1484.51        26.94 o
 -11   7   7       1862.38       1866.99        28.44 o
 -10   7   7       5045.33       5052.17        55.29 o
  -9   7   7       3052.36       3148.40        38.33 o
  -8   7   7       5803.12       5744.44        55.44 o
  -7   7   7       5232.35       5286.14        54.93 o
  -6   7   7       4221.58       4126.44        41.82 o
  -5   7   7       2907.63       2946.44        32.69 o
  -4   7   7       3762.39       3772.03        38.77 o
  -3   7   7        738.78        663.21        11.45 o
  -2   7   7         61.26         77.36         6.61 o
  -1   7   7         20.48         32.64         4.29 o
   0   7   7       2229.78       2277.53        63.92 o
   1   7   7       1036.03       1054.94        17.87 o
   2   7   7       3127.32       3079.50        32.02 o
   3   7   7       1072.56       1047.57        16.08 o
   4   7   7       2472.47       2534.59        34.88 o
   5   7   7       6000.83       5857.34        67.67 o
   6   7   7       4299.41       4294.55        71.50 o
   7   7   7       2963.44       2904.67        68.05 o
   8   7   7        685.84        681.09        29.65 o
   9   7   7       1365.39       1410.02        37.43 o
  10   7   7        507.19        514.40        39.13 o
  11   7   7         77.33         71.47        11.37 o
  12   7   7         12.05         20.08        12.25 o
  13   7   7         38.43         50.97        19.95 o
 -15   8   7       1326.39       1427.78        64.27 o
 -14   8   7       1531.61       1546.46        85.33 o
 -13   8   7       2464.22       2503.66        56.66 o
 -12   8   7       1227.55       1293.64        28.28 o
 -11   8   7       1372.82       1334.67        25.27 o
 -10   8   7        414.53        410.82        11.73 o
  -9   8   7        196.94        189.93         8.27 o
  -8   8   7         19.38         25.29         4.40 o
  -7   8   7        470.42        461.14        16.85 o
  -6   8   7       2215.36       2209.95        29.03 o
  -5   8   7       1671.99       1728.45        34.40 o
  -4   8   7       3532.68       3615.86        39.45 o
  -3   8   7       7766.08       7782.69        74.84 o
  -2   8   7       8562.25       8314.62        83.71 o
  -1   8   7       8376.21       8524.48       100.44 o
   0   8   7       4048.75       4159.29        74.85 o
   1   8   7       3315.87       3357.06        47.63 o
   2   8   7       1927.08       1914.49        28.93 o
   3   8   7        838.42        849.16        16.67 o
   4   8   7       1240.77       1221.25        25.46 o
   5   8   7        389.72        376.55        12.06 o
   6   8   7        299.46        276.79        14.87 o
   7   8   7        180.59        177.18        12.83 o
   8   8   7        591.42        577.60        28.21 o
   9   8   7        975.55        950.29        37.51 o
  10   8   7        433.06        439.02        23.98 o
  11   8   7       1240.62       1280.56        38.76 o
  12   8   7        831.05        857.70        53.19 o
 -15   9   7         80.09         48.76        17.73 o
 -14   9   7         98.47         68.70        19.95 o
 -13   9   7         20.70         -7.39         9.02 o
 -12   9   7       2064.78       2203.03        53.74 o
 -11   9   7       1834.26       1930.05        35.82 o
 -10   9   7       2551.39       2628.52        38.85 o
  -9   9   7       3896.98       4070.73        48.11 o
  -8   9   7       3370.84       3273.94        43.66 o
  -7   9   7       4940.30       5044.78        59.04 o
  -6   9   7       6316.82       6249.19        69.28 o
  -5   9   7       1602.82       1614.65        24.37 o
  -4   9   7       4141.14       4006.61        44.41 o
  -3   9   7       1077.11       1098.88        19.47 o
  -2   9   7          1.00         11.43         4.65 o
  -1   9   7        112.30        101.91         9.75 o
   0   9   7       1848.07       1768.08        35.78 o
   1   9   7        612.06        631.08        19.83 o
   2   9   7       2902.50       2868.46        44.30 o
   3   9   7       1438.77       1473.60        26.27 o
   4   9   7       3715.33       3751.18        45.30 o
   5   9   7       2686.24       2712.63        36.44 o
   6   9   7       2207.69       2262.08        36.40 o
   7   9   7       2006.14       2049.48        49.26 o
   8   9   7       1152.00       1239.02        44.37 o
   9   9   7       1758.05       1735.34        54.05 o
  10   9   7        188.91        168.22        20.37 o
  11   9   7        117.89        117.46        24.38 o
 -14  10   7       1398.93       1391.67        50.15 o
 -13  10   7       1833.44       1869.90        59.55 o
 -12  10   7       1069.18       1051.04        34.50 o
 -11  10   7       2095.98       2110.33        43.70 o
 -10  10   7        150.58        136.26        10.63 o
  -9  10   7          3.78          3.39         5.19 o
  -8  10   7         20.24         10.43         4.77 o
  -7  10   7        531.36        512.17        16.23 o
  -6  10   7        511.71        521.14        16.24 o
  -5  10   7       1903.63       1973.37        28.12 o
  -4  10   7       2332.89       2450.70        29.55 o
  -3  10   7       4239.88       4331.01        60.56 o
  -2  10   7       6204.61       5840.41       126.29 o
  -1  10   7       3525.14       3676.16       107.46 o
   0  10   7       3539.83       3629.06        53.10 o
   1  10   7       3589.57       3503.68        58.83 o
   2  10   7       2370.62       2378.01        39.87 o
   3  10   7        925.78        979.71        23.49 o
   4  10   7        275.41        272.57        11.47 o
   5  10   7         11.72          6.65         4.52 o
   6  10   7          6.45          3.88         5.54 o
   7  10   7          2.45          3.63         6.02 o
   8  10   7       1047.76       1093.97        41.51 o
   9  10   7        945.61        939.18        77.57 o
  10  10   7        596.89        598.39        44.33 o
 -13  11   7        509.69        492.93        49.87 o
 -12  11   7       1611.46       1668.94        44.35 o
 -11  11   7       1257.99       1368.24        38.80 o
 -10  11   7       1502.24       1386.62        37.95 o
  -9  11   7       2455.87       2479.73        47.05 o
  -8  11   7       3030.85       3028.37        52.89 o
  -7  11   7       2734.28       2681.60       117.03 o
  -6  11   7       2066.57       2007.42        35.82 o
  -5  11   7       1410.98       1491.38        29.23 o
  -4  11   7       1213.67       1168.41        23.83 o
  -3  11   7         14.64         17.35         4.64 o
  -2  11   7        431.82        382.67        17.03 o
  -1  11   7        442.05        361.04        16.54 o
   0  11   7        640.00        637.61        18.79 o
   1  11   7        436.15        455.47        18.74 o
   2  11   7       1526.91       1505.00        30.97 o
   3  11   7       1923.49       1944.45        36.54 o
   4  11   7       2198.69       2204.84        36.20 o
   5  11   7       2680.34       2721.65        47.59 o
   6  11   7       2828.69       2897.83        58.75 o
   7  11   7        784.84        865.04        29.37 o
   8  11   7        371.81        417.52        27.39 o
   9  11   7       1024.02       1015.05        59.84 o
  10  11   7        120.57        113.03        26.60 o
 -12  12   7        614.56        661.68        34.25 o
 -11  12   7        421.08        432.67        25.71 o
 -10  12   7        225.68        229.76        17.82 o
  -9  12   7         11.06         14.49        18.84 o
  -8  12   7         77.79         67.74        13.25 o
  -7  12   7         51.20         41.71         9.75 o
  -6  12   7        996.82       1082.18        89.76 o
  -5  12   7       1092.88       1140.09        59.84 o
  -4  12   7       1949.64       2031.17        39.04 o
  -3  12   7       1548.06       1599.70        29.96 o
  -2  12   7       2695.78       2669.90        51.99 o
  -1  12   7       3317.32       3321.50        59.68 o
   0  12   7       2074.92       2083.83        38.98 o
   1  12   7        855.55        913.57        24.95 o
   2  12   7       1054.77       1047.05        26.02 o
   3  12   7        920.15        959.39        25.16 o
   4  12   7         44.41         42.25         9.44 o
   5  12   7        184.74        150.87        14.47 o
   6  12   7          5.29         12.19         9.40 o
   7  12   7         31.43         46.54        17.73 o
   8  12   7        251.37        259.30        33.24 o
 -11  13   7        693.18        722.50        36.04 o
 -10  13   7        626.11        688.29        28.50 o
  -9  13   7       1811.01       1868.32        57.98 o
  -8  13   7       1513.42       1516.58        93.08 o
  -7  13   7        709.09        765.13        34.48 o
  -6  13   7       1025.93        995.26        58.73 o
  -5  13   7       1589.45       1629.20        50.07 o
  -4  13   7        623.84        600.05        22.23 o
  -3  13   7        443.41        415.64        20.61 o
  -2  13   7         96.06         82.42        13.76 o
  -1  13   7        111.50        141.34        13.18 o
   0  13   7        164.74        136.62        13.61 o
   1  13   7        488.46        464.37        26.57 o
   2  13   7        603.46        635.84        25.91 o
   3  13   7       1215.31       1261.77        41.51 o
   4  13   7        992.25        942.89        31.02 o
   5  13   7        501.81        525.00        41.00 o
   6  13   7        540.54        598.39        42.11 o
   7  13   7       1085.38       1088.19        59.84 o
  -9  14   7         71.71         80.79        13.18 o
  -8  14   7         86.26         77.25        15.67 o
  -7  14   7          0.54          1.11         9.40 o
  -6  14   7        144.90        168.89        19.54 o
  -5  14   7       1681.82       1753.32        68.70 o
  -4  14   7        719.15        755.42        26.42 o
  -3  14   7        670.07        686.38        25.53 o
  -2  14   7       2136.35       2235.37        49.04 o
  -1  14   7        733.28        687.95        22.12 o
   0  14   7        606.66        600.32        23.86 o
   1  14   7        224.43        238.21        18.03 o
   2  14   7        481.32        486.37        26.64 o
   3  14   7        687.40        631.24        30.53 o
   4  14   7         30.33         34.57        11.68 o
   5  14   7          8.09         -1.90        10.64 o
  -6  15   7        140.86        132.60        18.81 o
  -5  15   7        440.67        437.99        21.75 o
  -4  15   7        725.17        718.08        26.81 o
  -3  15   7        111.06         95.13        12.67 o
  -2  15   7         80.51         64.98        11.04 o
  -1  15   7         27.81         41.52        12.15 o
   0  15   7          0.63          1.93         7.46 o
   1  15   7        372.65        376.06        45.43 o
   2  15   7        247.08        257.26        23.51 o
   3  15   7        455.51        395.42        26.50 o
 -18   0   8       1195.61       1196.78        64.27 o
 -17   0   8        853.17        913.10        53.19 o
 -16   0   8       2524.26       2402.43        88.65 o
 -15   0   8       2597.74       2599.68        90.87 o
 -14   0   8       2338.61       2320.69        59.84 o
 -13   0   8       2736.40       2499.41        60.20 o
 -12   0   8       3139.23       3096.38        68.05 o
 -11   0   8        887.50        774.01        28.08 o
 -10   0   8       2117.43       1682.86        42.23 o
  -9   0   8       1237.01       1098.51        25.93 o
  -8   0   8       6033.12       6514.37        70.37 o
  -7   0   8       5639.84       5767.81        59.84 o
  -6   0   8       7367.13       7595.66        81.65 o
  -5   0   8      12317.37      12504.56       117.53 o
  -4   0   8      19018.72      19255.48       176.14 o
  -3   0   8      14350.32      14465.01       147.31 o
  -2   0   8      15768.10      15652.82       163.94 o
  -1   0   8        998.12        999.67        17.67 o
   0   0   8       1977.10       1823.26        33.92 o
   1   0   8      11291.33      11828.59       160.30 o
   2   0   8        608.47        539.83        23.29 o
   3   0   8        981.31        999.85        20.88 o
   4   0   8         16.45          7.67         4.06 o
   5   0   8        111.65        105.49         8.54 o
   6   0   8       1301.72       1302.95        30.66 o
   7   0   8       3055.16       3127.19        68.05 o
   8   0   8       7264.25       7180.71       192.82 o
   9   0   8       3111.35       3089.48       104.16 o
  10   0   8       1179.69       1241.11        62.06 o
  11   0   8       3065.45       3109.42       110.81 o
  12   0   8        549.52        523.04        44.33 o
 -18   1   8          4.82         21.05        10.97 o
 -17   1   8         54.22         29.70        11.68 o
 -16   1   8        160.27        171.69        18.81 o
 -15   1   8        887.69        952.26        29.84 o
 -14   1   8       2231.13       2267.20        63.74 o
 -13   1   8       2396.50       2494.51        41.57 o
 -12   1   8       6466.07       6198.61        72.30 o
 -11   1   8       8858.78       8569.60        92.51 o
 -10   1   8       4233.53       4511.61        54.86 o
  -9   1   8       9825.77      10229.55        94.40 o
  -8   1   8       7420.38       7318.59        56.76 o
  -7   1   8       5931.22       5856.09        48.93 o
  -6   1   8       4899.29       4844.72        39.81 o
  -5   1   8        290.42        264.88         6.86 o
  -4   1   8        522.96        522.64         6.62 o
  -3   1   8        138.63        140.29         5.13 o
  -2   1   8        391.15        309.15         5.72 o
  -1   1   8       2703.53       2564.80        25.49 o
   0   1   8      10472.25      10949.83       105.34 o
   1   1   8       9408.77       9387.73       102.16 o
   2   1   8       9889.51       9950.12       108.67 o
   3   1   8       7839.10       7592.79        83.63 o
   4   1   8       9950.25      10124.88        92.18 o
   5   1   8       5384.13       5503.84        62.12 o
   6   1   8       2369.61       2320.33        32.02 o
   7   1   8       1367.81       1343.55        25.14 o
   8   1   8        805.32        819.42        33.05 o
   9   1   8       1516.46       1409.56        45.45 o
  10   1   8         51.18         53.24        12.54 o
  11   1   8        227.07        171.49        19.54 o
  12   1   8        257.04        219.30        22.68 o
 -17   2   8       1008.77       1092.64        42.31 o
 -16   2   8       2436.83       2418.06        52.88 o
 -15   2   8       1496.50       1511.37        38.80 o
 -14   2   8       1878.33       1969.99        38.20 o
 -13   2   8       1618.75       1645.61        32.65 o
 -12   2   8        748.31        725.77        20.16 o
 -11   2   8        514.92        426.61        14.93 o
 -10   2   8        502.75        408.96        12.88 o
  -9   2   8       1411.29       1380.77        21.27 o
  -8   2   8        844.88        874.98        12.00 o
  -7   2   8       3225.83       3209.04        26.64 o
  -6   2   8      11969.89      12032.78        87.84 o
  -5   2   8       6581.84       6612.16        42.87 o
  -4   2   8      15630.51      15321.34        98.15 o
  -3   2   8      10655.29      10550.15        72.70 o
  -2   2   8      11052.28      11016.04        72.90 o
  -1   2   8      18214.89      18800.52       128.40 o
   0   2   8       5667.03       5622.29        54.66 o
   1   2   8        929.61        895.53        17.72 o
   2   2   8         13.89         10.43         3.83 o
   3   2   8        782.98        830.02        17.16 o
   4   2   8        100.27         92.23         5.29 o
   5   2   8        301.24        263.67        11.52 o
   6   2   8       1995.35       1918.85        31.24 o
   7   2   8       2802.19       2787.71        45.62 o
   8   2   8       2318.52       2356.75        49.47 o
   9   2   8       2502.79       2541.53        53.30 o
  10   2   8       1265.22       1350.89        37.52 o
  11   2   8       2346.06       2365.11        65.82 o
  12   2   8        864.40        863.40        41.57 o
  13   2   8        386.16        367.90        35.46 o
 -17   3   8          1.06         -4.27         7.46 o
 -16   3   8        233.74        202.76        14.66 o
 -15   3   8       1016.33       1038.95        22.67 o
 -14   3   8       1152.98       1202.41        23.78 o
 -13   3   8       2901.43       2882.52        43.38 o
 -12   3   8       3852.52       3789.63        51.42 o
 -11   3   8       4349.45       4277.89        54.97 o
 -10   3   8       6211.79       6223.65        62.50 o
  -9   3   8       3187.24       3263.04        35.65 o
  -8   3   8       4880.53       4815.83        40.57 o
  -7   3   8       4713.17       4752.16        41.61 o
  -6   3   8       2720.40       2723.48        23.14 o
  -5   3   8       3139.81       3031.83        27.55 o
  -4   3   8        612.68        582.37         9.68 o
  -3   3   8         57.72         65.34         4.48 o
  -2   3   8        153.97        120.17         6.64 o
  -1   3   8       2154.22       2081.40        23.47 o
   0   3   8      14754.42      15335.88       125.56 o
   1   3   8      11022.33      11176.68        92.41 o
   2   3   8       4827.09       4744.24        62.95 o
   3   3   8       4081.84       3991.25        55.67 o
   4   3   8       5121.84       5170.27        67.07 o
   5   3   8       4025.88       4071.06        44.12 o
   6   3   8       1956.94       1975.16        26.57 o
   7   3   8       2808.50       2921.20        37.74 o
   8   3   8        377.61        393.66        18.55 o
   9   3   8        235.96        215.24        13.23 o
  10   3   8         52.12         73.41        11.04 o
  11   3   8        255.43        248.74        15.77 o
  12   3   8         10.51         16.25         8.96 o
  13   3   8        243.78        223.84        33.24 o
 -17   4   8        979.53       1024.50        34.11 o
 -16   4   8       1106.32       1152.50        30.94 o
 -15   4   8       1104.26       1041.23        28.33 o
 -14   4   8        743.00        718.06        20.29 o
 -13   4   8       1937.53       2061.53        35.78 o
 -12   4   8        544.96        576.30        16.85 o
 -11   4   8        312.75        279.62        11.29 o
 -10   4   8         46.33         53.33         5.73 o
  -9   4   8        847.71        854.51        16.22 o
  -8   4   8       1909.80       1905.74        33.17 o
  -7   4   8      11747.05      11554.32        88.09 o
  -6   4   8       1702.14       1725.10        18.69 o
  -5   4   8       2835.46       2641.68        27.48 o
  -4   4   8      10056.92       9937.76        73.97 o
  -3   4   8       5562.06       5355.43        42.62 o
  -2   4   8       7467.20       7346.29        56.62 o
  -1   4   8       5486.43       5514.95        47.58 o
   0   4   8       2862.14       2792.86        28.79 o
   1   4   8       1409.42       1426.04        22.72 o
   2   4   8       1025.67       1003.45        17.12 o
   3   4   8          0.17          4.84         3.36 o
   4   4   8          0.30          4.43         3.23 o
   5   4   8        428.63        418.79        11.50 o
   6   4   8        403.57        390.46        12.62 o
   7   4   8       1061.17       1101.01        25.16 o
   8   4   8       3668.99       3689.99        67.89 o
   9   4   8       1796.12       1900.41        44.27 o
  10   4   8        790.20        808.46        24.60 o
  11   4   8        961.53       1063.31        33.63 o
  12   4   8        675.34        687.59        27.70 o
  13   4   8        227.95        230.49        33.24 o
 -17   5   8         11.00          7.76        10.97 o
 -16   5   8        120.28        132.56        14.89 o
 -15   5   8        535.82        525.26        20.48 o
 -14   5   8         85.46         55.45         7.85 o
 -13   5   8        741.60        745.83        20.34 o
 -12   5   8       2762.19       2779.06        38.71 o
 -11   5   8       2707.14       2669.99        37.80 o
 -10   5   8       3257.15       3226.03        36.52 o
  -9   5   8       7558.41       7237.91        71.59 o
  -8   5   8       4858.81       4783.27        47.23 o
  -7   5   8        610.69        567.35        11.45 o
  -6   5   8         57.77         70.57         4.45 o
  -5   5   8        688.27        676.19        11.80 o
  -4   5   8       1395.04       1440.10        16.33 o
  -3   5   8        284.52        290.29         6.13 o
  -2   5   8        926.05        957.93        13.67 o
  -1   5   8       2643.45       2639.02        31.28 o
   0   5   8        549.84        509.62        13.32 o
   1   5   8       1017.19        972.95        16.67 o
   2   5   8       5685.89       5611.94        58.10 o
   3   5   8       3153.63       3143.30        54.68 o
   4   5   8       3301.72       3403.29        61.52 o
   5   5   8       1214.28       1251.38        23.13 o
   6   5   8        844.87        849.47        18.99 o
   7   5   8       4207.49       4355.30        63.03 o
   8   5   8        685.92        675.77        24.24 o
   9   5   8        189.85        155.72        19.47 o
  10   5   8          1.64         -0.55         7.17 o
  11   5   8         13.02         14.00         8.52 o
  12   5   8        152.90        144.49        19.54 o
  13   5   8        116.53        141.84        28.81 o
 -16   6   8        593.28        588.03        26.00 o
 -15   6   8       1107.70       1111.46        27.32 o
 -14   6   8        159.22        151.55         9.89 o
 -13   6   8        769.45        780.32        17.92 o
 -12   6   8        151.81        148.99         9.58 o
 -11   6   8        144.15        150.72         8.92 o
 -10   6   8          2.21          2.98         3.34 o
  -9   6   8        733.93        727.87        14.53 o
  -8   6   8        399.23        385.69        10.99 o
  -7   6   8       5806.50       5619.44        52.96 o
  -6   6   8       1033.08        975.69        15.63 o
  -5   6   8       1979.80       1839.09        22.95 o
  -4   6   8       8353.00       8283.49        68.00 o
  -3   6   8       2936.05       2914.86        28.35 o
  -2   6   8       4000.38       4090.94        42.97 o
  -1   6   8       1292.83       1177.56        19.39 o
   0   6   8       1238.14       1198.01        17.95 o
   1   6   8        640.34        667.43        12.98 o
   2   6   8        532.72        547.66        11.00 o
   3   6   8        507.63        494.57        11.52 o
   4   6   8         14.34         24.01         4.48 o
   5   6   8        322.69        327.88        21.11 o
   6   6   8          6.55          4.67         4.65 o
   7   6   8        118.71        104.20        11.37 o
   8   6   8       2817.13       2833.32        56.18 o
   9   6   8        718.55        717.01        26.00 o
  10   6   8        489.09        519.55        23.44 o
  11   6   8        169.98        179.96        16.63 o
  12   6   8        222.33        186.17        28.81 o
 -16   7   8         79.96         33.24        17.73 o
 -15   7   8        307.17        324.29        28.81 o
 -14   7   8          4.50          9.29         6.31 o
 -13   7   8        359.43        369.23        13.80 o
 -12   7   8        302.11        304.09        18.34 o
 -11   7   8        587.96        553.17        14.68 o
 -10   7   8       1974.63       1981.04        28.79 o
  -9   7   8        552.00        495.99        12.48 o
  -8   7   8        674.48        650.26        14.14 o
  -7   7   8       1376.26       1336.24        19.81 o
  -6   7   8         71.75         85.59         7.45 o
  -5   7   8        393.86        399.55        10.48 o
  -4   7   8        448.10        484.08        12.34 o
  -3   7   8        184.10        180.87         9.44 o
  -2   7   8          0.63          2.22         3.52 o
  -1   7   8        291.87        288.41        12.48 o
   0   7   8       2012.98       1980.60        27.33 o
   1   7   8       1260.84       1208.48        18.83 o
   2   7   8        823.00        799.27        13.97 o
   3   7   8        787.94        783.81        16.12 o
   4   7   8       1155.15       1180.44        19.00 o
   5   7   8        342.27        361.21        14.34 o
   6   7   8        121.47        116.06        17.95 o
   7   7   8       1017.01        971.12        37.68 o
   8   7   8         80.43         59.05         9.75 o
   9   7   8         65.46         36.33         9.33 o
  10   7   8         65.24         76.05        14.27 o
  11   7   8          9.33          9.60         8.96 o
  12   7   8         42.91         50.97        19.95 o
 -15   8   8        188.07        168.44        28.81 o
 -14   8   8         83.60         76.15        12.32 o
 -13   8   8        139.93        125.28        14.08 o
 -12   8   8          0.33          3.93         4.47 o
 -11   8   8         26.29         22.63         4.82 o
 -10   8   8          6.66          6.30         4.20 o
  -9   8   8         66.78         70.93         6.59 o
  -8   8   8        192.76        189.78         9.74 o
  -7   8   8        158.94        152.94         9.06 o
  -6   8   8        373.95        379.33        11.03 o
  -5   8   8        196.30        181.09         7.98 o
  -4   8   8       1467.15       1478.59        23.63 o
  -3   8   8        151.80        169.28         9.48 o
  -2   8   8        152.10        159.38        15.72 o
  -1   8   8       4002.57       3767.39        58.86 o
   0   8   8        734.71        728.38        20.47 o
   1   8   8        286.38        271.29        12.50 o
   2   8   8          0.26          2.60         3.03 o
   3   8   8          1.77          3.76         3.54 o
   4   8   8          0.82          1.01         3.18 o
   5   8   8        174.69        192.68         9.74 o
   6   8   8        276.07        252.28        15.99 o
   7   8   8         64.22         56.33        10.24 o
   8   8   8         40.21         53.19        11.68 o
   9   8   8        128.54        105.99        15.06 o
  10   8   8        326.57        321.46        24.05 o
  11   8   8         76.88         50.97        19.95 o
 -15   9   8          2.99          5.80        10.10 o
 -14   9   8         34.70         30.14        13.30 o
 -13   9   8          0.36          7.02         7.46 o
 -12   9   8         37.75         42.80         7.85 o
 -11   9   8        645.02        642.92        16.66 o
 -10   9   8        564.56        591.68        16.70 o
  -9   9   8         18.55         26.20         6.11 o
  -8   9   8         16.68         16.57         4.45 o
  -7   9   8         81.91         81.25         7.31 o
  -6   9   8         26.10         21.35         4.61 o
  -5   9   8         84.24         66.52         6.52 o
  -4   9   8          4.20          2.37         3.73 o
  -3   9   8         70.81         71.88         7.99 o
  -2   9   8         35.51         39.07         6.31 o
  -1   9   8         28.51         29.79         6.75 o
   0   9   8          0.26          5.11         4.48 o
   1   9   8          1.10          6.77         5.12 o
   2   9   8         20.32         27.07         5.29 o
   3   9   8          3.15          6.85         4.48 o
   4   9   8        103.18         94.44         7.51 o
   5   9   8        276.23        280.71        14.11 o
   6   9   8        117.46        128.54        10.09 o
   7   9   8        277.77        244.90        17.46 o
   8   9   8          9.82          8.87         9.40 o
   9   9   8        136.71        133.86        34.35 o
  10   9   8         12.09         15.51        17.73 o
  11   9   8         17.59         13.30        15.51 o
 -14  10   8          2.92          2.40         9.02 o
 -13  10   8         30.09         20.83        11.68 o
 -12  10   8         66.97         40.23        10.61 o
 -11  10   8         27.05         12.19         9.40 o
 -10  10   8         12.66         19.86         6.88 o
  -9  10   8        237.83        238.95        12.46 o
  -8  10   8         10.09          1.96         4.83 o
  -7  10   8         12.43         21.36         5.74 o
  -6  10   8         54.92         44.69         6.20 o
  -5  10   8          5.04          5.53         4.43 o
  -4  10   8         84.57         79.48         7.24 o
  -3  10   8        124.15        102.95        10.61 o
  -2  10   8          0.74          4.12         5.46 o
  -1  10   8          0.80          0.74         6.62 o
   0  10   8         20.25         22.03         6.75 o
   1  10   8         96.35         76.05         8.54 o
   2  10   8         10.57         12.28         4.83 o
   3  10   8         27.15         16.62         5.29 o
   4  10   8          1.63          0.21         4.70 o
   5  10   8         88.99         74.93         7.93 o
   6  10   8         20.02         22.65         6.00 o
   7  10   8         61.54         58.73        14.10 o
   8  10   8         72.83         62.99        14.83 o
   9  10   8          6.40         11.08        15.51 o
  10  10   8         37.38         33.24        17.73 o
 -13  11   8        214.35        205.41        29.92 o
 -12  11   8         46.84         26.74        11.68 o
 -11  11   8         43.75         57.51        14.83 o
 -10  11   8         85.74         83.64        12.32 o
  -9  11   8         57.00         76.19        11.52 o
  -8  11   8        186.59        181.84        13.55 o
  -7  11   8         40.11         32.71         7.43 o
  -6  11   8          6.47         16.50         6.51 o
  -5  11   8          1.32          7.32         5.77 o
  -4  11   8         70.23         58.20         8.45 o
  -3  11   8         29.09         22.77         6.02 o
  -2  11   8          3.28         10.96         7.34 o
  -1  11   8          3.49          2.73         6.39 o
   0  11   8         80.01         74.62         9.75 o
   1  11   8        260.34        234.94        15.03 o
   2  11   8         53.87         52.92         8.96 o
   3  11   8        240.92        239.03        18.14 o
   4  11   8         58.13         64.77         8.02 o
   5  11   8         25.73         30.21         7.64 o
   6  11   8          1.30         -0.60         8.51 o
   7  11   8          7.80         17.46         8.77 o
   8  11   8         14.72         15.51        17.73 o
   9  11   8         24.12         -4.43        15.51 o
 -11  12   8          3.61          1.88         8.04 o
 -10  12   8         54.20         68.70        11.90 o
  -9  12   8         67.89         71.13        23.27 o
  -8  12   8        203.07        211.36        21.11 o
  -7  12   8        860.70        775.69        48.76 o
  -6  12   8         60.90         64.90        13.25 o
  -5  12   8        406.77        457.88        25.82 o
  -4  12   8        280.98        254.61        13.82 o
  -3  12   8        175.10        137.58        11.00 o
  -2  12   8        114.98        120.91        14.86 o
  -1  12   8          2.26          0.74         6.40 o
   0  12   8          9.57         12.47         7.17 o
   1  12   8        147.88        165.46        12.36 o
   2  12   8        612.09        596.07        19.65 o
   3  12   8         24.71         17.81         6.88 o
   4  12   8         31.03         21.05         7.76 o
   5  12   8          5.06         12.19         8.04 o
   6  12   8        129.81        117.46        24.38 o
   7  12   8         75.75         66.49        19.95 o
 -10  13   8        112.67         93.67        13.61 o
  -9  13   8        464.02        507.11        83.11 o
  -8  13   8         52.42         38.75        21.05 o
  -7  13   8        229.05        206.11        31.03 o
  -6  13   8        417.19        441.04        37.68 o
  -5  13   8         13.85         14.83        10.10 o
  -4  13   8         47.27         42.55        11.68 o
  -3  13   8          3.54          0.19         5.77 o
  -2  13   8        417.40        395.29        16.57 o
  -1  13   8        246.46        238.76        16.63 o
   0  13   8          2.32          8.87         7.68 o
   1  13   8        113.53        117.12        12.32 o
   2  13   8        526.09        517.72        22.16 o
   3  13   8        530.12        457.88        19.01 o
   4  13   8        427.07        377.10        24.25 o
   5  13   8         60.58         55.90        13.84 o
   6  13   8         67.49         86.43        22.16 o
  -8  14   8         44.25         45.11        13.25 o
  -7  14   8        172.51        153.79        19.54 o
  -6  14   8          3.34          8.87        10.97 o
  -5  14   8       1642.21       1742.41       110.81 o
  -4  14   8       1124.30       1203.35        63.16 o
  -3  14   8        338.82        346.95        18.74 o
  -2  14   8        541.79        543.50        20.96 o
  -1  14   8        136.83        130.04        14.47 o
   0  14   8        314.03        304.24        18.74 o
   1  14   8        223.28        236.00        17.49 o
   2  14   8        146.18        178.75        20.37 o
   3  14   8         55.72         29.70        11.68 o
   4  14   8          0.61         -0.63        10.64 o
  -5  15   8        287.32        281.47        35.46 o
  -4  15   8         11.91         11.23        14.41 o
  -3  15   8          3.49          2.22         8.04 o
  -2  15   8         67.49         74.59        12.32 o
  -1  15   8         44.38         38.74        10.44 o
   0  15   8        484.84        453.16        58.73 o
   1  15   8        557.85        526.13        28.96 o
 -17   1   9          3.17          8.87         9.40 o
 -16   1   9          9.63         11.04         7.46 o
 -15   1   9        141.84        116.88        21.80 o
 -14   1   9         38.78         36.82         7.14 o
 -13   1   9        119.56        124.17        13.76 o
 -12   1   9        487.66        446.47        20.15 o
 -11   1   9        167.08        178.05        11.50 o
 -10   1   9        304.38        299.11        19.87 o
  -9   1   9          4.01         11.60         7.19 o
  -8   1   9        328.33        319.88        10.34 o
  -7   1   9        718.47        758.91        10.60 o
  -6   1   9         56.39         53.91         3.59 o
  -5   1   9       1687.61       1759.05        18.42 o
  -4   1   9         79.80         86.93         3.92 o
  -3   1   9        189.18        198.42         6.29 o
  -2   1   9        751.80        782.28        10.94 o
  -1   1   9          1.65          7.45         2.24 o
   0   1   9        426.28        408.53        11.63 o
   1   1   9        114.23        122.88         7.99 o
   2   1   9        171.67        166.81         9.11 o
   3   1   9        139.91        123.06         9.11 o
   4   1   9        663.75        669.38        18.16 o
   5   1   9         45.70         41.47         5.40 o
   6   1   9        119.88        113.65        11.68 o
   7   1   9         57.75         49.54         9.61 o
   8   1   9         33.39         23.82         9.97 o
   9   1   9         25.68          5.24         8.51 o
  10   1   9          1.79         -2.22         7.84 o
  11   1   9         18.53          8.87        10.97 o
  12   1   9          2.62         17.73        12.54 o
 -17   2   9         52.31         56.62        13.25 o
 -16   2   9         96.91        101.63        12.67 o
 -15   2   9        219.15        267.12        14.41 o
 -14   2   9          0.46          6.53         4.89 o
 -13   2   9         93.62         80.37         8.76 o
 -12   2   9          1.82         13.30         5.87 o
 -11   2   9        140.44        116.85        12.97 o
 -10   2   9          6.95         17.34         4.29 o
  -9   2   9        701.86        663.38        14.09 o
  -8   2   9        853.91        823.49        13.78 o
  -7   2   9        636.56        686.97        12.23 o
  -6   2   9       1937.43       1991.49        21.92 o
  -5   2   9       1180.88       1157.38        14.24 o
  -4   2   9       1348.49       1307.97        14.85 o
  -3   2   9       1973.11       1996.12        22.59 o
  -2   2   9         44.11         65.35         5.26 o
  -1   2   9        895.39        910.49        13.31 o
   0   2   9          0.31          2.83         2.38 o
   1   2   9        836.21        938.61        18.59 o
   2   2   9         75.30         84.47         9.60 o
   3   2   9          1.83          6.33         3.76 o
   4   2   9         25.65         26.45         4.83 o
   5   2   9        426.60        415.53        14.59 o
   6   2   9        457.94        458.50        15.77 o
   7   2   9        202.17        209.79        10.42 o
   8   2   9         21.19         27.26         6.73 o
   9   2   9        671.81        605.75        21.11 o
  10   2   9        269.71        246.57        16.92 o
  11   2   9         27.66         19.21         8.96 o
  12   2   9        233.24        234.92        33.24 o
  13   2   9          0.93          4.43        15.51 o
 -17   3   9        142.40        122.13        14.79 o
 -16   3   9         25.61         25.86         8.26 o
 -15   3   9       1010.68       1033.90        28.70 o
 -14   3   9        480.04        445.35        27.49 o
 -13   3   9       1588.96       1543.02        39.14 o
 -12   3   9       1335.29       1337.96        65.98 o
 -11   3   9       1005.21       1020.46        20.57 o
 -10   3   9        954.77        963.91        19.41 o
  -9   3   9       1003.68       1021.73        16.96 o
  -8   3   9        182.81        174.37         7.46 o
  -7   3   9        645.17        603.40        13.13 o
  -6   3   9        124.52        113.08         5.14 o
  -5   3   9        144.08        148.55         6.39 o
  -4   3   9       1532.42       1461.17        21.88 o
  -3   3   9       1846.90       1914.88        20.70 o
  -2   3   9       2453.76       2667.49        23.10 o
  -1   3   9        284.11        256.22         6.69 o
   0   3   9       2084.03       2036.11        24.16 o
   1   3   9       1939.64       1982.77        30.03 o
   2   3   9       3916.68       3916.47        55.49 o
   3   3   9       1185.31       1246.92        25.95 o
   4   3   9       1543.24       1495.95        39.35 o
   5   3   9        118.85        109.52        11.27 o
   6   3   9         99.77        104.70         9.17 o
   7   3   9         22.92         32.87         5.43 o
   8   3   9          0.73         10.89         5.77 o
   9   3   9         79.54         79.82         9.66 o
  10   3   9         40.27         36.98         8.30 o
  11   3   9         15.80         13.85         7.76 o
  12   3   9        223.87        170.65        28.81 o
  13   3   9         42.86         37.68        17.73 o
 -17   4   9        509.48        522.80        40.28 o
 -16   4   9        343.04        364.20        17.38 o
 -15   4   9       1382.94       1427.49        41.20 o
 -14   4   9         22.73         22.45         7.46 o
 -13   4   9        300.85        333.83        18.31 o
 -12   4   9         57.18         50.03        11.27 o
 -11   4   9        131.81        134.09         8.70 o
 -10   4   9        700.86        704.33        16.87 o
  -9   4   9       1633.12       1598.28        28.96 o
  -8   4   9       2167.47       2248.46        29.49 o
  -7   4   9       1651.04       1633.17        23.11 o
  -6   4   9        117.24        113.10         6.08 o
  -5   4   9       8678.46       8488.91        75.05 o
  -4   4   9      12709.44      12673.67        95.69 o
  -3   4   9       1781.21       1754.41        20.66 o
  -2   4   9        394.69        358.21         7.26 o
  -1   4   9        206.04        183.97         6.79 o
   0   4   9        610.97        641.96        13.31 o
   1   4   9        220.40        202.00         8.42 o
   2   4   9         70.56         84.24         7.64 o
   3   4   9       1396.11       1416.97        28.43 o
   4   4   9         97.44         92.65         9.33 o
   5   4   9        816.26        838.00        24.72 o
   6   4   9       2025.17       2072.61        36.79 o
   7   4   9        724.10        728.13        18.39 o
   8   4   9        826.52        814.42        26.81 o
   9   4   9        816.13        774.94        27.21 o
  10   4   9        311.16        291.84        18.74 o
  11   4   9        164.80        195.48        17.03 o
  12   4   9        355.24        272.60        35.46 o
 -16   5   9        478.92        507.20        21.05 o
 -15   5   9        966.18        982.20        28.49 o
 -14   5   9        574.10        530.67        27.19 o
 -13   5   9       2024.93       2067.59        41.52 o
 -12   5   9       2412.78       2458.70        41.05 o
 -11   5   9       2601.70       2584.49        37.75 o
 -10   5   9       2477.21       2519.03        33.65 o
  -9   5   9       3476.09       3356.82        48.10 o
  -8   5   9        824.65        831.21        22.12 o
  -7   5   9         17.44         23.92         3.74 o
  -6   5   9        187.48        180.27         8.41 o
  -5   5   9       1792.22       1737.67        23.52 o
  -4   5   9        507.91        504.58        13.52 o
  -3   5   9        660.53        673.36        10.91 o
  -2   5   9       3284.40       3387.15        36.22 o
  -1   5   9       2242.15       2195.35        28.74 o
   0   5   9       3657.36       3590.09        37.60 o
   1   5   9       3721.49       3626.12        46.29 o
   2   5   9       4893.67       4865.06        58.77 o
   3   5   9       3076.19       3081.31        46.77 o
   4   5   9       1798.48       1816.40        38.34 o
   5   5   9        121.29        130.86        11.52 o
   6   5   9        370.56        372.70        14.66 o
   7   5   9        425.77        404.30        18.31 o
   8   5   9         31.02         17.73         7.68 o
   9   5   9         67.95         61.42        10.91 o
  10   5   9        200.21        195.15        16.63 o
  11   5   9        263.74        253.16        19.19 o
  12   5   9        348.99        392.28        37.68 o
 -16   6   9        579.92        597.77        26.42 o
 -15   6   9        213.64        200.76        15.40 o
 -14   6   9         61.66         71.26        10.06 o
 -13   6   9         12.10          7.14         5.48 o
 -12   6   9          5.77          9.60         5.14 o
 -11   6   9        201.04        185.05        10.34 o
 -10   6   9        881.16        914.32        17.28 o
  -9   6   9       1768.24       1741.23        26.19 o
  -8   6   9       1214.19       1240.47        25.11 o
  -7   6   9       4811.84       4753.61        50.47 o
  -6   6   9      10178.71      10250.53        95.63 o
  -5   6   9       7261.32       7366.18        74.37 o
  -4   6   9       4511.83       4496.90        43.88 o
  -3   6   9       1674.58       1719.56        22.38 o
  -2   6   9       2256.28       2281.43        26.46 o
  -1   6   9       1354.98       1355.44        21.48 o
   0   6   9         13.60         10.08         3.55 o
   1   6   9        224.64        185.41         7.60 o
   2   6   9        130.47        120.48         7.37 o
   3   6   9         44.30         58.36         7.68 o
   4   6   9        690.60        669.98        19.10 o
   5   6   9        619.19        614.19        18.50 o
   6   6   9       1360.48       1430.91        55.66 o
   7   6   9       1875.20       1925.50        43.40 o
   8   6   9       1231.73       1228.24        34.50 o
   9   6   9       1714.91       1735.01        43.39 o
  10   6   9        814.79        852.45        30.66 o
  11   6   9        377.05        281.47        35.46 o
  12   6   9        300.83        321.36        35.46 o
 -16   7   9       1636.43       1730.11       127.44 o
 -15   7   9        755.78        833.31        30.71 o
 -14   7   9       1034.52       1101.96        30.71 o
 -13   7   9       2049.99       2190.40        39.63 o
 -12   7   9       3643.51       3711.06        49.71 o
 -11   7   9       3430.24       3460.68        46.55 o
 -10   7   9       2213.52       2191.67        29.52 o
  -9   7   9       1348.19       1313.31        22.81 o
  -8   7   9       1668.00       1627.25        27.50 o
  -7   7   9       1407.05       1400.78        22.38 o
  -6   7   9        104.71         93.61         8.02 o
  -5   7   9       1816.68       1792.80        26.60 o
  -4   7   9       1443.71       1399.87        21.23 o
  -3   7   9         22.64         26.78         4.43 o
  -2   7   9       2326.53       2337.73        36.08 o
  -1   7   9       4722.38       4723.48        48.79 o
   0   7   9       5315.68       5175.28        55.22 o
   1   7   9       5964.15       5894.48        61.72 o
   2   7   9       2168.36       2230.37        30.68 o
   3   7   9       3206.70       3320.50        76.74 o
   4   7   9       1757.06       1756.08        34.24 o
   5   7   9        776.35        812.25        22.12 o
   6   7   9        535.19        522.72        20.97 o
   7   7   9        588.28        583.40        39.89 o
   8   7   9         26.55         31.62        11.68 o
   9   7   9         42.09         39.89        10.24 o
  10   7   9         87.04         81.44        12.80 o
  11   7   9        671.45        678.18        48.76 o
 -15   8   9        302.50        269.74        43.22 o
 -14   8   9        362.00        367.31        17.99 o
 -13   8   9          3.52          5.33         5.85 o
 -12   8   9         84.15         82.15         8.45 o
 -11   8   9        254.01        245.40        11.53 o
 -10   8   9       1440.60       1504.62        30.08 o
  -9   8   9       1971.93       2044.46        30.70 o
  -8   8   9       2436.00       2378.75        39.18 o
  -7   8   9       4594.23       4629.58        64.59 o
  -6   8   9       4251.60       4253.10        51.74 o
  -5   8   9       3311.23       3274.74        38.86 o
  -4   8   9       4402.46       4366.63        55.61 o
  -3   8   9       1860.95       1933.19        29.04 o
  -2   8   9       5418.05       5402.36        83.09 o
  -1   8   9       2055.50       2025.36        35.15 o
   0   8   9        153.61        175.08         8.52 o
   1   8   9         93.71         94.81         6.90 o
   2   8   9        626.19        588.15        14.59 o
   3   8   9        579.73        603.58        15.13 o
   4   8   9       1198.27       1204.24        22.40 o
   5   8   9        868.27        918.71        21.73 o
   6   8   9       1784.04       1841.03        42.74 o
   7   8   9       1412.65       1502.57        38.72 o
   8   8   9       1023.42       1003.27        39.76 o
   9   8   9       1313.26       1368.66        68.70 o
  10   8   9        754.57        678.18        46.54 o
 -14   9   9       2436.18       2535.72        72.03 o
 -13   9   9       1824.75       2012.44       100.28 o
 -12   9   9       1867.85       1949.22        37.20 o
 -11   9   9       2903.53       3077.38        44.74 o
 -10   9   9       1391.30       1424.45        33.53 o
  -9   9   9       2558.96       2633.11        40.80 o
  -8   9   9        467.88        470.51        20.23 o
  -7   9   9         50.55         44.41         8.26 o
  -6   9   9         11.88         11.05         5.04 o
  -5   9   9         21.64         24.57         4.61 o
  -4   9   9        760.91        754.45        18.77 o
  -3   9   9        671.33        715.39        25.18 o
  -2   9   9       1902.08       1953.15        42.17 o
  -1   9   9       3829.31       3863.22        55.34 o
   0   9   9       3222.77       3205.32        43.92 o
   1   9   9       4027.37       4022.16        52.42 o
   2   9   9       4426.62       4457.85        57.17 o
   3   9   9       2613.99       2691.42        40.73 o
   4   9   9        995.57        993.13        20.79 o
   5   9   9       1354.25       1348.66        30.47 o
   6   9   9        253.96        259.51        23.98 o
   7   9   9        165.37        137.55        20.86 o
   8   9   9          1.84          1.02        10.10 o
   9   9   9         11.72         19.95        17.73 o
  10   9   9        189.37        128.54        26.60 o
 -13  10   9         13.48         20.09        11.68 o
 -12  10   9          1.50          3.83         8.51 o
 -11  10   9         36.33         22.16         6.97 o
 -10  10   9       1734.85       1875.56        39.58 o
  -9  10   9       1803.21       1968.85        46.52 o
  -8  10   9       1300.96       1245.11        27.34 o
  -7  10   9       3699.14       3776.77        67.62 o
  -6  10   9       2438.28       2435.99        39.81 o
  -5  10   9       4251.50       4373.58        54.11 o
  -4  10   9       4737.70       4651.89        61.40 o
  -3  10   9       1313.41       1362.49        60.95 o
  -2  10   9       2324.08       2210.14        56.35 o
  -1  10   9        161.14        163.29        12.67 o
   0  10   9        293.21        280.88        12.99 o
   1  10   9        379.79        322.15        12.79 o
   2  10   9        415.30        400.47        14.25 o
   3  10   9        288.74        263.86        12.17 o
   4  10   9        580.04        615.31        18.15 o
   5  10   9        721.08        762.73        32.63 o
   6  10   9       1254.87       1270.39        36.67 o
   7  10   9       1463.77       1448.28       101.95 o
   8  10   9       1601.05       1571.33        73.14 o
   9  10   9        531.70        585.09        46.54 o
 -12  11   9       1654.54       1648.83       110.81 o
 -11  11   9       2108.01       2152.58        63.45 o
 -10  11   9       1727.21       1765.25        75.35 o
  -9  11   9       1640.85       1695.77        43.92 o
  -8  11   9        464.17        442.35        24.31 o
  -7  11   9        254.46        223.10        14.88 o
  -6  11   9         40.49         43.44         7.11 o
  -5  11   9        154.14        145.40        11.88 o
  -4  11   9        486.68        494.70        22.05 o
  -3  11   9        809.14        826.87        67.60 o
  -2  11   9       1684.91       1783.34        67.60 o
  -1  11   9       1887.53       1871.08        41.66 o
   0  11   9       3551.69       3590.28        55.66 o
   1  11   9       1844.13       1897.32        33.42 o
   2  11   9        998.29       1060.32        27.61 o
   3  11   9       1425.22       1498.92        29.47 o
   4  11   9       1078.90       1080.67        27.82 o
   5  11   9        834.31        842.90        29.37 o
   6  11   9        157.37        130.76        24.38 o
   7  11   9        167.54        108.60        24.38 o
   8  11   9         15.31         26.60        19.95 o
 -11  12   9        256.14        197.47        21.94 o
 -10  12   9        574.47        646.66        33.67 o
  -9  12   9       1058.85       1183.20        44.64 o
  -8  12   9        839.08        818.57        36.80 o
  -7  12   9       1709.22       1663.58        52.48 o
  -6  12   9       3061.03       3180.75        75.99 o
  -5  12   9        951.62        919.92        29.84 o
  -4  12   9       1560.75       1571.47        47.78 o
  -3  12   9       2026.62       2003.94        55.48 o
  -2  12   9        627.59        634.75        56.51 o
  -1  12   9        654.79        634.88        23.80 o
   0  12   9        173.68        176.04        19.19 o
   1  12   9          1.97          6.65         7.68 o
   2  12   9         75.84         55.04         8.76 o
   3  12   9         46.87         41.81         8.54 o
   4  12   9        423.29        449.76        19.37 o
   5  12   9        734.18        660.45        44.33 o
   6  12   9        717.62        797.86        48.76 o
  -9  13   9        435.89        396.68        27.39 o
  -8  13   9        279.97        253.04        35.46 o
  -7  13   9          6.47          8.87         9.40 o
  -6  13   9        348.24        291.51        22.68 o
  -5  13   9         75.01         57.62        17.73 o
  -4  13   9        189.10        227.17        43.22 o
  -3  13   9        866.58        800.71        44.33 o
  -2  13   9        806.19        840.66        35.23 o
  -1  13   9        507.18        554.34        22.96 o
   0  13   9       1808.83       1917.43        44.75 o
   1  13   9       1481.48       1425.47        41.69 o
   2  13   9        880.03        946.26        30.66 o
   3  13   9        373.79        325.79        22.68 o
   4  13   9        580.01        538.17        28.96 o
   5  13   9        604.78        687.04        46.54 o
  -7  14   9       1460.25       1593.39        63.16 o
  -6  14   9         94.81        109.52        17.97 o
  -5  14   9        120.58        146.27        26.60 o
  -4  14   9        746.26        722.50        48.76 o
  -3  14   9       1101.98       1032.78        57.62 o
  -2  14   9        560.90        584.04        29.78 o
  -1  14   9        223.23        232.58        22.68 o
   0  14   9        183.11        170.86        19.54 o
   1  14   9         49.50         34.57        11.68 o
   2  14   9         11.78         16.10        11.68 o
 -17   0  10       2612.85       2870.07       104.16 o
 -16   0  10        155.94        186.17        28.81 o
 -15   0  10          0.22          0.00         8.51 o
 -14   0  10        450.55        370.12        33.24 o
 -13   0  10        853.18        879.86        48.76 o
 -12   0  10       1360.98       1385.17        62.06 o
 -11   0  10        810.30        804.51        44.33 o
 -10   0  10       6321.09       6045.98       159.57 o
  -9   0  10      10555.61      10580.32       178.63 o
  -8   0  10       3646.63       4091.62        86.81 o
  -7   0  10      10429.13      10351.01       116.37 o
  -6   0  10       6598.22       6476.87        90.66 o
  -5   0  10      12118.07      12202.19       124.88 o
  -4   0  10       6923.12       7058.59        69.98 o
  -3   0  10        802.17        776.36        14.81 o
  -2   0  10        299.50        303.76        13.96 o
  -1   0  10        119.94        105.33        14.41 o
   0   0  10        186.37        141.41        11.04 o
   1   0  10       1414.49       1372.49        31.50 o
   2   0  10       4679.64       4754.45       110.61 o
   3   0  10       6219.49       6095.02       100.89 o
   4   0  10       2497.17       2563.97        61.06 o
   5   0  10       2896.31       2890.01        90.87 o
   6   0  10       4598.35       4807.08       135.19 o
   7   0  10       2876.46       3078.13        71.29 o
   8   0  10        916.23        953.50        50.97 o
   9   0  10        806.15        953.00        55.41 o
  10   0  10        561.50        591.74        44.33 o
  11   0  10        885.79        808.94        53.19 o
 -17   1  10       2135.09       2293.67        63.45 o
 -16   1  10       1365.85       1376.79        49.51 o
 -15   1  10       1563.61       1667.01        60.95 o
 -14   1  10       3291.03       3302.99        63.49 o
 -13   1  10       2757.11       2929.50        72.09 o
 -12   1  10       3141.42       3295.24        75.22 o
 -11   1  10       3448.94       3407.93        78.00 o
 -10   1  10       4054.70       4039.94        69.10 o
  -9   1  10       1427.06       1310.09        31.54 o
  -8   1  10        616.33        447.18        19.45 o
  -7   1  10        942.86        862.78        15.02 o
  -6   1  10        819.26        879.20        13.92 o
  -5   1  10       2642.42       2581.84        25.04 o
  -4   1  10       5902.51       6027.45        50.43 o
  -3   1  10       6312.72       6362.64        49.52 o
  -2   1  10      13384.09      13498.08       113.81 o
  -1   1  10       8348.33       8503.32        80.59 o
   0   1  10       9881.42      10018.67       120.48 o
   1   1  10       3922.64       3951.61        56.63 o
   2   1  10       3241.99       3251.55        49.44 o
   3   1  10       2865.29       2898.38        46.94 o
   4   1  10        110.29         98.36        10.24 o
   5   1  10       1024.96       1025.79        28.09 o
   6   1  10         49.90         57.10         8.96 o
   7   1  10         19.69         20.79         9.67 o
   8   1  10        390.37        398.77        30.34 o
   9   1  10       1040.07       1094.53        41.51 o
  10   1  10       1640.56       1713.52        54.85 o
  11   1  10        840.75        827.24        44.33 o
  12   1  10        512.77        500.88        39.89 o
 -17   2  10       1167.06       1271.62        38.26 o
 -16   2  10         42.13         35.46        10.24 o
 -15   2  10         13.13         18.31         8.46 o
 -14   2  10         15.09         18.52         7.65 o
 -13   2  10        251.65        242.69        13.23 o
 -12   2  10       2812.58       2804.04        48.46 o
 -11   2  10       4171.77       4075.14        71.17 o
 -10   2  10       4571.31       4496.41        74.19 o
  -9   2  10       7070.46       6964.30        75.10 o
  -8   2  10       5362.96       5667.51        57.74 o
  -7   2  10       7158.76       7404.67        85.15 o
  -6   2  10       8661.72       8450.06        82.03 o
  -5   2  10       2116.55       2099.61        23.57 o
  -4   2  10       1192.92       1195.85        15.96 o
  -3   2  10       4652.16       4596.24        38.82 o
  -2   2  10        842.11        877.34        15.63 o
  -1   2  10        187.56        174.60         6.26 o
   0   2  10          9.46          3.94         3.50 o
   1   2  10        874.63        851.73        16.70 o
   2   2  10       3704.94       3835.01        56.33 o
   3   2  10       4413.55       4481.13        64.38 o
   4   2  10       3671.86       3707.27        68.56 o
   5   2  10       3178.23       3144.85        86.18 o
   6   2  10       2986.01       3173.37        59.65 o
   7   2  10       3194.91       3372.49        65.66 o
   8   2  10        934.42        981.40        42.11 o
   9   2  10       1040.03       1105.51        36.35 o
  10   2  10        405.47        463.04        22.96 o
  11   2  10        338.40        287.61        19.50 o
  12   2  10         78.66         62.06        22.16 o
 -17   3  10       1915.88       2047.54        80.89 o
 -16   3  10       1916.26       2054.28        48.97 o
 -15   3  10       1483.78       1582.76        39.03 o
 -14   3  10       2291.55       2414.47        45.56 o
 -13   3  10       2738.61       2682.13        55.80 o
 -12   3  10       3438.66       3439.37        56.12 o
 -11   3  10       2036.81       2082.57        29.98 o
 -10   3  10        627.75        634.46        14.68 o
  -9   3  10        761.17        716.78        14.26 o
  -8   3  10        132.27        144.88         8.74 o
  -7   3  10        363.69        344.33        12.21 o
  -6   3  10       1661.37       1685.71        28.41 o
  -5   3  10       7657.74       7582.27        76.36 o
  -4   3  10       3124.88       3127.61        43.66 o
  -3   3  10        744.72        727.93        13.41 o
  -2   3  10       8842.38       8755.13        75.42 o
  -1   3  10       4597.05       4590.15        47.11 o
   0   3  10       5243.52       5146.25        55.99 o
   1   3  10       8262.50       8314.56       103.54 o
   2   3  10       2094.39       2007.96        35.68 o
   3   3  10       2008.95       1985.48        40.47 o
   4   3  10        937.65        962.58        42.48 o
   5   3  10        158.38        142.46        13.96 o
   6   3  10          4.78          7.43         6.14 o
   7   3  10         89.51         74.17         8.76 o
   8   3  10        381.68        342.72        60.95 o
   9   3  10        591.77        617.16        21.27 o
  10   3  10        835.58        914.35        37.11 o
  11   3  10        916.03        928.52        39.08 o
  12   3  10        363.58        396.71        37.68 o
 -16   4  10        105.10         90.93        18.79 o
 -15   4  10         54.44         54.70         9.17 o
 -14   4  10         81.61         67.55        11.20 o
 -13   4  10       1250.75       1336.55        34.59 o
 -12   4  10        190.20        163.28        13.00 o
 -11   4  10       1486.27       1489.33        26.94 o
 -10   4  10       2958.96       2892.81        41.47 o
  -9   4  10       3084.88       2997.96        37.01 o
  -8   4  10       4821.35       4781.06        77.29 o
  -7   4  10       4802.67       4739.60        69.40 o
  -6   4  10       6163.54       5967.38        87.44 o
  -5   4  10       2475.08       2500.84        39.78 o
  -4   4  10       1867.27       1846.09        24.66 o
  -3   4  10       1136.24       1095.78        25.69 o
  -2   4  10        981.73        992.17        15.66 o
  -1   4  10          0.25          4.94         2.92 o
   0   4  10        143.53        130.71         7.59 o
   1   4  10        918.22        880.19        25.59 o
   2   4  10       2521.51       2539.81        56.62 o
   3   4  10       1590.01       1644.58        36.62 o
   4   4  10       2674.51       2685.79        51.54 o
   5   4  10       1773.97       1807.47        40.08 o
   6   4  10       1848.32       1871.48        41.75 o
   7   4  10        723.01        822.97        34.83 o
   8   4  10        632.13        600.61        44.33 o
   9   4  10       2137.59       2188.68        60.88 o
  10   4  10        444.95        486.92        26.27 o
  11   4  10          7.67         11.08        17.73 o
 -16   5  10        821.93        825.82        26.82 o
 -15   5  10       1535.75       1614.33        38.20 o
 -14   5  10       1749.58       1736.70        38.94 o
 -13   5  10        865.77        838.40        25.20 o
 -12   5  10         29.34         27.55         6.65 o
 -11   5  10       2825.24       2833.50        40.96 o
 -10   5  10        879.78        883.30        19.86 o
  -9   5  10        639.62        558.62        20.60 o
  -8   5  10        117.04        112.35         9.88 o
  -7   5  10        528.04        485.26        15.01 o
  -6   5  10         17.61         14.81         4.65 o
  -5   5  10       2936.38       2880.30        39.52 o
  -4   5  10        718.95        746.44        15.13 o
  -3   5  10       4469.39       4349.62        43.52 o
  -2   5  10       4984.17       5054.24        54.46 o
  -1   5  10       2720.18       2729.38        38.12 o
   0   5  10       3141.48       3155.11        38.46 o
   1   5  10       2702.06       2665.56        34.64 o
   2   5  10       1614.40       1563.13        29.89 o
   3   5  10        345.60        368.41        16.63 o
   4   5  10        406.81        393.29        17.46 o
   5   5  10          5.34          3.69         6.40 o
   6   5  10          1.88          4.43         6.40 o
   7   5  10         71.27         74.38        13.30 o
   8   5  10         83.99         47.65        12.54 o
   9   5  10        121.08        115.93        17.24 o
  10   5  10       1275.93       1216.27        50.97 o
  11   5  10        437.53        449.90        39.89 o
 -16   6  10          8.74         16.25         8.96 o
 -15   6  10         38.52         32.74         9.75 o
 -14   6  10         65.27         41.46        10.56 o
 -13   6  10       1097.79       1140.00        30.71 o
 -12   6  10        153.43        165.79        12.93 o
 -11   6  10        344.94        359.12        21.06 o
 -10   6  10       1563.54       1513.72        27.68 o
  -9   6  10       1333.56       1311.97        27.32 o
  -8   6  10       2789.91       2692.36        41.69 o
  -7   6  10       2453.83       2343.10        57.23 o
  -6   6  10       1745.17       1679.63        28.89 o
  -5   6  10       1935.89       1906.42        52.27 o
  -4   6  10        848.77        776.75        19.90 o
  -3   6  10         17.10         12.97         3.60 o
  -2   6  10        878.73        915.77        17.86 o
  -1   6  10         98.53         99.05         7.01 o
   0   6  10         14.70         16.34         4.12 o
   1   6  10         87.28         84.83         7.37 o
   2   6  10       1318.28       1318.21        22.44 o
   3   6  10        502.23        513.31        17.43 o
   4   6  10       1341.19       1359.10        34.11 o
   5   6  10        850.24        881.67        27.65 o
   6   6  10       1140.05       1190.20        32.78 o
   7   6  10        121.02        161.42        24.38 o
   8   6  10        310.85        332.17        23.51 o
   9   6  10       1026.62        988.41        39.76 o
  10   6  10        162.75        135.19        26.60 o
  11   6  10         15.66         24.38        17.73 o
 -15   7  10        332.36        322.40        46.21 o
 -14   7  10        494.41        475.96        32.95 o
 -13   7  10       1206.90       1170.73        31.57 o
 -12   7  10        431.83        397.47        17.99 o
 -11   7  10        562.21        510.77        27.83 o
 -10   7  10         29.07         27.70         7.14 o
  -9   7  10         21.93         18.28         5.40 o
  -8   7  10          1.84          4.86         4.15 o
  -7   7  10        332.36        308.34        11.07 o
  -6   7  10        101.07        104.07         7.93 o
  -5   7  10       1155.01       1084.17        24.42 o
  -4   7  10        212.62        191.93        10.27 o
  -3   7  10        197.78        178.67        10.09 o
  -2   7  10       2860.12       2791.97        35.77 o
  -1   7  10        491.11        520.68        14.83 o
   0   7  10        478.48        488.64        15.63 o
   1   7  10       2552.07       2482.11        33.27 o
   2   7  10        723.29        719.37        22.99 o
   3   7  10         93.47        115.07        12.48 o
   4   7  10        193.33        166.88        12.19 o
   5   7  10         53.76         36.28         8.46 o
   6   7  10         16.02         16.74         7.46 o
   7   7  10         26.99         48.76        17.73 o
   8   7  10         39.09         88.65        22.16 o
   9   7  10         83.62         93.08        22.16 o
  10   7  10        140.60         93.08        22.16 o
 -14   8  10         52.20         62.70        10.31 o
 -13   8  10          4.08          1.34         5.75 o
 -12   8  10          2.53         12.58         5.69 o
 -11   8  10        296.05        285.93        12.63 o
 -10   8  10         52.08         53.71         7.43 o
  -9   8  10        538.52        547.56        17.42 o
  -8   8  10       1495.16       1482.11        37.40 o
  -7   8  10        105.07         93.39         7.02 o
  -6   8  10        598.80        589.78        14.34 o
  -5   8  10          2.15         15.21         4.34 o
  -4   8  10          7.17         16.36         4.70 o
  -3   8  10        577.44        564.26        17.93 o
  -2   8  10        228.02        240.76        13.66 o
  -1   8  10         42.14         43.94         5.85 o
   0   8  10         10.75          9.23         4.08 o
   1   8  10         35.64         28.99         5.07 o
   2   8  10         67.10         56.29         6.15 o
   3   8  10         44.38         40.96         5.95 o
   4   8  10        256.28        251.18        19.19 o
   5   8  10         76.05         84.03         9.66 o
   6   8  10        201.67        199.92        16.63 o
   7   8  10        267.31        257.16        38.67 o
   8   8  10        117.85        105.28        14.89 o
   9   8  10        225.42        212.76        33.24 o
 -14   9  10         28.19         17.44         7.99 o
 -13   9  10         29.15         43.71         8.76 o
 -12   9  10          5.76          9.80         6.29 o
 -11   9  10         29.11         23.76         6.85 o
 -10   9  10         35.73         25.53         7.43 o
  -9   9  10         11.92         17.68         5.75 o
  -8   9  10         80.88         68.78         8.99 o
  -7   9  10         99.43         85.54         7.51 o
  -6   9  10          0.75          1.75         4.11 o
  -5   9  10         96.82         97.21         7.92 o
  -4   9  10        145.17        120.67        10.76 o
  -3   9  10          6.79          3.69         6.40 o
  -2   9  10        223.09        191.64        10.96 o
  -1   9  10         42.59         38.66         6.88 o
   0   9  10         67.02         61.39        10.04 o
   1   9  10        399.93        333.33        12.84 o
   2   9  10          1.41          2.01         4.70 o
   3   9  10          6.94          5.86         5.29 o
   4   9  10          4.60          2.22         4.96 o
   5   9  10         32.34         26.09         7.64 o
   6   9  10          3.98          6.76         8.04 o
   7   9  10         55.28         51.51        11.04 o
   8   9  10         53.14         33.24        17.73 o
   9   9  10          3.10         -6.65        15.51 o
 -13  10  10          8.92          9.53         9.12 o
 -12  10  10        111.56        117.39        12.56 o
 -11  10  10        357.55        315.09        17.59 o
 -10  10  10          0.48          1.80         7.17 o
  -9  10  10        368.07        347.72        15.20 o
  -8  10  10         41.45         56.54         8.76 o
  -7  10  10         65.79         64.43         8.28 o
  -6  10  10        206.92        196.46        11.01 o
  -5  10  10        112.41        102.47         9.16 o
  -4  10  10         50.31         43.30         8.46 o
  -3  10  10         35.45         45.26         8.77 o
  -2  10  10         11.71          3.69         6.40 o
  -1  10  10         39.09         40.55         8.00 o
   0  10  10        134.11        112.81         9.02 o
   1  10  10         43.18         42.80         6.80 o
   2  10  10         21.94         16.96         5.70 o
   3  10  10          1.25          0.15         4.98 o
   4  10  10         88.66         64.20        14.12 o
   5  10  10        108.56        114.23        21.05 o
   6  10  10          1.07         -3.32         9.40 o
   7  10  10          3.49          4.43        15.51 o
   8  10  10         11.86         -8.87        15.51 o
 -12  11  10         98.65         82.50        32.14 o
 -11  11  10          4.81          5.87         8.04 o
 -10  11  10         54.55         42.45        10.61 o
  -9  11  10         11.60          6.03         7.46 o
  -8  11  10        141.11        145.37        15.35 o
  -7  11  10         61.29         66.42         8.53 o
  -6  11  10         69.88         65.66        11.50 o
  -5  11  10        137.87        118.43        16.95 o
  -4  11  10         26.35         34.78        10.10 o
  -3  11  10         30.98         27.62        10.10 o
  -2  11  10        173.86        165.25        14.08 o
  -1  11  10        198.07        172.47        14.89 o
   0  11  10          0.63          1.68         5.11 o
   1  11  10         33.74         21.68         6.41 o
   2  11  10         29.07         13.38         6.88 o
   3  11  10         15.30         18.53         7.43 o
   4  11  10        370.19        340.79        21.11 o
   5  11  10         27.76          4.43        10.10 o
   6  11  10          6.44         -2.22        13.30 o
   7  11  10         23.45         13.30        17.73 o
 -10  12  10        136.59        160.34        20.37 o
  -9  12  10         28.84         28.96        11.68 o
  -8  12  10        207.98        202.45        17.03 o
  -7  12  10        204.37        208.56        15.92 o
  -6  12  10        111.90        113.62        16.40 o
  -5  12  10        125.50        149.40        17.97 o
  -4  12  10        760.76        796.61        33.67 o
  -3  12  10          8.92          2.62         8.51 o
  -2  12  10         18.47         19.95        10.97 o
  -1  12  10          9.06         10.23        11.08 o
   0  12  10        242.84        241.06        17.91 o
   1  12  10         61.31         60.33         9.37 o
   2  12  10         14.97         20.36         7.64 o
   3  12  10         37.44         36.98        10.08 o
   4  12  10        137.66        131.09        24.38 o
   5  12  10        155.77        137.41        26.60 o
  -8  13  10          0.01          5.83         8.46 o
  -7  13  10        212.28        249.09        24.25 o
  -6  13  10          9.13          8.87        10.97 o
  -5  13  10         40.75         42.11        17.73 o
  -4  13  10         91.55         53.19        19.95 o
  -3  13  10       1147.50       1221.16        62.06 o
  -2  13  10        433.17        503.09        39.89 o
  -1  13  10        252.13        210.55        31.03 o
   0  13  10        169.92        160.06        18.81 o
   1  13  10         80.52         52.95        21.05 o
   2  13  10        208.94        159.10        19.54 o
   3  13  10         56.94         43.94        27.70 o
  -5  14  10        514.76        542.99        42.11 o
  -4  14  10        845.95        773.48        48.76 o
  -3  14  10         94.89         70.92        22.16 o
  -2  14  10        139.21        181.73        28.81 o
  -1  14  10          0.66         -6.65        13.30 o
   0  14  10         54.49         63.51        22.16 o
 -17   1  11        407.51        398.93        39.89 o
 -16   1  11         46.18         39.89        17.73 o
 -15   1  11         45.60         54.32        12.54 o
 -14   1  11         45.66         66.63        13.25 o
 -13   1  11         31.40         36.08        11.08 o
 -12   1  11         29.83         33.41        12.19 o
 -11   1  11        261.34        222.84        17.97 o
 -10   1  11          6.42          6.30         4.65 o
  -9   1  11        119.81        104.17         8.69 o
  -8   1  11         76.55         68.67         8.64 o
  -7   1  11         68.51         55.56         5.23 o
  -6   1  11        388.65        351.96        11.53 o
  -5   1  11         10.47         17.92         3.63 o
  -4   1  11        137.79        144.26         8.04 o
  -3   1  11         17.88         18.77         3.58 o
  -2   1  11       1331.80       1371.12        23.95 o
  -1   1  11        517.60        496.66        17.59 o
   0   1  11         13.05          9.42         4.80 o
   1   1  11        753.95        721.27        19.33 o
   2   1  11         73.54         74.08         8.96 o
   3   1  11        272.71        252.58        17.78 o
   4   1  11          5.57          5.07         5.46 o
   5   1  11          0.53         -1.11         5.46 o
   6   1  11         16.79         18.91         9.68 o
   7   1  11          8.76         11.69         8.51 o
   8   1  11         59.83         77.57        19.95 o
  10   1  11          5.22         11.08        15.51 o
 -16   2  11         22.79         37.68        17.73 o
 -15   2  11        102.53         86.79        15.44 o
 -14   2  11         73.01         52.93        13.25 o
 -13   2  11        421.73        359.75        19.11 o
 -12   2  11        252.61        230.46        19.86 o
 -11   2  11        807.25        772.80        26.00 o
 -10   2  11        163.56        159.78        13.61 o
  -9   2  11        571.12        574.15        16.60 o
  -8   2  11        737.02        638.39        20.79 o
  -7   2  11        528.77        532.90        26.69 o
  -6   2  11        332.18        304.74        12.02 o
  -5   2  11        130.23        119.61         7.02 o
  -4   2  11        351.22        317.23        10.23 o
  -3   2  11          7.48          6.82         2.96 o
  -2   2  11        246.53        228.45         8.55 o
  -1   2  11        574.89        593.85        14.29 o
   0   2  11        810.29        890.71        19.58 o
   1   2  11        173.01        155.15         8.22 o
   2   2  11        487.55        485.99        16.13 o
   3   2  11        593.55        613.04        21.30 o
   4   2  11        247.22        256.84        14.47 o
   5   2  11        235.26        226.78        32.14 o
   6   2  11        424.39        439.52        24.25 o
   7   2  11         19.44          5.64         8.51 o
   8   2  11        189.87        213.21        21.05 o
   9   2  11         37.04         24.38        15.51 o
  10   2  11          5.98          8.87        17.73 o
 -16   3  11        564.77        512.60        29.92 o
 -15   3  11        181.16        169.17        23.27 o
 -14   3  11        334.38        345.22        20.49 o
 -13   3  11        519.36        517.29        23.44 o
 -12   3  11         96.93        107.46         8.59 o
 -11   3  11         16.21         11.01         4.59 o
 -10   3  11        155.62        159.02         8.89 o
  -9   3  11        249.08        239.09        10.15 o
  -8   3  11        107.91        131.01         8.56 o
  -7   3  11        825.28        766.64        21.50 o
  -6   3  11       3320.31       3284.66        52.84 o
  -5   3  11        383.19        406.25        14.04 o
  -4   3  11        248.68        249.90        11.03 o
  -3   3  11       2289.56       2266.81        37.83 o
  -2   3  11       3917.15       3945.15        43.58 o
  -1   3  11        836.83        816.63        19.76 o
   0   3  11        192.41        164.60         9.09 o
   1   3  11        132.77        135.70        11.52 o
   2   3  11        291.41        273.07        14.47 o
   3   3  11         64.24         59.24         8.46 o
   4   3  11          0.24          2.22         5.12 o
   5   3  11         21.93         21.61         7.17 o
   6   3  11         76.26         70.67        10.08 o
   7   3  11         67.01         65.44        13.31 o
   8   3  11        296.41        268.17        31.03 o
   9   3  11        296.56        239.36        33.24 o
 -16   4  11         63.56         59.16         9.88 o
 -15   4  11        274.87        265.51        20.79 o
 -14   4  11        200.01        201.00        18.23 o
 -13   4  11        862.24        872.83        26.02 o
 -12   4  11         81.59         57.94         7.18 o
 -11   4  11       2026.37       2126.95        37.38 o
 -10   4  11       3875.63       3884.19        55.01 o
  -9   4  11       3303.10       3331.14        44.68 o
  -8   4  11       1181.58       1149.90        36.15 o
  -7   4  11       3901.75       3784.80        60.05 o
  -6   4  11        415.65        410.08        15.74 o
  -5   4  11        351.61        315.08        11.27 o
  -4   4  11         43.63         48.66         7.04 o
  -3   4  11       1118.21       1133.43        20.65 o
  -2   4  11       1054.53       1032.89        17.58 o
  -1   4  11        239.72        260.74         9.02 o
   0   4  11       1626.72       1750.04        29.01 o
   1   4  11        389.85        371.30        16.63 o
   2   4  11        523.26        500.95        25.61 o
   3   4  11       1805.15       1813.25        48.66 o
   4   4  11       2433.09       2374.56        48.59 o
   5   4  11        969.04        899.97        28.09 o
   6   4  11       1025.07       1040.01        30.56 o
   7   4  11         15.52         15.51         7.68 o
   8   4  11        357.93        378.98        37.68 o
   9   4  11        312.41        341.31        37.68 o
 -16   5  11        927.70        903.06        28.21 o
 -15   5  11       1493.40       1603.84        47.71 o
 -14   5  11        889.79        933.14        28.24 o
 -13   5  11        861.22        874.34        30.08 o
 -12   5  11         37.42         40.49         6.96 o
 -11   5  11         15.02         22.27         5.28 o
 -10   5  11         47.33         63.26         7.29 o
  -9   5  11        171.05        132.40        11.33 o
  -8   5  11        677.58        688.77        21.87 o
  -7   5  11        841.03        816.37        23.49 o
  -6   5  11        740.30        794.98        21.54 o
  -5   5  11       1520.18       1449.11        78.05 o
  -4   5  11       2603.49       2605.84        37.72 o
  -3   5  11       7448.58       7429.33       105.01 o
  -2   5  11       6038.29       5985.97        64.28 o
  -1   5  11        784.59        788.02        21.79 o
   0   5  11       1101.46       1085.54        19.86 o
   1   5  11        633.58        616.75        20.47 o
   2   5  11        355.90        352.05        17.16 o
   3   5  11         16.84          5.80         5.87 o
   4   5  11         42.23         34.76         8.46 o
   5   5  11         39.34         32.43         8.46 o
   6   5  11        107.76        100.46        12.32 o
   7   5  11        180.04        174.52        15.25 o
   8   5  11        575.93        631.64        46.54 o
 -15   6  11        314.03        316.91        20.87 o
 -14   6  11        865.15        908.13        27.97 o
 -13   6  11       1037.62       1114.70        39.67 o
 -12   6  11       1502.04       1473.76        34.89 o
 -11   6  11       2314.35       2383.47        41.17 o
 -10   6  11       1852.33       1843.87        31.90 o
  -9   6  11       2752.61       2695.25        48.95 o
  -8   6  11       3030.38       3016.21        60.96 o
  -7   6  11       1634.56       1569.28        33.04 o
  -6   6  11       2170.24       2163.79        40.30 o
  -5   6  11        789.43        772.33        21.75 o
  -4   6  11          3.31          9.64         4.29 o
  -3   6  11        224.43        212.13        11.23 o
  -2   6  11         45.81         29.29         8.77 o
  -1   6  11          6.05          7.66         4.12 o
   0   6  11       1159.17       1197.28        23.55 o
   1   6  11       2047.24       2097.68        30.40 o
   2   6  11       3168.56       3134.41        50.41 o
   3   6  11       2745.05       2816.05        64.45 o
   4   6  11       1556.05       1627.66        39.92 o
   5   6  11       1652.43       1721.42        41.36 o
   6   6  11        855.16        912.01        29.84 o
   7   6  11        342.22        351.26        27.70 o
   8   6  11        158.82        206.11        31.03 o
 -15   7  11       1095.35       1124.62        41.56 o
 -14   7  11       1038.11       1084.87        35.78 o
 -13   7  11        857.00        863.95        44.67 o
 -12   7  11        430.97        415.76        24.95 o
 -11   7  11          4.25          0.76         4.67 o
 -10   7  11         54.84         44.04         8.11 o
  -9   7  11          1.44          4.43         6.40 o
  -8   7  11        505.08        526.05        19.05 o
  -7   7  11       1481.92       1491.17        46.92 o
  -6   7  11        685.53        723.48        18.86 o
  -5   7  11       4209.12       4316.25        62.94 o
  -4   7  11       5877.41       5836.03        78.75 o
  -3   7  11       2812.19       2815.60        50.81 o
  -2   7  11       3984.83       3948.06        58.31 o
  -1   7  11       1665.94       1660.81        37.15 o
   0   7  11       2246.83       2247.21        35.43 o
   1   7  11       2575.18       2564.09        38.80 o
   2   7  11         48.54         44.43         6.79 o
   3   7  11          5.81          3.39         5.19 o
   4   7  11          1.47          6.75         6.02 o
   5   7  11         99.86         94.44        12.32 o
   6   7  11        230.60        234.83        20.35 o
   7   7  11        472.50        476.00        36.57 o
 -14   8  11        873.88        936.14        38.86 o
 -13   8  11        840.99        856.21        31.12 o
 -12   8  11       1871.00       1928.01        42.61 o
 -11   8  11       2146.91       2250.18        47.66 o
 -10   8  11       3839.22       3861.57        71.58 o
  -9   8  11       3447.00       3450.28        68.19 o
  -8   8  11       2400.54       2455.01        69.85 o
  -7   8  11       1703.63       1655.25        41.27 o
  -6   8  11       1680.90       1657.34        31.18 o
  -5   8  11        758.10        781.44        22.53 o
  -4   8  11          1.07          4.18         5.05 o
  -3   8  11         78.66         88.27        10.61 o
  -2   8  11        724.80        725.72        20.72 o
  -1   8  11          6.90          7.70         4.70 o
   0   8  11       1333.33       1341.51        26.08 o
   1   8  11       1716.71       1690.87        30.69 o
   2   8  11       1459.28       1477.75        25.61 o
   3   8  11       2394.73       2404.31        39.60 o
   4   8  11       2020.64       2016.99        59.18 o
   5   8  11       1789.39       1914.78        53.40 o
   6   8  11        831.59        819.09        29.37 o
   7   8  11        974.34        959.64        55.41 o
 -13   9  11        608.36        594.00        28.22 o
 -12   9  11        347.14        338.86        24.50 o
 -11   9  11        577.66        550.22        25.14 o
 -10   9  11          2.97         13.30         7.68 o
  -9   9  11        147.48        169.09        13.48 o
  -8   9  11       1190.34       1189.27        43.83 o
  -7   9  11       1715.98       1750.64        32.19 o
  -6   9  11        865.62        815.14        21.14 o
  -5   9  11       4179.31       4336.02        58.53 o
  -4   9  11       3123.97       3180.94        60.45 o
  -3   9  11       2941.24       2958.28        57.47 o
  -2   9  11       2024.23       2021.26        52.46 o
  -1   9  11       1605.40       1685.90        31.05 o
   0   9  11       2413.62       2449.57        43.42 o
   1   9  11        511.05        530.74        18.79 o
   2   9  11        408.15        425.99        15.24 o
   3   9  11        412.02        409.29        17.73 o
   4   9  11         72.75         53.43         9.29 o
   5   9  11        129.33        142.51        13.44 o
   6   9  11        160.97        181.91        21.11 o
 -12  10  11       1165.82       1224.36        50.90 o
 -11  10  11       1335.50       1384.42        45.21 o
 -10  10  11       2287.73       2339.96        58.41 o
  -9  10  11       2427.56       2453.11        42.29 o
  -8  10  11       1767.58       1774.77        38.09 o
  -7  10  11       2136.35       2166.19        37.78 o
  -6  10  11        716.67        711.91        20.58 o
  -5  10  11        504.20        474.23        18.64 o
  -4  10  11        123.44        122.99        14.36 o
  -3  10  11          2.06         -3.69         6.40 o
  -2  10  11        149.47        118.29        12.73 o
  -1  10  11        199.62        230.95        16.63 o
   0  10  11        987.32       1043.36        46.38 o
   1  10  11       1468.44       1483.58        35.19 o
   2  10  11       2324.41       2463.35        45.58 o
   3  10  11       1399.30       1398.61        34.87 o
   4  10  11       1160.03       1208.48        44.64 o
   5  10  11       1048.79       1218.95        64.27 o
   6  10  11        536.19        585.09        44.33 o
 -11  11  11         56.92         68.79        17.26 o
 -10  11  11          2.22         -6.53         6.99 o
  -9  11  11          0.79          7.22         6.73 o
  -8  11  11        564.05        613.79        24.95 o
  -7  11  11       1087.13       1123.27        30.40 o
  -6  11  11        457.36        469.90        21.49 o
  -5  11  11       1753.97       1839.96        44.75 o
  -4  11  11       1997.56       2149.24        58.75 o
  -3  11  11       1655.23       1682.72        40.91 o
  -2  11  11       2821.45       2790.18        56.22 o
  -1  11  11       1736.02       1885.13        68.74 o
   0  11  11        918.29        911.66        40.56 o
   1  11  11        805.92        832.54        28.98 o
   2  11  11        203.94        208.56        18.75 o
   3  11  11         18.27         13.88         8.46 o
   4  11  11         56.71         44.33        17.73 o
   5  11  11         42.60         68.70        22.16 o
  -9  12  11       1357.60       1422.78        36.47 o
  -8  12  11       1724.46       1835.13        61.63 o
  -7  12  11       1297.59       1351.55        39.19 o
  -6  12  11        590.48        587.31        44.33 o
  -5  12  11          2.04          0.00        13.30 o
  -4  12  11        168.58        143.53        46.54 o
  -3  12  11        184.84        167.24        19.54 o
  -2  12  11         99.00        133.36        35.46 o
  -1  12  11        339.76        385.62        20.87 o
   0  12  11        543.61        587.07        31.23 o
   1  12  11        670.00        651.58        44.33 o
   2  12  11       1645.97       1624.76        50.91 o
   3  12  11        953.86       1112.18        41.51 o
   4  12  11        472.96        487.58        39.89 o
  -7  13  11        641.38        645.72        35.46 o
  -6  13  11       1903.57       2016.80        84.22 o
  -5  13  11       1162.16       1223.38        62.06 o
  -4  13  11        666.93        769.04        48.76 o
  -3  13  11         57.26         22.16        17.73 o
  -2  13  11        928.54        811.15        50.97 o
  -1  13  11       1443.13       1429.49        66.49 o
   0  13  11        398.72        418.87        37.68 o
   1  13  11        302.58        263.74        33.24 o
 -16   0  12       3238.10       3486.19       126.33 o
 -15   0  12       4252.39       4177.66       137.41 o
 -14   0  12        842.26        820.02        50.97 o
 -13   0  12       2807.12       2947.64       104.16 o
 -12   0  12       3708.77       3763.22       121.89 o
 -11   0  12       3574.25       3705.60       117.46 o
 -10   0  12       3984.76       4294.41        90.89 o
  -9   0  12       3893.70       3860.53        82.26 o
  -8   0  12       2785.76       2859.83        47.74 o
  -7   0  12       2504.78       2338.26        48.40 o
  -6   0  12        174.24        120.88        16.48 o
  -5   0  12        901.05        897.59        50.97 o
  -4   0  12         35.61         14.96         5.67 o
  -3   0  12       1568.97       1606.99        58.73 o
  -2   0  12       1468.02       1520.36       107.49 o
  -1   0  12       2416.06       2435.68        82.00 o
   0   0  12       7841.05       8000.73       199.46 o
   1   0  12       5226.20       5288.01       144.06 o
   2   0  12       4945.31       5192.71       144.06 o
   3   0  12       3178.05       3337.70       106.38 o
   4   0  12       2776.96       2836.82        95.30 o
   5   0  12       1033.31       1081.54        55.41 o
   6   0  12         93.29        113.03        22.16 o
   7   0  12        563.16        653.80        44.33 o
   8   0  12        157.38        166.22        26.60 o
 -16   1  12       3374.41       3503.92       126.33 o
 -15   1  12       3403.43       3567.84        87.76 o
 -14   1  12         19.59         17.73        14.41 o
 -13   1  12         93.99         85.37        13.84 o
 -12   1  12        100.54         89.03        11.04 o
 -11   1  12        180.44        167.82        14.47 o
 -10   1  12       1522.15       1494.56        32.40 o
  -9   1  12       1869.09       1867.86        29.78 o
  -8   1  12       3966.24       4011.72        54.34 o
  -7   1  12       5500.64       5477.99        62.69 o
  -6   1  12       4189.46       4187.35       102.53 o
  -5   1  12       6710.89       6717.44       124.83 o
  -4   1  12       7241.16       7199.86        83.52 o
  -3   1  12       4614.53       4587.79        58.46 o
  -2   1  12       1422.33       1469.00        26.83 o
  -1   1  12       3382.05       3464.33        48.16 o
   0   1  12        727.56        741.00        29.43 o
   1   1  12        447.42        438.87        18.79 o
   2   1  12         17.56         10.34         6.40 o
   3   1  12        245.16        273.59        19.56 o
   4   1  12       1788.19       1859.38        42.64 o
   5   1  12       2128.65       2053.18        55.62 o
   6   1  12       1015.49       1145.44        39.94 o
   7   1  12       1198.10       1374.09        64.27 o
   8   1  12       1335.23       1407.33        66.49 o
 -16   2  12       1220.72       1243.33        68.70 o
 -15   2  12       2327.37       2389.14        97.52 o
 -14   2  12       1408.94       1439.70        40.95 o
 -13   2  12       1755.14       1784.54        44.75 o
 -12   2  12       2840.84       2971.60        60.56 o
 -11   2  12       3104.95       3021.37        59.65 o
 -10   2  12       3703.02       3780.28        60.48 o
  -9   2  12       4189.67       4304.45        65.81 o
  -8   2  12       3443.89       3398.02        48.54 o
  -7   2  12       1487.53       1422.27        30.94 o
  -6   2  12        207.18        225.66        12.11 o
  -5   2  12         73.05         71.98        13.10 o
  -4   2  12        962.49        990.24        24.19 o
  -3   2  12       4099.10       4177.88        48.85 o
  -2   2  12       2247.93       2258.75        34.19 o
  -1   2  12       1015.67       1030.61        33.68 o
   0   2  12       5592.56       5836.60       112.06 o
   1   2  12       3852.24       3993.39        59.54 o
   2   2  12       3621.49       3603.08        55.39 o
   3   2  12       2552.09       2605.78        46.54 o
   4   2  12       1029.65       1073.13        26.86 o
   5   2  12       1893.32       1876.62        43.47 o
   6   2  12        469.52        485.28        22.16 o
   7   2  12        332.59        323.86        21.48 o
   8   2  12         93.13         87.63        14.83 o
 -16   3  12        484.26        517.52        31.34 o
 -15   3  12       1051.84       1024.62        84.22 o
 -14   3  12        528.75        564.09        30.53 o
 -13   3  12        126.10        140.41        14.89 o
 -12   3  12         50.12         39.84         7.64 o
 -11   3  12        419.18        480.56        18.50 o
 -10   3  12        690.55        697.64        22.38 o
  -9   3  12       1240.44       1205.34        29.29 o
  -8   3  12       3016.39       3030.80        46.08 o
  -7   3  12       4823.83       4756.63        71.90 o
  -6   3  12       4234.13       4195.79        74.42 o
  -5   3  12       5483.03       5465.00        82.21 o
  -4   3  12       7734.96       7604.94        86.30 o
  -3   3  12        981.28        991.40        20.95 o
  -2   3  12       1568.64       1608.90        26.13 o
  -1   3  12       2638.16       2542.29       117.48 o
   0   3  12        427.78        407.76        17.77 o
   1   3  12        311.25        287.38        19.68 o
   2   3  12         82.82         70.59         9.33 o
   3   3  12        363.37        367.15        17.46 o
   4   3  12        446.99        382.29        18.31 o
   5   3  12        863.80        955.85        30.26 o
   6   3  12       1337.90       1435.96        38.34 o
   7   3  12       1014.02       1035.66        32.30 o
   8   3  12        907.02       1018.92        85.33 o
 -15   4  12       1039.12       1012.53        43.07 o
 -14   4  12       1558.66       1564.93        62.06 o
 -13   4  12       1915.02       1988.66        48.19 o
 -12   4  12       3024.77       3010.44        53.70 o
 -11   4  12       1812.64       1706.72        36.54 o
 -10   4  12       1189.22       1121.17        25.49 o
  -9   4  12       2283.84       2290.46        35.59 o
  -8   4  12       1081.98       1028.51        27.38 o
  -7   4  12        819.45        783.24        23.46 o
  -6   4  12        247.73        218.71        12.36 o
  -5   4  12        129.90         96.54        17.47 o
  -4   4  12         31.64         38.37         6.31 o
  -3   4  12       1192.09       1192.43        23.90 o
  -2   4  12       1758.57       1758.26        27.20 o
  -1   4  12       1364.50       1422.03        26.02 o
   0   4  12       3528.14       3415.80        60.98 o
   1   4  12       1574.94       1589.21        37.52 o
   2   4  12       1882.25       1955.81        43.07 o
   3   4  12       3456.00       3487.37        63.95 o
   4   4  12       1148.77       1198.03        33.68 o
   5   4  12        637.57        645.55        24.72 o
   6   4  12        424.44        443.39        20.87 o
   7   4  12         63.46         55.47        10.61 o
   8   4  12          0.16          4.43        15.51 o
 -15   5  12        885.03        931.17        33.68 o
 -14   5  12        115.17        101.10        12.36 o
 -13   5  12        156.19        162.85        15.75 o
 -12   5  12         22.80         17.61         7.96 o
 -11   5  12       1437.77       1461.00        34.33 o
 -10   5  12         18.25         23.59         5.85 o
  -9   5  12       1232.45       1196.99        39.93 o
  -8   5  12       1342.13       1238.55        37.75 o
  -7   5  12       1591.41       1545.63        34.84 o
  -6   5  12       2654.11       2624.62        52.23 o
  -5   5  12       1427.86       1332.41        34.53 o
  -4   5  12       1499.12       1488.79        27.73 o
  -3   5  12       3166.86       3234.35        44.48 o
  -2   5  12       2557.63       2560.07        46.38 o
  -1   5  12         24.37         29.66         6.31 o
   0   5  12        833.55        845.35        19.98 o
   1   5  12          2.20          2.45         4.65 o
   2   5  12        275.58        227.74        16.84 o
   3   5  12         11.40         14.47         6.75 o
   4   5  12       1361.64       1382.14        36.67 o
   5   5  12        506.04        551.30        31.47 o
   6   5  12        704.61        687.16        26.42 o
   7   5  12        549.49        570.70        37.87 o
 -15   6  12        194.12        189.87        17.82 o
 -14   6  12        672.35        650.10        27.70 o
 -13   6  12        836.44        856.78        30.66 o
 -12   6  12       1217.25       1167.91        63.02 o
 -11   6  12       1174.20       1139.55        43.51 o
 -10   6  12        418.38        405.75        22.76 o
  -9   6  12       1315.44       1325.69        36.67 o
  -8   6  12        479.77        460.22        21.68 o
  -7   6  12        285.23        256.98        14.66 o
  -6   6  12         11.11          9.90         6.72 o
  -5   6  12        181.71        163.83        13.96 o
  -4   6  12          0.57          3.02         4.48 o
  -3   6  12        299.08        299.73        12.36 o
  -2   6  12        109.41        121.69        11.52 o
  -1   6  12       1119.60       1088.00        25.71 o
   0   6  12       2032.21       2029.73        33.04 o
   1   6  12        363.19        355.48        15.51 o
   2   6  12        700.63        686.31        21.32 o
   3   6  12       1913.65       1956.32        45.20 o
   4   6  12        797.48        832.64        28.56 o
   5   6  12        101.29        117.04        16.82 o
   6   6  12        138.66        126.43        14.08 o
   7   6  12          2.28          5.11        10.10 o
 -14   7  12         37.86         42.43        11.94 o
 -13   7  12          3.67          6.17         6.65 o
 -12   7  12         46.70         34.93        10.05 o
 -11   7  12        187.81        169.17        13.82 o
 -10   7  12        248.27        231.77        16.85 o
  -9   7  12        117.42        118.03        27.70 o
  -8   7  12        454.34        392.39        25.07 o
  -7   7  12        968.13        965.99        45.38 o
  -6   7  12       1423.00       1341.16        31.79 o
  -5   7  12       1228.13       1148.27        30.96 o
  -4   7  12       1533.07       1502.40        43.76 o
  -3   7  12        216.95        186.06        12.56 o
  -2   7  12        187.08        177.38        12.44 o
  -1   7  12          1.26          2.56         5.87 o
   0   7  12        285.81        304.15        11.56 o
   1   7  12          1.09         -2.13         4.33 o
   2   7  12          0.28         -1.66         5.54 o
   3   7  12         31.32         26.15         7.43 o
   4   7  12         45.19         30.47         7.76 o
   5   7  12         29.39          8.21         6.88 o
   6   7  12        299.17        295.65        18.74 o
   7   7  12        123.79        139.62        26.60 o
 -13   8  12         23.87         15.00         8.77 o
 -12   8  12        184.17        169.10        16.31 o
 -11   8  12        322.09        297.30        22.07 o
 -10   8  12        104.80         97.20        13.04 o
  -9   8  12        212.11        201.53        22.68 o
  -8   8  12        292.33        288.12        17.82 o
  -7   8  12          1.77          1.48         6.40 o
  -6   8  12        179.12        152.71        12.36 o
  -5   8  12         28.11         19.34         6.51 o
  -4   8  12        301.63        281.54        14.34 o
  -3   8  12        291.57        285.79        16.85 o
  -2   8  12          0.59          2.96         6.40 o
  -1   8  12          4.73          2.77         5.54 o
   0   8  12        661.56        609.94        19.99 o
   1   8  12        167.74        183.88        12.07 o
   2   8  12        201.20        203.96        17.75 o
   3   8  12        403.28        344.08        17.27 o
   4   8  12         16.53         12.19         7.14 o
   5   8  12         50.78         40.90         8.76 o
   6   8  12         15.43         15.51        10.97 o
 -12   9  12         24.15         22.16         8.96 o
 -11   9  12          8.34          9.20         8.04 o
 -10   9  12          5.99          8.13         7.68 o
  -9   9  12         33.06         18.58        10.10 o
  -8   9  12          0.17          7.39         7.68 o
  -7   9  12        392.66        413.76        21.11 o
  -6   9  12        522.69        506.51        19.51 o
  -5   9  12          5.92         10.97         6.51 o
  -4   9  12          0.31          3.26         6.75 o
  -3   9  12         10.99         13.85         7.18 o
  -2   9  12          9.70          2.61         6.75 o
  -1   9  12        456.71        449.41        17.68 o
   0   9  12        100.59         99.28        10.77 o
   1   9  12          1.25         -1.48         6.31 o
   2   9  12        115.07         81.46         9.02 o
   3   9  12         16.24          7.71         6.51 o
   4   9  12          1.42         -1.48         6.88 o
   5   9  12         56.20         40.17        15.51 o
   6   9  12          1.33         -2.22        13.30 o
 -11  10  12          5.81          9.47         8.31 o
 -10  10  12         33.81         37.71         9.92 o
  -9  10  12         13.38         14.07         8.04 o
  -8  10  12          1.90         11.97         8.04 o
  -7  10  12          0.43          0.00         6.02 o
  -6  10  12          2.73          3.88         6.65 o
  -5  10  12         15.46         12.56         7.68 o
  -4  10  12         71.75         56.00        10.61 o
  -3  10  12          6.93         10.11         7.17 o
  -2  10  12         32.73         42.70        11.68 o
  -1  10  12         56.37         59.84        11.20 o
   0  10  12          3.35          5.17         7.68 o
   1  10  12         15.71         10.96         8.46 o
   2  10  12          4.45          3.69         7.68 o
   3  10  12         93.04         62.06        19.95 o
   4  10  12         72.80         62.06        19.95 o
   5  10  12         43.59         39.89        19.95 o
 -10  11  12         71.48         65.20        14.83 o
  -9  11  12         87.12         78.19         9.91 o
  -8  11  12         15.07          5.58         7.43 o
  -7  11  12          0.38          8.01         7.14 o
  -6  11  12          7.82          4.43         7.68 o
  -5  11  12        114.60        127.74        14.89 o
  -4  11  12        107.42         76.41        18.84 o
  -3  11  12          8.49          3.14        14.41 o
  -2  11  12        464.47        409.83        55.41 o
  -1  11  12         24.75         11.31         8.46 o
   0  11  12          0.56          3.32         9.40 o
   1  11  12         60.20         58.19        28.81 o
   2  11  12         21.10         24.38        17.73 o
   4  11  12          1.39          6.65        15.51 o
  -8  12  12         18.26         13.85         8.87 o
  -7  12  12         46.00         34.35        12.54 o
  -6  12  12         20.48         23.27        12.54 o
  -5  12  12        169.49        175.09        28.81 o
  -4  12  12          0.53         11.08        15.51 o
  -3  12  12         79.78         66.49        19.95 o
  -2  12  12        156.61        132.98        24.38 o
  -1  12  12        262.78        305.84        33.24 o
   0  12  12        199.43        228.28        31.03 o
   1  12  12        116.99         53.19        19.95 o
   2  12  12         18.36          8.87        17.73 o
 -15   1  13          0.83          5.84         8.31 o
 -14   1  13        293.07        309.60        20.47 o
 -13   1  13         60.02         62.68        10.61 o
 -12   1  13         48.47         52.26         9.75 o
 -11   1  13         51.75         63.77         8.54 o
 -10   1  13        659.21        616.82        27.55 o
  -9   1  13        222.63        214.38        13.48 o
  -8   1  13          1.49          8.48         4.29 o
  -7   1  13        146.54        127.12        11.24 o
  -6   1  13        115.93        125.78        11.24 o
  -5   1  13        195.24        191.88        14.34 o
  -4   1  13         29.03         24.33         5.61 o
  -3   1  13        589.85        588.40        17.23 o
  -2   1  13         54.13         60.14         7.64 o
  -1   1  13        507.87        483.09        17.10 o
   0   1  13          5.02          6.07         4.65 o
   1   1  13          9.60          9.97         5.54 o
   2   1  13         95.41        104.92        22.64 o
   3   1  13         20.17         31.71        10.10 o
   4   1  13          2.57          6.85         9.97 o
   5   1  13        166.39        167.41        33.24 o
   6   1  13        130.91        138.25        44.33 o
   7   1  13         30.11         35.46        17.73 o
   8   1  13         13.32         24.38        17.73 o
 -15   2  13        512.42        501.78        37.68 o
 -14   2  13        520.74        476.69        24.24 o
 -13   2  13        117.00         94.01        17.46 o
 -12   2  13        225.29        223.07        17.03 o
 -11   2  13        136.36        123.87        16.66 o
 -10   2  13        343.20        354.85        14.76 o
  -9   2  13        290.91        274.32        14.28 o
  -8   2  13        158.46        156.25        12.11 o
  -7   2  13          0.14          5.42         4.89 o
  -6   2  13         41.38         25.02         6.19 o
  -5   2  13        245.61        247.07        21.43 o
  -4   2  13       2151.58       2078.97        39.82 o
  -3   2  13         37.60         41.57         6.81 o
  -2   2  13          1.83          8.00         4.59 o
  -1   2  13        122.00        122.76        10.48 o
   0   2  13       1844.12       1896.09        42.23 o
   1   2  13        177.94        200.75        12.44 o
   2   2  13        222.25        229.33        12.99 o
   3   2  13        251.53        255.24        16.95 o
   4   2  13         16.34         12.65         6.75 o
   5   2  13         22.52         16.29         8.04 o
   6   2  13          2.10         -0.81         8.87 o
   7   2  13         17.00         19.95        10.97 o
   8   2  13         30.17         13.93        18.84 o
 -15   3  13          7.40          1.11         9.40 o
 -14   3  13         10.87         15.00        10.10 o
 -13   3  13        122.57        130.15        12.56 o
 -12   3  13        579.54        594.58        21.87 o
 -11   3  13        225.39        241.90        14.81 o
 -10   3  13         11.16          9.38         5.57 o
  -9   3  13        866.16        840.73        24.88 o
  -8   3  13       1198.59       1258.55        30.94 o
  -7   3  13       1651.72       1672.59        56.25 o
  -6   3  13        972.97        918.88        34.79 o
  -5   3  13       1798.94       1794.05        32.70 o
  -4   3  13        486.28        472.99        16.78 o
  -3   3  13          1.70          2.03         4.12 o
  -2   3  13        108.80        103.64         9.57 o
  -1   3  13        117.05        108.43         9.97 o
   0   3  13        193.87        174.15        17.24 o
   1   3  13         28.48         29.55         7.68 o
   2   3  13        481.82        462.38        20.87 o
   3   3  13        187.60        206.00        16.17 o
   4   3  13        179.60        159.58        18.28 o
   5   3  13        534.59        506.79        23.03 o
   6   3  13        366.51        358.63        19.94 o
   7   3  13        232.95        219.91        25.71 o
   8   3  13        236.66        210.47        22.68 o
 -15   4  13        552.52        524.14        39.89 o
 -14   4  13        610.81        634.98        33.67 o
 -13   4  13       1462.24       1463.08        41.79 o
 -12   4  13        646.16        635.21        41.47 o
 -11   4  13        168.72        149.27        14.89 o
 -10   4  13        231.49        193.86        16.96 o
  -9   4  13         82.25         61.64         8.99 o
  -8   4  13        574.42        599.06        21.23 o
  -7   4  13         86.77         82.77         9.88 o
  -6   4  13        126.29        125.95        11.24 o
  -5   4  13        354.07        315.73        58.73 o
  -4   4  13        345.24        331.44        14.41 o
  -3   4  13        531.34        573.86        22.81 o
  -2   4  13       2106.54       2115.01        39.76 o
  -1   4  13       3407.94       3262.27        76.81 o
   0   4  13       2474.60       2469.75        96.97 o
   1   4  13        152.41        162.61        22.13 o
   2   4  13        673.62        667.21        24.72 o
   3   4  13        268.98        287.10        24.31 o
   4   4  13        260.08        251.22        20.19 o
   5   4  13          1.32          4.43         7.68 o
   6   4  13          0.14          8.87         8.04 o
   7   4  13         15.75         14.56        14.41 o
 -14   5  13         85.08         65.79        21.05 o
 -13   5  13        188.29        163.13        15.99 o
 -12   5  13        364.22        320.11        17.38 o
 -11   5  13        556.98        567.05        21.27 o
 -10   5  13        420.96        379.66        23.67 o
  -9   5  13       2295.01       2497.59        47.81 o
  -8   5  13       2574.23       2609.70        50.03 o
  -7   5  13       2562.16       2450.81        47.55 o
  -6   5  13       1836.78       1827.60        38.07 o
  -5   5  13       2113.05       2079.67        35.00 o
  -4   5  13       1092.52       1122.89        24.52 o
  -3   5  13        144.19        147.66        15.67 o
  -2   5  13         20.27         26.04         6.65 o
  -1   5  13        121.38        105.65         9.66 o
   0   5  13        201.45        156.20        27.41 o
   1   5  13          4.43          1.11         4.89 o
   2   5  13        423.71        483.20        21.30 o
   3   5  13        492.51        476.88        21.68 o
   4   5  13        759.78        782.87        28.09 o
   5   5  13       1024.01       1101.45        34.11 o
   6   5  13        854.56        883.90        31.50 o
   7   5  13        595.43        623.68        32.10 o
 -14   6  13       1146.62       1165.01        38.34 o
 -13   6  13       1519.12       1499.47        42.99 o
 -12   6  13       1667.11       1675.52        39.03 o
 -11   6  13       1951.28       1956.71        42.07 o
 -10   6  13        498.32        506.23        30.07 o
  -9   6  13         41.27         52.30        12.54 o
  -8   6  13          1.12          1.56         6.75 o
  -7   6  13          7.85          4.69         6.75 o
  -6   6  13        301.12        291.77        14.54 o
  -5   6  13        592.94        589.13        17.77 o
  -4   6  13        557.26        587.43        17.81 o
  -3   6  13       1175.13       1206.30        25.22 o
  -2   6  13       1598.75       1597.30        32.90 o
  -1   6  13       2536.04       2561.99        44.26 o
   0   6  13       3610.28       3592.37        80.40 o
   1   6  13        812.46        887.07        25.20 o
   2   6  13        800.15        854.30        24.91 o
   3   6  13       1109.92       1153.78        29.89 o
   4   6  13        177.12        165.18        22.74 o
   5   6  13        125.30        106.28        13.61 o
   6   6  13          6.64         11.23        11.68 o
   7   6  13         22.87         -2.22        15.51 o
 -13   7  13        204.08        206.36        19.11 o
 -12   7  13        213.00        206.18        24.65 o
 -11   7  13       1027.02       1047.13        30.39 o
 -10   7  13       2287.13       2269.90        53.71 o
  -9   7  13       1811.52       1736.14        55.62 o
  -8   7  13       2343.82       2292.87       111.92 o
  -7   7  13       2854.38       2892.91        75.22 o
  -6   7  13       2577.39       2709.78        57.49 o
  -5   7  13       1227.66       1263.02        38.72 o
  -4   7  13       1939.43       1916.32        37.97 o
  -3   7  13        271.99        291.91        12.84 o
  -2   7  13        107.71        102.67         9.28 o
  -1   7  13         97.31         78.34        10.61 o
   0   7  13        140.82        123.33        11.29 o
   1   7  13          7.57          2.70         5.77 o
   2   7  13        700.54        776.67        24.38 o
   3   7  13        589.85        587.50        21.32 o
   4   7  13        507.36        482.61        19.90 o
   5   7  13       1246.77       1330.91        47.01 o
   6   7  13       1027.49       1070.46        42.31 o
   7   7  13        759.64        866.56        55.41 o
 -12   8  13       1069.97       1112.83        37.52 o
 -11   8  13        954.28        967.79        29.86 o
 -10   8  13        334.51        366.22        32.26 o
  -9   8  13        679.09        630.48        33.67 o
  -8   8  13         16.64          7.86        11.08 o
  -7   8  13         28.23         17.18         8.04 o
  -6   8  13        342.44        358.62        20.02 o
  -5   8  13        922.53        949.98        26.42 o
  -4   8  13        266.15        284.78        17.03 o
  -3   8  13       2645.29       2603.67        53.88 o
  -2   8  13       3731.66       3812.66        69.66 o
  -1   8  13       1758.20       1840.08        34.18 o
   0   8  13       1484.74       1540.55        32.33 o
   1   8  13       1664.67       1761.89        33.68 o
   2   8  13        834.95        844.32        34.55 o
   3   8  13        963.08       1028.27        29.08 o
   4   8  13        149.82        180.69        18.01 o
   5   8  13        107.14        101.14        17.24 o
   6   8  13          7.16         -6.48        10.10 o
 -11   9  13       1021.00       1059.00        45.10 o
 -10   9  13        589.42        598.14        27.65 o
  -9   9  13       1373.05       1422.07        51.64 o
  -8   9  13       2951.90       2968.84        96.87 o
  -7   9  13       2413.98       2519.99        87.26 o
  -6   9  13       2005.48       2062.36        42.14 o
  -5   9  13       1409.92       1529.23        43.88 o
  -4   9  13       1333.48       1326.91        51.04 o
  -3   9  13       1462.54       1462.84        63.23 o
  -2   9  13        155.86        165.09        15.35 o
  -1   9  13         77.09         50.09        13.37 o
   0   9  13         44.24         22.72         7.76 o
   1   9  13         11.28         14.41         7.76 o
   2   9  13        464.32        451.04        19.95 o
   3   9  13        623.63        658.88        68.70 o
   4   9  13       1124.46       1120.20        43.88 o
   5   9  13        727.29        732.56        36.04 o
 -10  10  13        361.37        354.77        22.08 o
  -9  10  13        584.81        567.77        33.67 o
  -8  10  13          0.60          5.54        10.97 o
  -7  10  13          3.82          7.93         7.14 o
  -6  10  13        417.16        441.26        19.90 o
  -5  10  13        721.65        713.44        27.58 o
  -4  10  13        210.11        204.56        16.85 o
  -3  10  13       1758.81       1830.85        45.44 o
  -2  10  13       1771.96       1855.61        55.48 o
  -1  10  13       1290.56       1244.67        44.48 o
   0  10  13       1075.94       1113.29        42.23 o
   1  10  13       1477.65       1643.32        46.74 o
   2  10  13        881.06        986.24        57.62 o
   3  10  13        687.92        715.85        50.97 o
  -8  11  13       1004.99       1149.03        37.14 o
  -7  11  13       1306.82       1287.68        46.70 o
  -6  11  13       1520.18       1557.00        52.06 o
  -5  11  13       1973.54       2069.39       124.11 o
  -4  11  13        767.45        816.63        77.57 o
  -3  11  13          4.01          6.65        15.51 o
  -2  11  13         81.55         68.70        19.95 o
  -1  11  13        208.33        159.57        26.60 o
   0  11  13          0.09         24.38        17.73 o
   1  11  13         24.28         11.08        15.51 o
   2  11  13        213.12        234.92        33.24 o
  -4  12  13       1356.17       1387.38        66.49 o
  -3  12  13        843.65        906.45        55.41 o
  -2  12  13        539.06        607.26        44.33 o
 -15   0  14       1214.54       1186.26        79.79 o
 -14   0  14       5553.10       5651.69       122.21 o
 -13   0  14       5419.93       5601.38       119.88 o
 -12   0  14          8.71         20.63        10.10 o
 -11   0  14        178.49        180.83        19.54 o
 -10   0  14         42.82         30.18        11.08 o
  -9   0  14          5.51         23.27         9.40 o
  -8   0  14       1006.70        927.75        38.18 o
  -7   0  14       2594.13       2572.91        68.74 o
  -6   0  14       2240.51       2169.73        93.08 o
  -5   0  14       1984.83       1917.07        84.22 o
  -4   0  14       3013.90       3270.65        61.92 o
  -3   0  14       5436.53       5361.15        88.62 o
  -2   0  14       7046.72       6947.47       109.35 o
  -1   0  14       1584.63       1602.04        49.86 o
   0   0  14         93.04         98.75        15.44 o
   1   0  14       2827.34       2743.74        95.30 o
   2   0  14        960.28        955.21        53.19 o
   3   0  14        327.75        259.30        28.81 o
   4   0  14        216.23        206.11        31.03 o
   5   0  14         27.08         44.33        17.73 o
   6   0  14        604.26        602.82        44.33 o
   7   0  14        504.26        534.12        42.11 o
 -15   1  14          4.40         16.30         7.99 o
 -14   1  14       1857.92       1909.48        43.22 o
 -13   1  14       3089.13       3310.36        58.42 o
 -12   1  14        625.28        626.09        23.35 o
 -11   1  14       2432.19       2547.17        55.44 o
 -10   1  14       2903.65       3002.46        52.33 o
  -9   1  14       3662.04       3726.90        62.09 o
  -8   1  14       3588.95       3704.43        60.57 o
  -6   1  14       1922.16       1944.60        48.52 o
  -5   1  14       2337.91       2375.00        68.95 o
  -4   1  14        210.19        210.20        11.71 o
  -3   1  14         40.00         31.12         7.77 o
  -2   1  14         46.48         43.54         7.42 o
  -1   1  14       1867.11       1816.55        37.23 o
   0   1  14        330.55        359.51        15.92 o
   1   1  14        376.54        399.46        33.04 o
   2   1  14       2685.53       2620.52        55.02 o
   3   1  14       2573.49       2695.63        82.00 o
   4   1  14       1568.64       1676.33       111.92 o
   5   1  14       1440.65       1543.35        50.91 o
   6   1  14        867.79       1114.78        62.06 o
   7   1  14        737.23        776.47        36.80 o
   8   1  14        221.51        166.82        28.81 o
 -15   2  14       1169.22       1214.04        48.58 o
 -14   2  14       1912.48       1940.21        56.65 o
 -13   2  14       2407.09       2505.17        57.09 o
 -12   2  14        329.47        329.24        19.94 o
 -11   2  14        226.11        252.02        17.03 o
 -10   2  14          5.64          9.08         6.31 o
  -9   2  14        521.43        540.95        30.12 o
  -8   2  14        216.68        210.98        14.34 o
  -7   2  14        257.72        264.12        14.28 o
  -6   2  14       2039.58       2128.50        43.54 o
  -5   2  14       2788.25       2785.38        49.95 o
  -4   2  14       3033.58       3170.63        79.65 o
  -3   2  14       3487.06       3509.18        51.39 o
  -2   2  14       4971.18       4870.46        71.73 o
  -1   2  14       1771.40       1800.65        37.02 o
   0   2  14       1403.29       1428.04        36.67 o
   1   2  14       2247.36       2218.64        48.62 o
   2   2  14        360.45        312.93        15.45 o
   3   2  14        424.76        410.51        24.67 o
   4   2  14          0.05          6.24         7.67 o
   5   2  14         58.90         52.15        12.54 o
   6   2  14        273.24        258.85        31.03 o
   7   2  14        521.58        458.87        28.96 o
   8   2  14        326.49        332.44        37.68 o
 -14   3  14        427.13        399.75        28.21 o
 -13   3  14       1867.53       1998.69        43.46 o
 -12   3  14       1248.40       1197.17        37.52 o
 -11   3  14       1780.22       1816.40        46.48 o
 -10   3  14       3776.01       3827.80        64.63 o
  -9   3  14       1133.47       1102.66        38.71 o
  -8   3  14       1119.26       1119.62        29.83 o
  -7   3  14       3373.98       3261.27        66.37 o
  -6   3  14       2835.44       2740.67        58.25 o
  -5   3  14       1053.14       1033.45        24.83 o
  -4   3  14        413.01        427.50        19.70 o
  -3   3  14          6.84          7.33         5.91 o
  -2   3  14          0.30          0.95         5.37 o
  -1   3  14        300.37        293.40        16.63 o
   0   3  14       1777.14       1762.40        51.72 o
   1   3  14        653.32        624.36        41.00 o
   2   3  14       1805.15       1756.64        42.64 o
   3   3  14       1218.54       1257.18        36.24 o
   4   3  14       1003.47       1028.05        32.83 o
   5   3  14       1582.71       1661.25        44.31 o
   6   3  14        546.75        643.08        52.08 o
   7   3  14        539.04        516.67        31.03 o
 -14   4  14        509.33        436.60        29.78 o
 -13   4  14       1238.65       1261.56        42.19 o
 -12   4  14        577.50        623.60        27.28 o
 -11   4  14        292.95        306.55        28.04 o
 -10   4  14        141.42        129.20        12.84 o
  -9   4  14        291.02        267.68        28.15 o
  -8   4  14         78.01         54.13        10.24 o
  -7   4  14        769.12        750.52        28.40 o
  -6   4  14       1314.40       1285.28        47.05 o
  -5   4  14       2606.93       2531.70        47.06 o
  -4   4  14       2232.86       2384.52        78.40 o
  -3   4  14       1400.48       1438.94        31.85 o
  -2   4  14       1963.63       1898.98        43.07 o
  -1   4  14       1284.50       1300.58        34.96 o
   0   4  14       1685.04       1655.56        53.28 o
   1   4  14        640.51        620.50        29.78 o
   2   4  14        279.67        241.31        17.46 o
   3   4  14        106.10        107.77        13.18 o
   4   4  14         84.31         83.51        12.67 o
   5   4  14          8.06         16.19         9.33 o
   6   4  14        205.92        167.69        20.37 o
   7   4  14        256.88        299.02        25.82 o
 -13   5  14        338.20        289.48        25.27 o
 -12   5  14        899.41        822.25        31.54 o
 -11   5  14        973.27        957.45        33.68 o
 -10   5  14       1296.85       1209.00        37.34 o
  -9   5  14       2221.94       2194.35        65.58 o
  -8   5  14       2257.94       2150.25        55.48 o
  -7   5  14        834.88        743.79        30.50 o
  -6   5  14        945.60        916.73        46.38 o
  -5   5  14        396.56        342.25        17.96 o
  -4   5  14         34.29         24.89         6.00 o
  -3   5  14         15.92          7.39         6.40 o
  -2   5  14          4.73          7.39         6.40 o
  -1   5  14        175.21        193.54        22.63 o
   0   5  14        207.73        225.20        16.17 o
   1   5  14        464.57        477.61        21.68 o
   2   5  14       1360.69       1364.75        32.68 o
   3   5  14        152.26        185.88        16.54 o
   4   5  14        581.20        598.56        52.20 o
   5   5  14       1171.28       1151.30        49.87 o
   6   5  14        507.27        579.26        39.89 o
 -13   6  14        701.71        667.80        49.90 o
 -12   6  14         54.01         49.03         9.57 o
 -11   6  14         56.07         34.50         8.26 o
 -10   6  14         32.82         21.57         7.05 o
  -9   6  14        115.38         75.35        14.10 o
  -8   6  14         61.34         55.16        11.04 o
  -7   6  14        478.28        468.47        37.41 o
  -6   6  14        345.59        338.16        23.51 o
  -5   6  14        912.78        917.38        30.16 o
  -4   6  14        924.48        919.02        23.18 o
  -3   6  14        944.04        923.29        25.99 o
  -2   6  14       1121.74       1083.83        30.07 o
  -1   6  14        998.95        956.63        30.71 o
   0   6  14        528.72        465.36        21.68 o
   1   6  14          2.57         -1.39         7.17 o
   2   6  14        296.49        300.82        16.04 o
   3   6  14          7.26          6.24         6.73 o
   4   6  14        112.03         87.55        12.67 o
   5   6  14         11.26          5.54        10.97 o
   6   6  14         98.05        106.26        26.60 o
 -12   7  14        570.80        557.73        22.94 o
 -11   7  14        239.15        225.38        16.57 o
 -10   7  14        685.59        653.78        24.05 o
  -9   7  14        281.88        249.55        34.35 o
  -8   7  14        106.79         84.74        15.67 o
  -7   7  14        284.89        279.41        20.93 o
  -6   7  14        875.19        927.31        31.94 o
  -5   7  14         45.09         39.15         8.26 o
  -4   7  14        106.97         93.36        13.13 o
  -3   7  14          6.55          7.05         5.40 o
  -2   7  14         14.76         23.77         6.29 o
  -1   7  14          3.12          1.93         6.19 o
   0   7  14         61.34         51.49        10.61 o
   1   7  14        154.43        177.31        14.04 o
   2   7  14        629.48        592.56        45.10 o
   3   7  14         94.33        107.12        17.24 o
   4   7  14        321.84        315.55        24.25 o
   5   7  14        381.84        313.38        31.03 o
 -11   8  14         53.61         43.71         9.44 o
 -10   8  14          0.25          3.99         8.04 o
  -9   8  14        228.19        216.35        24.25 o
  -8   8  14        204.85        194.09        36.57 o
  -7   8  14        138.54        117.79        34.35 o
  -6   8  14         64.39         39.27        10.08 o
  -5   8  14        519.58        561.08        21.87 o
  -4   8  14        655.00        653.87        22.12 o
  -3   8  14         87.04         73.88         9.66 o
  -2   8  14        156.06        161.04        13.82 o
  -1   8  14         56.73         55.48         8.86 o
   0   8  14        157.01        155.39        15.35 o
   1   8  14         56.63         60.09         9.97 o
   2   8  14         50.35         39.89        10.24 o
   3   8  14         28.25         12.19        10.97 o
   4   8  14         31.75         26.30        11.68 o
 -10   9  14         57.00         54.45        16.42 o
  -9   9  14         14.45         10.64        13.30 o
  -8   9  14          9.61         14.41        10.97 o
  -7   9  14         28.27         22.55         9.33 o
  -6   9  14         26.88         37.48        10.44 o
  -5   9  14          0.22         -2.22         7.17 o
  -4   9  14         48.02         30.26         9.33 o
  -3   9  14         18.11         13.13         7.14 o
  -2   9  14         33.73         34.83         9.11 o
  -1   9  14        116.26         88.07        13.18 o
   0   9  14         13.26          8.01        10.10 o
   1   9  14         75.01         64.27        19.95 o
   2   9  14         71.90         72.23        29.92 o
   3   9  14          0.26          1.36        10.10 o
  -8  10  14         13.61         22.90        11.68 o
  -7  10  14          8.53          6.65        10.97 o
  -6  10  14          0.09          1.70        10.10 o
  -5  10  14          9.66          9.97        10.97 o
  -4  10  14         76.91         39.11        13.30 o
  -3  10  14          7.59          6.65        10.97 o
  -2  10  14          1.78         -2.22        15.51 o
  -1  10  14         52.50         26.73        25.49 o
   0  10  14        351.31        364.76        25.82 o
   1  10  14        161.14        110.81        24.38 o
  -5  11  14          0.04          1.11        10.97 o
  -4  11  14          1.28         -1.11        10.97 o
  -3  11  14        137.36        119.68        24.38 o
  -2  11  14          1.82          0.00        15.51 o
 -14   1  15         96.12         96.56        12.44 o
 -13   1  15         49.65         46.69        11.37 o
 -12   1  15        208.98        200.28        17.82 o
 -11   1  15         62.58         45.03         9.75 o
 -10   1  15         77.62         74.26        14.10 o
  -9   1  15          2.37          3.45         6.19 o
  -8   1  15        141.52        118.37        17.97 o
  -7   1  15         30.75         24.82         9.12 o
  -6   1  15        158.61        146.53        15.75 o
  -5   1  15         23.07         16.20        10.10 o
  -4   1  15         16.74          6.57         5.40 o
  -3   1  15         46.23         36.95         7.00 o
  -2   1  15        445.67        405.69        16.16 o
  -1   1  15         15.84         14.15         6.11 o
   0   1  15         26.78         14.49         7.14 o
   1   1  15          4.51         11.82         7.68 o
   2   1  15         75.82         87.81        20.05 o
   3   1  15          4.39          8.13         7.68 o
   4   1  15         48.47         49.63        10.61 o
   5   1  15         23.55         19.36        11.68 o
   6   1  15          1.87         -4.43        10.97 o
 -14   2  15          1.52         10.85         8.46 o
 -13   2  15         98.04         75.17        14.67 o
 -12   2  15        732.12        792.28        46.54 o
 -11   2  15         65.97         39.65        16.25 o
 -10   2  15        530.43        562.44        24.72 o
  -9   2  15         19.29         17.42         6.65 o
  -8   2  15         92.62         68.91        14.40 o
  -7   2  15        131.50        105.16        11.00 o
  -6   2  15        660.10        645.02        27.58 o
  -5   2  15        500.64        506.27        47.65 o
  -4   2  15        367.00        327.31        16.11 o
  -3   2  15        362.87        380.56        16.91 o
  -2   2  15        207.12        221.24        15.16 o
  -1   2  15          6.17         12.14         6.19 o
   0   2  15         40.65         44.75         9.33 o
   1   2  15         16.80          8.87         9.40 o
   2   2  15          4.56          9.79        14.41 o
   3   2  15         45.76         27.86        10.64 o
   4   2  15        113.76         80.91        15.67 o
   5   2  15         18.78         21.05        12.54 o
   6   2  15          0.49         -4.43        10.97 o
 -13   3  15        740.90        744.07        30.66 o
 -12   3  15        502.14        519.56        34.70 o
 -11   3  15       1192.15       1228.39        64.39 o
 -10   3  15        386.61        402.42        21.30 o
  -9   3  15         64.62         55.53        10.91 o
  -8   3  15        354.44        337.15        17.10 o
  -7   3  15         71.96         56.99        11.04 o
  -6   3  15        298.12        301.12        21.49 o
  -5   3  15         12.87          3.08         5.77 o
  -4   3  15          5.85          6.57         6.51 o
  -3   3  15        114.56        108.57        12.95 o
  -2   3  15        156.69        149.61        14.89 o
  -1   3  15        140.40        134.51        14.08 o
   0   3  15        422.59        391.91        24.25 o
   1   3  15        688.45        686.02        32.91 o
   2   3  15        949.93        900.47        37.61 o
   3   3  15         11.77          6.95         7.67 o
   4   3  15        398.85        411.49        22.16 o
   5   3  15        251.42        233.88        23.35 o
   6   3  15         58.26         44.33        14.10 o
 -13   4  15         17.99         11.82         8.96 o
 -12   4  15         25.78         25.86        10.24 o
 -11   4  15         45.23         34.65         9.75 o
 -10   4  15        538.66        541.69        40.53 o
  -9   4  15         98.71         82.54        11.90 o
  -8   4  15        260.13        232.96        19.11 o
  -7   4  15       1369.30       1350.61        40.00 o
  -6   4  15        658.74        642.52        26.70 o
  -5   4  15        835.91        838.55        41.46 o
  -4   4  15       1424.82       1384.70        41.90 o
  -3   4  15        960.19        897.53        60.95 o
  -2   4  15        665.13        702.72        28.77 o
  -1   4  15        203.58        206.58        16.83 o
   0   4  15          8.98          5.96         7.17 o
   1   4  15          0.52         -3.39         6.75 o
   2   4  15        155.42         86.70        14.83 o
   3   4  15         13.42         12.56         8.96 o
   4   4  15         73.12         46.15        13.25 o
   5   4  15        152.39        161.79        20.37 o
 -12   5  15        642.76        585.75        47.90 o
 -11   5  15       1693.51       1680.25        46.91 o
 -10   5  15       1177.31       1236.20        68.32 o
  -9   5  15        986.70       1033.23        34.87 o
  -8   5  15        551.52        560.72        31.34 o
  -7   5  15          9.57          4.43         7.84 o
  -6   5  15        214.21        167.65        19.54 o
  -5   5  15          0.60          0.78         6.75 o
  -4   5  15         53.77         50.62         8.87 o
  -3   5  15        193.51        193.66        16.08 o
  -2   5  15        133.91        154.80        23.59 o
  -1   5  15        370.82        416.41        38.19 o
   0   5  15        843.85        828.89        29.84 o
   1   5  15       1599.99       1601.80        42.64 o
   2   5  15       1517.54       1494.44        41.36 o
   3   5  15        174.70        192.84        17.03 o
   4   5  15        400.70        377.77        25.82 o
   5   5  15        353.48        358.72        25.82 o
 -12   6  15         10.57          4.55         8.46 o
 -11   6  15        128.50        126.08        15.25 o
 -10   6  15         25.68         19.71         8.46 o
  -9   6  15        384.44        416.40        27.39 o
  -8   6  15        542.98        558.56        31.34 o
  -7   6  15       1203.80       1163.45        45.45 o
  -6   6  15       2715.06       2750.39        75.17 o
  -5   6  15       2285.27       2285.92        45.09 o
  -4   6  15       1711.41       1707.11        37.61 o
  -3   6  15       1316.98       1321.84        32.93 o
  -2   6  15       1054.05       1088.53        33.68 o
  -1   6  15         74.70         66.89        11.37 o
   0   6  15         70.28         66.64        11.37 o
   1   6  15         40.94         31.67        14.48 o
   2   6  15         10.55          2.55         8.04 o
   3   6  15         26.78          6.65        10.97 o
   4   6  15        274.94        234.64        24.25 o
 -11   7  15        902.61        848.76        38.07 o
 -10   7  15       1747.60       1731.27        41.52 o
  -9   7  15       1126.06       1162.48        72.03 o
  -8   7  15        456.25        477.13        55.41 o
  -7   7  15        555.15        508.39        37.68 o
  -6   7  15        117.68         91.53        26.60 o
  -5   7  15          6.26          7.80         6.88 o
  -4   7  15         98.64         94.65        13.18 o
  -3   7  15        285.10        288.98        24.63 o
  -2   7  15        298.36        309.07        16.96 o
  -1   7  15        598.52        609.28        37.56 o
   0   7  15       1518.44       1561.16        42.23 o
   1   7  15        971.36       1075.64        43.07 o
   2   7  15       1169.87       1077.88        43.07 o
   3   7  15        958.89       1066.85        45.43 o
 -10   8  15         23.60         18.84         9.12 o
  -9   8  15       1057.23       1026.19        44.64 o
  -8   8  15        929.75        925.59        42.31 o
  -7   8  15       1002.56        997.31        43.80 o
  -6   8  15       1560.17       1501.88        42.99 o
  -5   8  15       1987.05       2112.98        51.09 o
  -4   8  15       1411.21       1460.96        50.05 o
  -3   8  15        825.34        834.27        25.95 o
  -2   8  15       1112.45       1140.32        35.64 o
  -1   8  15        634.43        649.33        27.65 o
   0   8  15        339.68        310.32        32.14 o
   1   8  15         68.38         48.02        13.84 o
   2   8  15          0.96          7.76        10.97 o
  -8   9  15        398.82        356.87        28.21 o
  -7   9  15        386.24        428.12        33.24 o
  -6   9  15          8.76         11.08        15.51 o
  -5   9  15        115.42         94.31        17.24 o
  -4   9  15         96.32        101.52        15.57 o
  -3   9  15        255.61        237.88        19.43 o
  -2   9  15         99.91        125.36        15.25 o
  -1   9  15        980.71        989.50        37.86 o
   0   9  15       1209.71       1139.16        64.27 o
 -13   0  16         26.18         -2.22        13.30 o
 -12   0  16       1422.81       1349.71        70.92 o
 -11   0  16        920.78        979.59        57.62 o
  -8   0  16       2170.36       2296.05        93.08 o
  -7   0  16       2964.83       3164.83       113.03 o
  -4   0  16       1447.86       1431.71        77.57 o
  -3   0  16       1889.04       1933.68        60.33 o
  -2   0  16        543.53        569.78        42.88 o
  -1   0  16         80.18         86.23        13.04 o
   0   0  16         83.51         90.10        15.67 o
   1   0  16        969.83        863.98        38.37 o
   2   0  16         31.21         32.29        10.64 o
   3   0  16        127.68        124.11        26.60 o
   4   0  16        772.14        740.23        53.19 o
   5   0  16       1248.18       1337.52        50.15 o
 -12   1  16       2767.95       2885.32        77.56 o
 -11   1  16       4316.16       4620.73       105.00 o
 -10   1  16        368.89        410.01        37.68 o
  -9   1  16        255.00        214.98        31.03 o
  -8   1  16        198.15         31.03        15.51 o
  -7   1  16         90.37         57.62        19.95 o
  -6   1  16         68.42         48.76        17.73 o
  -4   1  16        880.72        855.21        38.18 o
  -3   1  16        837.48        873.92        33.26 o
  -2   1  16       1429.21       1476.12        31.19 o
  -1   1  16       2885.61       3090.09        55.83 o
   0   1  16       3765.92       3713.26        71.22 o
   1   1  16        723.18        758.49        46.89 o
   2   1  16        245.64        252.00        19.59 o
   3   1  16       1361.76       1468.37        41.79 o
   4   1  16        435.36        401.06        52.08 o
 -12   2  16        473.37        454.51        29.78 o
 -11   2  16       2307.96       2495.80        70.52 o
 -10   2  16        594.64        589.52        26.37 o
  -9   2  16       1740.31       1822.01        46.91 o
  -8   2  16       3510.66       3466.24       124.11 o
  -7   2  16       1285.10       1243.33        66.49 o
  -6   2  16       1495.86       1553.60        75.35 o
  -4   2  16       1299.47       1318.41        38.10 o
  -3   2  16       1330.80       1344.25        38.60 o
  -2   2  16        318.32        328.66        19.43 o
  -1   2  16          0.83          0.68        10.10 o
   0   2  16         30.42         25.49        10.97 o
   1   2  16        124.72        139.23        18.81 o
   2   2  16        410.49        460.24        34.35 o
   3   2  16        127.73        118.54        17.97 o
   4   2  16        730.34        786.80        37.61 o
 -12   3  16       1847.80       1899.57        51.15 o
 -11   3  16       1561.10       1590.16        62.43 o
 -10   3  16        692.24        674.49        28.56 o
  -9   3  16        327.92        322.25        39.49 o
  -8   3  16        156.36        164.63        16.54 o
  -7   3  16        157.49        148.47        18.29 o
  -6   3  16         52.79         59.84        17.73 o
  -5   3  16        193.46        166.22        31.03 o
  -4   3  16        758.35        823.80        41.12 o
  -3   3  16       1398.37       1368.80        41.59 o
  -2   3  16       1675.98       1710.01        53.28 o
  -1   3  16        723.09        684.84        89.76 o
   0   3  16       1301.85       1245.48        37.11 o
   1   3  16        868.08        961.65        76.46 o
   2   3  16        965.14       1036.37        42.31 o
   3   3  16        950.61        937.61        40.75 o
   4   3  16        167.55        201.66        26.60 o
 -11   4  16       1041.02       1078.21        41.01 o
 -10   4  16        717.39        725.20        30.21 o
  -9   4  16        746.69        681.40        45.16 o
  -8   4  16       1414.59       1242.95        38.80 o
  -7   4  16       1058.94       1062.38        57.62 o
  -6   4  16       1636.24       1608.94        54.05 o
  -5   4  16       1269.81       1167.85        35.78 o
  -4   4  16       1771.78       1770.87        53.28 o
  -3   4  16        522.93        483.79        53.19 o
  -2   4  16        162.36        153.41        21.05 o
  -1   4  16          7.78          1.44         8.04 o
   0   4  16          9.40         19.01         8.46 o
   1   4  16         38.64         46.28        11.04 o
   2   4  16        342.86        311.89        49.87 o
   3   4  16        185.28        156.15        23.27 o
 -11   5  16        942.75        906.06        34.50 o
 -10   5  16        167.45        168.24        26.16 o
  -9   5  16        146.07        149.63        16.54 o
  -8   5  16        179.10        162.72        21.11 o
  -7   5  16         10.58          2.22        11.08 o
  -6   5  16          1.91          6.65         9.40 o
  -5   5  16        106.24         95.27        13.61 o
  -4   5  16        388.83        378.34        20.87 o
  -3   5  16       1101.37       1125.91        43.07 o
  -2   5  16        718.02        691.77        31.27 o
  -1   5  16        706.63        706.63        28.12 o
   0   5  16        977.06       1003.46        39.82 o
   1   5  16        645.98        701.90        55.41 o
   2   5  16        403.12        378.50        39.89 o
   3   5  16        146.06        134.98        19.54 o
 -10   6  16        379.30        375.48        22.96 o
  -9   6  16        394.62        336.60        21.68 o
  -8   6  16        568.47        578.25        32.80 o
  -7   6  16        904.19        786.48        38.37 o
  -6   6  16        657.37        696.88        37.68 o
  -5   6  16        162.97        164.75        20.37 o
  -4   6  16       1233.71       1317.23        39.19 o
  -3   6  16        128.11        118.73        12.62 o
  -2   6  16         37.88         38.73        11.22 o
  -1   6  16          8.15          3.92        10.10 o
   0   6  16          0.23          5.54         9.40 o
   1   6  16          1.22          1.36        11.08 o
   2   6  16          9.60         12.19        10.97 o
  -9   7  16        124.86        130.76        19.54 o
  -8   7  16          2.53          2.22         9.40 o
  -7   7  16         91.31         65.48        14.83 o
  -6   7  16         45.45         31.77        11.68 o
  -5   7  16          0.43          0.74         9.02 o
  -4   7  16         64.56         66.85        27.70 o
  -3   7  16        328.40        284.13        20.87 o
  -2   7  16        500.74        475.14        24.24 o
  -1   7  16         66.87         46.93        13.25 o
   0   7  16        189.57        188.62        21.94 o
   1   7  16        337.65        304.02        26.50 o
  -7   8  16         14.45         16.62        12.54 o
  -6   8  16        102.76        124.11        28.81 o
  -5   8  16         37.19         33.90        13.25 o
  -4   8  16        117.92        108.29        17.73 o
  -3   8  16         15.82         10.64        11.68 o
  -2   8  16         46.54         34.35        12.54 o
  -1   8  16          6.50         -0.70         8.46 o
  -9   1  17         11.48         28.81        17.73 o
  -8   1  17        212.95         -6.65        11.08 o
  -7   1  17          3.10         -8.87        11.08 o
  -6   1  17         19.79         17.73        15.51 o
  -3   1  17         48.30         39.70         9.11 o
  -2   1  17         79.00         73.22        11.84 o
  -1   1  17          0.76          0.49         6.88 o
   0   1  17         59.47         41.44         9.66 o
   1   1  17         94.56         99.43        13.96 o
   2   1  17         17.85          7.68        17.73 o
 -11   2  17        346.58        346.04        53.19 o
 -10   2  17        244.13        223.21        46.54 o
  -9   2  17        330.24        347.95        37.68 o
  -8   2  17        225.73        175.09        31.03 o
  -7   2  17         13.44         17.73        15.51 o
  -6   2  17        145.17         93.08        24.38 o
  -4   2  17        120.36         81.29        31.03 o
  -3   2  17          8.46          8.18        10.10 o
  -2   2  17          4.86          4.43         9.40 o
  -1   2  17         13.41          7.28        11.08 o
   0   2  17          5.58         10.34        11.68 o
   1   2  17         36.25         18.84        10.97 o
   2   2  17        310.45        252.64        25.07 o
 -10   3  17        326.93        274.19        22.16 o
  -9   3  17         16.17         33.24        10.24 o
  -8   3  17        260.73        257.09        37.68 o
  -7   3  17          8.90         31.03        17.73 o
  -6   3  17        238.24        246.01        37.68 o
  -5   3  17        422.60        385.63        39.89 o
  -4   3  17        461.82        489.69        28.96 o
  -3   3  17        210.56        206.98        22.68 o
  -2   3  17        591.61        594.92        32.10 o
  -1   3  17        153.21         92.93        16.40 o
   0   3  17        303.84        290.52        46.54 o
   1   3  17         79.47         62.19        14.83 o
   2   3  17          8.12         -2.22        10.97 o
 -10   4  17        595.73        559.22        50.50 o
  -9   4  17       1407.95       1486.39        43.92 o
  -8   4  17        602.33        589.97        26.87 o
  -7   4  17        848.06        787.30        38.37 o
  -6   4  17        356.04        387.85        39.89 o
  -5   4  17         14.11         10.57        10.10 o
  -4   4  17        143.10        143.89        15.75 o
  -3   4  17         33.44         14.56        14.41 o
  -2   4  17          0.90          3.24        10.10 o
  -1   4  17         32.19         35.72        14.41 o
   0   4  17         39.23         21.28        13.30 o
   1   4  17        101.57        133.31        18.81 o
  -9   5  17         33.41         38.84        10.33 o
  -8   5  17         53.36         47.46        11.52 o
  -7   5  17         55.51         68.52        14.83 o
  -6   5  17        171.06        149.71        28.81 o
  -5   5  17        679.34        612.15        82.00 o
  -4   5  17        895.03        983.01        34.11 o
  -3   5  17        749.02        691.48        34.48 o
  -2   5  17       1160.96       1127.21        45.43 o
  -1   5  17        671.96        672.86        34.48 o
   0   5  17        529.25        558.18        32.10 o
  -7   6  17        387.95        373.44        28.21 o
  -6   6  17        361.24        331.33        27.39 o
  -5   6  17        436.89        436.32        28.96 o
  -4   6  17        275.77        237.37        36.10 o
  -3   6  17         39.42         20.14         9.33 o
  -2   6  17          3.51          9.90        11.68 o
  -1   6  17         59.85         64.69        15.67 o
  -7   0  18        411.87        398.93        39.89 o
  -6   0  18        147.35         70.92        22.16 o
  -3   0  18         66.39         56.69        14.83 o
  -2   0  18        224.31        290.52        31.03 o
  -1   0  18        297.88        345.57        25.82 o
  -8   1  18        169.89         -4.43        13.30 o
  -7   1  18       1141.35       1225.60        68.70 o
  -6   1  18       2298.92       2488.87       104.16 o
  -3   1  18       2260.99       2259.15        53.71 o
  -2   1  18        913.20        934.24        28.81 o
  -1   1  18        935.09        928.41        33.68 o
  -8   2  18        781.43        859.91        57.62 o
  -7   2  18        239.31        246.01        37.68 o
  -6   2  18        410.75        394.50        39.89 o
  -5   2  18          1.00         -4.43        13.30 o
  -4   2  18         19.45         28.81        17.73 o
  -3   2  18        187.63        199.20        24.38 o
  -2   2  18        257.95        288.15        21.30 o
  -1   2  18        451.23        428.72        23.86 o
  -7   3  18        519.24        540.77        46.54 o
  -6   3  18       1245.78       1185.70        68.70 o
  -5   3  18        691.39        698.12        53.19 o
  -4   3  18       1571.34       1666.63        77.57 o
  -3   3  18       1129.12       1122.86        45.45 o
  -2   3  18        808.74        816.71        39.18 o
  -5   4  18          7.11          8.87        15.51 o
  -4   4  18          0.37          8.79         9.39 o
                                                
