# Supplementary material for: A systematic structural study of halogen bonding versus hydrogen bonding within competitive supramolecular systems
Source: IUCrJ. 2015 Jul 30;2(Pt 5):498–510. doi: 10.1107/S2052252515010854 (PMC4547818; doi:10.1107/S2052252515010854)
Supplement: Supplementary file 18 [file m-02-00498-IF4CO13sup18.hkl]

#
# h,k,l, Fc-squared, Fo-squared, sigma(Fo-squared), status flag
#
data_IF4CO13
_shelx_title ' IF4CO13 in Pna2(1)'
_shelx_refln_list_code          4
_shelx_F_calc_maximum      287.55
_exptl_crystal_F_000       888.00
_reflns_d_resolution_high  0.6607

loop_
 _space_group_symop_operation_xyz
 'x, y, z'
 '-x, -y, z+1/2'
 'x+1/2, -y+1/2, z'
 '-x+1/2, y+1/2, z+1/2'

_cell_length_a    17.5616
_cell_length_b    14.8078
_cell_length_c     6.1199
_cell_angle_alpha  90.000
_cell_angle_beta   90.000
_cell_angle_gamma  90.000

_shelx_F_squared_multiplier     1.000

loop_
 _refln_index_h
 _refln_index_k
 _refln_index_l
 _refln_F_squared_calc
 _refln_F_squared_meas
 _refln_F_squared_sigma
 _refln_observed_status
  16   0  -5        785.62        708.05        76.25 o
  20   0  -5       2125.54       2934.78       175.20 o
  16   1  -5         41.57         19.09        23.42 o
  17   1  -5          6.78          6.92        23.60 o
  18   1  -5        211.42        213.14        37.21 o
  19   1  -5        137.60        150.13        33.21 o
  20   1  -5        161.53        104.54        35.59 o
  21   1  -5          3.44          9.57        39.94 o
  16   2  -5       1299.39       1444.69       148.42 o
  17   2  -5         37.93         48.41        23.91 o
  18   2  -5       1469.95       1748.88        86.00 o
  19   2  -5         96.78        122.15        41.30 o
  20   2  -5       1326.64       1534.14        84.06 o
  21   2  -5         10.12        -15.09        27.58 o
  15   3  -5         84.84         69.90        32.68 o
  16   3  -5         27.18         -3.63        30.86 o
  17   3  -5         46.91         35.40        34.49 o
  18   3  -5         33.26        -14.98        25.03 o
  19   3  -5         66.34         43.57        26.96 o
  20   3  -5        188.59         95.17        43.12 o
  21   3  -5         11.06        -29.50        29.50 o
  15   4  -5          6.35         -7.26        29.96 o
  16   4  -5       1655.46       1909.01       121.64 o
  17   4  -5         17.14         60.82        37.22 o
  18   4  -5       1292.96       1446.06       108.02 o
  19   4  -5         15.28         28.14        39.94 o
  20   4  -5       1376.91       1690.64        88.57 o
  15   5  -5         76.98        106.21        35.40 o
  16   5  -5         14.92         49.02        35.40 o
  17   5  -5        186.34        202.43        49.93 o
  18   5  -5         20.96         44.48        40.85 o
  19   5  -5         13.87        -32.68        36.31 o
  20   5  -5        249.69        251.45        60.82 o
  15   6  -5         53.34         36.31        33.59 o
  16   6  -5       1303.43       1424.27       108.02 o
  17   6  -5          3.51         10.89        36.31 o
  18   6  -5       1097.48       1391.59       104.39 o
  19   6  -5        105.53         68.99        43.57 o
  20   6  -5       1032.77       1327.14       113.47 o
  16   7  -5         12.17         19.06        40.85 o
  17   7  -5        102.19         54.47        39.94 o
  18   7  -5         26.45         37.22        43.57 o
  19   7  -5         18.19         -8.17        41.76 o
  16   8  -5       1071.89       1366.17       103.48 o
  17   8  -5         11.86        -16.34        40.85 o
  18   8  -5       1030.25       1230.01       107.12 o
  19   8  -5         42.54        -19.06        44.48 o
  16   9  -5         42.16         48.11        40.85 o
  17   9  -5        131.18        157.04        51.74 o
  18   9  -5         11.26        -37.22        44.48 o
   3  14  -5        365.91        337.69        58.10 o
   4  14  -5         99.83         65.36        45.39 o
   5  14  -5        286.57        258.71        54.47 o
   6  14  -5        178.27        226.03        56.28 o
   7  14  -5        106.97         56.28        44.48 o
   8  14  -5        371.02        386.70        68.08 o
   9  14  -5         63.26         19.06        48.11 o
  10  14  -5        168.09        136.16        54.47 o
  11  14  -5         13.55         14.52        49.93 o
   0  15  -5        452.09        429.37        66.27 o
   1  15  -5          7.61        -17.70        31.45 o
   2  15  -5        441.29        434.53        48.46 o
   3  15  -5         23.54        -44.48        44.48 o
   4  15  -5        699.62        594.58        78.97 o
   5  15  -5        160.43        139.79        50.83 o
   6  15  -5        385.11        356.75        66.27 o
   7  15  -5        111.27        118.92        50.83 o
   8  15  -5        254.74        235.11        59.91 o
   9  15  -5         73.53         -9.99        48.11 o
  10  15  -5        128.85        115.29        56.28 o
  11  15  -5         59.17         99.85        59.91 o
   1  16  -5        291.30        309.56        44.58 o
   2  16  -5         21.79         -1.36        32.83 o
   3  16  -5        370.65        383.90        59.46 o
   4  16  -5         54.64          9.84        34.94 o
   5  16  -5        182.47        143.43        53.56 o
   6  16  -5         34.83         22.69        48.11 o
   7  16  -5         61.89        156.13        53.56 o
   8  16  -5        204.97         95.31        56.28 o
   9  16  -5        213.45        229.66        68.08 o
  10  16  -5        130.65        159.77        63.54 o
   0  17  -5        118.54         83.51        57.19 o
   1  17  -5         31.18         87.08        38.45 o
   2  17  -5        248.35        203.58        51.29 o
   3  17  -5         58.68         30.02        37.16 o
   4  17  -5        120.76        109.34        39.38 o
   5  17  -5         13.34        -15.26        36.52 o
   6  17  -5        145.28         92.59        60.82 o
   7  17  -5         47.91         48.11        53.56 o
   1  18  -5        207.68        252.22        47.45 o
   2  18  -5         36.38         41.89        38.45 o
   3  18  -5        107.24        146.15        64.45 o
   8   0  -4       9018.18       9933.58       459.32 o
  10   0  -4       3570.31       4162.97       209.69 o
  12   0  -4        431.66        360.38        46.30 o
  14   0  -4         71.64         68.99        33.59 o
  16   0  -4        606.34        573.70        66.27 o
  18   0  -4         15.21        -29.05        31.77 o
  20   0  -4         67.75        -21.38        34.49 o
  22   0  -4        358.42        279.59        59.00 o
   7   1  -4        100.23        119.82        21.79 o
   9   1  -4         95.38         86.13        16.65 o
  10   1  -4       5486.09       6326.15       294.11 o
  11   1  -4         31.19         35.40        22.69 o
  12   1  -4       3879.13       4428.71       172.02 o
  13   1  -4         53.83         32.17        18.86 o
  14   1  -4       4671.88       5083.93       189.01 o
  15   1  -4        214.55        270.92        91.68 o
  16   1  -4       5287.75       6389.39       189.86 o
  17   1  -4         58.55         38.05        18.51 o
  18   1  -4       2166.95       2588.26        92.35 o
  19   1  -4         21.90          7.85        20.25 o
  20   1  -4       1241.69       1267.31        60.52 o
  21   1  -4         13.96         19.21        26.59 o
  22   1  -4        721.51        739.57        60.98 o
   7   2  -4         90.68         85.33        19.97 o
   8   2  -4       2323.16       2325.67       134.35 o
   9   2  -4        861.55        896.96        47.45 o
  10   2  -4       1660.87       1668.43        75.07 o
  11   2  -4        238.43        198.72        27.23 o
  12   2  -4       1112.69       1087.63        54.86 o
  13   2  -4         16.30         -8.17        16.36 o
  14   2  -4        908.97       1001.44        56.74 o
  15   2  -4        320.64        311.39        34.59 o
  16   2  -4          6.47        -20.21        20.21 o
  17   2  -4         26.81         27.34        22.44 o
  18   2  -4         54.65          1.96        24.21 o
  19   2  -4         18.47         -4.56        18.58 o
  20   2  -4         39.16        -20.70        20.70 o
  21   2  -4         60.53         54.15        32.68 o
  22   2  -4        177.27         90.41        32.02 o
   7   3  -4        102.65         58.10        19.06 o
   8   3  -4       3755.97       3985.96       192.44 o
   9   3  -4        669.37        674.22        39.09 o
  10   3  -4       4062.10       4331.26       234.65 o
  11   3  -4        273.88        264.17        27.69 o
  12   3  -4       3757.90       3814.24       150.50 o
  13   3  -4         25.03         25.16        17.94 o
  14   3  -4       4511.64       4804.50       182.57 o
  15   3  -4         50.75         61.11        33.59 o
  16   3  -4       3540.45       4130.19       162.67 o
  17   3  -4         17.57         13.93        21.44 o
  18   3  -4       2237.62       2704.77       120.29 o
  19   3  -4         49.56         14.07        35.86 o
  20   3  -4       1247.64       1230.37        76.54 o
  21   3  -4         10.68         28.22        28.14 o
  22   3  -4        926.89       1019.87        68.67 o
   7   4  -4        167.12        190.63        26.32 o
   8   4  -4       4966.97       5261.35       266.88 o
   9   4  -4       1537.88       1833.11        83.06 o
  10   4  -4        678.92        577.36        41.95 o
  11   4  -4        130.16         96.91        28.59 o
  12   4  -4       1540.98       1484.52        71.21 o
  13   4  -4        612.45        647.97        44.58 o
  14   4  -4        654.18        559.46        44.81 o
  15   4  -4         68.30         38.38        21.97 o
  16   4  -4         32.07         28.14        26.32 o
  17   4  -4         74.59         64.91        25.71 o
  18   4  -4          5.07        -23.76        23.76 o
  19   4  -4         14.21        -24.29        24.29 o
  20   4  -4        161.23        187.90        47.66 o
  21   4  -4         70.10         67.17        41.76 o
  22   4  -4        180.49        197.89        55.37 o
   7   5  -4        448.06        432.09        43.57 o
   8   5  -4       4643.93       5045.31       246.91 o
   9   5  -4        476.83        453.32        35.79 o
  10   5  -4       3258.76       3468.34       137.98 o
  11   5  -4         35.86         28.21        17.84 o
  12   5  -4       4421.34       4986.92       183.80 o
  13   5  -4         12.28         21.65        19.57 o
  14   5  -4       2931.95       3169.19       158.40 o
  15   5  -4         90.21         85.70        29.96 o
  16   5  -4       2196.12       2547.79       109.33 o
  17   5  -4          7.95          4.32        23.30 o
  18   5  -4       1552.25       1961.18        96.33 o
  19   5  -4         34.69        -12.74        25.06 o
  20   5  -4        721.19        807.35        61.64 o
  21   5  -4         20.73          5.45        39.03 o
   0   6  -4       5549.91       5717.05       377.63 o
   1   6  -4        160.70        126.23        22.36 o
   3   6  -4        897.56        991.05        54.47 o
   4   6  -4       6972.60       7570.69       377.63 o
   5   6  -4        377.94        380.53        39.49 o
   6   6  -4       3575.83       3797.76       122.15 o
   7   6  -4        191.56        173.57        22.08 o
   8   6  -4       4223.35       4827.45       235.11 o
   9   6  -4         44.45         88.96        26.32 o
  10   6  -4        991.66        987.64        70.80 o
  11   6  -4        665.62        689.89        62.64 o
  12   6  -4       1104.20       1172.91        60.73 o
  13   6  -4        143.17        125.11        25.30 o
  14   6  -4        450.57        436.85       103.48 o
  15   6  -4        194.90        159.86        28.22 o
  16   6  -4         67.80         54.72        25.94 o
  17   6  -4        188.94        199.60        59.91 o
  18   6  -4         34.87         -3.46        24.86 o
  19   6  -4        139.62        135.75        35.41 o
  20   6  -4         33.00         91.68        43.57 o
  21   6  -4         63.47         37.22        40.85 o
   1   7  -4       1035.30       1159.41        51.52 o
   2   7  -4        192.48        143.63        22.68 o
   3   7  -4        408.58        387.51        33.53 o
   4   7  -4       1878.34       1985.98        89.63 o
   5   7  -4        503.70        590.21        42.66 o
   6   7  -4       1062.40       1078.02        57.11 o
   7   7  -4        509.30        569.50        31.20 o
   8   7  -4       2152.54       2388.98        80.32 o
   9   7  -4        302.02        294.35        64.00 o
  10   7  -4       2653.77       2951.12       160.67 o
  11   7  -4         29.31          6.35        23.60 o
  12   7  -4       1953.12       2290.27       133.44 o
  13   7  -4         34.82         56.28        29.05 o
  14   7  -4       2418.52       2889.39       160.67 o
  15   7  -4         34.07          4.54        29.96 o
  16   7  -4       1820.95       1983.45       123.45 o
  17   7  -4         55.60         73.53        37.22 o
  18   7  -4       1548.55       2055.16       136.16 o
  19   7  -4         14.78        -21.79        36.31 o
  20   7  -4        657.22        707.14        83.51 o
  21   7  -4          6.64         12.71        41.76 o
   0   8  -4       7069.76       7375.52       501.08 o
   1   8  -4        605.39        578.82        37.21 o
   2   8  -4       6386.46       6896.22       346.76 o
   3   8  -4        327.31        290.58        33.59 o
   4   8  -4       2403.29       2640.97       113.15 o
   5   8  -4         77.74         95.67        21.97 o
   6   8  -4       4246.87       4445.49       186.41 o
   7   8  -4        715.13        849.83        96.22 o
   8   8  -4       2573.82       2623.54       118.16 o
   9   8  -4        145.52        127.54        19.67 o
  10   8  -4       1817.59       1978.54        92.01 o
  11   8  -4        221.89        196.98        38.13 o
  12   8  -4        260.60        241.46        42.66 o
  13   8  -4        421.77        631.80        65.36 o
  14   8  -4         57.81         93.50        36.31 o
  15   8  -4        348.09        310.45        53.56 o
  16   8  -4        144.05        101.67        38.13 o
  17   8  -4        264.23        275.96        54.47 o
  18   8  -4         22.56         19.97        38.13 o
  19   8  -4         91.32         66.27        41.76 o
  20   8  -4        203.25        147.96        51.74 o
   1   9  -4       1171.04       1370.03        85.37 o
   2   9  -4       1449.96       1542.28       125.27 o
   3   9  -4        235.22        170.77        36.31 o
   4   9  -4       1253.35       1209.13       111.65 o
   5   9  -4        492.01        482.02        71.71 o
   6   9  -4        526.74        428.46        70.80 o
   7   9  -4        783.66        745.27        88.05 o
   8   9  -4       1282.97       1185.41        96.68 o
   9   9  -4        329.92        289.52        35.55 o
  10   9  -4       1656.14       1675.72       146.15 o
  12   9  -4       1424.08       1704.77       106.21 o
  13   9  -4         40.38         32.68        31.77 o
  14   9  -4       1483.42       1787.37       117.10 o
  15   9  -4         57.02          9.08        33.59 o
  16   9  -4        971.65       1257.24        98.04 o
  17   9  -4        146.75        144.33        47.20 o
  18   9  -4        729.08        742.54        87.14 o
  19   9  -4         19.19        -17.25        39.03 o
  20   9  -4        789.47        861.46        97.13 o
   0  10  -4       1602.56       1594.05        82.59 o
   1  10  -4        238.87        187.37        25.61 o
   2  10  -4       1569.70       1647.33        83.30 o
   3  10  -4        236.26        216.18        84.88 o
   4  10  -4       4884.10       5180.83       208.66 o
   5  10  -4         27.50         29.96        24.29 o
   6  10  -4       2724.96       3023.35       134.11 o
   7  10  -4        218.98        180.23        44.48 o
   8  10  -4       1977.77       2158.29       107.27 o
   9  10  -4        612.99        735.28        69.90 o
  10  10  -4        976.34       1048.46        84.42 o
  15  10  -4        342.16        348.58        57.19 o
  16  10  -4         19.85        -18.16        33.59 o
  17  10  -4        163.26        180.64        49.93 o
  18  10  -4          4.32        -12.71        39.03 o
  19  10  -4         49.23          6.35        44.48 o
   1  11  -4        653.34        689.08        37.78 o
   2  11  -4        171.71         85.45        28.13 o
   3  11  -4        996.40       1058.46       104.39 o
   4  11  -4        480.71        400.39        42.96 o
   5  11  -4        781.27        751.14        57.22 o
   6  11  -4       1354.05       1325.06        78.82 o
   7  11  -4         19.26         -1.82        30.86 o
   8  11  -4        836.51        953.14        78.97 o
   9  11  -4         26.23          9.99        35.40 o
  10  11  -4        694.51        783.39        75.34 o
  11  11  -4        176.56        229.66        50.83 o
   0  12  -4       2670.60       2730.02       128.44 o
   1  12  -4         47.19        -14.97        18.23 o
   2  12  -4       1434.65       1436.87        82.98 o
   3  12  -4         79.14         50.88        27.65 o
   4  12  -4       1155.35       1054.81        91.68 o
   5  12  -4         41.05         19.06        33.59 o
   6  12  -4       1585.20       1643.04       119.82 o
   7  12  -4        661.71        599.12        69.90 o
   8  12  -4        769.60        665.39        70.80 o
   9  12  -4        566.98        524.68        68.99 o
  10  12  -4        916.25       1101.11        92.59 o
  11  12  -4        380.41        521.96        66.27 o
   1  13  -4        888.97        911.30        57.77 o
   2  13  -4         54.30          5.45        36.31 o
   3  13  -4        367.18        403.95        59.91 o
   4  13  -4        179.85        101.67        39.94 o
   5  13  -4         94.44         55.37        39.03 o
   6  13  -4        589.27        552.82        66.27 o
   7  13  -4        220.47        216.95        51.74 o
   8  13  -4        189.40         93.50        42.66 o
   9  13  -4        367.59        368.55        65.36 o
  10  13  -4        449.62        425.74        67.17 o
  11  13  -4         76.82         86.24        48.11 o
   0  14  -4        789.42        703.51        77.16 o
   1  14  -4          9.21        -24.93        24.93 o
   2  14  -4        917.43        969.54        62.26 o
   3  14  -4         24.98        -38.13        38.13 o
   4  14  -4       1167.70       1190.98        96.22 o
   5  14  -4         83.64         10.89        39.03 o
   6  14  -4        455.32        516.51        68.08 o
   7  14  -4         47.84         35.40        41.76 o
   8  14  -4        403.00        341.32        62.64 o
   9  14  -4        896.27        995.81        96.22 o
  10  14  -4        312.99        217.86        59.91 o
   1  15  -4        359.65        499.52        70.35 o
   2  15  -4          3.00        -28.24        28.24 o
   3  15  -4        204.05        165.21        49.93 o
   4  15  -4         68.79         52.65        39.03 o
   5  15  -4        350.91        510.16        69.90 o
   6  15  -4        101.92         59.91        46.30 o
   7  15  -4        316.00        364.92        62.64 o
   8  15  -4        164.86         85.33        48.11 o
   9  15  -4         29.86         79.88        49.02 o
  10  15  -4        393.61        417.57        75.34 o
  11  15  -4         62.06         50.83        51.74 o
  12  15  -4        562.92        539.21        82.61 o
   0  16  -4        760.57        683.54        80.79 o
   1  16  -4          9.46        -22.85        31.09 o
   2  16  -4        477.64        526.79        68.08 o
   3  16  -4        124.04        100.16        41.76 o
   4  16  -4        192.43        264.16        59.00 o
   5  16  -4         91.84        108.93        50.83 o
   6  16  -4        199.79        151.60        51.74 o
   7  16  -4        265.39        187.00        56.28 o
   8  16  -4        384.93        324.07        65.36 o
   9  16  -4        147.99        119.82        53.56 o
  10  16  -4        128.60        129.81        59.91 o
  11  16  -4         48.11        144.33        57.19 o
  12  16  -4         85.44         69.90        58.10 o
   1  17  -4        181.19        183.02        40.08 o
   2  17  -4         81.84         43.54        34.59 o
   3  17  -4        200.23        183.64        40.95 o
   4  17  -4         15.94         -4.54        47.20 o
   5  17  -4        147.40        120.73        52.65 o
   6  17  -4         29.70         38.13        48.11 o
   7  17  -4        258.49        269.60        66.27 o
   8  17  -4         77.00         39.03        47.20 o
   9  17  -4         54.74         65.36        53.56 o
  10  17  -4         60.32         44.48        57.19 o
   0  18  -4         38.08         -5.45        49.02 o
   1  18  -4          0.34         -3.78        36.26 o
   2  18  -4        412.79        429.79        54.55 o
   3  18  -4         11.55        -32.41        32.41 o
   4  18  -4        185.16        208.25        44.03 o
   5  18  -4        107.07        118.92        57.19 o
   6  18  -4         97.29         34.49        50.83 o
   7  18  -4         66.25         78.97        55.37 o
   1  19  -4         68.28         59.14        38.80 o
   2  19  -4         29.90          9.28        36.57 o
   3  19  -4        209.74        213.32        66.27 o
  16   0  -3       4148.38       4442.56       246.91 o
  18   0  -3       2649.00       3050.06       171.57 o
  20   0  -3       2459.05       2872.14       176.10 o
  22   0  -3        731.82        727.11        82.61 o
   1   1  -3        166.47        221.49        17.25 o
   6   1  -3      14508.79      15722.34       721.67 o
   7   1  -3        963.45       1032.12        63.54 o
   8   1  -3       1132.02        969.48        59.00 o
   9   1  -3        649.79        684.45        51.74 o
  10   1  -3       3585.19       3732.69       188.81 o
  11   1  -3       1421.54       1657.56        98.95 o
  12   1  -3       4195.67       4632.28       250.54 o
  13   1  -3         97.90         80.79        23.60 o
  14   1  -3        455.68        378.53        49.93 o
  15   1  -3         37.40         29.96        22.69 o
  16   1  -3        158.47         72.62        31.77 o
  17   1  -3          5.41        -14.94        16.93 o
  18   1  -3         21.18        -19.87        19.87 o
  19   1  -3         34.58         -1.03        17.12 o
  20   1  -3        223.52         84.73        26.28 o
  21   1  -3         14.09          9.07        18.60 o
  22   1  -3        275.05        222.16        37.85 o
  23   1  -3         41.94         48.78        29.51 o
   1   2  -3        835.64        983.77        42.31 o
   2   2  -3       1425.05       1882.05        73.88 o
   3   2  -3        400.87        466.59        32.68 o
   5   2  -3         64.81         55.92        10.27 o
   6   2  -3       5198.32       5517.65       195.41 o
   7   2  -3        204.85        223.34        20.15 o
   8   2  -3       3777.43       3743.01       144.38 o
   9   2  -3        681.02        653.87        36.90 o
  10   2  -3       5195.08       5439.56       194.46 o
  11   2  -3         84.99        113.48        18.61 o
  12   2  -3       6318.91       7195.40       241.97 o
  13   2  -3        338.15        283.78        29.20 o
  14   2  -3       4293.72       5061.37       178.72 o
  15   2  -3         60.39         69.58        37.67 o
  16   2  -3       4923.29       5856.27       214.98 o
  17   2  -3         12.84         -2.91        18.73 o
  18   2  -3       2527.81       2789.97       121.88 o
  19   2  -3         50.14         19.97        23.11 o
  20   2  -3       1711.67       1925.66        94.94 o
  21   2  -3         20.48         25.58        19.85 o
  22   2  -3       1271.91       1368.53        77.66 o
  23   2  -3         23.22          1.98        25.94 o
   0   3  -3      22377.41      26788.63       922.84 o
   1   3  -3       1651.52       1996.64        68.76 o
   2   3  -3      15896.51      18533.62       667.44 o
   5   3  -3        141.76        137.91        17.13 o
   6   3  -3      11468.10      11963.05       404.00 o
   7   3  -3        160.34        164.88        19.06 o
   8   3  -3       7106.88       7194.54       242.37 o
   9   3  -3        424.28        439.94        23.87 o
  10   3  -3       6182.50       6764.62       190.43 o
  11   3  -3         14.95         13.29        10.54 o
  12   3  -3        482.43        380.37        36.81 o
  13   3  -3        360.48        376.97        33.01 o
  14   3  -3        121.74        134.84        29.05 o
  15   3  -3        287.11        318.15        32.72 o
  16   3  -3         53.47         -5.62        19.87 o
  17   3  -3         17.14          0.25        18.08 o
  18   3  -3         44.18         -6.98        22.46 o
  19   3  -3        171.66        115.33        27.87 o
  20   3  -3        131.98         49.26        27.23 o
  21   3  -3         61.65         81.57        27.78 o
  22   3  -3        399.06        439.35        65.36 o
  23   3  -3          3.18        -12.12        25.20 o
   1   4  -3       1679.75       2056.07        98.04 o
   2   4  -3       3783.31       4199.36       160.67 o
   3   4  -3       1438.58       1584.65        70.63 o
   4   4  -3       3521.74       3957.80       126.93 o
   5   4  -3        640.51        690.57        34.00 o
   6   4  -3       3120.96       3053.46        96.23 o
   7   4  -3         98.19        111.64        15.37 o
   8   4  -3       3097.32       3044.93       113.59 o
   9   4  -3        381.04        294.46        21.39 o
  10   4  -3       7062.66       7293.86       210.53 o
  11   4  -3         87.95         85.84        13.80 o
  12   4  -3       6178.12       6766.47       188.37 o
  13   4  -3        278.43        269.26        23.24 o
  14   4  -3       2716.37       2746.80       107.18 o
  15   4  -3          6.58        -15.23        17.00 o
  16   4  -3       3298.05       3719.20       224.22 o
  17   4  -3        100.98        107.10        49.93 o
  18   4  -3       4206.83       4844.39       185.47 o
  19   4  -3         50.84         23.34        23.37 o
  20   4  -3       1387.65       1648.94       259.62 o
  21   4  -3         47.10         28.42        26.49 o
  22   4  -3        976.92       1209.13       103.48 o
  23   4  -3         49.49         34.49        40.85 o
   0   5  -3       9147.16      10645.26       665.39 o
   1   5  -3       1845.72       2330.09       111.02 o
   2   5  -3      10249.30      10425.79       376.65 o
   3   5  -3        749.37        806.57        85.78 o
   4   5  -3      10087.33      10394.39       325.59 o
   5   5  -3        248.09        256.42        19.36 o
   6   5  -3       5963.95       5978.62       204.75 o
   7   5  -3        752.26        835.41        35.08 o
   8   5  -3       5582.87       5890.45       169.31 o
   9   5  -3        486.94        547.52        27.07 o
  10   5  -3       3902.75       4085.86       118.10 o
  11   5  -3         58.45         34.37        12.28 o
  12   5  -3       1005.29       1041.88        43.34 o
  13   5  -3        289.92        320.26        26.28 o
  14   5  -3        312.98        264.47        52.07 o
  15   5  -3        211.54        246.58        34.52 o
  16   5  -3        151.53        107.63        41.63 o
  17   5  -3        127.26        103.96        26.87 o
  18   5  -3         32.44          2.48        23.72 o
  19   5  -3        355.72        379.80        41.31 o
  20   5  -3        183.35        130.91        33.59 o
  21   5  -3          9.12          4.16        26.22 o
  22   5  -3        281.36        137.98        49.02 o
   1   6  -3         25.75         21.16        14.43 o
   2   6  -3       1356.03       1477.38       109.38 o
   3   6  -3       1028.21       1105.65        88.96 o
   4   6  -3        528.50        436.63        51.74 o
   5   6  -3        715.58        876.33        81.70 o
   6   6  -3       5484.58       5787.85       285.04 o
   7   6  -3         77.61         67.81        11.87 o
   8   6  -3       3087.25       3214.97       150.06 o
   9   6  -3        477.63        516.64        33.05 o
  10   6  -3       2691.05       2654.27        85.42 o
  11   6  -3         92.98         89.85        15.65 o
  12   6  -3       4541.31       4930.73       145.70 o
  13   6  -3         43.94         41.45        26.89 o
  14   6  -3       3788.74       4339.98       131.16 o
  15   6  -3         28.40         24.17        16.13 o
  16   6  -3       2685.74       3043.03       102.42 o
  17   6  -3         47.82         13.12        17.71 o
  18   6  -3       1898.73       2122.27       103.25 o
  19   6  -3          5.78          0.29        24.64 o
  20   6  -3       1083.74       1163.50        72.96 o
  21   6  -3         36.68         41.76        37.22 o
  22   6  -3       1004.31       1387.05       110.75 o
   0   7  -3       8888.67       9841.89       618.18 o
   1   7  -3        125.61         89.13        18.66 o
   2   7  -3       9952.16      10443.19       335.70 o
   3   7  -3        447.08        400.75        33.59 o
   4   7  -3      13091.67      13940.90       524.08 o
   5   7  -3         92.89        109.90        31.87 o
   6   7  -3       5545.35       5784.18       173.86 o
   7   7  -3       1690.89       2015.62        59.33 o
   8   7  -3       3235.98       3485.02       119.85 o
   9   7  -3        431.04        436.81        44.89 o
  10   7  -3       1347.07       1240.33        59.01 o
  11   7  -3        432.74        442.96        34.87 o
  12   7  -3       1294.67       1339.91        62.22 o
  13   7  -3       1030.75       1111.15        57.12 o
  14   7  -3        150.99        128.77        20.23 o
  15   7  -3        205.46        176.26        23.36 o
  16   7  -3         45.68         36.57        18.61 o
  17   7  -3        178.49        209.05        26.64 o
  18   7  -3         23.80         15.55        31.21 o
  19   7  -3         62.92         67.00        28.30 o
  20   7  -3        105.40         55.03        28.54 o
  21   7  -3         45.37         68.99        41.76 o
  22   7  -3        121.67         78.97        47.20 o
   1   8  -3        974.60        973.06        53.69 o
   2   8  -3        341.56        303.08        26.59 o
   3   8  -3       4446.70       5074.90       204.12 o
   4   8  -3         59.33         39.80        13.23 o
   5   8  -3        583.12        619.43        30.48 o
   6   8  -3       1606.60       1603.04        58.37 o
   7   8  -3          4.77         -0.04        11.30 o
   8   8  -3       2335.15       2406.17        82.68 o
   9   8  -3        225.12        259.11        35.61 o
  10   8  -3       2285.57       2361.92        80.29 o
  11   8  -3         15.78          0.38        15.37 o
  12   8  -3       3234.38       3515.84       167.03 o
  13   8  -3         63.38         40.55        31.77 o
  14   8  -3       2071.12       2475.21       108.93 o
  15   8  -3          0.87         -3.44        18.29 o
  16   8  -3       1585.34       1754.65        80.46 o
  17   8  -3         14.87          0.34        23.08 o
  18   8  -3       1250.60       1533.27        76.61 o
  19   8  -3        128.31        144.04        35.86 o
  20   8  -3        850.96       1005.79        93.50 o
  21   8  -3         77.50        132.53        48.11 o
   0   9  -3       6726.92       6934.35       442.99 o
   1   9  -3        319.87        252.31        25.77 o
   2   9  -3       5225.52       5681.83       200.38 o
   3   9  -3         15.47         -9.70        20.42 o
   4   9  -3       4467.46       4710.63       199.53 o
   5   9  -3         59.52         40.64        14.73 o
   6   9  -3       2756.57       2791.74        89.28 o
   7   9  -3        447.79        473.95        39.22 o
   8   9  -3       1998.12       2130.46       115.53 o
   9   9  -3        238.42        258.55        25.01 o
  10   9  -3       2224.45       2290.57        76.77 o
  11   9  -3       1457.17       1514.74       120.73 o
  12   9  -3        669.10        665.03        62.64 o
  13   9  -3        424.04        477.34        40.44 o
  14   9  -3        257.43        286.39        32.94 o
  15   9  -3        210.22        182.60        29.80 o
  16   9  -3        114.49        114.11        28.56 o
  17   9  -3        412.88        456.17        44.23 o
  18   9  -3         65.21         54.83        27.27 o
  19   9  -3        147.63        123.36        32.41 o
  20   9  -3         24.69         27.71        30.89 o
  21   9  -3        118.94         28.14        43.57 o
   1  10  -3       1366.93       1629.30        70.27 o
   2  10  -3         21.70         12.95        20.21 o
   3  10  -3       1061.60       1217.93        68.66 o
   4  10  -3       1348.00       1471.87        74.58 o
   5  10  -3        168.66        145.89        20.21 o
   6  10  -3       2574.22       2663.84        90.93 o
   7  10  -3        206.28        208.18        29.60 o
   8  10  -3       2405.17       2508.12        90.21 o
   9  10  -3        486.16        626.55        37.95 o
  10  10  -3       1529.60       1619.81        67.06 o
  11  10  -3         81.87         56.12        21.15 o
  12  10  -3       1575.46       1626.70       107.12 o
  13  10  -3         14.63         -5.04        19.51 o
  14  10  -3       1538.01       1763.54        82.77 o
  15  10  -3        113.13         98.30        27.27 o
  16  10  -3       1241.68       1506.85       107.57 o
  17  10  -3         62.59         70.15        27.87 o
  18  10  -3        829.50        916.53        62.46 o
  19  10  -3         12.89         -1.08        28.56 o
  20  10  -3        517.25        708.19        60.66 o
  21  10  -3         90.89        126.18        52.65 o
   0  11  -3       3310.19       3331.39       150.49 o
   1  11  -3          3.10        -17.50        17.50 o
   2  11  -3       3093.39       3301.55       132.38 o
   3  11  -3        374.75        281.70        64.45 o
   4  11  -3       2959.41       2982.36       140.41 o
   5  11  -3       1081.69       1023.21        49.87 o
   6  11  -3       2124.01       2186.72        80.27 o
   7  11  -3        835.94        940.32        45.91 o
   8  11  -3        898.67        880.41        45.75 o
   9  11  -3        319.26        321.41        34.63 o
  10  11  -3       1769.22       1995.63       103.94 o
  11  11  -3        383.23        480.61        42.23 o
  12  11  -3        188.31        185.18        42.66 o
  13  11  -3        791.26        981.28        78.97 o
  14  11  -3        356.07        288.67        51.74 o
  15  11  -3        313.72        399.41        60.82 o
  16  11  -3         77.46         68.08        42.66 o
  17  11  -3        161.27        123.45        47.20 o
  18  11  -3        177.38        178.63        35.29 o
  19  11  -3        125.26        108.70        35.29 o
  20  11  -3          6.97        -24.51        44.48 o
  21  11  -3         59.64         48.11        52.65 o
   1  12  -3        446.16        434.58        36.84 o
   2  12  -3        789.37        697.15        46.62 o
   3  12  -3        222.73        177.07        32.30 o
   4  12  -3        104.53         52.88        26.59 o
   5  12  -3       1546.22       1835.15        71.73 o
   6  12  -3        183.41        142.12        28.98 o
   7  12  -3        510.59        574.31        56.28 o
   8  12  -3        767.15        840.36        52.17 o
   9  12  -3        123.13        123.25        29.80 o
  10  12  -3       1044.32       1099.95        64.39 o
  11  12  -3        247.08        300.45        37.05 o
  12  12  -3       1173.09       1297.18        98.04 o
  13  12  -3          0.84        -26.32        33.59 o
  14  12  -3        410.81        368.55        60.82 o
  15  12  -3         87.68         42.66        39.94 o
  16  12  -3        350.64        370.36        62.64 o
  17  12  -3         51.02         57.19        43.57 o
  18  12  -3        621.98        600.93        78.07 o
  19  12  -3         37.06         31.77        45.39 o
  20  12  -3        589.85        655.40        84.42 o
   0  13  -3       2402.37       2508.40       119.93 o
   1  13  -3        143.73         59.30        25.64 o
   2  13  -3       2004.10       2013.54       105.89 o
   3  13  -3        478.32        370.52        44.84 o
   4  13  -3       1336.44       1318.97        97.13 o
   5  13  -3        402.61        427.68        87.14 o
   6  13  -3       1598.02       1813.61        81.10 o
   7  13  -3         14.48         34.70        24.66 o
   8  13  -3        875.50        781.57        53.46 o
   9  13  -3        262.78        212.24        33.66 o
  10  13  -3        645.25        599.53        57.64 o
  11  13  -3        254.39        254.59       102.58 o
  12  13  -3         85.21         95.63        31.09 o
  13  13  -3        204.92        166.12        49.93 o
  14  13  -3         31.60         -5.45        38.13 o
  15  13  -3        155.07        308.64        59.91 o
  16  13  -3         33.34         17.25        44.48 o
  17  13  -3        225.00        175.20        57.19 o
  18  13  -3         13.43         38.13        48.11 o
  19  13  -3        301.21        236.02        61.73 o
   1  14  -3        679.55        766.11        54.88 o
   2  14  -3        155.51         65.36        40.85 o
   3  14  -3        465.99        504.71        63.54 o
   4  14  -3         70.41         27.23        37.22 o
   5  14  -3        938.50       1058.92        61.88 o
   6  14  -3        583.50        449.44        43.94 o
   7  14  -3        205.39        221.17        48.11 o
   8  14  -3        674.90        736.64        81.24 o
   9  14  -3         86.68         78.71        28.86 o
  10  14  -3        206.74        187.22        34.64 o
  11  14  -3         88.85         54.47        32.02 o
  12  14  -3        510.68        493.94        69.90 o
  13  14  -3         24.51        -35.40        39.03 o
  14  14  -3        500.77        745.27        79.88 o
  15  14  -3          3.47        -23.60        42.66 o
  16  14  -3        684.87        660.85        84.42 o
  17  14  -3         41.32         17.25        50.83 o
  18  14  -3        170.63         94.41        57.19 o
   0  15  -3        409.63        464.77        64.45 o
   1  15  -3         57.47          3.63        31.77 o
   2  15  -3        876.27        928.63        82.61 o
   3  15  -3         22.92         12.71        38.13 o
   4  15  -3        558.12        510.16        67.17 o
   5  15  -3        278.83        287.42        39.15 o
   6  15  -3        484.05        430.93        71.26 o
   7  15  -3        277.87        329.13        40.84 o
   8  15  -3        273.50        238.13        93.50 o
   9  15  -3        170.77        125.27        33.05 o
  10  15  -3        172.60        170.07        44.48 o
  11  15  -3        312.36        365.99        89.41 o
  12  15  -3        219.80        192.11        44.03 o
  13  15  -3        181.39        292.30        60.82 o
  14  15  -3        139.00         93.50        52.65 o
  15  15  -3        236.41        285.94        67.17 o
  16  15  -3          9.25         46.30        53.56 o
  17  15  -3        226.31        236.02        66.27 o
   1  16  -3        240.17        324.83        42.99 o
   2  16  -3        104.39         88.42        33.33 o
   3  16  -3        336.30        467.49        68.99 o
   4  16  -3         51.22         39.03        41.76 o
   5  16  -3        202.32        224.65        36.90 o
   6  16  -3        233.80        196.57        36.80 o
   7  16  -3        124.37        130.46        33.66 o
   8  16  -3        147.23        135.01        35.27 o
   9  16  -3         75.04         47.69        31.01 o
  10  16  -3        133.11        132.07        38.83 o
  11  16  -3        153.29        102.31        37.85 o
  12  16  -3        210.34        199.60        41.22 o
  13  16  -3          2.74         10.89        48.11 o
  14  16  -3        107.59        134.35        59.00 o
  15  16  -3         22.11         -8.17        47.20 o
  16  16  -3        341.04        300.47        70.80 o
   0  17  -3        471.79        395.78        66.27 o
   1  17  -3         19.77        -27.60        27.60 o
   2  17  -3        296.82        340.70        44.88 o
   3  17  -3         17.37        -29.05        43.57 o
   4  17  -3        415.72        467.49        70.80 o
   5  17  -3         33.98         12.25        31.43 o
   6  17  -3        404.41        482.74        50.24 o
   7  17  -3        110.60        137.10        41.76 o
   8  17  -3        226.19        240.59        42.23 o
   9  17  -3        181.38        205.20        40.76 o
  10  17  -3         95.57         75.69        37.35 o
  11  17  -3        485.96        499.80        57.60 o
  12  17  -3         35.18         19.22        36.06 o
  13  17  -3        101.92        100.76        56.28 o
  14  17  -3         25.87         62.64        58.10 o
  15  17  -3         71.60         74.44        59.91 o
   1  18  -3        380.35        500.83        67.17 o
   2  18  -3          2.40        -30.73        30.73 o
   3  18  -3        200.63        206.98        44.93 o
   4  18  -3         33.61         31.77        43.57 o
   5  18  -3        125.92        217.73        40.11 o
   6  18  -3         67.86         59.21        34.59 o
   7  18  -3        117.98        124.70        37.85 o
   8  18  -3         23.84         -8.97        35.86 o
   9  18  -3        103.64         58.35        36.90 o
  10  18  -3         96.77         86.04        40.73 o
  11  18  -3         39.45        -34.49        49.93 o
  12  18  -3         72.20         18.16        53.56 o
  13  18  -3          1.75         58.10        58.10 o
   0  19  -3        407.16        431.18        73.53 o
   1  19  -3         16.82         49.02        35.95 o
   2  19  -3         42.86          8.27        34.87 o
   3  19  -3         47.11         37.14        36.70 o
   4  19  -3         87.64         74.71        38.80 o
   5  19  -3         30.16         -9.08        34.02 o
   6  19  -3        152.34        136.76        39.14 o
   7  19  -3         87.41        114.83        39.80 o
   8  19  -3         49.25        109.84        54.47 o
   9  19  -3         20.75         -8.17        49.02 o
  10  19  -3         41.21          1.82        53.56 o
  11  19  -3         63.96         51.74        59.00 o
   1  20  -3        115.84        163.79        42.68 o
   4  20  -3          7.24        -28.14        49.93 o
   5  20  -3        203.66        334.96        68.08 o
   6  20  -3          3.31        -39.03        49.93 o
   7  20  -3         47.29         65.36        52.65 o
   8  20  -3         34.18         44.48        56.28 o
  10   0  -2      10359.39      10374.75       475.66 o
  12   0  -2        469.73        425.74        35.40 o
  18   0  -2         13.21        -27.23        27.23 o
  20   0  -2        538.39        413.94        61.73 o
  22   0  -2        164.18         32.70        29.84 o
  24   0  -2        759.27        825.15        90.78 o
   1   1  -2        993.78       1219.40        50.60 o
   2   1  -2       3059.19       4127.57       192.44 o
   3   1  -2       5025.40       6352.48       275.05 o
   4   1  -2      13043.36      16508.46       745.27 o
   5   1  -2        186.71        271.42        22.69 o
  10   1  -2       9187.99       9451.83       293.66 o
  11   1  -2        224.53        224.09        17.97 o
  12   1  -2       5606.15       5664.53       154.17 o
  13   1  -2        146.75        141.00        18.22 o
  14   1  -2       7228.54       7931.97       367.64 o
  15   1  -2        111.60         93.50        28.14 o
  16   1  -2       3820.32       3792.61       209.69 o
  17   1  -2         71.91         41.76        25.42 o
  18   1  -2       2958.52       3204.38       195.17 o
  19   1  -2         31.63         25.09        20.21 o
  20   1  -2       2966.71       3359.23       141.34 o
  21   1  -2         39.73         31.67        18.24 o
  22   1  -2       1342.08       1368.13        64.12 o
  23   1  -2         33.95         18.11        24.71 o
  24   1  -2        804.85       1084.02       135.26 o
   0   2  -2      31407.27      37202.25      1059.31 o
   1   2  -2        416.50        609.66        18.01 o
   2   2  -2      26178.53      29407.67      1312.62 o
   3   2  -2       2587.72       3139.93       147.96 o
   4   2  -2      24909.34      27748.17      1081.14 o
   5   2  -2       2277.34       2557.15       134.35 o
   6   2  -2      14412.63      15087.27       506.37 o
   7   2  -2       1208.38       1520.81        60.33 o
   8   2  -2      10941.42      11231.31       386.68 o
   9   2  -2        326.82        282.31        31.77 o
  10   2  -2       2953.51       2554.13        75.68 o
  11   2  -2         12.20         10.54         8.13 o
  12   2  -2       3574.99       3710.91       188.81 o
  13   2  -2        105.72         86.24        25.42 o
  14   2  -2        598.92        512.65        75.80 o
  15   2  -2        383.34        423.43        35.62 o
  16   2  -2          5.94         -5.39        16.28 o
  17   2  -2        205.52        239.65        30.79 o
  18   2  -2        541.99        565.72        46.30 o
  19   2  -2         16.30         31.08        21.50 o
  20   2  -2        264.94        191.59        57.19 o
  21   2  -2         41.72         47.54        24.29 o
  22   2  -2        194.37         98.89        36.31 o
  23   2  -2          8.66          5.64        31.77 o
  24   2  -2        502.48        506.05        68.54 o
   1   3  -2         85.56         82.27        12.84 o
   2   3  -2       1307.39       1402.48        93.50 o
   3   3  -2         13.63         -0.91         9.08 o
   4   3  -2       2344.35       2444.59       141.61 o
   5   3  -2       6029.92       6319.80       321.35 o
   6   3  -2       2833.80       2513.36        90.78 o
   7   3  -2        336.77        308.31        21.53 o
   8   3  -2       9247.85       9161.09       262.89 o
   9   3  -2         67.30         54.64         9.75 o
  10   3  -2       4593.24       4420.28       109.52 o
  11   3  -2        177.69        207.34        17.45 o
  12   3  -2       6438.15       6598.77       189.08 o
  13   3  -2        783.70        868.73        37.85 o
  14   3  -2       8024.33       8363.20       306.44 o
  15   3  -2        145.78        108.83        34.49 o
  16   3  -2       3346.79       3375.00       133.78 o
  17   3  -2        418.80        445.04        39.44 o
  18   3  -2       2527.38       2700.69       114.88 o
  19   3  -2        139.76        166.56        28.56 o
  20   3  -2       2415.68       2771.36       122.27 o
  21   3  -2          1.82         11.80        23.11 o
  22   3  -2       1251.36       1453.77        82.39 o
  23   3  -2         17.08         24.51        36.31 o
  24   3  -2        854.32        914.18        65.47 o
   0   4  -2      21195.11      23886.70      1454.23 o
   1   4  -2       1714.49       1934.89        94.36 o
   2   4  -2      22817.91      23455.52      1476.01 o
   3   4  -2       1377.61       1692.06       118.92 o
   5   4  -2        292.00        307.75        16.91 o
   6   4  -2       7510.23       7222.38       200.34 o
   7   4  -2        978.39       1004.36        36.38 o
   8   4  -2       9733.68       9396.73       257.65 o
   9   4  -2         70.13         74.91         8.99 o
  10   4  -2       3243.98       3084.84        94.45 o
  11   4  -2        852.89        908.75        36.92 o
  12   4  -2        901.08        830.14        58.30 o
  13   4  -2        120.86         90.81        14.81 o
  14   4  -2       1519.31       1477.32        61.53 o
  15   4  -2        368.31        353.64        27.04 o
  16   4  -2         12.63        -16.72        18.22 o
  17   4  -2          3.37         -3.07        17.64 o
  18   4  -2        130.25         94.39        25.35 o
  19   4  -2         45.82         35.75        21.80 o
  20   4  -2         88.27         54.10        35.40 o
  21   4  -2         65.18         51.34        44.03 o
  22   4  -2        424.56        378.26        45.36 o
  23   4  -2         42.89         47.20        38.13 o
  24   4  -2        243.48        203.34        54.47 o
   1   5  -2       2669.34       3121.80       143.78 o
   2   5  -2        936.14        990.29        52.62 o
   3   5  -2       1324.94       1516.62        73.06 o
   4   5  -2        675.09        587.51        30.15 o
   5   5  -2       1202.68       1410.86        56.47 o
   6   5  -2       9233.35       8947.55       300.71 o
   7   5  -2       1175.71       1214.91        35.62 o
   8   5  -2       6368.39       6378.40       155.12 o
   9   5  -2        187.02        195.51        17.30 o
  10   5  -2       6804.06       7001.87       193.77 o
  11   5  -2        165.01        140.40        16.05 o
  12   5  -2       5417.41       5473.40       155.89 o
  13   5  -2         19.73          8.15        11.60 o
  14   5  -2       6112.70       6389.36       197.78 o
  15   5  -2        239.45        244.80        23.05 o
  16   5  -2       3879.90       4239.54       130.57 o
  17   5  -2         12.66         -0.45        17.22 o
  18   5  -2       2537.05       2717.65       120.25 o
  19   5  -2         56.71         18.79        23.08 o
  20   5  -2       1256.26       1290.94        74.33 o
  21   5  -2        150.58        108.48        30.17 o
  22   5  -2       1347.48       1545.00       117.10 o
  23   5  -2         67.06         23.60        39.03 o
   0   6  -2      15094.01      16077.27       973.11 o
   1   6  -2        405.59        414.40        34.66 o
   2   6  -2      13419.67      13540.82       456.35 o
   3   6  -2        584.72        655.45        37.70 o
   4   6  -2      10501.68      10281.22       587.77 o
   5   6  -2       1954.87       2057.20        77.97 o
   6   6  -2       8155.56       7733.01       260.59 o
   7   6  -2        172.27        160.80        14.38 o
   8   6  -2       5822.23       5712.32       163.11 o
   9   6  -2       1492.20       1651.30        57.05 o
  10   6  -2       2375.92       2425.81        75.70 o
  11   6  -2        953.72        985.86        39.65 o
  12   6  -2       1648.27       1631.41        58.08 o
  13   6  -2        697.81        658.64        34.19 o
  14   6  -2        517.35        417.80        38.67 o
  15   6  -2        118.45         73.93        23.20 o
  16   6  -2         58.58          9.86        20.36 o
  17   6  -2        248.26        217.74        24.92 o
  18   6  -2          1.75        -17.76        17.76 o
  19   6  -2         48.63         28.87        24.16 o
  20   6  -2        135.88         84.54        28.86 o
  21   6  -2         51.97         66.16        29.51 o
  22   6  -2        144.97         92.59        44.48 o
  23   6  -2         44.62        -14.52        38.13 o
   1   7  -2       1297.47       1661.84        79.27 o
   2   7  -2        450.40        409.29        26.55 o
   3   7  -2       1667.71       1537.24        78.73 o
   4   7  -2        431.45        414.28        31.84 o
   5   7  -2        624.07        689.83        32.86 o
   6   7  -2       3677.07       3570.93       130.48 o
   7   7  -2       1015.66       1077.78        39.99 o
   8   7  -2       1805.24       1671.23        68.05 o
   9   7  -2        111.98        111.09        14.55 o
  10   7  -2       3540.08       3611.58       127.71 o
  11   7  -2         54.17         43.23        36.76 o
  12   7  -2       3531.77       3695.13       137.66 o
  13   7  -2        437.54        477.34        39.76 o
  14   7  -2       2225.09       2419.61        81.69 o
  15   7  -2         17.97         -0.41        15.00 o
  16   7  -2       3543.72       3864.06       122.96 o
  17   7  -2         80.18         43.86        18.34 o
  18   7  -2       1953.66       2390.68        87.85 o
  19   7  -2          4.67         17.85        19.86 o
  20   7  -2       1371.40       1627.94        87.23 o
  21   7  -2         94.60         55.59        31.77 o
  22   7  -2       1002.32       1063.89        99.85 o
  23   7  -2        120.09        173.38        49.02 o
   0   8  -2      23426.97      25192.05      1469.66 o
   1   8  -2         90.30         67.54        20.79 o
   2   8  -2       8850.46       9089.60       299.78 o
   3   8  -2        238.93        208.36        26.22 o
   4   8  -2       6218.62       5993.74       235.12 o
   5   8  -2        547.85        547.52        34.27 o
   6   8  -2       4147.75       3758.26       123.41 o
   7   8  -2       1526.77       1576.13        67.02 o
   8   8  -2       9184.62       9559.63       272.78 o
   9   8  -2        347.77        355.73        24.37 o
  10   8  -2        886.54        804.59        36.44 o
  11   8  -2        473.32        412.09        33.69 o
  12   8  -2        636.41        554.12        37.21 o
  13   8  -2        150.35        115.60        21.97 o
  14   8  -2        132.52         84.04        39.94 o
  15   8  -2        502.63        475.51        55.83 o
  16   8  -2        106.50         21.41        20.85 o
  17   8  -2        399.07        430.77        46.30 o
  18   8  -2         17.95         -4.64        23.08 o
  19   8  -2         43.32          2.86        24.81 o
  20   8  -2        138.25         78.40        31.73 o
  21   8  -2         72.62         53.56        42.66 o
  22   8  -2        185.08        141.61        49.02 o
   1   9  -2       2131.01       2143.20        94.36 o
   2   9  -2        199.01        191.21        22.14 o
   3   9  -2        770.61        869.50        50.37 o
   4   9  -2       1874.74       1734.37        85.93 o
   5   9  -2        384.34        363.12        32.72 o
   6   9  -2        545.92        495.44        30.25 o
   7   9  -2       3267.45       3655.23       118.83 o
   8   9  -2       1459.37       1304.75        53.08 o
   9   9  -2        303.06        232.08        27.51 o
  10   9  -2       5441.73       5774.38       237.10 o
  11   9  -2         51.48         31.57        17.30 o
  12   9  -2       2712.17       2869.16       113.56 o
  13   9  -2        222.90        217.24        42.21 o
  14   9  -2       2262.14       2401.00       105.24 o
  15   9  -2        200.65        205.69        36.76 o
  16   9  -2       1644.03       1927.27        87.27 o
  17   9  -2          6.44          5.32        22.44 o
  18   9  -2       1452.57       1637.99       148.42 o
  19   9  -2        314.78        324.35        41.07 o
  20   9  -2       1224.17       1409.50        78.95 o
  21   9  -2         94.92        106.56        34.30 o
  22   9  -2        518.46        580.96        75.34 o
   0  10  -2       5342.96       5783.31       392.15 o
   1  10  -2        270.55        214.00        25.17 o
   2  10  -2       4918.84       4891.33       174.99 o
   3  10  -2        337.30        319.58        35.86 o
   4  10  -2       3527.64       3568.33       158.13 o
   5  10  -2        180.44        114.20        25.58 o
   6  10  -2       6281.76       6442.71       206.21 o
   7  10  -2        530.32        532.93        33.15 o
   8  10  -2        349.69        275.92        25.99 o
   9  10  -2        815.07        752.52        41.52 o
  10  10  -2       1140.79       1162.99        59.95 o
  11  10  -2        322.32        370.23        40.40 o
  12  10  -2        980.26        951.33        73.53 o
  13  10  -2        499.42        525.04        41.71 o
  14  10  -2        388.87        330.20        34.87 o
  15  10  -2        369.42        300.85        35.59 o
  16  10  -2         27.46         10.59        23.91 o
  17  10  -2        363.38        387.49        43.12 o
  18  10  -2          9.95        -17.41        24.41 o
  19  10  -2        129.70         83.19        29.80 o
  20  10  -2         34.43         14.07        29.53 o
  21  10  -2         66.76         55.73        30.44 o
  22  10  -2         14.70         26.32        47.20 o
   1  11  -2        470.41        439.06        35.91 o
   2  11  -2        728.11        649.38        40.99 o
   3  11  -2       1233.99       1379.82        74.13 o
   4  11  -2        829.34        681.94        92.59 o
   5  11  -2        893.47        902.66        57.80 o
   6  11  -2        571.21        441.31        31.86 o
   7  11  -2        579.33        637.00        79.54 o
   8  11  -2       1869.75       1865.10        70.29 o
   9  11  -2         12.87         11.10        16.79 o
  10  11  -2       1372.69       1461.52        61.43 o
  11  11  -2         58.41         63.78        24.29 o
  12  11  -2       1087.02        936.80        80.79 o
  13  11  -2        212.02        144.33        43.57 o
  14  11  -2       2727.45       3296.06       184.27 o
  15  11  -2         62.60         42.66        37.22 o
  16  11  -2       1032.45       1205.50        95.31 o
  17  11  -2        136.71        111.89        31.01 o
  18  11  -2        886.50        986.36        64.51 o
  19  11  -2        142.49        116.19        33.38 o
  20  11  -2        482.36        510.36        80.34 o
  21  11  -2          3.17        -35.40        41.76 o
  22  11  -2        194.94        123.45        58.10 o
   0  12  -2       4992.47       5223.23       354.93 o
   1  12  -2        560.81        503.47        47.11 o
   2  12  -2       4118.37       4068.83       152.14 o
   3  12  -2        460.11        368.76        53.56 o
   4  12  -2       2541.82       2444.12       166.57 o
   5  12  -2        422.50        421.82        41.43 o
   6  12  -2       1701.56       1727.67        68.98 o
   7  12  -2        124.71        139.05        22.50 o
   8  12  -2       1292.35       1313.10        58.35 o
   9  12  -2       1096.79       1176.68        64.51 o
  10  12  -2        493.71        431.41        41.59 o
  11  12  -2        233.56        264.77        36.57 o
  12  12  -2        339.94        317.53        46.75 o
  13  12  -2        673.01        742.54        73.53 o
  14  12  -2         64.98         59.00        39.94 o
  15  12  -2        683.15        750.71        77.16 o
  16  12  -2         39.72        -12.71        39.94 o
  17  12  -2        240.53        294.11        62.64 o
  18  12  -2          2.48         -9.99        41.76 o
  19  12  -2         87.66         60.82        46.30 o
  20  12  -2         26.47          3.63        45.39 o
  21  12  -2         66.69          8.17        47.20 o
   1  13  -2       2705.71       2986.77       139.56 o
   2  13  -2        205.49        177.92        43.57 o
   3  13  -2        289.33        282.02        37.05 o
   4  13  -2        652.70        629.27       120.28 o
   5  13  -2        629.61        732.40        63.09 o
   6  13  -2        255.03        201.03        27.29 o
   7  13  -2        436.75        383.07        58.55 o
   8  13  -2        676.02        531.76        49.93 o
   9  13  -2        426.96        401.55        40.66 o
  10  13  -2        548.73        597.57        82.61 o
  11  13  -2         11.01         24.36        25.35 o
  12  13  -2        572.76        678.03        51.60 o
  13  13  -2        173.57         90.78        42.66 o
  14  13  -2        730.54        814.26        86.24 o
  15  13  -2         44.19         76.25        43.57 o
  16  13  -2        770.00        709.87        85.33 o
  17  13  -2          0.64        -30.86        40.85 o
  18  13  -2        451.57        521.05        79.88 o
  19  13  -2         32.41         29.05        49.02 o
  20  13  -2        352.78        429.37        77.16 o
   0  14  -2        273.06        204.58        42.66 o
   1  14  -2         28.95          1.93        25.65 o
   2  14  -2       1818.87       2135.95       134.35 o
   3  14  -2        163.20        117.10        40.85 o
   4  14  -2       1547.69       1690.24       119.82 o
   5  14  -2         23.22          5.45        33.59 o
   6  14  -2       1130.99       1111.23        64.15 o
   7  14  -2        283.99        268.60        36.44 o
   8  14  -2        442.99        370.15        41.37 o
   9  14  -2        127.95        138.82        31.01 o
  10  14  -2        173.51        187.80        43.12 o
  11  14  -2        339.21        404.10        48.56 o
  12  14  -2        540.06        480.48        49.37 o
  13  14  -2        394.08        357.66        64.45 o
  14  14  -2         71.96         20.88        45.39 o
  15  14  -2        424.01        549.19        78.07 o
  16  14  -2          2.02         35.40        44.48 o
  17  14  -2         75.10          3.63        48.11 o
  18  14  -2         15.15          6.35        51.74 o
  19  14  -2        204.81        167.03        63.54 o
   1  15  -2        487.69        540.11        65.36 o
   2  15  -2         84.70         22.69        37.22 o
   3  15  -2        623.11        797.92        77.16 o
   4  15  -2        112.80         70.80        39.94 o
   5  15  -2        429.14        530.13        64.45 o
   6  15  -2        391.78        299.91        37.85 o
   7  15  -2        157.80        197.61        34.00 o
   8  15  -2        313.87        253.16        37.45 o
   9  15  -2        151.25         81.40        48.11 o
  10  15  -2        365.85        299.20        42.66 o
  11  15  -2         25.08        -11.83        30.63 o
  12  15  -2        642.79        725.69        94.86 o
  13  15  -2          4.20         68.99        49.93 o
  14  15  -2        278.26        226.94        57.19 o
  15  15  -2         42.15        108.93        53.56 o
  16  15  -2        225.57        137.98        59.00 o
  17  15  -2         51.84         36.31        55.37 o
  18  15  -2        302.04        225.12        66.27 o
   0  16  -2        501.50        516.51        70.80 o
   1  16  -2         97.44         19.72        33.13 o
   2  16  -2        951.92        985.82        87.14 o
   3  16  -2         57.57         58.10        44.48 o
   4  16  -2        305.84        298.65        58.10 o
   5  16  -2        145.21        114.38        44.48 o
   6  16  -2        284.85        265.61        39.47 o
   7  16  -2        272.29        296.99        42.04 o
   8  16  -2        627.20        642.52        52.81 o
   9  16  -2        113.11        100.45        33.86 o
  10  16  -2        258.42        205.78        39.38 o
  11  16  -2        293.24        202.76        41.86 o
  12  16  -2         32.08        -12.27        32.03 o
  13  16  -2        283.77        362.46       122.55 o
  14  16  -2         48.55        -13.62        46.30 o
  15  16  -2        308.69        395.78        74.44 o
  16  16  -2         16.81        -25.42        47.20 o
  17  16  -2        117.65        158.86        62.64 o
   1  17  -2        363.91        516.18        50.38 o
   2  17  -2         18.95          6.35        39.03 o
   3  17  -2        313.01        452.06        68.99 o
   4  17  -2         29.15          5.45        41.76 o
   5  17  -2        136.73        108.02        47.20 o
   6  17  -2         39.90         21.87        30.79 o
   7  17  -2        277.16        277.77        42.68 o
   8  17  -2         83.50         90.31        34.12 o
   9  17  -2         97.30         76.01        33.30 o
  10  17  -2        241.79        227.69        46.30 o
  11  17  -2          0.95        -17.08        34.77 o
  12  17  -2        153.93        104.09        42.01 o
  13  17  -2         11.14         -0.45        36.57 o
  14  17  -2         92.99         64.45        54.47 o
  15  17  -2         51.65         23.60        57.19 o
  16  17  -2        102.12         80.79        58.10 o
   0  18  -2        480.28        544.65        72.62 o
   1  18  -2         37.38         -7.84        30.48 o
   2  18  -2        159.67        184.70        64.90 o
   3  18  -2         29.99         52.65        45.39 o
   4  18  -2        499.68        506.53        74.44 o
   5  18  -2         12.33         49.93        45.39 o
   6  18  -2        116.23        129.32        54.47 o
   7  18  -2        154.74        167.30        38.37 o
   8  18  -2         96.26         78.45        34.94 o
   9  18  -2         37.71         20.14        32.37 o
  10  18  -2        141.55        112.85        40.02 o
  11  18  -2        134.82        187.90        46.45 o
  12  18  -2         79.63         66.21        40.76 o
  13  18  -2        148.94        241.46        66.27 o
  14  18  -2         13.85         46.30        58.10 o
   1  19  -2        228.42        256.28        53.10 o
   2  19  -2          9.14        -30.62        31.92 o
   3  19  -2        311.82        427.54        61.27 o
   4  19  -2         36.15         22.69        46.30 o
   5  19  -2        136.82        158.86        58.10 o
   6  19  -2        167.98        206.68        40.76 o
   7  19  -2         86.69        150.99        41.07 o
   8  19  -2         80.26         71.59        36.80 o
   9  19  -2         74.90         97.36        36.90 o
  10  19  -2         28.94         18.16        49.02 o
  11  19  -2          1.60        -11.80        53.56 o
  12  19  -2         43.97        -17.25        55.37 o
   0  20  -2         13.23        -33.59        43.57 o
   1  20  -2         42.41         38.17        49.93 o
   2  20  -2         68.09         42.58        36.16 o
   3  20  -2          9.00         -3.93        33.95 o
   4  20  -2        157.27        194.83        46.75 o
   5  20  -2         65.56         91.48        36.90 o
   6  20  -2         43.65         57.52        35.93 o
   7  20  -2         55.01         98.95        55.37 o
   8  20  -2         35.61         22.69        49.93 o
   9  20  -2         85.63        118.01        59.91 o
  10  20  -2        106.18        120.73        59.91 o
   5  21  -2         26.50         22.69        52.65 o
   6  21  -2         14.99         39.03        53.56 o
   7  21  -2         81.18        137.98        59.00 o
   2   0  -1       1309.91       1745.62        85.33 o
   4   0  -1      64059.07      86610.84      3670.06 o
   6   0  -1       2152.50       2191.32       112.56 o
  10   0  -1       9637.23       9433.40       423.92 o
  12   0  -1       5441.54       5091.60       247.82 o
  14   0  -1       8787.79       9231.88       433.00 o
  16   0  -1       5738.54       6121.00       295.02 o
  18   0  -1       4802.43       5194.54       188.10 o
  20   0  -1       2766.16       3149.54       123.48 o
  22   0  -1        970.49        969.67        50.52 o
  24   0  -1        968.74        925.91        97.13 o
   0   1  -1       4121.31       5117.02       295.02 o
   1   1  -1        916.68       1176.26        25.31 o
   2   1  -1      22346.12      25899.04       862.02 o
   3   1  -1       4074.28       5235.03       226.03 o
   4   1  -1      81412.81      90775.62      3834.36 o
   5   1  -1       1739.97       2066.96        93.50 o
   6   1  -1      25184.78      27377.93      1141.05 o
   9   1  -1        327.62        308.95        18.93 o
  10   1  -1       6794.10       6796.62       222.73 o
  11   1  -1        442.31        409.37        23.75 o
  12   1  -1       1894.34       1716.57        77.16 o
  13   1  -1         23.45         20.09         9.22 o
  14   1  -1        205.81        206.95        25.24 o
  15   1  -1         72.39         74.28        13.18 o
  16   1  -1         69.23         33.04        17.42 o
  17   1  -1        238.22        266.67        28.94 o
  18   1  -1         58.77         37.09        16.87 o
  19   1  -1        301.12        302.74        26.42 o
  20   1  -1        198.09        191.55        25.42 o
  21   1  -1        104.99         89.94        15.81 o
  22   1  -1        359.13        279.43        28.52 o
  23   1  -1          5.41          0.25        19.90 o
  24   1  -1        433.88        320.46        48.56 o
  25   1  -1         16.01         25.70        29.20 o
   1   2  -1       2290.64       2528.91        56.14 o
   2   2  -1        408.60        398.38        18.86 o
   3   2  -1       4229.11       4479.78       238.74 o
   5   2  -1       1678.59       1752.82        62.29 o
   6   2  -1      14825.09      13070.95       447.24 o
   7   2  -1       1316.21       1365.37        52.62 o
   8   2  -1      12558.34      12222.03       571.89 o
   9   2  -1        146.25        132.46        11.30 o
  10   2  -1       5157.06       4599.89       115.85 o
  11   2  -1       1102.84       1170.23        35.09 o
  12   2  -1       5688.97       5285.91       126.53 o
  13   2  -1         28.83         23.23         9.47 o
  14   2  -1      10220.28      10640.22       281.39 o
  15   2  -1        314.61        375.41        21.88 o
  16   2  -1       6696.39       7250.98       180.49 o
  17   2  -1        247.93        269.36        21.42 o
  18   2  -1       4079.19       4309.23       115.33 o
  19   2  -1         14.83         24.39        15.65 o
  20   2  -1       1942.52       2018.73        76.17 o
  21   2  -1         60.82         34.87        18.76 o
  22   2  -1        825.93        796.42        40.08 o
  23   2  -1         46.75         44.89        21.07 o
  24   2  -1        928.65        980.78        68.68 o
  25   2  -1         40.19         41.25        31.77 o
   0   3  -1      26443.89      27392.45      1690.24 o
   1   3  -1       1962.10       1945.35        54.67 o
   2   3  -1      35753.93      34759.66      1137.46 o
   3   3  -1        225.98        174.97        14.07 o
   4   3  -1      20259.36      18524.58       941.34 o
   5   3  -1        663.30        671.74        42.66 o
   6   3  -1      12598.69      10120.00       452.82 o
   7   3  -1         97.14         74.56         7.69 o
   8   3  -1       9893.48       8958.04       245.92 o
   9   3  -1       1397.88       1372.18        44.88 o
  10   3  -1       4142.25       3625.16        94.51 o
  11   3  -1        273.01        269.95        19.65 o
  12   3  -1       2355.65       2244.20        62.56 o
  13   3  -1        429.21        388.99        23.98 o
  14   3  -1        514.61        415.25        23.38 o
  15   3  -1        276.16        238.60        21.60 o
  16   3  -1        253.98        244.88        23.02 o
  17   3  -1         95.29         75.63        17.28 o
  18   3  -1        297.61        285.20        26.89 o
  19   3  -1         25.95         15.89        15.74 o
  20   3  -1        454.06        441.79        33.24 o
  21   3  -1        138.45        140.79        23.33 o
  22   3  -1        688.01        603.18        53.23 o
  23   3  -1         31.23         18.11        26.29 o
  24   3  -1        445.24        397.73       114.83 o
  25   3  -1         33.99         37.22        42.66 o
   1   4  -1       2014.85       2096.58        96.92 o
   2   4  -1       5190.78       5289.84       233.64 o
   3   4  -1       1655.46       1439.70        70.80 o
   5   4  -1        223.79        147.96        19.97 o
   6   4  -1       1578.79       1313.22        41.01 o
   7   4  -1        318.98        315.29        17.15 o
   8   4  -1       5583.95       5235.05       111.67 o
   9   4  -1        624.67        617.00        17.51 o
  10   4  -1      11726.31      10660.60       203.89 o
  11   4  -1       1018.53       1011.78        29.49 o
  12   4  -1      10627.97      10174.95       213.40 o
  13   4  -1         81.52         60.07         9.50 o
  14   4  -1       3881.46       3741.46        96.88 o
  15   4  -1        469.64        546.89        26.32 o
  16   4  -1       3891.99       4168.21       107.89 o
  17   4  -1        278.16        344.37        40.57 o
  18   4  -1       4573.55       4973.61       155.37 o
  19   4  -1         34.93         50.22        17.76 o
  20   4  -1       2139.93       2393.52        84.17 o
  21   4  -1         71.46         43.81        19.62 o
  22   4  -1        651.17        657.18        54.17 o
  23   4  -1         77.84        120.73        45.39 o
  24   4  -1        626.24        511.97        77.16 o
   0   5  -1      17632.11      15890.27       993.99 o
   1   5  -1        765.94        704.24        43.63 o
   2   5  -1      31216.10      30725.28      1291.14 o
   3   5  -1        785.63        810.63        66.27 o
   4   5  -1      16851.64      15912.06       737.10 o
   5   5  -1        460.39        450.39        16.34 o
   6   5  -1      13366.51      12792.52       326.10 o
   7   5  -1       1836.04       1861.90        96.56 o
   8   5  -1      10118.03       9188.57       225.88 o
   9   5  -1        811.83        755.86        20.82 o
  10   5  -1       2154.83       1821.13        46.94 o
  11   5  -1       1562.43       1646.94        42.69 o
  12   5  -1       1832.11       1708.88        44.19 o
  13   5  -1        131.46        100.45        11.22 o
  14   5  -1        597.07        489.01        28.88 o
  15   5  -1         63.78         45.72        12.41 o
  16   5  -1        118.65         62.86        15.28 o
  17   5  -1        332.97        335.65        29.87 o
  18   5  -1         22.81          4.14        15.43 o
  19   5  -1        116.00        105.96        21.17 o
  20   5  -1        246.97        221.17        26.65 o
  21   5  -1         10.31          7.53        24.06 o
  22   5  -1        442.91        398.96        62.18 o
  23   5  -1         24.24        -29.05        36.31 o
  24   5  -1        263.26        235.11        57.19 o
   1   6  -1       6346.22       6390.75       294.30 o
   2   6  -1        275.97        268.29        24.49 o
   3   6  -1       2408.46       2718.92        84.28 o
   4   6  -1       1764.52       1867.25        98.04 o
   5   6  -1        261.70        281.54        19.72 o
   6   6  -1       5362.89       4924.76       119.66 o
   7   6  -1        715.40        617.36        28.68 o
   8   6  -1       3742.72       3291.12        85.53 o
   9   6  -1        578.28        557.25        31.18 o
  10   6  -1       4755.42       4512.05       101.54 o
  11   6  -1         46.20         29.30         8.43 o
  12   6  -1       7507.86       7637.60       165.61 o
  13   6  -1         37.08         21.35        11.11 o
  14   6  -1       4220.42       4205.05       108.89 o
  15   6  -1         79.61         63.96        13.93 o
  16   6  -1       3402.94       3519.56        97.13 o
  17   6  -1         89.76         79.94        16.09 o
  18   6  -1       2561.24       2930.50        83.34 o
  19   6  -1         71.97         54.89        18.21 o
  20   6  -1       1351.62       1507.66        62.94 o
  21   6  -1         63.20         51.69        28.43 o
  22   6  -1        979.42       1094.40        71.24 o
  23   6  -1         39.16         67.17        43.57 o
  24   6  -1        667.62        797.01        87.14 o
   0   7  -1       3898.76       2835.83       198.80 o
   1   7  -1         51.73         21.04        29.05 o
   2   7  -1      14923.50      13946.22       471.27 o
   3   7  -1        543.22        552.55        25.39 o
   4   7  -1      16906.53      15192.31       397.79 o
   5   7  -1       1485.63       1527.38        43.87 o
   6   7  -1       7444.50       7105.27       309.97 o
   7   7  -1       1113.92       1103.19        37.88 o
   8   7  -1       3154.76       2885.10        77.49 o
   9   7  -1         27.37          9.64         7.99 o
  10   7  -1       2531.37       2366.85        73.31 o
  11   7  -1        641.13        585.55        25.48 o
  12   7  -1       2560.65       2443.78        79.78 o
  13   7  -1        549.53        538.49        26.14 o
  14   7  -1        603.49        514.37        27.46 o
  15   7  -1        271.03        213.79        20.06 o
  16   7  -1         14.33          9.56        13.83 o
  17   7  -1        431.33        429.62        27.73 o
  18   7  -1         42.26         19.28        15.91 o
  19   7  -1        179.95        109.71        19.56 o
  20   7  -1         61.52         29.08        22.11 o
  21   7  -1         75.32         58.55        29.53 o
  22   7  -1        197.41        202.43        49.93 o
  23   7  -1         45.77         78.07        46.30 o
   1   8  -1        330.72        339.17        19.17 o
   2   8  -1        939.94        767.57        27.91 o
   3   8  -1       2184.14       2170.40        72.47 o
   4   8  -1       4043.40       3853.79       104.57 o
   5   8  -1        933.18        873.84        37.13 o
   6   8  -1       2187.30       2063.81        77.14 o
   7   8  -1       1258.57       1289.74        46.08 o
   8   8  -1       2732.32       2722.80       104.57 o
   9   8  -1        373.27        323.26        18.98 o
  10   8  -1       3870.21       3836.82       100.15 o
  11   8  -1        217.06        236.41        28.14 o
  12   8  -1       3075.54       3066.64        97.06 o
  13   8  -1         99.24         86.86        17.02 o
  14   8  -1       3413.54       3692.11       109.96 o
  15   8  -1        198.02        176.45        22.50 o
  16   8  -1       3178.30       3714.97       113.62 o
  17   8  -1         89.56         60.91        27.84 o
  18   8  -1       2022.92       2369.67       112.86 o
  19   8  -1         32.18         21.90        25.01 o
  20   8  -1       1012.42       1125.93        67.72 o
  21   8  -1        102.18         86.15        49.93 o
  22   8  -1        558.33        721.67        81.70 o
  23   8  -1         32.20        118.01        46.30 o
   0   9  -1       8024.10       7105.19       439.35 o
   1   9  -1        857.21        733.60        38.13 o
   2   9  -1       6772.76       6243.24       153.66 o
   3   9  -1       1037.37        993.85        43.47 o
   4   9  -1       7926.21       7713.88       237.09 o
   5   9  -1        299.81        273.05        22.19 o
   6   9  -1       6505.61       6133.69       161.19 o
   7   9  -1        298.49        234.70        19.27 o
   8   9  -1       3150.99       3161.85        94.32 o
   9   9  -1        715.82        703.47        42.88 o
  10   9  -1       2765.67       2919.70       113.53 o
  11   9  -1       3439.68       3819.54       144.79 o
  12   9  -1        854.96        858.66        39.44 o
  13   9  -1        869.66        918.33        41.00 o
  14   9  -1         30.93         41.35        17.61 o
  15   9  -1         83.50         20.05        32.93 o
  16   9  -1         16.25         -3.61        17.43 o
  17   9  -1        208.24        164.18        25.11 o
  18   9  -1         57.70         21.31        19.53 o
  19   9  -1        580.53        684.88        51.89 o
  20   9  -1         37.20         25.42        27.60 o
  21   9  -1        114.95        113.52        39.03 o
  22   9  -1        189.45        170.75        61.73 o
   1  10  -1       1828.74       1805.60        59.68 o
   2  10  -1        347.81        283.77        17.84 o
   3  10  -1       1562.15       1563.06        60.69 o
   4  10  -1       1280.76       1167.07        49.79 o
   5  10  -1        209.64        163.88        31.14 o
   6  10  -1        845.89        755.59        37.38 o
   7  10  -1        217.49        200.33        17.85 o
   8  10  -1       1807.21       1722.06        54.24 o
   9  10  -1        868.14        792.69        39.07 o
  10  10  -1       1714.07       1727.53        65.47 o
  11  10  -1        603.47        641.90        43.94 o
  12  10  -1       1309.87       1282.66        88.96 o
  13  10  -1         97.09         47.72        24.16 o
  14  10  -1       3533.35       4098.93       131.90 o
  15  10  -1        198.45        147.69        30.66 o
  16  10  -1       2030.27       2510.23       171.24 o
  17  10  -1          0.57        -17.37        17.37 o
  18  10  -1        755.88        957.31        59.60 o
  19  10  -1         37.61         56.64        28.22 o
  20  10  -1        740.08        722.30        56.80 o
  21  10  -1        224.06        266.79        56.28 o
  22  10  -1        549.38        720.46        64.18 o
  23  10  -1        131.51        187.00        60.82 o
   0  11  -1       5804.00       5717.82       275.05 o
   1  11  -1        853.97        762.74        35.08 o
   2  11  -1       3727.62       3604.91        93.75 o
   3  11  -1          4.19        -14.21        14.21 o
   4  11  -1       3767.09       3728.57       127.87 o
   5  11  -1        354.92        287.15        25.62 o
   6  11  -1       4121.70       4152.79       140.13 o
   7  11  -1        591.92        612.05        34.46 o
   8  11  -1       1884.57       1748.68        57.26 o
   9  11  -1        651.35        757.66        34.44 o
  10  11  -1       1364.26       1406.51        52.69 o
  11  11  -1        600.27        624.23        67.54 o
  12  11  -1        529.71        512.20        69.90 o
  13  11  -1        419.15        485.65        57.19 o
  14  11  -1         16.00        -22.14        22.14 o
  15  11  -1        457.75        429.20        98.95 o
  16  11  -1         41.52         27.05        25.65 o
  17  11  -1        207.58        233.29        53.56 o
  18  11  -1         61.85         15.43        39.03 o
  19  11  -1        172.10        246.87        38.26 o
  20  11  -1         19.54        -11.99        28.56 o
  21  11  -1        136.07        151.04        36.96 o
  22  11  -1         65.48         -1.82        45.39 o
   1  12  -1       1284.74       1377.23        56.08 o
   2  12  -1       1737.19       1610.13        51.24 o
   3  12  -1       2321.84       2644.36        93.89 o
   4  12  -1       1380.15       1339.40        57.93 o
   5  12  -1        936.86        814.85        43.91 o
   6  12  -1        192.54        157.15        34.49 o
   7  12  -1         16.29         -3.85        13.06 o
   8  12  -1        414.90        346.66        24.98 o
   9  12  -1        120.67         88.12        23.06 o
  10  12  -1       2866.29       3071.48       114.77 o
  11  12  -1        503.14        545.20        43.78 o
  12  12  -1       1510.35       1633.19        65.74 o
  13  12  -1         87.01         87.86        28.56 o
  14  12  -1        910.87       1171.50        52.98 o
  15  12  -1          6.01         -8.93        20.40 o
  16  12  -1        658.65        647.38        51.60 o
  17  12  -1         11.74         -9.99        42.66 o
  18  12  -1        808.39        838.77        89.87 o
  19  12  -1         89.71         69.90        46.30 o
  20  12  -1        642.31        631.80        88.05 o
  21  12  -1         90.63         71.71        49.93 o
  22  12  -1        224.92        178.83        59.91 o
   0  13  -1       4885.89       5368.62       341.32 o
   1  13  -1         53.01        -21.04        23.45 o
   2  13  -1       2936.97       2962.42        87.37 o
   3  13  -1        467.79        391.82        32.14 o
   4  13  -1        887.05        912.94        46.68 o
   5  13  -1         19.88         19.89        17.73 o
   6  13  -1       1101.39       1106.57        52.68 o
   7  13  -1        182.05        117.18        19.91 o
   8  13  -1       1692.09       1662.87        65.20 o
   9  13  -1       1351.58       1434.43        59.96 o
  10  13  -1        546.21        540.20        37.67 o
  11  13  -1       1066.10       1184.97        64.75 o
  12  13  -1        252.23        245.41        29.54 o
  13  13  -1        281.38        382.51        49.47 o
  14  13  -1        158.38         88.28        24.36 o
  15  13  -1        183.34        205.74        30.33 o
  16  13  -1         63.39         40.85        42.66 o
  17  13  -1        176.36         70.80        49.02 o
  18  13  -1          2.50        -41.76        41.76 o
  19  13  -1        199.70        166.12        59.91 o
  20  13  -1         11.18        -46.30        46.30 o
  21  13  -1         72.62         18.16        49.93 o
   1  14  -1        970.17       1077.15        39.62 o
   2  14  -1         13.22        -15.40        15.40 o
   3  14  -1        796.32        913.06        76.35 o
   4  14  -1        211.17        165.58        46.30 o
   5  14  -1        677.92        646.39        41.08 o
   6  14  -1        407.01        408.47        62.64 o
   7  14  -1        126.24        135.52        23.91 o
   8  14  -1        574.13        464.08        52.04 o
   9  14  -1        218.48        189.23        43.75 o
  10  14  -1        535.78        440.06        37.37 o
  11  14  -1        152.01        127.87        26.20 o
  12  14  -1        588.32        636.35        43.52 o
  13  14  -1         34.71        -37.22        37.22 o
  14  14  -1        623.33        677.19        78.07 o
  15  14  -1          1.99         -0.91        40.85 o
  16  14  -1        425.26        437.54        74.44 o
  17  14  -1         18.35        -29.05        43.57 o
  18  14  -1        370.16        391.24        78.07 o
  19  14  -1         89.33          2.72        54.47 o
  20  14  -1        179.12        149.78        59.91 o
   0  15  -1       1277.87       1395.06        69.54 o
   1  15  -1         19.23        -24.01        24.01 o
   2  15  -1       1298.91       1435.42        59.34 o
   3  15  -1          0.10        -33.59        33.59 o
   4  15  -1        896.91        959.71        58.89 o
   5  15  -1        157.09        154.99        29.84 o
   6  15  -1        676.10        655.16        66.72 o
   7  15  -1        451.92        486.78        36.85 o
   8  15  -1        661.34        664.62        82.19 o
   9  15  -1        442.55        477.04        37.65 o
  10  15  -1        196.12        125.24        27.44 o
  11  15  -1        145.66        191.94        38.64 o
  12  15  -1        217.40        245.00        41.35 o
  13  15  -1        227.12        177.01        54.47 o
  14  15  -1         86.89         79.88        49.02 o
  15  15  -1        282.70        419.38        72.62 o
  16  15  -1         23.08        -19.06        45.39 o
  17  15  -1        197.91        158.86        61.73 o
  18  15  -1          0.10        -23.60        50.83 o
  19  15  -1        147.38        191.54        68.99 o
   1  16  -1        450.64        655.02        38.56 o
   2  16  -1         37.52          6.97        33.31 o
   3  16  -1        685.01        842.52       104.85 o
   4  16  -1         21.74        -24.16        24.16 o
   5  16  -1        449.06        484.87       134.35 o
   6  16  -1        110.56        125.09        31.14 o
   7  16  -1        151.84        146.73        58.10 o
   8  16  -1        272.19        292.43        42.68 o
   9  16  -1        104.74         63.20        29.66 o
  10  16  -1        250.90        195.61        39.09 o
  11  16  -1         48.14         34.55        32.72 o
  12  16  -1        312.91        261.28        54.92 o
  13  16  -1         39.61        -11.80        45.39 o
  14  16  -1        296.29        155.23        58.10 o
  15  16  -1         10.40          0.91        47.20 o
  16  16  -1        203.17        373.09        72.62 o
  17  16  -1         43.47         -2.72        50.83 o
  18  16  -1        147.42         41.76        55.37 o
   0  17  -1        388.56        412.02        42.31 o
   1  17  -1         45.45         -5.91        19.56 o
   2  17  -1        526.38        574.57        46.84 o
   3  17  -1         92.62        109.25        32.43 o
   4  17  -1        316.12        258.71        59.00 o
   5  17  -1         88.19         81.70        48.11 o
   6  17  -1        290.11        403.04        65.36 o
   7  17  -1        155.06        205.75        38.80 o
   8  17  -1        240.25        184.65        38.73 o
   9  17  -1        190.30        208.99        39.09 o
  10  17  -1         80.22         73.11        36.82 o
  11  17  -1        165.84        158.84        53.10 o
  12  17  -1        126.41        111.72        40.12 o
  13  17  -1        121.04        152.07        44.33 o
  14  17  -1         96.22         69.90        57.19 o
  15  17  -1         80.89         44.48        53.56 o
  16  17  -1         16.35         45.39        59.00 o
  17  17  -1        196.55        214.23        68.99 o
   1  18  -1        231.23        284.22        50.73 o
   2  18  -1         63.00         37.49        34.87 o
   3  18  -1        345.42        548.28        76.25 o
   4  18  -1         52.98         42.66        43.57 o
   5  18  -1        137.27        177.92        56.28 o
   6  18  -1         65.10         17.25        46.30 o
   7  18  -1        117.22        194.26        53.10 o
   8  18  -1        148.64        137.03        46.75 o
   9  18  -1        124.30        145.50        37.45 o
  10  18  -1         62.26         54.83        38.80 o
  11  18  -1         24.43        -24.73        35.92 o
  12  18  -1         84.31        110.28        41.49 o
  13  18  -1         12.93         55.29        40.06 o
  14  18  -1        179.37        138.89        60.82 o
  15  18  -1          4.92        -44.48        52.65 o
   0  19  -1        115.04         60.82        48.11 o
   1  19  -1          2.76          9.29        31.77 o
   2  19  -1        229.20        267.86        60.82 o
   3  19  -1          4.77        -22.69        45.39 o
   4  19  -1        168.90        107.12        53.56 o
   5  19  -1         59.87         83.51        52.65 o
   6  19  -1        191.18        196.46        83.97 o
   7  19  -1        164.50        298.29        45.81 o
   8  19  -1        127.36        199.87        42.65 o
   9  19  -1        129.15        160.82        40.38 o
  10  19  -1         42.03         32.54        38.80 o
  11  19  -1        164.17        221.83        48.73 o
  12  19  -1         35.02        104.39        59.00 o
  13  19  -1        101.04        245.09        69.90 o
   1  20  -1         68.37         50.36        36.26 o
   2  20  -1         41.15          2.60        34.98 o
   3  20  -1        359.31        557.74        56.47 o
   4  20  -1         81.61        114.38        59.00 o
   5  20  -1        206.10        340.41        68.08 o
   6  20  -1         29.96         48.67        36.52 o
   7  20  -1         23.13         43.20        36.57 o
   8  20  -1         48.18         27.06        36.52 o
   9  20  -1          3.05          8.17        49.02 o
  10  20  -1         89.57         91.68        58.10 o
  11  20  -1         35.47         64.45        59.00 o
   0  21  -1        139.75        125.27        57.19 o
   1  21  -1          6.46        -19.73        37.22 o
   2  21  -1         60.79         15.85        37.51 o
   3  21  -1          4.24        -17.20        35.93 o
   6  21  -1         61.53         84.42        54.47 o
   7  21  -1         56.72         31.77        51.74 o
   8  21  -1        164.60        248.73        67.17 o
   4   0   0       3338.66       2976.53       137.98 o
   6   0   0      15094.96      14497.78       649.95 o
   8   0   0       8622.20       7402.20       240.38 o
  10   0   0       5672.38       5521.88       261.43 o
  12   0   0       1258.85       1131.06        69.90 o
  14   0   0         90.39         80.79        24.51 o
  16   0   0        819.72        648.14        54.47 o
  18   0   0        294.66        278.55        59.46 o
  20   0   0        109.35         28.53        45.84 o
  22   0   0       1103.45       1194.51        65.24 o
  24   0   0        432.98        492.55        99.40 o
   1   1   0       2364.36       2105.87        60.74 o
   2   1   0          5.24         -0.45         3.21 o
   3   1   0        140.11         94.93         7.62 o
   4   1   0        488.28        395.78        23.60 o
   5   1   0         77.97        101.67        11.80 o
   6   1   0       2161.39       1851.33        80.34 o
   7   1   0        999.08        838.79        33.05 o
   8   1   0       5204.94       4528.85       106.21 o
   9   1   0       1850.05       1754.28        64.83 o
  10   1   0      18693.62      17453.59       539.36 o
  11   1   0       1287.33       1423.42        56.80 o
  12   1   0      12110.11      11947.86       388.34 o
  13   1   0        803.31        909.10        49.74 o
  14   1   0       7353.92       7623.39       211.09 o
  15   1   0         29.43         39.64        12.05 o
  16   1   0       5106.62       5167.54       149.76 o
  17   1   0          2.11          8.81        12.22 o
  18   1   0       3625.71       3741.93       114.84 o
  19   1   0         71.54         86.89        15.48 o
  20   1   0       3072.00       3369.93        85.23 o
  21   1   0         88.35        103.25        16.75 o
  22   1   0       1814.08       2028.72        60.30 o
  23   1   0         76.26         77.47        17.71 o
  24   1   0        546.26        480.13        37.21 o
  25   1   0          0.60         10.99        23.16 o
   0   2   0      57551.05      56831.89      3371.41 o
   1   2   0       8161.61       7712.09       327.53 o
   2   2   0      22586.97      18606.96       520.60 o
   3   2   0         80.72         39.02         9.41 o
   4   2   0      15638.04      14786.44       747.08 o
   5   2   0         16.63         17.25         6.35 o
   6   2   0      22607.28      20605.60       671.05 o
   7   2   0        614.59        614.83        27.78 o
   8   2   0       4861.64       4035.40        87.17 o
   9   2   0        257.93        281.86        13.08 o
  10   2   0       6504.04       5990.49       127.16 o
  11   2   0        649.34        699.38        25.16 o
  12   2   0       2587.00       2297.71        61.92 o
  13   2   0        129.35        127.39        14.74 o
  14   2   0       1967.73       2075.17        59.27 o
  15   2   0        588.15        654.99        27.59 o
  16   2   0          0.90         -9.73         9.73 o
  17   2   0         98.45         88.55        14.61 o
  18   2   0        243.49        215.49        20.68 o
  19   2   0        123.90        103.37        16.73 o
  20   2   0          8.34        -13.57        13.57 o
  21   2   0        270.15        263.18        24.14 o
  22   2   0         82.15          3.95        21.64 o
  23   2   0         27.55         17.10        18.23 o
  24   2   0        549.91        487.27        54.18 o
  25   2   0         39.33         37.24        24.39 o
   1   3   0         11.53         -5.90         7.06 o
   2   3   0        525.75        495.90        20.69 o
   3   3   0          6.26          3.60         2.88 o
   4   3   0       3137.65       2305.43       142.52 o
   5   3   0       4398.61       4368.50       145.37 o
   6   3   0      15029.65      13005.24       722.50 o
   7   3   0        127.87        107.13        10.86 o
   8   3   0       5381.16       4226.60       102.44 o
   9   3   0        415.32        406.14        14.83 o
  10   3   0      13185.19      12117.01       230.24 o
  11   3   0         87.77         81.90         7.59 o
  12   3   0      11236.77      11072.24       212.41 o
  13   3   0         23.61         15.06         8.07 o
  14   3   0       5740.38       5499.61       122.62 o
  15   3   0        290.10        324.93        18.80 o
  16   3   0       6700.32       7049.26       205.34 o
  17   3   0          9.44         12.91        11.27 o
  18   3   0       2841.05       2916.23        82.46 o
  19   3   0        143.92        175.75        23.24 o
  20   3   0       1998.25       2104.36        77.32 o
  21   3   0        221.18        220.82        31.18 o
  22   3   0       2969.06       3656.59       120.64 o
  23   3   0         13.76         28.12        20.40 o
  24   3   0        320.96        294.35        33.86 o
  25   3   0        101.88         67.95        25.02 o
   0   4   0      26066.67      24474.92      1463.30 o
   1   4   0       3962.62       3971.94       175.87 o
   2   4   0      33203.98      25814.96      1370.16 o
   3   4   0        422.80        354.32        14.39 o
   4   4   0      16798.96       7189.43       367.64 o
   5   4   0       3219.70       2907.15       219.22 o
   6   4   0      17532.11      15127.03       602.90 o
   7   4   0        279.63        255.87        12.35 o
   8   4   0      14806.12      13129.97       309.95 o
   9   4   0       2225.47       2056.68        44.73 o
  10   4   0       4128.82       3608.52        74.15 o
  11   4   0        632.48        556.11        19.61 o
  12   4   0       1731.11       1514.47        36.47 o
  13   4   0       1861.94       1817.08        42.67 o
  14   4   0         43.56         -4.93         9.92 o
  15   4   0        396.66        399.66        23.06 o
  16   4   0         11.70        -11.42        11.42 o
  17   4   0        264.54        232.39        30.17 o
  18   4   0         60.79         56.92        17.10 o
  19   4   0        253.17        231.71        24.70 o
  20   4   0        416.52        369.18        31.49 o
  21   4   0         27.04          2.86        18.52 o
  22   4   0         56.93         39.39        23.44 o
  23   4   0         25.77         35.96        22.16 o
  24   4   0        271.09        238.16        37.16 o
  25   4   0          0.04         13.24        23.05 o
   1   5   0        225.14        264.57        23.42 o
   2   5   0       2447.44       2373.35        84.52 o
   3   5   0       4484.75       3265.20       172.47 o
   4   5   0       1330.00        635.43        40.85 o
   5   5   0         27.15         13.66         5.87 o
   6   5   0       7177.53       6249.56       196.54 o
   7   5   0       2237.65       2222.54        59.55 o
   8   5   0       5676.05       5130.87       114.91 o
   9   5   0        465.10        353.77        13.99 o
  10   5   0        895.06        604.32        18.59 o
  11   5   0        498.48        542.38        18.17 o
  12   5   0       5183.32       4935.59       117.39 o
  13   5   0          4.65          3.05         7.99 o
  14   5   0       4020.24       3785.50        99.42 o
  15   5   0          0.40          1.13        10.89 o
  16   5   0       6548.16       7056.83       179.35 o
  17   5   0          2.51          3.93        12.74 o
  18   5   0       2916.31       3262.75        91.98 o
  19   5   0        136.44        152.41        22.17 o
  20   5   0       1933.70       2176.46        80.16 o
  21   5   0         18.97         55.75        21.14 o
  22   5   0       1830.53       1945.73        76.96 o
  23   5   0         14.50         29.31        27.78 o
  24   5   0        518.03        537.53        88.96 o
  25   5   0          9.34         48.17        30.63 o
   0   6   0      11337.67      11195.36       682.63 o
   1   6   0        362.66        445.80        33.69 o
   2   6   0      27218.65      26040.79      1101.78 o
   3   6   0        368.08        314.76        29.50 o
   4   6   0      14002.79      11182.76       588.68 o
   5   6   0       3245.66       3250.42       118.43 o
   6   6   0       9113.23       7548.26       211.88 o
   7   6   0       2059.03       1927.18        67.35 o
   8   6   0       8032.12       7475.25       164.61 o
   9   6   0         21.70         12.88         7.31 o
  10   6   0       2724.91       2399.78        53.57 o
  11   6   0        272.59        230.49        12.92 o
  12   6   0       1769.61       1719.22        41.58 o
  13   6   0        271.94        213.79        17.91 o
  14   6   0        428.50        355.21        22.38 o
  15   6   0        557.29        470.98        30.05 o
  16   6   0          1.96        -13.23        13.23 o
  17   6   0         69.03         47.63        15.65 o
  18   6   0         41.85         13.71        15.75 o
  19   6   0        135.35        136.07        20.21 o
  20   6   0         62.00         49.98        21.20 o
  21   6   0        278.15        214.80        35.38 o
  22   6   0        290.10        219.68        29.34 o
  23   6   0         21.32         13.56        27.14 o
  24   6   0        290.54        339.64        64.90 o
   1   7   0       1545.12       1490.42        48.01 o
   2   7   0        884.35        685.23        27.95 o
   3   7   0       5823.93       5471.86       127.84 o
   4   7   0        573.69        432.73        19.07 o
   5   7   0       1030.85        940.55        42.99 o
   6   7   0       3537.43       3109.49       113.59 o
   7   7   0         64.77         56.38        15.72 o
   8   7   0      11714.61      10938.74       262.69 o
   9   7   0         99.68         77.27        10.42 o
  10   7   0       5071.28       4735.21       121.65 o
  11   7   0          0.40         -8.83         8.83 o
  12   7   0       5904.54       5901.74       146.51 o
  13   7   0         19.61         -0.38        17.67 o
  14   7   0       5189.31       5315.21       155.23 o
  15   7   0          3.80         -8.57        12.23 o
  16   7   0       2215.53       2266.08        68.00 o
  17   7   0         38.05          9.86        14.03 o
  18   7   0       2026.72       2124.59        67.29 o
  19   7   0         46.08         50.08        27.25 o
  20   7   0       1267.87       1282.42        50.88 o
  21   7   0         70.22         71.85        23.16 o
  22   7   0        832.22        863.86        49.96 o
  23   7   0         42.95         41.76        28.86 o
  24   7   0        436.00        454.79        48.78 o
   0   8   0      19230.98      17608.39       854.20 o
   1   8   0        366.09        288.77        30.92 o
   2   8   0      10261.67       9077.79       216.34 o
   3   8   0        724.44        745.00        24.62 o
   4   8   0        918.24        608.86        26.86 o
   5   8   0         15.23         -5.37         7.51 o
   6   8   0       8655.08       7858.39       265.54 o
   7   8   0       3872.32       4150.96       149.19 o
   8   8   0       4533.42       4271.37       164.23 o
   9   8   0        788.89        833.14        47.97 o
  10   8   0       4651.34       4703.16       138.84 o
  11   8   0        634.26        626.18        35.48 o
  12   8   0        229.13        197.50        20.21 o
  13   8   0        907.95        894.67        40.67 o
  14   8   0        902.12        887.02        41.38 o
  15   8   0        942.93       1003.55        45.88 o
  16   8   0        355.30        284.27        31.70 o
  17   8   0        622.39        649.24        38.07 o
  18   8   0         42.98         32.09        21.90 o
  19   8   0          0.95        -17.64        18.81 o
  20   8   0        201.20        151.53        32.32 o
  21   8   0         25.29         -8.43        21.91 o
  22   8   0        113.17         49.37        29.44 o
  23   8   0         81.56         59.45        31.01 o
  24   8   0        168.32        238.74        56.28 o
   1   9   0       2203.77       2407.69        74.60 o
   2   9   0        407.97        306.16        20.18 o
   3   9   0        929.86        930.88        29.92 o
   4   9   0        255.94        198.08        15.58 o
   5   9   0         41.84         57.06        15.33 o
   6   9   0       1114.44        883.32        33.43 o
   7   9   0        160.64        120.74        27.17 o
   8   9   0       3505.80       3594.11       110.03 o
   9   9   0        394.77        294.99        30.48 o
  10   9   0       3430.58       3434.96       131.24 o
  11   9   0         58.08         40.85        27.23 o
  12   9   0       3909.76       3946.43       147.95 o
  13   9   0          0.98        -13.61        13.61 o
  14   9   0       1471.03       1295.37        53.26 o
  15   9   0       1463.99       1577.57        61.61 o
  16   9   0        890.96        804.53        42.76 o
  17   9   0        136.42        123.03        23.20 o
  18   9   0       1596.11       1704.26       120.98 o
  19   9   0         25.35         26.28        21.65 o
  20   9   0       1539.09       1922.69        76.42 o
  21   9   0        101.77        115.35        28.06 o
  22   9   0        578.94        638.70        45.89 o
  23   9   0         67.14         72.14        33.36 o
   0  10   0       8792.79       8500.24       332.60 o
   1  10   0         82.86         45.53        13.22 o
   2  10   0       6759.37       6734.69       164.30 o
   3  10   0        182.26        192.71        16.77 o
   4  10   0      11399.70      11332.89       294.18 o
   5  10   0        133.03        122.52        16.76 o
   6  10   0       1831.72       1592.14        61.43 o
   7  10   0        499.84        433.66        25.05 o
   8  10   0       2075.85       2008.94        62.78 o
   9  10   0        341.65        334.97        27.33 o
  10  10   0       1467.60       1400.24        61.08 o
  11  10   0        883.98        866.91        74.44 o
  12  10   0        919.68        928.63        77.16 o
  13  10   0        372.32        366.13        38.37 o
  14  10   0        772.26        841.32       115.74 o
  15  10   0        703.60        735.47        52.17 o
  16  10   0        106.35         88.18        21.87 o
  17  10   0        435.02        488.86        38.05 o
  18  10   0        872.75        960.35        49.39 o
  19  10   0         64.11         12.72        22.13 o
  20  10   0         61.33         39.04        27.81 o
  21  10   0         56.24         35.78        23.91 o
  22  10   0         39.77         51.04        26.94 o
  23  10   0         36.90         -2.72        47.20 o
   1  11   0       1219.38       1259.59        60.01 o
   2  11   0        105.56         73.07        16.38 o
   3  11   0        306.73        290.82        17.96 o
   4  11   0         86.71         15.49        17.30 o
   5  11   0       4812.58       5029.28       162.49 o
   6  11   0       4564.60       4554.34       152.37 o
   7  11   0       2151.40       2273.18        70.48 o
   8  11   0       1951.58       1836.49        59.97 o
   9  11   0          0.96         -6.01        13.59 o
  10  11   0       1190.88       1149.26        54.78 o
  11  11   0          5.60        -16.34        16.34 o
  12  11   0       1008.18       1027.10        58.71 o
  13  11   0         31.71        -33.59        34.49 o
  14  11   0        995.81        990.77       201.98 o
  15  11   0          1.02          3.24        25.01 o
  16  11   0       1507.52       1583.82        80.17 o
  17  11   0        302.29        320.56        43.24 o
  18  11   0        665.60        698.28        54.56 o
  19  11   0        120.94         77.09        31.43 o
  20  11   0        720.29        730.49        57.67 o
  21  11   0          7.53         25.83        32.30 o
  22  11   0        565.62        385.80        72.62 o
  23  11   0         30.38         62.64        57.19 o
   0  12   0       2709.89       2989.65       302.28 o
   1  12   0          0.40        -11.09        11.09 o
   2  12   0       1597.62       1697.65        52.89 o
   3  12   0        483.35        470.19        27.08 o
   4  12   0       2663.75       2609.02       104.66 o
   5  12   0        532.43        448.80        32.25 o
   6  12   0       2050.68       1885.72        73.58 o
   7  12   0        930.80       1040.03        42.60 o
   8  12   0       1148.08       1108.37        48.87 o
   9  12   0          7.13        -11.06        15.44 o
  10  12   0       2092.38       2457.02        78.87 o
  11  12   0        296.64        323.01        35.91 o
  12  12   0        322.23        310.27        49.02 o
  13  12   0        312.47        374.30        40.95 o
  14  12   0        158.07        161.34        47.44 o
  15  12   0        666.72        821.31        46.93 o
  16  12   0        107.98         96.27        32.66 o
  17  12   0        168.81        137.01        36.26 o
  18  12   0         12.23        -25.58        30.09 o
  19  12   0        175.37        100.58        36.16 o
  20  12   0         38.55         19.23        31.73 o
  21  12   0        104.48         68.08        37.23 o
  22  12   0         24.95         49.93        54.47 o
   1  13   0        964.49       1027.91        38.48 o
   2  13   0        195.99        145.75        17.43 o
   3  13   0          5.43          5.60        13.64 o
   4  13   0         26.84         28.43        18.37 o
   5  13   0        262.47        332.61        30.36 o
   6  13   0       2106.34       1885.02        75.89 o
   7  13   0       2131.92       2404.48        77.10 o
   8  13   0       1492.74       1499.20        95.92 o
   9  13   0        601.90        564.87        32.96 o
  10  13   0        632.55        612.81        39.41 o
  11  13   0         28.35         15.78        21.23 o
  12  13   0        830.08        954.28        59.81 o
  13  13   0          3.15         -0.81        26.49 o
  14  13   0       1156.05       1346.35        75.67 o
  15  13   0          7.69        -22.67        27.61 o
  16  13   0        535.11        671.21        44.87 o
  17  13   0          0.89        -13.69        24.94 o
  18  13   0        477.08        476.89        44.36 o
  19  13   0         22.22         20.07        28.45 o
  20  13   0        259.76        267.43        38.52 o
  21  13   0         56.58         61.73        54.47 o
   0  14   0       1023.89       1174.84        70.29 o
   1  14   0         26.48        -14.20        14.20 o
   2  14   0       1167.57       1315.19        55.15 o
   3  14   0        486.86        377.09        28.15 o
   4  14   0       3932.25       4282.12       144.82 o
   5  14   0       1756.99       1902.97        76.92 o
   6  14   0       1101.73       1189.50        63.68 o
   7  14   0         36.88         53.51        22.48 o
   8  14   0        254.65        268.83        29.31 o
   9  14   0        496.24        543.79        37.59 o
  10  14   0        534.46        427.33        47.88 o
  11  14   0        280.72        309.71        32.72 o
  12  14   0        189.57        164.25        42.57 o
  13  14   0        415.87        430.12        93.95 o
  14  14   0        147.92        118.92        34.23 o
  15  14   0        301.47        312.72        36.36 o
  16  14   0         12.07         -0.37        25.32 o
  17  14   0        236.06        257.43        51.48 o
  18  14   0         16.57          3.08        27.85 o
  19  14   0         68.03         93.29        33.20 o
  20  14   0          0.06         -8.17        54.47 o
   1  15   0        732.89        899.96        38.14 o
   2  15   0        104.73         67.02        22.67 o
   3  15   0        384.48        420.75        42.69 o
   4  15   0         60.92         19.02        24.86 o
   5  15   0        631.28        817.47        53.51 o
   6  15   0        179.47        149.71        43.12 o
   7  15   0        305.43        304.37        47.65 o
   8  15   0        160.55        123.32        25.76 o
   9  15   0         98.42         87.37        24.97 o
  10  15   0        142.85         91.82        26.68 o
  11  15   0         94.07        111.07        39.08 o
  12  15   0        310.42        325.48        36.36 o
  13  15   0         13.28        -18.49        28.16 o
  14  15   0        313.53        304.24        44.19 o
  15  15   0         14.57         -1.76        26.59 o
  16  15   0        412.32        445.65        43.44 o
  17  15   0          1.03          0.24        28.63 o
  18  15   0        349.59        367.53        48.97 o
  19  15   0         58.57         27.23        60.82 o
   0  16   0       1160.15       1318.96       109.84 o
   1  16   0         33.01         -4.47        20.85 o
   2  16   0        633.74        699.81        49.19 o
   3  16   0         34.71         13.07        20.51 o
   4  16   0        570.24        719.56        52.34 o
   5  16   0         64.78        109.20        30.49 o
   6  16   0        392.67        356.68        48.11 o
   7  16   0         39.23         39.37        23.91 o
   8  16   0        561.26        613.83        42.47 o
   9  16   0        221.82        241.66        31.22 o
  10  16   0        242.60        201.81        31.69 o
  11  16   0        240.26        357.27        38.05 o
  12  16   0         35.44         -1.14        25.37 o
  13  16   0        438.13        386.68        49.76 o
  14  16   0         10.98        -12.97        34.64 o
  15  16   0        153.29        264.12        43.80 o
  16  16   0         77.50         81.81        32.24 o
  17  16   0         38.80         32.09        31.25 o
  18  16   0          2.29        -34.49        54.47 o
   1  17   0        625.36        753.49        45.47 o
   2  17   0         33.10        -20.98        20.98 o
   3  17   0        219.39        188.49        35.33 o
   4  17   0         62.56        -14.82        25.94 o
   5  17   0        214.52        350.62        73.53 o
   6  17   0        184.86        138.88        33.21 o
   7  17   0        218.00        250.19        32.40 o
   8  17   0        117.74         80.46        27.66 o
   9  17   0        160.52        160.61        30.74 o
  10  17   0        268.03        256.54        35.16 o
  11  17   0          5.09        -20.93        27.93 o
  12  17   0        418.21        405.66        55.44 o
  13  17   0          5.60        -16.84        34.87 o
  14  17   0         34.28         43.51        53.56 o
  15  17   0          1.09        -17.70        35.30 o
  16  17   0        146.63        103.00        44.28 o
  17  17   0          0.63         19.06        55.37 o
   0  18   0         35.01         10.54        28.95 o
   1  18   0         34.33         26.31        21.33 o
   2  18   0        487.91        577.39        35.24 o
   3  18   0         74.44         71.69        32.03 o
   4  18   0        123.87        106.21        32.57 o
   5  18   0        137.06        136.43        35.27 o
   6  18   0        278.64        340.20        44.16 o
   7  18   0         75.39         88.95        28.54 o
   8  18   0        130.80        118.84        30.93 o
   9  18   0        228.55        349.83        38.73 o
  10  18   0        140.40        114.25        32.97 o
  11  18   0        185.82        162.79        34.91 o
  12  18   0         83.37         93.46        33.25 o
  13  18   0        191.78        229.97        46.45 o
  14  18   0         14.50         39.87        38.83 o
  15  18   0        120.75        157.95        67.17 o
   1  19   0        256.56        399.94        32.88 o
   2  19   0        140.49        162.29        31.55 o
   3  19   0         41.91         18.17        32.94 o
   4  19   0         24.70         31.44        32.68 o
   5  19   0         93.72        111.78        35.67 o
   6  19   0         76.61         75.98        32.59 o
   7  19   0        193.94        283.43        36.57 o
   8  19   0         16.07         13.71        28.00 o
   9  19   0         30.22         70.32        29.83 o
  10  19   0         22.01        -11.90        30.11 o
  11  19   0         35.82         63.91        33.51 o
  12  19   0        108.41        114.11        36.74 o
  13  19   0         16.95         19.06        59.91 o
  14  19   0         38.49        101.67        60.82 o
   0  20   0        416.30        473.80        50.66 o
   1  20   0         41.47         16.28        24.24 o
   2  20   0        188.14        198.69        35.26 o
   3  20   0          7.44        -33.93        35.44 o
   4  20   0        114.62        128.06        69.44 o
   5  20   0        100.33        142.52        38.90 o
   6  20   0        116.76        116.24        31.39 o
   7  20   0        151.66        185.69        35.25 o
   8  20   0          0.69         34.28        30.49 o
   9  20   0          2.50          0.65        28.98 o
  10  20   0         10.81         -6.67        37.81 o
  11  20   0         66.43         92.59        61.73 o
  12  20   0        113.97         63.54        60.82 o
   1  21   0        168.98        262.31        37.59 o
   2  21   0          0.05        -16.62        28.65 o
   3  21   0         51.25         38.02        29.81 o
   4  21   0          3.12          3.11        28.76 o
   5  21   0         77.18        145.34        40.76 o
   6  21   0          0.26          0.46        29.79 o
   7  21   0        158.48        169.52        48.56 o
   8  21   0          9.64         -9.99        52.65 o
   9  21   0        119.06        114.38        59.91 o
   5  22   0         25.91         95.31        56.28 o
   2   0   1       1437.50       1827.16        45.14 o
   4   0   1      61823.91      78829.55      3669.15 o
   6   0   1       2217.57       2420.99       113.47 o
   8   0   1       6632.83       6170.40       201.19 o
  10   0   1       9527.86       9146.83       406.67 o
  12   0   1       5578.39       5357.58       253.26 o
  14   0   1       8811.52       9362.60       437.54 o
  16   0   1       5726.66       6108.23       275.96 o
  18   0   1       4735.34       5157.34       187.68 o
  20   0   1       2715.69       2965.02       136.16 o
  22   0   1       1035.46       1048.97        65.81 o
  24   0   1        911.84       1027.14        89.41 o
   0   1   1       5496.70       6396.23       160.77 o
   1   1   1        917.04       1181.82        23.59 o
   2   1   1      22934.29      25949.48       618.69 o
   3   1   1       4063.70       4636.82       255.08 o
   4   1   1      82683.89      84965.51      3913.34 o
   5   1   1       1758.23       1831.61        54.49 o
   6   1   1      24290.95      24640.90       908.21 o
   7   1   1       6298.30       6649.70       176.08 o
   8   1   1       6605.72       5975.76       138.64 o
   9   1   1        323.83        319.79        12.47 o
  10   1   1       6841.79       6792.49       159.57 o
  11   1   1        428.35        370.73        19.63 o
  12   1   1       1830.84       1685.30        61.74 o
  13   1   1         20.09         21.80         9.57 o
  14   1   1        238.34        162.80        17.68 o
  15   1   1         71.68         86.65        14.55 o
  16   1   1         73.14         39.73        15.57 o
  17   1   1        248.87        266.45        24.76 o
  18   1   1         61.54         42.77        18.08 o
  19   1   1        294.64        243.46        20.68 o
  20   1   1        193.59        158.11        19.34 o
  21   1   1        107.21         85.05        16.04 o
  22   1   1        355.33        350.56        49.39 o
  23   1   1          5.15         -1.49        17.01 o
  24   1   1        428.10        351.98        40.03 o
  25   1   1         15.42         19.27        25.58 o
   1   2   1       2331.66       2693.30        53.32 o
   2   2   1        488.97        467.71        19.52 o
   3   2   1       4373.06       5132.30       142.93 o
   4   2   1       8194.46       8619.32       302.62 o
   5   2   1       1638.23       1833.67        99.85 o
   6   2   1      15096.22      14246.59       539.12 o
   7   2   1       1335.47       1270.93        32.00 o
   8   2   1      12902.87      12055.43       278.10 o
   9   2   1        133.08        113.18         8.21 o
  10   2   1       5353.11       4964.40        95.68 o
  11   2   1       1095.04       1151.85        27.78 o
  12   2   1       5795.45       5082.77       113.94 o
  13   2   1         27.72         20.75         9.18 o
  14   2   1      10158.60      10102.54       246.27 o
  15   2   1        315.99        359.10        20.96 o
  16   2   1       6914.63       7417.39       180.62 o
  17   2   1        240.69        262.15        32.96 o
  18   2   1       4093.38       4444.52       115.65 o
  19   2   1         15.00         16.60        12.82 o
  20   2   1       1935.53       2065.38        65.03 o
  21   2   1         61.51         61.40        16.64 o
  22   2   1        835.09        766.11        43.02 o
  23   2   1         46.43         45.17        22.41 o
  24   2   1        884.76        990.36        86.24 o
  25   2   1         45.18         33.59        38.13 o
   0   3   1      26720.12      28639.83      1031.60 o
   1   3   1       1960.78       1902.94        57.40 o
   2   3   1      34605.88      34359.06       666.78 o
   3   3   1        236.13        200.44         8.85 o
   4   3   1      20994.43      20483.87       689.22 o
   5   3   1        664.47        670.15        21.03 o
   6   3   1      11857.62      10416.34       302.93 o
   7   3   1         77.60         64.55         5.40 o
   8   3   1       9892.51       9068.58       162.54 o
   9   3   1       1400.53       1392.44        31.61 o
  10   3   1       4273.32       3851.40        72.91 o
  11   3   1        303.41        275.88        11.54 o
  12   3   1       2302.89       2077.30        52.50 o
  13   3   1        452.87        389.82        18.01 o
  14   3   1        544.51        472.50        25.10 o
  15   3   1        290.84        280.43        19.29 o
  16   3   1        272.06        225.41        18.77 o
  17   3   1        111.01        110.79        15.74 o
  18   3   1        322.58        299.03        36.93 o
  19   3   1         21.55         23.21        13.82 o
  20   3   1        407.62        397.55        27.61 o
  21   3   1        131.33        165.63        23.55 o
  22   3   1        682.42        681.58        50.78 o
  23   3   1         33.68         28.14        24.63 o
  24   3   1        435.71        384.89        61.73 o
  25   3   1         30.83         68.08        40.85 o
   1   4   1       1901.76       2016.78        56.37 o
   2   4   1       5257.74       5361.54       109.57 o
   3   4   1       1492.04       1458.40        34.76 o
   4   4   1        845.41        735.59        28.43 o
   5   4   1        256.07        231.61        15.37 o
   6   4   1       1505.64       1199.70        74.89 o
   7   4   1        368.18        392.64        15.63 o
   8   4   1       5616.28       5129.15       104.82 o
   9   4   1        605.38        592.64        15.48 o
  10   4   1      11431.22      10531.58       190.09 o
  11   4   1       1017.99       1005.20        24.63 o
  12   4   1      10529.69       9669.73       213.22 o
  13   4   1         85.42         83.07        14.81 o
  14   4   1       3785.58       3637.10       123.56 o
  15   4   1        474.02        485.58        25.92 o
  16   4   1       3802.01       3946.06       106.72 o
  17   4   1        264.07        264.29        24.53 o
  18   4   1       4799.06       5332.58       155.88 o
  19   4   1         27.92         16.86        21.73 o
  20   4   1       2135.90       2281.93        83.41 o
  21   4   1         60.87         60.21        21.06 o
  22   4   1        625.33        558.02        85.33 o
  23   4   1         76.28         79.29        29.34 o
  24   4   1        660.39        688.99        71.71 o
   0   5   1      17071.52      17066.72       990.36 o
   1   5   1        749.75        737.34        28.96 o
   2   5   1      31916.76      30314.12       767.27 o
   3   5   1        824.83        845.01        29.22 o
   4   5   1      16463.20      15444.86       374.88 o
   5   5   1        489.94        475.47        25.58 o
   6   5   1      14491.57      14197.86       327.43 o
   7   5   1       1693.56       1743.80        58.08 o
   8   5   1       9997.18       9285.91       224.91 o
   9   5   1        847.98        772.49        23.92 o
  10   5   1       2344.23       1937.96        43.73 o
  11   5   1       1540.12       1573.86        39.06 o
  12   5   1       1676.09       1554.57        60.41 o
  13   5   1        136.25        107.51        15.84 o
  14   5   1        567.56        464.17        24.07 o
  15   5   1         71.13         60.60        13.86 o
  16   5   1        102.67         93.07        15.48 o
  17   5   1        340.23        287.24        22.99 o
  18   5   1         29.45          3.97        15.47 o
  19   5   1        128.56         88.59        21.11 o
  20   5   1        242.00        174.15        25.06 o
  21   5   1          7.82          9.03        19.62 o
  22   5   1        420.06        393.94        42.99 o
  23   5   1         28.02          2.01        44.03 o
  24   5   1        284.46        276.87        55.37 o
   1   6   1       6727.92       6811.33       367.90 o
   2   6   1        218.46        181.35        19.77 o
   3   6   1       2309.96       2494.61        63.47 o
   4   6   1       1864.07       1711.30        56.65 o
   5   6   1        323.05        321.66        13.61 o
   6   6   1       5225.45       4503.55       140.08 o
   7   6   1        737.98        613.26        26.07 o
   8   6   1       3741.34       3348.03        87.02 o
   9   6   1        524.09        520.78        36.61 o
  10   6   1       4721.53       4492.25       102.75 o
  11   6   1         50.06         29.66         8.95 o
  12   6   1       7520.94       7419.41       316.16 o
  13   6   1         34.62         18.45        10.69 o
  14   6   1       4129.27       4136.71       108.73 o
  15   6   1         80.82         77.52        15.85 o
  16   6   1       3447.73       3635.20       111.89 o
  17   6   1         99.94         78.49        16.75 o
  18   6   1       2552.12       2704.39        82.04 o
  19   6   1         64.75         42.54        17.18 o
  20   6   1       1340.69       1401.66        61.49 o
  21   6   1         66.48         48.46        26.94 o
  22   6   1        973.80       1178.96        81.24 o
  23   6   1         44.08         32.68        39.94 o
  24   6   1        663.22        702.60        78.07 o
   0   7   1       3864.15       2968.38       284.58 o
   1   7   1         52.76         37.47         9.24 o
   2   7   1      14782.87      14165.49       336.14 o
   3   7   1        504.97        507.78        17.72 o
   4   7   1      16447.70      15880.68       319.32 o
   5   7   1       1485.63       1587.15        51.75 o
   6   7   1       7317.56       7074.94       175.97 o
   7   7   1       1005.37        869.62        31.64 o
   8   7   1       3071.86       2999.38        92.25 o
   9   7   1         11.29         -6.05         8.46 o
  10   7   1       2414.22       2204.01        64.14 o
  11   7   1        671.03        596.99        28.43 o
  12   7   1       2758.45       2585.09        71.18 o
  13   7   1        561.64        440.71        29.34 o
  14   7   1        602.78        565.17        31.41 o
  15   7   1        243.16        197.83        22.64 o
  16   7   1         20.62        -12.74        14.45 o
  17   7   1        457.78        456.89        34.43 o
  18   7   1         36.35          6.56        17.55 o
  19   7   1        181.14        146.88        31.62 o
  20   7   1         65.17         25.78        21.69 o
  21   7   1         73.37         44.48        39.94 o
  22   7   1        202.95         72.62        46.30 o
  23   7   1         44.87          4.54        36.31 o
   2   8   1        970.60        931.32        25.24 o
   3   8   1       2056.72       2142.50        50.72 o
   4   8   1       4026.21       3834.52        84.17 o
   5   8   1        912.12        864.35        27.64 o
   6   8   1       2314.08       2254.94        61.54 o
   7   8   1       1197.39       1275.65        36.66 o
   8   8   1       2910.58       2722.91        75.36 o
   9   8   1        337.49        263.85        30.67 o
  10   8   1       3907.10       3723.31       143.79 o
  11   8   1        225.13        209.25        25.58 o
  12   8   1       3277.74       3210.20        86.37 o
  13   8   1         98.77         83.71        14.31 o
  14   8   1       3274.01       3366.39       109.18 o
  15   8   1        195.21        133.96        20.32 o
  16   8   1       3216.80       3540.46       246.75 o
  17   8   1         84.37         48.06        23.95 o
  18   8   1       1966.32       2085.01        79.11 o
  19   8   1         21.69         15.18        22.62 o
  20   8   1       1003.60       1088.89        54.11 o
  21   8   1         96.22         99.49        33.47 o
  22   8   1        566.69        616.37        76.25 o
  23   8   1         35.87          7.26        42.66 o
   0   9   1       8314.87       8042.58       446.62 o
   1   9   1        840.43        640.59        30.17 o
   2   9   1       6808.89       6374.65       149.52 o
   3   9   1       1042.60       1012.69        32.73 o
   4   9   1       7897.41       7806.47       181.32 o
   5   9   1        268.53        253.85        19.23 o
   6   9   1       6595.50       6196.59       145.00 o
   7   9   1        328.11        323.56        22.14 o
   8   9   1       2956.41       2883.11        82.60 o
   9   9   1        676.70        649.82        34.07 o
  10   9   1       2869.53       2781.67       114.76 o
  11   9   1       3693.10       3888.45       149.29 o
  12   9   1        938.20        806.16        49.08 o
  13   9   1        815.11        767.64        49.41 o
  14   9   1         12.77         -6.77        23.15 o
  15   9   1        131.82         77.54        20.84 o
  16   9   1         12.45          9.19        18.29 o
  17   9   1        206.91        163.97        24.68 o
  18   9   1         58.77         22.88        30.00 o
  19   9   1        540.96        547.60        40.44 o
  20   9   1         48.19         23.98        23.83 o
  21   9   1        118.63         67.73        33.01 o
  22   9   1        194.94        144.09        39.00 o
   1  10   1       1830.18       1828.15        60.89 o
   2  10   1        302.83        271.82        17.68 o
   3  10   1       1602.51       1628.36        46.69 o
   4  10   1       1276.52       1236.18        38.37 o
   5  10   1        225.42        235.87        23.98 o
   6  10   1        823.29        723.63        28.12 o
   7  10   1        187.79        161.47        15.37 o
   8  10   1       1675.32       1594.73        48.55 o
   9  10   1        869.50        868.51        35.27 o
  10  10   1       1883.96       1911.34        67.76 o
  11  10   1        609.23        564.62        60.82 o
  12  10   1       1255.55       1002.16        84.42 o
  13  10   1         90.46         41.06        24.71 o
  14  10   1       3346.30       3703.56       148.90 o
  15  10   1        196.67        155.82        50.38 o
  16  10   1       2001.49       2166.19       102.26 o
  17  10   1          1.64          0.23        27.58 o
  18  10   1        736.51        666.04        84.42 o
  19  10   1         25.50         -8.32        26.63 o
  20  10   1        702.22        720.99        57.67 o
  21  10   1        230.85        144.66        38.83 o
  22  10   1        628.89        796.83        63.30 o
  23  10   1        135.40        120.73        62.64 o
   0  11   1       6038.11       6326.37       243.19 o
   1  11   1        874.91        800.17        36.08 o
   2  11   1       3530.51       3509.70        90.70 o
   3  11   1          9.98        -10.58        10.58 o
   4  11   1       3722.45       3959.01        98.24 o
   5  11   1        329.47        286.66        22.62 o
   6  11   1       4149.01       4407.33       121.83 o
   7  11   1        583.01        635.28        27.88 o
   8  11   1       1838.61       1694.28        51.39 o
   9  11   1        584.72        683.31        31.79 o
  10  11   1       1533.14       1599.47        60.23 o
  11  11   1        528.06        588.23        60.82 o
  12  11   1        515.18        454.40        47.66 o
  13  11   1        407.00        263.25        54.47 o
  14  11   1         20.21          3.92        24.29 o
  15  11   1        459.16        385.98        44.58 o
  16  11   1         36.34         -5.24        25.58 o
  17  11   1        218.04        199.88        38.11 o
  18  11   1         63.59         45.39        31.43 o
  19  11   1        170.21        137.77        35.88 o
  20  11   1         16.02        -33.59        33.59 o
  21  11   1        144.18         77.88        37.35 o
  22  11   1         74.94         65.36        55.37 o
   1  12   1       1219.96       1304.98        44.93 o
   2  12   1       1764.62       1668.03        50.19 o
   3  12   1       2306.31       2618.57        71.46 o
   4  12   1       1398.56       1368.34        43.85 o
   5  12   1       1035.35        997.07        39.67 o
   6  12   1        288.79        201.10        20.34 o
   7  12   1         22.87         -9.75        12.51 o
   8  12   1        407.40        367.57        30.51 o
   9  12   1        127.70         81.48        18.47 o
  10  12   1       2917.98       3089.65       115.40 o
  11  12   1        521.22        520.55        38.71 o
  12  12   1       1547.46       1697.03        81.84 o
  13  12   1         79.37         75.20        28.16 o
  14  12   1        848.56        967.55        58.17 o
  15  12   1          6.53         -5.29        22.11 o
  16  12   1        649.90        612.86        44.19 o
  17  12   1         14.91        -26.15        29.07 o
  18  12   1        820.64       1028.16        68.34 o
  19  12   1         84.43         66.90        35.23 o
  20  12   1        637.03        724.42        60.17 o
  21  12   1         99.93         34.49        51.74 o
  22  12   1        235.68        314.08        77.16 o
   0  13   1       5229.37       5791.24       228.79 o
   1  13   1         58.12        -12.64        16.02 o
   2  13   1       2664.77       2814.97        77.85 o
   3  13   1        512.51        509.56        29.11 o
   4  13   1        857.92        928.82        35.60 o
   5  13   1         32.44         15.10        15.13 o
   6  13   1       1099.13       1152.57        53.80 o
   7  13   1        218.08        164.12        25.65 o
   8  13   1       1674.99       1660.13        60.06 o
   9  13   1       1386.29       1554.84        56.77 o
  10  13   1        547.61        540.57        36.29 o
  11  13   1       1020.23       1099.75        54.18 o
  12  13   1        293.77        348.37        41.31 o
  13  13   1        272.83        284.30        39.73 o
  14  13   1        150.38        155.94        35.23 o
  15  13   1        198.59        165.63        30.55 o
  16  13   1         68.86         50.33        26.49 o
  17  13   1        171.35        170.62        31.83 o
  18  13   1          2.45        -23.86        26.73 o
  19  13   1        205.17        174.00        45.08 o
  20  13   1          8.85         -5.79        27.62 o
  21  13   1         66.04        103.48        59.91 o
   1  14   1        838.43        930.03        39.03 o
   2  14   1         19.86         -8.32        13.86 o
   3  14   1        808.71        937.54        36.76 o
   4  14   1        191.89        147.34        20.11 o
   5  14   1        671.61        715.78        43.07 o
   6  14   1        432.85        383.54        32.93 o
   7  14   1        134.97         90.91        20.42 o
   8  14   1        501.56        497.69        42.06 o
   9  14   1        262.19        262.04        30.74 o
  10  14   1        552.40        603.96        40.78 o
  11  14   1        144.55        109.44        27.12 o
  12  14   1        606.57        715.44        53.73 o
  13  14   1         34.87        -21.79        26.11 o
  14  14   1        593.69        654.17        56.48 o
  15  14   1          1.83         -3.90        26.22 o
  16  14   1        435.16        415.06        42.20 o
  17  14   1         17.43        -20.69        27.47 o
  18  14   1        358.05        325.86        41.20 o
  19  14   1         91.32        116.63        34.32 o
  20  14   1        180.91         51.74        60.82 o
   0  15   1       1289.10       1251.83        60.20 o
   1  15   1         22.09        -17.27        17.27 o
   2  15   1       1338.40       1460.91        54.87 o
   3  15   1          0.54        -16.80        16.80 o
   4  15   1        903.23       1049.51        46.25 o
   5  15   1        149.14        125.35        25.54 o
   6  15   1        725.09        749.82        63.09 o
   7  15   1        459.13        504.39        38.94 o
   8  15   1        665.36        613.07        42.20 o
   9  15   1        450.62        566.21        40.85 o
  10  15   1        196.61        171.97        29.58 o
  11  15   1        128.79        187.63        31.12 o
  12  15   1        201.64        172.90        37.05 o
  13  15   1        237.03        299.29        43.57 o
  14  15   1         82.74         73.90        35.33 o
  15  15   1        267.71        288.36        37.86 o
  16  15   1         18.03         -4.42        27.99 o
  17  15   1        199.88        191.82        36.98 o
  18  15   1          0.18        -40.85        54.47 o
  19  15   1        147.88        167.03        72.62 o
   1  16   1        459.51        533.16        32.89 o
   2  16   1         39.35          4.06        19.68 o
   3  16   1        742.18        873.07        65.73 o
   4  16   1         16.52          9.92        24.86 o
   5  16   1        436.35        524.07        46.63 o
   6  16   1        118.13         52.32        29.72 o
   7  16   1        151.09        183.93        29.82 o
   8  16   1        260.57        200.02        30.46 o
   9  16   1         95.86         60.95        27.02 o
  10  16   1        240.60        183.30        31.89 o
  11  16   1         44.50         30.79        27.12 o
  12  16   1        329.79        324.26       105.30 o
  13  16   1         42.82         23.16        33.95 o
  14  16   1        293.49        257.11        45.22 o
  15  16   1         10.31         25.55        30.07 o
  16  16   1        202.06        196.65        36.83 o
  17  16   1         40.72         10.89        58.10 o
  18  16   1        149.00         98.95        65.36 o
   0  17   1        371.68        380.22        43.52 o
   1  17   1         48.48        -19.71        19.71 o
   2  17   1        505.28        508.20        42.83 o
   3  17   1         82.91         63.57        24.01 o
   4  17   1        317.54        364.55        41.49 o
   5  17   1         95.61         91.55        31.62 o
   6  17   1        276.96        262.62        42.66 o
   7  17   1        147.80        169.87        30.42 o
   8  17   1        229.04        270.96        62.80 o
   9  17   1        197.60        216.46        33.24 o
  10  17   1         97.01         89.49        30.35 o
  11  17   1        157.67        228.37        35.85 o
  12  17   1        128.04        173.63        49.93 o
  13  17   1        128.26        179.38        42.36 o
  14  17   1         90.84         78.48        41.19 o
  15  17   1         65.92         82.85        42.31 o
  16  17   1         20.42         37.22        63.54 o
  17  17   1        203.22        141.61        67.17 o
   1  18   1        202.07        247.30        27.52 o
   2  18   1         62.19         10.36        21.41 o
   3  18   1        351.61        465.73        37.65 o
   4  18   1         61.48         36.12        31.14 o
   5  18   1        133.37        158.21        36.96 o
   6  18   1         59.26         16.22        35.86 o
   7  18   1        114.17        155.09        31.80 o
   8  18   1        161.26        142.70        31.70 o
   9  18   1        127.03        111.85        38.83 o
  10  18   1         55.07         15.27        34.87 o
  11  18   1         22.98         14.99        35.79 o
  12  18   1         82.25         85.07        40.19 o
  13  18   1         15.12          5.42        39.14 o
  14  18   1        179.57        213.32        71.71 o
  15  18   1          4.86         49.93        58.10 o
   0  19   1        107.70         61.23        55.37 o
   1  19   1          3.56        -21.51        21.51 o
   2  19   1        253.78        249.66        28.98 o
   3  19   1          7.96         -7.96        25.21 o
   4  19   1        173.10        242.37        52.65 o
   5  19   1         54.33         41.76        44.48 o
   6  19   1        183.09        163.87        39.81 o
   7  19   1        185.44        238.82        90.32 o
   8  19   1        123.08        165.15        53.10 o
   9  19   1        130.44        152.60        40.76 o
  10  19   1         48.47         98.02        40.57 o
  11  19   1        161.50        261.55        50.88 o
  12  19   1         27.95          3.63        58.10 o
  13  19   1        103.27        131.62        67.17 o
   1  20   1         59.96         32.10        33.05 o
   2  20   1         41.07         47.70        33.59 o
   3  20   1        348.45        498.36        72.62 o
   4  20   1         73.75         71.71        48.11 o
   5  20   1        233.28        311.36        62.64 o
   6  20   1         23.61         38.26        35.67 o
   7  20   1         20.35          4.99        37.67 o
   8  20   1         54.39         95.11        39.14 o
   9  20   1          2.52         70.80        56.28 o
  10  20   1         84.00         98.95        64.45 o
  11  20   1         39.52          9.08        60.82 o
   0  21   1        143.38        231.48        60.82 o
   1  21   1          7.04        -12.53        32.02 o
   2  21   1         68.76         69.90        49.02 o
   3  21   1          5.23         44.48        48.11 o
   4  21   1          6.29         -4.54        46.30 o
   6  21   1         65.48         94.41        59.00 o
   7  21   1         53.80         63.54        59.91 o
   8  21   1        156.92        165.21        64.45 o
   0   0   2      19299.09      22567.48       541.14 o
   2   0   2      41303.07      53130.52      1108.61 o
   4   0   2        307.81        155.89        13.05 o
   6   0   2      13262.00      15060.58       679.91 o
   8   0   2      27912.89      33344.61      1495.98 o
  10   0   2      10056.53      10510.00       482.93 o
  12   0   2        347.19        297.74        38.13 o
  14   0   2        696.56        649.05        56.28 o
  16   0   2        186.90        131.62        35.40 o
  18   0   2          9.20         -7.26        25.42 o
  20   0   2        555.17        541.02        61.73 o
  22   0   2        145.57         95.31        41.76 o
  24   0   2        787.58        756.16        80.79 o
   1   1   2       1012.13       1229.49        19.54 o
   2   1   2       3154.91       4178.21        69.53 o
   3   1   2       5028.51       5928.23       110.44 o
   4   1   2      13675.78      16641.08       393.77 o
   5   1   2        194.32        191.12        17.25 o
   6   1   2       2862.66       3085.04       111.78 o
   7   1   2       1289.35       1538.50        37.57 o
   8   1   2      15856.92      16834.39       385.62 o
   9   1   2        126.98        126.85        10.02 o
  10   1   2       9011.69       8896.54       214.13 o
  11   1   2        222.63        247.85        14.97 o
  12   1   2       5654.51       5432.80       136.55 o
  13   1   2        146.92        118.77        12.55 o
  14   1   2       7195.64       7115.02       204.82 o
  15   1   2        111.71        109.45        33.04 o
  16   1   2       3838.96       3901.44       143.14 o
  17   1   2         73.26         87.71        21.18 o
  18   1   2       3023.90       3605.40       134.47 o
  19   1   2         33.30         28.06        19.22 o
  20   1   2       2979.52       3298.61       131.26 o
  21   1   2         39.45         27.34        21.50 o
  22   1   2       1352.56       1401.94        72.52 o
  23   1   2         32.41         26.83        24.37 o
  24   1   2        782.60       1035.51        81.70 o
   0   2   2      31194.69      37294.77       916.52 o
   1   2   2        421.11        635.87        14.92 o
   2   2   2      25132.76      29562.06       528.30 o
   3   2   2       2549.89       3125.14        64.50 o
   4   2   2      24240.69      27141.16       655.29 o
   5   2   2       2252.36       2620.66        67.90 o
   6   2   2      14806.24      15134.07       290.18 o
   7   2   2       1235.59       1499.79        33.83 o
   8   2   2      11448.83      11461.81       220.66 o
   9   2   2        325.23        277.56        12.73 o
  10   2   2       2858.49       2496.17        53.70 o
  11   2   2         15.30         19.41         7.29 o
  12   2   2       3590.24       3502.71        91.09 o
  13   2   2        109.05         92.13        11.60 o
  14   2   2        562.57        513.34        28.74 o
  15   2   2        364.44        353.51        27.05 o
  16   2   2          6.58        -14.43        14.43 o
  17   2   2        198.92        222.78        29.51 o
  18   2   2        522.03        565.36        65.36 o
  19   2   2         19.37          0.09        22.24 o
  20   2   2        261.00        250.88        86.24 o
  21   2   2         45.31         30.40        22.22 o
  22   2   2        194.55        174.61        33.01 o
  23   2   2          7.38          2.64        23.26 o
  24   2   2        502.85        576.25        52.45 o
   1   3   2        112.15        129.34         6.38 o
   2   3   2       1205.49       1338.78        30.49 o
   3   3   2          8.18          4.74         3.83 o
   4   3   2       2501.28       2874.36        65.17 o
   5   3   2       5953.98       6647.82       165.06 o
   6   3   2       2731.59       2450.25        57.60 o
   7   3   2        318.90        304.22        11.85 o
   8   3   2       9436.06       9559.75       184.80 o
   9   3   2         63.72         59.45         6.18 o
  10   3   2       4737.91       4402.80        78.43 o
  11   3   2        167.61        151.19        10.22 o
  12   3   2       6596.21       6578.39       143.84 o
  13   3   2        793.80        779.90        28.85 o
  14   3   2       8402.82       8907.40       241.99 o
  15   3   2        142.81        131.85        20.81 o
  16   3   2       3202.10       3233.55       125.49 o
  17   3   2        420.75        387.87        46.75 o
  18   3   2       2360.16       2566.40       144.33 o
  19   3   2        147.68        134.50        26.94 o
  20   3   2       2405.36       2779.60       114.56 o
  21   3   2          0.83          9.72        20.85 o
  22   3   2       1232.14       1457.86       107.12 o
  23   3   2         15.69         -5.45        33.59 o
  24   3   2        863.99        913.20        84.42 o
   0   4   2      21942.45      24495.77       793.36 o
   1   4   2       1715.54       1991.57        62.46 o
   2   4   2      23266.74      24911.28       492.89 o
   3   4   2       1351.63       1759.30        37.42 o
   4   4   2      13595.07      13779.15       296.22 o
   5   4   2        331.26        386.45        19.13 o
   6   4   2       7320.18       7073.76       207.85 o
   7   4   2       1060.45       1112.08        33.37 o
   8   4   2       9456.38       9114.13       200.03 o
   9   4   2         99.28         83.22         9.02 o
  10   4   2       3249.49       3132.31        57.69 o
  11   4   2        856.03        908.20        26.65 o
  12   4   2        927.71        868.47        39.19 o
  13   4   2        132.80        111.12        12.06 o
  14   4   2       1511.42       1437.28        46.63 o
  15   4   2        358.61        317.55        21.72 o
  16   4   2         15.13          5.45        16.69 o
  17   4   2          5.05          1.82        27.23 o
  18   4   2        119.31         59.00        32.68 o
  19   4   2         48.89          9.99        29.05 o
  20   4   2         99.93         66.27        35.40 o
  21   4   2         59.70         49.02        37.22 o
  22   4   2        466.76        364.01        59.91 o
  23   4   2         41.27         21.79        36.31 o
  24   4   2        230.55        147.96        49.02 o
   1   5   2       2613.79       3078.27        80.79 o
   2   5   2        855.91        876.37        22.30 o
   3   5   2       1447.53       1759.35        32.34 o
   4   5   2        692.77        623.24        14.74 o
   5   5   2       1185.01       1408.80        36.58 o
   6   5   2       8934.65       8801.37       221.08 o
   7   5   2       1114.52       1151.78        42.56 o
   8   5   2       6321.25       6500.23       129.71 o
   9   5   2        212.91        191.49        18.47 o
  10   5   2       6666.32       6721.62       137.81 o
  11   5   2        157.11        158.36        12.57 o
  12   5   2       5275.87       5177.20       134.95 o
  13   5   2         17.78         13.64        10.15 o
  14   5   2       6295.96       6262.36       206.32 o
  15   5   2        236.08        241.79        30.95 o
  16   5   2       3835.28       3997.34       154.04 o
  17   5   2         12.27        -12.19        20.27 o
  18   5   2       2436.66       2932.05       162.49 o
  19   5   2         64.32         49.93        35.40 o
  20   5   2       1311.71       1278.12        98.04 o
  21   5   2        149.48        113.47        40.85 o
  22   5   2       1361.72       1376.16       108.02 o
  23   5   2         70.27         29.96        39.94 o
   0   6   2      14793.80      15955.81       403.12 o
   1   6   2        395.90        414.74        16.25 o
   2   6   2      13883.98      14576.81       274.31 o
   3   6   2        542.74        636.50        18.41 o
   4   6   2      10563.10      10737.58       200.20 o
   5   6   2       1927.58       1994.99        45.41 o
   6   6   2       8037.70       7536.15       168.67 o
   7   6   2        162.17        139.12        14.67 o
   8   6   2       5726.41       5770.02       114.86 o
   9   6   2       1503.93       1710.36        39.78 o
  10   6   2       2393.99       2301.40        53.22 o
  11   6   2        875.66        850.54        34.32 o
  12   6   2       1608.62       1535.09        57.71 o
  13   6   2        713.71        565.00        70.05 o
  14   6   2        528.35        398.01        34.98 o
  15   6   2        120.49        101.07        42.66 o
  16   6   2         67.99         33.06        30.41 o
  17   6   2        236.24        167.11        30.73 o
  18   6   2          3.55        -36.51        42.21 o
  19   6   2         51.51         30.86        34.49 o
  20   6   2        154.46        108.02        40.85 o
  21   6   2         48.62         -0.91        35.40 o
  22   6   2        139.05         68.08        40.85 o
  23   6   2         48.55         -9.99        38.13 o
   1   7   2       1105.98       1325.35        29.37 o
   2   7   2        445.21        427.57        12.51 o
   3   7   2       1794.77       1839.85        36.15 o
   4   7   2        528.95        467.58        15.06 o
   5   7   2        729.19        795.01        21.68 o
   6   7   2       3718.60       3658.06        70.47 o
   7   7   2       1036.85       1081.44        40.18 o
   8   7   2       1889.25       1826.96        45.55 o
   9   7   2        131.25        100.06        12.80 o
  10   7   2       3613.06       3315.05       105.79 o
  11   7   2         50.19         35.94        14.02 o
  12   7   2       3606.71       3669.59       114.63 o
  13   7   2        430.55        416.01        36.57 o
  14   7   2       2244.23       2297.43       202.43 o
  15   7   2         17.83         -1.24        35.40 o
  16   7   2       3568.55       3784.22       145.69 o
  17   7   2         83.74         56.05        24.16 o
  18   7   2       1900.26       2056.90        98.82 o
  19   7   2          8.43        -18.92        23.85 o
  20   7   2       1381.73       1612.18       116.19 o
  21   7   2         95.75         49.02        39.03 o
  22   7   2        983.56       1069.34        94.41 o
  23   7   2        112.39         32.68        41.76 o
   0   8   2      22651.05      24023.07       753.38 o
   1   8   2         97.05         81.85         9.37 o
   2   8   2       8751.11       9191.04       165.30 o
   3   8   2        272.59        278.89        13.12 o
   4   8   2       6052.68       5916.91       117.33 o
   5   8   2        578.80        530.18        19.63 o
   6   8   2       4257.59       3972.22        86.38 o
   7   8   2       1629.48       1578.22        48.92 o
   8   8   2       9527.70      10062.83       282.33 o
   9   8   2        343.86        325.45        30.81 o
  10   8   2        840.60        691.33        43.63 o
  11   8   2        374.25        336.20        26.60 o
  12   8   2        542.67        449.78        30.92 o
  13   8   2        142.01        122.69        26.32 o
  14   8   2        144.13         60.37        24.06 o
  15   8   2        540.30        497.33        42.59 o
  16   8   2        109.89         42.47        24.29 o
  17   8   2        389.50        333.13        40.11 o
  18   8   2         17.30         26.62        34.04 o
  19   8   2         57.07         20.71        28.52 o
  20   8   2        135.98         82.20        33.30 o
  21   8   2         79.77         92.59        44.48 o
  22   8   2        165.33        154.32        54.47 o
   1   9   2       2047.47       2195.23        45.73 o
   2   9   2        230.73        205.07        12.38 o
   3   9   2        701.98        820.88        23.93 o
   4   9   2       1897.58       1844.39        42.25 o
   5   9   2        361.81        296.22        15.67 o
   6   9   2        581.04        523.68        20.71 o
   7   9   2       3311.44       3652.17        91.06 o
   8   9   2       1396.94       1325.39        51.97 o
   9   9   2        284.34        241.30        23.69 o
  10   9   2       5228.75       5679.40       212.27 o
  11   9   2         59.90         33.50        20.92 o
  12   9   2       2660.82       2782.69       112.64 o
  13   9   2        229.22        163.72        27.87 o
  14   9   2       2341.60       2665.32       107.51 o
  15   9   2        199.29        137.12        31.13 o
  16   9   2       1670.58       1746.15        86.29 o
  17   9   2          5.58         -4.01        24.29 o
  18   9   2       1494.11       1518.07        79.87 o
  19   9   2        321.33        292.62        76.25 o
  20   9   2       1243.55       1434.19        81.10 o
  21   9   2         99.68         31.42        36.31 o
  22   9   2        467.49        491.10        76.25 o
   0  10   2       5354.16       6150.48       380.11 o
   1  10   2        263.36        238.37        14.25 o
   2  10   2       5046.82       5123.03       146.96 o
   3  10   2        325.76        340.68        18.22 o
   4  10   2       3590.84       3810.11        85.72 o
   5  10   2        183.61        175.79        41.01 o
   6  10   2       6427.97       6939.70       180.57 o
   7  10   2        582.03        584.88        28.80 o
   8  10   2        459.85        414.30        25.43 o
   9  10   2        799.30        856.61        72.67 o
  10  10   2        987.70       1087.95        49.68 o
  11  10   2        306.61        331.53        36.26 o
  12  10   2        923.95        805.18        76.25 o
  13  10   2        475.96        484.60        44.23 o
  14  10   2        405.22        362.63        40.73 o
  15  10   2        364.46        357.80        42.59 o
  16  10   2         24.98        -12.49        25.06 o
  17  10   2        361.19        259.36        40.30 o
  18  10   2          9.57          8.08        40.40 o
  19  10   2        140.01         60.80        35.86 o
  20  10   2         35.74        -21.52        29.43 o
  21  10   2         72.01         20.63        34.24 o
  22  10   2         19.87        -26.32        53.56 o
   1  11   2        583.14        628.53        30.29 o
   2  11   2        739.41        641.00        31.74 o
   3  11   2       1250.17       1388.77        50.56 o
   4  11   2        828.74        807.40        35.41 o
   5  11   2        848.82        913.58        66.27 o
   6  11   2        593.89        500.55        32.13 o
   7  11   2        609.65        674.85        43.31 o
   8  11   2       1888.90       1702.23        66.45 o
   9  11   2         10.97          3.27        21.07 o
  10  11   2       1230.63       1252.71        68.68 o
  11  11   2         41.94          8.82        22.73 o
  12  11   2       1035.53       1062.78        61.92 o
  13  11   2        214.00        149.90        25.68 o
  14  11   2       2848.89       3230.56       109.34 o
  15  11   2         62.16         59.88        29.80 o
  16  11   2       1016.18       1044.73        79.43 o
  17  11   2        146.50        163.08        36.16 o
  18  11   2        919.69       1025.76        91.68 o
  19  11   2        150.68         50.96        45.84 o
  20  11   2        482.73        472.57        65.36 o
  21  11   2          0.27         -3.63        52.65 o
  22  11   2        165.33        162.49        68.99 o
   0  12   2       4670.64       5346.68       280.50 o
   1  12   2        541.88        592.51        44.87 o
   2  12   2       4036.20       4257.33       134.36 o
   3  12   2        414.23        384.33        30.04 o
   4  12   2       2675.86       2578.84        88.95 o
   5  12   2        420.12        373.49        37.87 o
   6  12   2       1680.17       1658.08        65.93 o
   7  12   2        102.72         97.27        26.36 o
   8  12   2       1332.09       1299.11        66.75 o
   9  12   2       1106.55       1292.96        67.39 o
  10  12   2        448.61        484.37        63.54 o
  11  12   2        297.65        442.18        43.15 o
  12  12   2        328.55        294.61        39.01 o
  13  12   2        686.12        767.01        55.95 o
  14  12   2         80.94         46.22        24.57 o
  15  12   2        652.13        691.20        47.81 o
  16  12   2         41.11         19.72        24.36 o
  17  12   2        227.68        196.53        50.82 o
  18  12   2          2.40        -25.46        25.46 o
  19  12   2         86.30         67.47        34.98 o
  20  12   2         23.58         42.22        36.06 o
  21  12   2         65.38         65.36        58.10 o
   1  13   2       2798.58       3019.58       122.59 o
   2  13   2        195.55        146.00        27.92 o
   3  13   2        248.37        263.74        32.41 o
   4  13   2        644.02        542.98        43.32 o
   5  13   2        567.90        630.89        65.36 o
   6  13   2        270.13        271.42        48.11 o
   7  13   2        400.04        448.14        41.02 o
   8  13   2        716.05        687.09       116.19 o
   9  13   2        414.96        399.29        42.35 o
  10  13   2        583.70        585.32        47.94 o
  11  13   2         12.50         28.61        25.28 o
  12  13   2        550.17        607.76        51.70 o
  13  13   2        179.63        120.24        39.03 o
  14  13   2        767.64        840.11        50.31 o
  15  13   2         42.95         26.84        25.28 o
  16  13   2        774.34        842.62        51.30 o
  17  13   2          1.96          4.54        27.23 o
  18  13   2        439.71        614.49        58.40 o
  19  13   2         34.90         48.76        29.81 o
  20  13   2        333.91        302.28        72.62 o
   0  14   2        207.40        182.46        42.66 o
   1  14   2         25.18        -21.80        21.80 o
   2  14   2       1870.13       1973.73        92.75 o
   3  14   2        160.45         93.74        27.23 o
   4  14   2       1620.65       1696.52        82.80 o
   5  14   2         40.35         67.17        37.22 o
   6  14   2       1075.15       1198.24        92.59 o
   7  14   2        288.42        317.27        39.38 o
   8  14   2        454.35        433.31        42.31 o
   9  14   2        136.37        179.82        33.86 o
  10  14   2        163.93        140.92        45.84 o
  11  14   2        356.17        383.33        54.01 o
  12  14   2        541.04        547.81        81.70 o
  13  14   2        418.18        454.87        48.98 o
  14  14   2         71.44         36.15        32.68 o
  15  14   2        411.61        601.62        66.49 o
  16  14   2          4.04        -26.41        26.41 o
  17  14   2         59.78         35.08        30.49 o
  18  14   2         15.14         12.51        29.44 o
  19  14   2        213.72        398.50        83.51 o
   1  15   2        526.39        527.77        44.61 o
   2  15   2         82.46         29.05        25.42 o
   3  15   2        601.23        749.44        52.62 o
   4  15   2        103.25         91.35        25.94 o
   5  15   2        417.82        502.90        60.82 o
   6  15   2        382.95        358.56        57.19 o
   7  15   2        159.52        174.21        34.87 o
   8  15   2        317.66        310.36        68.08 o
   9  15   2        149.39        130.77        32.06 o
  10  15   2        360.46        362.61       122.09 o
  11  15   2         28.60          2.52        31.28 o
  12  15   2        593.16        637.93       115.29 o
  13  15   2          5.95          8.74        32.27 o
  14  15   2        276.91        358.52        66.27 o
  15  15   2         43.54         40.83        29.46 o
  16  15   2        245.24        216.91        37.02 o
  17  15   2         50.09         93.50        63.54 o
  18  15   2        304.14        204.25        74.44 o
   0  16   2        529.59        569.16        66.27 o
   1  16   2         98.44         -1.73        35.40 o
   2  16   2        969.39       1052.97        62.58 o
   3  16   2         50.91         34.98        26.94 o
   4  16   2        292.90        285.25        38.45 o
   5  16   2        145.17        105.30        40.85 o
   6  16   2        280.45        278.68        38.51 o
   7  16   2        261.66        288.76        58.55 o
   8  16   2        624.04        644.14        53.17 o
   9  16   2        110.52         90.91        34.59 o
  10  16   2        240.62        254.63        83.06 o
  11  16   2        275.64        306.83        46.67 o
  12  16   2         37.93         42.82        34.45 o
  13  16   2        279.71        415.92       100.76 o
  14  16   2         52.49         75.10        38.90 o
  15  16   2        315.63        361.41        43.42 o
  16  16   2         17.94         10.89        58.10 o
  17  16   2        108.59        112.56        69.90 o
   1  17   2        370.28        535.55        54.47 o
   2  17   2         18.28        -17.18        25.01 o
   3  17   2        300.57        376.40        41.71 o
   4  17   2         31.43         23.60        39.03 o
   5  17   2        129.45        157.04        49.02 o
   6  17   2         32.13         27.61        31.01 o
   7  17   2        295.44        351.36        45.17 o
   8  17   2         98.10         54.17        59.00 o
   9  17   2        108.42         89.77        36.44 o
  10  17   2        256.92        261.89        44.07 o
  11  17   2          1.95        -25.51        34.45 o
  12  17   2        156.06        147.03        41.65 o
  13  17   2          9.21         14.83        37.08 o
  14  17   2        101.24         62.68        41.10 o
  15  17   2         52.64         11.80        62.64 o
  16  17   2         99.98         88.05        66.27 o
   0  18   2        478.31        575.52        70.80 o
   1  18   2         37.61        -25.99        25.99 o
   2  18   2        142.40        105.02        33.69 o
   3  18   2         34.52         20.15        29.80 o
   4  18   2        481.97        614.55        74.44 o
   5  18   2         21.20         55.37        43.57 o
   6  18   2        143.53        146.23        38.37 o
   7  18   2        147.13        233.60        67.17 o
   8  18   2         98.23         49.85        35.93 o
   9  18   2         42.16         67.17        36.80 o
  10  18   2        131.77         98.67        40.57 o
  11  18   2        137.83        140.14        45.09 o
  12  18   2         80.53         66.89        40.77 o
  13  18   2        147.14        204.25        69.90 o
  14  18   2         16.87         16.34        64.45 o
   1  19   2        246.21        230.12        40.38 o
   2  19   2          7.74        -20.38        30.09 o
   3  19   2        302.69        426.65        68.08 o
   4  19   2         42.62        103.48        47.20 o
   5  19   2        115.20        176.10        52.65 o
   6  19   2        163.60        190.99        41.49 o
   7  19   2         82.03        134.09        40.66 o
   8  19   2         74.41         76.66        39.65 o
   9  19   2         79.71         91.10        41.49 o
  10  19   2         24.96         68.99        60.82 o
  11  19   2          0.32         26.32        64.45 o
  12  19   2         44.69        -11.80        64.45 o
   0  20   2          9.11         13.62        39.94 o
   1  20   2         40.63          9.25        30.48 o
   2  20   2         75.64        100.82        35.23 o
   3  20   2          8.74         13.62        44.48 o
   4  20   2        158.21        181.55        55.37 o
   5  20   2         65.59         38.13        48.11 o
   6  20   2         47.98         53.26        37.81 o
   7  20   2         47.46         37.22        58.10 o
   8  20   2         36.40         70.80        58.10 o
   9  20   2         89.57        265.97        75.34 o
  10  20   2        105.64        275.05        78.07 o
   5  21   2         18.89         64.45        59.00 o
   6  21   2         15.70        -32.68        57.19 o
   7  21   2         83.92        118.01        67.17 o
   2   0   3       1859.26       2284.92        42.76 o
   4   0   3       3159.45       3412.44        78.89 o
   6   0   3       4542.11       5460.90       133.02 o
   8   0   3       7849.84       8900.52       238.96 o
  10   0   3      11190.13      12705.86       584.59 o
  12   0   3      11408.58      13420.27       620.00 o
  14   0   3       4518.26       4736.67       238.74 o
  16   0   3       4190.00       4795.68       237.83 o
  18   0   3       2596.50       2673.34       161.58 o
  20   0   3       2421.50       2853.08       167.93 o
  22   0   3        760.85        741.64        76.25 o
   0   1   3      30104.71      36795.13       619.68 o
   1   1   3        168.03        191.27         5.68 o
   2   1   3      17488.62      21030.88       268.65 o
   3   1   3       2314.32       2850.59        43.09 o
   4   1   3      14585.70      15827.96       229.93 o
   5   1   3        111.28        139.05         8.53 o
   6   1   3      14269.60      15291.94       249.26 o
   7   1   3        983.10       1026.30        23.72 o
   8   1   3       1027.24        839.15        25.20 o
   9   1   3        634.04        664.64        27.18 o
  10   1   3       3550.06       3551.58       100.63 o
  11   1   3       1422.75       1618.99        52.67 o
  12   1   3       4443.00       4959.64       119.55 o
  13   1   3         93.99         86.13        14.66 o
  14   1   3        464.47        444.12        39.31 o
  15   1   3         41.87         41.15        14.67 o
  16   1   3        145.20        147.04        27.65 o
  17   1   3          4.10         24.31        17.94 o
  18   1   3         22.82        -16.79        19.90 o
  19   1   3         37.84         55.83        23.11 o
  20   1   3        245.93        255.99        49.93 o
  21   1   3         13.68          6.56        22.44 o
  22   1   3        287.03        359.73        42.88 o
  23   1   3         42.32         29.23        31.77 o
   1   2   3        780.48        921.43        17.09 o
   2   2   3       1408.40       1844.45        32.50 o
   3   2   3        397.31        477.76        13.62 o
   4   2   3       1588.80       1790.47        38.24 o
   5   2   3         77.44         70.67         8.67 o
   6   2   3       5165.64       5679.53       101.80 o
   7   2   3        187.01        207.89         9.43 o
   8   2   3       4100.81       4076.95        75.75 o
   9   2   3        709.52        690.01        19.13 o
  10   2   3       5263.88       5407.80       117.33 o
  11   2   3         90.98         83.20        11.25 o
  12   2   3       6079.85       6436.71       190.01 o
  13   2   3        334.77        334.32        23.73 o
  14   2   3       4081.69       4486.32       138.61 o
  15   2   3         60.99         76.28        16.91 o
  16   2   3       4849.27       5592.01       202.51 o
  17   2   3         12.95         25.48        19.22 o
  18   2   3       2636.46       2833.12       216.95 o
  19   2   3         45.77         18.94        23.60 o
  20   2   3       1660.01       1821.55        86.65 o
  21   2   3         22.52         -7.72        23.11 o
  22   2   3       1268.90       1464.10        85.78 o
  23   2   3         26.31         48.23        26.94 o
   0   3   3      21959.55      25617.20       589.59 o
   1   3   3       1665.51       2048.21        31.00 o
   2   3   3      16303.51      18657.23       268.78 o
   3   3   3        276.92        292.84        10.86 o
   4   3   3      16249.91      17968.22       281.82 o
   5   3   3        155.17        168.60         8.44 o
   6   3   3      11763.29      11953.50       198.85 o
   7   3   3        154.82        145.49         8.17 o
   8   3   3       6893.75       6885.51       126.47 o
   9   3   3        395.81        452.85        15.23 o
  10   3   3       6137.86       6570.29       131.58 o
  11   3   3         10.60         -0.78         7.89 o
  12   3   3        558.06        444.24        26.81 o
  13   3   3        339.41        357.60        25.23 o
  14   3   3        180.13        162.00        19.29 o
  15   3   3        291.92        313.58        26.34 o
  16   3   3         45.43         39.25        21.71 o
  17   3   3         15.99         13.43        18.58 o
  18   3   3         45.85         19.06        22.47 o
  19   3   3        158.82        110.71        27.27 o
  20   3   3        160.16        146.45        39.49 o
  21   3   3         69.78         64.18        35.40 o
  22   3   3        381.79        334.96        61.73 o
  23   3   3          3.43        -19.97        32.68 o
   1   4   3       1614.99       1989.74        29.14 o
   2   4   3       3767.43       4292.43        59.55 o
   3   4   3       1475.22       1671.23        26.98 o
   4   4   3       3580.36       4222.67        71.56 o
   5   4   3        657.42        759.98        22.86 o
   6   4   3       3079.82       3122.58        60.61 o
   7   4   3        115.71        113.30        12.86 o
   8   4   3       3022.36       3000.41        64.28 o
   9   4   3        413.61        366.91        22.26 o
  10   4   3       7380.74       7547.85       161.03 o
  11   4   3         96.43        102.88        17.28 o
  12   4   3       6115.81       6335.76       163.60 o
  13   4   3        273.34        294.12        29.31 o
  14   4   3       2491.60       2470.63        83.83 o
  15   4   3          6.70        -17.34        20.99 o
  16   4   3       3400.78       3717.46       140.55 o
  17   4   3        107.21         72.62        36.31 o
  18   4   3       4247.87       4557.84       248.73 o
  19   4   3         43.30         14.52        34.49 o
  20   4   3       1392.62       1573.14       113.47 o
  21   4   3         53.42         10.89        34.49 o
  22   4   3        950.40       1107.46        97.13 o
  23   4   3         50.22         16.34        36.31 o
   0   5   3       9670.36      10921.52       184.32 o
   1   5   3       1872.92       2279.86        31.56 o
   2   5   3       9526.73       9889.66       127.27 o
   3   5   3        774.36        887.80        18.44 o
   4   5   3      10243.11      11256.07       166.22 o
   5   5   3        212.03        199.52         9.85 o
   6   5   3       5883.54       5849.40       119.02 o
   7   5   3        781.25        919.19        24.75 o
   8   5   3       5794.69       5975.46       119.39 o
   9   5   3        472.17        459.50        22.46 o
  10   5   3       3837.91       3823.49        89.53 o
  11   5   3         87.47         69.23        14.79 o
  12   5   3       1017.71        951.21        74.89 o
  13   5   3        296.17        281.36        29.51 o
  14   5   3        296.14        294.10        45.39 o
  15   5   3        197.00        143.17        24.41 o
  16   5   3        150.82        126.18        36.31 o
  17   5   3        115.38         95.31        35.40 o
  18   5   3         39.21         11.80        34.49 o
  19   5   3        348.46        305.91        57.19 o
  20   5   3        158.30         97.13        44.48 o
  21   5   3         12.54         18.16        34.49 o
  22   5   3        279.71        253.26        54.47 o
   1   6   3         61.85         64.55         5.28 o
   2   6   3       1375.21       1507.69        25.44 o
   3   6   3        967.91       1075.98        22.06 o
   4   6   3        488.49        479.32        15.52 o
   5   6   3        645.78        774.70        22.34 o
   6   6   3       5507.19       5785.11       109.06 o
   7   6   3         65.28         49.56         8.34 o
   8   6   3       3137.21       3358.94        65.37 o
   9   6   3        486.55        545.50        23.96 o
  10   6   3       2728.56       2704.65        65.44 o
  11   6   3         94.09         62.12        15.51 o
  12   6   3       4432.85       4778.56       196.08 o
  13   6   3         48.53         36.56        19.77 o
  14   6   3       3780.79       4077.02       215.14 o
  15   6   3         28.32         30.67        19.19 o
  16   6   3       2682.10       3045.52       172.47 o
  17   6   3         45.41        -13.62        30.86 o
  18   6   3       1964.62       2407.37       142.52 o
  19   6   3          8.99         -4.54        33.59 o
  20   6   3       1115.47       1100.20        95.31 o
  21   6   3         34.14         28.14        39.03 o
  22   6   3        959.37       1083.86        99.85 o
   0   7   3       9173.25       9992.83       224.87 o
   1   7   3        121.50        107.94         6.78 o
   2   7   3       9964.80      10309.55       186.49 o
   3   7   3        479.03        414.37        20.88 o
   4   7   3      13218.58      13902.16       268.25 o
   5   7   3         78.92         80.27        10.54 o
   6   7   3       5592.03       5674.00       117.23 o
   7   7   3       1667.66       1948.51        47.02 o
   8   7   3       2976.80       3141.53        77.36 o
   9   7   3        465.76        496.66        21.56 o
  10   7   3       1518.88       1362.13        39.03 o
  11   7   3        462.85        452.32        34.34 o
  12   7   3       1285.43       1258.93        62.25 o
  13   7   3       1009.69       1059.90        57.12 o
  14   7   3        150.25         53.56        32.68 o
  15   7   3        207.09        188.81        44.48 o
  16   7   3         36.74         20.88        33.59 o
  17   7   3        161.20        111.65        40.85 o
  18   7   3         25.70          7.26        35.40 o
  19   7   3         65.94         28.14        38.13 o
  20   7   3         93.68         35.40        39.94 o
  21   7   3         38.33         43.57        42.66 o
  22   7   3        129.91         53.56        42.66 o
   1   8   3       1005.31       1082.56        25.89 o
   2   8   3        335.17        306.47        13.52 o
   3   8   3       4463.15       5072.70        98.86 o
   4   8   3         27.56         32.58         9.25 o
   5   8   3        522.48        468.52        21.39 o
   6   8   3       1561.67       1524.80        48.60 o
   7   8   3         15.51         18.39        11.41 o
   8   8   3       2297.89       2305.87        66.41 o
   9   8   3        257.28        226.78        18.93 o
  10   8   3       2364.62       2520.34        77.53 o
  11   8   3         21.74        -27.23        27.23 o
  12   8   3       3128.71       3303.32       186.09 o
  13   8   3         62.08         65.36        34.49 o
  14   8   3       2112.45       2204.03       142.52 o
  15   8   3          1.24         -3.63        32.68 o
  16   8   3       1566.40       1488.72       111.65 o
  17   8   3         18.27         19.97        37.22 o
  18   8   3       1241.24       1088.40        98.95 o
  19   8   3        129.56         30.86        42.66 o
  20   8   3        879.98        912.30        89.87 o
  21   8   3         71.67         29.05        43.57 o
   0   9   3       6611.12       6944.19       287.17 o
   1   9   3        326.85        316.85        17.84 o
   2   9   3       5447.96       6017.66       132.66 o
   3   9   3         25.26          1.85        12.43 o
   4   9   3       4630.73       5002.22       117.63 o
   5   9   3         68.20         39.85        12.60 o
   6   9   3       2425.82       2462.13        65.24 o
   7   9   3        359.72        386.29        23.59 o
   8   9   3       1889.94       2002.73       124.36 o
   9   9   3        312.61        347.49        35.40 o
  10   9   3       2260.92       2142.30       136.16 o
  11   9   3       1397.14       1512.61        73.74 o
  12   9   3        701.26        692.62        67.17 o
  13   9   3        484.38        489.28        60.82 o
  14   9   3        250.98        187.91        46.30 o
  15   9   3        160.95        107.12        42.66 o
  16   9   3        109.38         61.73        38.13 o
  17   9   3        396.87        416.66        65.36 o
  18   9   3         63.52         36.31        40.85 o
  19   9   3        159.11         74.44        44.48 o
  20   9   3         19.74        -10.89        40.85 o
  21   9   3        110.49         64.45        46.30 o
   1  10   3       1311.89       1679.63        50.95 o
   2  10   3         32.78         25.13        11.08 o
   3  10   3       1085.59       1253.48        49.76 o
   4  10   3       1238.51       1304.96        43.79 o
   5  10   3        186.57        156.88        20.70 o
   6  10   3       2469.89       2506.54        86.82 o
   7  10   3        198.83        189.96        21.26 o
   8  10   3       2484.11       2683.33       152.50 o
   9  10   3        489.35        535.58        61.73 o
  10  10   3       1593.50       1749.25       113.47 o
  11  10   3         93.45         39.94        34.49 o
  12  10   3       1705.18       1635.16        79.90 o
  13  10   3         11.58          6.46        24.01 o
  14  10   3       1544.13       1649.39       118.01 o
  15  10   3        115.26        160.67        50.83 o
  16  10   3       1232.30       1274.49       107.12 o
  17  10   3         56.19         27.23        40.85 o
  18  10   3        810.30        895.05        87.14 o
  19  10   3         10.25        -29.05        38.13 o
  20  10   3        526.44        777.95        84.42 o
   0  11   3       3353.54       3557.81       129.06 o
   1  11   3          4.53        -10.96        10.96 o
   2  11   3       3339.24       3847.96       101.21 o
   3  11   3        419.96        394.78        31.71 o
   4  11   3       2914.56       3248.48        93.03 o
   5  11   3       1071.92       1208.57        68.17 o
   6  11   3       1923.85       2106.48        75.29 o
   7  11   3        812.56        851.66        53.46 o
   8  11   3        920.55        876.77        53.57 o
   9  11   3        317.67        290.78        35.41 o
  10  11   3       1736.89       1791.89        87.57 o
  11  11   3        382.10        452.82        44.58 o
  12  11   3        222.38        213.64        34.64 o
  13  11   3        787.31        802.15       116.19 o
  14  11   3        333.02        340.79        43.15 o
  15  11   3        344.67        375.62        45.45 o
  16  11   3         77.51         69.44        32.09 o
  17  11   3        171.26        127.61        36.31 o
  18  11   3        175.04        120.73        50.83 o
  19  11   3        127.17        205.15        59.91 o
   1  12   3        378.21        406.87        40.88 o
   2  12   3        789.12        746.72        39.61 o
   3  12   3        293.43        273.75        59.46 o
   4  12   3        105.23         90.41        25.99 o
   5  12   3       1561.96       1711.12       118.92 o
   6  12   3        114.69         60.55        25.94 o
   7  12   3        509.40        531.47        45.56 o
   8  12   3        756.90        825.16        55.19 o
   9  12   3        112.94        126.65        30.44 o
  10  12   3       1070.60       1241.19        67.72 o
  11  12   3        239.37        245.33        47.66 o
  12  12   3       1185.58       1393.41       106.21 o
  13  12   3          1.11         -5.45        26.94 o
  14  12   3        409.00        405.00        47.15 o
  15  12   3         89.02         70.11        31.92 o
  16  12   3        335.84        303.47        83.51 o
  17  12   3         44.18         38.80        34.30 o
  18  12   3        637.01        650.34        58.71 o
  19  12   3         27.71        -22.69        42.66 o
   0  13   3       2384.15       2353.81       151.60 o
   1  13   3        152.62         66.51        29.84 o
   2  13   3       2170.19       2228.27        98.95 o
   3  13   3        477.34        388.05        41.07 o
   4  13   3       1198.44       1182.19        67.72 o
   5  13   3        378.31        462.05        62.64 o
   6  13   3       1569.03       1581.01        82.16 o
   7  13   3          9.55          0.07        25.94 o
   8  13   3        913.04        946.63        59.69 o
   9  13   3        240.17        247.01        55.37 o
  10  13   3        656.65        638.07        51.98 o
  11  13   3        246.77        242.51        38.50 o
  12  13   3         69.41         22.69        39.94 o
  13  13   3        195.46        179.96        36.42 o
  14  13   3         34.00         34.62        30.79 o
  15  13   3        170.10        145.61        38.73 o
  16  13   3         29.32         26.88        34.34 o
  17  13   3        257.42        163.58        40.38 o
  18  13   3         13.47         13.46        32.30 o
   1  14   3        670.86        837.56        55.50 o
   2  14   3        158.67        155.62        32.07 o
   3  14   3        466.04        473.82        89.41 o
   4  14   3         97.40        108.02        30.81 o
   5  14   3        979.86       1178.27        95.31 o
   6  14   3        555.32        492.54        47.17 o
   7  14   3        224.49        211.02        37.16 o
   8  14   3        680.80        699.14        55.20 o
   9  14   3         72.85         45.56        32.18 o
  10  14   3        194.67        157.69        41.76 o
  11  14   3         85.59         71.71        45.39 o
  12  14   3        530.66        589.13        76.25 o
  13  14   3         20.78         36.31        42.66 o
  14  14   3        519.16        610.92        83.06 o
  15  14   3          4.01        -11.16        32.07 o
  16  14   3        639.70        703.90        60.59 o
   0  15   3        419.44        363.10        61.73 o
   1  15   3         57.42        -22.01        27.69 o
   2  15   3        816.29        785.17        57.12 o
   3  15   3         22.36          1.27        28.05 o
   4  15   3        569.84        592.64        52.20 o
   5  15   3        280.40        272.33        56.28 o
   6  15   3        499.07        652.98        53.17 o
   7  15   3        264.85        326.53        75.34 o
   8  15   3        281.16        257.37        57.64 o
   9  15   3        164.80        180.28        39.47 o
  10  15   3        175.26        162.96        39.66 o
  11  15   3        335.25        416.66        69.90 o
  12  15   3        229.58        189.72        55.37 o
  13  15   3        157.80        190.63        60.82 o
  14  15   3        129.01        100.07        39.47 o
  15  15   3        248.08        158.75        41.35 o
   1  16   3        229.95        263.00        43.12 o
   2  16   3         99.01         26.32        28.88 o
   3  16   3        333.87        342.46        81.24 o
   4  16   3         63.92         51.06        39.94 o
   5  16   3        233.17        216.95        51.74 o
   6  16   3        235.38        181.44        39.55 o
   7  16   3        108.29         78.02        36.76 o
   8  16   3        132.87        144.72        38.83 o
   9  16   3         63.95        139.79        50.83 o
  10  16   3        134.49         64.45        49.93 o
  11  16   3        147.25        147.96        57.19 o
  12  16   3        216.59        263.25        67.17 o
  13  16   3          3.30          0.00        46.30 o
  14  16   3        114.27        129.93        42.88 o
   0  17   3        464.35        502.90        70.80 o
   1  17   3         17.99        -12.75        28.56 o
   2  17   3        311.85        248.53        65.81 o
   3  17   3         19.76          6.82        28.86 o
   4  17   3        423.87        491.10        71.71 o
   5  17   3         29.11         19.06        42.66 o
   6  17   3        385.22        426.95        51.16 o
   7  17   3        111.44        121.19        40.57 o
   8  17   3        221.21        228.75        59.00 o
   9  17   3        169.24        185.18        59.91 o
  10  17   3        109.90        106.21        56.28 o
  11  17   3        501.27        750.71        91.68 o
  12  17   3         34.71         38.13        52.65 o
   1  18   3        379.43        430.10        51.00 o
   2  18   3          3.26        -31.43        31.43 o
   3  18   3        200.89        196.74        40.42 o
   4  18   3         28.40         29.96        46.30 o
   5  18   3        153.52        238.65        43.55 o
   6  18   3         77.76         96.93        37.61 o
   7  18   3        114.16        127.99        56.28 o
   8  18   3         22.16        -18.16        46.30 o
   9  18   3         89.34         36.31        49.93 o
  10  18   3         99.08         69.90        55.37 o
   0  19   3        417.30        405.77        68.08 o
   1  19   3         16.50         34.39        33.66 o
   2  19   3         34.74         34.14        33.69 o
   3  19   3         42.53         32.68        49.02 o
   4  19   3         86.73         17.25        47.20 o
   5  19   3         32.28         32.68        49.93 o
   6  19   3        147.30        108.93        55.37 o
   7  19   3         80.42         39.03        48.11 o
   0   0   4      24437.80      27964.92       587.16 o
   2   0   4       6249.01       6816.88       109.80 o
   4   0   4      11693.37      13579.64       211.69 o
   6   0   4       9436.51      10344.91       296.07 o
   8   0   4       9003.21       9313.81       315.40 o
  10   0   4       3608.48       3846.16       198.80 o
  12   0   4        295.79        306.05        27.24 o
  14   0   4        112.44        148.87        36.31 o
  16   0   4        620.77        515.69        42.04 o
  18   0   4         10.25         -6.35        32.68 o
  20   0   4         45.07         29.96        38.13 o
  22   0   4        366.88        520.14        71.71 o
   1   1   4        892.09       1068.41        15.64 o
   2   1   4       1934.23       2366.20        31.89 o
   3   1   4         47.21         37.05         4.24 o
   4   1   4       2068.01       2182.84        29.87 o
   5   1   4        282.32        280.97         9.39 o
   6   1   4       2073.84       2119.85        48.10 o
   7   1   4         94.53        108.19        10.40 o
   8   1   4       3463.10       3671.44        76.78 o
   9   1   4         93.25         91.45         9.31 o
  10   1   4       5268.89       5747.93       226.01 o
  11   1   4         29.62         19.39        11.65 o
  12   1   4       4295.75       4612.35       113.11 o
  13   1   4         54.47         58.19        12.38 o
  14   1   4       4755.11       4967.79       148.46 o
  15   1   4        214.14        225.63        23.69 o
  16   1   4       5202.30       6170.33       183.43 o
  17   1   4         58.34         81.25        24.06 o
  18   1   4       2136.88       2408.11       105.26 o
  19   1   4         21.33         32.44        23.37 o
  20   1   4       1273.47       1231.32        68.67 o
  21   1   4         13.24         27.60        25.30 o
  22   1   4        708.62        732.97        55.83 o
   0   2   4       9095.47      10280.18       176.39 o
   1   2   4        891.96       1006.58        16.20 o
   2   2   4      14137.14      16020.40       192.16 o
   3   2   4         17.88         12.87         3.89 o
   4   2   4      13667.14      14983.47       193.65 o
   5   2   4        300.08        258.71         9.28 o
   6   2   4      10376.65      11392.53       205.80 o
   7   2   4         91.36         80.75         8.03 o
   8   2   4       2483.44       2533.72        51.79 o
   9   2   4        868.59        970.59        25.09 o
  10   2   4       1762.61       1791.70        55.62 o
  11   2   4        261.72        242.33        25.42 o
  12   2   4        947.12        939.51        35.12 o
  13   2   4         17.94         10.96        11.71 o
  14   2   4        895.32        888.94        42.41 o
  15   2   4        322.82        314.29        48.52 o
  16   2   4          9.87          9.75        16.72 o
  17   2   4         33.14         44.34        22.14 o
  18   2   4         60.84         35.80        25.30 o
  19   2   4         17.08         39.97        23.42 o
  20   2   4         34.06        -10.56        25.35 o
  21   2   4         54.46         24.44        25.20 o
  22   2   4        179.67        127.54        34.02 o
   1   3   4        671.29        761.38        13.83 o
   2   3   4        799.78        939.09        15.99 o
   3   3   4        545.44        602.24        12.79 o
   4   3   4        803.26        814.45        17.58 o
   5   3   4        350.01        368.85        12.11 o
   6   3   4       3147.35       3454.01        56.05 o
   7   3   4        120.56        113.83         9.09 o
   8   3   4       3492.16       3679.50        72.75 o
   9   3   4        641.25        701.75        25.03 o
  10   3   4       3713.24       3799.46        82.28 o
  11   3   4        269.34        286.60        17.86 o
  12   3   4       3790.11       4072.49       101.52 o
  13   3   4         25.16         18.73        13.97 o
  14   3   4       4519.22       4886.63       144.69 o
  15   3   4         49.47         14.72        24.86 o
  16   3   4       3603.28       4158.97       128.16 o
  17   3   4         20.26         10.12        21.07 o
  18   3   4       2177.85       2775.65       113.90 o
  19   3   4         49.56         44.11        24.16 o
  20   3   4       1264.01       1559.53       108.02 o
  21   3   4         14.18          1.82        35.40 o
  22   3   4        985.67       1018.50        90.78 o
   0   4   4      14480.47      15890.06       268.80 o
   1   4   4        336.50        348.22        10.13 o
   2   4   4      10840.93      11713.78       156.33 o
   3   4   4        439.58        421.56        11.58 o
   4   4   4       6151.86       6794.05        95.86 o
   5   4   4         14.83         10.77         5.99 o
   6   4   4       7777.00       8548.12       123.69 o
   7   4   4        163.32        162.03         9.93 o
   8   4   4       4991.30       5402.41       101.64 o
   9   4   4       1499.46       1707.37        42.16 o
  10   4   4        804.86        809.82        38.78 o
  11   4   4        124.84        138.31        19.65 o
  12   4   4       1519.43       1447.68        62.22 o
  13   4   4        590.55        645.77       108.48 o
  14   4   4        609.64        568.40        41.37 o
  15   4   4         64.86         53.10        22.24 o
  16   4   4         39.64         -1.59        20.51 o
  17   4   4         86.79         67.17        35.40 o
  18   4   4          5.40         26.32        33.59 o
  19   4   4         13.19         -8.17        35.40 o
  20   4   4        156.93        115.29        47.20 o
  21   4   4         73.00         39.94        42.66 o
  22   4   4        162.31        140.70        51.74 o
   1   5   4       1136.24       1394.31        24.08 o
   2   5   4         45.78         31.87         5.55 o
   3   5   4        700.04        829.77        16.11 o
   4   5   4        596.07        674.10        16.26 o
   5   5   4         11.50         10.67         5.87 o
   6   5   4       2706.02       2982.89        50.07 o
   7   5   4        488.91        487.63        16.54 o
   8   5   4       4613.14       4859.18       100.51 o
   9   5   4        460.84        489.45        21.34 o
  10   5   4       3258.70       3315.32        78.65 o
  11   5   4         39.56         40.73        13.48 o
  12   5   4       4528.19       4840.40       140.65 o
  13   5   4         12.62         33.44        19.62 o
  14   5   4       3052.74       3250.86       127.69 o
  15   5   4         92.73         54.15        22.44 o
  16   5   4       2186.76       2318.59       109.38 o
  17   5   4          5.77         20.88        35.40 o
  18   5   4       1492.20       1850.01       127.09 o
  19   5   4         31.33         39.03        39.94 o
  20   5   4        723.41        572.79        73.53 o
  21   5   4         28.40          2.72        39.94 o
   0   6   4       5872.77       6009.84       106.27 o
   1   6   4        154.23        136.93        10.05 o
   2   6   4       9491.68       9869.54       128.26 o
   3   6   4        896.47       1059.44        21.05 o
   4   6   4       7068.70       7755.28       114.43 o
   5   6   4        429.48        459.26        16.05 o
   6   6   4       3698.14       3846.19        82.46 o
   7   6   4        229.75        213.83        12.85 o
   8   6   4       4133.75       4532.87       102.86 o
   9   6   4         29.05          9.90        14.02 o
  10   6   4        983.58        893.70        34.76 o
  11   6   4        694.13        717.96        31.10 o
  12   6   4       1079.98       1049.73        71.26 o
  13   6   4        129.70        151.70        26.29 o
  14   6   4        453.60        359.01        39.03 o
  15   6   4        211.32        147.66        27.92 o
  16   6   4         78.61         42.21        27.69 o
  17   6   4        194.83        106.21        42.66 o
  18   6   4         37.71         46.30        43.57 o
  19   6   4        141.83        116.19        48.11 o
  20   6   4         26.43         32.68        40.85 o
  21   6   4         74.51         39.94        41.76 o
   1   7   4       1025.14       1167.19        21.18 o
   2   7   4        178.20        135.02         8.34 o
   3   7   4        356.13        382.72        13.33 o
   4   7   4       1848.70       1964.79        41.80 o
   5   7   4        561.19        586.08        20.25 o
   6   7   4        988.70       1001.62        33.46 o
   7   7   4        488.92        477.96        27.65 o
   8   7   4       2038.18       2083.27        80.06 o
   9   7   4        266.12        278.96        21.63 o
  10   7   4       2627.83       2850.60        71.01 o
  11   7   4         38.69         31.96        14.13 o
  12   7   4       1924.94       2114.52        93.69 o
  13   7   4         37.35          4.69        19.87 o
  14   7   4       2491.96       2554.90       110.07 o
  15   7   4         33.77          2.63        21.97 o
  16   7   4       1762.07       1650.00        82.80 o
  17   7   4         50.36         45.48        29.50 o
  18   7   4       1563.91       1855.45       130.72 o
  19   7   4         20.52         21.79        39.94 o
  20   7   4        629.77        721.67        83.51 o
  21   7   4          6.19        -22.69        42.66 o
   0   8   4       7733.48       8066.03       162.05 o
   1   8   4        594.45        591.12        17.18 o
   2   8   4       6220.75       6981.66       112.14 o
   3   8   4        292.08        299.52        15.48 o
   4   8   4       2338.47       2483.53        55.08 o
   5   8   4         91.15         69.71        15.81 o
   6   8   4       4442.23       4577.05       106.58 o
   7   8   4        673.03        730.09        65.63 o
   8   8   4       2548.14       2619.91        84.91 o
   9   8   4        151.38        161.91        19.37 o
  10   8   4       1788.55       1778.50        50.70 o
  11   8   4        208.30        234.33        33.96 o
  12   8   4        221.98        210.78        83.06 o
  13   8   4        423.37        498.05        69.90 o
  14   8   4         58.76         33.59        34.49 o
  15   8   4        349.74        200.61        46.30 o
  16   8   4        152.39         81.70        40.85 o
  17   8   4        263.77        187.00        52.65 o
  18   8   4         24.39         69.90        44.48 o
  19   8   4         91.55         53.56        45.39 o
  20   8   4        205.89        174.29        53.56 o
   1   9   4       1257.78       1417.64        40.55 o
   2   9   4       1442.30       1423.59        37.37 o
   3   9   4        236.84        244.97        20.05 o
   4   9   4       1271.01       1254.58        39.55 o
   5   9   4        553.16        598.25        32.96 o
   6   9   4        620.99        603.89        34.16 o
   7   9   4        748.76        777.47        41.84 o
   8   9   4       1264.78       1291.80        62.38 o
   9   9   4        327.60        327.16        31.15 o
  10   9   4       1679.47       1680.38        56.60 o
  11   9   4         32.53         29.35        19.33 o
  12   9   4       1456.20       1383.55        74.42 o
  13   9   4         36.26         54.47        26.32 o
  14   9   4       1415.39       1478.65        80.20 o
  15   9   4         55.04         29.96        35.40 o
  16   9   4       1017.18        904.13        89.87 o
  17   9   4        149.36         94.41        49.93 o
  18   9   4        754.23        880.52        87.14 o
  19   9   4         28.04         35.40        45.39 o
   0  10   4       1490.21       1592.04        77.64 o
   1  10   4        232.92        198.37        21.22 o
   2  10   4       1400.09       1567.12        54.33 o
   3  10   4        211.25        193.68        23.71 o
   4  10   4       4758.68       4943.56       156.17 o
   5  10   4         41.46         33.86        23.37 o
   6  10   4       2805.93       2928.88        95.77 o
   7  10   4        215.78        196.37        23.69 o
   8  10   4       2056.66       2210.70        76.48 o
   9  10   4        651.78        709.96        52.65 o
  10  10   4        954.31       1020.00        47.78 o
  11  10   4        518.07        534.04        45.81 o
  12  10   4        573.36        510.81       114.83 o
  13  10   4        136.48        134.93        32.41 o
  14  10   4         39.28          1.71        25.94 o
  15  10   4        348.29        319.99        43.01 o
  16  10   4         24.25          3.81        29.80 o
  17  10   4        163.92        106.21        35.30 o
  18  10   4          4.92        -41.76        41.76 o
  19  10   4         46.81         30.86        49.02 o
   1  11   4        662.20        777.71        36.03 o
   2  11   4        161.78        168.36        21.15 o
   3  11   4        915.01        991.26        48.38 o
   4  11   4        490.00        460.18        33.81 o
   5  11   4        761.33        837.34        52.45 o
   6  11   4       1456.92       1480.03       118.01 o
   7  11   4         14.74          7.93        26.32 o
   8  11   4        795.57        879.57        56.44 o
   9  11   4         31.75          6.87        39.03 o
  10  11   4        664.27        637.87        48.95 o
  11  11   4        175.75        192.26        34.66 o
  12  11   4        604.00        541.15        48.13 o
  13  11   4        168.39        177.23        38.58 o
  14  11   4       1066.73       1064.84        67.07 o
  15  11   4         23.37          0.23        29.72 o
  16  11   4       1169.40       1305.77        78.30 o
  17  11   4         56.58         31.58        33.01 o
  18  11   4        275.34        268.77        44.58 o
   0  12   4       2605.72       2754.28       236.02 o
   1  12   4         51.61          3.99        18.78 o
   2  12   4       1449.50       1550.81        66.03 o
   3  12   4         72.21         55.19        22.26 o
   4  12   4       1202.14       1333.54        57.26 o
   5  12   4         52.80         61.88        25.74 o
   6  12   4       1724.76       1962.80        89.40 o
   7  12   4        716.26        800.53        52.72 o
   8  12   4        716.31        712.59        76.25 o
   9  12   4        544.02        531.95        70.80 o
  10  12   4        890.52       1031.21        92.59 o
  11  12   4        369.98        404.86        65.36 o
  12  12   4        141.10         80.23        33.05 o
  13  12   4         76.84         96.63        35.88 o
  14  12   4         53.54         35.08        33.21 o
  15  12   4        293.63        291.33        84.88 o
  16  12   4         27.27         36.49        35.29 o
  17  12   4        121.87        114.91        39.47 o
   1  13   4        890.96        997.09        62.78 o
   2  13   4         51.48          7.42        22.57 o
   3  13   4        400.67        435.16        35.27 o
   4  13   4        164.01         93.05        30.79 o
   5  13   4         61.80         51.74        39.94 o
   6  13   4        602.38        620.91        73.53 o
   7  13   4        244.60        340.41        59.00 o
   8  13   4        190.00        226.94        53.56 o
   9  13   4        383.79        441.17        66.27 o
  10  13   4        404.29        411.21        66.27 o
  11  13   4         73.77         20.88        43.57 o
  12  13   4        567.09        621.94        72.17 o
  13  13   4          0.31          8.06        33.01 o
  14  13   4        404.09        401.84        52.65 o
  15  13   4         10.51        -17.30        33.21 o
  16  13   4        395.69        470.20        54.51 o
   0  14   4        815.45        874.17        84.42 o
   1  14   4         10.85        -27.23        27.23 o
   2  14   4        878.23        887.34        61.94 o
   3  14   4         19.17        -18.35        28.56 o
   4  14   4       1151.26       1083.81        69.00 o
   5  14   4         78.26         25.42        44.48 o
   6  14   4        501.46        511.07        70.80 o
   7  14   4         56.14        134.35        52.65 o
   8  14   4        350.98        332.24        60.82 o
   9  14   4        864.18       1148.31       100.76 o
  10  14   4        318.76        355.84        66.27 o
  11  14   4        186.48        307.73        65.36 o
  12  14   4         93.16         70.23        43.57 o
  13  14   4        208.31        232.51        88.05 o
  14  14   4        181.96        187.13        49.93 o
  15  14   4        103.40        105.30        41.72 o
   1  15   4        361.05        417.04        45.81 o
   2  15   4          1.33        -19.97        26.32 o
   3  15   4        212.80        139.82        36.26 o
   4  15   4         69.30         18.16        42.66 o
   5  15   4        322.35        398.50        67.17 o
   6  15   4        100.02         78.97        49.02 o
   7  15   4        307.81        283.22        65.36 o
   8  15   4        199.11        187.91        58.10 o
   9  15   4         40.56         19.06        47.20 o
  10  15   4        403.98        496.54        79.88 o
  11  15   4         66.18        101.67        53.56 o
  12  15   4        550.70        661.75        90.78 o
  13  15   4         82.42         59.18        40.30 o
  14  15   4        186.42        178.83        66.27 o
   0  16   4        795.21        835.14        87.14 o
   1  16   4          7.89        -29.98        29.98 o
   2  16   4        450.06        444.40        51.30 o
   3  16   4        125.10        108.73        36.52 o
   4  16   4        190.44         93.50        50.83 o
   5  16   4         88.82         68.08        49.02 o
   6  16   4        217.82        184.27        56.28 o
   7  16   4        290.97        327.70        68.99 o
   8  16   4        377.83        331.33        68.08 o
   9  16   4        148.71        112.56        59.00 o
  10  16   4        139.22        128.90        60.82 o
  11  16   4         50.83        -11.80        49.02 o
  12  16   4         72.26         35.40        56.28 o
   1  17   4        200.44        131.15        40.42 o
   2  17   4         85.55          4.98        35.23 o
   3  17   4        187.44        147.75        41.07 o
   4  17   4         12.79          2.72        48.11 o
   5  17   4        128.66        165.21        60.82 o
   6  17   4         25.23         12.71        49.93 o
   7  17   4        248.57        338.59        74.44 o
   8  17   4         70.20         63.54        53.56 o
   9  17   4         65.11         59.00        56.28 o
  10  17   4         60.26        -18.16        52.65 o
   0  18   4         39.02        -49.02        49.02 o
   1  18   4          0.46        -34.34        34.34 o
   2  18   4        407.78        416.21        53.28 o
   3  18   4         12.62        -15.43        49.02 o
   4  18   4        196.18        299.56        68.99 o
   5  18   4        100.40        107.12        56.28 o
   6  18   4         97.88         49.02        54.47 o
   7  18   4         67.31         30.86        54.47 o
   1  19   4         83.88         78.83        41.40 o
   2  19   4         32.52        -19.06        51.74 o
   2   0   5        123.38        102.05        10.38 o
   4   0   5       2146.30       2612.36        54.25 o
   6   0   5       1659.07       1815.14        73.90 o
   8   0   5       2446.06       2438.21        92.54 o
  10   0   5       3820.94       3810.01       157.50 o
  12   0   5       2621.45       2668.80       136.16 o
  14   0   5       2937.12       3787.16       183.37 o
  16   0   5        989.18        922.28        78.97 o
  18   0   5       2106.97       2326.58       142.52 o
  20   0   5       2042.32       2388.31       158.86 o
   0   1   5      10191.77      11413.14       191.41 o
   1   1   5         34.18         18.79         5.42 o
   2   1   5       9075.89       9946.83       115.77 o
   3   1   5        442.02        422.98        11.49 o
   4   1   5       7763.83       8054.66       107.22 o
   5   1   5         22.93         24.25         7.32 o
   6   1   5       3284.60       3351.32        70.04 o
   7   1   5        262.65        294.10        20.28 o
   8   1   5       4131.18       4550.75       116.81 o
   9   1   5        109.63         90.58        16.49 o
  10   1   5       2440.30       2446.42        95.25 o
  11   1   5          9.23         11.51        12.31 o
  12   1   5       1022.17       1010.27        56.93 o
  13   1   5         95.29        131.00        18.89 o
  14   1   5        385.31        367.08        28.38 o
  15   1   5        108.33        105.99        24.64 o
  16   1   5         34.36          9.04        21.97 o
  17   1   5          5.43         -0.07        17.90 o
  18   1   5        206.94        191.11        50.83 o
  19   1   5        136.69        171.86        31.73 o
  20   1   5        146.90         76.53        34.34 o
  21   1   5          4.16         14.03        26.63 o
   1   2   5         65.42         57.47         5.65 o
   2   2   5         14.02         12.45         4.99 o
   3   2   5        167.52        178.80         8.50 o
   4   2   5        923.56        959.40        20.83 o
   5   2   5       1182.18       1333.98        27.89 o
   6   2   5       3655.30       3919.09        78.53 o
   7   2   5        368.00        341.41        21.12 o
   8   2   5       4058.24       4291.80       109.41 o
   9   2   5         78.07         59.79        16.90 o
  10   2   5       3260.90       3160.45       101.29 o
  11   2   5          0.81          2.07        13.30 o
  12   2   5       3626.85       4167.86       150.66 o
  13   2   5         50.83         40.69        20.03 o
  14   2   5       4117.02       4908.98       174.73 o
  15   2   5        106.11        100.76        36.31 o
  16   2   5       1431.93       1496.45        74.68 o
  17   2   5         36.91          1.15        23.08 o
  18   2   5       1463.58       1527.75       112.56 o
  19   2   5         92.33         93.05        28.88 o
  20   2   5       1335.91       1328.45        75.10 o
  21   2   5         12.27         34.37        27.87 o
   0   3   5       6770.21       7532.83       171.33 o
   1   3   5        217.15        206.92         9.93 o
   2   3   5       9572.91      10392.18       143.10 o
   3   3   5         29.66         14.60         7.30 o
   4   3   5       4790.50       5056.71        73.75 o
   5   3   5       2080.78       2418.10        41.98 o
   6   3   5       2243.98       2409.31        51.11 o
   7   3   5         39.22         38.18        12.63 o
   8   3   5       4317.29       4615.54       117.13 o
   9   3   5        108.44         92.13        16.90 o
  10   3   5       2404.90       2501.05        82.19 o
  11   3   5          5.88          6.11        14.64 o
  12   3   5        914.59        996.78        53.84 o
  13   3   5        152.59        205.72        28.30 o
  14   3   5         81.04         91.68        34.49 o
  15   3   5         78.04         50.77        23.42 o
  16   3   5         25.70         11.64        23.26 o
  17   3   5         47.15         28.82        25.87 o
  18   3   5         34.09        -11.80        34.49 o
  19   3   5         73.97         15.43        38.13 o
  20   3   5        184.92         70.80        46.30 o
  21   3   5          8.90          3.63        39.94 o
   1   4   5        135.59        131.29         7.98 o
   2   4   5        833.50        830.01        26.69 o
   3   4   5        326.35        307.69        12.10 o
   4   4   5        686.63        614.71        17.14 o
   5   4   5        381.65        388.41        15.31 o
   6   4   5       1183.32       1220.85        31.25 o
   7   4   5        185.97        200.31        19.66 o
   8   4   5       2204.91       2198.31        73.62 o
   9   4   5         69.70         50.17        15.37 o
  10   4   5       3492.37       3503.30       108.13 o
  11   4   5         82.51         80.15        19.53 o
  12   4   5       3380.03       3586.20       181.31 o
  13   4   5         79.97         79.13        23.08 o
  14   4   5       1904.81       2377.41       149.78 o
  15   4   5          6.85         13.46        22.08 o
  16   4   5       1587.16       1630.25        81.79 o
  17   4   5         17.00         -2.70        24.56 o
  18   4   5       1326.77       1279.80       107.12 o
  19   4   5         17.74         -2.72        38.13 o
  20   4   5       1398.87       1363.45       113.47 o
   0   5   5       5500.68       5950.64       123.50 o
   1   5   5         13.53         -5.19         6.23 o
   2   5   5       9853.91      10902.53       153.32 o
   3   5   5         65.18         49.28         8.28 o
   4   5   5       5537.23       5870.33        94.84 o
   5   5   5        324.80        322.43        15.40 o
   6   5   5       2782.12       2864.52        63.02 o
   7   5   5        326.61        349.23        44.03 o
   8   5   5       3370.96       3702.21       136.74 o
   9   5   5        135.84        135.91        20.14 o
  10   5   5       1591.60       1619.32        60.89 o
  11   5   5        325.71        333.16        30.60 o
  12   5   5        614.38        612.62        36.64 o
  13   5   5         61.22         50.00        22.44 o
  14   5   5        105.01         56.05        25.94 o
  15   5   5         81.72         58.24        26.63 o
  16   5   5         19.50          3.94        24.71 o
  17   5   5        196.98        244.81        36.06 o
  18   5   5         16.82         22.64        26.59 o
  19   5   5          9.75         41.76        42.66 o
  20   5   5        265.37        321.35        62.64 o
   1   6   5        415.71        440.42        14.54 o
   2   6   5        140.12        116.16        10.22 o
   3   6   5        892.82        926.37        24.19 o
   4   6   5       1207.30       1182.63        29.85 o
   5   6   5        575.86        660.12        24.59 o
   6   6   5       1548.97       1566.14        44.35 o
   7   6   5        208.10        206.91        25.99 o
   8   6   5       2184.35       2322.34        93.96 o
   9   6   5          9.38          5.77        17.19 o
  10   6   5       1426.69       1426.90        66.78 o
  11   6   5         37.02         15.12        17.90 o
  12   6   5       2064.73       2213.33       102.11 o
  13   6   5        106.48        112.45        31.77 o
  14   6   5       1915.23       2036.49        93.95 o
  15   6   5         51.47         46.00        24.71 o
  16   6   5       1311.14       1327.24        73.49 o
  17   6   5          4.01         -1.28        26.63 o
  18   6   5       1121.69       1003.08        67.07 o
  19   6   5        102.67         34.49        44.48 o
  20   6   5        999.52       1321.69       108.02 o
   0   7   5       2805.28       2933.84        73.01 o
   1   7   5        340.63        332.13        20.56 o
   2   7   5       3993.92       4302.87        96.70 o
   3   7   5         28.49         22.06         9.95 o
   4   7   5       3598.82       3566.25        78.08 o
   5   7   5        308.89        284.59        31.97 o
   6   7   5       3425.49       3611.61       113.15 o
   7   7   5        382.48        432.75        29.99 o
   8   7   5       1606.16       1733.12        77.01 o
   9   7   5        133.46        153.67        28.73 o
  10   7   5       1188.16       1350.73        55.50 o
  11   7   5        229.52        263.20        26.94 o
  12   7   5        618.14        664.46        39.37 o
  13   7   5        134.34        138.51        31.32 o
  14   7   5        291.66        256.29        34.87 o
  15   7   5        257.70        264.09        36.44 o
  16   7   5          8.91          3.49        25.01 o
  17   7   5        113.16         87.52        31.43 o
  18   7   5         28.02         39.17        30.08 o
  19   7   5          9.52         -5.45        43.57 o
   1   8   5        109.79         99.28        12.84 o
   2   8   5         69.73         69.70        11.97 o
   3   8   5        708.82        714.95        29.28 o
   4   8   5       1063.74       1018.50        40.37 o
   5   8   5        537.43        547.49        33.31 o
   6   8   5        738.28        743.57        43.03 o
   7   8   5        129.13        179.07        22.85 o
   8   8   5       1612.27       1578.58        61.39 o
   9   8   5         23.09         25.55        17.94 o
  10   8   5       2041.92       2175.32        77.64 o
  11   8   5        112.05         55.21        20.80 o
  12   8   5       1299.17       1265.70        47.94 o
  13   8   5         72.34         88.08        26.75 o
  14   8   5       1299.87       1317.74        83.97 o
  15   8   5         26.57         33.40        22.98 o
  16   8   5       1008.33       1036.66        56.70 o
  17   8   5         11.15         -6.35        41.76 o
  18   8   5       1038.80       1026.67        99.85 o
  19   8   5         36.28        -29.96        44.48 o
   0   9   5       5267.87       5675.51       202.13 o
   1   9   5         16.47        -14.25        14.25 o
   2   9   5       3565.12       3558.28       114.87 o
   3   9   5        519.68        462.78        50.32 o
   4   9   5       1867.61       1916.88        84.64 o
   5   9   5        330.12        322.43        35.62 o
   6   9   5       2074.37       2348.96        99.25 o
   7   9   5        290.17        305.23        28.15 o
   8   9   5       1096.65       1170.44        51.75 o
   9   9   5        341.02        333.59        25.85 o
  10   9   5        381.98        344.50        31.41 o
  11   9   5        290.45        316.28        47.41 o
  12   9   5        560.25        541.65        40.11 o
  13   9   5        338.72        295.35        77.61 o
  14   9   5        204.57        206.76        37.99 o
  15   9   5        117.01         81.93        34.38 o
  16   9   5         34.76         36.43        33.01 o
  17   9   5        127.41         93.23        36.26 o
  18   9   5         10.63         -0.72        33.21 o
   1  10   5        574.27        614.71        57.64 o
   2  10   5        514.27        429.77        33.58 o
   3  10   5        259.38        270.19        42.07 o
   4  10   5        207.15        188.32        39.03 o
   5  10   5        361.84        362.18        36.26 o
   6  10   5        695.72        621.93        47.15 o
   7  10   5        451.65        509.41        36.04 o
   8  10   5        622.21        566.77        54.85 o
   9  10   5        239.92        215.20        24.37 o
  10  10   5        811.06        871.93        45.85 o
  11  10   5         50.35         15.30        20.14 o
  12  10   5        746.44        745.71        75.85 o
  13  10   5         46.81         23.24        31.73 o
  14  10   5        907.80        852.56        68.99 o
  15  10   5          0.15         -9.57        29.84 o
  16  10   5        692.26        694.01        59.37 o
  17  10   5         17.22          3.82        32.41 o
   0  11   5       2857.71       3239.78       197.89 o
   1  11   5        180.75         99.85        32.74 o
   2  11   5       2042.04       2104.08       108.02 o
   3  11   5         26.33          8.17        35.40 o
   4  11   5       1335.95       1398.10        75.32 o
   5  11   5        282.47        194.84        45.39 o
   6  11   5       1058.61       1228.45        70.27 o
   7  11   5        170.68        153.10        33.15 o
   8  11   5        592.02        439.06        43.94 o
   9  11   5         46.50         46.97        23.48 o
  10  11   5        101.06         76.36        24.41 o
  11  11   5        184.57        181.26        35.03 o
  12  11   5        524.72        490.57        40.25 o
  13  11   5        272.60        241.24        41.59 o
  14  11   5        129.54         58.10        34.02 o
  15  11   5        308.74        244.51        72.62 o
  16  11   5         29.38         31.40        34.98 o
   1  12   5        328.93        329.58        40.21 o
   2  12   5         92.15         65.71        24.36 o
   3  12   5        613.76        640.04        52.24 o
   4  12   5        203.24        284.99        39.66 o
   5  12   5        371.59        353.78        43.57 o
   6  12   5        107.27         38.83        28.35 o
   7  12   5        330.47        347.42        42.51 o
   8  12   5        322.60        293.23        40.44 o
   9  12   5         65.54         38.06        28.80 o
  10  12   5       1396.24       1512.42        67.35 o
  11  12   5          5.72         -3.91        25.50 o
  12  12   5        631.36        578.43       115.74 o
  13  12   5          7.08         12.04        34.00 o
  14  12   5        451.00        232.39        62.64 o
  15  12   5          0.18         24.62        37.55 o
   0  13   5        918.92        927.55        64.15 o
   1  13   5         59.71         32.82        22.00 o
   2  13   5        775.73        646.67        44.54 o
   3  13   5         84.55         29.76        29.98 o
   4  13   5        795.26        841.35        73.98 o
   5  13   5        168.75        112.55        34.30 o
   6  13   5        500.51        502.89        49.37 o
   7  13   5         98.11         94.93        32.03 o
   8  13   5        709.36        795.19        88.96 o
   9  13   5         77.99        108.02        56.28 o
  10  13   5        215.70        263.25        47.02 o
  11  13   5        345.84        342.44        50.66 o
  12  13   5        153.20        141.52        40.73 o
  13  13   5        412.18        540.18        59.37 o
  14  13   5         55.89         39.37        39.09 o
   1  14   5        197.25        172.21        31.25 o
   2  14   5          0.07        -24.91        24.91 o
   3  14   5        387.94        405.96        39.29 o
   4  14   5        107.91         60.82        49.02 o
   5  14   5        261.65        195.17        58.10 o
   6  14   5        177.88        171.57        60.82 o
   7  14   5        113.61         82.61        55.37 o
   8  14   5        349.90        423.92        75.34 o
   9  14   5         60.16        -11.80        49.93 o
  10  14   5        198.60        138.89        59.00 o
  11  14   5         10.28         48.70        39.66 o
  12  14   5         50.42          0.85        37.21 o
  13  14   5         22.68          0.02        37.72 o
   0  15   5        408.60        252.36        64.45 o
   1  15   5          9.17        -32.30        32.30 o
   2  15   5        465.25        437.90        93.05 o
   3  15   5         31.32        -19.52        32.74 o
   4  15   5        704.62        727.11        86.24 o
   5  15   5        152.66        182.46        59.00 o
   6  15   5        366.31        391.24        72.62 o
   7  15   5        119.91        107.12        57.19 o
   8  15   5        225.25        226.94        66.27 o
   9  15   5         88.07        131.62        62.64 o
  10  15   5        144.43         50.83        60.82 o
  11  15   5         41.71         71.14        51.29 o
  12  15   5        103.81        124.36        69.90 o
   1  16   5        253.72        174.92        44.16 o
   2  16   5         18.32        -18.11        35.93 o
   3  16   5        373.16        424.83        75.34 o
   4  16   5         59.09         28.14        53.56 o
   5  16   5        193.33        206.06        64.45 o
   6  16   5         34.13         71.71        56.28 o
   7  16   5         78.84        147.06        61.73 o
   8  16   5        205.12        157.04        65.36 o
   9  16   5        206.31        245.09        68.99 o
   0  17   5        140.13        -19.06        55.37 o
   1  17   5         31.09        -37.21        37.21 o
   2  17   5        246.50        243.38        49.31 o
   3  17   5         64.46         26.32        54.47 o
   4  17   5        126.32         31.77        54.47 o
   5  17   5         17.73         19.97        53.56 o
   6  17   5        153.09        137.07        63.54 o
   0   0   6       7105.88       7150.49       243.43 o
   2   0   6       6422.62       6952.87       211.86 o
   4   0   6       3536.71       4007.17       131.15 o
   6   0   6       4987.71       5658.04       258.71 o
   8   0   6       2453.61       2625.63       102.36 o
  10   0   6       1384.37       1437.85        67.71 o
  12   0   6        605.72        648.14        58.10 o
  14   0   6         49.36         11.37        22.73 o
  16   0   6         46.13         26.32        41.76 o
  18   0   6         12.96          5.45        40.85 o
   1   1   6        218.07        225.03        14.83 o
   2   1   6        395.57        382.11        16.51 o
   3   1   6         95.18         94.32        11.14 o
   4   1   6        839.67        870.76        28.57 o
   5   1   6         14.77         -2.52        16.38 o
   6   1   6        966.65        809.20        70.91 o
   7   1   6         13.61          2.93        11.80 o
   8   1   6       2421.07       2570.89        71.19 o
   9   1   6         58.87         64.29        13.28 o
  10   1   6       2462.94       2632.72        66.65 o
  11   1   6          1.99          3.34        13.24 o
  12   1   6       1415.85       1360.61        53.26 o
  13   1   6        105.56         99.63        19.16 o
  14   1   6       2023.84       2331.47        77.99 o
  15   1   6          8.86          2.99        17.68 o
  16   1   6       1851.65       2231.92       106.55 o
  17   1   6          1.64         21.20        26.63 o
  18   1   6       1275.71       1553.92       157.04 o
   0   2   6       3905.61       3969.77       100.71 o
   1   2   6        468.59        525.98        18.27 o
   2   2   6       2760.94       2930.79        55.85 o
   3   2   6        135.28        123.30        16.45 o
   4   2   6       6206.30       6869.03       127.52 o
   5   2   6         53.36         40.81        12.26 o
   6   2   6       4730.87       4912.56       121.78 o
   7   2   6          9.40         -0.84        11.31 o
   8   2   6       1620.00       1700.48        56.31 o
   9   2   6        107.94         93.75        14.42 o
  10   2   6        768.58        686.20        36.82 o
  11   2   6         35.86         53.92        14.93 o
  12   2   6       1345.12       1568.48        58.68 o
  13   2   6         53.83         58.17        18.28 o
  14   2   6        142.67        120.37        22.32 o
  15   2   6         34.28         59.47        25.01 o
  16   2   6         44.97         49.81        27.00 o
  17   2   6         68.77         72.62        44.48 o
  18   2   6         50.48         19.16        30.24 o
   1   3   6        443.97        496.97        18.03 o
   2   3   6        729.68        760.03        26.34 o
   3   3   6        201.22        202.77        14.92 o
   4   3   6       1165.27       1290.86        40.93 o
   5   3   6        212.24        214.53        16.36 o
   6   3   6       1832.51       1898.32        59.99 o
   7   3   6        107.59         57.53        16.66 o
   8   3   6       1941.29       2150.66        66.04 o
   9   3   6        253.38        278.85        29.49 o
  10   3   6       2301.74       2530.56        85.97 o
  11   3   6         98.60        106.97        29.56 o
  12   3   6       1858.77       2144.86        84.47 o
  13   3   6         27.04         11.16        22.14 o
  14   3   6       1380.60       1431.19        56.52 o
  15   3   6         30.14         37.12        24.16 o
  16   3   6       2166.92       2894.96       227.85 o
  17   3   6         58.08        107.12        45.39 o
  18   3   6       1040.22       1407.93       115.29 o
  19   3   6          7.13        -21.79        39.94 o
   0   4   6       4046.94       4331.07       204.08 o
   1   4   6        240.80        215.85        16.18 o
   2   4   6       4072.40       4385.49       130.04 o
   3   4   6        323.87        362.49        19.27 o
   4   4   6       4140.39       4339.82        93.25 o
   5   4   6          9.56          4.04        11.28 o
   6   4   6       3849.03       3871.37       104.74 o
   7   4   6        357.95        333.56        27.51 o
   8   4   6       2107.54       2249.12        67.64 o
   9   4   6         71.03         85.93        19.32 o
  10   4   6        992.77       1025.56        47.98 o
  11   4   6        225.37        217.38        29.85 o
  12   4   6        150.38        177.14        33.56 o
  13   4   6         39.07         60.73        25.46 o
  14   4   6        294.85        327.81        46.75 o
  15   4   6         87.61        107.12        42.66 o
  16   4   6         19.55        -11.80        39.94 o
  17   4   6          1.86          0.91        41.76 o
  18   4   6        113.73         68.99        51.74 o
   1   5   6        474.59        504.79        26.50 o
   2   5   6        579.67        553.61        27.20 o
   3   5   6         19.60         18.72        13.32 o
   4   5   6        314.76        289.16        21.08 o
   5   5   6         57.98         79.45        17.19 o
   6   5   6       1214.32       1181.40        52.22 o
   7   5   6        241.50        214.90        21.37 o
   8   5   6        863.75        845.05        51.60 o
   9   5   6        254.43        258.57        36.34 o
  10   5   6       1209.07       1238.33        54.15 o
  11   5   6         62.25         69.13        21.03 o
  12   5   6       1354.25       1438.22        96.63 o
  13   5   6         15.00          5.91        31.77 o
  14   5   6       1191.35       1261.89       154.32 o
  15   5   6         14.07          1.82        36.31 o
  16   5   6       2003.07       2291.18       154.32 o
  17   5   6         17.74         52.65        42.66 o
  18   5   6       1010.71       1205.50       106.21 o
   0   6   6       4337.91       4162.50       211.93 o
   1   6   6        509.61        496.35        26.35 o
   2   6   6       3021.66       3165.69        82.21 o
   3   6   6         57.44         22.95        18.73 o
   4   6   6       3214.72       3504.39       121.41 o
   5   6   6          2.39         -7.39        14.08 o
   6   6   6       3561.87       4015.26       106.71 o
   7   6   6         32.82         43.47        21.64 o
   8   6   6        705.67        761.59        41.48 o
   9   6   6        183.37        218.48        26.91 o
  10   6   6        858.93        878.11        45.50 o
  11   6   6        131.05         93.55        23.12 o
  12   6   6        284.58        265.36        29.57 o
  13   6   6        160.65        131.57        29.34 o
  14   6   6        163.65        161.58        48.11 o
  15   6   6         30.74          9.99        41.76 o
  16   6   6          3.28         14.52        39.03 o
  17   6   6        114.08        147.06        50.83 o
   1   7   6        362.15        367.88        23.54 o
   2   7   6        652.26        649.19        29.97 o
   3   7   6        421.96        438.66        25.30 o
   4   7   6        104.62         69.80        16.11 o
   5   7   6         24.18         15.37        16.11 o
   6   7   6        785.97        791.30        42.52 o
   7   7   6        278.09        260.96        28.13 o
   8   7   6       1290.16       1218.56        54.81 o
   9   7   6        216.34        196.94        23.97 o
  10   7   6        986.93       1002.11        73.62 o
  11   7   6         22.03         19.68        20.35 o
  12   7   6       1846.00       2013.29        77.49 o
  13   7   6         11.75         27.11        22.53 o
  14   7   6       1135.96       1138.33        99.85 o
  15   7   6         65.37         65.36        42.66 o
  16   7   6       1147.87       1355.28       111.65 o
  17   7   6         94.52        115.29        47.20 o
   0   8   6       3478.52       3612.80       116.03 o
   1   8   6         66.23         45.28        15.20 o
   2   8   6       2004.50       2117.70        59.76 o
   3   8   6        137.39         96.42        20.55 o
   4   8   6       2119.82       2308.71        97.79 o
   5   8   6         65.19         61.35        20.06 o
   6   8   6       1161.59       1177.56        62.21 o
   7   8   6        207.68        193.95        27.22 o
   8   8   6       1245.06       1301.02        57.92 o
   9   8   6        286.87        277.21        27.26 o
  10   8   6        814.16        866.78        41.86 o
  11   8   6        291.72        338.43        44.76 o
  12   8   6         81.48         45.01        23.80 o
  13   8   6        122.01         75.03        25.70 o
  14   8   6         45.92        -13.62        36.31 o
  15   8   6         90.38         74.44        43.57 o
  16   8   6         79.28         77.16        47.20 o
   1   9   6        521.35        494.28        31.70 o
   2   9   6        364.83        258.93        25.18 o
   3   9   6        248.29        173.34        26.94 o
   4   9   6        250.76        229.30        27.19 o
   5   9   6         21.02         28.50        20.17 o
   6   9   6        135.30        139.05        25.28 o
   7   9   6        148.24        144.47        25.67 o
   8   9   6        423.30        338.58        47.07 o
   9   9   6        117.72         85.13        21.37 o
  10   9   6        944.40       1018.94        46.48 o
  11   9   6         46.90         62.85        21.56 o
  12   9   6       1050.79       1115.75        49.63 o
  13   9   6         44.74         55.34        33.59 o
   0  10   6       1289.45       1141.05       101.67 o
   1  10   6          3.87         -7.97        32.14 o
   2  10   6       2314.22       2187.71        83.48 o
   3  10   6        125.78        124.58        26.65 o
   4  10   6       1825.16       1785.82        86.95 o
   5  10   6          0.75        -20.42        25.68 o
   6  10   6       1094.59       1118.50        67.02 o
   7  10   6        120.56        104.89        31.32 o
   8  10   6        302.91        238.32        36.59 o
   9  10   6        354.11        358.05        36.47 o
  10  10   6        622.79        751.57        87.31 o
  11  10   6        178.59        161.25        31.02 o
  12  10   6         89.55         42.38        27.79 o
  13  10   6        187.57        165.46        38.17 o
  14  10   6         20.58         70.80        51.74 o
   1  11   6        308.60        275.29        71.26 o
   2  11   6         86.99         41.32        30.09 o
   3  11   6        541.23        586.41        76.25 o
   4  11   6        165.52        133.44        49.02 o
   5  11   6        415.00        376.41        43.59 o
   6  11   6        244.88        166.65        34.02 o
   7  11   6        109.27         54.96        30.48 o
   8  11   6        369.98        216.95        49.93 o
   9  11   6          1.17          7.45        24.96 o
  10  11   6        319.22        313.60        36.27 o
  11  11   6         82.75         50.93        28.11 o
  12  11   6        465.39        486.56        77.16 o
  13  11   6         27.79         39.94        49.02 o
  14  11   6        669.27        861.46        95.31 o
   0  12   6        922.10       1092.94       103.48 o
   1  12   6         13.93        -28.88        30.44 o
   2  12   6        890.43        875.08        90.78 o
   3  12   6         17.26         17.25        44.48 o
   4  12   6        673.08        739.82        83.51 o
   5  12   6         14.85         36.31        43.57 o
   6  12   6        363.17        254.17        57.19 o
   7  12   6         75.85         58.10        45.39 o
   8  12   6        706.79        700.79        84.42 o
   9  12   6        352.99        409.40        66.27 o
  10  12   6        227.05        204.25        58.10 o
  11  12   6         95.14         24.51        49.02 o
  12  12   6        113.12        122.55        53.56 o
  13  12   6         81.95        126.18        57.19 o
   1  13   6        526.83        492.22        53.91 o
   2  13   6         60.93         -8.17        47.20 o
   3  13   6         47.70         16.34        44.48 o
   4  13   6         77.86         77.16        48.11 o
   5  13   6        157.45        200.61        59.00 o
   6  13   6        114.21         66.27        48.11 o
   7  13   6        134.87         35.40        47.20 o
   8  13   6        224.65        181.55        55.37 o
   9  13   6         68.13         80.79        48.11 o
  10  13   6        263.01        250.54        60.82 o
   0  14   6        625.59        637.24        86.24 o
   1  14   6         31.82        -50.83        50.83 o
   2  14   6        477.80        511.97        78.97 o
   3  14   6         46.77        -15.43        49.02 o
   4  14   6        419.94        352.21        70.80 o
   5  14   6          7.02        -28.14        48.11 o
   6  14   6        415.06        406.67        71.71 o
   7  14   6        139.97        106.21        54.47 o
   1  15   6        259.38        256.90        64.45 o
   2  15   6         38.14         20.88        53.56 o
   3  15   6        185.60        159.77        60.82 o
   2   0   7         95.39         69.19        18.09 o
   4   0   7        317.47        293.70        34.20 o
   6   0   7        821.05        791.36        51.21 o
   8   0   7        561.90        546.47        42.71 o
  10   0   7       1845.55       1957.29        98.25 o
  12   0   7       2622.62       3089.24       221.49 o
  14   0   7       1119.38       1268.51        68.62 o
  16   0   7       1259.46       1476.01       104.39 o
   0   1   7       3824.49       4229.98       124.93 o
   1   1   7         67.89         45.86        11.53 o
   2   1   7       3926.83       4136.12        79.39 o
   3   1   7        103.28         74.25        12.34 o
   4   1   7       2478.98       2576.06        63.40 o
   5   1   7         53.69         54.40        15.24 o
   6   1   7       2152.88       2153.64        55.10 o
   7   1   7         29.49         20.49        12.75 o
   8   1   7       1518.16       1618.52        48.59 o
   9   1   7        109.98         80.72        15.73 o
  10   1   7        778.85        820.68        33.81 o
  11   1   7         95.38         78.66        18.13 o
  12   1   7        195.90        179.86        26.27 o
  13   1   7         10.99          3.57        16.19 o
  14   1   7         59.38         56.05        19.07 o
  15   1   7          5.10          1.57        18.23 o
  16   1   7         19.25          0.15        35.86 o
   1   2   7        248.79        249.07        16.64 o
   2   2   7        289.68        257.86        16.77 o
   3   2   7         49.02         37.20        15.63 o
   4   2   7        617.89        625.66        26.43 o
   5   2   7         23.12         35.53        18.44 o
   6   2   7       1218.71       1288.59        41.94 o
   7   2   7          8.08         10.73        12.56 o
   8   2   7        812.76        781.22        30.13 o
   9   2   7         30.98         21.70        13.92 o
  10   2   7        911.31        885.41        38.00 o
  11   2   7         13.22          9.56        15.54 o
  12   2   7       1597.74       1730.51        64.68 o
  13   2   7         17.09         21.53        18.80 o
  14   2   7       1392.99       1700.15        66.20 o
  15   2   7          2.64          8.42        20.58 o
  16   2   7       1083.15       1293.55        95.31 o
   0   3   7       5389.16       5724.91       162.34 o
   1   3   7         23.66          6.45        10.99 o
   2   3   7       3013.20       3051.05        71.73 o
   3   3   7        139.07         99.82        15.49 o
   4   3   7       1974.47       1962.82        50.82 o
   5   3   7        125.45         99.30        15.88 o
   6   3   7       1761.49       1929.37        55.11 o
   7   3   7        132.33        114.10        16.73 o
   8   3   7       1243.69       1263.66        39.24 o
   9   3   7         12.69         18.55        14.75 o
  10   3   7       1176.60       1268.47        47.38 o
  11   3   7        119.36        100.71        19.40 o
  12   3   7        367.43        333.45        28.11 o
  13   3   7         64.24         61.11        21.61 o
  14   3   7         65.71         49.74        22.31 o
  15   3   7         66.91         48.12        23.12 o
  16   3   7         14.83         15.43        37.22 o
  17   3   7          6.44        -14.52        39.03 o
   1   4   7         84.42         58.96        12.50 o
   2   4   7        294.04        271.66        19.79 o
   3   4   7        285.54        250.51        19.23 o
   4   4   7        316.56        271.99        19.63 o
   5   4   7        113.09        111.88        17.76 o
   6   4   7        646.50        675.49        55.29 o
   7   4   7         27.38         21.35        14.03 o
   8   4   7        913.76        961.15        41.27 o
   9   4   7         54.97         48.22        15.79 o
  10   4   7       1228.58       1197.45        51.36 o
  11   4   7          2.15         11.76        17.16 o
  12   4   7       1700.81       1997.67        79.40 o
  13   4   7         87.25         82.51        23.19 o
  14   4   7       1205.21       1251.81        56.05 o
  15   4   7         18.99         61.14        28.86 o
  16   4   7        420.57        456.60        62.64 o
   0   5   7       3786.80       4044.38       141.72 o
   1   5   7        128.59        126.22        19.12 o
   2   5   7       2335.36       2293.72        92.30 o
   3   5   7          8.20          2.69        15.51 o
   4   5   7       1950.34       1932.21        72.39 o
   5   5   7         86.46         82.40        19.64 o
   6   5   7       1349.82       1305.81        58.31 o
   7   5   7         34.31         53.35        21.74 o
   8   5   7       1054.77       1086.02        61.84 o
   9   5   7         63.93         61.95        20.62 o
  10   5   7        854.03        808.13        41.28 o
  11   5   7         58.21         56.76        22.55 o
  12   5   7        249.44        236.47        31.77 o
  13   5   7         64.60         51.91        31.01 o
  14   5   7         57.83         62.39        24.64 o
  15   5   7         94.45        118.01        43.57 o
  16   5   7         48.89         81.70        39.94 o
   1   6   7         50.70         46.23        17.21 o
   2   6   7         28.60          2.54        15.88 o
   3   6   7        417.88        387.49        44.65 o
   4   6   7        262.15        183.59        21.05 o
   5   6   7        312.32        310.17        26.62 o
   6   6   7        865.56       1000.13        51.37 o
   7   6   7         11.77         44.43        22.23 o
   8   6   7        556.20        488.23        39.95 o
   9   6   7         17.88          6.91        19.35 o
  10   6   7       1026.99       1054.47        47.81 o
  11   6   7          3.09        -13.71        19.03 o
  12   6   7       1177.09       1292.99       118.62 o
  13   6   7          5.31          1.42        24.18 o
  14   6   7        885.44        771.59        84.42 o
   0   7   7       1901.49       1870.56       234.65 o
   1   7   7         59.95         49.79        19.32 o
   2   7   7       2086.04       2228.34       112.76 o
   3   7   7         21.14          3.67        16.90 o
   4   7   7       1925.79       1918.83        91.94 o
   5   7   7        163.39        134.73        22.42 o
   6   7   7        895.23        848.22        47.72 o
   7   7   7        214.99        201.77        29.60 o
   8   7   7        961.19       1036.19        53.68 o
   9   7   7         27.04         15.28        20.47 o
  10   7   7        422.28        419.31        33.70 o
  11   7   7         53.82         49.11        25.29 o
  12   7   7        263.71        228.04        29.20 o
  13   7   7        362.43        423.15        55.37 o
  14   7   7        150.95        318.62        63.54 o
   1   8   7        130.61         73.14        21.88 o
   2   8   7         78.62         67.32        19.08 o
   3   8   7        297.44        318.85        26.09 o
   4   8   7        136.49         92.50        21.14 o
   5   8   7        352.13        309.55        33.16 o
   6   8   7        700.11        570.25        55.16 o
   7   8   7        134.88        215.80        54.40 o
   8   8   7        597.05        555.78        42.50 o
   9   8   7         12.35         36.75        22.02 o
  10   8   7        565.73        525.18        44.81 o
  11   8   7         12.59         -3.74        23.85 o
  12   8   7        701.07        768.69        86.61 o
  13   8   7         10.89         40.11        35.79 o
   0   9   7       1288.90       1223.37       202.43 o
   1   9   7         18.65         -8.77        21.36 o
   2   9   7        930.04        811.11        43.13 o
   3   9   7          2.15          9.80        24.70 o
   4   9   7       1035.00       1009.57        54.13 o
   5   9   7         30.11         22.25        23.73 o
   6   9   7       1092.55       1215.21        60.21 o
   7   9   7         75.42         57.72        25.99 o
   8   9   7        623.86        609.67        45.03 o
   9   9   7        131.28        129.19        25.69 o
  10   9   7        383.31        286.17        31.85 o
  11   9   7        194.53        188.62        34.50 o
  12   9   7        118.82        111.18        42.21 o
  13   9   7        164.62        114.27        42.88 o
   1  10   7        285.63        274.08        35.91 o
   2  10   7          4.77        -24.96        24.96 o
   3  10   7        183.22        155.78        36.32 o
   4  10   7        134.22         91.58        34.94 o
   5  10   7         75.31         71.99        33.69 o
   6  10   7        422.65        291.02        44.93 o
   7  10   7        132.01         68.56        34.94 o
   8  10   7        615.84        618.75       114.83 o
   9  10   7        158.05        135.25        33.34 o
  10  10   7        282.79        219.45        60.28 o
  11  10   7          0.31         41.41        37.22 o
  12  10   7        287.85        264.95        48.03 o
   0  11   7        573.52        392.15        69.90 o
   1  11   7         18.29        -17.68        33.86 o
   2  11   7        532.78        354.42        61.27 o
   3  11   7          1.42        -30.86        44.48 o
   4  11   7        739.79        643.62        58.09 o
   5  11   7        234.20        144.81        39.47 o
   6  11   7        834.35        800.65        63.57 o
   7  11   7        118.14         66.70        35.88 o
   8  11   7        356.99        319.46        89.41 o
   9  11   7         72.06         54.56        38.09 o
  10  11   7        315.96        259.71        47.93 o
  11  11   7         80.29         97.96        43.80 o
   1  12   7        195.05        195.16        44.28 o
   2  12   7         81.44         21.79        49.93 o
   3  12   7        185.24         78.97        51.74 o
   4  12   7        117.32         73.53        55.37 o
   5  12   7        167.51        165.21        60.82 o
   6  12   7        137.13        147.06        60.82 o
   9  12   7         63.62         49.02        59.00 o
   0  13   7        411.64        254.17        68.99 o
   1  13   7         23.72        -20.88        54.47 o
   2  13   7        496.79        332.24        74.44 o
   3  13   7         54.49         24.51        54.47 o
   0   0   8       2607.30       2671.53       143.43 o
   2   0   8       2156.56       2017.03        97.13 o
   4   0   8       1505.49       1516.65        64.60 o
   6   0   8        890.56        891.48        42.47 o
   8   0   8        977.58        955.16        45.23 o
  10   0   8        373.86        378.10        31.60 o
  12   0   8        295.56        305.01        53.56 o
   1   1   8         13.99         -6.74        14.22 o
   2   1   8        114.21         72.94        15.36 o
   3   1   8         11.11          7.88        16.55 o
   4   1   8        135.30        104.95        20.22 o
   5   1   8         10.41         -2.29        15.02 o
   6   1   8        455.47        446.97        25.45 o
   7   1   8         67.29         54.24        15.86 o
   8   1   8        900.67        886.23        34.54 o
   9   1   8         23.59         18.72        13.67 o
  10   1   8       1016.80        906.63        34.44 o
  11   1   8          7.87         10.94        19.39 o
  12   1   8        870.41        920.59        89.87 o
  13   1   8          0.40          1.98        25.01 o
   0   2   8       1260.31       1203.62        54.94 o
   1   2   8         63.49         54.84        15.99 o
   2   2   8       2781.77       2771.26        98.14 o
   3   2   8         30.95         26.71        15.32 o
   4   2   8       2175.44       2155.54        94.46 o
   5   2   8        124.71         90.81        18.06 o
   6   2   8       1341.08       1339.65        46.14 o
   7   2   8         26.67         25.86        15.22 o
   8   2   8        611.46        592.48        31.66 o
   9   2   8          3.05         -2.61        15.44 o
  10   2   8        360.05        354.33        26.96 o
  11   2   8         11.20        -18.24        21.14 o
  12   2   8        164.18        164.49        32.02 o
  13   2   8         10.95         40.93        27.27 o
   1   3   8         20.66         15.20        14.94 o
   2   3   8        111.14         98.38        20.00 o
   3   3   8         84.84         62.63        16.59 o
   4   3   8        131.59         88.63        19.02 o
   5   3   8         53.58         28.06        19.52 o
   6   3   8        191.36        174.97        22.82 o
   7   3   8        113.85         82.26        17.61 o
   8   3   8        953.11        938.34        35.83 o
   9   3   8         62.34         45.58        18.06 o
  10   3   8        941.52        934.28        52.80 o
  11   3   8         14.03        -11.42        23.62 o
  12   3   8        559.82        530.90        49.46 o
   0   4   8       1676.63       1547.59        86.04 o
   1   4   8          1.59         -4.15        15.15 o
   2   4   8       1749.92       1901.26        58.06 o
   3   4   8         26.73         20.87        15.88 o
   4   4   8       1522.99       1527.73        78.74 o
   5   4   8         13.77         -7.40        17.09 o
   6   4   8        939.99        868.16        40.36 o
   7   4   8         19.32         25.09        17.14 o
   8   4   8        793.72        839.82        36.98 o
   9   4   8         45.06         48.93        18.61 o
  10   4   8        229.73        171.67        27.90 o
  11   4   8          4.32        -13.71        22.31 o
  12   4   8        258.81        260.97        31.83 o
   1   5   8        276.00        255.10        24.36 o
   2   5   8        164.32        121.88        23.17 o
   3   5   8         66.34         79.22        18.17 o
   4   5   8        413.52        341.91        28.80 o
   5   5   8         83.96         56.18        20.09 o
   6   5   8        174.97        117.20        22.03 o
   7   5   8         57.05         47.24        25.29 o
   8   5   8       1030.64        939.52        54.74 o
   9   5   8         31.28         30.03        22.80 o
  10   5   8        734.98        740.63        80.21 o
  11   5   8          7.08         -2.10        24.25 o
  12   5   8        354.69        317.67        47.49 o
   0   6   8        740.91        671.05        42.93 o
   1   6   8         11.32         -3.82        18.57 o
   2   6   8       1369.63       1281.29        53.60 o
   3   6   8         63.25         31.66        17.45 o
   4   6   8       1408.84       1509.59        50.56 o
   5   6   8         22.37         13.97        18.70 o
   6   6   8        694.97        678.84        50.44 o
   7   6   8         62.73         55.07        20.47 o
   8   6   8        853.08        790.51        40.53 o
   9   6   8        251.86        287.84        71.70 o
  10   6   8        175.07        145.82        28.86 o
  11   6   8        258.80        359.45        41.72 o
   1   7   8        216.29        158.29        23.19 o
   2   7   8         37.47         40.21        20.18 o
   3   7   8         58.07         73.05        18.86 o
   4   7   8        338.92        360.83        32.86 o
   5   7   8         96.19         91.59        27.64 o
   6   7   8        143.83         96.82        28.93 o
   7   7   8          9.46         45.77        30.73 o
   8   7   8        385.10        364.99        54.92 o
   9   7   8         31.13         15.31        59.00 o
  10   7   8        680.28        566.12        57.98 o
   0   8   8        913.25        817.16       123.91 o
   1   8   8         48.39         54.51        26.42 o
   2   8   8       1123.40        912.23        48.46 o
   3   8   8          8.25         23.79        23.49 o
   4   8   8        508.87        485.88        53.33 o
   5   8   8         12.83         25.76        30.63 o
   6   8   8        786.91        615.46        76.25 o
   7   8   8         59.83         73.53        48.11 o
   8   8   8        710.47        695.01       126.63 o
   9   8   8         99.09         30.77        35.77 o
   1   9   8        221.65        303.58        44.92 o
   2   9   8         50.24         76.07        34.94 o
   3   9   8        136.74        122.55        52.65 o
   4   9   8        225.23        157.04        55.37 o
   5   9   8        116.73         61.73        48.11 o
   6   9   8        136.70         56.28        49.02 o
   7   9   8         53.63         77.16        50.83 o
   8   9   8        268.69        179.20        43.80 o
   1  10   8         47.63          8.17        47.20 o
   2  10   8        574.52        537.39        77.16 o
   3  10   8         14.33         15.43        47.20 o
   4  10   8        516.49        489.28        75.34 o
   5  10   8         73.24         19.06        49.02 o
   6  10   8        237.67        151.60        57.19 o
   2   0   9        154.59        192.44        46.30 o
   4   0   9        280.85        216.95        46.30 o
   6   0   9        363.47        331.19        64.90 o
   0   1   9       1119.37       1093.50        63.20 o
   1   1   9         13.77        -12.27        21.11 o
   2   1   9        864.68        884.56        55.20 o
   3   1   9         29.47         14.69        25.01 o
   4   1   9       1047.90       1107.97        53.68 o
   5   1   9         27.21         17.04        20.26 o
   6   1   9        967.76        993.38        58.98 o
   1   2   9          9.80         22.99        22.04 o
   2   2   9         34.04         48.75        28.16 o
   3   2   9         13.07         18.35        26.59 o
   4   2   9        181.21        137.37        41.30 o
   5   2   9         38.85         40.10        27.14 o
   0   3   9       1134.68       1132.55        64.49 o
   1   3   9          8.33         -5.53        21.45 o
   2   3   9       1148.54       1172.46        54.36 o
   3   3   9          6.33         37.30        25.99 o
   4   3   9        915.98        922.26        64.90 o
   5   3   9         39.69         12.63        25.94 o
   1   4   9         33.46         30.38        24.59 o
   2   4   9         17.75         23.66        23.50 o
   3   4   9         59.67         57.32        28.32 o
   4   4   9        278.12        204.57        33.33 o
   0   5   9       1010.60        945.88        94.41 o
   1   5   9         18.67          4.96        23.89 o
   2   5   9        750.62        757.38        46.23 o
                                                
