# Supplementary material for: A systematic structural study of halogen bonding versus hydrogen bonding within competitive supramolecular systems
Source: IUCrJ. 2015 Jul 30;2(Pt 5):498–510. doi: 10.1107/S2052252515010854 (PMC4547818; doi:10.1107/S2052252515010854)
Supplement: Supplementary file 19 [file m-02-00498-IF4CO16sup19.hkl]

#
# h,k,l, Fc-squared, Fo-squared, sigma(Fo-squared), status flag
#
data_IF4CO16
_shelx_title ' IF4CO16 in P-1'
_shelx_refln_list_code          4
_shelx_F_calc_maximum      258.31
_exptl_crystal_F_000       396.00
_reflns_d_resolution_high  0.6501

loop_
 _space_group_symop_operation_xyz
 'x, y, z'
 '-x, -y, -z'

_cell_length_a     4.2485
_cell_length_b    11.6204
_cell_length_c    13.8288
_cell_angle_alpha 110.206
_cell_angle_beta   95.970
_cell_angle_gamma  98.531

_shelx_F_squared_multiplier     1.000

loop_
 _refln_index_h
 _refln_index_k
 _refln_index_l
 _refln_F_squared_calc
 _refln_F_squared_meas
 _refln_F_squared_sigma
 _refln_observed_status
   1   0   0      10870.80      10135.57       221.59 o
   2   0   0        221.99        227.58         2.99 o
   3   0   0          8.28          7.14         0.63 o
   4   0   0        245.08        258.89         3.68 o
   5   0   0        813.38        833.48         8.93 o
   6   0   0        309.14        310.85         8.15 o
  -6   1   0        273.57        287.27         7.75 o
  -5   1   0        246.12        243.40         3.40 o
  -4   1   0         24.80         26.84         0.99 o
  -3   1   0        825.34        845.84         6.61 o
  -2   1   0       2748.84       2787.65        31.09 o
  -1   1   0       4319.59       4379.81       125.41 o
   1   1   0       2165.09       2008.70        64.83 o
   2   1   0          5.05          8.84         1.03 o
   3   1   0        613.08        628.57         7.09 o
   4   1   0        840.69        845.72         7.74 o
   5   1   0        577.62        556.10         6.15 o
   6   1   0        188.40        197.70         6.94 o
  -6   2   0         57.03         58.87         2.38 o
  -5   2   0         70.61         75.76         1.73 o
  -4   2   0        406.59        402.60         5.12 o
  -3   2   0       3754.79       3923.48        27.41 o
  -2   2   0       6493.06       6701.85       105.39 o
  -1   2   0      12630.68      13675.11       729.88 o
   0   2   0        138.70        128.60         5.31 o
   1   2   0         60.05         74.51         2.69 o
   2   2   0       2003.35       2216.12        21.13 o
   3   2   0        924.11        958.01         8.46 o
   4   2   0       1626.11       1639.19        13.48 o
   5   2   0        348.68        354.80         4.85 o
   6   2   0         94.37         83.02         4.51 o
  -6   3   0          6.63          7.43         1.11 o
  -5   3   0         71.36         74.39         2.07 o
  -4   3   0        764.01        740.51         7.95 o
  -3   3   0       1130.99       1050.52         8.93 o
  -2   3   0       3232.45       3237.14        35.21 o
  -1   3   0        746.99        758.98        23.38 o
   0   3   0        104.92         90.86         3.32 o
   1   3   0        235.04        230.37        20.19 o
   2   3   0        149.22        108.18         1.75 o
   3   3   0       2861.22       2892.61        26.66 o
   4   3   0        748.91        717.80         7.35 o
   5   3   0         69.69         63.24         1.71 o
   6   3   0          1.78          2.66         2.13 o
  -6   4   0          6.27          8.31         1.86 o
  -5   4   0        369.79        348.20         5.24 o
  -4   4   0       1364.17       1357.13        15.88 o
  -3   4   0       2324.30       2304.17        18.06 o
  -2   4   0          3.88         11.14         1.07 o
  -1   4   0         65.13         78.94         2.32 o
   0   4   0        498.91        460.31        11.65 o
   1   4   0       4076.24       4156.23       110.53 o
   2   4   0        809.33        745.02         5.97 o
   3   4   0       1784.66       1786.41        20.03 o
   4   4   0        430.48        426.64         5.70 o
   5   4   0         10.52          9.64         0.88 o
  -6   5   0        355.95        333.00        22.32 o
  -5   5   0       1555.88       1480.50        19.59 o
  -4   5   0        987.54        969.56        14.53 o
  -3   5   0         30.19         30.66         1.09 o
  -2   5   0       1177.46       1336.50        15.06 o
  -1   5   0        314.69        410.38         7.41 o
   0   5   0       6461.82       6351.31       203.53 o
   1   5   0       4063.07       3983.61        47.10 o
   2   5   0       1703.60       1720.09        14.80 o
   3   5   0         65.57         64.96         3.07 o
   4   5   0         15.13         10.86         1.02 o
   5   5   0         96.83        101.76         2.59 o
  -5   6   0        818.94        786.22        14.81 o
  -4   6   0       1131.21       1098.87        13.44 o
  -3   6   0        179.28        176.40         4.09 o
  -2   6   0        703.09        749.25        10.18 o
  -1   6   0       3119.04       3099.91        32.54 o
   0   6   0       4777.13       4723.78        67.28 o
   1   6   0       4087.95       4113.13        37.29 o
   2   6   0       1227.40       1249.46        13.23 o
   3   6   0          0.08          1.36         0.75 o
   4   6   0         86.74         93.65         3.37 o
   5   6   0        189.92        195.05         4.83 o
  -5   7   0        231.99        235.32        10.63 o
  -4   7   0         24.15         19.52         2.54 o
  -3   7   0        173.80        159.39         3.38 o
  -2   7   0       1527.03       1484.24        17.27 o
  -1   7   0       5326.08       5473.94        55.87 o
   0   7   0       3586.93       3703.64        40.08 o
   1   7   0        290.92        297.43         3.96 o
   2   7   0         46.11         51.98         1.58 o
   3   7   0          4.37          4.19         1.07 o
   4   7   0        564.21        549.20        11.07 o
  -5   8   0         10.80          9.19         1.59 o
  -4   8   0        100.86         96.46         3.09 o
  -3   8   0        326.09        358.80         6.59 o
  -2   8   0       4641.88       4696.45        51.21 o
  -1   8   0       3818.28       3902.08        40.46 o
   0   8   0       1844.48       1848.79        22.98 o
   1   8   0        110.12        119.80         2.01 o
   2   8   0         27.74         26.90         2.00 o
   3   8   0        388.68        402.84         6.95 o
   4   8   0        481.80        479.85        13.82 o
  -5   9   0         38.43         42.34         3.72 o
  -4   9   0        370.88        394.76         8.13 o
  -3   9   0       1094.92       1124.21        17.70 o
  -2   9   0       1006.21       1052.09        12.79 o
  -1   9   0       2352.63       2406.16        27.04 o
   0   9   0          6.29          8.81         0.77 o
   1   9   0        188.67        180.98         2.73 o
   2   9   0        364.19        365.20         5.54 o
   3   9   0        858.05        842.68        13.94 o
   4   9   0        415.06        433.62        17.54 o
  -5  10   0        187.80        183.20         7.97 o
  -4  10   0        840.53        846.61        18.56 o
  -3  10   0        812.19        820.00        13.90 o
  -2  10   0        364.36        385.78         8.97 o
  -1  10   0        521.04        531.05         7.10 o
   0  10   0         70.94         71.19         2.02 o
   1  10   0        660.67        666.65         7.58 o
   2  10   0        942.41        934.69        11.63 o
   3  10   0        259.27        280.07         6.47 o
  -5  11   0        193.24        185.19         6.39 o
  -4  11   0        935.71        969.65        12.93 o
  -3  11   0        214.72        214.12         8.88 o
  -2  11   0         53.74         50.19         2.08 o
  -1  11   0        324.79        326.48         5.19 o
   0  11   0        426.75        419.94         5.78 o
   1  11   0       1695.19       1701.58        16.82 o
   2  11   0        689.64        704.03        12.53 o
   3  11   0        165.20        177.40         5.82 o
  -5  12   0        519.76        498.99        17.00 o
  -4  12   0         88.84         89.08         3.26 o
  -3  12   0         48.03         52.56         2.34 o
  -2  12   0         31.70         33.40         1.57 o
  -1  12   0       1070.53       1037.02        15.52 o
   0  12   0        519.51        529.74         7.29 o
   1  12   0        101.40        102.54         2.55 o
   2  12   0         98.22        101.12         5.80 o
   3  12   0         24.79         28.70         2.66 o
  -4  13   0          1.89          6.38         2.13 o
  -3  13   0         44.51         40.39         2.63 o
  -2  13   0        270.75        271.29         5.45 o
  -1  13   0        707.28        693.87        11.64 o
   0  13   0       1250.98       1291.03        14.71 o
   1  13   0          5.76          7.60         1.31 o
   2  13   0          1.40          2.94         1.70 o
   3  13   0         41.35         38.26         3.19 o
  -4  14   0         35.98         35.07         4.25 o
  -3  14   0        171.03        173.89         5.82 o
  -2  14   0        408.52        394.87         7.67 o
  -1  14   0        711.91        721.16        11.04 o
   0  14   0        223.15        232.83         4.41 o
   1  14   0         97.42         98.16         5.10 o
  -3  15   0        372.18        381.94         9.58 o
  -2  15   0        298.87        312.90         7.02 o
  -1  15   0        205.32        202.72         5.58 o
   0  15   0         21.93         22.96         2.15 o
  -3  16   0        246.93        268.19        13.02 o
  -2  16   0        405.11        403.07        10.15 o
  -1  16   0         81.26         70.68         5.31 o
   0  16   0          7.26          8.50         2.66 o
   1 -17   1        182.21        172.71         9.03 o
   0 -16   1        292.94        294.40        11.69 o
   1 -16   1         69.45         71.40         3.76 o
   2 -16   1          7.56          6.11         1.50 o
   3 -16   1          2.68          1.70         1.09 o
   0 -15   1        216.97        214.60         4.17 o
   1 -15   1         47.66         46.11         2.78 o
   2 -15   1          4.64          5.05         1.50 o
   3 -15   1         91.31         95.47         4.31 o
  -1 -14   1        181.25        188.08         4.45 o
   0 -14   1        212.45        221.83         4.17 o
   1 -14   1         39.99         38.62         2.55 o
   2 -14   1        232.65        233.25         4.77 o
   3 -14   1        216.21        222.26         6.57 o
   4 -14   1        635.60        629.18        20.19 o
  -2 -13   1        539.89        544.71        13.53 o
  -1 -13   1         47.67         44.36         2.63 o
   0 -13   1         24.23         16.92         1.23 o
   1 -13   1        237.11        241.51         5.51 o
   2 -13   1        384.84        387.11         7.15 o
   3 -13   1        928.80        943.69        17.47 o
   4 -13   1        152.47        144.98         5.22 o
   5 -13   1          5.55          6.91         2.13 o
  -3 -12   1        242.31        258.17         8.16 o
  -2 -12   1         98.10        101.13         2.84 o
  -1 -12   1         17.82         17.28         1.19 o
   0 -12   1        574.90        577.85         7.22 o
   1 -12   1        446.09        429.95         7.86 o
   2 -12   1        744.31        750.14        11.13 o
   3 -12   1        646.00        668.36        12.13 o
   4 -12   1         55.58         55.35         3.01 o
   5 -12   1        121.37        113.19         6.91 o
  -3 -11   1         47.93         46.50         2.55 o
  -2 -11   1          1.67          4.92         1.04 o
  -1 -11   1        189.11        196.45         3.31 o
   0 -11   1       2112.08       2178.86        21.72 o
   1 -11   1        454.36        466.09         7.97 o
   2 -11   1        682.16        701.75        10.82 o
   3 -11   1         73.34         86.92         3.25 o
   4 -11   1         40.16         37.80         2.42 o
   5 -11   1         63.76         62.30         3.55 o
  -4 -10   1         48.64         52.61         4.78 o
  -3 -10   1         52.34         57.76         2.95 o
  -2 -10   1        303.95        318.90         5.74 o
  -1 -10   1       1317.66       1314.30        12.89 o
   0 -10   1       2084.36       2104.38        26.50 o
   1 -10   1       2145.38       2187.32        24.91 o
   2 -10   1          4.55          5.19         0.77 o
   3 -10   1          2.90          9.57         2.13 o
   4 -10   1        183.73        189.28         5.18 o
   5 -10   1        398.20        382.08        13.82 o
  -4  -9   1         28.00         29.23         4.25 o
  -3  -9   1        240.94        252.46         4.52 o
  -2  -9   1        590.40        590.42         8.28 o
  -1  -9   1       2115.17       2138.74        21.71 o
   0  -9   1       1974.84       1946.13        25.69 o
   1  -9   1        460.35        447.64         5.83 o
   2  -9   1        111.83        137.95         3.71 o
   3  -9   1        170.74        204.06         5.31 o
   4  -9   1        829.49        856.79        19.88 o
   5  -9   1        441.70        426.72        14.35 o
  -4  -8   1        115.96        120.41         4.14 o
  -3  -8   1        776.78        792.64        10.25 o
  -2  -8   1       2097.54       2131.34        24.49 o
  -1  -8   1       1512.53       1502.84        15.46 o
   0  -8   1        705.66        694.25         9.50 o
   1  -8   1          0.41          0.27         0.46 o
   2  -8   1         71.80         74.07         1.58 o
   3  -8   1       3227.71       3279.31        41.50 o
   4  -8   1       1054.64       1027.93        15.01 o
   5  -8   1        390.21        359.23        12.75 o
  -5  -7   1         46.00         48.89         4.78 o
  -4  -7   1        227.99        229.02         6.00 o
  -3  -7   1        888.91        903.33        11.25 o
  -2  -7   1       1570.99       1544.48        16.61 o
  -1  -7   1       1602.82       1547.52        19.70 o
   0  -7   1       1197.32       1275.04        12.51 o
   1  -7   1       2838.46       2960.45        24.70 o
   2  -7   1        104.14         92.07         2.46 o
   3  -7   1       2503.84       2430.52        26.37 o
   4  -7   1       2837.27       2640.76        91.36 o
   5  -7   1        252.70        232.75         9.57 o
  -5  -6   1        276.83        278.20         6.09 o
  -4  -6   1        650.06        653.76         9.86 o
  -3  -6   1        524.06        536.14         6.38 o
  -2  -6   1        743.83        766.72         8.86 o
  -1  -6   1          2.40          3.75         0.65 o
   0  -6   1        347.59        317.57         4.48 o
   1  -6   1        462.89        396.30         7.29 o
   2  -6   1       4972.13       5016.53        52.64 o
   3  -6   1       1298.25       1343.48        20.32 o
   4  -6   1        309.54        309.63         4.57 o
   5  -6   1         76.12         74.26         2.63 o
   6  -6   1         56.59         65.89         5.85 o
  -5  -5   1        368.34        359.39         5.58 o
  -4  -5   1        640.81        651.94         8.08 o
  -3  -5   1         29.08         28.46         1.32 o
  -2  -5   1          1.15          2.62         0.43 o
  -1  -5   1        412.64        409.93         5.45 o
   0  -5   1       1659.91       1566.03        20.69 o
   1  -5   1       2568.30       2418.65        32.49 o
   2  -5   1        859.91        783.77         9.20 o
   3  -5   1        407.93        402.28         3.90 o
   4  -5   1          4.21          6.32         0.98 o
   5  -5   1        129.61        133.52         3.66 o
   6  -5   1        224.57        224.33         8.93 o
  -5  -4   1        464.57        477.94         6.03 o
  -4  -4   1        175.02        178.12         2.95 o
  -3  -4   1         86.50        105.30         2.93 o
  -2  -4   1        365.00        360.82         3.46 o
  -1  -4   1       2070.84       1951.89        21.31 o
   0  -4   1       9077.52       8855.08       237.68 o
   1  -4   1       6678.04       6710.34       131.85 o
   2  -4   1       3599.73       3722.30        71.10 o
   3  -4   1         54.32         67.68         1.37 o
   4  -4   1       1120.52       1120.83        11.42 o
   5  -4   1        124.88        127.23         2.80 o
   6  -4   1        251.80        270.98         6.56 o
  -6  -3   1        144.68        151.98         6.19 o
  -5  -3   1        103.23        104.28         2.36 o
  -4  -3   1          6.35          8.77         0.67 o
  -3  -3   1        390.03        371.85         4.39 o
  -2  -3   1       2023.28       2030.75        17.43 o
  -1  -3   1       1546.10       1448.23        53.67 o
   0  -3   1       3730.71       3524.02        56.56 o
   2  -3   1          1.62         15.31         1.00 o
   3  -3   1        969.08        982.00         7.32 o
   4  -3   1       1219.89       1203.39        10.82 o
   5  -3   1        812.95        800.93         8.42 o
   6  -3   1        116.59        121.87         4.37 o
  -6  -2   1        177.27        181.56         6.64 o
  -5  -2   1          0.42          2.00         0.64 o
  -4  -2   1        203.01        195.10         3.08 o
  -3  -2   1       1126.99       1144.39         9.81 o
  -2  -2   1       9631.01      10072.18        86.26 o
  -1  -2   1      66726.16      50049.59      1907.46 o
   1  -2   1        845.89        876.81        28.16 o
   2  -2   1        454.32        456.44        10.51 o
   3  -2   1       1662.64       1718.68        12.76 o
   4  -2   1       1971.49       1950.49        16.62 o
   5  -2   1        777.00        756.28         8.70 o
   6  -2   1         36.66         36.70         2.34 o
  -6  -1   1         10.20          8.81         2.13 o
  -5  -1   1         80.34         83.85         2.04 o
  -4  -1   1       1184.53       1190.84        10.27 o
  -3  -1   1       2017.24       2017.78        15.06 o
  -2  -1   1       2690.94       2683.32        20.88 o
  -1  -1   1       1482.82       1462.94        47.83 o
   0  -1   1         48.83         32.95         1.59 o
   1  -1   1       2085.21       2245.70        66.43 o
   2  -1   1       4276.25       4435.67        48.30 o
   3  -1   1       3079.39       3094.92        23.43 o
   4  -1   1       1279.47       1239.03        10.30 o
   5  -1   1        202.37        199.06         3.24 o
   6  -1   1         24.88         26.25         5.05 o
  -6   0   1         27.89         24.76         2.36 o
  -5   0   1        473.12        460.81         6.02 o
  -4   0   1       2506.14       2545.90        19.23 o
  -3   0   1       3358.05       3425.69        23.77 o
  -2   0   1       5177.26       5424.43        59.03 o
   1   0   1      11982.46      11246.82       201.48 o
   2   0   1       2370.71       2436.15        22.42 o
   3   0   1       3907.22       3831.39        27.62 o
   4   0   1        450.09        445.79         4.03 o
   5   0   1          9.73          8.62         0.80 o
   6   0   1          0.57          2.13         2.13 o
  -6   1   1        162.72        166.09         4.75 o
  -5   1   1        570.20        573.63         6.18 o
  -4   1   1        672.03        645.72         6.09 o
  -3   1   1       1601.44       1666.72        12.92 o
  -2   1   1          3.34          9.29         0.60 o
  -1   1   1       1521.44       1497.49        41.98 o
   2   1   1       7364.69       7467.01        70.61 o
   3   1   1        905.70        885.04         7.48 o
   4   1   1          0.14          1.02         0.34 o
   5   1   1         28.75         30.51         1.45 o
   6   1   1        144.82        137.80         5.64 o
  -6   2   1        219.99        199.30         4.89 o
  -5   2   1        788.43        772.04         8.14 o
  -4   2   1        427.16        429.89         4.66 o
  -3   2   1         66.63         83.31         1.68 o
  -2   2   1        726.62        779.22         8.75 o
  -1   2   1       2374.31       2481.65        68.02 o
   1   2   1        256.52        205.69         4.88 o
   2   2   1       3989.30       4103.62        32.32 o
   3   2   1        225.90        232.99         3.18 o
   4   2   1        125.78        125.21         2.05 o
   5   2   1        357.82        358.52         4.65 o
   6   2   1        195.74        204.20         7.14 o
  -6   3   1        489.21        493.68        12.65 o
  -5   3   1        246.38        257.98         3.47 o
  -4   3   1          0.37          2.95         0.74 o
  -3   3   1         13.35         23.80         0.84 o
  -2   3   1         33.58         15.85         0.69 o
  -1   3   1      10834.75      11215.77       291.21 o
   0   3   1       4968.32       4985.61       130.72 o
   1   3   1       1036.85       1063.73        30.82 o
   2   3   1        329.37        390.44         5.16 o
   3   3   1         81.30         84.59         2.23 o
   4   3   1        634.45        643.47         7.10 o
   5   3   1        462.46        475.43         5.88 o
  -6   4   1        321.84        313.67         7.55 o
  -5   4   1         81.58         85.10         2.28 o
  -4   4   1        492.13        469.65         6.32 o
  -3   4   1       1751.97       1784.15        13.03 o
  -2   4   1       3674.63       3706.19        44.28 o
   0   4   1       4549.87       4724.16       125.41 o
   1   4   1        870.60        920.92        12.45 o
   2   4   1        794.14        871.97         7.48 o
   3   4   1        690.74        712.22         7.47 o
   4   4   1        803.93        804.57         8.21 o
   5   4   1        362.43        366.34         5.47 o
  -6   5   1          8.22         11.69         3.19 o
  -5   5   1        325.88        309.96         5.35 o
  -4   5   1        727.00        701.42        10.57 o
  -3   5   1       1870.84       1831.26        19.54 o
  -2   5   1       7171.15       7562.89       110.68 o
  -1   5   1       1935.20       2078.84        48.36 o
   0   5   1        153.81        168.56         7.36 o
   1   5   1        382.56        376.87         5.16 o
   2   5   1        494.50        459.40         5.41 o
   3   5   1       2720.83       2703.94        28.69 o
   4   5   1        262.56        266.95         4.78 o
   5   5   1         57.42         61.11         3.22 o
  -5   6   1        298.30        288.13         7.16 o
  -4   6   1       1077.53       1056.92        14.97 o
  -3   6   1       3916.04       3940.81        56.93 o
  -2   6   1       3378.47       3690.99        72.18 o
  -1   6   1        873.07        905.67        10.11 o
   0   6   1        348.98        352.73         4.69 o
   1   6   1        850.54        834.29         8.81 o
   2   6   1       1438.48       1451.43        14.96 o
   3   6   1       1575.83       1632.60        21.34 o
   4   6   1        332.73        330.83         7.63 o
   5   6   1         13.56         12.22         2.66 o
  -5   7   1        453.68        456.65         9.96 o
  -4   7   1        940.72        975.88        16.03 o
  -3   7   1       1046.33       1094.25        15.38 o
  -2   7   1        772.86        832.27         9.53 o
  -1   7   1        888.58        884.82        11.10 o
   0   7   1       1542.13       1550.96        19.64 o
   1   7   1       1267.92       1264.76        13.92 o
   2   7   1       2935.04       2952.48        31.24 o
   3   7   1        795.36        787.01        11.41 o
   4   7   1        138.32        134.98         5.64 o
   5   7   1         37.77         37.20         3.72 o
  -5   8   1        655.56        641.49        12.33 o
  -4   8   1        450.04        444.27         6.23 o
  -3   8   1        207.68        218.30         6.04 o
  -2   8   1         56.94         55.07         1.40 o
  -1   8   1        881.85        883.19         8.51 o
   0   8   1       2161.95       2174.37        22.11 o
   1   8   1       2563.30       2551.53        24.40 o
   2   8   1        426.47        434.62         6.94 o
   3   8   1         12.39         16.53         1.13 o
  -5   9   1        542.95        544.64         9.30 o
  -4   9   1         20.62         18.53         1.30 o
  -3   9   1         29.97         35.07         2.00 o
  -2   9   1        920.25        933.43        11.02 o
  -1   9   1       1638.80       1675.54        16.73 o
   0   9   1       2835.81       2798.74        28.24 o
   1   9   1       1044.86       1039.76        11.77 o
   2   9   1         97.46        100.00         2.76 o
   3   9   1        127.58        142.09         3.60 o
   4   9   1        307.97        302.37        11.16 o
  -5  10   1          7.17          6.11         1.50 o
  -4  10   1          9.85         11.78         1.13 o
  -3  10   1        411.69        439.26         7.67 o
  -2  10   1       1890.81       1886.45        22.85 o
  -1  10   1        800.90        819.06        10.12 o
   0  10   1        161.64        165.38         3.03 o
   1  10   1         39.70         43.78         1.56 o
   2  10   1          3.11          2.13         1.38 o
   3  10   1        132.71        136.33         3.60 o
  -5  11   1        125.70        138.91         5.82 o
  -4  11   1        206.06        211.09         4.63 o
  -3  11   1        573.13        588.80         9.43 o
  -2  11   1       1292.50       1324.58        15.60 o
  -1  11   1       1288.24       1309.00        18.77 o
   0  11   1        145.21        138.68         2.84 o
   1  11   1        154.99        152.14         4.06 o
   2  11   1        353.98        349.18         7.26 o
   3  11   1        325.51        341.94         6.49 o
  -5  12   1        190.68        170.58         9.03 o
  -4  12   1        420.22        407.92        14.08 o
  -3  12   1        722.84        686.07        11.34 o
  -2  12   1        879.34        874.37        11.24 o
  -1  12   1         57.20         58.22         2.18 o
   0  12   1          4.07          7.91         1.20 o
   1  12   1          1.27          4.78         1.61 o
   2  12   1         78.77         81.55         7.57 o
   3  12   1        176.05        189.71         6.91 o
  -4  13   1        534.80        554.57        13.46 o
  -3  13   1        229.71        236.54         7.44 o
  -2  13   1        108.09        111.07         2.75 o
  -1  13   1         26.34         24.65         1.59 o
   0  13   1        161.41        159.70         3.85 o
   1  13   1        894.49        872.12        14.39 o
  -4  14   1        264.06        250.82        11.16 o
  -3  14   1        436.83        441.60         8.93 o
  -2  14   1          0.59          0.75         0.73 o
  -1  14   1         40.01         41.72         2.34 o
   0  14   1        107.62        115.85         4.76 o
   1  14   1        408.76        405.12         8.36 o
   2  14   1        567.45        582.95        14.35 o
  -3  15   1          0.47          0.23         1.28 o
  -2  15   1        180.39        180.43         6.35 o
  -1  15   1        395.73        411.97        10.50 o
   0  15   1        416.38        418.74        14.35 o
  -2  16   1        147.01        143.48         7.97 o
  -1  16   1        585.59        579.23        18.60 o
   0  16   1        180.53        188.65         9.03 o
   1 -17   2         57.55         56.15         6.64 o
   2 -17   2        193.90        202.46         9.57 o
   0 -16   2        108.58        109.20         4.51 o
   1 -16   2        304.18        316.37         9.81 o
   2 -16   2        206.78        212.30         6.76 o
   3 -16   2        402.16        409.15         8.38 o
  -1 -15   2         18.97         27.46         2.15 o
   0 -15   2        244.37        244.86         5.55 o
   1 -15   2        346.53        351.28         7.35 o
   2 -15   2        558.54        580.97        12.58 o
   3 -15   2         46.30         46.29         2.77 o
   4 -15   2         78.76         83.96         5.85 o
  -2 -14   2         59.47         54.20         4.78 o
  -1 -14   2        346.93        348.01         6.36 o
   0 -14   2        369.66        376.59         5.78 o
   1 -14   2        320.51        311.11         6.54 o
   2 -14   2        284.92        290.10         5.30 o
   3 -14   2          1.97          2.92         1.13 o
   4 -14   2        358.48        343.82        12.22 o
  -2 -13   2        284.99        312.72         6.04 o
  -1 -13   2        925.61        952.10        11.38 o
   0 -13   2        140.75        147.61         3.13 o
   1 -13   2        194.81        212.31        13.02 o
   2 -13   2         11.27         12.31         1.40 o
   3 -13   2        227.13        222.66         8.50 o
   4 -13   2         86.86         87.15         5.31 o
   5 -13   2          5.03          5.63         1.50 o
  -3 -12   2        197.37        209.88         4.87 o
  -2 -12   2        574.93        584.29         9.31 o
  -1 -12   2        643.14        645.06         8.16 o
   0 -12   2        354.33        356.32         8.51 o
   1 -12   2        153.80        159.84         8.11 o
   2 -12   2        174.56        168.09         4.08 o
   3 -12   2        381.25        387.92        12.22 o
   4 -12   2        507.79        505.44        12.22 o
  -3 -11   2        315.39        327.57         6.14 o
  -2 -11   2        632.47        630.08         9.50 o
  -1 -11   2        350.57        351.39         5.33 o
   0 -11   2          1.77          1.79         0.57 o
   1 -11   2        624.31        655.79         8.74 o
   2 -11   2        553.87        596.01         9.50 o
   3 -11   2       1161.19       1169.29        20.25 o
   4 -11   2        370.75        380.75         8.82 o
   5 -11   2        345.28        357.10        13.29 o
  -3 -10   2        623.95        659.31         9.94 o
  -2 -10   2        143.97        143.10         3.24 o
  -1 -10   2          3.18          2.41         0.54 o
   0 -10   2        376.42        377.02         6.23 o
   1 -10   2        787.74        776.41         9.03 o
   2 -10   2       3428.24       3503.67        36.34 o
   3 -10   2        695.97        711.97        11.57 o
   4 -10   2        187.51        191.54         4.65 o
   5 -10   2          0.21         -1.06         1.06 o
  -4  -9   2        210.30        208.31        10.63 o
  -3  -9   2        298.66        304.91         5.07 o
  -2  -9   2         70.89         68.46         2.07 o
  -1  -9   2       1504.58       1543.71        17.96 o
   0  -9   2       2454.10       2454.96        25.00 o
   1  -9   2        306.14        292.90         3.53 o
   2  -9   2       3337.06       3258.50        33.68 o
   3  -9   2       2539.69       2473.56        28.74 o
   4  -9   2         23.88         19.87         1.36 o
   5  -9   2        189.63        180.68         8.50 o
  -5  -8   2        176.02        169.52         8.50 o
  -4  -8   2        124.57        132.39         4.37 o
  -3  -8   2          9.54         13.76         1.13 o
  -2  -8   2        121.15        112.31         2.63 o
  -1  -8   2       1199.44       1188.01        13.14 o
   0  -8   2       1260.42       1211.02        14.48 o
   1  -8   2       4266.36       4280.72        36.20 o
   2  -8   2        570.89        660.66         6.51 o
   3  -8   2         22.60         38.06         1.42 o
   4  -8   2        593.50        571.43         9.75 o
   5  -8   2        231.32        216.28         9.03 o
  -5  -7   2         61.79         58.99         4.78 o
  -4  -7   2          1.81          0.99         0.77 o
  -3  -7   2        180.46        194.19         3.40 o
  -2  -7   2        845.20        876.16        11.31 o
  -1  -7   2       1354.84       1302.42        14.08 o
   0  -7   2       1316.03       1211.93        12.15 o
   1  -7   2        236.08        184.93         2.78 o
   2  -7   2         38.52         41.52         0.95 o
   3  -7   2        240.68        227.56         3.85 o
   4  -7   2        656.45        642.10        14.17 o
   5  -7   2        557.56        520.19        12.17 o
  -5  -6   2          3.43          3.66         0.85 o
  -4  -6   2         21.87         17.19         1.93 o
  -3  -6   2        390.59        369.53         4.68 o
  -2  -6   2       2027.39       2016.36        17.37 o
  -1  -6   2       3033.08       2973.29        26.85 o
   0  -6   2       3514.70       3683.17        37.59 o
   1  -6   2       1602.43       1798.05        24.82 o
   2  -6   2        281.82        263.40         6.05 o
   3  -6   2       3242.78       3357.13        35.08 o
   4  -6   2         84.61         86.56         2.33 o
   5  -6   2        443.05        437.03        11.12 o
   6  -6   2        143.54        143.48         8.50 o
  -5  -5   2         34.08         29.75         1.52 o
  -4  -5   2        496.28        483.99         5.99 o
  -3  -5   2        908.30        909.42         8.14 o
  -2  -5   2        851.65        841.28         8.13 o
  -1  -5   2       1188.60       1150.46        11.73 o
   0  -5   2         70.19         90.56         1.91 o
   1  -5   2        900.99        940.46        15.25 o
   2  -5   2       3160.64       3224.94        41.82 o
   3  -5   2       2630.00       2613.84        24.19 o
   4  -5   2       1069.69       1061.08        11.01 o
   5  -5   2         46.17         45.63         1.96 o
   6  -5   2         15.10         12.75         3.19 o
  -5  -4   2        225.76        232.21         5.57 o
  -4  -4   2        972.08        973.74        10.30 o
  -3  -4   2       4182.14       4215.97        38.18 o
  -2  -4   2      10826.59      11371.67        91.08 o
  -1  -4   2         29.08         30.35         1.15 o
   0  -4   2       4606.96       4426.18        63.03 o
   1  -4   2       2058.38       2037.48        55.27 o
   2  -4   2       3735.47       3863.25        50.98 o
   3  -4   2       2651.05       2682.74        19.94 o
   4  -4   2        981.45        959.81        13.98 o
   5  -4   2         19.96         24.54         1.35 o
   6  -4   2         39.96         32.95         4.25 o
  -6  -3   2        130.44        138.94         5.82 o
  -5  -3   2        614.58        607.33         7.53 o
  -4  -3   2        690.14        672.91         7.23 o
  -3  -3   2        809.76        820.19        11.57 o
  -2  -3   2         52.09         47.95         1.41 o
  -1  -3   2       1063.97       1041.66        17.94 o
   0  -3   2       5163.70       5134.73       111.33 o
   1  -3   2      11863.67      11210.83      1257.83 o
   2  -3   2       4991.48       5017.98        50.36 o
   3  -3   2       1326.55       1288.00         9.33 o
   4  -3   2         35.16         34.25         1.13 o
   5  -3   2         11.01          9.99         0.81 o
   6  -3   2        291.44        299.18        13.29 o
  -6  -2   2        296.61        287.43         8.62 o
  -5  -2   2       1023.48       1010.29        10.65 o
  -4  -2   2        900.66        911.49         8.22 o
  -3  -2   2        587.58        610.78         6.84 o
  -2  -2   2       2016.86       2179.70        20.40 o
  -1  -2   2      12046.66      14519.26       266.29 o
   0  -2   2      15570.00      16021.23       340.63 o
   1  -2   2       3986.86       4055.66       117.44 o
   2  -2   2       5606.93       5562.86        72.22 o
   3  -2   2         95.63         99.61         1.28 o
   4  -2   2        242.51        244.53         2.72 o
   5  -2   2         39.66         46.94         1.52 o
   6  -2   2        240.89        252.08         8.07 o
  -6  -1   2        217.91        219.02         6.47 o
  -5  -1   2        174.74        172.48         2.86 o
  -4  -1   2        187.06        196.34         2.76 o
  -3  -1   2        459.91        479.94         4.50 o
  -2  -1   2       1843.60       1867.91        15.41 o
  -1  -1   2       1088.17        990.00        28.70 o
   1  -1   2       9408.98       7869.53       224.25 o
   2  -1   2        579.75        585.31         5.98 o
   3  -1   2        496.65        508.67         4.18 o
   4  -1   2        360.70        356.95         3.44 o
   5  -1   2        576.09        561.91         6.10 o
   6  -1   2        275.77        297.56        15.14 o
  -6   0   2        244.93        241.42         5.90 o
  -5   0   2          5.35          7.58         0.71 o
  -4   0   2        197.03        185.11         2.46 o
  -3   0   2       1398.13       1450.41        10.07 o
  -2   0   2       3625.39       3780.85        32.14 o
  -1   0   2       5532.42       5699.29       148.79 o
   0   0   2        185.28        206.18         5.31 o
   1   0   2       6224.27       5954.10       126.47 o
   2   0   2         34.98         42.31         2.30 o
   3   0   2       1427.29       1429.34        10.43 o
   4   0   2       1123.60       1121.67         8.62 o
   5   0   2        514.68        532.26         5.47 o
   6   0   2        233.79        241.41         8.07 o
  -6   1   2         29.17         32.40         4.39 o
  -5   1   2         46.78         48.00         1.72 o
  -4   1   2        218.99        217.09         2.72 o
  -3   1   2        569.46        507.89         4.47 o
  -2   1   2       7354.15       7779.02        88.59 o
  -1   1   2       1813.83       1837.00        45.17 o
   1   1   2       3175.88       3311.70        85.56 o
   2   1   2       1190.78       1146.16         8.61 o
   3   1   2       1702.96       1719.79        13.12 o
   4   1   2       1069.43       1060.62         8.40 o
   5   1   2        299.37        284.00         3.73 o
   6   1   2          0.27          0.53         2.13 o
  -6   2   2         18.32         15.41         1.70 o
  -5   2   2        413.13        387.44         5.74 o
  -4   2   2       1485.31       1453.68        12.13 o
  -3   2   2       1737.95       1750.63        13.95 o
  -2   2   2       2822.41       2854.28        34.95 o
  -1   2   2       2286.32       2424.94        41.23 o
   0   2   2         26.93         50.98         3.72 o
   1   2   2       4198.94       4471.44        72.26 o
   2   2   2       2090.07       2088.26        16.24 o
   3   2   2       2008.09       2006.58        16.69 o
   4   2   2        500.86        504.04         4.93 o
   5   2   2        100.48        102.43         2.04 o
   6   2   2         12.91         10.10         2.13 o
  -6   3   2        439.30        423.11         7.82 o
  -5   3   2        662.73        662.86         7.24 o
  -4   3   2       1247.57       1251.99        12.58 o
  -3   3   2       4124.72       4322.87        34.88 o
  -2   3   2         19.38         18.44         1.20 o
  -1   3   2       2226.18       2351.23        40.19 o
   0   3   2       3904.63       4148.12       110.53 o
   1   3   2       3153.88       3010.52        49.78 o
   2   3   2       6582.10       6583.87        46.43 o
   3   3   2        229.04        208.77         3.09 o
   4   3   2          9.71          9.17         0.73 o
   5   3   2         61.09         66.68         2.46 o
  -6   4   2        310.68        316.73         7.29 o
  -5   4   2        981.22        924.48        10.15 o
  -4   4   2       1269.69       1276.74        25.79 o
  -3   4   2       1051.68       1098.18         9.48 o
  -2   4   2         41.72         45.74         1.79 o
  -1   4   2       3914.22       4228.90       115.85 o
   0   4   2       2614.26       2523.44        34.69 o
   1   4   2       2888.26       2795.15        29.68 o
   2   4   2       2997.63       3076.91        25.04 o
   3   4   2        164.15        158.70         2.74 o
   4   4   2         40.37         42.69         1.23 o
   5   4   2        118.03        120.35         3.40 o
  -6   5   2        248.05        247.10        11.69 o
  -5   5   2        418.75        415.58         7.01 o
  -4   5   2        330.30        341.08         4.73 o
  -3   5   2         16.49         17.28         1.23 o
  -2   5   2       2919.57       3040.93        33.10 o
  -1   5   2       4723.16       5043.32        88.39 o
   0   5   2       2404.76       2418.50        25.17 o
   1   5   2       7233.87       7367.49        76.79 o
   2   5   2        965.43        974.09        11.26 o
   3   5   2          0.29          1.11         0.57 o
   4   5   2        458.60        451.37         7.88 o
   5   5   2         96.41         99.37         5.85 o
  -5   6   2         96.49         96.36         3.84 o
  -4   6   2         22.74         22.30         1.42 o
  -3   6   2        371.12        376.49         5.03 o
  -2   6   2       2508.36       2601.17        28.68 o
  -1   6   2       4264.23       4265.92        43.49 o
   0   6   2       4576.34       4619.91        39.58 o
   1   6   2        137.43        131.54         2.66 o
   2   6   2        123.01        128.12         6.08 o
   3   6   2        125.11        127.86         2.78 o
   4   6   2        314.00        315.57         7.66 o
   5   6   2        393.97        408.12        13.82 o
  -5   7   2         34.45         32.27         2.60 o
  -4   7   2        259.88        262.43         5.02 o
  -3   7   2       1464.52       1482.93        15.80 o
  -2   7   2       3090.47       3166.73        32.15 o
  -1   7   2       2229.95       2181.19        20.85 o
   0   7   2       1091.51       1152.63        10.13 o
   1   7   2          8.84         13.01         1.38 o
   2   7   2       1200.84       1229.01        15.95 o
   3   7   2       1333.83       1335.04        14.13 o
   4   7   2        162.50        164.87         6.57 o
  -5   8   2        113.95        115.14         7.98 o
  -4   8   2        817.20        820.52         9.29 o
  -3   8   2       1553.06       1531.69        19.95 o
  -2   8   2        812.38        851.91        10.26 o
  -1   8   2         81.15         88.50         2.57 o
   0   8   2         50.15         46.82         1.26 o
   1   8   2        250.42        242.38         4.30 o
   2   8   2        686.52        682.09        11.04 o
   3   8   2        331.79        340.49         6.17 o
   4   8   2        159.88        164.73         9.57 o
  -5   9   2        335.22        340.40         9.02 o
  -4   9   2        662.38        660.31         9.42 o
  -3   9   2       1164.29       1171.58        17.18 o
  -2   9   2        353.68        365.24         4.85 o
  -1   9   2       1187.80       1182.30        12.40 o
   0   9   2       1529.82       1499.44        16.08 o
   1   9   2       1234.80       1200.71        14.92 o
   2   9   2        944.66        948.45        17.65 o
   3   9   2        320.00        317.77         5.85 o
  -5  10   2        377.16        369.14         9.77 o
  -4  10   2        535.50        501.54         8.15 o
  -3  10   2        433.16        424.94         7.73 o
  -2  10   2        142.76        149.82         2.84 o
  -1  10   2         88.81         91.67         2.06 o
   0  10   2         33.63         33.52         1.56 o
   1  10   2        484.76        486.27         7.36 o
   2  10   2        358.27        364.02         7.15 o
   3  10   2        134.20        140.29         3.74 o
  -5  11   2        342.09        372.51        13.82 o
  -4  11   2         52.65         50.33         2.79 o
  -3  11   2          0.01          2.60         0.78 o
  -2  11   2        470.67        478.90         5.90 o
  -1  11   2       1254.05       1270.98        14.51 o
   0  11   2       1788.71       1780.42        21.54 o
   1  11   2        467.30        478.44         7.48 o
   2  11   2        113.56        116.02         2.92 o
   3  11   2          1.79          3.19         1.00 o
  -5  12   2        146.77        139.23         7.97 o
  -4  12   2        150.55        156.30         5.98 o
  -3  12   2        188.27        193.29         4.37 o
  -2  12   2        327.43        327.02         6.34 o
  -1  12   2        361.77        377.28         6.98 o
   0  12   2       1027.56       1034.82        18.72 o
   1  12   2        917.85        900.68        12.45 o
   2  12   2          2.26          2.82         0.82 o
   3  12   2         79.18         77.90         3.32 o
  -4  13   2         70.85         69.61         5.31 o
  -3  13   2        533.76        542.82        10.29 o
  -2  13   2        754.81        771.30        11.18 o
  -1  13   2        667.82        672.80        12.53 o
   0  13   2        131.04        136.59         3.50 o
   1  13   2         14.93         14.09         1.88 o
   2  13   2        115.82        121.16         5.31 o
  -4  14   2         66.94         73.33         5.85 o
  -3  14   2        385.34        390.26         8.44 o
  -2  14   2       1000.12       1048.20        20.95 o
  -1  14   2        162.37        156.50         5.82 o
   0  14   2         12.43         13.20         2.15 o
   1  14   2         89.79         83.96         4.78 o
  -3  15   2        206.63        208.08         6.76 o
  -2  15   2         26.05         38.97         3.01 o
  -1  15   2          1.48          2.13         1.59 o
   0  15   2         96.25         95.12         6.38 o
  -2  16   2          3.63          2.13         2.13 o
  -1  16   2         47.42         40.39         4.25 o
   0 -17   3        184.33        194.24         6.39 o
   1 -17   3        172.34        169.68         6.01 o
   2 -17   3          0.70          0.80         1.13 o
  -1 -16   3        168.69        192.37         9.03 o
   0 -16   3         47.00         45.42         2.37 o
   1 -16   3         53.78         47.35         2.55 o
   2 -16   3         90.11         90.92         4.13 o
   3 -16   3        520.37        508.87        11.65 o
  -1 -15   3         36.06         37.14         1.98 o
   0 -15   3          6.57          4.36         0.78 o
   1 -15   3         90.47         96.37         3.47 o
   2 -15   3        265.68        263.10         6.01 o
   3 -15   3         62.94         62.43         2.76 o
   4 -15   3          6.50          7.44         2.13 o
  -2 -14   3         96.20         86.52         2.92 o
  -1 -14   3          2.40          2.48         0.84 o
   0 -14   3        198.21        197.85         4.80 o
   1 -14   3        379.30        378.41         9.37 o
   2 -14   3        324.96        316.71         7.02 o
   3 -14   3        342.37        352.68         8.50 o
   4 -14   3         35.78         36.67         3.72 o
  -2 -13   3         13.90         12.43         1.53 o
  -1 -13   3        103.01        112.35         2.70 o
   0 -13   3        524.22        533.41         9.38 o
   1 -13   3        493.32        519.16         8.85 o
   2 -13   3        707.01        719.71        11.44 o
   3 -13   3         94.81        100.97         5.31 o
   4 -13   3        180.72        200.34         8.50 o
   5 -13   3         74.06         80.24         5.31 o
  -3 -12   3          1.93          1.91         0.84 o
  -2 -12   3         69.68         73.87         2.58 o
  -1 -12   3        532.73        531.10         7.75 o
   0 -12   3        955.93        934.56        13.29 o
   1 -12   3       1537.16       1525.81        18.28 o
   2 -12   3        233.57        242.16         4.43 o
   3 -12   3          0.51          1.06         0.95 o
   4 -12   3        116.34        108.96         4.13 o
   5 -12   3        386.77        421.40        13.82 o
  -3 -11   3         38.57         41.33         2.61 o
  -2 -11   3        981.79        990.29        13.65 o
  -1 -11   3       1191.73       1168.83        15.87 o
   0 -11   3        376.02        371.96         6.26 o
   1 -11   3       1824.90       1779.51        18.72 o
   2 -11   3        829.68        789.70         9.68 o
   3 -11   3        100.86        102.45         3.93 o
   4 -11   3        686.14        695.19        17.80 o
   5 -11   3        317.34        327.34        12.22 o
  -4 -10   3         38.54         35.07         4.78 o
  -3 -10   3        191.86        196.57         4.97 o
  -2 -10   3        959.13        968.78        14.37 o
  -1 -10   3        829.14        814.81        10.54 o
   0 -10   3       1472.41       1461.88        15.60 o
   1 -10   3         36.90         45.31         1.17 o
   2 -10   3        250.07        224.88         3.65 o
   3 -10   3       1214.86       1184.32        16.11 o
   4 -10   3        487.94        495.38         8.13 o
   5 -10   3        432.28        400.68        13.82 o
  -4  -9   3        230.75        234.35        11.69 o
  -3  -9   3        503.02        516.34         8.34 o
  -2  -9   3        577.95        572.39         7.84 o
  -1  -9   3        334.54        314.83         4.75 o
   0  -9   3          0.40          4.01         0.76 o
   1  -9   3         44.16         41.07         1.17 o
   2  -9   3        895.40        857.90         8.23 o
   3  -9   3       1678.03       1630.05        19.66 o
   4  -9   3        687.57        659.18        18.59 o
   5  -9   3        279.67        248.16        10.10 o
  -5  -8   3         55.05         53.67         4.78 o
  -4  -8   3        222.13        219.07         5.78 o
  -3  -8   3        937.24        938.88        11.06 o
  -2  -8   3        676.06        672.42         7.74 o
  -1  -8   3        892.26        952.17         9.50 o
   0  -8   3         48.77         62.78         1.53 o
   1  -8   3       1518.21       1544.37        14.74 o
   2  -8   3       3506.48       3540.04        47.17 o
   3  -8   3         12.91         15.55         0.93 o
   4  -8   3        395.56        404.00         7.64 o
   5  -8   3         73.21         70.15         4.78 o
  -5  -7   3        260.25        254.01        10.63 o
  -4  -7   3        202.66        213.91         5.69 o
  -3  -7   3        226.31        231.77         3.42 o
  -2  -7   3         69.88         62.52         2.04 o
  -1  -7   3        536.87        558.23         5.92 o
   0  -7   3       1178.17       1108.84        11.59 o
   1  -7   3       3881.07       3974.00        35.92 o
   2  -7   3       2547.91       2584.95        28.83 o
   3  -7   3        533.50        542.67         9.91 o
   4  -7   3          0.37          1.43         1.00 o
   5  -7   3          4.99          5.24         1.28 o
  -5  -6   3        432.88        428.81         8.49 o
  -4  -6   3       1156.17       1112.90        13.60 o
  -3  -6   3       1082.90       1110.67        10.94 o
  -2  -6   3        195.40        173.17         2.75 o
  -1  -6   3       4250.54       4274.63        37.76 o
   0  -6   3       2365.34       2363.78        25.50 o
   1  -6   3       3708.86       3496.58       170.48 o
   2  -6   3       1711.46       1838.03        27.53 o
   3  -6   3        324.09        325.13         4.28 o
   4  -6   3        468.32        496.23         7.46 o
   5  -6   3        300.51        298.52         6.83 o
   6  -6   3        285.17        284.83        12.75 o
  -5  -5   3        118.34        122.80         4.21 o
  -4  -5   3         83.12         85.89         1.97 o
  -3  -5   3        172.45        171.13         2.51 o
  -2  -5   3       1535.26       1528.41        13.87 o
  -1  -5   3       4413.22       4274.15        44.16 o
   0  -5   3       9694.30       9449.36       267.62 o
   1  -5   3       2118.86       2030.92        66.96 o
   2  -5   3        354.70        346.13         5.09 o
   3  -5   3        183.62        188.82         3.20 o
   4  -5   3        387.36        381.61         5.64 o
   5  -5   3        855.37        864.38        12.33 o
   6  -5   3        149.58        159.95         9.03 o
  -6  -4   3        227.90        221.06        10.63 o
  -5  -4   3         94.46        101.27         2.42 o
  -4  -4   3         11.67         11.35         0.82 o
  -3  -4   3       2317.35       2370.60        21.14 o
  -2  -4   3       9455.11       9729.12        82.58 o
  -1  -4   3       4944.61       4952.15       101.25 o
   0  -4   3       2985.85       2744.53       156.23 o
   1  -4   3       2895.36       2965.75        75.99 o
   2  -4   3        455.90        505.13         8.54 o
   3  -4   3       1764.39       1777.79        15.82 o
   4  -4   3        319.28        327.30         4.13 o
   5  -4   3        778.08        785.08        11.48 o
   6  -4   3        158.14        161.01         9.57 o
  -6  -3   3         11.55         10.56         2.04 o
  -5  -3   3         10.91          9.07         0.92 o
  -4  -3   3        662.35        641.53         6.94 o
  -3  -3   3       1310.57       1295.19        18.99 o
  -2  -3   3       1697.23       1657.57        17.21 o
  -1  -3   3       1981.95       1853.23        26.44 o
   0  -3   3       2956.28       2915.36        34.28 o
   1  -3   3         19.48         25.20         1.43 o
   2  -3   3       3669.16       3737.28        35.44 o
   3  -3   3       1383.53       1386.31        11.12 o
   4  -3   3       1275.60       1249.94        10.80 o
   5  -3   3        408.70        415.32         5.42 o
   6  -3   3        176.92        169.52         9.57 o
  -6  -2   3         26.81         17.39         3.45 o
  -5  -2   3        301.21        279.09         4.09 o
  -4  -2   3       1263.88       1253.33        11.38 o
  -3  -2   3       2390.67       2410.51        21.67 o
  -2  -2   3       1337.45       1316.62        14.46 o
  -1  -2   3        470.63        440.67         7.21 o
   0  -2   3       1800.90       1889.67        41.45 o
   1  -2   3       1365.70       1395.73        19.21 o
   2  -2   3       4869.96       4771.20        37.79 o
   3  -2   3       1961.48       1936.34        14.19 o
   4  -2   3        725.16        749.18         6.37 o
   5  -2   3        273.93        288.46         3.99 o
   6  -2   3         54.63         46.23         5.31 o
  -6  -1   3         89.54         83.80         6.06 o
  -5  -1   3        283.30        287.32         3.90 o
  -4  -1   3        627.24        600.34         6.23 o
  -3  -1   3       2332.64       2391.27        22.16 o
  -2  -1   3         95.18         97.41         2.22 o
  -1  -1   3        403.21        425.09         7.96 o
   1  -1   3       5073.63       5053.10       146.14 o
   2  -1   3       2082.03       2031.69        16.54 o
   3  -1   3       1815.38       1828.28        12.77 o
   4  -1   3        298.03        286.24         3.03 o
   5  -1   3         96.56        103.21         2.02 o
   6  -1   3        462.46        438.94        17.00 o
  -6   0   3        230.54        221.19         6.52 o
  -5   0   3        655.77        633.98         6.80 o
  -4   0   3        492.18        495.34         4.94 o
  -3   0   3        646.66        656.81         6.46 o
  -2   0   3        113.70        128.01         2.20 o
  -1   0   3       1131.06       1167.49        28.70 o
   0   0   3       5169.16       5313.49       120.63 o
   1   0   3       4207.13       4275.70        67.15 o
   2   0   3       2451.74       2467.09        20.17 o
   3   0   3        116.67        122.59         1.43 o
   4   0   3          3.27          5.04         0.64 o
   5   0   3        203.45        210.25         2.97 o
   6   0   3        359.39        359.23        14.88 o
  -6   1   3        303.88        316.90         6.55 o
  -5   1   3        478.02        471.91         6.13 o
  -4   1   3        928.17        931.33         8.25 o
  -3   1   3        373.45        406.62         4.72 o
  -2   1   3       3792.72       3874.99        40.30 o
  -1   1   3       7630.10       7503.76       171.35 o
   0   1   3       6844.89       6807.79       176.96 o
   1   1   3       6538.20       6713.81        90.68 o
   2   1   3          2.47          7.51         0.88 o
   3   1   3        176.57        196.28         2.94 o
   4   1   3        491.51        509.33         4.99 o
   5   1   3        460.46        467.51         5.44 o
   6   1   3         80.38         94.06         5.85 o
  -6   2   3        388.46        379.39         6.54 o
  -5   2   3        120.75        121.45         2.36 o
  -4   2   3         32.44         37.11         1.72 o
  -3   2   3       1079.23       1133.65        11.21 o
  -2   2   3       5859.50       6140.49       112.80 o
  -1   2   3       3079.96       3179.82        51.22 o
   0   2   3       3225.97       3287.74        38.45 o
   1   2   3       2384.72       2437.33        28.04 o
   2   2   3         94.68        104.13         1.32 o
   3   2   3        830.50        847.50         7.64 o
   4   2   3        816.22        797.27         8.17 o
   5   2   3        349.16        350.78         8.60 o
  -6   3   3         74.37         70.84         3.30 o
  -5   3   3          0.44          3.28         1.03 o
  -4   3   3        593.67        565.60         7.68 o
  -3   3   3       3807.83       3938.42        35.21 o
  -2   3   3       5504.61       5945.19        63.19 o
  -1   3   3       2161.76       2329.97        26.98 o
   0   3   3      11003.80      10612.05       304.33 o
   1   3   3        261.62        279.55         4.05 o
   2   3   3       1342.52       1275.02        11.82 o
   3   3   3       1757.48       1772.24        17.39 o
   4   3   3        305.93        316.45         4.61 o
   5   3   3        148.67        153.89         3.45 o
  -6   4   3          0.00          0.67         0.93 o
  -5   4   3         37.43         42.12         1.47 o
  -4   4   3       1327.89       1293.94        12.16 o
  -3   4   3       2861.37       2956.45        25.28 o
  -2   4   3       4244.39       4430.89        44.91 o
  -1   4   3       3580.24       3734.83        44.44 o
   0   4   3        372.09        425.25         4.78 o
   1   4   3       1191.30       1207.19        11.15 o
   2   4   3        890.70        874.05         7.47 o
   3   4   3       1299.33       1223.83        30.83 o
   4   4   3        895.46        875.47        13.47 o
   5   4   3        124.98        123.86         3.12 o
  -6   5   3        125.53        122.09         5.64 o
  -5   5   3        398.65        374.43         6.46 o
  -4   5   3       1487.17       1479.62        15.31 o
  -3   5   3       2750.32       2745.15        23.94 o
  -2   5   3        660.39        687.61        10.50 o
  -1   5   3        677.07        758.24         8.63 o
   0   5   3        946.56        967.03         9.95 o
   1   5   3       5795.29       5990.53        68.59 o
   2   5   3       3504.02       3488.54        33.22 o
   3   5   3        267.51        270.19         4.80 o
   4   5   3        418.27        412.64         7.45 o
   5   5   3          6.77          3.72         2.13 o
  -5   6   3        727.70        714.22        13.86 o
  -4   6   3        701.51        714.63         8.48 o
  -3   6   3        495.82        520.52        14.10 o
  -2   6   3         12.37         12.12         1.23 o
  -1   6   3        698.22        687.03         6.89 o
   0   6   3       1178.09       1108.94        10.66 o
   1   6   3       1766.49       1759.29        18.45 o
   2   6   3        429.43        405.42         9.66 o
   3   6   3        196.52        195.27         3.99 o
   4   6   3          0.23          2.17         1.00 o
   5   6   3         28.89         35.60         3.72 o
  -5   7   3        413.54        403.18         8.01 o
  -4   7   3        418.47        424.35         6.29 o
  -3   7   3         31.07         29.11         1.58 o
  -2   7   3       2932.95       2950.03        33.29 o
  -1   7   3       4542.28       4412.70        35.58 o
   0   7   3       2140.87       2045.54        21.33 o
   1   7   3       1691.66       1673.55        17.93 o
   2   7   3        280.36        265.96         3.89 o
   3   7   3          0.02          1.72         0.54 o
   4   7   3        201.47        192.74         5.24 o
  -5   8   3        172.89        167.59         5.98 o
  -4   8   3         24.51         22.42         1.36 o
  -3   8   3        956.14        955.41        13.80 o
  -2   8   3        226.20        244.80         4.15 o
  -1   8   3         84.95         93.31         1.88 o
   0   8   3       1054.91       1063.65        13.19 o
   1   8   3        233.09        225.63         3.74 o
   2   8   3         34.20         38.04         1.40 o
   3   8   3         76.29         70.38         2.45 o
   4   8   3        199.04        211.51         5.41 o
  -5   9   3          1.93          2.66         1.13 o
  -4   9   3        167.11        168.41         3.85 o
  -3   9   3       1440.74       1478.12        20.25 o
  -2   9   3       2961.64       2970.62        29.24 o
  -1   9   3       1609.46       1605.24        15.21 o
   0   9   3        418.17        416.59         6.30 o
   1   9   3          0.93          3.64         0.71 o
   2   9   3        188.83        183.30         3.84 o
   3   9   3        300.60        313.05         5.23 o
   4   9   3        239.85        261.45        10.10 o
  -5  10   3          1.90          1.21         1.28 o
  -4  10   3        607.93        597.83        13.40 o
  -3  10   3        651.98        646.92         9.14 o
  -2  10   3        572.45        564.17         7.25 o
  -1  10   3       1316.46       1314.20        14.12 o
   0  10   3        796.64        795.65        10.73 o
   1  10   3        137.70        131.01         3.45 o
   2  10   3        664.07        645.33         8.65 o
   3  10   3        208.88        210.03         4.16 o
  -5  11   3        264.60        257.73        11.16 o
  -4  11   3        774.96        794.30        17.24 o
  -3  11   3        858.94        876.48        14.38 o
  -2  11   3        586.82        597.17         7.71 o
  -1  11   3         71.52         72.56         2.39 o
   0  11   3        166.62        167.25         3.71 o
   1  11   3        609.35        597.57         7.97 o
   2  11   3        513.75        520.61         8.59 o
   3  11   3        300.37        306.69         7.15 o
  -4  12   3        629.55        651.37        14.97 o
  -3  12   3        905.80        930.66        13.10 o
  -2  12   3         31.84         31.30         1.92 o
  -1  12   3         16.65         16.95         1.62 o
   0  12   3        528.11        533.02         9.59 o
   1  12   3        646.69        651.22         7.56 o
   2  12   3        258.82        257.24         5.46 o
  -4  13   3         97.12         86.62         6.38 o
  -3  13   3          3.98          4.68         1.09 o
  -2  13   3        116.19        111.70         3.25 o
  -1  13   3        484.73        488.50        12.75 o
   0  13   3        557.08        550.53         9.90 o
   1  13   3        224.63        222.62         5.08 o
   2  13   3        133.71        150.39         6.38 o
  -3  14   3         92.16        107.46         4.69 o
  -2  14   3        254.50        262.36         7.86 o
  -1  14   3        444.20        417.15        14.35 o
   0  14   3        256.13        260.49         5.71 o
   1  14   3         97.53        100.97         4.78 o
  -3  15   3        412.80        420.87        15.41 o
  -2  15   3        197.57        202.46         9.57 o
  -1  15   3        208.93        204.06         9.57 o
   0  15   3        222.51        229.77         6.26 o
   0 -17   4         95.01        101.29         7.71 o
   1 -17   4        169.32        155.32         5.64 o
   2 -17   4         28.82         27.27         5.05 o
  -1 -16   4        142.57        146.67         7.44 o
   0 -16   4        325.78        350.05         6.48 o
   1 -16   4        143.23        147.18         5.85 o
   2 -16   4        123.03        124.73         4.69 o
   3 -16   4          7.89         11.18         1.88 o
  -1 -15   4        189.25        210.51         4.70 o
   0 -15   4        229.26        243.09         5.81 o
   1 -15   4        178.58        179.53         5.82 o
   2 -15   4          0.61          0.15         0.77 o
   3 -15   4         80.26         81.35         5.05 o
   4 -15   4         25.88         26.57         3.19 o
  -2 -14   4        324.12        325.84         7.26 o
  -1 -14   4        461.64        457.36         8.77 o
   0 -14   4        292.87        285.08         6.20 o
   1 -14   4         23.05         25.28         1.68 o
   2 -14   4        150.02        147.42         4.08 o
   3 -14   4        322.70        324.52         8.07 o
   4 -14   4        592.86        595.70        17.54 o
  -3 -13   4        383.05        395.89        14.35 o
  -2 -13   4        350.99        364.88         7.81 o
  -1 -13   4        186.30        191.94         4.80 o
   0 -13   4        329.54        333.14         6.74 o
   1 -13   4         37.38         28.66         1.51 o
   2 -13   4        397.54        398.12         6.43 o
   3 -13   4       1015.51        999.04        24.98 o
   4 -13   4        370.70        389.52        12.75 o
   5 -13   4        210.66        216.81         9.03 o
  -3 -12   4        344.54        368.63         7.90 o
  -2 -12   4        203.00        198.58         5.09 o
  -1 -12   4        170.79        154.71         5.53 o
   0 -12   4         71.77         78.74         2.14 o
   1 -12   4        905.34        872.13         9.72 o
   2 -12   4       1120.49       1066.49        12.59 o
   3 -12   4        640.20        638.81        13.75 o
   4 -12   4        332.08        320.44        10.63 o
   5 -12   4         24.48         28.16         3.19 o
  -3 -11   4        120.46        127.51         4.04 o
  -2 -11   4          5.94          4.99         1.09 o
  -1 -11   4        125.77        124.10         2.94 o
   0 -11   4        226.41        219.50         3.68 o
   1 -11   4       1543.72       1486.02        14.28 o
   2 -11   4       2047.25       1994.06        21.59 o
   3 -11   4        376.38        377.18         7.02 o
   4 -11   4        158.23        169.02         4.39 o
   5 -11   4         13.74         14.88         2.66 o
  -4 -10   4        237.38        225.31        11.69 o
  -3 -10   4         77.27         78.13         2.62 o
  -2 -10   4         50.09         48.97         1.99 o
  -1 -10   4        213.41        211.51         3.25 o
   0 -10   4       1770.77       1795.93        16.99 o
   1 -10   4       1704.30       1744.69        21.86 o
   2 -10   4          3.09          5.40         0.59 o
   3 -10   4        100.87        108.54         2.64 o
   4 -10   4          2.65          3.96         0.87 o
   5 -10   4        204.89        198.21         9.03 o
  -4  -9   4         15.01         15.26         2.25 o
  -3  -9   4         30.48         30.45         1.93 o
  -2  -9   4        491.16        488.50         6.60 o
  -1  -9   4        804.80        761.96         8.01 o
   0  -9   4       2349.24       2377.07        22.32 o
   1  -9   4       1103.34       1077.43         9.98 o
   2  -9   4         48.52         55.45         2.46 o
   3  -9   4         51.33         46.28         1.76 o
   4  -9   4        134.48        140.44         3.21 o
   5  -9   4        291.29        278.45        10.63 o
  -5  -8   4        196.72        181.74         9.03 o
  -4  -8   4         31.50         29.81         1.78 o
  -3  -8   4        284.95        276.84         4.74 o
  -2  -8   4       2257.91       2288.23        23.57 o
  -1  -8   4       1593.23       1565.11        13.78 o
   0  -8   4       1894.87       1969.00        19.38 o
   1  -8   4        293.80        336.49         5.01 o
   2  -8   4         59.02         64.73         1.84 o
   3  -8   4       1172.59       1178.31        17.27 o
   4  -8   4        891.09        869.16        13.85 o
   5  -8   4        514.63        495.74        21.79 o
  -5  -7   4          0.90          0.03         0.87 o
  -4  -7   4        319.12        302.84         5.14 o
  -3  -7   4        877.84        881.51         9.02 o
  -2  -7   4       1984.04       1918.47        23.84 o
  -1  -7   4       2636.02       2682.64        32.90 o
   0  -7   4         65.10         40.09         1.30 o
   1  -7   4         35.20         28.08         2.30 o
   2  -7   4       1255.50       1318.83        15.25 o
   3  -7   4       1208.90       1217.96        16.62 o
   4  -7   4       1083.88       1072.47        17.01 o
   5  -7   4        162.04        158.06         3.90 o
  -5  -6   4        142.18        141.09         4.75 o
  -4  -6   4       1438.90       1419.24        17.03 o
  -3  -6   4       3937.95       3981.53        38.14 o
  -2  -6   4       1066.93       1047.83        13.44 o
  -1  -6   4        654.93        644.08         7.84 o
   0  -6   4         82.82         81.77         2.30 o
   1  -6   4       2740.27       2885.35        49.47 o
   2  -6   4       3635.40       3490.90        41.61 o
   3  -6   4        966.82        983.09        11.17 o
   4  -6   4       1129.94       1130.01        16.90 o
   5  -6   4         60.37         61.88         2.68 o
   6  -6   4          0.03          2.13         2.13 o
  -5  -5   4        373.31        361.38         6.59 o
  -4  -5   4        523.60        525.30         6.34 o
  -3  -5   4        839.57        861.39         8.85 o
  -2  -5   4        371.14        343.44         4.68 o
  -1  -5   4         11.48          9.01         0.59 o
   0  -5   4       1052.52       1007.65        16.02 o
   1  -5   4       8495.15       8579.21       282.76 o
   2  -5   4       2300.18       2151.42        24.56 o
   3  -5   4       1551.08       1543.78        15.31 o
   4  -5   4        315.20        303.51         4.76 o
   5  -5   4         43.62         42.12         1.64 o
   6  -5   4        175.41        186.52        10.10 o
  -6  -4   4        255.41        234.35        11.69 o
  -5  -4   4        582.16        580.87         6.86 o
  -4  -4   4        728.35        728.43         7.81 o
  -3  -4   4         73.87         65.68         1.81 o
  -2  -4   4          5.41          3.94         1.30 o
  -1  -4   4         84.53         94.19         2.11 o
   0  -4   4       3492.66       3355.31        47.28 o
   1  -4   4       8077.77       7717.19       126.20 o
   2  -4   4       1685.15       1643.37        17.21 o
   3  -4   4        388.62        376.16         3.57 o
   4  -4   4        225.65        237.87         3.57 o
   5  -4   4          3.04          3.35         1.38 o
   6  -4   4        206.84        216.28        11.16 o
  -6  -3   4        135.83        144.28         6.64 o
  -5  -3   4        269.76        271.17         4.11 o
  -4  -3   4        327.90        331.96         4.27 o
  -3  -3   4         71.66         67.07         2.00 o
  -2  -3   4        595.19        596.27         7.31 o
  -1  -3   4       4371.35       4295.34        50.37 o
   0  -3   4       7966.75       8273.00       811.45 o
   1  -3   4       1331.61       1253.90        17.58 o
   2  -3   4       2483.49       2617.54        20.29 o
   3  -3   4         72.95         72.47         1.11 o
   4  -3   4        774.85        794.07         8.18 o
   5  -3   4       1305.10       1304.04        14.73 o
   6  -3   4        128.37        122.75         7.97 o
  -6  -2   4        145.96        142.58         5.82 o
  -5  -2   4         80.96         87.15         2.07 o
  -4  -2   4         12.25         13.71         0.79 o
  -3  -2   4        218.33        217.86         4.17 o
  -2  -2   4       2347.94       2379.52        33.14 o
  -1  -2   4       2419.12       2356.24        51.55 o
   0  -2   4       5827.69       5086.05       109.47 o
   1  -2   4        797.68        782.95        14.72 o
   2  -2   4        324.93        346.87         3.64 o
   3  -2   4        133.56        125.80         1.88 o
   4  -2   4        950.03        940.10         8.39 o
   5  -2   4       1061.21       1095.13        13.86 o
   6  -2   4        199.59        193.43        10.63 o
  -6  -1   4         92.14         93.30         3.56 o
  -5  -1   4         38.24         39.95         1.33 o
  -4  -1   4        528.66        505.66         5.08 o
  -3  -1   4       2802.16       2773.53        27.16 o
  -2  -1   4       4696.39       4818.80        46.17 o
  -1  -1   4       3751.16       3870.73        83.43 o
   1  -1   4        451.33        466.84        11.72 o
   2  -1   4       1529.18       1610.31        13.27 o
   3  -1   4       1528.45       1535.49        12.35 o
   4  -1   4       1291.48       1290.01        10.43 o
   5  -1   4         69.42         71.23         2.06 o
   6  -1   4          0.61          6.91         3.19 o
  -6   0   4          1.61          2.74         1.01 o
  -5   0   4         81.57         79.43         1.96 o
  -4   0   4       1167.20       1134.25        10.99 o
  -3   0   4       3440.60       3531.21        32.27 o
  -2   0   4       1857.70       1880.72        16.66 o
  -1   0   4       1350.74       1399.99        26.54 o
   0   0   4         12.54          3.72         1.06 o
   1   0   4       1878.32       1980.93        25.58 o
   2   0   4       4096.90       4170.73        29.64 o
   3   0   4       2596.40       2642.75        19.39 o
   4   0   4        568.57        559.53         6.35 o
   5   0   4        187.81        193.55         3.16 o
  -6   1   4         80.30         71.03         3.76 o
  -5   1   4        738.28        702.74         8.25 o
  -4   1   4       2574.22       2555.21        24.29 o
  -3   1   4       2284.61       2390.52        21.69 o
  -2   1   4        675.41        730.45         7.45 o
  -1   1   4       5283.30       5634.36        68.14 o
   0   1   4        911.08        928.20        10.70 o
   1   1   4       9534.73       9562.70        88.51 o
   2   1   4       2822.37       2754.11        19.33 o
   3   1   4        506.75        488.02         5.40 o
   4   1   4        100.52        106.49         3.40 o
   5   1   4          0.74          1.65         0.56 o
  -6   2   4        128.17        128.34         3.69 o
  -5   2   4       1134.30       1074.01        10.67 o
  -4   2   4       1499.17       1485.94        14.71 o
  -3   2   4       1516.59       1610.51        15.84 o
  -2   2   4        330.96        341.17         3.97 o
  -1   2   4       2671.77       2887.90        30.10 o
   0   2   4       3180.23       3287.63        38.74 o
   1   2   4       3322.02       3396.42        34.32 o
   2   2   4       2925.10       2954.67        20.21 o
   3   2   4       1160.26       1145.59        12.40 o
   4   2   4         60.47         64.86         1.76 o
   5   2   4        112.24        106.21         2.81 o
  -6   3   4        299.62        294.83         6.91 o
  -5   3   4        889.35        862.94         8.95 o
  -4   3   4       1076.99       1077.84        11.91 o
  -3   3   4         11.89         14.71         0.84 o
  -2   3   4          1.63          3.48         0.87 o
  -1   3   4       4583.00       4794.48        45.29 o
   0   3   4      16431.13      15673.52       516.72 o
   1   3   4       6002.99       6088.93        78.63 o
   2   3   4        189.22        177.58         2.17 o
   3   3   4        277.86        274.26         3.98 o
   4   3   4         16.64         20.15         1.77 o
   5   3   4        222.66        238.93         4.46 o
  -6   4   4        347.53        348.11         8.15 o
  -5   4   4        157.03        166.70         3.53 o
  -4   4   4         71.45         64.13         1.66 o
  -3   4   4        419.46        403.91         4.74 o
  -2   4   4       1816.99       1802.42        17.00 o
  -1   4   4       2690.29       2648.31        23.55 o
   0   4   4       2010.32       2013.58        17.82 o
   1   4   4         42.59         34.48         1.06 o
   2   4   4        128.92        124.88         2.57 o
   3   4   4        101.31        103.20         2.04 o
   4   4   4        423.31        418.22         7.45 o
   5   4   4        275.37        278.45        10.63 o
  -5   5   4         20.41         25.24         1.69 o
  -4   5   4        468.59        456.46         5.70 o
  -3   5   4       3431.71       3508.34        31.08 o
  -2   5   4       5578.54       5462.69        64.83 o
  -1   5   4       2177.62       2118.01        16.61 o
   0   5   4       1811.28       1876.06        15.02 o
   1   5   4         13.60         14.51         1.61 o
   2   5   4        304.60        318.29         4.91 o
   3   5   4        733.33        716.72         8.27 o
   4   5   4        395.05        399.01         7.34 o
   5   5   4        262.59        276.33        10.63 o
  -5   6   4         63.89         63.33         3.11 o
  -4   6   4       1313.95       1287.33        12.94 o
  -3   6   4        188.20        214.77         3.69 o
  -2   6   4        103.65        112.26         2.13 o
  -1   6   4        778.67        789.65         6.17 o
   0   6   4         12.11         18.86         0.78 o
   1   6   4        120.79        100.84         1.85 o
   2   6   4        803.41        776.28         7.91 o
   3   6   4        803.32        827.65         8.95 o
   4   6   4        397.49        397.79        10.58 o
  -5   7   4        451.94        437.08         9.58 o
  -4   7   4       1781.53       1753.76        18.02 o
  -3   7   4       2634.62       2552.31        32.03 o
  -2   7   4        343.37        378.14         5.06 o
  -1   7   4         20.79         21.06         1.29 o
   0   7   4        423.91        418.24         5.45 o
   1   7   4       1097.58       1059.10        10.26 o
   2   7   4       1059.59       1029.53        10.17 o
   3   7   4        638.59        651.88         8.59 o
   4   7   4        261.11        253.76         6.33 o
  -5   8   4        595.66        572.89        10.43 o
  -4   8   4        549.80        556.18         7.65 o
  -3   8   4        388.42        373.07         6.91 o
  -2   8   4        692.66        727.09         9.45 o
  -1   8   4        237.69        247.75         3.24 o
   0   8   4       1379.50       1345.52        16.44 o
   1   8   4       2455.05       2397.41        21.46 o
   2   8   4        413.89        404.23         5.47 o
   3   8   4        263.72        285.21         4.85 o
   4   8   4          3.65          4.78         1.59 o
  -5   9   4        550.61        564.35        18.60 o
  -4   9   4        523.88        525.63         9.87 o
  -3   9   4        157.18        163.15         6.14 o
  -2   9   4         25.92         29.07         1.42 o
  -1   9   4       1679.20       1649.51        15.77 o
   0   9   4       1735.90       1707.35        20.55 o
   1   9   4       1268.43       1245.53        12.12 o
   2   9   4        474.08        482.65         6.39 o
   3   9   4         12.62         14.06         1.24 o
  -5  10   4        532.74        551.20        13.51 o
  -4  10   4        280.19        271.13         6.43 o
  -3  10   4         33.53         37.86         2.51 o
  -2  10   4        222.26        232.55         4.06 o
  -1  10   4       1746.08       1748.94        19.73 o
   0  10   4       1653.87       1642.38        15.41 o
   1  10   4        202.46        207.04         3.32 o
   2  10   4         44.81         43.94         1.61 o
   3  10   4         39.61         38.27         2.10 o
  -5  11   4         23.05         20.19         3.72 o
  -4  11   4        131.11        134.78         5.60 o
  -3  11   4        445.41        450.84         8.88 o
  -2  11   4       1141.21       1156.97        13.60 o
  -1  11   4        863.90        876.51         9.30 o
   0  11   4        465.25        457.26         5.64 o
   1  11   4         74.08         78.20         1.94 o
   2  11   4          2.56          2.79         1.23 o
   3  11   4         86.04         88.21         3.70 o
  -4  12   4        245.27        268.89        11.69 o
  -3  12   4        656.41        671.78        11.99 o
  -2  12   4        628.33        644.26         8.76 o
  -1  12   4        193.59        200.75         3.60 o
   0  12   4         11.55         13.02         1.15 o
   1  12   4         58.36         57.19         2.53 o
   2  12   4        101.54        102.45         5.85 o
  -4  13   4        544.30        554.78        18.60 o
  -3  13   4        226.66        233.36         8.88 o
  -2  13   4        208.05        202.18         7.17 o
  -1  13   4        151.58        155.22         4.15 o
   0  13   4         67.31         62.11         3.02 o
   1  13   4        188.37        171.64         6.38 o
  -3  14   4        110.75        116.39         4.88 o
  -2  14   4          0.87          2.05         1.28 o
  -1  14   4         10.78         20.19         3.19 o
   0  14   4        242.83        232.93         6.26 o
  -2  15   4          0.72          0.53         1.59 o
  -1  15   4        216.25        205.12         9.57 o
   0 -17   5          9.74         10.10         1.88 o
   1 -17   5          8.03          7.97         2.66 o
   2 -17   5         31.11         34.94         3.72 o
  -1 -16   5         12.17         12.75         2.66 o
   0 -16   5          7.25          7.54         1.60 o
   1 -16   5        296.67        306.62        12.22 o
   2 -16   5        311.86        315.26         6.82 o
   3 -16   5        441.64        459.83        10.70 o
  -1 -15   5          2.51          4.33         1.36 o
   0 -15   5         23.57         28.91         2.03 o
   1 -15   5        416.89        428.20         8.05 o
   2 -15   5        711.83        748.81        12.24 o
   3 -15   5        222.62        230.89        19.40 o
   4 -15   5         95.65        103.09         6.38 o
  -2 -14   5          0.21          0.92         1.00 o
  -1 -14   5        203.48        217.57         5.29 o
   0 -14   5        902.28        902.96        14.29 o
   1 -14   5        567.03        540.55         8.12 o
   2 -14   5        451.03        461.02         7.35 o
   3 -14   5         63.70         73.12         3.38 o
   4 -14   5         18.34         17.54         2.66 o
  -3 -13   5         33.70         27.10         4.25 o
  -2 -13   5        196.02        197.70         6.39 o
  -1 -13   5        241.17        253.53         5.38 o
   0 -13   5       1291.75       1287.30        15.52 o
   1 -13   5       1082.77       1019.61        12.50 o
   2 -13   5         49.48         47.52         2.73 o
   3 -13   5         13.93         19.49         1.88 o
   4 -13   5        163.05        171.64         7.44 o
   5 -13   5        215.57        226.38         9.57 o
  -3 -12   5         21.73         28.86         2.34 o
  -2 -12   5        328.98        346.08         9.18 o
  -1 -12   5        906.56        924.77        13.54 o
   0 -12   5        417.11        420.04         5.99 o
   1 -12   5          2.32          1.78         0.66 o
   2 -12   5         13.39         10.92         1.01 o
   3 -12   5         40.30         37.62         2.48 o
   4 -12   5        492.57        511.61        14.35 o
   5 -12   5        368.02        421.93        13.82 o
  -3 -11   5        236.72        247.66         5.97 o
  -2 -11   5        375.92        363.98         7.13 o
  -1 -11   5        787.47        777.66         9.46 o
   0 -11   5        149.92        151.40         2.91 o
   1 -11   5         35.76         33.36         1.13 o
   2 -11   5        203.60        191.90         3.06 o
   3 -11   5        371.43        383.61         7.07 o
   4 -11   5        342.95        330.96         6.23 o
   5 -11   5        291.49        270.48        10.63 o
  -4 -10   5        206.85        207.25        10.63 o
  -3 -10   5        795.63        787.73        13.89 o
  -2 -10   5        692.85        692.74         8.79 o
  -1 -10   5        480.16        485.64         5.71 o
   0 -10   5         20.19         17.27         0.80 o
   1 -10   5        637.10        623.03         7.23 o
   2 -10   5       1058.81       1065.72        11.94 o
   3 -10   5       1409.81       1412.18        17.36 o
   4 -10   5        423.07        412.80         7.24 o
   5 -10   5          6.54          6.38         2.13 o
  -4  -9   5        293.30        308.47         7.66 o
  -3  -9   5        488.97        501.44         8.92 o
  -2  -9   5        259.40        250.28         4.71 o
  -1  -9   5        107.06        123.48         2.22 o
   0  -9   5        461.65        450.06         5.92 o
   1  -9   5       1945.08       1910.23        18.03 o
   2  -9   5       1275.79       1291.74        17.64 o
   3  -9   5        593.77        609.04         9.95 o
   4  -9   5         83.83         94.25         2.84 o
   5  -9   5         44.35         36.14         3.72 o
  -5  -8   5        578.87        564.35        18.60 o
  -4  -8   5       1092.38       1057.44        16.80 o
  -3  -8   5        126.39        121.99         2.62 o
  -2  -8   5          1.49          1.01         1.27 o
  -1  -8   5        376.13        382.39         5.08 o
   0  -8   5       3266.48       3153.56        27.94 o
   1  -8   5       3274.10       3106.94        36.02 o
   2  -8   5       1198.29       1165.66        13.85 o
   3  -8   5        489.15        488.71         9.37 o
   4  -8   5         21.84         18.00         1.21 o
   5  -8   5         77.19         68.87         3.38 o
  -5  -7   5        120.80        135.20         3.74 o
  -4  -7   5        144.25        158.04         3.35 o
  -3  -7   5         10.38          8.71         2.15 o
  -2  -7   5        481.32        458.82         7.02 o
  -1  -7   5       2364.50       2309.17        26.37 o
   0  -7   5       6124.52       6201.82        63.64 o
   1  -7   5       1563.51       1414.35        19.75 o
   2  -7   5        827.08        853.47        11.32 o
   3  -7   5         19.23         21.85         1.23 o
   4  -7   5         90.87         93.53         3.76 o
   5  -7   5        467.94        466.26        10.90 o
  -5  -6   5         87.55         89.79         2.61 o
  -4  -6   5         48.18         47.60         1.56 o
  -3  -6   5        200.93        204.01         4.25 o
  -2  -6   5        956.77        978.24        16.05 o
  -1  -6   5       3456.21       3287.11        44.78 o
   0  -6   5       5869.37       5577.43       140.37 o
   1  -6   5        382.98        341.26         4.02 o
   2  -6   5          4.70          1.95         0.61 o
   3  -6   5        101.22        114.71         2.48 o
   4  -6   5        193.98        193.94         4.58 o
   5  -6   5        697.07        683.67        12.03 o
  -5  -5   5          0.56          0.79         0.72 o
  -4  -5   5        228.65        211.89         3.77 o
  -3  -5   5        594.79        562.73         7.21 o
  -2  -5   5       2864.93       2815.01        30.28 o
  -1  -5   5       4245.55       4156.70        44.98 o
   0  -5   5        552.94        524.23         6.21 o
   1  -5   5       1412.65       1531.04        51.83 o
   2  -5   5        162.61        165.40         2.67 o
   3  -5   5       2472.37       2530.76        27.20 o
   4  -5   5       2228.59       2249.43        26.61 o
   5  -5   5        209.20        208.20         4.70 o
  -6  -4   5          4.08          0.53         2.13 o
  -5  -4   5         61.35         56.70         1.79 o
  -4  -4   5        445.69        436.41         5.46 o
  -3  -4   5       1603.34       1587.72        23.46 o
  -2  -4   5       1087.48       1027.08        10.57 o
  -1  -4   5       2811.14       2811.66        34.18 o
   0  -4   5         31.58         42.16         1.96 o
   1  -4   5       1909.71       1934.73        31.16 o
   2  -4   5        555.05        492.27         4.86 o
   3  -4   5       2385.24       2393.05        19.08 o
   4  -4   5       1933.92       1982.01        19.64 o
   5  -4   5        231.54        221.76         4.40 o
  -6  -3   5         16.54         13.93         2.04 o
  -5  -3   5        300.27        290.56         4.28 o
  -4  -3   5       1355.60       1293.64        14.06 o
  -3  -3   5       1698.57       1672.49        24.35 o
  -2  -3   5        678.06        665.11        10.90 o
  -1  -3   5         25.46         18.07         1.06 o
   0  -3   5       1479.02       1517.68        33.48 o
   1  -3   5       3063.28       3150.32        32.39 o
   2  -3   5       2567.54       2513.63        19.65 o
   3  -3   5       2163.38       2196.08        17.84 o
   4  -3   5          6.70          8.79         0.80 o
   5  -3   5        125.56        123.31         2.56 o
  -6  -2   5        163.29        155.29         6.38 o
  -5  -2   5        506.36        491.39         6.30 o
  -4  -2   5       1214.99       1200.18        12.21 o
  -3  -2   5        525.41        523.13         7.31 o
  -2  -2   5         55.06         58.41         2.92 o
  -1  -2   5       1705.57       1508.98        24.72 o
   0  -2   5       4011.90       4009.50        49.44 o
   1  -2   5       8584.58       8367.26       133.83 o
   2  -2   5       3703.33       3814.13        29.53 o
   3  -2   5        322.66        313.42         3.52 o
   4  -2   5         66.67         73.00         1.67 o
   5  -2   5         66.64         63.71         2.00 o
  -6  -1   5        417.84        402.23        10.88 o
  -5  -1   5       1027.38        999.00        11.19 o
  -4  -1   5        322.04        322.63         4.26 o
  -3  -1   5         21.29         30.41         1.35 o
  -2  -1   5        179.11        201.62         2.62 o
  -1  -1   5       5204.34       4907.30       654.16 o
   0  -1   5      17069.66      14179.13       365.80 o
   1  -1   5       1274.09       1102.57        11.79 o
   2  -1   5        196.06        166.05         3.76 o
   3  -1   5         28.72         36.30         1.25 o
   4  -1   5        184.64        194.09         2.93 o
   5  -1   5        157.72        161.86         2.97 o
  -6   0   5        431.46        405.91         9.16 o
  -5   0   5        416.78        403.46         5.52 o
  -4   0   5         73.53         78.80         2.34 o
  -3   0   5        276.85        290.30         3.74 o
  -2   0   5       3464.18       3614.72        30.18 o
  -1   0   5       4023.21       4229.82        59.85 o
   0   0   5       6843.85       6965.43       106.05 o
   1   0   5       2974.12       2985.48        23.84 o
   2   0   5        550.65        566.80         4.57 o
   3   0   5         66.31         62.82         1.20 o
   4   0   5        847.49        827.52         8.80 o
   5   0   5        330.99        328.55         4.69 o
  -6   1   5        280.70        282.72         7.13 o
  -5   1   5        126.39        130.33         2.96 o
  -4   1   5        129.35        127.07         2.87 o
  -3   1   5        934.49        939.88         8.52 o
  -2   1   5       6402.41       6728.60        59.66 o
  -1   1   5      20962.76      19348.97       573.56 o
   0   1   5       5346.08       5704.82        59.01 o
   1   1   5          7.24          6.55         0.48 o
   2   1   5          0.97          2.80         0.52 o
   3   1   5        212.60        205.81         2.43 o
   4   1   5        998.43        999.35        11.02 o
   5   1   5        376.47        381.68         5.64 o
  -6   2   5          4.03          4.66         1.16 o
  -5   2   5         31.36         33.76         1.26 o
  -4   2   5        862.16        839.29         9.71 o
  -3   2   5       2250.43       2246.45        20.43 o
  -2   2   5       3174.55       3271.25        27.24 o
  -1   2   5        603.21        577.21         6.49 o
   0   2   5        450.50        480.66         7.90 o
   1   2   5         35.98         43.05         1.03 o
   2   2   5       1038.71       1048.88         7.99 o
   3   2   5       2098.01       2100.11        19.35 o
   4   2   5        588.84        570.26         6.70 o
   5   2   5        203.67        204.66         3.95 o
  -6   3   5         32.25         30.96         2.26 o
  -5   3   5        671.07        640.06         7.12 o
  -4   3   5       2496.15       2500.95        26.19 o
  -3   3   5       3368.23       3321.75        30.50 o
  -2   3   5       1769.20       1767.37        16.03 o
  -1   3   5        665.20        724.27         7.14 o
   0   3   5        547.01        558.98        13.38 o
   1   3   5       1676.06       1732.05        14.42 o
   2   3   5       1398.83       1418.61        11.66 o
   3   3   5       1341.21       1310.31        13.33 o
   4   3   5        375.33        376.75         5.98 o
   5   3   5         13.45         18.60         2.66 o
  -6   4   5        173.30        176.56         6.91 o
  -5   4   5        857.27        823.00        10.56 o
  -4   4   5         97.12        105.97         2.32 o
  -3   4   5         50.64         48.71         1.60 o
  -2   4   5         70.50         69.24         1.57 o
  -1   4   5        697.43        718.99         6.73 o
   0   4   5       1258.98       1190.00        10.58 o
   1   4   5       2602.64       2528.01        22.00 o
   2   4   5       1678.00       1676.87        13.60 o
   3   4   5        449.74        454.46         5.42 o
   4   4   5          3.87          3.11         0.90 o
   5   4   5         11.13          9.57         2.13 o
  -5   5   5       1059.71       1023.89        15.64 o
  -4   5   5        876.28        863.99         9.26 o
  -3   5   5         58.00         52.82         1.57 o
  -2   5   5        425.99        460.95         5.28 o
  -1   5   5       1632.95       1607.85        11.79 o
   0   5   5       2530.90       2459.65        19.50 o
   1   5   5       2002.24       1928.52        15.97 o
   2   5   5        957.88        938.47         8.80 o
   3   5   5         86.31         88.64         2.17 o
   4   5   5         64.10         60.52         2.54 o
  -5   6   5        214.10        218.86         5.24 o
  -4   6   5         73.56         69.02         1.88 o
  -3   6   5         58.31         72.91         2.42 o
  -2   6   5         23.69         30.79         1.05 o
  -1   6   5       4208.40       4255.99        29.75 o
   0   6   5       4230.81       4241.50        34.02 o
   1   6   5        327.27        307.17         3.53 o
   2   6   5        181.16        181.97         2.86 o
   3   6   5         76.13         79.06         1.82 o
   4   6   5        286.29        299.35         7.03 o
  -5   7   5        121.99        129.67         3.79 o
  -4   7   5         25.16         26.43         1.55 o
  -3   7   5        601.06        613.63         8.73 o
  -2   7   5       4043.70       3879.20        34.76 o
  -1   7   5       2903.08       2921.04        20.87 o
   0   7   5       1593.90       1576.06        14.40 o
   1   7   5        244.37        239.45         3.35 o
   2   7   5         64.30         64.85         1.63 o
   3   7   5        251.68        261.00         4.47 o
   4   7   5        272.94        270.48        10.10 o
  -5   8   5          0.23          1.06         1.59 o
  -4   8   5        232.27        231.22         4.95 o
  -3   8   5        638.63        664.20         9.50 o
  -2   8   5       3260.83       3235.61        29.59 o
  -1   8   5       2077.84       2100.00        15.54 o
   0   8   5          6.16         16.52         1.23 o
   1   8   5         11.56          8.66         0.89 o
   2   8   5        370.28        354.09         4.61 o
   3   8   5        411.20        417.03         5.74 o
   4   8   5        160.55        187.58         8.50 o
  -5   9   5        415.53        443.71        11.42 o
  -4   9   5        741.52        732.39        12.75 o
  -3   9   5       1529.00       1535.13        18.90 o
  -2   9   5        913.34        963.75        10.35 o
  -1   9   5        472.91        460.84         4.41 o
   0   9   5         11.09         11.54         1.23 o
   1   9   5        184.03        172.44         2.95 o
   2   9   5        508.15        494.10         6.56 o
   3   9   5        436.89        463.97         6.96 o
  -5  10   5        349.50        357.63        13.82 o
  -4  10   5        966.55        982.04        20.41 o
  -3  10   5        441.50        445.44         7.52 o
  -2  10   5         19.40         24.51         2.45 o
  -1  10   5         98.40        101.79         2.16 o
   0  10   5        377.31        372.57         4.83 o
   1  10   5        484.59        474.88         8.60 o
   2  10   5        249.41        251.32         6.43 o
   3  10   5        186.60        190.56         4.52 o
  -4  11   5        162.13        166.44         6.35 o
  -3  11   5         72.01         76.61         2.64 o
  -2  11   5          6.95          8.49         1.22 o
  -1  11   5        495.08        467.46         9.58 o
   0  11   5        447.67        462.92         5.80 o
   1  11   5        643.41        638.91         7.43 o
   2  11   5        306.98        311.86         6.24 o
  -4  12   5          0.55          2.66         2.13 o
  -3  12   5         22.51         25.27         2.15 o
  -2  12   5        245.77        245.59         4.59 o
  -1  12   5        883.09        874.38        11.36 o
   0  12   5        729.65        721.85         9.73 o
   1  12   5        194.08        203.49         3.77 o
   2  12   5         53.52         47.46         2.80 o
  -3  13   5         74.52         77.47         5.85 o
  -2  13   5        610.41        605.73        14.00 o
  -1  13   5        488.82        468.70        15.41 o
   0  13   5        187.25        187.79         4.69 o
   1  13   5         13.59         12.22         1.66 o
  -3  14   5        318.05        311.93         8.82 o
  -2  14   5        430.56        427.78        14.88 o
  -1  14   5        294.16        298.12        11.69 o
   0  14   5         59.06         66.22         5.58 o
   0 -17   6        216.27        247.63        10.63 o
   2 -17   6         83.59         85.02         3.93 o
  -1 -16   6        425.61        478.26        15.41 o
   0 -16   6        176.89        186.97         5.11 o
   1 -16   6        115.42        118.02         6.11 o
   2 -16   6         14.05         13.84         1.76 o
   3 -16   6        144.97        148.82         6.64 o
  -1 -15   6        562.87        567.97        10.31 o
   0 -15   6        230.37        218.45         5.41 o
   1 -15   6          9.61          9.96         1.23 o
   2 -15   6         40.14         40.02         2.10 o
   3 -15   6        333.20        341.52         8.45 o
   4 -15   6        226.91        220.00         9.03 o
  -2 -14   6        245.87        250.62         9.03 o
  -1 -14   6         35.96         29.79         1.93 o
   0 -14   6         18.06         17.33         1.33 o
   1 -14   6        168.83        167.07         3.64 o
   2 -14   6        165.00        158.35         3.38 o
   3 -14   6        664.00        669.21        14.61 o
   4 -14   6        330.10        348.60        12.22 o
  -3 -13   6        113.31        121.49         5.22 o
  -2 -13   6        117.16        121.23         4.69 o
  -1 -13   6          7.04          6.89         1.46 o
   0 -13   6        160.61        159.64         3.46 o
   1 -13   6        377.13        371.59         5.79 o
   2 -13   6        395.37        414.27         6.11 o
   3 -13   6        250.27        244.18         5.32 o
   4 -13   6        183.39        190.87         5.64 o
   5 -13   6         25.85         16.47         3.19 o
  -3 -12   6        208.32        213.25         6.88 o
  -2 -12   6         30.72         23.65         3.30 o
  -1 -12   6        191.29        207.12         3.98 o
   0 -12   6        712.09        711.57         8.95 o
   1 -12   6        501.86        519.38         6.44 o
   2 -12   6       1209.74       1208.42        13.62 o
   3 -12   6        120.24        117.43         3.48 o
   4 -12   6         83.92         77.07         3.38 o
   5 -12   6         13.48         15.94         2.66 o
  -3 -11   6          0.53          1.06         0.92 o
  -2 -11   6        172.96        176.94         4.62 o
  -1 -11   6        575.79        559.07         6.99 o
   0 -11   6       1398.93       1313.00        14.41 o
   1 -11   6        551.16        561.41         6.17 o
   2 -11   6        116.04        125.06         2.60 o
   3 -11   6          1.11          1.97         1.16 o
   4 -11   6        348.43        334.98         6.32 o
  -4 -10   6          1.77         -0.53         1.59 o
  -3 -10   6        130.72        132.05         3.56 o
  -2 -10   6        563.96        569.88         7.54 o
  -1 -10   6       1823.89       1788.36        15.87 o
   0 -10   6       1404.41       1414.24        18.26 o
   1 -10   6        501.41        452.81         5.56 o
   2 -10   6          2.57          1.06         0.61 o
   3 -10   6        339.37        325.92         6.41 o
   4 -10   6        308.93        295.00         7.37 o
   5 -10   6         90.01         77.05         5.31 o
  -4  -9   6        115.35        108.59         5.06 o
  -3  -9   6        562.94        565.90         9.86 o
  -2  -9   6       1506.21       1476.13        16.09 o
  -1  -9   6       1760.49       1736.60        19.66 o
   0  -9   6        396.21        370.01         4.72 o
   1  -9   6         73.75         68.24         1.93 o
   2  -9   6        239.37        223.29         4.27 o
   3  -9   6        679.07        679.29        12.38 o
   4  -9   6        652.92        644.88        13.22 o
   5  -9   6        578.87        568.07        18.07 o
  -5  -8   6        120.72        108.94         6.91 o
  -4  -8   6        306.89        315.73         5.99 o
  -3  -8   6        764.22        756.79         9.27 o
  -2  -8   6       1673.56       1641.73        17.27 o
  -1  -8   6       1644.58       1599.79        19.02 o
   0  -8   6         32.95         33.58         1.06 o
   1  -8   6        249.69        257.52         4.97 o
   2  -8   6          5.75         10.12         1.63 o
   3  -8   6       1147.66       1124.08        17.82 o
   4  -8   6       1086.28       1070.86        13.15 o
   5  -8   6        236.28        227.31         6.76 o
  -5  -7   6        177.24        177.10         4.29 o
  -4  -7   6        333.27        328.18         5.25 o
  -3  -7   6       1075.99       1083.00        12.31 o
  -2  -7   6        997.80        977.83        12.48 o
  -1  -7   6         34.37         35.19         1.49 o
   0  -7   6          1.20          3.54         0.65 o
   1  -7   6       1261.30       1242.51        14.60 o
   2  -7   6       3845.21       3843.88        77.72 o
   3  -7   6       2298.96       2297.02        28.60 o
   4  -7   6        189.41        196.05         4.37 o
   5  -7   6          0.66          0.80         1.13 o
  -5  -6   6        262.61        277.80         5.05 o
  -4  -6   6        535.66        533.48         6.76 o
  -3  -6   6        270.61        262.28         4.69 o
  -2  -6   6        460.49        462.28         6.53 o
  -1  -6   6        527.97        521.05         7.41 o
   0  -6   6       2532.52       2473.84        25.63 o
   1  -6   6       1087.50        971.94        10.95 o
   2  -6   6       3474.74       3450.17        31.89 o
   3  -6   6       2320.27       2347.96        27.11 o
   4  -6   6        177.26        174.06        15.41 o
   5  -6   6         31.44         30.82         3.19 o
  -5  -5   6        479.68        480.72         6.73 o
  -4  -5   6        348.93        342.37         5.15 o
  -3  -5   6         10.81          9.48         1.37 o
  -2  -5   6        443.24        452.49         7.27 o
  -1  -5   6       2023.86       2006.81        17.70 o
   0  -5   6       2415.42       2329.07        22.98 o
   1  -5   6       3036.93       3001.46        29.71 o
   2  -5   6       1750.49       1854.38        15.65 o
   3  -5   6        728.04        722.02         9.71 o
   4  -5   6        924.81        917.62        16.17 o
   5  -5   6        276.65        288.35         8.07 o
   6  -5   6        129.94        145.07         7.97 o
  -6  -4   6        113.40        125.41         7.97 o
  -5  -4   6        279.99        287.85         4.05 o
  -4  -4   6         34.40         37.44         1.48 o
  -3  -4   6        116.30        118.65         4.58 o
  -2  -4   6       2376.79       2435.65        22.29 o
  -1  -4   6       3334.72       3220.28        31.44 o
   0  -4   6       6279.18       6367.93        74.95 o
   1  -4   6       1854.49       1878.27        18.88 o
   2  -4   6          5.50          3.44         0.50 o
   3  -4   6         27.75         22.07         0.82 o
   4  -4   6        600.28        588.95         8.41 o
   5  -4   6        428.73        425.69         7.37 o
   6  -4   6        165.50        175.36         9.03 o
  -6  -3   6        239.35        238.30         7.86 o
  -5  -3   6          0.32          1.26         0.53 o
  -4  -3   6         38.75         34.95         1.67 o
  -3  -3   6        327.48        313.14         4.98 o
  -2  -3   6       4769.39       4682.98        65.39 o
  -1  -3   6       8720.71       8663.45       160.48 o
   0  -3   6         30.49         15.79         1.33 o
   1  -3   6        174.87        264.05         3.32 o
   2  -3   6       1019.49       1095.11        10.95 o
   3  -3   6       1020.57       1022.31        10.10 o
   4  -3   6        432.21        435.01         6.66 o
   5  -3   6        180.44        191.88         4.35 o
  -6  -2   6         56.20         50.79         3.55 o
  -5  -2   6         82.92         76.19         2.29 o
  -4  -2   6        677.74        658.15         9.63 o
  -3  -2   6       2256.71       2277.21        30.36 o
  -2  -2   6       2496.09       2543.30        31.00 o
  -1  -2   6       4651.32       5010.59       119.57 o
   0  -2   6        497.09        463.02         6.81 o
   1  -2   6         76.93         76.31         1.25 o
   2  -2   6       1576.78       1571.32        12.28 o
   3  -2   6       2501.46       2513.18        21.57 o
   4  -2   6        649.63        622.53         8.83 o
   5  -2   6        271.48        283.84         9.99 o
  -6  -1   6          2.93          1.14         1.33 o
  -5  -1   6        264.92        259.29         4.19 o
  -4  -1   6       1608.50       1585.40        18.19 o
  -3  -1   6       3616.66       3710.04        41.57 o
  -2  -1   6       9759.28      10457.73        99.18 o
  -1  -1   6        980.36       1058.85        79.44 o
   0  -1   6       1087.81       1076.64        17.74 o
   1  -1   6        488.80        455.55         4.50 o
   2  -1   6        719.24        653.39         6.17 o
   3  -1   6       2498.40       2532.03        21.51 o
   4  -1   6        524.53        536.65         6.98 o
   5  -1   6         24.51         25.20         1.65 o
  -6   0   6        145.01        142.46         5.82 o
  -5   0   6        636.60        626.48         7.62 o
  -4   0   6       1497.24       1449.94        18.64 o
  -3   0   6       1497.96       1547.48        14.49 o
  -2   0   6          2.70          7.58         0.73 o
  -1   0   6       1661.91       1841.34        24.15 o
   0   0   6         51.89         52.45         1.39 o
   1   0   6       4438.31       4654.39        36.21 o
   2   0   6       5524.54       5650.09        38.87 o
   3   0   6        847.52        821.30         7.94 o
   4   0   6        160.38        157.87         3.16 o
   5   0   6         16.15         12.64         1.10 o
  -6   1   6        495.17        467.55        12.01 o
  -5   1   6       1252.22       1205.69        12.88 o
  -4   1   6       1098.54       1104.36        26.63 o
  -3   1   6        867.80        837.69        13.36 o
  -2   1   6         96.40        111.27         3.36 o
  -1   1   6       2888.21       3015.92        30.62 o
   0   1   6       3469.31       3602.59        43.65 o
   1   1   6       1578.81       1550.89        13.54 o
   2   1   6       2801.34       2857.49        23.91 o
   3   1   6        176.98        178.15         2.43 o
   4   1   6         39.49         38.53         1.78 o
   5   1   6         92.74         93.47         3.09 o
  -6   2   6        332.18        353.26         8.69 o
  -5   2   6         21.50         23.65         1.72 o
  -4   2   6          5.89          7.42         0.80 o
  -3   2   6        110.93        117.83         2.05 o
  -2   2   6       1371.94       1401.79        13.50 o
  -1   2   6       2861.23       2923.37        27.34 o
   0   2   6       3532.72       3466.54        30.85 o
   1   2   6       1775.48       1762.00        12.21 o
   2   2   6        197.77        209.21         2.43 o
   3   2   6         85.92         87.81         2.36 o
   4   2   6        188.62        179.85         4.15 o
   5   2   6        132.40        145.91         5.06 o
  -6   3   6        329.30        308.21        13.29 o
  -5   3   6         64.53         71.36         2.28 o
  -4   3   6        460.34        458.74         7.37 o
  -3   3   6       1430.09       1449.32        15.73 o
  -2   3   6       1762.63       1848.64        17.86 o
  -1   3   6       3194.77       3213.90        31.13 o
   0   3   6       1898.29       1931.39        16.45 o
   1   3   6        551.64        553.64         4.98 o
   2   3   6        166.43        178.47         4.09 o
   3   3   6        511.86        511.02         6.11 o
   4   3   6        595.70        584.85         9.13 o
   5   3   6        253.51        272.61        10.63 o
  -6   4   6         26.47         35.07         4.78 o
  -5   4   6          3.63          5.27         0.85 o
  -4   4   6         52.22         52.40         1.57 o
  -3   4   6        421.33        432.59         5.88 o
  -2   4   6       4991.20       5073.16        45.81 o
  -1   4   6       2633.39       2701.87        21.43 o
   0   4   6         15.14         20.24         0.96 o
   1   4   6         16.70         19.06         0.79 o
   2   4   6        970.73        973.98         8.88 o
   3   4   6       1096.86       1124.61        10.31 o
   4   4   6        513.82        518.02         9.28 o
  -5   5   6        301.33        291.52         6.18 o
  -4   5   6       1165.22       1160.39        11.87 o
  -3   5   6       3759.86       3595.60        36.38 o
  -2   5   6       2484.53       2524.98        23.06 o
  -1   5   6        492.82        520.04         4.26 o
   0   5   6         24.41         25.37         1.51 o
   1   5   6        809.17        782.12         8.56 o
   2   5   6       1133.97       1124.25        10.79 o
   3   5   6       1090.89       1111.32        11.90 o
   4   5   6        262.72        264.42         6.48 o
  -5   6   6        331.73        331.91         8.27 o
  -4   6   6        838.93        841.61        10.89 o
  -3   6   6       3160.04       3016.34        33.58 o
  -2   6   6       1051.43       1087.19        10.98 o
  -1   6   6        391.15        384.17         4.26 o
   0   6   6        784.86        756.65         8.98 o
   1   6   6       1337.76       1290.01        12.24 o
   2   6   6       1310.40       1303.60        12.35 o
   3   6   6        320.40        330.90         4.84 o
   4   6   6          2.86          1.59         1.59 o
  -5   7   6        658.22        621.21        19.13 o
  -4   7   6       1132.53       1106.66        14.59 o
  -3   7   6        462.63        471.28         7.37 o
  -2   7   6         62.84         52.58         1.71 o
  -1   7   6        507.66        486.97         4.23 o
   0   7   6       1047.41        999.04         9.09 o
   1   7   6       1509.58       1461.66        13.81 o
   2   7   6        763.45        773.62         8.11 o
   3   7   6         68.29         68.83         2.00 o
   4   7   6         19.60         20.19         3.19 o
  -5   8   6        771.86        764.16        22.85 o
  -4   8   6        104.07        104.02         3.66 o
  -3   8   6         71.98         65.32         2.30 o
  -2   8   6        691.20        687.99         7.82 o
  -1   8   6       1132.02       1111.71         8.89 o
   0   8   6        971.23        946.33         8.84 o
   1   8   6        657.88        659.16        13.58 o
   2   8   6        229.71        229.69         3.61 o
   3   8   6         28.74         31.90         2.18 o
  -5   9   6         80.62         91.61         4.69 o
  -4   9   6          2.33          4.59         1.92 o
  -3   9   6        113.89        112.96         3.22 o
  -2   9   6       1130.17       1098.54        11.56 o
  -1   9   6        729.34        750.44         7.40 o
   0   9   6       1092.06       1058.09        10.60 o
   1   9   6        263.28        256.88         3.53 o
   2   9   6          0.10          1.18         0.70 o
   3   9   6         13.57         12.85         1.41 o
  -5  10   6         94.98         86.62         6.38 o
  -4  10   6         89.48         93.68         4.69 o
  -3  10   6        790.63        792.10        11.45 o
  -2  10   6       1492.22       1494.39        15.22 o
  -1  10   6        790.94        782.16         8.48 o
   0  10   6         68.52         72.68         2.36 o
   1  10   6          5.44          5.71         0.89 o
   2  10   6        124.00        129.01         3.67 o
   3  10   6        127.83        136.25         5.58 o
  -4  11   6        203.20        197.15         9.57 o
  -3  11   6        863.56        855.10        14.34 o
  -2  11   6        562.72        564.57         7.94 o
  -1  11   6         91.93         85.45         2.41 o
   0  11   6         46.02         41.56         1.36 o
   1  11   6         97.32         96.67         2.53 o
   2  11   6        367.73        374.32        12.49 o
  -4  12   6        559.79        569.13        19.13 o
  -3  12   6        318.99        316.33         7.31 o
  -2  12   6        274.51        281.91         6.63 o
  -1  12   6          3.45          5.78         2.13 o
   0  12   6        178.06        182.02         5.45 o
   1  12   6        418.94        416.15         8.81 o
  -3  13   6        219.26        204.20         6.94 o
  -2  13   6         10.37         12.84         2.25 o
  -1  13   6         45.96         40.39         4.25 o
   0  13   6         10.79          8.33         1.22 o
  -2  14   6        102.14        104.69         6.91 o
  -1  14   6        235.35        223.19        10.10 o
   0 -17   7         57.69         55.27         4.78 o
   1 -17   7        146.17        148.26         7.97 o
   2 -17   7        277.62        271.84         7.49 o
  -1 -16   7         53.91         58.99         4.78 o
   0 -16   7        196.00        194.47         5.20 o
   1 -16   7        239.89        250.38         7.49 o
   2 -16   7        453.37        478.51         8.98 o
   3 -16   7        129.38        143.02         5.06 o
  -1 -15   7        181.62        194.94         5.11 o
   0 -15   7        327.62        344.86         6.36 o
   1 -15   7        190.89        193.77         5.11 o
   2 -15   7        125.15        127.64         3.66 o
   3 -15   7         29.59         34.52         2.92 o
   4 -15   7        143.31        132.85         6.91 o
  -2 -14   7        184.59        209.47         6.57 o
  -1 -14   7        370.41        376.52         6.56 o
   0 -14   7        169.35        177.86         3.91 o
   1 -14   7        509.85        490.64         7.21 o
   2 -14   7          0.86          0.51         0.55 o
   3 -14   7        169.80        172.77         6.11 o
   4 -14   7         46.45         51.01         4.25 o
  -3 -13   7        101.40         99.86         4.84 o
  -2 -13   7        352.53        344.77         8.82 o
  -1 -13   7        555.55        545.19         7.89 o
   0 -13   7         79.15         78.77         2.33 o
   1 -13   7          0.10         -0.05         0.52 o
   2 -13   7         70.08         71.44         2.05 o
   3 -13   7        588.75        589.08         9.61 o
   4 -13   7        248.20        242.70         6.57 o
  -3 -12   7        254.77        257.80         8.02 o
  -2 -12   7        634.12        656.42        10.95 o
  -1 -12   7        289.11        292.44         4.70 o
   0 -12   7         34.99         31.29         1.69 o
   1 -12   7        332.24        316.41         4.37 o
   2 -12   7        614.86        605.22         8.76 o
   3 -12   7        381.70        374.18        10.36 o
   4 -12   7         29.01         33.89         3.72 o
   5 -12   7         52.08         54.73         4.25 o
  -3 -11   7        497.95        488.61         8.51 o
  -2 -11   7        179.36        166.39         3.57 o
  -1 -11   7         13.42          8.83         0.92 o
   0 -11   7         59.76         69.34         2.53 o
   1 -11   7        791.62        737.82         8.49 o
   2 -11   7        979.95        907.36        16.11 o
   3 -11   7        537.04        527.94        11.59 o
   4 -11   7        473.13        483.23         8.27 o
   5 -11   7          0.09         -1.06         1.06 o
  -4 -10   7        250.27        241.76        11.16 o
  -3 -10   7        490.78        481.17         9.34 o
  -2 -10   7         85.63         87.87         2.25 o
  -1 -10   7        319.10        299.79         4.93 o
   0 -10   7        559.34        522.85         7.76 o
   1 -10   7        156.07        174.24         3.55 o
   2 -10   7       1783.07       1669.65        22.53 o
   3 -10   7        716.73        710.48        18.07 o
   4 -10   7         98.09        108.28         3.93 o
   5 -10   7          9.09         12.22         2.66 o
  -4  -9   7        195.14        201.61        12.22 o
  -3  -9   7         59.03         54.27         2.25 o
  -2  -9   7         52.69         52.16         1.65 o
  -1  -9   7        693.65        681.00         9.37 o
   0  -9   7       1693.46       1632.12        18.57 o
   1  -9   7       2974.50       2993.24        62.79 o
   2  -9   7       1283.83       1292.42        21.38 o
   3  -9   7         29.95         30.31         1.53 o
   4  -9   7        137.60        134.64         4.31 o
   5  -9   7        154.61        146.67         7.44 o
  -5  -8   7         91.83         95.12         6.38 o
  -4  -8   7         14.87         14.74         1.21 o
  -3  -8   7          0.22          0.82         0.79 o
  -2  -8   7        571.02        558.56         8.71 o
  -1  -8   7       1984.13       1921.33        22.52 o
   0  -8   7       1190.44       1116.67        14.83 o
   1  -8   7       2706.68       2583.19        28.95 o
   2  -8   7       1663.86       1760.08        22.31 o
   3  -8   7         41.78         40.09         1.62 o
   4  -8   7        340.91        338.28         6.20 o
   5  -8   7        252.23        245.64         7.32 o
  -5  -7   7         23.29         24.17         1.69 o
  -4  -7   7         52.03         45.68         1.76 o
  -3  -7   7        597.90        590.81         7.51 o
  -2  -7   7       1665.83       1639.05        22.56 o
  -1  -7   7       1267.00       1230.08        16.14 o
   0  -7   7       2327.67       2318.16        20.31 o
   1  -7   7        275.52        323.14         6.97 o
   2  -7   7       3012.43       2948.32        27.61 o
   3  -7   7       2244.73       2258.71        28.29 o
   4  -7   7        302.23        300.49         5.37 o
   5  -7   7        315.64        326.28        12.22 o
  -5  -6   7         10.21          6.80         1.03 o
  -4  -6   7        244.56        251.81         4.38 o
  -3  -6   7       1395.59       1405.03        19.77 o
  -2  -6   7       1626.32       1548.18        29.32 o
  -1  -6   7       1684.98       1658.16        16.41 o
   0  -6   7        241.52        239.13         2.86 o
   1  -6   7         98.20        104.01         1.60 o
   2  -6   7        526.70        515.20         5.62 o
   3  -6   7       1607.12       1528.70        22.09 o
   4  -6   7        520.96        539.68         8.09 o
   5  -6   7        167.12        174.83         8.50 o
  -5  -5   7         74.90         80.55         3.22 o
  -4  -5   7        511.04        487.84         7.32 o
  -3  -5   7       2016.00       1948.57        23.76 o
  -2  -5   7       1900.85       1833.40        15.73 o
  -1  -5   7        125.85        163.93         2.13 o
   0  -5   7       1558.02       1709.92        18.40 o
   1  -5   7       2454.06       2474.17        21.40 o
   2  -5   7       2110.17       2071.20        17.54 o
   3  -5   7        470.89        479.65         6.30 o
   4  -5   7        185.13        188.46         6.70 o
   5  -5   7         48.03         53.21         3.18 o
  -5  -4   7        409.67        405.98         5.10 o
  -4  -4   7        869.44        895.67        15.04 o
  -3  -4   7        795.25        781.65         9.28 o
  -2  -4   7        866.94        929.03         8.53 o
  -1  -4   7        220.63        229.92         3.27 o
   0  -4   7       2025.44       2052.80        29.81 o
   1  -4   7       4490.51       4465.06        48.92 o
   2  -4   7       3088.06       3129.34        26.41 o
   3  -4   7        640.44        615.69         7.05 o
   4  -4   7        213.72        210.57         4.14 o
   5  -4   7         13.25         14.24         1.29 o
  -6  -3   7        208.29        209.53         7.49 o
  -5  -3   7        977.77        955.04        10.48 o
  -4  -3   7        961.26        950.47        13.73 o
  -3  -3   7       1896.30       1927.28        22.36 o
  -2  -3   7         91.11         84.87         1.54 o
  -1  -3   7       2940.21       2935.33        41.91 o
   0  -3   7       1190.94       1077.23        13.40 o
   1  -3   7       1418.78       1274.59        12.04 o
   2  -3   7       2889.82       2839.97        24.75 o
   3  -3   7        259.19        270.50         3.56 o
   4  -3   7         20.27         23.00         1.48 o
   5  -3   7        119.53        119.63         3.41 o
  -6  -2   7        247.66        256.29         8.24 o
  -5  -2   7        561.29        548.21         7.10 o
  -4  -2   7        197.44        204.04         4.60 o
  -3  -2   7        325.79        336.63         4.69 o
  -2  -2   7       2079.24       2256.80        18.69 o
  -1  -2   7        888.98        831.62        10.10 o
   0  -2   7       8423.36       8955.04        84.75 o
   1  -2   7       7665.45       7725.50        70.80 o
   2  -2   7        673.52        689.58         6.25 o
   3  -2   7          2.46          4.79         0.71 o
   4  -2   7        273.59        267.25         4.90 o
   5  -2   7        191.78        201.38         4.62 o
  -6  -1   7        398.96        397.34        11.96 o
  -5  -1   7        155.10        161.07         3.63 o
  -4  -1   7        122.64        122.91         4.03 o
  -3  -1   7       1440.22       1526.93        24.57 o
  -2  -1   7       4261.04       4584.86        38.28 o
  -1  -1   7       3442.70       3621.24        65.12 o
   0  -1   7       1179.44       1167.27        13.40 o
   1  -1   7       3085.46       3236.63        27.79 o
   2  -1   7         13.19         14.62         0.65 o
   3  -1   7        710.09        717.68         7.56 o
   4  -1   7        491.41        495.10         6.67 o
   5  -1   7        344.94        345.27         6.56 o
  -6   0   7          1.40          0.99         1.28 o
  -5   0   7        120.38        108.89         3.31 o
  -4   0   7        342.11        330.87         6.36 o
  -3   0   7       1313.18       1303.57        12.43 o
  -2   0   7       2696.29       2692.29        31.44 o
  -1   0   7       2313.78       2430.85        35.19 o
   0   0   7        826.02        778.09         8.55 o
   1   0   7          1.20          1.59         0.46 o
   2   0   7        840.00        846.26         7.34 o
   3   0   7        581.12        571.67         8.78 o
   4   0   7        372.65        365.27         6.09 o
   5   0   7        443.26        454.34         8.10 o
  -6   1   7         17.05         12.95         2.13 o
  -5   1   7        562.55        523.71         8.00 o
  -4   1   7       1605.76       1582.76        19.45 o
  -3   1   7        961.10       1016.66        10.94 o
  -2   1   7       2526.41       2591.86        27.39 o
  -1   1   7        634.85        667.78         7.26 o
   0   1   7          5.76         14.82         0.92 o
   1   1   7       2094.06       2191.92        17.31 o
   2   1   7       1868.41       1834.85        15.73 o
   3   1   7       1422.46       1434.31        12.08 o
   4   1   7        372.97        379.32         6.49 o
   5   1   7         76.81         80.00         3.93 o
  -6   2   7         45.20         40.62         3.18 o
  -5   2   7        139.21        142.81         3.60 o
  -4   2   7        539.60        512.40         6.71 o
  -3   2   7       2296.47       2351.92        29.25 o
  -2   2   7        263.68        284.16         5.00 o
  -1   2   7        200.39        205.86         3.06 o
   0   2   7       1125.75       1132.75        10.73 o
   1   2   7       3389.46       3402.79        26.01 o
   2   2   7       1931.43       1894.96        16.53 o
   3   2   7        635.75        629.17         6.18 o
   4   2   7        210.38        207.78         4.52 o
   5   2   7         38.29         35.92         2.63 o
  -6   3   7        362.35        347.54        14.35 o
  -5   3   7        830.59        799.18        10.30 o
  -4   3   7       1549.51       1552.94        17.12 o
  -3   3   7        933.29        945.22        12.33 o
  -2   3   7        125.54        117.70         2.30 o
  -1   3   7        777.02        775.38         7.33 o
   0   3   7       2483.13       2448.56        18.20 o
   1   3   7       2680.07       2652.88        17.78 o
   2   3   7       2246.76       2250.14        17.65 o
   3   3   7        135.35        142.99         3.13 o
   4   3   7          0.02          0.76         0.55 o
  -5   4   7        535.20        531.12         8.39 o
  -4   4   7       1456.44       1448.18        18.40 o
  -3   4   7         65.28         68.72         3.37 o
  -2   4   7       1889.67       1914.64        20.14 o
  -1   4   7       3480.92       3476.24        27.37 o
   0   4   7       2342.04       2345.03        19.98 o
   1   4   7       2587.96       2577.08        19.88 o
   2   4   7        265.64        262.36         3.13 o
   3   4   7        170.92        171.85         3.67 o
   4   4   7        338.31        343.89         5.08 o
  -5   5   7        385.46        370.08        11.74 o
  -4   5   7         21.42         25.13         1.51 o
  -3   5   7        216.58        228.69         4.47 o
  -2   5   7       1571.71       1545.25        18.51 o
  -1   5   7       2707.49       2652.42        20.04 o
   0   5   7       2130.89       2131.90        22.83 o
   1   5   7        578.72        582.92         6.87 o
   2   5   7          1.05          3.15         0.90 o
   3   5   7          5.75          5.60         1.03 o
   4   5   7        163.95        157.51         4.55 o
  -5   6   7          1.36          3.78         1.18 o
  -4   6   7        362.53        352.33         7.27 o
  -3   6   7       1484.92       1479.21        17.95 o
  -2   6   7       1783.48       1781.62        17.10 o
  -1   6   7       1021.15       1071.12         8.89 o
   0   6   7       1399.26       1437.32        14.50 o
   1   6   7         35.08         37.94         1.51 o
   2   6   7        449.46        446.30         5.04 o
   3   6   7        219.77        225.90         3.84 o
   4   6   7         42.41         50.48         4.25 o
  -5   7   7        125.70        123.29         7.44 o
  -4   7   7        450.28        430.54         8.56 o
  -3   7   7       1422.07       1381.19        17.11 o
  -2   7   7        822.17        856.79         9.23 o
  -1   7   7        899.96        875.63         7.62 o
   0   7   7         38.55         37.17         1.31 o
   1   7   7        210.96        215.23         5.74 o
   2   7   7        265.72        268.46         4.02 o
   3   7   7        502.20        521.07         6.92 o
  -5   8   7        160.44        151.12         9.83 o
  -4   8   7       1052.45       1043.07        16.92 o
  -3   8   7       1223.09       1191.16        15.41 o
  -2   8   7        301.90        321.41         4.56 o
  -1   8   7         11.40          9.97         0.86 o
   0   8   7        105.31        105.33         2.29 o
   1   8   7        447.53        447.52         6.02 o
   2   8   7        492.52        497.53         6.70 o
   3   8   7        203.76        206.23         3.84 o
  -5   9   7        173.88        166.86         9.03 o
  -4   9   7        679.23        695.86        15.73 o
  -3   9   7        268.26        265.25         6.32 o
  -2   9   7          4.68          9.49         0.91 o
  -1   9   7        463.48        439.68         5.04 o
   0   9   7        619.59        603.96         6.90 o
   1   9   7       1071.53       1026.92        11.65 o
   2   9   7        612.17        610.66         9.84 o
   3   9   7        148.35        160.83         8.24 o
  -4  10   7         65.13         65.25         3.93 o
  -3  10   7         69.84         72.92         3.07 o
  -2  10   7        384.46        404.10         5.66 o
  -1  10   7        949.30        930.59        11.55 o
   0  10   7       1038.45       1000.52        10.39 o
   1  10   7        429.46        429.24         6.80 o
   2  10   7        138.00        142.32         4.60 o
  -4  11   7         13.75         11.69         3.19 o
  -3  11   7        279.04        278.61         6.61 o
  -2  11   7        207.14        201.51         4.02 o
  -1  11   7         82.15         80.98         3.46 o
   0  11   7        726.75        690.01         9.45 o
   1  11   7        228.62        235.05         5.39 o
   2  11   7          2.94          3.04         1.28 o
  -3  12   7        610.94        632.97        16.47 o
  -2  12   7        537.34        535.00        17.80 o
  -1  12   7        802.32        754.59        21.79 o
   0  12   7        240.75        245.55         8.36 o
   1  12   7         32.99         33.23         2.55 o
  -3  13   7        214.20        209.93         6.94 o
  -2  13   7        312.39        294.40        11.69 o
  -1  13   7        186.44        184.40         9.03 o
   0  13   7         74.97         78.92         2.96 o
   0 -17   8         42.16         41.98         4.25 o
   1 -17   8         35.51         30.29         3.72 o
   2 -17   8         13.44         12.91         5.58 o
  -1 -16   8         39.30         37.20         3.72 o
   0 -16   8         67.40         74.33         3.65 o
   1 -16   8         18.72         19.49         2.25 o
   2 -16   8        213.53        210.35         5.91 o
   3 -16   8         85.26         91.47         3.93 o
  -1 -15   8          0.46         -0.68         0.68 o
   0 -15   8         37.97         41.67         1.98 o
   1 -15   8        184.39        193.84         5.98 o
   2 -15   8        416.57        413.52         7.85 o
   3 -15   8        235.18        230.80         6.57 o
  -2 -14   8         16.92         14.76         2.04 o
  -1 -14   8         15.90         15.00         1.53 o
   0 -14   8        412.24        416.56         6.89 o
   1 -14   8        521.92        516.80         7.48 o
   2 -14   8        166.96        167.29         3.71 o
   3 -14   8          1.94          1.52         0.77 o
   4 -14   8         32.39         27.90         2.25 o
  -3 -13   8          0.26          0.27         1.13 o
  -2 -13   8         17.86         18.67         3.72 o
  -1 -13   8        194.45        200.88         4.03 o
   0 -13   8        738.30        720.13         9.56 o
   1 -13   8        594.00        579.39         9.02 o
   2 -13   8        247.86        261.53         4.44 o
   3 -13   8         82.18         80.58         3.38 o
   4 -13   8         77.59         72.83         7.71 o
  -3 -12   8         36.76         32.77         2.34 o
  -2 -12   8        287.45        275.66         5.42 o
  -1 -12   8        393.66        389.01         5.72 o
   0 -12   8        174.67        193.56         4.73 o
   1 -12   8        968.11        924.07        11.04 o
   2 -12   8        144.68        149.35         4.04 o
   4 -12   8         22.46         19.96         1.88 o
   5 -12   8        191.95        209.37         8.50 o
  -3 -11   8        131.01        136.96         4.47 o
  -2 -11   8        891.55        909.67        11.67 o
  -1 -11   8        906.04        912.19        11.71 o
   0 -11   8       1170.31       1168.72        15.30 o
   1 -11   8        280.48        264.55         4.83 o
   2 -11   8         63.46         71.97         9.30 o
   3 -11   8        519.22        514.93        14.35 o
   4 -11   8        494.30        496.86        14.35 o
   5 -11   8        470.55        494.74        14.88 o
  -4 -10   8         63.96         65.38         5.85 o
  -3 -10   8        269.62        270.64         7.85 o
  -2 -10   8       1056.90       1037.61        12.82 o
  -1 -10   8        567.10        567.07         8.37 o
   0 -10   8        970.99        946.50        12.55 o
   1 -10   8        461.55        516.31         7.71 o
   2 -10   8         36.25         44.65         1.84 o
   3 -10   8        905.92        889.04        21.79 o
   4 -10   8        358.04        348.24        11.96 o
  -4  -9   8        386.64        381.18        10.50 o
  -3  -9   8        775.79        766.56        16.49 o
  -2  -9   8        367.73        356.07         6.45 o
  -1  -9   8        854.36        818.55        11.41 o
   0  -9   8        166.09        171.07         3.61 o
   1  -9   8       4218.48       4061.21        53.95 o
   2  -9   8       2585.80       2531.62        31.56 o
   3  -9   8        243.42        252.58         5.82 o
   4  -9   8        408.74        405.37         7.13 o
   5  -9   8         40.71         35.99         3.19 o
  -5  -8   8        155.18        163.14         8.50 o
  -4  -8   8        508.29        507.53         7.49 o
  -3  -8   8        520.82        537.70        17.28 o
  -2  -8   8        127.53        123.64         3.44 o
  -1  -8   8          0.30          6.32         8.50 o
   0  -8   8        276.33        275.47         4.22 o
   1  -8   8       1376.21       1375.83        14.02 o
   2  -8   8       2115.73       1999.11        21.04 o
   3  -8   8        286.72        302.46         5.40 o
   4  -8   8         82.99         90.84         2.73 o
   5  -8   8          0.43          3.57         1.28 o
  -5  -7   8        245.28        240.75         5.13 o
  -4  -7   8        493.44        470.34         8.62 o
  -3  -7   8        153.23        139.86         4.34 o
  -2  -7   8        336.67        352.65         5.49 o
  -1  -7   8       2292.33       2246.76        21.97 o
   0  -7   8       2016.53       1983.87        16.99 o
   1  -7   8       2020.52       1938.51        17.40 o
   2  -7   8         88.93         86.37         1.89 o
   3  -7   8         20.65         23.47         4.36 o
   4  -7   8         10.10          6.71         0.97 o
   5  -7   8        112.82        108.94         6.38 o
  -5  -6   8        207.15        218.80         4.41 o
  -4  -6   8         93.63         97.52         3.09 o
  -3  -6   8          5.01          6.56         0.97 o
  -2  -6   8        772.50        771.16         7.67 o
  -1  -6   8       2895.01       2784.36        26.60 o
   0  -6   8       3744.76       3666.54        29.47 o
   1  -6   8       1384.95       1389.10        12.50 o
   2  -6   8        252.76        258.94         3.25 o
   3  -6   8         18.15         16.72         3.45 o
   4  -6   8        291.14        275.57         6.19 o
   5  -6   8        279.02        280.05        11.16 o
  -5  -5   8        116.63        114.25         2.83 o
  -4  -5   8        111.98        106.00         5.95 o
  -3  -5   8        594.07        581.33         8.01 o
  -2  -5   8       2460.27       2399.26        24.14 o
  -1  -5   8        999.60        936.38        10.07 o
   0  -5   8       1467.96       1280.97        14.01 o
   1  -5   8        805.77        756.12         7.04 o
   2  -5   8          2.47          2.73         1.11 o
   3  -5   8        403.15        395.97         5.60 o
   4  -5   8        567.12        567.70         8.97 o
   5  -5   8        677.79        659.92        14.64 o
  -5  -4   8          4.93          3.96         0.72 o
  -4  -4   8        517.08        483.05         8.26 o
  -3  -4   8       1558.98       1547.60        21.73 o
  -2  -4   8       1523.04       1441.18        15.76 o
  -1  -4   8       5554.64       5628.01        66.12 o
   0  -4   8       4064.15       4247.92        60.37 o
   1  -4   8         51.72         62.50         2.41 o
   2  -4   8        832.21        831.54         7.82 o
   3  -4   8        871.87        877.21         9.60 o
   4  -4   8        429.18        434.54         6.42 o
   5  -4   8        267.38        274.74         8.64 o
  -6  -3   8          0.94          2.66         1.66 o
  -5  -3   8          8.96          9.92         1.02 o
  -4  -3   8       1799.12       1822.32        24.10 o
  -3  -3   8       2808.58       2806.23        43.47 o
  -2  -3   8       1691.43       1718.30        20.91 o
  -1  -3   8        481.35        452.13         5.55 o
   0  -3   8       1124.78       1232.45        12.97 o
   1  -3   8        613.76        622.37         5.89 o
   2  -3   8       3126.98       3192.18        27.77 o
   3  -3   8       1217.72       1226.61        12.02 o
   4  -3   8        571.74        583.08         8.63 o
   5  -3   8         90.89         92.52         3.06 o
  -6  -2   8        171.62        154.53         6.64 o
  -5  -2   8        288.89        278.74         5.70 o
  -4  -2   8        807.76        793.66        15.13 o
  -3  -2   8       1282.05       1282.22        16.84 o
  -2  -2   8        661.80        695.18         7.69 o
  -1  -2   8         44.40         22.10         0.78 o
   0  -2   8        510.67        533.93         6.76 o
   1  -2   8       2401.30       2445.71        21.41 o
   2  -2   8        790.90        764.93         6.92 o
   3  -2   8        787.75        758.36         8.06 o
   4  -2   8        488.97        474.99         7.43 o
   5  -2   8          0.42         -0.06         0.70 o
  -6  -1   8        397.40        375.86        10.50 o
  -5  -1   8        947.43        919.79        15.17 o
  -4  -1   8        314.79        318.42         7.58 o
  -3  -1   8       1051.57       1074.02        17.48 o
  -2  -1   8          0.09          0.53         0.29 o
  -1  -1   8        427.98        448.46        17.33 o
   0  -1   8       4827.88       5069.52        54.13 o
   1  -1   8       3723.74       3600.16        44.56 o
   2  -1   8       1452.43       1432.99        12.82 o
   3  -1   8        265.34        266.26         3.66 o
   4  -1   8         39.79         42.62         1.96 o
   5  -1   8         18.34         21.79         3.19 o
  -6   0   8         96.00        101.34         4.84 o
  -5   0   8        244.97        237.94         5.72 o
  -4   0   8        351.79        351.36         6.66 o
  -3   0   8         78.73         85.95         2.56 o
  -2   0   8        580.67        603.52        11.33 o
  -1   0   8       2820.26       2874.32        31.60 o
   0   0   8       4991.45       5280.22        43.08 o
   1   0   8       1429.55       1370.88        12.94 o
   2   0   8        408.60        398.44         4.03 o
   3   0   8         57.40         54.03         1.37 o
   4   0   8        308.84        309.97         4.16 o
   5   0   8        361.43        318.84        12.22 o
  -6   1   8        298.92        297.70         8.99 o
  -5   1   8        292.96        293.65         5.58 o
  -4   1   8         86.81         87.36         2.72 o
  -3   1   8       1186.36       1197.28        16.56 o
  -2   1   8       1358.29       1443.46        18.12 o
  -1   1   8       3470.16       3453.33        39.89 o
   0   1   8       3071.38       3026.89        26.56 o
   1   1   8       2055.13       2110.69        17.80 o
   2   1   8         36.78         42.33         1.04 o
   3   1   8        244.20        239.41         3.07 o
   4   1   8        386.38        376.60         5.67 o
   5   1   8        285.71        293.33        11.69 o
  -6   2   8        153.56        169.16         6.57 o
  -5   2   8        282.59        273.33         5.16 o
  -4   2   8        114.59        117.83         2.83 o
  -3   2   8       2800.97       2813.25        34.70 o
  -2   2   8       4819.32       4923.25        44.16 o
  -1   2   8       1732.76       1796.70        15.73 o
   0   2   8       2402.21       2408.50        23.10 o
   1   2   8          1.44          3.71         0.40 o
   2   2   8       1281.07       1268.76        12.24 o
   3   2   8       1259.72       1281.42        11.17 o
   4   2   8        465.62        474.37         6.25 o
   5   2   8        128.82        133.38         7.44 o
  -6   3   8         27.52         30.29         4.25 o
  -5   3   8         93.19         92.56         3.21 o
  -4   3   8        825.77        829.28        26.04 o
  -3   3   8       1852.26       1905.86        26.64 o
  -2   3   8       3407.86       3358.11        30.95 o
  -1   3   8        999.50       1045.57         9.77 o
   0   3   8         36.47         41.04         1.48 o
   1   3   8        410.25        407.86         4.16 o
   2   3   8        346.76        348.40         4.76 o
   3   3   8        867.53        857.43         9.84 o
   4   3   8        370.52        376.43         5.41 o
  -5   4   8        583.92        557.05        15.87 o
  -4   4   8       1606.66       1632.29        23.82 o
  -3   4   8       1478.37       1490.71        21.60 o
  -2   4   8        520.70        551.61         6.52 o
  -1   4   8       1544.63       1581.41        13.21 o
   0   4   8        412.12        404.65         5.29 o
   1   4   8       1990.35       1945.09        15.01 o
   2   4   8        581.87        560.05         5.51 o
   3   4   8         46.55         47.44         2.24 o
   4   4   8         65.30         69.46         2.73 o
  -5   5   8        581.29        561.59        16.08 o
  -4   5   8       1079.55       1099.76        14.02 o
  -3   5   8        491.91        508.80         7.83 o
  -2   5   8        186.78        178.55         3.62 o
  -1   5   8         85.10        103.13         1.88 o
   0   5   8       1335.85       1348.69        13.65 o
   1   5   8       1020.81       1002.49         9.15 o
   2   5   8       1017.27       1015.45         9.53 o
   3   5   8        569.76        586.16         8.86 o
   4   5   8        155.66        141.88         6.91 o
  -5   6   8        692.88        686.35        13.96 o
  -4   6   8        489.62        476.62        11.42 o
  -3   6   8          1.40          5.07         1.46 o
  -2   6   8        260.15        257.02         5.53 o
  -1   6   8        636.32        648.24         7.15 o
   0   6   8        777.72        819.47         9.04 o
   1   6   8       1227.37       1231.03        11.29 o
   2   6   8        158.17        155.80         2.82 o
   3   6   8         22.09         23.15         2.91 o
   4   6   8         11.34         10.63         2.66 o
  -5   7   8        291.23        295.46        12.22 o
  -4   7   8         15.68         13.74         2.04 o
  -3   7   8        220.34        217.27         4.67 o
  -2   7   8       1153.81       1131.08        14.52 o
  -1   7   8       1665.27       1646.45        13.28 o
   0   7   8       1575.46       1504.86        15.38 o
   1   7   8        573.74        541.42         6.95 o
   2   7   8        140.84        140.43         2.97 o
   3   7   8         21.14         21.54         1.40 o
  -5   8   8          6.34         17.54         3.72 o
  -4   8   8         21.59         19.57         2.63 o
  -3   8   8       1243.26       1251.62        40.39 o
  -2   8   8       1836.90       1808.17        21.83 o
  -1   8   8       1231.39       1202.81        11.07 o
   0   8   8        488.13        466.84         6.18 o
   1   8   8          6.49          7.75         1.31 o
   2   8   8         40.40         40.83         1.89 o
   3   8   8        178.51        176.05         5.10 o
  -5   9   8         76.92         74.93         5.85 o
  -4   9   8        630.34        621.38        14.60 o
  -3   9   8        367.26        355.30         9.53 o
  -2   9   8        145.57        139.76         3.58 o
  -1   9   8        904.03        862.83        10.06 o
   0   9   8         86.46         90.33         2.39 o
   1   9   8        260.18        240.22         4.17 o
   2   9   8        450.24        429.56         7.89 o
  -4  10   8       1170.56       1191.40        32.95 o
  -3  10   8        678.67        668.57        17.77 o
  -2  10   8        847.80        844.79        14.36 o
  -1  10   8        102.56        104.64         2.69 o
   0  10   8         19.71         19.07         1.28 o
   1  10   8        275.13        273.37         5.77 o
   2  10   8        319.12        342.90         7.92 o
  -4  11   8        398.35        391.11        14.88 o
  -3  11   8        264.32        271.22         8.16 o
  -2  11   8         69.89         72.62         3.93 o
  -1  11   8         11.14         14.35         2.66 o
   0  11   8        160.95        151.06         4.42 o
   1  11   8        428.79        420.60        17.54 o
  -3  12   8        376.09        394.30        14.35 o
  -2  12   8         31.72         38.19         3.72 o
  -1  12   8        300.63        281.64        11.16 o
   0  12   8        462.79        485.66         9.96 o
  -2  13   8         56.11         58.45         5.31 o
   0 -17   9        156.30        171.11         8.50 o
   1 -17   9        157.79        161.55         7.97 o
   2 -17   9        156.94        152.50         5.44 o
  -1 -16   9        220.44        246.57        10.10 o
   0 -16   9        282.05        279.42         6.43 o
   1 -16   9         10.27          7.79         1.50 o
   2 -16   9         15.40         15.87         2.77 o
   3 -16   9         11.50          8.64         1.50 o
  -1 -15   9        333.98        330.79         7.04 o
   0 -15   9        187.02        192.17         4.89 o
   1 -15   9         43.94         44.87         3.19 o
   2 -15   9         35.28         37.26         2.03 o
   3 -15   9        157.80        155.53         4.30 o
  -2 -14   9        142.51        161.38         5.85 o
  -1 -14   9         49.95         55.61         2.18 o
   0 -14   9        177.04        167.55         4.39 o
   1 -14   9          0.22          0.35         0.66 o
   2 -14   9         46.44         41.85         1.71 o
   3 -14   9         83.20         77.14         3.38 o
   4 -14   9        191.02        204.40         6.38 o
  -3 -13   9        417.86        423.63        11.20 o
  -2 -13   9        243.32        243.04         5.84 o
  -1 -13   9        210.74        200.78         4.51 o
   0 -13   9          0.13          0.16         1.27 o
   1 -13   9        316.86        312.28         5.03 o
   2 -13   9        693.34        676.07         8.74 o
   3 -13   9        864.04        822.14        15.03 o
   4 -13   9        343.60        362.19         8.64 o
  -3 -12   9        360.97        369.04        14.09 o
  -2 -12   9         94.01         97.48         2.98 o
  -1 -12   9        130.16        139.37         4.00 o
   0 -12   9          8.28          8.76         1.28 o
   1 -12   9        256.73        263.84         5.22 o
   2 -12   9        963.69        942.63        14.06 o
   3 -12   9        286.38        301.84        10.10 o
   4 -12   9        100.59        109.47         5.85 o
  -3 -11   9         38.39         34.40         2.24 o
  -2 -11   9         93.94         80.52         2.61 o
  -1 -11   9        781.14        821.14        12.05 o
   0 -11   9       3017.99       2916.82        34.74 o
   1 -11   9       1696.17       1628.82        20.44 o
   2 -11   9        164.08        174.23         4.84 o
   3 -11   9        219.76        202.46         7.44 o
   4 -11   9          7.80         10.63         2.13 o
  -4 -10   9         89.79         88.50         4.69 o
  -3 -10   9         13.45          9.05         1.23 o
  -2 -10   9         39.12         32.34         2.03 o
  -1 -10   9        415.06        391.87         6.28 o
   0 -10   9       1532.14       1466.23        21.23 o
   1 -10   9       1555.02       1481.29        21.65 o
   2 -10   9         43.30         57.92         3.72 o
   3 -10   9          1.11          2.66         0.75 o
   4 -10   9         68.10         71.20         3.13 o
  -4  -9   9          3.68          3.19         1.13 o
  -3  -9   9        400.58        396.95         9.43 o
  -2  -9   9       1713.11       1675.55        23.80 o
  -1  -9   9        836.10        843.03        13.01 o
   0  -9   9        942.09        923.77        12.88 o
   1  -9   9         75.40         77.93         1.77 o
   2  -9   9         74.65         70.87         2.15 o
   3  -9   9        163.77        150.76         4.13 o
   4  -9   9        359.32        360.57         6.82 o
   5  -9   9        295.35        276.86        11.69 o
  -5  -8   9          0.19         -0.53         1.06 o
  -4  -8   9         57.27         55.13         2.62 o
  -3  -8   9        570.35        552.76        22.15 o
  -2  -8   9       1703.79       1628.63        19.57 o
  -1  -8   9       1208.38       1165.72        12.35 o
   0  -8   9        183.89        188.41         2.51 o
   1  -8   9          6.49         11.50         0.68 o
   2  -8   9        104.24        111.06         3.83 o
   3  -8   9        797.83        730.38        10.68 o
   4  -8   9        447.15        444.21         7.62 o
   5  -8   9        145.42        151.98         7.97 o
  -5  -7   9         11.07          9.03         1.77 o
  -4  -7   9        468.00        453.61         8.45 o
  -3  -7   9       1050.93       1045.60        17.50 o
  -2  -7   9        390.99        375.55         5.72 o
  -1  -7   9        585.07        540.59         6.33 o
   0  -7   9         83.78         79.22         1.51 o
   1  -7   9        339.30        321.84         3.78 o
   2  -7   9       1159.36       1134.89        11.53 o
   3  -7   9       1278.30       1269.96        19.27 o
   4  -7   9       1030.07       1019.07        16.95 o
   5  -7   9         39.60         40.92         4.25 o
  -5  -6   9        335.46        322.88         5.79 o
  -4  -6   9        750.69        744.60        16.10 o
  -3  -6   9        745.03        743.35        10.60 o
  -2  -6   9       1309.55       1301.88        12.27 o
  -1  -6   9        504.62        512.26         5.35 o
   0  -6   9        380.67        366.44         3.91 o
   1  -6   9       2626.83       2565.32        22.34 o
   2  -6   9       1119.69       1132.68        11.06 o
   3  -6   9        491.26        503.08         8.74 o
   4  -6   9        227.79        235.95         6.12 o
   5  -6   9          0.82          1.59         1.59 o
  -5  -5   9        939.01        944.57        13.07 o
  -4  -5   9       1045.48       1042.31        20.81 o
  -3  -5   9        393.59        381.21         6.25 o
  -2  -5   9         22.76         20.01         0.73 o
  -1  -5   9          2.69          6.08         1.06 o
   0  -5   9       1505.37       1483.64        15.72 o
   1  -5   9       6322.36       6303.11        58.91 o
   2  -5   9       1454.60       1497.05        15.79 o
   3  -5   9        523.05        543.30         7.35 o
   4  -5   9         16.93         18.12         1.17 o
   5  -5   9         34.08         32.06         2.80 o
  -5  -4   9        300.39        303.76         5.44 o
  -4  -4   9        255.82        258.34         6.18 o
  -3  -4   9         15.81         17.59         1.14 o
  -2  -4   9        222.80        238.69         3.09 o
  -1  -4   9       1790.64       1796.76        19.47 o
   0  -4   9       3169.81       3202.78        33.37 o
   1  -4   9        654.88        644.67         6.95 o
   2  -4   9       1048.23       1003.07         9.32 o
   3  -4   9        123.92        111.80         2.26 o
   4  -4   9        131.85        128.43         2.68 o
   5  -4   9        142.79        133.78         5.44 o
  -5  -3   9         55.35         60.69         2.81 o
  -4  -3   9        131.36        125.93         4.03 o
  -3  -3   9        313.42        338.26         6.50 o
  -2  -3   9       1061.75       1079.45        10.31 o
  -1  -3   9       4565.80       4712.51        44.99 o
   0  -3   9       3943.82       3960.42        35.49 o
   1  -3   9        374.83        366.16         4.04 o
   2  -3   9         76.95         66.75         2.24 o
   3  -3   9          0.73          7.62         1.08 o
   4  -3   9        224.09        218.69         3.57 o
   5  -3   9        397.41        382.61        13.82 o
  -6  -2   9         36.22         32.95         4.25 o
  -5  -2   9          0.40          0.77         1.00 o
  -4  -2   9        270.08        248.36         8.42 o
  -3  -2   9        663.26        660.26         9.53 o
  -2  -2   9       2613.74       2615.29        24.51 o
  -1  -2   9       3439.11       3662.36        40.81 o
   0  -2   9        344.20        325.64        10.48 o
   1  -2   9         57.32         55.25         1.11 o
   2  -2   9         57.49         52.97         2.03 o
   3  -2   9        921.62        915.61         9.55 o
   4  -2   9       1142.15       1110.29        11.98 o
   5  -2   9        220.50        208.31         9.57 o
  -6  -1   9         11.45         10.02         2.04 o
  -5  -1   9         24.20         22.21         2.94 o
  -4  -1   9       1338.71       1338.59        30.51 o
  -3  -1   9       1042.65       1079.70        17.75 o
  -2  -1   9       2441.21       2480.12        23.57 o
  -1  -1   9       1420.04       1435.90        21.63 o
   0  -1   9        405.65        436.87         5.49 o
   1  -1   9       1077.54       1165.76        10.54 o
   2  -1   9       1533.80       1531.89        13.79 o
   3  -1   9        943.55        920.47         9.66 o
   4  -1   9        502.26        501.82         6.45 o
   5  -1   9        118.43        116.38         6.91 o
  -6   0   9         11.19         12.00         3.19 o
  -5   0   9        282.54        258.14         9.57 o
  -4   0   9       1946.58       1945.97        42.38 o
  -3   0   9       2580.94       2570.33       116.37 o
  -2   0   9        394.06        429.32         5.63 o
  -1   0   9        534.70        537.40         6.61 o
   0   0   9        935.55        848.07         7.49 o
   1   0   9       3638.38       3643.79        26.55 o
   2   0   9       2491.41       2495.28        22.66 o
   3   0   9       1023.18       1036.46        10.60 o
   4   0   9         38.64         41.72         1.86 o
   5   0   9         16.61         11.16         2.66 o
  -6   1   9        206.23        201.58        13.02 o
  -5   1   9        748.56        726.86        19.27 o
  -4   1   9       1106.53       1133.99        36.14 o
  -3   1   9       1897.67       1945.53        30.40 o
  -2   1   9          7.42         10.18         1.85 o
  -1   1   9        350.13        361.40         4.83 o
   0   1   9       2003.38       2087.18        17.18 o
   1   1   9       1706.04       1668.17        12.29 o
   2   1   9       2048.46       2047.98        16.35 o
   3   1   9        532.37        525.08         5.75 o
   4   1   9         55.50         60.89         1.85 o
  -6   2   9        509.24        492.63        12.76 o
  -5   2   9        921.93        911.35        29.76 o
  -4   2   9        568.02        574.44        16.49 o
  -3   2   9         37.89         44.47         1.74 o
  -2   2   9        331.99        355.05         4.75 o
  -1   2   9       2928.62       2901.21        26.23 o
   0   2   9       4236.29       4237.48        39.71 o
   1   2   9        669.06        645.53         6.03 o
   2   2   9          2.71          6.91         0.65 o
   3   2   9         10.49         12.53         1.04 o
   4   2   9         43.96         41.11         1.73 o
  -6   3   9        381.95        359.23        14.88 o
  -5   3   9        445.12        441.76        13.41 o
  -4   3   9         68.21         73.34         3.99 o
  -3   3   9         46.69         52.47         2.25 o
  -2   3   9        516.04        530.12         5.92 o
  -1   3   9       3126.50       3130.62        28.50 o
   0   3   9       1710.58       1700.46        19.37 o
   1   3   9       1318.59       1313.27        13.65 o
   2   3   9        680.73        669.59         7.44 o
   3   3   9         67.39         62.11         1.77 o
   4   3   9        144.43        142.29         3.25 o
  -5   4   9         76.60         80.72         4.98 o
  -4   4   9        156.34        154.36         4.42 o
  -3   4   9        631.84        625.92         9.35 o
  -2   4   9       1219.80       1253.92        12.99 o
  -1   4   9        906.29        991.16        10.37 o
   0   4   9       1802.92       1841.23        15.74 o
   1   4   9          1.36          3.61         1.02 o
   2   4   9         15.04         16.50         1.43 o
   3   4   9        126.98        129.99         2.92 o
   4   4   9        163.59        176.43         7.97 o
  -5   5   9         44.55         43.24         3.83 o
  -4   5   9        480.33        482.25        12.38 o
  -3   5   9       1488.01       1482.03        21.54 o
  -2   5   9       2186.87       2110.80        20.90 o
  -1   5   9        972.55        888.27         8.47 o
   0   5   9        180.69        156.70         2.22 o
   1   5   9         32.35         31.00         1.21 o
   2   5   9        401.83        397.26         5.72 o
   3   5   9       1056.14       1080.12        14.16 o
   4   5   9        275.51        272.61        10.63 o
  -4   6   9       1384.66       1437.44        40.39 o
  -3   6   9       1632.47       1593.91        23.29 o
  -2   6   9        666.50        655.22         9.68 o
  -1   6   9        200.51        191.55         2.60 o
   0   6   9        276.87        277.73         3.85 o
   1   6   9        233.61        238.51         3.40 o
   2   6   9        727.67        722.55         8.72 o
   3   6   9        411.36        432.08         8.32 o
  -4   7   9        327.60        346.47        14.35 o
  -3   7   9         70.11         67.85         4.34 o
  -2   7   9        445.50        412.81         7.63 o
  -1   7   9         47.78         47.87         1.74 o
   0   7   9       1634.12       1544.60        14.94 o
   1   7   9       1553.19       1461.37        13.95 o
   2   7   9        466.78        462.56         6.46 o
   3   7   9        180.57        204.06         9.03 o
  -4   8   9        433.47        438.94        17.00 o
  -3   8   9        298.09        303.13         8.82 o
  -2   8   9         21.59         22.76         1.87 o
  -1   8   9        452.34        445.36         6.04 o
   0   8   9        782.33        776.14         9.15 o
   1   8   9        955.29        934.57         9.78 o
   2   8   9        179.94        184.32         4.90 o
  -3   9   9          0.10         10.10         3.19 o
  -2   9   9         59.79         49.94         3.99 o
  -1   9   9        790.81        762.54        10.89 o
   0   9   9       1016.65        985.71        11.32 o
   1   9   9        197.49        198.93         3.99 o
   2   9   9         63.56         68.67         4.25 o
  -3  10   9        300.62        292.80        13.29 o
  -2  10   9        831.92        829.50        18.02 o
  -1  10   9        864.26        892.22        23.91 o
   0  10   9        203.19        207.65         5.11 o
   1  10   9        109.21        107.01         4.08 o
  -2  11   9        797.03        804.54        26.04 o
   0  11   9         17.00         17.89         2.39 o
   1  11   9          4.21          4.92         3.45 o
   0  12   9          0.47          1.82         1.28 o
   0 -17  10          0.46         -1.59         1.59 o
   1 -17  10        177.96        175.36         8.50 o
   2 -17  10        106.80        109.00         4.31 o
   0 -16  10         15.95         15.92         1.72 o
   1 -16  10        109.42        106.05         4.51 o
   2 -16  10         57.31         60.46         2.55 o
   3 -16  10        100.29        101.85         4.31 o
  -1 -15  10         59.21         61.63         2.76 o
   0 -15  10        344.77        348.47         7.13 o
   1 -15  10        476.82        490.87        11.08 o
   2 -15  10        748.49        756.29        16.74 o
   3 -15  10         52.67         54.05         2.45 o
  -2 -14  10          1.41         -0.53         0.88 o
  -1 -14  10         38.86         43.04         1.92 o
   0 -14  10        275.52        282.82         6.03 o
   1 -14  10        449.76        447.12         6.93 o
   2 -14  10        148.53        153.22         3.50 o
   3 -14  10         14.65         17.27         2.13 o
   4 -14  10         64.82         56.68         4.25 o
  -2 -13  10        698.34        738.64        12.75 o
  -1 -13  10       1406.77       1427.67        20.96 o
   0 -13  10        694.44        669.54        12.64 o
   1 -13  10         53.63         51.06         1.71 o
   2 -13  10         10.45         10.51         1.28 o
   3 -13  10          2.83          1.06         1.59 o
   4 -13  10        267.45        262.09         6.94 o
  -3 -12  10         49.90         43.62         2.42 o
  -2 -12  10        338.01        324.44         6.14 o
  -1 -12  10        833.59        818.95        13.28 o
   0 -12  10        626.91        605.71        11.28 o
   1 -12  10         11.19          9.81         1.00 o
   2 -12  10         77.07         77.25         2.65 o
   3 -12  10        178.37        170.05         6.91 o
   4 -12  10        210.01        210.97         8.50 o
  -3 -11  10        728.81        742.28        13.31 o
  -2 -11  10        206.83        226.03         5.69 o
  -1 -11  10        168.45        170.20         5.26 o
   0 -11  10        377.30        373.06         7.73 o
   1 -11  10        286.91        272.48         6.61 o
   2 -11  10        320.77        304.99        16.74 o
   3 -11  10        632.73        639.81        17.00 o
   4 -11  10        193.73        220.53         8.50 o
  -4 -10  10        251.67        251.09         8.24 o
  -3 -10  10        569.06        542.27        10.14 o
  -2 -10  10        147.60        140.33         4.12 o
  -1 -10  10          0.48          0.92         0.68 o
   0 -10  10         83.58         82.84         3.49 o
   1 -10  10        389.53        363.18         6.89 o
   2 -10  10        874.64        838.65        14.26 o
   3 -10  10        372.80        375.57         8.07 o
   4 -10  10         77.27         86.12         3.38 o
  -4  -9  10        270.21        278.92         8.62 o
  -3  -9  10         53.35         58.12         5.05 o
  -2  -9  10         34.43         33.95         1.84 o
  -1  -9  10        814.16        775.27        10.43 o
   0  -9  10        514.87        496.44         6.13 o
   1  -9  10       1255.49       1231.45        12.95 o
   2  -9  10       1313.65       1310.05        16.31 o
   3  -9  10        691.76        683.44        10.37 o
   4  -9  10          7.82          7.73         1.57 o
   5  -9  10         27.73         24.44         3.72 o
  -5  -8  10        229.14        217.34        10.10 o
  -4  -8  10        127.88        134.73         4.27 o
  -3  -8  10         82.36         74.62         4.52 o
  -2  -8  10         11.39          9.71         0.94 o
  -1  -8  10       1062.29       1022.49        11.02 o
   0  -8  10       2484.01       2383.21        20.42 o
   1  -8  10        659.13        647.24         6.19 o
   2  -8  10        213.66        224.61         3.20 o
   3  -8  10         30.45         31.07         1.62 o
   4  -8  10         73.93         68.93         2.55 o
   5  -8  10        192.94        199.28         9.57 o
  -5  -7  10        250.31        237.54        10.63 o
  -4  -7  10         14.86         10.10         2.13 o
  -3  -7  10         56.55         56.29         4.12 o
  -2  -7  10        279.24        274.37         4.08 o
  -1  -7  10       1469.51       1389.95        12.82 o
   0  -7  10       5764.60       5514.35        44.23 o
   1  -7  10        620.32        627.28         6.53 o
   2  -7  10        159.71        167.09         2.64 o
   3  -7  10         63.06         56.29         3.14 o
   4  -7  10        271.39        276.51         5.59 o
   5  -7  10        411.12        402.80        14.88 o
  -5  -6  10          4.67          5.75         1.23 o
  -4  -6  10         56.72         57.80         4.17 o
  -3  -6  10        637.79        616.61         9.36 o
  -2  -6  10       1856.79       1807.80        18.42 o
  -1  -6  10       1938.86       1914.64        17.79 o
   0  -6  10        323.43        321.17         3.55 o
   1  -6  10        562.87        543.35         7.25 o
   2  -6  10        112.37        115.85         1.85 o
   3  -6  10        565.53        538.99         8.09 o
   4  -6  10        345.40        349.28         6.51 o
   5  -6  10        114.42        115.85         6.91 o
  -5  -5  10          8.87          9.40         1.22 o
  -4  -5  10        441.81        465.63         9.65 o
  -3  -5  10        959.86        967.57        15.28 o
  -2  -5  10       2469.99       2420.16        25.27 o
  -1  -5  10       2047.86       2024.50        21.90 o
   0  -5  10         28.51         33.26         1.36 o
   1  -5  10          1.16          4.52         0.52 o
   2  -5  10        128.43        149.37         2.58 o
   3  -5  10        718.04        723.70        10.88 o
   4  -5  10        734.41        722.06         9.99 o
   5  -5  10         33.61         23.91         3.19 o
  -5  -4  10        226.08        217.71         9.13 o
  -4  -4  10        483.78        466.51         9.46 o
  -3  -4  10       1220.34       1220.19        16.29 o
  -2  -4  10       1276.77       1243.07        16.87 o
  -1  -4  10          0.45          2.13         0.75 o
   0  -4  10         81.72         80.67         1.51 o
   1  -4  10        546.49        469.02         5.18 o
   2  -4  10       1572.70       1491.17        13.44 o
   3  -4  10       2195.84       2149.77        21.48 o
   4  -4  10        121.13        128.19         2.81 o
   5  -4  10          3.10          2.66         1.59 o
  -5  -3  10        671.90        672.35        12.11 o
  -4  -3  10        504.04        520.13         9.45 o
  -3  -3  10        843.35        866.86        16.47 o
  -2  -3  10        163.99        164.30         2.99 o
  -1  -3  10         93.12        101.69         2.65 o
   0  -3  10       2535.12       2602.56        20.75 o
   1  -3  10       3132.13       3110.30        27.01 o
   2  -3  10        944.11        947.86         8.39 o
   3  -3  10        564.45        552.97         6.85 o
   4  -3  10         87.08         87.54         2.26 o
   5  -3  10          4.12          5.85         2.13 o
  -5  -2  10        737.74        746.07        17.78 o
  -4  -2  10        607.91        607.18        10.62 o
  -3  -2  10          1.76          4.02         1.07 o
  -2  -2  10         57.60         67.02         2.39 o
  -1  -2  10       2459.02       2427.69        24.92 o
   0  -2  10       4593.28       4544.05        46.51 o
   1  -2  10       2749.66       2757.80        21.91 o
   2  -2  10       1186.57       1204.37        11.10 o
   3  -2  10        171.42        161.05         2.74 o
   4  -2  10        179.28        173.74         3.25 o
   5  -2  10        102.45         97.25         6.38 o
  -5  -1  10        381.30        405.04        11.42 o
  -4  -1  10        359.25        376.01         7.92 o
  -3  -1  10        326.76        347.74        11.96 o
  -2  -1  10       1209.39       1273.22        14.91 o
  -1  -1  10       3367.82       3460.93        39.99 o
   0  -1  10       2903.84       2887.04        26.70 o
   1  -1  10       2198.28       2210.31        20.65 o
   2  -1  10        310.56        292.34         4.90 o
   3  -1  10         23.14         25.19         1.13 o
   4  -1  10        183.43        182.61         3.35 o
   5  -1  10        174.63        189.71         9.57 o
  -6   0  10        272.47        286.96        12.22 o
  -5   0  10         69.30         76.68         4.71 o
  -4   0  10         83.34         82.88         4.60 o
  -3   0  10        119.57        128.72         4.08 o
  -2   0  10       4530.27       4720.92        53.57 o
  -1   0  10       4252.59       4413.81        50.38 o
   0   0  10        141.29        151.07         2.00 o
   1   0  10        339.92        351.23         3.48 o
   2   0  10        127.87        128.04         2.41 o
   3   0  10        276.05        283.08         4.34 o
   4   0  10        534.48        545.08         7.07 o
  -5   1  10         22.60         21.75         2.94 o
  -4   1  10        344.17        369.52        24.98 o
  -3   1  10        871.87        907.31        15.89 o
  -2   1  10       3425.38       3531.82        37.73 o
  -1   1  10       1382.00       1413.65        15.63 o
   0   1  10       1012.31       1002.82         8.93 o
   1   1  10        369.58        350.03         3.64 o
   2   1  10         36.65         42.69         1.61 o
   3   1  10        649.77        635.26         7.88 o
   4   1  10        413.22        401.33         7.90 o
  -5   2  10        384.91        384.73        15.94 o
  -4   2  10        736.74        755.85        15.57 o
  -3   2  10       1181.17       1215.39        17.62 o
  -2   2  10        753.85        823.86         9.85 o
  -1   2  10       1099.84       1159.52        13.15 o
   0   2  10        568.59        556.29         5.90 o
   1   2  10        257.16        267.51         3.12 o
   2   2  10        414.89        418.02         4.50 o
   3   2  10        510.41        522.93         6.38 o
   4   2  10        196.79        205.31         6.50 o
  -5   3  10        479.51        468.74        18.07 o
  -4   3  10       1165.28       1186.72        17.67 o
  -3   3  10       1373.40       1360.03        19.94 o
  -2   3  10        154.05        126.19         2.59 o
  -1   3  10          2.25          8.08         0.77 o
   0   3  10         44.67         48.82         1.47 o
   1   3  10       1467.69       1425.48        16.61 o
   2   3  10       2435.86       2432.98        22.16 o
   3   3  10        396.54        388.45         5.26 o
   4   3  10         20.52         19.13         3.19 o
  -5   4  10        741.42        724.62        28.43 o
  -4   4  10        771.13        790.17        13.71 o
  -3   4  10        115.98        114.21         3.13 o
  -2   4  10          1.22          2.29         0.65 o
  -1   4  10       1245.18       1246.22        12.73 o
   0   4  10        518.50        515.37         6.51 o
   1   4  10       1583.93       1556.18        16.21 o
   2   4  10        615.02        632.40         8.57 o
   3   4  10        120.10        124.23         2.70 o
   4   4  10         31.17         26.57         3.72 o
  -5   5  10        135.54        128.07        10.63 o
  -4   5  10          1.24          5.85         2.13 o
  -3   5  10         19.17         21.74         2.22 o
  -2   5  10        765.16        758.86         8.87 o
  -1   5  10       3966.04       3736.81        34.36 o
   0   5  10       2576.20       2430.28        20.69 o
   1   5  10        493.50        470.48         6.85 o
   2   5  10        131.78        138.13         6.30 o
   3   5  10         16.95         17.79         1.22 o
  -4   6  10          3.36         11.69         3.19 o
  -3   6  10        420.30        421.08         8.35 o
  -2   6  10       1215.26       1186.24        13.03 o
  -1   6  10       1191.51       1186.44        13.16 o
   0   6  10       1417.18       1406.26        12.89 o
   1   6  10         17.97         18.28         2.00 o
   2   6  10          1.30          2.39         1.13 o
   3   6  10        146.22        132.32         7.44 o
  -4   7  10         71.75         86.62         6.38 o
  -3   7  10        404.85        387.50         7.66 o
  -2   7  10       1520.47       1437.71        16.07 o
  -1   7  10       1291.37       1280.56        13.47 o
   0   7  10         83.95         89.92         2.49 o
   1   7  10          2.60          3.41         0.89 o
   2   7  10        243.98        226.93         6.94 o
   3   7  10        184.43        197.68         9.03 o
  -4   8  10        649.39        629.18        22.32 o
  -3   8  10       1326.52       1303.00        19.94 o
  -2   8  10        948.24        944.10        13.98 o
  -1   8  10         95.72         97.84         2.51 o
   0   8  10          1.51          1.73         0.52 o
   1   8  10         21.20         23.93         2.54 o
   2   8  10        540.63        528.74        17.00 o
  -3   9  10        782.72        772.99        15.57 o
  -2   9  10        301.63        306.92         9.30 o
  -1   9  10         26.03         26.18         2.66 o
   0   9  10         95.90         89.03         2.52 o
   1   9  10        174.83        170.47         5.36 o
  -3  10  10        314.95        315.12        10.63 o
  -2  10  10          0.00          2.13         2.13 o
   0  10  10        359.18        360.68         5.92 o
   1  10  10        349.59        342.79         7.92 o
  -3  11  10         42.15         33.48         3.72 o
   0  11  10        336.62        327.92         6.38 o
   0 -17  11        195.12        197.68         9.03 o
   1 -17  11        295.00        318.31        12.22 o
   2 -17  11         15.19         13.82         2.66 o
   0 -16  11         94.86         94.86         4.13 o
   1 -16  11         49.58         49.42         4.25 o
   2 -16  11         14.27         12.61         1.66 o
   3 -16  11        185.52        183.87         8.50 o
  -1 -15  11        152.38        151.06         4.39 o
   0 -15  11          0.05          0.76         1.18 o
   1 -15  11         49.96         45.70         4.25 o
   2 -15  11         39.16         40.47         2.24 o
   3 -15  11        478.31        470.75        14.88 o
  -2 -14  11        241.39        252.52         7.32 o
  -1 -14  11        131.35        124.35         3.25 o
   0 -14  11         92.04         96.19         4.13 o
   1 -14  11        218.15        223.61         5.20 o
   2 -14  11        163.55        164.64         5.22 o
   3 -14  11        181.61        171.64         7.44 o
  -2 -13  11          0.63         -0.53         1.06 o
  -1 -13  11        421.46        422.55         9.77 o
   0 -13  11        348.41        335.61         7.65 o
   1 -13  11        345.31        334.06         6.19 o
   2 -13  11        618.33        633.48        10.49 o
   3 -13  11         30.92         34.01         3.19 o
   4 -13  11         15.22         18.60         3.19 o
  -3 -12  11          0.82          0.15         0.79 o
  -2 -12  11         40.68         43.14         2.80 o
  -1 -12  11        229.93        235.92         5.60 o
   0 -12  11        383.17        368.79         7.95 o
   1 -12  11        489.56        502.32         8.21 o
   2 -12  11        156.40        162.12         4.08 o
   3 -12  11          1.13         -0.53         1.06 o
   4 -12  11        114.42        117.97         6.38 o
  -3 -11  11         31.72         27.98         2.17 o
  -2 -11  11        692.59        714.60        12.43 o
  -1 -11  11        316.11        325.67         6.62 o
   0 -11  11        588.07        579.32        14.15 o
   1 -11  11        588.33        590.58        10.42 o
   2 -11  11        156.83        161.79         4.69 o
   3 -11  11        126.73        116.29         3.93 o
   4 -11  11        171.26        162.61         7.44 o
  -3 -10  11        132.70        141.88         7.44 o
  -2 -10  11        806.56        789.58        13.12 o
  -1 -10  11       1020.61        991.12        18.37 o
   0 -10  11        188.29        180.56         8.50 o
   1 -10  11          2.13          3.23         0.56 o
   2 -10  11         58.68         56.81         3.75 o
   3 -10  11        324.18        288.33         6.57 o
   4 -10  11        390.33        385.83         8.64 o
  -4  -9  11        107.42         99.71         4.69 o
  -3  -9  11        297.34        288.55        11.16 o
  -2  -9  11        751.87        739.85        10.41 o
  -1  -9  11       2280.91       2204.75        22.21 o
   0  -9  11         18.46         22.39         0.88 o
   1  -9  11         10.36          6.94         0.75 o
   2  -9  11        506.45        495.07         9.35 o
   3  -9  11        666.12        652.96        10.17 o
   4  -9  11        452.21        456.16         8.13 o
  -5  -8  11         98.41        100.97         6.38 o
  -4  -8  11        511.45        508.55        17.54 o
  -3  -8  11        812.76        781.46        19.76 o
  -2  -8  11        554.26        549.36         6.80 o
  -1  -8  11         43.57         43.70         1.35 o
   0  -8  11         14.98         15.68         1.10 o
   1  -8  11        830.83        809.19         8.20 o
   2  -8  11        999.41        977.18        11.41 o
   3  -8  11        466.11        449.60         9.30 o
   4  -8  11        144.53        152.69         3.96 o
   5  -8  11          9.01          9.57         2.66 o
  -5  -7  11        248.58        231.16        10.10 o
  -4  -7  11        493.10        491.02        17.00 o
  -3  -7  11        805.94        787.32        11.53 o
  -2  -7  11        414.69        413.87         5.00 o
  -1  -7  11        388.57        379.81         4.34 o
   0  -7  11         89.66        110.05         2.05 o
   1  -7  11        597.01        614.55         6.84 o
   2  -7  11       1113.47       1097.95        12.58 o
   3  -7  11        830.27        816.45        13.74 o
   4  -7  11          0.25          1.59         0.88 o
   5  -7  11         15.33         11.69         2.66 o
  -5  -6  11        215.48        218.41        10.10 o
  -4  -6  11        280.37        291.67         6.40 o
  -3  -6  11        233.75        219.01         4.76 o
  -2  -6  11        181.30        169.06         3.23 o
  -1  -6  11        509.61        494.34         5.75 o
   0  -6  11        980.00        906.01         9.27 o
   1  -6  11       1689.06       1589.19        17.22 o
   2  -6  11       2237.80       2175.81        20.13 o
   3  -6  11          0.98          1.25         0.60 o
   4  -6  11         24.05         17.99         1.90 o
   5  -6  11          6.96          5.85         2.13 o
  -5  -5  11        167.41        188.66         7.11 o
  -4  -5  11         96.71        106.61         5.37 o
  -3  -5  11         12.12         13.97         1.23 o
  -2  -5  11        532.89        549.76         6.07 o
  -1  -5  11       2401.46       2360.80        25.47 o
   0  -5  11       2728.12       2704.62        28.97 o
   1  -5  11        373.18        384.71         5.05 o
   2  -5  11        456.70        461.11         5.91 o
   3  -5  11          4.62          8.33         2.09 o
   4  -5  11        134.52        136.08         3.32 o
   5  -5  11        238.31        246.57        11.16 o
  -5  -4  11         48.38         52.42         3.16 o
  -4  -4  11         63.65         67.45         2.61 o
  -3  -4  11        593.76        595.49        11.22 o
  -2  -4  11       2181.04       2215.69        50.61 o
  -1  -4  11       3043.62       2989.11        31.87 o
   0  -4  11       1620.21       1620.22        16.04 o
   1  -4  11        418.78        445.20         5.09 o
   2  -4  11       1752.62       1621.55        14.66 o
   3  -4  11        625.05        602.57         8.31 o
   4  -4  11        304.31        301.36         5.45 o
   5  -4  11        235.20        244.98        11.16 o
  -5  -3  11          0.21         -0.37         0.82 o
  -4  -3  11        483.85        507.66        13.86 o
  -3  -3  11       1258.21       1295.02        25.51 o
  -2  -3  11       2417.05       2389.64        22.18 o
  -1  -3  11       1714.33       1758.49        16.91 o
   0  -3  11        788.62        757.15         6.79 o
   1  -3  11          1.20          5.91         0.65 o
   2  -3  11        609.98        612.81         5.93 o
   3  -3  11        577.51        582.28         7.27 o
   4  -3  11        321.19        334.50         5.29 o
  -5  -2  11        253.92        269.42         8.39 o
  -4  -2  11        571.07        604.88        11.73 o
  -3  -2  11       2697.90       2754.23        37.65 o
  -2  -2  11       1950.07       1892.17        52.02 o
  -1  -2  11        137.25        126.31         2.73 o
   0  -2  11       1577.78       1582.89        17.38 o
   1  -2  11        974.86        989.73         9.61 o
   2  -2  11        860.99        883.27         8.35 o
   3  -2  11       1433.60       1435.23        17.09 o
   4  -2  11        108.49        125.43         2.92 o
  -5  -1  11        358.91        363.82        12.00 o
  -4  -1  11        775.39        804.86        23.12 o
  -3  -1  11       1698.19       1766.94        25.25 o
  -2  -1  11        435.39        452.68        13.82 o
  -1  -1  11        222.80        207.61         3.85 o
   0  -1  11          3.98          6.85         0.79 o
   1  -1  11        699.75        702.93         8.63 o
   2  -1  11       1372.42       1345.05        15.63 o
   3  -1  11        685.84        669.36         8.24 o
   4  -1  11        173.60        169.50         3.45 o
  -5   0  11        454.87        435.22        17.00 o
  -4   0  11        577.21        598.89        20.72 o
  -3   0  11        287.35        310.05         7.64 o
  -2   0  11         42.26         48.96         1.66 o
  -1   0  11       1752.70       1785.85        21.72 o
   0   0  11        689.72        706.36         7.31 o
   1   0  11        678.67        673.04         6.87 o
   2   0  11        914.24        909.99        10.11 o
   3   0  11        108.85        116.31         2.91 o
   4   0  11         14.93         15.90         1.27 o
  -5   1  11        548.39        562.75        20.72 o
  -4   1  11        357.62        356.71         8.92 o
  -3   1  11          6.17         12.93         2.09 o
  -2   1  11        206.86        234.94         4.31 o
  -1   1  11        441.18        461.21         6.30 o
   0   1  11       2591.76       2629.52        21.44 o
   1   1  11       3776.43       3708.77        30.14 o
   2   1  11        287.74        272.67         4.17 o
   3   1  11         17.96         19.42         1.23 o
   4   1  11         43.91         43.12         2.24 o
  -5   2  11        194.34        208.84        10.63 o
  -4   2  11          7.14         10.25         1.58 o
  -3   2  11        245.61        266.16         5.57 o
  -2   2  11       1746.85       1836.77        21.59 o
  -1   2  11        718.75        726.75         9.01 o
   0   2  11       1725.25       1712.89        14.68 o
   1   2  11        425.75        421.17         4.76 o
   2   2  11          0.42          1.17         0.50 o
   3   2  11        294.73        286.81         4.93 o
  -5   3  11         61.57         69.61         5.85 o
  -4   3  11         93.35         87.74         4.25 o
  -3   3  11       1600.40       1611.08        23.37 o
  -2   3  11       4237.91       4103.18        44.88 o
  -1   3  11       2031.83       1886.93        20.66 o
   0   3  11        228.04        216.43         3.51 o
   1   3  11          0.98          2.93         0.68 o
   2   3  11        334.57        327.81         5.36 o
   3   3  11        320.68        327.06         5.35 o
  -5   4  11        235.66        209.37        13.82 o
  -4   4  11        704.26        714.81        12.79 o
  -3   4  11       1330.86       1314.35        23.25 o
  -2   4  11        980.63        979.86        11.79 o
  -1   4  11        802.30        786.86         9.96 o
   0   4  11        197.88        202.22         3.44 o
   1   4  11        258.94        258.12         5.15 o
   2   4  11        743.27        730.21         9.25 o
   3   4  11        470.61        480.39         6.79 o
  -4   5  11        650.37        645.65        21.79 o
  -3   5  11       1261.63       1199.64        24.23 o
  -2   5  11        701.51        678.90         8.99 o
  -1   5  11         36.32         36.75         2.06 o
   0   5  11        225.06        237.62         3.93 o
   1   5  11        965.14        910.36        12.90 o
   2   5  11        458.65        455.91        10.88 o
   3   5  11        230.14        253.02         7.11 o
  -4   6  11       1164.53       1176.52        35.07 o
  -3   6  11        450.69        456.44        11.63 o
  -2   6  11          7.48         12.43         4.22 o
  -1   6  11        189.77        192.19         4.38 o
   0   6  11        281.67        286.19         5.09 o
   1   6  11       1585.87       1549.72        25.14 o
   2   6  11        439.94        451.16        14.88 o
   3   6  11         73.54         75.99         5.85 o
  -4   7  11        412.80        415.02        16.47 o
  -3   7  11         84.19         93.06         3.28 o
  -2   7  11        354.87        355.71         6.18 o
  -1   7  11        366.63        370.60         7.46 o
   0   7  11        452.03        454.16         6.39 o
   1   7  11        425.77        428.22         8.95 o
   2   7  11        329.22        314.06        12.22 o
  -3   8  11         96.06         93.47         4.21 o
  -2   8  11        436.27        417.37         7.87 o
  -1   8  11        783.77        768.62        10.91 o
   0   8  11        634.85        631.10        10.58 o
   1   8  11         56.46         57.88         3.50 o
   2   8  11         18.74         15.41         3.19 o
  -3   9  11        364.80        370.92        11.69 o
  -2   9  11        539.85        510.31        11.62 o
  -1   9  11        446.69        434.16        13.29 o
   0   9  11        115.00        113.13         3.66 o
   1   9  11          3.87          7.97         2.66 o
  -3  10  11        391.24        383.67        12.75 o
  -2  10  11        455.86        452.75        13.82 o
  -1  10  11        218.46        199.28         8.50 o
   0  10  11        106.86        106.04         4.31 o
  -2  11  11        108.04        107.87         6.38 o
  -1  11  11          2.34          1.59         1.59 o
   0 -17  12        113.30         98.31         6.38 o
   0 -16  12        193.85        213.09         9.03 o
   2 -16  12        113.45        106.84         4.13 o
  -1 -15  12        259.48        257.40         5.93 o
   0 -15  12        228.91        239.13        10.10 o
   1 -15  12        296.04        300.54         7.86 o
   2 -15  12          5.91          4.06         1.00 o
   3 -15  12          6.43          7.71         1.50 o
  -2 -14  12        201.91        225.31        10.10 o
  -1 -14  12        170.47        188.92         6.01 o
   0 -14  12        159.94        169.01         5.64 o
   1 -14  12         18.39         20.44         2.04 o
   2 -14  12         47.03         43.68         2.63 o
   3 -14  12        222.38        214.15         9.03 o
  -2 -13  12        127.40        131.26         6.91 o
  -1 -13  12        102.09        105.52         4.13 o
   0 -13  12        101.45         97.62         3.93 o
   1 -13  12          0.22          0.93         1.99 o
   2 -13  12        241.15        229.43         5.29 o
   3 -13  12        287.50        308.21        10.63 o
   4 -13  12         21.99         30.82         3.72 o
  -3 -12  12        288.23        281.21        10.79 o
  -2 -12  12        208.88        207.42         7.71 o
  -1 -12  12         15.67         11.53         1.42 o
   0 -12  12         94.70         96.22         3.52 o
   1 -12  12        224.56        222.61         5.42 o
   2 -12  12        452.27        441.29         9.53 o
   3 -12  12        445.44        426.18        13.29 o
   4 -12  12        280.69        287.49        10.63 o
  -3 -11  12        223.73        243.38        10.63 o
  -2 -11  12        341.55        345.53        11.96 o
  -1 -11  12         59.78         52.25         2.56 o
   0 -11  12        217.40        212.13         7.31 o
   1 -11  12        856.37        852.41        13.87 o
   2 -11  12        669.11        704.05        10.70 o
   3 -11  12        217.32        226.28         6.11 o
   4 -11  12        164.69        170.85         5.26 o
  -3 -10  12         66.64         57.39         4.78 o
  -2 -10  12         13.43         16.62         1.68 o
  -1 -10  12        146.43        148.62         5.05 o
   0 -10  12        978.53        954.27        12.43 o
   1 -10  12        960.74        949.89        10.62 o
   2 -10  12        291.26        282.41         4.46 o
   3 -10  12         63.50         61.57         3.45 o
   4 -10  12         11.29          8.50         1.50 o
  -4  -9  12        129.96        120.63         7.44 o
  -3  -9  12          6.51          6.38         2.13 o
  -2  -9  12        463.54        439.69         8.66 o
  -1  -9  12        330.28        305.12         4.91 o
   0  -9  12        813.34        777.75        10.26 o
   1  -9  12        859.10        842.70         9.49 o
   2  -9  12        470.06        473.22         6.41 o
   3  -9  12         92.98         88.23         2.85 o
   4  -9  12        175.65        171.92         8.08 o
  -5  -8  12         23.33         22.85         3.19 o
  -4  -8  12          3.68          2.66         1.59 o
  -3  -8  12        366.74        356.57        13.29 o
  -2  -8  12        623.25        619.55         7.59 o
  -1  -8  12        815.11        772.55         8.72 o
   0  -8  12       1137.98       1064.13        11.39 o
   1  -8  12        937.57        908.73        10.22 o
   2  -8  12        177.60        163.30         3.15 o
   3  -8  12        141.36        142.69         6.38 o
   4  -8  12         39.24         36.69         1.99 o
  -5  -7  12          1.36          2.13         1.59 o
  -4  -7  12         80.47         82.90         5.85 o
  -3  -7  12        519.00        516.02        10.32 o
  -2  -7  12       1347.49       1266.04        13.25 o
  -1  -7  12       1112.77       1075.78        10.80 o
   0  -7  12         61.78         61.94         1.28 o
   1  -7  12        217.07        202.47         3.28 o
   2  -7  12         90.47         84.91         2.67 o
   3  -7  12        416.12        398.51         8.28 o
   4  -7  12        362.36        374.36         8.78 o
  -4  -6  12        626.11        636.87        19.10 o
  -3  -6  12       1024.68       1047.20        16.83 o
  -2  -6  12       1275.84       1233.66        13.47 o
  -1  -6  12        398.30        399.12         5.40 o
   0  -6  12         11.44          6.01         0.68 o
   1  -6  12       3720.74       3421.27        40.05 o
   2  -6  12       1137.89       1066.10        10.79 o
   3  -6  12        409.95        412.95        10.97 o
   4  -6  12        310.39        314.01         6.28 o
  -4  -5  12        696.89        721.15        13.16 o
  -3  -5  12        814.79        821.50        12.02 o
  -2  -5  12        295.26        312.94         4.59 o
  -1  -5  12         19.93         14.59         0.99 o
   0  -5  12        297.39        307.72         4.42 o
   1  -5  12       1500.85       1503.43        16.83 o
   2  -5  12        694.56        720.64         8.70 o
   3  -5  12        340.73        347.95         7.77 o
   4  -5  12         88.44         94.48         3.24 o
  -5  -4  12        417.77        437.75        13.02 o
  -4  -4  12        771.70        763.33        15.70 o
  -3  -4  12        355.00        339.91         8.16 o
  -2  -4  12        857.66        849.44        11.84 o
  -1  -4  12       2360.31       2400.99        26.06 o
   0  -4  12       1999.18       2018.46        19.81 o
   1  -4  12       1458.82       1459.65        16.33 o
   2  -4  12       1712.19       1749.82        16.98 o
   3  -4  12          8.08         12.68         1.04 o
   4  -4  12          6.05          7.65         1.61 o
  -5  -3  12        384.65        393.68        11.04 o
  -4  -3  12        315.20        331.47         7.74 o
  -3  -3  12         12.20         18.50         1.53 o
  -2  -3  12         37.93         41.90         1.23 o
  -1  -3  12        607.62        572.72         6.49 o
   0  -3  12       1492.83       1572.39        13.21 o
   1  -3  12       1454.90       1440.32        15.34 o
   2  -3  12        576.67        557.28         6.00 o
   3  -3  12         25.91         25.50         1.25 o
   4  -3  12        148.59        149.66         3.29 o
  -5  -2  12        124.64        128.54         5.60 o
  -4  -2  12          7.15          5.58         1.18 o
  -3  -2  12        314.53        338.78         5.53 o
  -2  -2  12       1826.81       1860.96        21.22 o
  -1  -2  12        878.92        822.81         9.63 o
   0  -2  12        538.34        543.46         6.93 o
   1  -2  12        782.93        786.85        10.95 o
   2  -2  12          0.20          2.92         1.04 o
   3  -2  12          8.06         11.07         1.59 o
   4  -2  12        423.95        426.42         6.43 o
  -5  -1  12         13.25         14.35         3.19 o
  -4  -1  12         81.09         82.26         3.11 o
  -3  -1  12        525.47        548.07         9.33 o
  -2  -1  12        899.88        918.68        12.70 o
  -1  -1  12       2619.00       2641.78        38.76 o
   0  -1  12       3639.75       3542.70        37.17 o
   1  -1  12         21.17         20.81         1.23 o
   2  -1  12        352.51        367.12         5.03 o
   3  -1  12        206.08        210.66         3.88 o
   4  -1  12        155.27        160.27         4.47 o
  -5   0  12        114.13        112.13         7.44 o
  -4   0  12        479.94        499.85        11.49 o
  -3   0  12       1262.66       1312.88        29.49 o
  -2   0  12        690.37        703.48         9.94 o
  -1   0  12        738.45        756.50        10.52 o
   0   0  12         77.91         74.51         1.67 o
   1   0  12        267.17        268.37         3.89 o
   2   0  12       1032.11        996.70        12.73 o
   3   0  12        746.01        741.99         9.38 o
   4   0  12         91.55         98.84         6.38 o
  -5   1  12        238.96        234.35        11.69 o
  -4   1  12       1440.74       1467.42        27.68 o
  -3   1  12       2105.38       2094.29        30.79 o
  -2   1  12        770.22        732.92        10.32 o
  -1   1  12          7.93          9.86         2.45 o
   0   1  12        440.09        442.80         4.71 o
   1   1  12       1022.65       1020.59        10.16 o
   2   1  12        615.68        605.43         8.50 o
   3   1  12        242.86        243.36         4.36 o
   4   1  12         98.19         96.72         6.38 o
  -4   2  12        774.48        825.79        17.09 o
  -3   2  12        380.44        390.17         7.37 o
  -2   2  12         36.01         36.85         1.49 o
  -1   2  12        942.45        947.58        11.44 o
   0   2  12       1259.99       1254.94        10.59 o
   1   2  12       1779.77       1745.45        15.34 o
   2   2  12        781.52        769.04        10.48 o
   3   2  12        223.25        212.32         4.12 o
  -4   3  12        405.60        401.76        10.21 o
  -3   3  12         55.21         54.51         2.44 o
  -2   3  12        703.23        686.25        10.34 o
  -1   3  12       1155.57       1144.59        15.76 o
   0   3  12       1630.73       1637.39        18.43 o
   1   3  12        651.42        639.59         9.07 o
   2   3  12        165.42        171.24         4.45 o
   3   3  12         35.90         36.74         1.86 o
  -4   4  12         27.86         29.00         2.42 o
  -3   4  12        267.53        284.83        11.16 o
  -2   4  12        737.26        739.50        10.63 o
  -1   4  12        962.56        935.71        13.35 o
   0   4  12       2347.65       2306.79        21.31 o
   1   4  12        459.93        463.21         8.81 o
   2   4  12         14.13         11.50         1.24 o
   3   4  12         74.75         72.80         5.31 o
  -4   5  12          6.05          6.38         1.50 o
  -3   5  12        971.18        998.41        21.03 o
  -2   5  12        651.38        646.56        10.59 o
  -1   5  12        708.09        691.27        10.76 o
   0   5  12        605.49        585.09         8.33 o
   1   5  12        161.69        148.27         3.89 o
   2   5  12        280.16        267.42         6.14 o
   3   5  12        207.59        209.37         9.57 o
  -4   6  12        312.02        303.96        13.29 o
  -3   6  12        793.40        784.70        13.13 o
  -2   6  12        964.33        933.03        12.44 o
  -1   6  12        533.18        496.72         8.61 o
   0   6  12          0.50          1.61         0.91 o
   1   6  12         10.89          9.42         2.39 o
  -3   7  12        421.35        400.53         9.70 o
  -2   7  12        343.81        334.17         6.26 o
  -1   7  12         26.40         19.75         2.33 o
   0   7  12         34.27         35.91         2.33 o
   1   7  12        476.34        467.37        10.29 o
   2   7  12        105.07        104.15         6.91 o
  -3   8  12        253.34        239.13         9.03 o
  -2   8  12         60.02         55.90         3.32 o
  -1   8  12          0.39         -0.53         1.06 o
   0   8  12        262.98        249.32         6.73 o
   1   8  12        360.31        361.99         8.78 o
  -3   9  12         13.35          9.03         2.13 o
  -2   9  12        127.47        122.22         6.38 o
  -1   9  12        160.71        146.14         6.91 o
   0   9  12        355.93        359.45         8.78 o
  -2  10  12        222.05        215.22         9.03 o
   2 -16  13        177.69        175.96         5.44 o
   0 -15  13         37.94         38.26         4.25 o
   1 -15  13        240.86        246.17         6.88 o
   2 -15  13        212.13        234.24         6.73 o
  -1 -14  13        180.42        195.02         9.03 o
   0 -14  13        184.80        192.37         8.50 o
   1 -14  13        315.18        313.69         7.86 o
   2 -14  13        262.45        261.66         7.71 o
   3 -14  13         78.69         95.12         5.85 o
  -1 -13  13        297.35        307.89         7.97 o
   0 -13  13        595.29        591.98        12.78 o
   1 -13  13        303.70        320.01         6.53 o
   2 -13  13         34.79         40.42         3.45 o
   3 -13  13         60.39         70.68         4.78 o
  -3 -12  13         75.02         71.74         5.31 o
  -2 -12  13        242.33        270.48        10.10 o
  -1 -12  13        492.03        509.26        11.27 o
   0 -12  13        513.35        517.95        16.47 o
   1 -12  13         33.83         32.15         3.95 o
   2 -12  13          0.34          0.96         0.88 o
   3 -12  13        113.73        107.87         5.85 o
   4 -12  13        118.12        117.97         6.38 o
  -3 -11  13        268.11        257.20        11.16 o
  -2 -11  13        360.86        373.09         9.15 o
  -1 -11  13        378.97        383.24         9.79 o
   0 -11  13        299.93        305.99        12.49 o
   1 -11  13         58.32         58.69         1.78 o
   2 -11  13        386.94        381.81         9.58 o
   3 -11  13        415.42        413.88        10.63 o
   4 -11  13        118.54        129.38         4.69 o
  -3 -10  13        329.93        331.59        12.75 o
  -2 -10  13        381.28        396.20         8.05 o
  -1 -10  13        412.46        397.85         7.15 o
   0 -10  13         56.58         53.01         1.85 o
   1 -10  13        356.73        340.63         4.90 o
   2 -10  13        305.22        300.81         4.74 o
   3 -10  13         93.25         90.88         3.38 o
   4 -10  13        126.72        122.29         4.31 o
  -3  -9  13        469.32        429.37        15.41 o
  -2  -9  13        185.39        172.13         3.60 o
  -1  -9  13          1.49          5.45         0.94 o
   0  -9  13          6.95         15.36         1.06 o
   1  -9  13        377.45        359.23         4.56 o
   2  -9  13        546.76        544.12         7.17 o
   3  -9  13        319.92        334.87         6.51 o
   4  -9  13         35.69         36.22         2.03 o
  -4  -8  13        312.09        311.93        12.75 o
  -3  -8  13        314.41        302.37        11.69 o
  -2  -8  13          2.19          2.27         0.65 o
  -1  -8  13        390.13        366.04         4.53 o
   0  -8  13       3266.43       3070.88        31.15 o
   1  -8  13       1203.38       1116.84        13.08 o
   2  -8  13        217.62        219.16         3.44 o
   3  -8  13        259.00        263.44         6.73 o
   4  -8  13        112.42        119.86         5.32 o
  -4  -7  13        120.47        118.48         5.22 o
  -3  -7  13          0.73          2.92         1.13 o
  -2  -7  13         82.62         85.05         1.76 o
  -1  -7  13        682.21        660.12         7.27 o
   0  -7  13       1318.07       1312.69        13.52 o
   1  -7  13        429.47        428.95         5.80 o
   2  -7  13        171.80        174.62         2.92 o
   3  -7  13          0.05          0.74         0.88 o
   4  -7  13         50.31         45.52         2.80 o
  -4  -6  13          0.95          1.14         0.77 o
  -3  -6  13       1108.24       1096.21        18.87 o
  -2  -6  13       1811.19       1811.44        17.32 o
  -1  -6  13       1883.88       1880.44        20.83 o
   0  -6  13       1133.71       1152.26        11.79 o
   1  -6  13        608.97        644.93         9.26 o
   2  -6  13         74.70         64.42         1.79 o
   3  -6  13         43.68         41.28         2.42 o
   4  -6  13        326.58        309.66         8.30 o
  -4  -5  13         38.59         39.80         3.74 o
  -3  -5  13        287.57        273.59         8.40 o
  -2  -5  13        951.69        933.27        10.13 o
  -1  -5  13       1019.81       1054.36        12.47 o
   0  -5  13        710.16        692.06         8.63 o
   1  -5  13        106.10        110.57         2.32 o
   2  -5  13        110.04        116.48         2.48 o
   3  -5  13        522.38        550.23        19.93 o
   4  -5  13        318.66        330.54         8.14 o
  -4  -4  13        628.34        659.76        14.04 o
  -3  -4  13        971.68        988.58        17.65 o
  -2  -4  13        563.28        547.80         7.18 o
  -1  -4  13        119.10        131.54         3.14 o
   0  -4  13        176.08        180.31         2.79 o
   1  -4  13        178.76        179.94         6.78 o
   2  -4  13        265.57        270.72         4.21 o
   3  -4  13       1046.85       1032.12        13.64 o
   4  -4  13        342.57        356.04        13.29 o
  -4  -3  13        568.69        596.74        13.15 o
  -3  -3  13        720.61        726.63        13.71 o
  -2  -3  13       1440.30       1450.01        13.85 o
  -1  -3  13       1674.59       1582.34        15.67 o
   0  -3  13        210.51        193.32         2.50 o
   1  -3  13       1012.30       1021.03        11.45 o
   2  -3  13        443.67        456.19         6.53 o
   3  -3  13        300.23        306.63         4.92 o
   4  -3  13        249.74        256.89        12.75 o
  -4  -2  13        549.95        583.38        12.76 o
  -3  -2  13        353.24        358.73         7.27 o
  -2  -2  13         37.68         38.23         1.87 o
  -1  -2  13         11.75         21.65         1.49 o
   0  -2  13       1042.06       1059.73        10.38 o
   1  -2  13       1938.42       1902.35        21.08 o
   2  -2  13        956.53        960.49        11.15 o
   3  -2  13         54.01         56.31         1.94 o
   4  -2  13         84.48         92.46         6.38 o
  -4  -1  13        507.48        504.67         9.16 o
  -3  -1  13        131.42        125.35         5.05 o
  -2  -1  13         98.98        112.53         2.99 o
  -1  -1  13       1383.33       1405.69        22.28 o
   0  -1  13       1396.91       1473.57        16.67 o
   1  -1  13        667.99        635.15         9.59 o
   2  -1  13        168.80        166.22         3.80 o
   3  -1  13         33.45         30.26         2.02 o
   4  -1  13        114.90        102.56         6.38 o
  -4   0  13         28.07         30.60         2.42 o
  -3   0  13        187.72        210.47         5.82 o
  -2   0  13       1253.75       1246.85        16.18 o
  -1   0  13       2300.20       2321.61        29.55 o
   0   0  13       2019.33       2045.06        19.89 o
   1   0  13        585.84        583.10         9.43 o
   2   0  13         47.33         47.62         2.03 o
   3   0  13         25.42         22.34         1.43 o
   4   0  13        275.26        271.55        11.69 o
  -4   1  13         81.23         79.18         3.70 o
  -3   1  13       1503.66       1473.41        26.98 o
  -2   1  13       1619.25       1603.76        20.43 o
  -1   1  13       1315.71       1310.70        17.04 o
   0   1  13        396.78        400.61         4.52 o
   1   1  13          0.32          2.36         0.87 o
   2   1  13          2.60          2.54         0.72 o
   3   1  13        155.30        167.46         4.39 o
  -4   2  13        528.35        542.27        12.63 o
  -3   2  13       1015.14       1043.86        23.65 o
  -2   2  13       1397.62       1408.27        18.41 o
  -1   2  13       1496.93       1442.22        16.72 o
   0   2  13        178.87        168.91         2.81 o
   1   2  13         90.44         95.32         2.11 o
   2   2  13        525.69        515.79         9.10 o
   3   2  13        367.04        352.34         8.82 o
  -4   3  13       1124.93       1138.15        28.16 o
  -3   3  13        575.32        570.23        12.55 o
  -2   3  13        584.59        567.27         8.98 o
  -1   3  13        318.78        312.03         6.03 o
   0   3  13         27.45         32.72         1.19 o
   1   3  13        952.32        956.70        10.75 o
   2   3  13        654.93        647.47         9.67 o
   3   3  13        272.23        303.43        11.69 o
  -4   4  13        752.87        759.90        21.79 o
  -3   4  13        601.51        595.24        18.60 o
  -2   4  13        138.63        128.51         4.21 o
  -1   4  13         77.70         80.61         2.72 o
   0   4  13        312.03        319.17         4.90 o
   1   4  13        440.87        443.90         6.11 o
   2   4  13        373.93        379.14         7.77 o
   3   4  13        239.02        242.85        10.63 o
  -4   5  13        201.86        201.93         9.03 o
  -3   5  13        105.56        103.69         4.08 o
  -2   5  13         19.80         25.62         1.67 o
  -1   5  13        249.33        246.29         5.30 o
   0   5  13       1038.16       1014.95        13.04 o
   1   5  13        262.12        255.86         4.90 o
   2   5  13        116.13        110.53         6.91 o
  -4   6  13         40.75         38.26         4.25 o
  -3   6  13          3.72          2.66         1.59 o
  -2   6  13        175.25        162.09         9.30 o
  -1   6  13        859.44        808.35        12.53 o
   0   6  13        492.70        491.65        10.67 o
   1   6  13        183.00        186.11         4.68 o
   2   6  13        197.76        213.09         9.57 o
  -3   7  13        463.22        484.64        14.35 o
  -2   7  13        302.12        273.14         9.57 o
  -1   7  13        519.50        484.64        14.35 o
   0   7  13        258.52        248.16         6.73 o
   1   7  13         42.27         42.64         2.80 o
  -3   8  13        518.88        475.60        14.35 o
  -2   8  13        943.76        909.23        23.38 o
  -1   8  13        948.43        924.64        23.38 o
   0   8  13        472.91        501.20        10.88 o
  -2   9  13        406.53        373.04        12.22 o
  -1   9  13          7.38          3.72         2.13 o
   2 -16  14          0.05         -1.06         1.06 o
   2 -15  14          0.57          0.00         1.59 o
  -1 -14  14        126.69        142.95         7.44 o
   0 -14  14         22.18         20.72         3.19 o
   1 -14  14         57.67         49.26         2.80 o
   2 -14  14        221.70        228.57         6.57 o
   3 -14  14        180.87        192.90         8.50 o
  -1 -13  14         32.65         29.55         2.25 o
   0 -13  14         27.14         29.69         2.39 o
   1 -13  14        542.70        528.26        11.04 o
   2 -13  14        418.85        431.56         9.75 o
   3 -13  14        114.05        123.82         6.38 o
  -2 -12  14         47.88         51.55         4.25 o
  -1 -12  14         57.24         54.20         4.25 o
   0 -12  14        309.33        293.33        10.63 o
   1 -12  14        376.76        380.31         8.62 o
   2 -12  14         95.35         98.42         3.16 o
   3 -12  14         74.25         78.70         3.38 o
  -3 -11  14          1.73          0.53         1.59 o
  -2 -11  14          6.08          6.38         2.13 o
  -1 -11  14         77.95         78.22         4.32 o
   0 -11  14        441.17        430.20         8.09 o
   1 -11  14        385.90        389.67         5.53 o
   2 -11  14        141.21        155.35         3.68 o
   3 -11  14          0.74          0.74         0.88 o
  -3 -10  14         71.62         66.96         5.31 o
  -2 -10  14        494.13        500.36        11.25 o
  -1 -10  14       1622.13       1580.57        21.18 o
   0 -10  14        780.18        727.56        12.63 o
   1 -10  14         23.94         26.00         1.23 o
   2 -10  14        157.01        167.26         3.37 o
   3 -10  14         30.75         30.52         2.66 o
   4 -10  14        109.93        110.62         6.64 o
  -3  -9  14        158.28        153.58         7.97 o
  -2  -9  14        569.08        558.19         8.24 o
  -1  -9  14        531.74        524.21         8.58 o
   0  -9  14        182.20        179.96         3.25 o
   1  -9  14         10.35         10.31         0.78 o
   2  -9  14        133.35        132.62         2.81 o
   3  -9  14        177.28        169.95         4.27 o
   4  -9  14        274.52        282.51         6.20 o
  -4  -8  14        681.19        661.06        23.38 o
  -3  -8  14        901.24        896.48        23.38 o
  -2  -8  14        948.64        942.28        11.88 o
  -1  -8  14        302.18        306.69         4.65 o
   0  -8  14          0.92          1.52         0.53 o
   1  -8  14        266.26        244.09         4.09 o
   2  -8  14        294.02        294.18         4.29 o
   3  -8  14        608.81        608.46        12.33 o
   4  -8  14        263.73        276.82        18.07 o
  -4  -7  14        251.34        252.64         6.17 o
  -3  -7  14        448.41        432.16        14.08 o
  -2  -7  14        271.00        272.10         4.09 o
  -1  -7  14        115.61        112.11         2.25 o
   0  -7  14         62.83         62.21         1.61 o
   1  -7  14        522.86        519.40         7.83 o
   2  -7  14        780.64        796.44         9.00 o
   3  -7  14        484.41        489.45        10.44 o
   4  -7  14         57.70         65.73         7.17 o
  -4  -6  14        317.25        327.08         7.34 o
  -3  -6  14        116.33        114.25         5.85 o
  -2  -6  14         15.99         15.13         1.06 o
  -1  -6  14         24.90         25.15         1.17 o
   0  -6  14        631.41        627.00         8.10 o
   1  -6  14        926.14        926.77        12.70 o
   2  -6  14       1230.19       1242.91        14.69 o
   3  -6  14        330.38        342.70         6.61 o
   4  -6  14         21.70         19.66         3.19 o
  -4  -5  14        261.63        277.38         7.78 o
  -3  -5  14        376.79        374.59         8.45 o
  -2  -5  14        191.33        178.21         3.28 o
  -1  -5  14        795.60        781.97         9.70 o
   0  -5  14       1191.21       1171.82        13.79 o
   1  -5  14        584.86        579.66         7.65 o
   2  -5  14        299.42        303.75         5.55 o
   3  -5  14         88.36         95.46         3.93 o
   4  -5  14         30.23         25.55         3.72 o
  -4  -4  14         55.82         54.94         3.32 o
  -3  -4  14         62.85         63.22         3.99 o
  -2  -4  14        136.93        149.07         2.96 o
  -1  -4  14       1507.85       1497.72        17.15 o
   0  -4  14       2016.97       2051.38        22.75 o
   1  -4  14        621.02        623.75         7.31 o
   2  -4  14         18.97         17.17         1.12 o
   3  -4  14         13.73         13.79         1.50 o
   4  -4  14        195.92        204.59         9.57 o
  -4  -3  14          0.44          0.11         0.88 o
  -3  -3  14        346.60        336.96         7.89 o
  -2  -3  14       1657.14       1646.02        15.76 o
  -1  -3  14       1154.45       1178.73        12.30 o
   0  -3  14        400.34        367.49         4.51 o
   1  -3  14          7.88          9.52         1.70 o
   2  -3  14         12.00         16.44         3.45 o
   3  -3  14        389.78        392.72         8.36 o
   4  -3  14        104.65         99.37         6.38 o
  -4  -2  14        429.95        456.34        14.08 o
  -3  -2  14        883.26        898.55        13.70 o
  -2  -2  14       1961.48       1980.99        19.44 o
  -1  -2  14       1023.15       1018.75        10.82 o
   0  -2  14        121.48        119.73         2.15 o
   1  -2  14         45.02         49.94         1.67 o
   2  -2  14        257.60        258.21         5.31 o
   3  -2  14        576.24        591.94         8.05 o
   4  -2  14        152.07        146.67         7.97 o
  -4  -1  14       1323.62       1338.93        23.66 o
  -3  -1  14        973.84        930.91        17.47 o
  -2  -1  14        515.25        537.95         7.14 o
  -1  -1  14         28.73         32.00         4.16 o
   0  -1  14        294.42        280.92         4.52 o
   1  -1  14        116.48        123.45         3.21 o
   2  -1  14        636.39        630.64        10.12 o
   3  -1  14        425.30        433.83         6.43 o
  -4   0  14        720.58        767.83        16.33 o
  -3   0  14        872.18        894.19        19.13 o
  -2   0  14        223.88        216.29         8.64 o
  -1   0  14          4.30          7.78         1.67 o
   0   0  14        793.50        799.88         9.89 o
   1   0  14       1379.77       1377.79        18.57 o
   2   0  14        638.27        632.93        12.78 o
   3   0  14        265.55        282.93         6.29 o
  -4   1  14        229.73        247.06         7.40 o
  -3   1  14        160.70        167.20         6.91 o
  -2   1  14          0.09          1.70         0.61 o
  -1   1  14        699.07        715.34        10.56 o
   0   1  14       1633.41       1673.93        18.73 o
   1   1  14       1176.58       1135.30        13.58 o
   2   1  14        309.34        317.29         7.89 o
   3   1  14        112.95        136.04         7.44 o
  -4   2  14        141.55        148.79         7.44 o
  -3   2  14          5.08          6.05         1.86 o
  -2   2  14        322.51        317.71         5.96 o
  -1   2  14       1138.63       1168.07        14.18 o
   0   2  14        790.48        785.49        10.30 o
   1   2  14        566.08        565.12         7.12 o
   2   2  14        220.58        206.47         5.01 o
  -4   3  14          3.44          6.38         2.13 o
  -3   3  14        208.52        221.89         6.73 o
  -2   3  14        563.77        559.81         9.08 o
  -1   3  14       1424.03       1382.54        16.65 o
   0   3  14        323.47        312.97         5.43 o
   1   3  14          1.28          1.84         0.58 o
   2   3  14          1.62          0.61         0.77 o
  -4   4  14        102.87        102.56         6.38 o
  -3   4  14        477.61        447.24        11.04 o
  -2   4  14       1141.22       1079.29        15.36 o
  -1   4  14        281.31        286.02         5.97 o
   0   4  14        165.44        174.65         3.83 o
   1   4  14        137.15        138.65         3.44 o
   2   4  14         22.12         25.51         3.72 o
  -4   5  14        523.42        547.88        17.54 o
  -3   5  14        330.20        320.72        16.47 o
  -2   5  14        412.39        404.37        10.98 o
  -1   5  14         68.50         63.77         3.18 o
   0   5  14         33.64         33.88         2.42 o
   1   5  14        300.81        307.53         5.63 o
   2   5  14        213.02        224.25        10.10 o
  -4   6  14        556.09        522.90        17.54 o
  -3   6  14        805.73        822.61        21.26 o
  -2   6  14        616.62        609.52        17.00 o
  -1   6  14        141.64        148.26         6.91 o
   0   6  14         93.80         87.71         5.05 o
   1   6  14        365.74        359.16         8.78 o
  -3   7  14        126.08        143.48         6.91 o
  -2   7  14         68.71         67.49         4.78 o
  -1   7  14        242.08        238.07         9.03 o
   0   7  14        518.97        505.99        11.04 o
  -2   8  14         69.17         62.17         4.78 o
  -1   8  14       1232.37       1151.02        28.16 o
   0   8  14        734.66        740.63        14.81 o
   2 -15  15         76.78         80.24         5.31 o
   0 -14  15        231.46        235.94        10.10 o
   1 -14  15         25.28         31.35         3.72 o
   2 -14  15          7.43          6.38         2.13 o
  -1 -13  15        230.46        249.23        10.10 o
   0 -13  15        152.59        149.86         7.44 o
   1 -13  15         10.31         16.74         1.88 o
   2 -13  15         65.35         63.59         3.38 o
   3 -13  15        101.41         94.59         5.85 o
  -1 -12  15        284.97        282.71        10.63 o
   0 -12  15          7.19          6.91         2.13 o
   1 -12  15         53.96         54.51         2.80 o
   2 -12  15          3.12          4.35         1.00 o
   3 -12  15        186.48        182.88         5.64 o
  -2 -11  15        101.75        110.00         5.85 o
  -1 -11  15         47.72         45.47         2.42 o
   0 -11  15         41.14         40.20         2.04 o
   1 -11  15        312.46        308.02         5.37 o
   2 -11  15        220.77        221.36         4.09 o
   3 -11  15        316.96        329.27         7.89 o
  -3 -10  15        256.69        261.45        11.69 o
  -2 -10  15          2.53          5.35         1.26 o
  -1 -10  15        263.17        256.09         5.90 o
   0 -10  15        301.59        264.82         5.93 o
   1 -10  15        505.42        509.97         6.72 o
   2 -10  15        548.58        544.07         7.44 o
   3 -10  15        175.67        189.30         5.64 o
  -3  -9  15         22.26         24.98         3.19 o
  -2  -9  15          1.33          2.28         0.77 o
  -1  -9  15        353.88        359.43         5.79 o
   0  -9  15        563.37        560.34         8.40 o
   1  -9  15        618.67        622.52         7.89 o
   2  -9  15        352.70        353.14         6.07 o
   3  -9  15          0.39          2.66         1.13 o
  -3  -8  15        142.98        129.81         4.84 o
  -2  -8  15        230.44        221.50         3.81 o
  -1  -8  15        776.21        756.91         9.33 o
   0  -8  15       1077.87       1063.17        14.77 o
   1  -8  15        604.30        611.34         8.10 o
   2  -8  15        145.35        162.48         3.28 o
   3  -8  15         39.68         36.36         2.42 o
   4  -8  15        112.02        128.60         7.44 o
  -4  -7  15         24.42         18.60         3.19 o
  -3  -7  15         21.01         24.44         2.66 o
  -2  -7  15        763.60        783.92         9.49 o
  -1  -7  15        717.26        684.30         8.90 o
   0  -7  15        460.53        465.06         7.41 o
   1  -7  15         80.73         84.40         2.42 o
   2  -7  15          9.49          9.57         2.13 o
   3  -7  15        116.37        113.94         4.31 o
   4  -7  15        330.21        323.89         8.54 o
  -4  -6  15        131.13        134.60         5.22 o
  -3  -6  15        234.76        239.13         9.03 o
  -2  -6  15       1075.96       1067.15        11.65 o
  -1  -6  15       1085.46       1062.78        12.79 o
   0  -6  15        155.10        159.69         3.94 o
   1  -6  15          0.12          1.06         1.06 o
   2  -6  15         72.37         73.54         4.78 o
   3  -6  15        465.45        477.37         8.55 o
   4  -6  15        345.13        359.97         8.92 o
  -4  -5  15        378.01        386.33        12.75 o
  -3  -5  15       1056.49       1090.93        19.90 o
  -2  -5  15        644.25        650.57         8.48 o
  -1  -5  15         71.70         65.36         1.83 o
   0  -5  15        105.47        105.86         2.43 o
   1  -5  15        166.46        168.24         5.33 o
   2  -5  15        717.03        712.12        12.63 o
   3  -5  15        248.48        258.25         7.11 o
   4  -5  15          2.98          4.25         2.13 o
  -4  -4  15        421.86        425.65        13.82 o
  -3  -4  15        828.31        854.09        16.14 o
  -2  -4  15        222.65        226.32         3.94 o
  -1  -4  15         11.96         19.73         3.02 o
   0  -4  15        379.92        392.82         6.55 o
   1  -4  15        587.10        585.04        10.14 o
   2  -4  15        581.16        555.32        11.27 o
   3  -4  15        207.91        221.80         5.31 o
  -4  -3  15        303.68        295.46        10.63 o
  -3  -3  15         67.99         57.72         3.01 o
  -2  -3  15         95.70         96.26         2.00 o
  -1  -3  15        728.24        695.72         7.41 o
   0  -3  15        307.06        319.54         4.43 o
   1  -3  15       1148.84       1104.10        12.60 o
   2  -3  15        465.01        445.65         9.77 o
   3  -3  15          3.71          5.23         0.90 o
  -4  -2  15        199.41        223.72         9.03 o
  -3  -2  15         32.37         33.00         1.84 o
  -2  -2  15        280.60        288.99         4.24 o
  -1  -2  15       1540.46       1533.93        15.73 o
   0  -2  15       1617.99       1610.43        15.02 o
   1  -2  15        531.08        541.80         6.67 o
   2  -2  15        144.26        144.81         4.88 o
   3  -2  15          4.56          5.31         2.13 o
  -4  -1  15          0.78          1.90         1.59 o
  -3  -1  15        261.87        272.07         5.93 o
  -2  -1  15       1308.54       1336.27        15.35 o
  -1  -1  15       1574.19       1563.85        25.07 o
   0  -1  15       1041.37        993.66        19.40 o
   1  -1  15        129.76        133.10         4.21 o
   2  -1  15         17.17         20.72         1.88 o
   3  -1  15         64.63         72.80         5.31 o
  -4   0  15        141.26        148.26         7.44 o
  -3   0  15        550.77        546.36        12.17 o
  -2   0  15       1624.59       1643.48        32.28 o
  -1   0  15        703.20        685.70        12.95 o
   0   0  15        429.06        421.74        20.46 o
   1   0  15         27.20         23.90         1.56 o
   2   0  15        287.22        278.62         7.32 o
   3   0  15        326.69        333.19        12.75 o
  -4   1  15        359.88        372.51        13.29 o
  -3   1  15        641.88        631.81        13.68 o
  -2   1  15       1151.67       1124.40        15.54 o
  -1   1  15        111.81        108.79         3.22 o
   0   1  15        223.21        238.16         5.89 o
   1   1  15         89.94         89.33         4.80 o
   2   1  15        440.67        433.62        14.35 o
   3   1  15        396.64        434.16        15.41 o
  -4   2  15        502.08        497.92        16.47 o
  -3   2  15        738.66        729.61        15.56 o
  -2   2  15         49.55         51.38         2.25 o
  -1   2  15         89.03        100.36         3.08 o
   0   2  15         14.86         20.94         2.58 o
   1   2  15        214.06        220.94         4.72 o
  -4   3  15        262.39        250.29        10.10 o
  -3   3  15        134.23        129.13         6.91 o
  -2   3  15         17.93         24.30         2.22 o
  -1   3  15        382.76        381.43         6.65 o
   0   3  15        570.91        547.79         8.22 o
   1   3  15        546.81        541.13         8.07 o
   2   3  15        213.36        219.47         9.57 o
  -4   4  15        357.85        362.42        13.29 o
  -3   4  15        159.33        154.64         7.97 o
  -2   4  15          8.25          6.38         1.28 o
  -1   4  15        488.55        493.33        10.66 o
   0   4  15        557.72        573.73        11.80 o
   1   4  15        706.07        722.88        10.21 o
  -3   5  15        266.64        273.68        17.80 o
  -2   5  15        575.54        581.28        13.29 o
  -1   5  15        894.70        872.42        23.12 o
   0   5  15        626.05        610.01        12.55 o
   1   5  15        118.24        113.10         4.46 o
  -3   6  15        462.95        460.89        17.27 o
  -2   6  15       1898.07       1858.31        41.45 o
  -1   6  15        967.53        943.77        23.91 o
   0   6  15        301.61        300.89         7.86 o
  -2   7  15        325.53        331.59        11.69 o
  -1   7  15         35.89         37.20         3.72 o
   0   7  15          1.24          2.13         1.59 o
   2 -14  16        160.31        169.52         7.97 o
  -1 -13  16        113.88        112.66         6.38 o
   0 -13  16        252.38        277.39        11.16 o
   1 -13  16        159.52        176.43         8.50 o
   2 -13  16        204.11        221.06         9.03 o
  -1 -12  16        221.18        206.72         9.03 o
   0 -12  16        380.19        379.05        10.10 o
   1 -12  16        284.15        292.39         5.76 o
   2 -12  16         57.46         66.91         2.20 o
  -2 -11  16        349.95        391.64        13.29 o
  -1 -11  16        273.77        289.26         6.88 o
   0 -11  16        260.19        272.59         8.50 o
   1 -11  16         71.24         77.53         3.68 o
   2 -11  16         50.62         52.17         1.89 o
   3 -11  16         28.92         20.21         2.25 o
  -2 -10  16        454.55        469.63         9.44 o
  -1 -10  16        488.56        497.05         9.83 o
   0 -10  16         80.71         81.18         5.05 o
   1 -10  16          4.22          7.31         1.30 o
   2 -10  16        300.92        307.63         5.07 o
   3 -10  16        197.63        224.85         6.19 o
  -3  -9  16        327.56        322.56        13.29 o
  -2  -9  16        244.07        252.29         5.31 o
  -1  -9  16        170.35        171.54         4.36 o
   0  -9  16         10.86          8.61         1.28 o
   1  -9  16        199.74        211.63         4.35 o
   2  -9  16        248.24        253.31         5.14 o
   3  -9  16        515.39        512.03        11.20 o
  -3  -8  16        361.74        356.44         9.15 o
  -2  -8  16        253.34        252.66         5.07 o
  -1  -8  16          0.07          1.06         0.61 o
   0  -8  16         55.09         53.45         2.42 o
   1  -8  16        437.68        439.34         7.28 o
   2  -8  16        575.48        573.05         9.32 o
   3  -8  16        380.98        414.19         9.68 o
  -4  -7  16        413.05        409.71        13.82 o
  -3  -7  16        215.79        202.46         8.50 o
  -2  -7  16         14.91         14.59         1.22 o
  -1  -7  16        323.62        325.62         5.13 o
   0  -7  16        306.67        304.83         7.17 o
   1  -7  16        823.94        824.42        13.71 o
   2  -7  16        271.39        275.69         6.35 o
   3  -7  16         12.31          9.89         2.39 o
  -4  -6  16        153.65        156.23         7.44 o
  -3  -6  16         14.49         13.29         2.66 o
  -2  -6  16        181.84        180.91         3.20 o
  -1  -6  16        666.96        649.89         8.63 o
   0  -6  16        632.41        632.30        10.79 o
   1  -6  16        318.23        315.91         5.69 o
   2  -6  16        199.47        208.31         7.97 o
   3  -6  16          9.40          6.99         2.13 o
  -4  -5  16          5.37          3.72         2.13 o
  -3  -5  16        308.89        321.62         8.07 o
  -2  -5  16        634.12        626.15         8.43 o
  -1  -5  16        388.30        387.51         6.37 o
   0  -5  16        951.92        933.95        13.36 o
   1  -5  16        150.37        157.59         5.71 o
   2  -5  16        101.09         97.25         5.31 o
   3  -5  16         35.46         34.01         3.72 o
  -4  -4  16        195.15        210.97         9.03 o
  -3  -4  16        527.36        544.54        11.46 o
  -2  -4  16       1166.11       1191.31        14.36 o
  -1  -4  16        904.54        898.83        11.27 o
   0  -4  16        185.54        190.51         4.14 o
   1  -4  16          4.53          3.99         1.13 o
   2  -4  16        120.74        120.10         4.13 o
   3  -4  16        259.21        278.45        11.16 o
  -4  -3  16        442.32        474.01        14.88 o
  -3  -3  16        992.97       1028.65        36.14 o
  -2  -3  16        858.08        865.00         9.28 o
  -1  -3  16        310.74        296.54         4.01 o
   0  -3  16          0.26          1.49         2.50 o
   1  -3  16         59.34         58.49         2.53 o
   2  -3  16        349.44        330.36         7.89 o
   3  -3  16        193.66        206.72         9.57 o
  -4  -2  16        482.50        508.55        15.94 o
  -3  -2  16       1021.65       1026.00        24.27 o
  -2  -2  16        268.45        265.59         4.11 o
  -1  -2  16         52.63         50.14         1.89 o
   0  -2  16        130.05        131.78         2.99 o
   1  -2  16        800.28        792.31        10.02 o
   2  -2  16        553.32        560.92        24.44 o
  -4  -1  16        386.79        395.68        16.74 o
  -3  -1  16        446.90        440.45        10.29 o
  -2  -1  16          9.28         15.00         1.21 o
  -1  -1  16        742.33        762.82        11.73 o
   0  -1  16        418.87        432.53        12.95 o
   1  -1  16        894.30        895.02        13.20 o
   2  -1  16        613.39        609.02        13.55 o
  -4   0  16        229.31        248.16        10.10 o
  -3   0  16          3.39          4.61         1.84 o
  -2   0  16          3.15          6.40         1.23 o
  -1   0  16         59.11         61.55         3.00 o
   0   0  16        538.62        545.22        15.61 o
   1   0  16        646.16        638.48        11.86 o
   2   0  16        111.94        111.66         4.51 o
  -4   1  16          0.18          0.00         1.59 o
  -3   1  16        216.86        228.50         9.57 o
  -2   1  16        749.38        735.90        14.31 o
  -1   1  16        668.10        652.77        10.36 o
   0   1  16        640.53        633.15        19.66 o
   1   1  16        154.26        158.65         5.26 o
  -4   2  16          1.53          3.72         1.59 o
  -3   2  16        188.59        180.68         8.50 o
  -2   2  16        688.70        715.52        12.85 o
  -1   2  16        468.74        489.28         9.64 o
   0   2  16        655.15        676.47        18.07 o
   1   2  16         11.73         12.08         1.66 o
  -4   3  16        304.41        299.18        12.22 o
  -3   3  16        733.88        740.24        22.32 o
  -2   3  16        808.98        802.65        15.13 o
  -1   3  16        404.99        371.57        13.02 o
   0   3  16          0.32          7.44         2.13 o
   1   3  16         67.54         58.45         4.25 o
  -3   4  16       1562.19       1553.21        28.70 o
  -2   4  16        699.27        697.77        14.00 o
  -1   4  16         84.20         85.82         3.76 o
   0   4  16        146.31        150.84         5.85 o
   1   4  16        272.43        287.47         9.83 o
  -3   5  16         85.30         87.15         5.31 o
  -2   5  16          3.15          6.85         1.66 o
  -1   5  16         72.57         79.22         6.11 o
   0   5  16        234.65        238.18         6.94 o
  -2   6  16        118.97        137.96         6.91 o
  -1   6  16        298.56        290.15        10.63 o
   2 -13  17         76.92         76.52         5.31 o
  -1 -12  17          2.39          1.59         1.59 o
   0 -12  17         52.37         59.13         2.80 o
   1 -12  17        430.20        421.13        14.35 o
   2 -12  17        153.79        174.21         5.58 o
  -1 -11  17        121.11        114.79         6.11 o
   0 -11  17        322.23        325.61         7.53 o
   1 -11  17        316.07        331.57         5.47 o
   2 -11  17        391.36        400.70         6.23 o
  -2 -10  17         63.02         64.97         2.94 o
  -1 -10  17        168.56        166.10         4.84 o
   0 -10  17        592.21        579.91        11.24 o
   1 -10  17        415.27        428.16         6.60 o
   2 -10  17        209.42        235.37         4.42 o
  -2  -9  17        316.31        326.57         6.17 o
  -1  -9  17        273.03        271.77         5.38 o
   0  -9  17        561.86        547.42        10.72 o
   1  -9  17        107.37        110.38         3.04 o
   2  -9  17         60.31         60.78         2.34 o
   3  -9  17         35.23         26.04         3.19 o
  -3  -8  17        298.14        293.44         8.24 o
  -2  -8  17        561.66        550.94         8.91 o
  -1  -8  17        377.81        374.67         6.79 o
   0  -8  17         95.00         99.52         3.99 o
   1  -8  17         79.86         83.14         2.81 o
   2  -8  17        173.31        165.12         5.22 o
   3  -8  17        261.38        264.64         9.57 o
  -4  -7  17        281.43        285.89        11.16 o
  -3  -7  17        307.18        300.24        11.16 o
  -2  -7  17        284.98        293.42         7.41 o
  -1  -7  17        309.87        306.33         5.76 o
   0  -7  17          1.88          2.13         1.06 o
   1  -7  17        336.63        322.62         6.94 o
   2  -7  17         50.77         49.95         3.72 o
   3  -7  17          1.67          2.13         1.59 o
  -4  -6  17        417.81        436.28        14.35 o
  -3  -6  17        391.73        384.73        12.75 o
  -2  -6  17        267.54        269.74         4.65 o
  -1  -6  17          8.47         10.10         1.63 o
   0  -6  17         71.06         71.98         2.94 o
   1  -6  17        464.98        483.04        12.75 o
   2  -6  17        348.74        346.47        11.69 o
   3  -6  17        389.00        410.24        13.29 o
  -4  -5  17        415.67        413.43        13.82 o
  -3  -5  17        225.76        236.21         6.76 o
  -2  -5  17          0.11          6.58         1.28 o
  -1  -5  17         63.57         58.36         2.19 o
   0  -5  17        360.23        354.98         7.78 o
   1  -5  17        642.76        641.89        11.80 o
   2  -5  17        219.56        234.88         9.03 o
  -4  -4  17        277.52        286.43        11.16 o
  -3  -4  17         20.62         17.41         2.04 o
  -2  -4  17         88.36         92.53         2.89 o
  -1  -4  17        552.11        570.35         9.21 o
   0  -4  17        974.49        994.19        17.09 o
   1  -4  17        552.40        579.98        11.04 o
   2  -4  17        417.36        425.12        13.82 o
  -4  -3  17         40.97         37.20         3.72 o
  -3  -3  17        185.13        195.20         6.01 o
  -2  -3  17        924.80        920.40        13.36 o
  -1  -3  17        866.75        875.02        11.53 o
   0  -3  17        902.00        892.53        14.64 o
   1  -3  17        554.90        555.70         9.93 o
   2  -3  17         92.82         95.77         7.17 o
  -4  -2  17         60.63         65.89         5.31 o
  -3  -2  17         62.78         55.67         2.45 o
  -2  -2  17        228.77        232.22         6.54 o
  -1  -2  17        698.18        689.72         9.33 o
   0  -2  17        510.06        523.98         8.61 o
   1  -2  17          0.17          2.13         0.77 o
  -4  -1  17        347.74        366.93         9.39 o
  -3  -1  17        708.19        692.65        14.28 o
  -2  -1  17        464.02        436.86         6.62 o
  -1  -1  17        308.21        296.48         5.89 o
   0  -1  17         64.86         64.89         3.33 o
   1  -1  17         20.93         22.52         1.53 o
  -4   0  17        278.40        274.23         7.89 o
  -3   0  17        482.25        495.31        17.54 o
  -2   0  17        259.68        257.71         8.65 o
  -1   0  17        302.88        306.53         9.77 o
   1   0  17        383.91        389.88         9.02 o
  -3   1  17        338.35        327.34        12.22 o
  -2   1  17         53.97         51.55         4.25 o
  -1   1  17        166.84        185.46         8.50 o
   1   1  17        556.13        563.61        12.02 o
  -3   2  17        228.88        222.13         9.57 o
  -2   2  17         13.06         18.18         2.04 o
  -1   2  17        606.58        642.70        12.93 o
   0   2  17        577.34        588.79        16.47 o
  -3   3  17         91.01         91.40         5.85 o
  -2   3  17        366.70        389.39         9.15 o
  -1   3  17        628.95        644.41        13.29 o
   0   3  17        945.79        928.36        23.38 o
  -3   4  17        544.12        543.62        15.94 o
  -2   4  17        513.20        514.97        11.42 o
  -1   4  17        311.29        300.02         7.86 o
   0   4  17        351.26        349.13        11.69 o
  -1   5  17        446.84        449.57        14.35 o
   2 -12  18         27.31         26.14         2.25 o
  -1 -11  18        182.66        185.46         6.91 o
   0 -11  18          1.51          3.80         1.59 o
   2 -11  18        146.00        138.41         4.69 o
  -2 -10  18        121.21        134.44         5.85 o
  -1 -10  18          5.67          7.48         1.28 o
   0 -10  18          0.27          1.33         1.33 o
   1 -10  18        351.61        353.26         5.65 o
   2 -10  18        389.16        421.24         9.37 o
  -2  -9  18         14.62         17.92         1.55 o
  -1  -9  18        104.38        105.10         3.13 o
   0  -9  18        379.70        353.34         7.92 o
   1  -9  18         44.48         43.34         2.10 o
   2  -9  18          7.51          4.25         1.59 o
  -3  -8  18         39.38         30.29         3.19 o
  -2  -8  18         25.49         27.09         1.72 o
  -1  -8  18        206.08        198.44         4.45 o
   0  -8  18        571.49        564.15        23.91 o
   1  -8  18        291.16        293.87         6.14 o
   2  -8  18        258.19        266.66         7.11 o
  -3  -7  18        103.62        104.15         5.85 o
  -2  -7  18        106.55        103.47         3.13 o
  -1  -7  18        507.77        504.23         8.51 o
   0  -7  18        488.72        470.82        12.75 o
   1  -7  18         74.10         87.28         3.18 o
   2  -7  18         44.52         51.01         3.72 o
  -3  -6  18        342.41        345.94        12.22 o
  -2  -6  18        549.89        566.01         8.15 o
  -1  -6  18        623.68        620.25         9.83 o
   0  -6  18        310.76        319.80         7.40 o
   1  -6  18        165.27        179.08         6.91 o
  -3  -5  18        669.74        661.61        13.89 o
  -2  -5  18        869.07        887.09        13.18 o
  -1  -5  18        374.06        364.19         6.79 o
   0  -5  18        234.23        232.31         6.12 o
   1  -5  18          2.52          3.40         0.88 o
  -3  -4  18        207.19        204.74         6.19 o
  -2  -4  18        489.15        504.48         8.59 o
  -1  -4  18        118.10        121.92         3.44 o
   0  -4  18        192.63        188.29         8.24 o
   1  -4  18        527.19        542.21        10.66 o
  -3  -3  18        161.22        171.05         5.82 o
  -2  -3  18         29.08         27.75         1.91 o
  -1  -3  18          7.42          7.82         1.41 o
   0  -3  18        290.19        299.71         7.26 o
   1  -3  18        534.59        548.63        10.84 o
  -3  -2  18         82.66         81.51         3.16 o
  -2  -2  18         22.96         27.06         2.44 o
  -1  -2  18        233.45        230.41         6.81 o
   0  -2  18        547.25        541.19        10.97 o
   1  -2  18        205.39        212.17         4.80 o
  -3  -1  18         22.99         27.41         2.42 o
  -2  -1  18        408.24        418.45         7.66 o
  -1  -1  18        690.19        701.41        12.27 o
   0  -1  18        482.20        472.10        10.36 o
   1  -1  18        228.80        234.80         6.57 o
  -3   0  18        167.46        150.31         9.03 o
  -2   0  18        844.38        848.46        13.05 o
  -1   0  18        644.60        662.13        19.66 o
  -3   1  18        607.56        602.94        13.53 o
  -2   1  18        770.95        796.57        23.38 o
  -1   1  18        778.66        825.80        23.38 o
  -2   2  18        259.87        249.76        10.63 o
  -1   2  18        142.71        147.20         7.44 o
  -2   3  18        219.01        229.80         6.73 o
  -1   3  18          2.56          1.06         1.59 o
   0   3  18         45.21         48.36         4.25 o
  -2  -9  19        310.20        295.46        11.16 o
  -1  -9  19        148.24        151.77         4.69 o
   2  -9  19          3.77          4.78         2.13 o
  -2  -8  19        234.47        237.07         5.53 o
  -1  -8  19         73.10         77.59         3.38 o
   0  -8  19          2.08          8.50         1.59 o
   1  -8  19        298.92        321.50        10.63 o
   2  -8  19        477.42        498.45        14.88 o
  -3  -7  19        411.23        399.61        13.82 o
  -2  -7  19         29.39         27.14         1.72 o
  -1  -7  19         16.95         16.54         1.47 o
   0  -7  19         60.40         60.05         3.72 o
   1  -7  19        283.38        290.15        10.10 o
   2  -7  19        537.98        585.07        16.47 o
  -3  -6  19        161.94        164.20         7.97 o
  -2  -6  19          9.10          9.19         1.06 o
  -1  -6  19        495.33        505.33         9.03 o
   0  -6  19        650.15        660.03        12.76 o
   2  -6  19        231.65        251.35         9.57 o
  -3  -5  19         17.62         21.43         2.42 o
  -2  -5  19         14.97         12.82         1.77 o
  -1  -5  19        714.16        717.87        11.24 o
   0  -5  19        577.00        575.08        13.55 o
   1  -5  19        239.91        241.79         9.03 o
  -3  -4  19         33.28         31.93         4.25 o
  -2  -4  19        285.44        309.14         6.17 o
  -1  -4  19        478.34        486.91         8.59 o
   0  -4  19        190.18        194.61         5.74 o
   1  -4  19         31.34         28.16         3.19 o
  -3  -3  19        418.41        419.90        17.54 o
  -2  -3  19        635.75        649.14        12.22 o
  -1  -3  19        184.36        174.51         5.36 o
   0  -3  19        134.81        139.71         4.60 o
  -3  -2  19        636.06        645.86        14.09 o
  -2  -2  19        418.06        422.54         6.91 o
  -1  -2  19         11.76         10.48         1.41 o
   0  -2  19         19.29         15.94         3.19 o
  -3  -1  19        442.16        433.09        15.41 o
  -2  -1  19        257.00        234.17         7.14 o
  -1  -1  19          0.29          0.53         1.13 o
   0  -1  19        291.10        291.74        11.69 o
  -2   0  19          0.12          2.13         1.86 o
  -1   0  19        157.51        183.87         6.19 o
   0   0  19        307.13        335.85        12.75 o
  -2   1  19         71.01         74.93         5.31 o
  -1   1  19        263.61        284.83        11.16 o
  -2  -9  20         18.10         10.10         2.66 o
  -2  -8  20        468.84        461.79        14.88 o
  -2  -7  20        720.63        735.46        21.26 o
  -2  -6  20        259.69        279.33         7.86 o
  -1  -6  20         58.95         63.24         5.31 o
   0  -6  20          5.91          9.03         2.66 o
   1  -6  20         41.33         53.67         4.25 o
  -2  -5  20         24.08         17.27         2.25 o
   0  -5  20        117.39        127.54         7.44 o
  -2  -4  20         36.92         40.24         6.11 o
  -1  -4  20        116.62        111.06         6.91 o
   0  -4  20         58.63         63.77         5.31 o
  -2  -3  20         74.45         84.22         6.64 o
  -1  -3  20        648.20        644.06        20.19 o
   0  -3  20        212.74        205.65         9.57 o
  -2  -2  20        317.92        319.50         8.62 o
  -1  -2  20        435.77        405.46        14.88 o
   0  -2  20        429.46        438.94        15.41 o
  -2  -1  20        435.41        418.21        14.88 o
  -1  -1  20        483.65        495.16        11.83 o
   0  -1  20        400.39        446.91        15.94 o
  -1  -6  21         93.81         88.74         6.38 o
   0  -6  21        426.28        432.56        15.41 o
  -1  -5  21        100.68         93.00         6.38 o
   0  -5  21         98.78        104.15         6.91 o
  -1  -4  21        203.36        201.93         9.57 o
                                                
