# Supplementary material for: A systematic structural study of halogen bonding versus hydrogen bonding within competitive supramolecular systems
Source: IUCrJ. 2015 Jul 30;2(Pt 5):498–510. doi: 10.1107/S2052252515010854 (PMC4547818; doi:10.1107/S2052252515010854)
Supplement: Supplementary file 20 [file m-02-00498-IF4CO2sup20.hkl]

#
# h,k,l, Fc-squared, Fo-squared, sigma(Fo-squared), status flag
#
data_IF4CO2
_shelx_title ' IF4CO2 in P2(1)/c'
_shelx_refln_list_code          4
_shelx_F_calc_maximum     1079.34
_exptl_crystal_F_000      1616.00
_reflns_d_resolution_high  0.6600

loop_
 _space_group_symop_operation_xyz
 'x, y, z'
 '-x, y+1/2, -z+1/2'
 '-x, -y, -z'
 'x, -y-1/2, z-1/2'

_cell_length_a     7.4234
_cell_length_b    35.8851
_cell_length_c    10.0949
_cell_angle_alpha  90.000
_cell_angle_beta  101.028
_cell_angle_gamma  90.000

_shelx_F_squared_multiplier     1.000

loop_
 _refln_index_h
 _refln_index_k
 _refln_index_l
 _refln_F_squared_calc
 _refln_F_squared_meas
 _refln_F_squared_sigma
 _refln_observed_status
   1   0   0          7.69        -23.00        23.00 o
   2   0   0     416155.97     412271.25      9785.87 o
   3   0   0       2107.21       1862.88        91.99 o
   4   0   0      54173.36      53333.12      1730.64 o
   5   0   0       2286.94       2189.46        67.08 o
   6   0   0      23920.46      23458.04       267.18 o
   7   0   0       2205.25       2140.04        92.95 o
   8   0   0        795.19        875.31        97.57 o
   9   0   0       1573.93       1632.04       183.99 o
   1   1   0          3.38          5.75         8.13 o
   2   1   0       6915.03       6704.06       195.49 o
   3   1   0      11042.82      10771.15       183.37 o
   4   1   0       1748.94       2124.78        47.23 o
   5   1   0       7151.47       6814.84        91.46 o
   6   1   0       1792.16       2145.32        52.17 o
   7   1   0       6504.09       6892.37       100.06 o
   8   1   0        183.56        244.03        38.83 o
   9   1   0       2161.31       2341.31       103.49 o
  10   1   0        355.47        402.47       137.99 o
   1   2   0      12189.61      12416.85       505.97 o
   2   2   0        318.75        298.98        34.50 o
   3   2   0      45839.23      44753.42       643.92 o
   4   2   0        185.43        162.95        21.04 o
   5   2   0        289.75        531.86        29.67 o
   6   2   0        632.40        675.13        33.89 o
   7   2   0        159.39        371.31        36.02 o
   8   2   0         68.77        105.35        34.76 o
   9   2   0         64.77        298.14        56.68 o
  10   2   0        169.26         80.49       114.99 o
   1   3   0        909.87        937.22        32.52 o
   2   3   0        252.37        287.48        34.50 o
   3   3   0        219.69        264.48        46.00 o
   4   3   0        224.15        247.61        43.15 o
   5   3   0       4576.04       4662.54        79.09 o
   6   3   0         98.02        132.10        20.91 o
   7   3   0       3442.31       3699.96        82.31 o
   8   3   0         35.72         62.38        29.50 o
   9   3   0       2239.69       2340.54       117.16 o
  10   3   0        142.92         91.99       114.99 o
   1   4   0        110.35         69.00        16.26 o
   2   4   0      87139.51      88866.24      2081.36 o
   3   4   0         32.34         23.00        23.00 o
   4   4   0      43133.82      40030.64       604.83 o
   5   4   0        738.79        753.42        38.83 o
   6   4   0      13319.56      13161.26       150.73 o
   7   4   0        537.52        509.09        36.89 o
   8   4   0       2755.83       2969.03       108.77 o
   9   4   0        519.00        605.54        76.35 o
  10   4   0        627.32        586.46       149.49 o
   1   5   0        156.72        160.21        28.75 o
   2   5   0       1034.40       1111.14        48.79 o
   3   5   0       1502.21       1782.38       103.49 o
   4   5   0       1974.54       1849.92        65.73 o
   5   5   0       7404.20       7061.73       102.71 o
   6   5   0        800.69        736.07        41.35 o
   7   5   0       1613.08       1560.75        54.38 o
   8   5   0        657.65        747.37        50.56 o
   9   5   0       1162.40       1293.11        94.61 o
  10   5   0        217.63        149.49       114.99 o
   0   6   0        177.19        218.49        34.50 o
   1   6   0      34317.45      36464.14       862.44 o
   2   6   0        350.17        339.33        32.52 o
   3   6   0      19222.81      18272.32       505.97 o
   4   6   0        132.75        139.47        26.56 o
   5   6   0       2221.13       2169.46        66.58 o
   6   6   0         33.06         49.69        20.02 o
   7   6   0        212.97        136.47        25.45 o
   8   6   0        207.18        193.60        34.23 o
   9   6   0        147.22        187.66        49.67 o
   1   7   0        148.46        195.49        34.50 o
   2   7   0       1031.99       1075.21        48.79 o
   3   7   0       2663.17       2460.84       126.49 o
   4   7   0         95.27         72.45        23.67 o
   5   7   0       1232.22       1146.98        59.14 o
   6   7   0        154.67        116.18        22.44 o
   7   7   0       1433.68       1410.25        57.41 o
   8   7   0        431.90        446.93        42.66 o
   9   7   0       1265.28       1379.07        90.93 o
   0   8   0      30641.76      34727.75       839.45 o
   1   8   0          1.11         46.00        23.00 o
   2   8   0      41308.33      41115.20       707.27 o
   3   8   0         31.42        105.08        40.25 o
   4   8   0      40149.54      39623.55       538.02 o
   5   8   0        114.91        142.16        22.23 o
   6   8   0      10149.10      10593.60       153.11 o
   7   8   0        414.11        469.06        64.82 o
   8   8   0       2834.16       3193.58       102.85 o
   9   8   0        503.33        586.84        53.07 o
   1   9   0        620.21        632.46        57.50 o
   2   9   0        881.76        863.82        48.79 o
   3   9   0      12821.03      12664.28       436.97 o
   4   9   0       8999.51       9024.35       166.89 o
   5   9   0       3180.24       3434.48        76.57 o
   6   9   0      10462.36      10584.72       153.11 o
   7   9   0       2672.75       2745.59        79.70 o
   8   9   0       3203.56       3529.58       121.71 o
   9   9   0       1530.33       1616.88        74.82 o
   0  10   0        151.53        137.99        34.50 o
   1  10   0      92981.27      97513.68      2230.86 o
   2  10   0        945.87        827.95        69.00 o
   3  10   0      57913.03      54656.24       943.11 o
   4  10   0        530.59        471.47        48.79 o
   5  10   0       5611.50       4924.15       107.85 o
   6  10   0       1263.63       1097.33        52.96 o
   7  10   0       1930.25       1888.35        67.60 o
   8  10   0        867.95        813.87        52.12 o
   9  10   0        445.85        591.20        78.01 o
   1  11   0        966.38        965.94        69.00 o
   2  11   0        502.81        517.47        57.50 o
   3  11   0        950.72       1056.24       126.49 o
   4  11   0         20.89         72.28        27.60 o
   5  11   0       5989.07       5645.40       126.36 o
   6  11   0       3339.66       2978.80        84.69 o
   7  11   0        820.78        795.43        57.06 o
   8  11   0        689.05        688.62        55.15 o
   9  11   0        149.34        140.40        44.61 o
  10  11   0        458.95        505.97       137.99 o
   0  12   0       8691.78       9946.85       298.98 o
   1  12   0        322.73        356.48        57.50 o
   2  12   0      62763.07      65764.23      1563.90 o
   3  12   0        104.87         90.35        27.60 o
   4  12   0      15869.21      15622.76       261.52 o
   5  12   0          1.28         22.11        23.24 o
   6  12   0        739.68        757.34        50.11 o
   7  12   0        218.58        230.76        38.00 o
   8  12   0       1280.76       1313.20        75.72 o
   9  12   0        127.48        144.65        48.22 o
  10  12   0        115.65        275.98       114.99 o
   1  13   0       3407.81       3162.29       149.49 o
   2  13   0      20333.05      21204.63       574.96 o
   3  13   0         78.96        168.65        21.04 o
   4  13   0        905.26        960.47       107.13 o
   5  13   0       2234.47       2161.06        62.79 o
   6  13   0       3525.51       3383.23        88.98 o
   7  13   0       2896.56       2811.66        91.72 o
   8  13   0       4734.96       5145.32       150.11 o
   9  13   0        696.97        573.58        63.84 o
  10  13   0       1241.83       1287.92       183.99 o
   0  14   0         18.95         34.50        34.50 o
   1  14   0     193887.50     193681.94      4381.22 o
   2  14   0        343.74        310.48        57.50 o
   3  14   0      34473.78      34467.65       460.41 o
   4  14   0        925.69        856.12        45.45 o
   5  14   0      32808.06      30897.64       337.99 o
   6  14   0        840.21        769.82        66.39 o
   7  14   0       7548.98       7880.88       152.28 o
   8  14   0       1105.52       1196.90        85.80 o
   9  14   0        614.55        828.91        81.33 o
  10  14   0        565.43        586.46       137.99 o
   1  15   0       9193.48       9210.90       310.48 o
   2  15   0        275.10        413.97        69.00 o
   3  15   0         56.49         38.33        19.92 o
   4  15   0       3671.30       3444.57        85.67 o
   5  15   0       1442.64       1311.10        55.88 o
   6  15   0       2155.16       2093.65        73.17 o
   7  15   0        105.70        182.28        35.70 o
   8  15   0       1757.04       1916.99       101.66 o
   9  15   0          5.23         37.88        42.40 o
  10  15   0        523.99        517.47       126.49 o
   0  16   0      46173.04      49561.79      1207.42 o
   1  16   0       1112.35       1172.92        91.99 o
   2  16   0       7578.22       8095.48       287.48 o
   3  16   0        105.66        107.33        26.56 o
   4  16   0        711.15        811.08        55.07 o
   5  16   0        310.68        262.77        31.23 o
   6  16   0       1248.58       1154.54        62.85 o
   7  16   0          2.02         38.33        33.20 o
   8  16   0         61.27        141.82        46.47 o
   9  16   0         13.84        -39.85        45.52 o
  10  16   0          0.03        172.49        91.99 o
   2  17   0         10.18         23.00        34.50 o
   3  17   0        809.21        819.99        65.89 o
   4  17   0       8244.05       7690.33       164.70 o
   5  17   0        502.68        499.07        79.67 o
   6  17   0       4073.75       3711.21        97.49 o
   7  17   0        676.88        601.84        61.74 o
   8  17   0       2300.77       2018.13       101.66 o
   9  17   0        138.76         68.21        52.28 o
  10  17   0       1008.84        908.44       160.99 o
   0  18   0        631.41        747.45        80.49 o
   1  18   0      71665.06      66350.70      1609.90 o
   2  18   0         27.33         46.00        46.00 o
   3  18   0      53876.01      52902.84       801.05 o
   4  18   0        620.40        637.75        52.28 o
   5  18   0      23473.13      21934.31       283.05 o
   6  18   0        875.39        981.01        70.60 o
   7  18   0       4745.76       4237.44       128.24 o
   8  18   0        572.39        636.78        68.40 o
   9  18   0       1341.12       1029.31       134.19 o
  10  18   0        642.59        655.46       137.99 o
   1  19   0        830.04        954.44        91.99 o
   2  19   0        287.68        264.48        69.00 o
   3  19   0       1292.70       1391.41       126.49 o
   4  19   0       3387.86       3359.26       100.83 o
   5  19   0       1236.27       1149.33        91.93 o
   6  19   0       3674.62       3702.08       114.95 o
   7  19   0         43.20         57.50        35.03 o
   8  19   0       1598.28       1513.63        90.13 o
   9  19   0         10.77         30.36        49.87 o
  10  19   0        815.54        965.94       160.99 o
   0  20   0       5945.57       6830.56       264.48 o
   1  20   0        797.40        862.44        91.99 o
   2  20   0       3963.58       3909.75       206.99 o
   3  20   0        936.93        793.45       114.99 o
   4  20   0        332.02        437.44        40.25 o
   5  20   0        302.14        289.81        32.64 o
   6  20   0        339.18        401.32        54.48 o
   7  20   0        202.98        189.74        41.72 o
   8  20   0          1.08         29.90        41.72 o
   9  20   0         79.87         66.12        63.54 o
  10  20   0        173.63        152.37        80.10 o
   2  21   0        955.25        850.94       103.49 o
   3  21   0        707.46        528.97        91.99 o
   4  21   0       5373.22       4772.62       126.69 o
   5  21   0       1426.50       1411.16        65.93 o
   6  21   0       2942.71       2776.67       101.66 o
   7  21   0        462.54        354.06        55.07 o
   8  21   0       1164.02        990.69        79.12 o
   9  21   0         16.15         77.62        69.00 o
  10  21   0       1499.49       1115.43       172.49 o
   0  22   0         16.85         34.50        46.00 o
   1  22   0      61918.88      56909.81      1425.91 o
   2  22   0          3.85         23.00        32.52 o
   3  22   0      32365.34      30841.00       873.94 o
   4  22   0         16.62         25.30        46.00 o
   5  22   0      19274.72      18612.92       300.77 o
   6  22   0        101.45         88.40        37.20 o
   7  22   0       7116.56       6629.01       166.62 o
   8  22   0        149.55        108.49        48.40 o
   9  22   0        506.26        466.34        85.09 o
  10  22   0        312.60        264.48       114.99 o
   1  23   0        210.89        380.78        43.91 o
   2  23   0        611.78        604.20        73.18 o
   3  23   0       3441.48       3185.29       206.99 o
   4  23   0       2351.66       2335.06       112.97 o
   5  23   0       2889.99       2718.84        99.59 o
   6  23   0        127.51        148.05        37.20 o
   7  23   0       1575.61       1444.63        96.57 o
   8  23   0        393.85        364.67        61.74 o
   9  23   0        118.31        182.71        71.84 o
  10  23   0        549.40        597.96       149.49 o
   0  24   0       8872.51       9715.48       238.94 o
   1  24   0       1382.91       1331.90        62.85 o
   2  24   0       7187.99       7338.72       169.33 o
   3  24   0       2193.98       2146.59       112.97 o
   4  24   0       1068.23       1070.66        93.24 o
   5  24   0       1062.04        992.48        90.28 o
   6  24   0        589.18        563.64        60.92 o
   7  24   0        509.38        582.81        63.94 o
   8  24   0          3.06         42.16        46.47 o
   9  24   0         91.01         66.29        68.76 o
   2  25   0        133.38        122.18        37.20 o
   3  25   0        269.85        261.23        56.92 o
   4  25   0      11025.63      11013.99       528.97 o
   5  25   0         18.91         15.33        33.20 o
   6  25   0       5274.90       5094.71       143.74 o
   7  25   0        429.25        423.13        59.75 o
   8  25   0       2211.46       1928.30       103.87 o
   9  25   0          7.41         68.32        68.76 o
   0  26   0        861.89        786.94        76.93 o
   1  26   0      38752.43      38067.34       553.18 o
   2  26   0        214.43        141.82        39.83 o
   3  26   0      24674.81      23327.14       383.01 o
   4  26   0        121.07         25.30        46.00 o
   5  26   0       7259.67       6775.20       178.38 o
   6  26   0        181.72        208.76        46.47 o
   7  26   0       1300.25       1362.47        95.01 o
   8  26   0        399.63        211.74        52.28 o
   9  26   0        863.43        983.65       310.48 o
   1  27   0       5562.38       5831.14       150.11 o
   2  27   0        913.62       1372.70        93.85 o
   3  27   0        159.53        239.51        45.52 o
   4  27   0       4570.24       4657.20       229.99 o
   5  27   0        277.53        228.76        72.89 o
   6  27   0       4263.09       4204.39       304.59 o
   7  27   0       4063.39       3692.84       132.78 o
   8  27   0       1395.48       1197.67        92.47 o
   9  27   0       1704.60       1708.18       146.36 o
   0  28   0      16368.67      17538.36       384.63 o
   1  28   0       1266.37       1254.72        97.88 o
   2  28   0      19379.59      18529.91       327.93 o
   3  28   0        394.58        328.35        50.59 o
   4  28   0       7368.90       7118.04       298.98 o
   5  28   0        190.10        221.10        46.47 o
   6  28   0       4076.59       4308.12       139.42 o
   7  28   0        551.57        506.96        70.60 o
   8  28   0       1129.01        937.35       109.81 o
   9  28   0        305.03        456.60       235.73 o
   1  29   0       1209.14       1401.73        81.71 o
   2  29   0        196.12        231.47        41.48 o
   3  29   0        189.98        159.26        45.52 o
   4  29   0       3649.06       3553.27       206.99 o
   5  29   0         59.13         57.50        39.83 o
   6  29   0          8.09         -3.83        39.83 o
   7  29   0        179.18        194.74        83.85 o
   8  29   0        409.75        351.28        81.31 o
   9  29   0         83.76        160.99       114.99 o
   0  30   0        696.66        706.97       103.49 o
   1  30   0       6945.04       7530.50       185.22 o
   2  30   0        395.77        319.73        45.45 o
   3  30   0       6638.17       7029.47       223.50 o
   4  30   0        741.38        826.94        88.34 o
   5  30   0       2110.25       2183.37       103.87 o
   6  30   0         25.01         36.92        43.91 o
   7  30   0       2061.37       1815.38       103.87 o
   8  30   0         29.31        -40.25        65.05 o
   9  30   0        261.41         80.49       103.49 o
   1  31   0         94.20        136.22        37.04 o
   2  31   0       1384.55       1729.25       101.25 o
   3  31   0       1494.42       1584.33       143.74 o
   4  31   0        645.52        598.85        81.31 o
   5  31   0       1900.55       1799.94       101.66 o
   6  31   0       1941.60       1852.28       106.23 o
   7  31   0       1227.69       1031.40        96.74 o
   8  31   0       1050.86        839.45       113.84 o
   9  31   0        910.48        482.97       137.99 o
   0  32   0      12870.70      14730.55       482.97 o
   1  32   0        539.33        467.76        51.75 o
   2  32   0      10800.70      11704.06       345.23 o
   3  32   0        441.74        229.99        97.74 o
   4  32   0      16167.27      16344.96       381.91 o
   5  32   0        316.23        267.70        55.07 o
   6  32   0       6144.89       6341.97       182.92 o
   7  32   0        184.41        122.66        53.11 o
   8  32   0       1545.03       1218.64       149.49 o
   1  33   0         60.94        103.49        43.91 o
   2  33   0        191.06        190.99        48.40 o
   3  33   0       1045.51        889.18       105.71 o
   4  33   0        142.58        214.26        74.75 o
   5  33   0        680.84        548.01        59.83 o
   6  33   0        128.68         53.66        61.44 o
   7  33   0        683.57        669.89        81.71 o
   8  33   0        202.07        169.46        76.93 o
   0  34   0       2429.13       2633.33       195.49 o
   1  34   0       1269.82       1556.39        96.27 o
   2  34   0       1865.65       1690.86        99.59 o
   3  34   0       3385.58       3208.66       162.62 o
   4  34   0        517.88        416.85        81.31 o
   5  34   0       2043.62       1954.54        96.21 o
   6  34   0         88.69         60.81        52.28 o
   7  34   0          9.75         53.94        52.28 o
   8  34   0          0.82          5.75        73.18 o
   1  35   0        553.42        551.11        85.09 o
   2  35   0       1178.37       2341.32       220.61 o
   3  35   0       2656.57       2639.39       154.49 o
   4  35   0        431.80        536.26        89.44 o
   5  35   0       3704.47       3419.33       119.22 o
   6  35   0        417.39        180.77        51.26 o
   7  35   0       1664.25       1845.96       201.24 o
   8  35   0        391.85        321.98       126.49 o
   0  36   0      38585.37      39177.96      1011.93 o
   1  36   0        130.18        121.13        80.49 o
   2  36   0      28048.17      30240.43       589.47 o
   3  36   0        222.04        137.99        68.76 o
   4  36   0       9649.07       9401.17       367.98 o
   5  36   0        449.46        564.78        86.31 o
   6  36   0       6663.18       7233.62       180.77 o
   7  36   0        464.04        438.27        93.24 o
   8  36   0       1880.25       1678.89       206.99 o
   1  37   0          0.26         51.75        56.92 o
   2  37   0        421.33        628.41       195.49 o
   3  37   0        292.14        229.38        76.93 o
   4  37   0          2.14        -17.25        56.92 o
   5  37   0       1474.82       1203.06        88.42 o
   6  37   0          7.72         38.77        47.25 o
   7  37   0        358.09        254.10        70.60 o
   8  37   0          8.36         57.50       103.49 o
   0  38   0       1579.77       2081.36       195.49 o
   1  38   0        612.43        442.25        85.09 o
   2  38   0       1582.42       1589.58       149.49 o
   3  38   0         38.62         81.85        68.76 o
   4  38   0       1263.37       1171.71       125.84 o
   5  38   0          1.65         81.19        50.11 o
   6  38   0        302.53        236.14        58.79 o
   7  38   0        416.60        491.76       102.36 o
   1  39   0        155.98        187.37        68.76 o
   2  39   0          2.17        546.28        89.44 o
   3  39   0       1200.78       1115.43       172.49 o
   4  39   0          2.75        101.46       132.24 o
   5  39   0       2385.18       2050.98       114.39 o
   6  39   0         54.94         88.71        63.94 o
   7  39   0       1256.20       1159.01       117.16 o
   0  40   0      16416.18      17731.85       586.46 o
   1  40   0        138.93        108.23        68.76 o
   2  40   0      11063.24      12457.20       341.22 o
   3  40   0         69.72        252.98       114.99 o
   4  40   0       8824.85       8799.83       431.22 o
   5  40   0        140.64         67.92        51.26 o
   6  40   0       1844.15       1830.20       358.20 o
   7  40   0         99.70        141.99        93.24 o
   1  41   0         37.45         69.00        73.18 o
   2  41   0        672.60        789.89       229.99 o
   4  41   0         15.60         33.14        68.76 o
   5  41   0        883.32        646.41        80.19 o
   6  41   0        439.76        375.75        82.81 o
   7  41   0        463.98        381.60       109.55 o
   0  42   0       1579.20       2173.36       206.99 o
   1  42   0        481.89        459.13       120.74 o
   2  42   0        790.74        788.17       109.55 o
   4  42   0        176.32         11.50       103.49 o
   5  42   0        153.23        138.57        59.75 o
   6  42   0        252.81        221.77        75.06 o
   7  42   0        552.97        601.65       121.97 o
   1  43   0        140.60        111.97        76.93 o
   2  43   0         22.89        260.65        85.09 o
   4  43   0        531.80        390.97       137.99 o
   5  43   0        751.43        758.14       103.87 o
   6  43   0         39.87        116.48        70.60 o
   0  44   0      10775.58      11602.75       471.47 o
   1  44   0        127.04        151.13       109.24 o
   2  44   0       8119.46       8297.25       280.44 o
   4  44   0       3298.84       3323.28       275.98 o
   5  44   0          4.79         90.90        85.09 o
   6  44   0       1961.78       2031.45       316.23 o
   1  45   0        348.90        373.73        96.56 o
   2  45   0        331.66        519.53       105.71 o
   5  45   0        579.88        546.20       109.55 o
   6  45   0        866.73        644.48       130.10 o
   0  46   0       1082.10       1207.42       195.49 o
   1  46   0       3064.22       3435.46       187.02 o
   2  46   0       1062.18       1441.55       153.85 o
   5  46   0       1944.74       1565.41       436.97 o
   1  47   0          1.09         74.75        86.24 o
   2  47   0         57.97        130.87        85.09 o
   5  47   0        239.08        195.49       126.49 o
   0  48   0       1828.75       1529.40       241.48 o
   1  48   0        665.95        778.59       125.84 o
   2  48   0       1390.13       1514.61       162.02 o
   5  48   0        170.36         57.50       126.49 o
   1  49   0         97.50        527.72       113.84 o
   2  49   0        724.23        839.45       183.99 o
   0  50   0        544.24        643.96       172.49 o
   1  50   0       7288.30       8871.01       312.97 o
   2  50   0        582.35        551.96       172.49 o
   1  51   0        666.84        565.67       137.99 o
   2  51   0         51.21        126.49       137.99 o
   0  52   0       2332.83       2115.86       275.98 o
   1  52   0       1244.61       1337.27       201.24 o
   2  52   0       2927.88       2633.33       264.48 o
  -9   1   1         27.63         64.50        48.40 o
  -8   1   1       2743.49       2893.93        99.09 o
  -7   1   1         55.60         81.54        25.50 o
  -6   1   1       5627.74       5448.82        79.64 o
  -5   1   1        402.54        246.73        19.03 o
  -4   1   1       7932.83       7638.00        93.73 o
  -3   1   1         58.33         34.50        13.28 o
  -2   1   1        354.22        368.26        24.33 o
  -1   1   1        190.48        154.24        46.00 o
   0   1   1        237.98        241.48        11.50 o
   1   1   1        881.78       1015.07        33.26 o
   2   1   1      16165.27      16156.45       413.97 o
   3   1   1        517.51        392.78        63.25 o
   4   1   1      10866.40      10834.70       310.48 o
   5   1   1        242.87        273.60        24.45 o
   6   1   1       8001.81       8029.85        94.83 o
   7   1   1         57.60         84.73        23.92 o
   8   1   1       3082.93       3369.34       124.19 o
   9   1   1         33.00         83.37        46.00 o
  10   1   1        617.13        702.03       112.97 o
  -9   2   1       1913.23       1924.72       108.31 o
  -8   2   1        463.40        524.31        48.15 o
  -7   2   1       9793.62      10768.51       151.67 o
  -6   2   1        549.01        663.95        36.71 o
  -5   2   1      13715.85      12708.12       142.49 o
  -4   2   1         26.49         38.92        12.81 o
  -3   2   1      22466.16      21847.14       338.46 o
  -2   2   1          9.93         23.00        16.26 o
  -1   2   1      91790.89      90901.61      2092.86 o
   1   2   1      26347.80      28619.08       479.53 o
   2   2   1        162.73        149.49        28.75 o
   3   2   1      50549.48      49873.04       870.04 o
   4   2   1        964.15        879.33        48.40 o
   5   2   1      27353.20      27784.70       260.03 o
   6   2   1       1141.15       1252.77        46.66 o
   7   2   1       4067.76       4519.47        93.77 o
   8   2   1       1274.68       1598.84        73.93 o
   9   2   1       1694.65       2013.94       111.66 o
  10   2   1        704.65        850.94       172.49 o
  -9   3   1        580.66        414.29        81.31 o
  -8   3   1       3374.60       3848.28       105.04 o
  -7   3   1       2431.95       2580.99        65.07 o
  -6   3   1       4788.85       5059.55        82.38 o
  -5   3   1        962.52        969.17        40.26 o
  -4   3   1       3768.71       3793.55        81.50 o
  -3   3   1        518.35        528.97        57.50 o
  -2   3   1       2648.07       2690.83       103.49 o
  -1   3   1         20.35         34.50        11.50 o
   1   3   1       1408.63       1422.98        63.25 o
   2   3   1       6687.58       6915.53       327.73 o
   3   3   1       5492.19       5611.64       206.99 o
   4   3   1       8852.66       9098.30       164.24 o
   5   3   1       6903.18       7253.73       104.05 o
   6   3   1       6952.34       7387.69       104.82 o
   7   3   1       1418.95       1314.82        56.84 o
   8   3   1       3003.18       3352.60        87.55 o
   9   3   1       2023.42       2274.90       117.84 o
  10   3   1        822.72        977.44       183.99 o
  -9   4   1         77.03         35.26        60.58 o
  -8   4   1       1058.89        946.91        60.08 o
  -7   4   1         70.01         85.51        23.31 o
  -6   4   1       1431.64       1593.12        58.65 o
  -5   4   1         59.70         33.22        16.99 o
  -4   4   1       6040.53       5799.49       105.78 o
  -3   4   1        762.12        735.95        69.00 o
  -2   4   1      13012.37      13546.12       356.48 o
  -1   4   1         11.33         46.00        11.50 o
   0   4   1        431.82        482.97        23.00 o
   1   4   1        114.06         48.30        19.14 o
   2   4   1      35598.29      35483.34       609.68 o
   3   4   1         95.68        160.99        46.00 o
   4   4   1       3786.97       3932.56        94.13 o
   5   4   1        344.34        405.39        35.94 o
   6   4   1       4784.90       4748.15        81.17 o
   7   4   1        259.79        285.15        37.71 o
   8   4   1        138.70        285.10        38.23 o
   9   4   1        207.33        201.12        47.19 o
  10   4   1        187.19        287.48       126.49 o
  -9   5   1          3.59         46.00        56.92 o
  -8   5   1       1199.08       1358.84        66.28 o
  -7   5   1        183.13        211.73        37.56 o
  -6   5   1       4048.25       3740.35        69.88 o
  -5   5   1         29.08         66.32        18.86 o
  -4   5   1        690.03        679.25        56.73 o
  -3   5   1         78.33         46.00        34.50 o
  -2   5   1        563.44        574.96        46.00 o
  -1   5   1         30.10         34.50        11.50 o
   0   5   1          1.07          0.00        11.50 o
   1   5   1         46.10         30.66        11.50 o
   2   5   1        303.53        295.35        69.00 o
   3   5   1        148.57        126.49        27.60 o
   4   5   1       9449.71       9155.01       164.24 o
   5   5   1        307.67        438.42        41.25 o
   6   5   1       1840.31       1685.61        55.28 o
   7   5   1          2.87          4.41        22.99 o
   8   5   1       2270.81       2499.77       115.51 o
   9   5   1         18.25         60.37        46.00 o
  10   5   1       2776.14       3380.78       264.48 o
  -9   6   1       1703.83       1800.70       144.40 o
  -8   6   1        389.39        411.55        57.25 o
  -7   6   1       9979.50       9762.82       142.97 o
  -6   6   1        235.46        177.26        26.33 o
  -5   6   1      26063.59      26065.18       345.34 o
  -4   6   1        105.16         65.16        19.92 o
  -3   6   1      55959.18      52333.11      1276.42 o
  -2   6   1         16.97         23.00        23.00 o
  -1   6   1      67370.72      72882.27      1655.89 o
   0   6   1         97.89         46.00        23.00 o
   1   6   1     112129.75     114600.72      3449.78 o
   2   6   1         43.87         46.00        16.26 o
   3   6   1      45471.82      44948.98      1109.68 o
   4   6   1        408.32        319.28        33.20 o
   5   6   1      22573.14      21489.85       248.56 o
   6   6   1        629.38        646.28        38.94 o
   7   6   1       3343.96       3409.16        76.16 o
   8   6   1       1048.72        979.19        80.57 o
   9   6   1          4.36         37.43        39.58 o
  10   6   1        874.95       1172.92       195.49 o
  -9   7   1       1411.88       1697.73        92.83 o
  -8   7   1       1884.67       1989.77        78.69 o
  -7   7   1       1265.38       1508.29        56.69 o
  -6   7   1       2446.07       2341.64        67.42 o
  -5   7   1       2752.65       2995.16        96.27 o
  -4   7   1       1904.81       1866.69       142.75 o
  -3   7   1       3992.98       4001.74       172.49 o
  -2   7   1        161.50        206.99        34.50 o
  -1   7   1         92.83        103.49        23.00 o
   0   7   1        569.32        551.96        34.50 o
   1   7   1       5629.75       6014.11       195.49 o
   2   7   1       4337.61       4464.67       121.97 o
   3   7   1       1211.09       1196.03        65.05 o
   4   7   1       3286.92       3252.03        87.41 o
   5   7   1       1426.85       1511.22        48.94 o
   6   7   1       5233.97       5065.75        92.24 o
   7   7   1       3709.01       3804.11        86.64 o
   8   7   1       5251.52       5378.48       121.14 o
   9   7   1        281.91        233.70        45.94 o
  10   7   1       1272.88       1299.42       183.99 o
  -9   8   1        377.86        400.27        49.97 o
  -8   8   1        686.26       1004.65        62.37 o
  -7   8   1        304.43        337.70        37.81 o
  -6   8   1       3593.34       3714.06        93.16 o
  -5   8   1        348.41        334.63        32.12 o
  -4   8   1      14707.75      13481.84       217.75 o
  -3   8   1        289.45        195.49        46.00 o
  -2   8   1       5822.31       5797.08       138.23 o
  -1   8   1        318.41        321.98        34.50 o
   1   8   1        485.14        540.46        57.50 o
   2   8   1      31203.38      31740.80       565.07 o
   3   8   1        537.83        583.50        48.79 o
   4   8   1       5717.14       5639.73       119.97 o
   5   8   1        792.06        759.68        44.57 o
   6   8   1       2846.76       3055.70        72.46 o
   7   8   1        902.89       1024.36        57.43 o
   8   8   1       2374.00       2830.39       145.05 o
   9   8   1        180.17        229.99        46.28 o
  10   8   1         16.23        218.49       126.49 o
  -9   9   1        494.74        487.46        71.74 o
  -8   9   1       1249.68       1480.36        70.02 o
  -7   9   1       1682.67       1617.52        72.86 o
  -6   9   1       1499.10       1743.56        59.26 o
  -5   9   1       1257.22       1145.89        79.67 o
  -4   9   1       3054.87       3237.02        81.33 o
  -3   9   1        246.74        287.48        46.00 o
  -2   9   1         26.79         80.49        34.50 o
  -1   9   1         12.66          0.00        11.50 o
   0   9   1        484.26        114.99        23.00 o
   1   9   1        179.74        172.49        46.00 o
   2   9   1      12079.09      12006.55       252.07 o
   3   9   1       4296.26       4519.21       133.98 o
   4   9   1       2300.43       2309.32        65.93 o
   5   9   1       5808.44       5593.09        91.93 o
   6   9   1       3217.60       3448.59        94.28 o
   7   9   1        875.82        861.88        70.20 o
   8   9   1       1455.99       1499.10       102.76 o
   9   9   1        416.42        392.58        58.32 o
  10   9   1        269.19        241.48       126.49 o
 -10  10   1        211.20        298.98       149.49 o
  -9  10   1        233.28        301.12        63.07 o
  -8  10   1        500.25        435.70        45.94 o
  -7  10   1        623.27        624.97        51.75 o
  -6  10   1        350.95        301.73        30.33 o
  -5  10   1      14349.03      13395.49       198.81 o
  -4  10   1        110.43         73.18        21.55 o
  -3  10   1      30033.35      27634.17       466.38 o
  -2  10   1         94.44        160.99        34.50 o
  -1  10   1      39693.11      44214.64      1046.43 o
   1  10   1      53588.52      57208.79      1368.41 o
   2  10   1         24.03         39.10        19.14 o
   3  10   1      16225.69      15673.62       325.25 o
   4  10   1        561.43        451.86        41.72 o
   5  10   1        270.88        206.74        34.47 o
   6  10   1        984.93       1007.92        67.44 o
   7  10   1       1094.24       1177.35        82.35 o
   8  10   1        372.37        369.71        44.78 o
   9  10   1          2.00         69.79        44.33 o
  10  10   1         87.59        186.86        80.10 o
 -10  11   1        465.60        379.48       137.99 o
  -9  11   1       1049.61       1141.19        81.26 o
  -8  11   1       1873.24       1782.63        82.62 o
  -7  11   1       3230.58       3099.51       109.66 o
  -6  11   1       5319.71       4922.24       184.18 o
  -5  11   1       2051.37       1821.87        93.33 o
  -4  11   1       4188.88       4139.66       100.83 o
  -3  11   1       6295.36       6238.88       126.77 o
  -2  11   1         19.66         11.50        23.00 o
  -1  11   1         69.35        114.99        34.50 o
   0  11   1        118.49         46.00        23.00 o
   1  11   1       4198.97       4496.21       183.99 o
   2  11   1       7012.45       7405.52       252.98 o
   3  11   1       2142.96       2164.06        89.44 o
   4  11   1      11257.11      11557.67       209.59 o
   5  11   1       8099.26       7708.96       137.97 o
   6  11   1       3970.68       3999.71       115.60 o
   7  11   1       2374.69       2452.54        87.97 o
   8  11   1       1089.68       1079.66        71.70 o
   9  11   1       1476.37       1714.06        93.34 o
  10  11   1        802.74        706.79       101.40 o
 -10  12   1        453.73        370.49        93.24 o
  -9  12   1        332.85        292.32        50.50 o
  -8  12   1       2724.73       2760.20       112.47 o
  -7  12   1        607.42        520.16        57.27 o
  -6  12   1       7357.48       6943.84       150.39 o
  -5  12   1        400.88        482.11        57.12 o
  -4  12   1      31018.37      29206.52       406.78 o
  -3  12   1        688.06        578.18        39.83 o
  -2  12   1      40487.25      41822.79      1023.43 o
  -1  12   1        176.99        183.99        46.00 o
   1  12   1       1618.39       1529.40       103.49 o
   2  12   1      42707.96      44755.10      1103.93 o
   3  12   1        543.82        465.14        39.83 o
   4  12   1      15870.27      15682.78       265.26 o
   5  12   1       1074.02       1027.94        47.19 o
   6  12   1       6591.89       6322.65       131.12 o
   7  12   1        783.37        673.58        54.39 o
   8  12   1       1084.17        817.55        92.41 o
   9  12   1        830.71        765.17        70.31 o
  10  12   1        520.72        529.99        97.57 o
 -10  13   1        148.98        208.14        80.10 o
  -9  13   1        740.74        715.18        65.18 o
  -8  13   1        370.74        394.09        57.27 o
  -7  13   1       1008.39       1074.64        75.06 o
  -6  13   1         55.02        118.83        33.20 o
  -5  13   1        452.94        424.51        41.72 o
  -4  13   1        144.75        110.06        28.31 o
  -3  13   1       9408.96       8989.38       155.97 o
  -2  13   1       1325.43       1387.52        60.58 o
  -1  13   1         94.29        126.49        34.50 o
   0  13   1       1546.24       1517.90        91.99 o
   1  13   1      10562.75      10291.83       333.48 o
   2  13   1       1060.37       1080.93        91.99 o
   3  13   1        116.51         74.75        23.67 o
   4  13   1        677.33        653.11        48.40 o
   5  13   1       2732.25       2485.38        71.70 o
   6  13   1        657.17        678.63        50.11 o
   7  13   1       2161.91       2313.59       131.12 o
   8  13   1        335.52        458.95        56.62 o
   9  13   1        878.92       1058.76        80.19 o
  10  13   1        289.44        367.98       126.49 o
 -10  14   1         13.41         30.66        71.84 o
  -9  14   1         52.13        188.38        48.62 o
  -8  14   1          4.31         12.07        41.72 o
  -7  14   1         16.84         88.40        37.20 o
  -6  14   1        123.23        111.26        31.86 o
  -5  14   1       1315.42       1301.23        58.32 o
  -4  14   1        328.64        296.27        31.23 o
  -3  14   1       2009.33       1745.39        69.88 o
  -2  14   1       1511.16       1701.89        68.76 o
  -1  14   1      20994.81      24401.42       632.46 o
   0  14   1       1244.06       1345.41        91.99 o
   1  14   1       6585.84       5738.13       229.99 o
   2  14   1        398.26        436.97        80.49 o
   3  14   1        420.93        528.44        52.39 o
   4  14   1        213.15        222.15        37.57 o
   5  14   1          5.73        170.89        29.88 o
   6  14   1         14.22         53.66        25.40 o
   7  14   1        249.48        325.32        41.49 o
   8  14   1         33.76         48.30        41.72 o
   9  14   1         17.84          2.78        44.33 o
  10  14   1        126.52        149.49       103.49 o
 -10  15   1        288.80        401.28        91.15 o
  -9  15   1       2457.57       2377.03       100.00 o
  -8  15   1        912.53       1062.58        81.11 o
  -7  15   1       2628.25       2234.22       224.17 o
  -6  15   1        732.49        741.26        59.75 o
  -5  15   1       5106.53       4830.68       117.84 o
  -4  15   1       3025.11       2943.26        83.91 o
  -3  15   1       1568.91       1704.96        61.74 o
  -2  15   1       7838.74       7744.75       275.98 o
  -1  15   1          1.50        -11.50        23.00 o
   0  15   1      11514.34      12637.68       367.98 o
   1  15   1       2771.88       2598.83       149.49 o
   2  15   1        902.32       1092.43       103.49 o
   3  15   1       8974.38       8781.06       229.99 o
   4  15   1       1175.56       1127.73        51.26 o
   5  15   1       8424.79       8124.32       128.59 o
   6  15   1       2171.33       2211.91       109.06 o
   7  15   1       7262.25       7004.53       143.74 o
   8  15   1        591.40        620.16        60.17 o
   9  15   1       1473.53       1268.03        84.42 o
  10  15   1        163.97        218.49       103.49 o
 -10  16   1        478.84        480.93        93.57 o
  -9  16   1        537.51        395.68        57.06 o
  -8  16   1       3337.27       3202.77       120.67 o
  -7  16   1        419.55        266.36        45.52 o
  -6  16   1      16330.03      15328.10       256.65 o
  -5  16   1        458.02        462.38        94.30 o
  -4  16   1      13551.80      12868.68       210.17 o
  -3  16   1        177.66        176.63        42.39 o
  -2  16   1     110156.98     111266.76      1681.35 o
  -1  16   1        981.95        850.94        80.49 o
   0  16   1     106911.58     116700.65      2196.36 o
   1  16   1         75.59         34.50        46.00 o
   2  16   1      23983.15      24539.41       689.96 o
   3  16   1        651.68        688.86        63.54 o
   4  16   1      41727.90      38714.63       472.82 o
   5  16   1        715.92        663.38        50.95 o
   6  16   1       6418.47       6107.29       126.30 o
   7  16   1       1292.21       1258.23        70.31 o
   8  16   1       1356.35       1318.55        81.50 o
   9  16   1        560.14        375.48        76.93 o
  10  16   1        225.57        160.99       103.49 o
 -10  17   1          0.29         27.06        65.94 o
  -9  17   1       1225.11       1079.68        92.47 o
  -8  17   1          2.24         36.22        41.72 o
  -7  17   1       2052.34       1780.87       143.29 o
  -6  17   1        320.56        435.99        50.59 o
  -5  17   1       2318.78       1988.61        97.75 o
  -4  17   1        326.40        292.94        31.23 o
  -3  17   1        163.24         91.99        26.56 o
  -2  17   1          1.16        114.99        46.00 o
  -1  17   1         72.61         80.49        34.50 o
   0  17   1        522.17        541.86       103.49 o
   1  17   1         14.16          0.00        34.50 o
   2  17   1          0.13         34.50        46.00 o
   3  17   1       4634.81       4726.19       229.99 o
   4  17   1        674.26        639.22        52.28 o
   5  17   1       2623.16       2485.08       105.67 o
   6  17   1        172.49        127.47        34.86 o
   7  17   1       2528.73       2280.45        86.24 o
   8  17   1         74.50         92.85        40.80 o
   9  17   1        940.57        943.08       105.71 o
  10  17   1         52.30        126.49       103.49 o
 -10  18   1          1.82         58.77        71.84 o
  -9  18   1        169.34        278.21        63.34 o
  -8  18   1         34.82         17.82        41.72 o
  -7  18   1         12.55        178.95        47.26 o
  -6  18   1        494.02        562.38        55.07 o
  -5  18   1        191.02        353.94        43.91 o
  -4  18   1        999.26        926.77        48.62 o
  -3  18   1        894.79       1095.52        55.07 o
  -2  18   1       1431.64       1310.92       103.49 o
  -1  18   1      23836.55      25079.87       678.46 o
   0  18   1       1191.75       1150.04       114.99 o
   1  18   1          1.15         46.00        91.99 o
   2  18   1       1259.72       1356.91       126.49 o
   3  18   1        474.77        620.96       103.49 o
   4  18   1        799.12        751.09        56.62 o
   5  18   1        101.38        276.47        31.70 o
   6  18   1         19.47         26.38        26.92 o
   7  18   1        554.03        669.44        57.50 o
   8  18   1          4.95         19.90        37.04 o
   9  18   1         49.96        171.14       137.99 o
  10  18   1         13.22        -23.00        91.99 o
 -10  19   1        351.19        293.90        85.09 o
  -9  19   1       2261.60       2258.94       125.88 o
  -8  19   1       1258.33       1130.81        99.37 o
  -7  19   1       4878.89       4848.93       136.80 o
  -6  19   1        270.60        192.14        39.83 o
  -5  19   1       3587.09       3468.36       101.66 o
  -4  19   1         26.34         73.84        24.11 o
  -3  19   1        197.54        211.63        34.14 o
  -2  19   1          5.15         69.00        46.00 o
  -1  19   1        381.47        367.98        69.00 o
   1  19   1        206.91         44.35        51.75 o
   2  19   1        121.05        149.49        57.50 o
   3  19   1      10030.27       9820.36       379.48 o
   4  19   1        465.75        463.76        46.74 o
   5  19   1       9365.85       8758.99       141.17 o
   6  19   1       2432.87       2294.25       102.86 o
   7  19   1       6115.75       5839.66       220.18 o
   8  19   1        474.79        360.35        53.02 o
   9  19   1       4464.56       4576.70       264.48 o
  10  19   1         42.57        -11.50        91.99 o
 -10  20   1        789.58        891.96       160.99 o
  -9  20   1        409.13        462.24        68.40 o
  -8  20   1       7257.78       6800.45       174.75 o
  -7  20   1        754.04        708.46        85.67 o
  -6  20   1      13315.64      13259.13       260.08 o
  -5  20   1        308.28        305.37        43.91 o
  -4  20   1      24848.33      23241.75       323.66 o
  -3  20   1         48.84         25.30        23.67 o
  -2  20   1      32346.74      31599.95       850.94 o
  -1  20   1         29.10        -11.50        34.50 o
   0  20   1      46025.19      47315.24      1121.18 o
   1  20   1          2.96          6.57        27.60 o
   2  20   1      42964.15      40258.89      1069.43 o
   3  20   1        627.64        563.46       103.49 o
   4  20   1      30110.15      28416.96       535.20 o
   5  20   1       1114.16       1027.39        55.59 o
   6  20   1      15544.73      14985.46       228.51 o
   7  20   1        971.71        868.96        64.55 o
   8  20   1       1149.65       1204.56        92.95 o
   9  20   1       1389.05        988.94       149.49 o
  10  20   1         69.49         34.50        91.99 o
 -10  21   1         93.05        114.99       103.49 o
  -9  21   1        606.45        473.04        85.09 o
  -8  21   1         79.61        121.99        48.40 o
  -7  21   1       1887.19       1706.43        90.57 o
  -6  21   1         16.28         42.16        33.20 o
  -5  21   1       2658.97       2424.11        88.36 o
  -4  21   1        237.42        248.13        32.74 o
  -3  21   1        258.37        285.23        75.36 o
  -2  21   1          8.36        103.49        57.50 o
  -1  21   1         19.61         46.00        46.00 o
   0  21   1        229.78        279.99        86.24 o
   1  21   1        792.54        701.45       114.99 o
   2  21   1         41.56         80.49        57.50 o
   3  21   1       5913.13       5945.11       287.48 o
   4  21   1         11.10          9.20        69.00 o
   5  21   1       3513.61       3411.66       106.23 o
   6  21   1        284.54        236.91        38.55 o
   7  21   1       1669.95       1542.75       127.27 o
   8  21   1        275.99        251.63        50.59 o
   9  21   1       1657.49       1126.93       149.49 o
  10  21   1        139.47         57.50       103.49 o
 -10  22   1         24.88         69.00        91.99 o
  -9  22   1         22.25         11.50        69.00 o
  -8  22   1         52.69        144.73        58.04 o
  -7  22   1          3.24         39.53        50.31 o
  -6  22   1        162.71        232.28        69.93 o
  -5  22   1       1447.23       1459.41        78.37 o
  -4  22   1        653.19        628.40        41.36 o
  -3  22   1         82.48         57.50        57.50 o
  -2  22   1       1382.14       1230.20        76.93 o
  -1  22   1        322.96        206.99        57.50 o
   0  22   1       2002.16       1883.23        96.56 o
   1  22   1        872.59       1034.93       114.99 o
   2  22   1       1201.71       1153.95       155.24 o
   3  22   1       4651.46       4392.71       241.48 o
   4  22   1        363.01        374.65        80.49 o
   5  22   1         13.22         49.83        33.20 o
   6  22   1        271.29        276.82        41.48 o
   7  22   1        514.38        393.76        63.07 o
   8  22   1         64.10         60.17        45.52 o
   9  22   1        502.79        379.48       114.99 o
 -10  23   1          0.01          0.00        91.99 o
  -9  23   1        520.28        467.59        88.34 o
  -8  23   1          0.29          3.83        39.83 o
  -7  23   1        909.15        616.25        61.74 o
  -6  23   1         10.14        -11.50        35.03 o
  -5  23   1       3532.80       3490.45       131.35 o
  -4  23   1        184.98        198.23        35.70 o
  -3  23   1        666.80        459.97        91.99 o
  -2  23   1         41.76         69.00        33.20 o
  -1  23   1          1.81          0.00        46.00 o
   1  23   1       2222.66       2133.38       109.24 o
   2  23   1        700.55        747.45       126.49 o
   3  23   1       5716.00       5048.17       264.48 o
   4  23   1         42.02         59.59        44.17 o
   5  23   1        749.14        731.72        60.92 o
   6  23   1          3.64         12.50        29.91 o
   7  23   1       1367.67       1318.10        93.17 o
   8  23   1         13.05         -4.24        43.91 o
   9  23   1       1189.40       1299.42       172.49 o
 -10  24   1         83.58         91.99        91.99 o
  -9  24   1        437.97        498.62        93.24 o
  -8  24   1        533.58        461.36        81.64 o
  -7  24   1        572.65        529.01        70.48 o
  -6  24   1       9823.46       9594.57       201.31 o
  -5  24   1        414.99        551.96        57.27 o
  -4  24   1      27317.29      27365.89       414.64 o
  -3  24   1         53.18        126.49        69.00 o
  -2  24   1      35099.89      34167.46       500.57 o
  -1  24   1        135.68        123.79        35.03 o
   0  24   1      37360.73      37302.05       553.32 o
   1  24   1         27.25         69.00        40.66 o
   2  24   1      40756.95      38514.54       702.38 o
   3  24   1        741.13        735.95       126.49 o
   4  24   1      13171.79      12660.25       309.19 o
   5  24   1        931.30        977.88       141.05 o
   6  24   1        386.11        305.68        40.80 o
   7  24   1        876.38        822.90        77.41 o
   8  24   1        191.10         98.49        48.40 o
   9  24   1        480.81        379.48       114.99 o
  -9  25   1       1209.66       1289.81       125.84 o
  -8  25   1       1485.01       1523.55       107.09 o
  -7  25   1       1816.43       1851.19       154.54 o
  -6  25   1       1783.40       1611.49        83.91 o
  -5  25   1       5818.72       5475.02       143.74 o
  -4  25   1        647.22        665.96        76.93 o
  -3  25   1        715.50        804.95       126.49 o
  -2  25   1        679.82        739.11        68.40 o
   0  25   1        375.32        531.23        45.45 o
   1  25   1       1343.51       2318.77       118.30 o
   2  25   1        258.93        354.65        50.59 o
   3  25   1      10474.94       9676.89       261.93 o
   4  25   1       5126.90       5061.97       179.59 o
   5  25   1       3433.88       3308.92       112.86 o
   6  25   1       3914.48       3694.94       107.72 o
   7  25   1       3348.15       3182.80       121.60 o
   8  25   1        462.86        479.84        68.40 o
   9  25   1       1366.12       1253.42       172.49 o
  -9  26   1       1236.81       1002.05       112.97 o
  -8  26   1        634.78        533.63        68.40 o
  -7  26   1       2075.39       1911.10        95.01 o
  -6  26   1        488.58        421.15        57.27 o
  -5  26   1       3821.98       3902.84       207.07 o
  -4  26   1       1111.82       1225.04       189.74 o
  -3  26   1      15597.30      14775.12       343.79 o
  -2  26   1       1474.45       1336.46        87.33 o
  -1  26   1      20573.43      19172.43       324.40 o
   0  26   1       1680.37       1705.65        81.71 o
   1  26   1      24289.94      24154.20       384.68 o
   2  26   1       1487.56       1324.08        81.71 o
   3  26   1       5614.97       5374.98       151.88 o
   4  26   1        865.31        919.94       126.49 o
   5  26   1       5958.00       5568.30       150.39 o
   6  26   1       1257.21       1492.08       170.09 o
   7  26   1       2578.32       2431.71       112.86 o
   8  26   1        581.24        501.15        68.40 o
   9  26   1        199.78        114.99       103.49 o
  -9  27   1        852.24        811.16       241.48 o
  -8  27   1        725.49        667.78        75.06 o
  -7  27   1       4040.72       4139.12       137.10 o
  -6  27   1         22.07         12.22        37.20 o
  -5  27   1       3931.77       3926.55       126.14 o
  -4  27   1        120.23        114.99        69.00 o
  -3  27   1        154.38        228.14        69.00 o
  -2  27   1        766.37        715.48        70.60 o
  -1  27   1         80.81        122.85        33.77 o
   0  27   1       2714.45       3641.06       116.81 o
   1  27   1       1056.49       1130.15        75.06 o
   2  27   1        430.33        437.69        50.11 o
   3  27   1       8890.19       8285.96       307.45 o
   4  27   1        129.34        126.49        69.00 o
   5  27   1       6758.50       6544.31       165.71 o
   6  27   1       1796.29       1888.31        99.59 o
   7  27   1       1144.54       1130.30        90.57 o
   8  27   1        266.58        244.91        59.01 o
   9  27   1        489.28        579.84       101.40 o
  -9  28   1         31.41         39.61        71.84 o
  -8  28   1         75.51        208.63        56.62 o
  -7  28   1          2.11         27.24        43.91 o
  -6  28   1        281.59        288.58        50.59 o
  -5  28   1        264.35        172.49        43.91 o
  -4  28   1       8159.59       7647.00       310.48 o
  -3  28   1        593.45        582.25        85.74 o
  -2  28   1      15509.22      14934.59       359.79 o
  -1  28   1       1196.89       1190.93        72.86 o
   0  28   1      16924.87      17419.40       306.20 o
   1  28   1        442.15        404.67        70.99 o
   2  28   1       6166.60       5810.38       137.48 o
   3  28   1        322.75        166.07        52.69 o
   4  28   1         64.83        218.49        80.49 o
   5  28   1         12.90         46.00        39.83 o
   6  28   1        369.95        384.35        59.75 o
   7  28   1         35.23         58.54        43.10 o
   8  28   1         56.38         34.50        65.05 o
   9  28   1         78.63         76.26        76.93 o
  -9  29   1        611.50        609.46       149.49 o
  -8  29   1       1258.23       1206.90       160.99 o
  -7  29   1        553.54        559.99        68.40 o
  -6  29   1        132.39        122.66        46.47 o
  -5  29   1         44.13        106.37        41.72 o
  -4  29   1       1340.05       1400.74       101.40 o
  -3  29   1       1122.97        976.32       122.23 o
  -2  29   1       1614.77       1620.90        90.57 o
   0  29   1       4348.28       4632.63       138.53 o
   1  29   1        145.43        804.95       126.49 o
   2  29   1       1020.89       1081.68        77.79 o
   3  29   1        550.39        553.36        76.93 o
   4  29   1        479.72        489.50        68.76 o
   5  29   1       1312.55       1298.11        89.75 o
   6  29   1       3967.01       3912.19       137.10 o
   7  29   1       1238.90        978.79        87.81 o
   8  29   1       1679.29       1485.63       130.10 o
   9  29   1        363.43        287.48       126.49 o
  -9  30   1        814.34        620.96       149.49 o
  -8  30   1        552.19        426.04        85.09 o
  -7  30   1       5137.36       4587.99       150.39 o
  -6  30   1        491.30        455.63        63.94 o
  -5  30   1      10269.22       9943.33       216.61 o
  -4  30   1        608.14        535.48        80.10 o
  -3  30   1      12117.88      11914.22       442.03 o
  -2  30   1        709.22        763.81        75.06 o
  -1  30   1      21424.67      23302.53       480.93 o
   0  30   1        586.42        547.64        51.26 o
   1  30   1      16219.56      17586.64       283.82 o
   2  30   1        630.62        606.68        60.61 o
   3  30   1      17588.41      16580.45      1109.68 o
   4  30   1        940.49        978.49       101.40 o
   5  30   1       8494.71       8228.88       229.30 o
   6  30   1       1110.88       1156.27        92.95 o
   7  30   1       1440.40       1293.10        97.22 o
   8  30   1        463.67        502.86        88.34 o
   9  30   1        172.20        149.49       103.49 o
  -9  31   1        804.97        850.94       160.99 o
  -8  31   1         29.36         77.79        68.76 o
  -7  31   1        456.16        439.59        66.39 o
  -6  31   1        105.92         87.29        50.59 o
  -5  31   1          3.26         -6.47        37.20 o
  -4  31   1         28.48         27.48        39.82 o
  -3  31   1       1621.03       1809.28       121.16 o
  -2  31   1        114.26        198.62        50.59 o
  -1  31   1        189.21        314.84        82.34 o
   0  31   1        167.93        411.62        47.98 o
   1  31   1       1816.81       1940.74       122.82 o
   2  31   1        151.70        223.90        41.48 o
   3  31   1          2.56          5.31        52.39 o
   4  31   1        215.29        252.45        86.24 o
   5  31   1       2512.17       2727.85       225.56 o
   6  31   1        163.15        147.40        50.59 o
   7  31   1       1616.83       1573.78       105.81 o
   8  31   1        311.47        341.06        80.10 o
  -9  32   1         50.00         80.49       114.99 o
  -8  32   1        298.90        238.61        86.24 o
  -7  32   1         29.90         42.86        50.59 o
  -6  32   1       1955.86       2105.60       168.34 o
  -5  32   1        365.67        296.30        55.07 o
  -4  32   1       2954.91       2840.64       122.05 o
  -3  32   1        304.51        149.49       103.49 o
  -2  32   1       6782.95       6784.55       185.66 o
  -1  32   1        543.30        725.18        89.44 o
   0  32   1       7715.50       8314.66       170.59 o
   1  32   1        729.27        743.20        62.47 o
   2  32   1       4001.44       4269.10       289.34 o
   3  32   1        760.16        726.10        97.57 o
   4  32   1       2753.40       2503.06       142.12 o
   5  32   1         13.33          4.62        34.90 o
   6  32   1        549.43        475.22       136.40 o
   7  32   1         83.38         60.63        50.59 o
   8  32   1          4.69         -9.97        60.58 o
  -8  33   1       1783.15       1816.62       148.95 o
  -7  33   1        782.16        639.05        79.67 o
  -6  33   1       4231.93       3791.13       153.64 o
  -5  33   1        945.31        929.09       143.10 o
  -4  33   1       3431.10       3493.48       138.77 o
  -3  33   1        360.08        586.46       126.49 o
  -2  33   1         91.33        130.32        53.11 o
   0  33   1        517.34        457.83        54.39 o
   2  33   1       7297.04       6967.77       181.13 o
   3  33   1       1018.01       1104.35       310.48 o
   4  33   1       5391.20       5496.68       211.41 o
   5  33   1       1339.66       1355.59        91.25 o
   6  33   1       2744.72       2399.68       121.60 o
   7  33   1       1047.99       1082.38        95.01 o
   8  33   1       2129.97       2179.09       160.99 o
  -8  34   1        525.97        254.03       114.99 o
  -7  34   1       2682.78       2542.44       146.62 o
  -6  34   1       1115.26       1261.18       101.66 o
  -5  34   1      11790.81      11298.97       218.37 o
  -4  34   1        680.05        452.80       107.39 o
  -3  34   1      26994.06      26425.29       770.45 o
  -2  34   1        199.84        132.24        65.05 o
  -1  34   1      31932.11      31420.76       597.60 o
   0  34   1        229.02        279.49        47.59 o
   1  34   1      30930.97      31252.24       484.56 o
   2  34   1       1004.13       1103.17       102.82 o
   3  34   1      15592.57      16011.58       390.04 o
   4  34   1       1409.96       1432.79       130.10 o
   5  34   1       4407.92       4284.71       135.02 o
   6  34   1        663.22        595.25        87.19 o
   7  34   1       1433.66       1670.17       150.26 o
   8  34   1        528.71        469.17        93.24 o
  -8  35   1        313.07        229.99        85.09 o
  -7  35   1          2.87         42.61        68.76 o
  -6  35   1        516.81        673.49        96.40 o
  -5  35   1          0.46         40.63        42.84 o
  -4  35   1        383.44        176.32        71.84 o
  -3  35   1        227.11        137.99        80.49 o
  -2  35   1        137.97        112.96       109.24 o
  -1  35   1         13.81        356.11       120.74 o
   0  35   1        148.27        175.49        48.40 o
   1  35   1        415.87        524.35       104.62 o
   2  35   1        552.73        411.70        70.05 o
   3  35   1          9.36         55.20        60.58 o
   4  35   1       1089.36       1177.81       125.84 o
   5  35   1          6.08         11.50        40.25 o
   6  35   1        744.95        695.59        74.69 o
   7  35   1        237.21        110.72        59.01 o
   8  35   1        498.14        333.48       126.49 o
  -8  36   1         17.80       -103.49       103.49 o
  -7  36   1        138.32         80.49        73.18 o
  -6  36   1          0.21         72.83        50.11 o
  -5  36   1        376.22        381.50        58.79 o
  -4  36   1        240.75        210.82        71.84 o
  -3  36   1       1245.64       1690.39       206.99 o
  -2  36   1        120.74        132.24        65.05 o
  -1  36   1       2124.79       2211.68       339.23 o
   0  36   1        241.36        465.03        93.35 o
   1  36   1       1664.44       1828.66       132.88 o
   2  36   1        432.13        560.21        72.43 o
   3  36   1        624.74        513.55       206.99 o
   4  36   1          0.82         57.50        56.92 o
   5  36   1        245.10        213.97        63.94 o
   6  36   1         58.60         50.06        48.62 o
   7  36   1         47.32         49.83        59.75 o
   8  36   1        121.58        146.75        85.09 o
  -8  37   1       1189.25        954.44       172.49 o
  -7  37   1        664.65        617.44       104.77 o
  -6  37   1       3048.73       2956.42       122.11 o
  -5  37   1        530.80        453.32        63.84 o
  -4  37   1        936.56        892.80       109.55 o
  -3  37   1        846.38       1218.92       183.99 o
  -2  37   1          0.72         20.70        60.58 o
   0  37   1         14.00         49.02        43.91 o
   1  37   1        620.07       2161.86       183.99 o
   2  37   1       2524.03       2460.84       117.16 o
   3  37   1        497.39        494.47       126.49 o
   4  37   1       5998.60       6122.28       264.48 o
   5  37   1       1103.48        896.41        95.01 o
   6  37   1       2290.14       2212.51       110.60 o
   7  37   1        212.93        233.37        70.05 o
  -8  38   1        228.74        206.99       126.49 o
  -7  38   1       2872.57       2734.79       141.53 o
  -6  38   1        136.33         84.62        53.02 o
  -5  38   1       8099.08       8040.88       218.86 o
  -4  38   1         35.57        -18.26        68.76 o
  -3  38   1      16127.44      17237.38       597.96 o
  -2  38   1         60.21         49.83        60.58 o
  -1  38   1      20751.36      22299.20       479.74 o
   0  38   1         62.83         65.16        60.58 o
   1  38   1      19374.78      20907.01       373.84 o
   2  38   1         61.55         54.36        50.59 o
   3  38   1      12251.62      12844.67       517.47 o
   4  38   1        258.05        199.72       155.24 o
   5  38   1       5186.29       5004.04       180.91 o
   6  38   1        496.28        538.32        83.91 o
   7  38   1       1518.26       1525.51       127.58 o
  -7  39   1        255.82        222.21        77.26 o
  -6  39   1        719.53        554.56        71.37 o
  -5  39   1        274.74        171.26        63.94 o
  -4  39   1        330.30        258.21        88.34 o
  -3  39   1        119.56        241.48       126.49 o
  -2  39   1          1.25        101.46        68.76 o
  -1  39   1          0.55        224.24        73.18 o
   0  39   1         62.22         80.49        56.92 o
   1  39   1        397.54        455.53        72.13 o
   2  39   1        845.65        956.65       113.84 o
   3  39   1        676.92        701.45       160.99 o
   4  39   1        795.04        678.65       105.71 o
   5  39   1        665.06        471.78        79.12 o
   6  39   1        325.13        297.28        76.05 o
   7  39   1        607.04        569.73        95.01 o
  -7  40   1        333.95        310.48        97.57 o
  -6  40   1        348.81        374.67       103.49 o
  -5  40   1       1037.80       1266.67       109.69 o
  -4  40   1        264.30        449.47       109.24 o
  -3  40   1       1358.54       1506.40       206.99 o
  -2  40   1       2077.57       2057.77       142.12 o
  -1  40   1       1317.65       1522.41       142.12 o
   0  40   1       2019.22       1771.18       130.10 o
   1  40   1       1520.98       1714.08       130.10 o
   2  40   1        331.20        574.37       103.49 o
   3  40   1       1281.54       1115.43       172.49 o
   4  40   1        647.91        394.08        88.34 o
   5  40   1        445.11        331.26        72.43 o
   6  40   1        343.75        311.47        89.21 o
   7  40   1        261.44        258.73        97.57 o
  -7  41   1         23.07         -7.87        76.93 o
  -6  41   1       2273.22       1921.98       247.23 o
  -5  41   1        188.48        215.78        81.95 o
  -4  41   1       1072.54       1013.12       132.24 o
  -3  41   1          4.21        137.99       114.99 o
  -2  41   1         11.33         37.88        68.76 o
  -1  41   1         50.03        885.44       149.49 o
   0  41   1         39.57         11.50        65.05 o
   1  41   1          0.22        229.99        73.18 o
   2  41   1       2809.27       3273.73       189.74 o
   3  41   1        228.15        287.48       114.99 o
   4  41   1       3760.07       3877.32       333.48 o
   5  41   1          2.50         77.62        63.94 o
   6  41   1       2044.57       1635.96       136.24 o
   7  41   1          0.61        -40.25        81.31 o
  -7  42   1       1914.40       1977.87       241.48 o
  -6  42   1         31.11         11.50        81.31 o
  -5  42   1       3424.57       3076.30       185.72 o
  -4  42   1         16.05         57.50       103.49 o
  -3  42   1       6717.62       7083.54       367.98 o
  -2  42   1         38.21         -1.35        68.76 o
  -1  42   1      16122.10      17825.10       430.95 o
   0  42   1         28.32         75.38        71.84 o
   1  42   1       7065.92       7265.86       251.67 o
   2  42   1         38.54         17.59        68.76 o
   3  42   1       5419.61       6014.11       344.98 o
   4  42   1         18.26         63.25        73.18 o
   5  42   1       3161.42       2977.07       199.09 o
   6  42   1         70.00        109.80        70.60 o
  -6  43   1        325.77        188.30       155.24 o
  -5  43   1        270.57        119.37        85.09 o
  -4  43   1        169.47        241.48       114.99 o
  -3  43   1        398.34        344.98       137.99 o
  -2  43   1         12.71         34.50       103.49 o
  -1  43   1         28.45        143.74        73.18 o
   0  43   1         12.22        149.49        73.18 o
   1  43   1        174.07        155.88       149.49 o
   2  43   1        198.48        275.98       126.49 o
   3  43   1        579.16        574.96       149.49 o
   4  43   1        595.05        726.54       212.74 o
   5  43   1        283.57        205.94        88.34 o
   6  43   1       1062.03        941.86       224.24 o
  -6  44   1        844.84        540.46       160.99 o
  -5  44   1        403.79        386.62       137.99 o
  -4  44   1       3003.34       3162.29       252.98 o
  -3  44   1       1120.09        931.44       172.49 o
  -2  44   1       1656.83       1816.88       229.99 o
  -1  44   1       1638.25       1890.73       150.26 o
   0  44   1       2618.48       2843.30       162.62 o
   1  44   1       1014.26       1238.07       142.12 o
   2  44   1       4557.45       4369.72       298.98 o
   3  44   1        608.05        770.45       172.49 o
   4  44   1       1425.97       1644.39       241.48 o
   5  44   1        975.15        852.21       138.23 o
   6  44   1        911.52        696.70       125.84 o
  -6  45   1        395.34        712.95       183.99 o
  -5  45   1         11.13        149.49       114.99 o
  -4  45   1        235.85        183.99       126.49 o
  -3  45   1          5.51        195.49       126.49 o
  -2  45   1        387.43        287.48       137.99 o
  -1  45   1         22.04        466.37       126.49 o
   0  45   1       1200.85       1427.86       145.69 o
   1  45   1          8.43        252.98        81.31 o
   2  45   1        357.94        356.48       137.99 o
   4  45   1       1167.25       1115.43       206.99 o
   5  45   1         12.16         13.14       109.24 o
   6  45   1       2167.02       2429.30       419.72 o
  -5  46   1       1956.78       1874.38       241.48 o
  -3  46   1       5772.01       6117.60       356.48 o
  -2  46   1        186.28        298.98       149.49 o
  -1  46   1       6839.08       7388.05       272.30 o
   0  46   1        271.30        438.18        97.57 o
   1  46   1       7277.64       7878.30       276.46 o
   2  46   1        293.10        333.48       137.99 o
   4  46   1          0.38        -34.50       103.49 o
   5  46   1       1122.44       1114.72       264.48 o
  -3  47   1        644.76        597.96       172.49 o
  -2  47   1         28.46        310.48       137.99 o
  -1  47   1         27.98        100.76        85.09 o
   0  47   1          2.01        183.99        89.44 o
   1  47   1       1453.80       2071.91       166.54 o
   2  47   1         57.05         80.49       114.99 o
   4  47   1        516.08        448.47       149.49 o
   5  47   1       1295.64       1167.43       154.49 o
  -3  48   1        211.60        310.48       137.99 o
  -2  48   1       4408.09       4622.70       321.98 o
  -1  48   1        161.00        241.48        97.57 o
   0  48   1       5027.03       5129.53       356.48 o
   1  48   1        332.95        554.50       117.69 o
   2  48   1       6350.21       5933.62       356.48 o
  -3  49   1        117.59          0.00       126.49 o
  -2  49   1         81.90        137.99       126.49 o
  -1  49   1          0.24         51.22        88.34 o
   0  49   1        322.29        628.75       117.69 o
   1  49   1        116.17        241.48        97.57 o
   2  49   1       1023.28       1195.92       229.99 o
  -3  50   1       1015.51        816.45       195.49 o
  -2  50   1        938.35       1195.92       229.99 o
  -1  50   1       1003.95       1413.49       178.24 o
   0  50   1       1006.42       1649.27       166.54 o
   1  50   1       1249.44       1342.74       224.24 o
   2  50   1        498.43        551.96       172.49 o
  -3  51   1        315.00        252.98       149.49 o
  -2  51   1        334.30       1023.43       206.99 o
  -1  51   1         48.75        171.57       101.40 o
   0  51   1        269.56        933.06       339.23 o
   1  51   1        932.56        939.85       298.98 o
   2  51   1        637.59       1264.92       218.49 o
  -2  52   1       9365.19      10027.35       482.97 o
  -1  52   1        446.20        637.65       125.84 o
   0  52   1      11033.60      12336.22       382.17 o
   1  52   1        567.23        643.96       183.99 o
 -10   0   2        742.59        574.96       137.99 o
  -9   0   2       1003.89        816.45       137.99 o
  -8   0   2      10868.80      11890.23       425.47 o
  -7   0   2       1331.49       1218.92        97.57 o
  -6   0   2      29034.02      29997.93       314.37 o
  -5   0   2        609.11        479.81        32.64 o
  -4   0   2     246827.61     250619.42      2729.31 o
  -3   0   2          1.16        -23.00        23.00 o
  -2   0   2    1164970.12    1149925.50     27299.23 o
  -1   0   2          3.24         -8.13         8.13 o
   0   0   2     215430.05     213955.12      5082.67 o
   1   0   2        656.69        632.46        46.00 o
   2   0   2      86052.13      96961.71      2184.86 o
   4   0   2      35074.08      33921.15      1092.43 o
   5   0   2       3543.32       3556.75        92.23 o
   6   0   2        950.62        927.33        50.19 o
   7   0   2       2558.26       2610.43       103.87 o
   8   0   2        777.69        931.04       101.40 o
   9   0   2        561.17        827.95       149.49 o
  10   0   2        191.01        114.99       114.99 o
 -10   1   2        144.90        175.87        68.76 o
  -9   1   2       2157.09       2105.77       201.24 o
  -8   1   2       1080.79       1210.16       105.71 o
  -7   1   2       3205.35       3088.86        88.10 o
  -6   1   2       1098.85       1325.25        48.00 o
  -5   1   2       2551.37       2350.43        44.72 o
  -4   1   2       4250.49       4543.88        69.67 o
  -3   1   2        811.72        710.56        42.80 o
  -2   1   2        392.32       1329.98        74.75 o
  -1   1   2       1832.32       1727.02        40.15 o
   1   1   2      22996.81      25648.01       646.68 o
   2   1   2       2720.33       3077.58        65.73 o
   3   1   2      12629.66      13040.16       390.97 o
   4   1   2       1457.68       1571.35        53.48 o
   5   1   2      16272.29      16456.43       132.51 o
   6   1   2        302.76        306.10        32.91 o
   7   1   2       4545.82       5031.22       108.82 o
   8   1   2       1369.80       1519.28        84.42 o
   9   1   2        990.83       1310.07       132.24 o
  10   1   2        194.10        154.97        85.09 o
 -10   2   2         65.41        109.24        73.18 o
  -9   2   2        181.77        366.93        81.31 o
  -8   2   2        278.26        323.62        65.05 o
  -7   2   2       1647.92       1833.19        78.28 o
  -6   2   2         75.98        118.36        18.76 o
  -5   2   2      14607.71      14301.37       160.33 o
  -4   2   2        194.57        239.27        29.14 o
  -3   2   2      15125.85      15859.49       260.91 o
  -2   2   2          2.05         48.65        34.50 o
  -1   2   2       1176.49       1402.91        46.00 o
   1   2   2      41041.16      47060.00      1701.89 o
   2   2   2        380.69        379.48        46.00 o
   3   2   2       1234.56       1080.93        91.99 o
   4   2   2        697.31        676.42        40.42 o
   5   2   2        487.12        639.51        25.13 o
   6   2   2         44.20         54.79        19.03 o
   7   2   2         89.64        241.77        31.92 o
   8   2   2        486.31        495.73        49.17 o
   9   2   2         14.56        114.99        68.76 o
  10   2   2        187.57        221.77        85.09 o
 -10   3   2         46.56        123.79        68.76 o
  -9   3   2       1166.65       1167.88       113.84 o
  -8   3   2         12.22         55.77        51.90 o
  -7   3   2       1090.11       1296.25        65.93 o
  -6   3   2         31.50        121.00        21.81 o
  -5   3   2          4.88         40.52        17.14 o
  -4   3   2        105.83        153.53        24.90 o
  -3   3   2        317.26        229.99        46.00 o
  -2   3   2         13.44         57.50        23.00 o
   1   3   2       3546.67       3373.48        85.09 o
   2   3   2       2267.77       2453.40        76.93 o
   3   3   2       9732.41       9564.94       321.98 o
   4   3   2        702.58        720.00        50.17 o
   5   3   2       5506.31       5448.20        68.55 o
   6   3   2          9.17         48.51        18.90 o
   7   3   2       5905.72       6481.41       113.21 o
   8   3   2        501.39        463.87        63.07 o
   9   3   2       2264.91       2491.83       154.49 o
  10   3   2         58.54         59.92        76.93 o
 -10   4   2       1182.29       1195.92       172.49 o
  -9   4   2        297.47        349.08        97.74 o
  -8   4   2       6009.02       6723.28       153.59 o
  -7   4   2        308.02        261.71        56.07 o
  -6   4   2      22231.19      21852.65       242.54 o
  -5   4   2         29.37         62.53        19.14 o
  -4   4   2      40358.72      37640.63       452.95 o
  -3   4   2        143.36         80.49        34.50 o
  -2   4   2      22833.70      21515.10       540.46 o
   1   4   2         43.21         57.50        16.26 o
   2   4   2      53825.30      55279.38       930.78 o
   3   4   2       1053.92       1101.35        60.58 o
   4   4   2      24820.09      23801.48       303.42 o
   5   4   2        547.46        541.68        27.15 o
   6   4   2       6302.19       6585.26       112.28 o
   7   4   2       1434.69       1528.74        59.82 o
   8   4   2       2389.54       2625.81        98.83 o
   9   4   2       1444.85       1598.92       114.95 o
  10   4   2        380.67        436.97       137.99 o
  -9   5   2        750.89        786.42       109.47 o
  -8   5   2        281.24        292.74        45.45 o
  -7   5   2       2778.60       2542.25        83.85 o
  -6   5   2       1257.00       1022.94        44.18 o
  -5   5   2       1164.92       1094.48        47.76 o
  -4   5   2        353.53        342.26        33.20 o
  -3   5   2        308.06        298.98        46.00 o
  -2   5   2        432.08        448.47        46.00 o
   1   5   2       1495.99       1411.50        52.39 o
   2   5   2       1161.05       1220.66        56.92 o
   3   5   2      12914.27      13746.19       284.24 o
   4   5   2       1416.41       1382.80        82.99 o
   5   5   2       2802.90       2830.04        54.38 o
   6   5   2       1288.80       1329.58        50.76 o
   7   5   2       3845.65       4264.44       109.44 o
   8   5   2        407.25        495.79        61.41 o
   9   5   2       2374.62       2472.41       125.79 o
  10   5   2        195.00        183.99       114.99 o
  -9   6   2        145.05        118.83        53.11 o
  -8   6   2         16.88         29.62        32.64 o
  -7   6   2       2756.52       2933.34       112.80 o
  -6   6   2        129.06        145.30        27.66 o
  -5   6   2      12309.58      12105.65       167.45 o
  -4   6   2         47.58         42.16        19.92 o
  -3   6   2      18054.39      16800.41       471.47 o
  -2   6   2         91.79         34.50        23.00 o
   1   6   2       9739.51      10195.83       207.23 o
   2   6   2        142.40        175.91        40.25 o
   3   6   2        368.26        323.19       103.49 o
   4   6   2         76.78         64.94        17.96 o
   5   6   2       1090.04        853.29        36.40 o
   6   6   2        297.76        268.09        41.68 o
   7   6   2        543.33        555.05        42.25 o
   8   6   2          8.64          7.08        37.04 o
   9   6   2         98.83        181.21        61.74 o
  10   6   2        129.84         80.49       114.99 o
  -9   7   2        371.82        336.93        54.89 o
  -8   7   2         25.95         25.14        30.33 o
  -7   7   2        464.46        441.54        39.58 o
  -6   7   2         10.06        100.75        22.76 o
  -5   7   2       1193.22       1181.37        54.39 o
  -4   7   2        108.10        120.28        21.55 o
  -3   7   2         48.60         57.50        34.50 o
  -2   7   2         44.50         46.00        23.00 o
   1   7   2       3296.10       3244.95        93.24 o
   2   7   2       1561.34       1602.45        80.49 o
   3   7   2       2118.03       2110.31        86.24 o
   4   7   2        282.90        300.81        27.44 o
   5   7   2       3823.23       3744.30        69.22 o
   6   7   2       1356.63       1326.59        52.12 o
   7   7   2       3253.61       3317.02        80.25 o
   8   7   2        216.14        251.41        42.03 o
   9   7   2       1547.00       1382.08       105.81 o
  10   7   2        342.69        448.47       137.99 o
  -9   8   2        115.27        113.59        43.84 o
  -8   8   2       3941.15       4115.02       105.40 o
  -7   8   2         99.65        154.38        31.71 o
  -6   8   2      14659.97      15168.22       248.31 o
  -5   8   2         20.21         46.88        21.04 o
  -4   8   2      21914.86      20374.75       303.60 o
  -3   8   2          8.25         46.00        23.00 o
   0   8   2      59249.43      65166.27      1460.41 o
   1   8   2        153.34        206.99        46.00 o
   2   8   2      77005.44      83521.20      1390.15 o
   3   8   2        224.01        186.86        32.52 o
   4   8   2      19788.04      19905.13       251.83 o
   5   8   2        954.84        984.11        37.19 o
   6   8   2       6409.10       6428.82       105.44 o
   7   8   2        994.44       1059.52        70.17 o
   8   8   2        117.52        103.49        36.87 o
   9   8   2        618.92        725.51        81.71 o
  10   8   2         43.49        137.99       126.49 o
  -9   9   2        821.13        719.81        87.97 o
  -8   9   2       3519.03       3439.76       119.44 o
  -7   9   2       1930.22       2136.14        92.16 o
  -6   9   2       2727.34       2708.39       139.68 o
  -5   9   2       4061.12       3955.34        92.83 o
  -4   9   2        367.12        434.98        48.79 o
  -3   9   2        179.03        143.97        32.52 o
  -1   9   2       1107.30       1161.42        69.00 o
   0   9   2       2184.08       2127.36        80.49 o
   1   9   2      22603.83      20986.14       563.46 o
   2   9   2      21514.62      22245.27       422.82 o
   3   9   2       3134.83       3262.78        92.95 o
   4   9   2      20268.75      20637.72       192.34 o
   5   9   2       6920.38       6952.97        97.44 o
   6   9   2       5185.76       5419.79       103.66 o
   7   9   2       3337.19       3430.27       120.51 o
   8   9   2       1223.52       1374.27        81.50 o
   9   9   2        243.60        168.66        59.75 o
  10   9   2        329.25        241.48       126.49 o
 -10  10   2        397.63        252.98       137.99 o
  -9  10   2        616.13        480.95        58.79 o
  -8  10   2        512.35        399.21        48.62 o
  -7  10   2       4048.45       4488.24       119.50 o
  -6  10   2        269.02        276.32        38.17 o
  -5  10   2      26313.42      26025.56       326.45 o
  -4  10   2        743.76        627.20        50.03 o
  -3  10   2      37813.14      35173.87       579.37 o
  -1  10   2     108041.94     111795.76      2529.84 o
   0  10   2        300.90        310.48        34.50 o
   1  10   2      62006.11      54103.99      1310.92 o
   2  10   2        570.16        568.23        44.17 o
   3  10   2       3679.96       3097.77        90.57 o
   4  10   2       1861.64       1889.45        49.73 o
   5  10   2       5823.54       5169.65        85.98 o
   6  10   2       1191.66       1245.88        56.57 o
   7  10   2       1194.02       1312.19        83.91 o
   8  10   2        819.01        850.99       112.86 o
   9  10   2        246.43        231.14        64.78 o
  10  10   2        315.75        350.73        89.44 o
 -10  11   2        321.23        586.46       149.49 o
  -9  11   2        388.48        177.49        62.86 o
  -8  11   2        841.13        543.83        89.63 o
  -7  11   2       1528.56       1416.58        76.75 o
  -6  11   2         32.93         66.53        28.31 o
  -5  11   2         19.41        102.89        24.11 o
  -4  11   2        125.21        179.13        31.38 o
  -3  11   2        504.15        528.97        57.50 o
  -2  11   2       2051.37       2196.36       103.49 o
  -1  11   2        350.55        367.98        46.00 o
   0  11   2        483.25        574.96        46.00 o
   1  11   2       4426.82       4473.21       195.49 o
   2  11   2        327.89        394.13       126.49 o
   3  11   2      13958.75      13946.41       209.13 o
   4  11   2       7642.38       7619.59       121.71 o
   5  11   2       1621.59       1479.99       111.20 o
   6  11   2        916.62        883.86        63.94 o
   7  11   2        655.56        643.48        61.74 o
   8  11   2       1782.28       2002.68       110.68 o
   9  11   2        720.90        761.58        88.82 o
  10  11   2        987.74       1237.40       129.34 o
 -10  12   2        255.41        218.49       126.49 o
  -9  12   2         87.44        115.60        43.04 o
  -8  12   2        445.36        506.85        55.88 o
  -7  12   2          3.40         29.76        35.03 o
  -6  12   2       9622.59       9807.35       232.74 o
  -5  12   2         34.31         44.79        24.90 o
  -4  12   2      16540.41      16078.92       254.42 o
  -3  12   2        105.71        160.99        46.00 o
  -2  12   2       9932.21       9678.36       198.10 o
  -1  12   2        498.47        482.97        46.00 o
   0  12   2     102112.74     111979.74      2518.34 o
   1  12   2        117.18        130.67        28.75 o
   2  12   2       9814.84      10073.35       333.48 o
   3  12   2         48.91         64.07        19.92 o
   4  12   2       1857.53       1753.78        61.28 o
   5  12   2        290.58        327.54        36.20 o
   6  12   2       4274.27       4017.16       114.95 o
   7  12   2        267.12        234.76        46.47 o
   8  12   2         53.93         67.79        43.91 o
   9  12   2        371.23        359.11        60.17 o
  10  12   2         24.77         78.07        76.93 o
 -10  13   2       1455.96       1448.91       206.99 o
  -9  13   2       1233.96       1116.98       142.74 o
  -8  13   2       1034.22       1184.86        85.80 o
  -7  13   2        872.76        835.85        80.47 o
  -6  13   2       1309.02       1249.63        70.05 o
  -5  13   2        651.70        625.13        55.98 o
  -4  13   2       7216.02       6678.34       135.89 o
  -3  13   2       1479.17       1310.92        91.99 o
  -2  13   2       2834.06       2650.75        91.99 o
  -1  13   2       2604.90       2679.52        81.31 o
   0  13   2      18291.93      20342.18       505.97 o
   1  13   2         17.09         57.50        19.14 o
   2  13   2        388.51        275.98        69.00 o
   3  13   2       6272.92       6497.58       122.63 o
   4  13   2       9528.06       8950.51       218.58 o
   5  13   2       3945.08       3884.41       112.93 o
   6  13   2      10607.18      10528.99       201.31 o
   7  13   2       1433.96       1565.81        83.91 o
   8  13   2       2669.28       2607.31       110.52 o
   9  13   2       1122.94       1172.61        87.05 o
  10  13   2        978.07        979.85       125.84 o
 -10  14   2        316.51        332.50        88.34 o
  -9  14   2       3535.01       3886.57       120.33 o
  -8  14   2        345.33        366.87        57.27 o
  -7  14   2      11598.37      12137.73       372.62 o
  -6  14   2        581.67        532.96        49.87 o
  -5  14   2      23275.49      22374.32       292.29 o
  -4  14   2        194.84        241.48        33.20 o
  -3  14   2     131462.12     130844.68      3478.53 o
  -2  14   2         15.78         34.50        24.39 o
  -1  14   2     116430.27     120298.87      3254.29 o
   0  14   2        243.02        321.98        46.00 o
   1  14   2      45194.71      48828.39      1253.42 o
   2  14   2        582.32        563.46        91.99 o
   3  14   2      66954.78      65745.47       762.92 o
   4  14   2       1534.37       1611.36        61.28 o
   5  14   2      10520.47      10359.12       151.07 o
   6  14   2       2347.70       2401.88        92.47 o
   7  14   2       1261.90       1120.51        77.26 o
   8  14   2       1059.08        930.26        79.12 o
   9  14   2        664.36        658.79        67.41 o
  10  14   2        480.80        413.90        97.74 o
 -10  15   2        507.14        355.43        88.34 o
  -9  15   2          0.29         63.22        43.84 o
  -8  15   2        559.63        588.71       100.81 o
  -7  15   2        535.49        396.82        52.83 o
  -6  15   2       1107.02        955.10        75.74 o
  -5  15   2        346.66        390.70        79.67 o
  -4  15   2         32.61         95.83        26.56 o
  -3  15   2        760.98        927.35        69.00 o
  -2  15   2          0.45         80.49        40.25 o
  -1  15   2      13217.70      13570.33       661.21 o
   0  15   2       1349.37       1391.41        80.49 o
   1  15   2        717.81        735.95        91.99 o
   2  15   2       6977.19       6884.37       186.49 o
   3  15   2       1253.26       1409.49        93.31 o
   4  15   2       5897.89       6001.41       119.11 o
   5  15   2        859.64        736.78        48.38 o
   6  15   2       4229.14       4265.56       106.25 o
   7  15   2         37.61         61.81        37.20 o
   8  15   2        870.32        891.43        79.12 o
   9  15   2         43.83        100.62        46.00 o
  10  15   2        346.78        287.48       114.99 o
 -10  16   2          4.67         75.38        71.84 o
  -9  16   2          1.29         -6.53        38.70 o
  -8  16   2        261.72        215.49        48.40 o
  -7  16   2         76.37         99.90        37.20 o
  -6  16   2        494.27        606.85        55.07 o
  -5  16   2         19.22         15.92        21.58 o
  -4  16   2       6791.29       6725.50       137.10 o
  -3  16   2        711.82        740.83        47.23 o
  -2  16   2      28206.16      28678.56       489.47 o
  -1  16   2        922.62        934.99        57.50 o
   0  16   2       4404.53       5197.66       183.99 o
   1  16   2        591.03        563.46        91.99 o
   2  16   2       1994.53       1858.81       212.74 o
   3  16   2        622.38        667.15        73.18 o
   4  16   2       3844.76       3404.93        94.61 o
   5  16   2         40.46         49.28        24.38 o
   6  16   2        180.72        222.26        38.55 o
   7  16   2         10.21        -23.67        35.03 o
   8  16   2          0.80         64.76        43.91 o
   9  16   2          8.68        -12.29        44.33 o
  10  16   2         15.11        114.99       103.49 o
 -10  17   2        937.27        889.44       287.48 o
  -9  17   2        249.93        188.41        74.85 o
  -8  17   2       2324.62       2048.80       105.25 o
  -7  17   2        468.52        345.17        75.94 o
  -6  17   2       3211.36       2659.77        95.01 o
  -5  17   2       1024.70       1037.51        57.06 o
  -4  17   2         43.04         42.55        23.67 o
  -3  17   2         75.60         95.28        28.31 o
  -2  17   2        157.24        132.93        32.52 o
  -1  17   2        505.53        505.97        57.50 o
   0  17   2        469.53        528.97        57.50 o
   1  17   2        274.92        333.48        69.00 o
   2  17   2      10626.66       9742.36       237.30 o
   3  17   2        905.88        689.96       103.49 o
   4  17   2       4290.68       3994.34       111.78 o
   5  17   2       1849.91       1853.31        62.18 o
   6  17   2       4871.54       4692.05       113.47 o
   7  17   2        193.70        226.85        50.59 o
   8  17   2       2522.59       2601.59       114.95 o
   9  17   2         60.92         -6.27        66.28 o
  10  17   2        899.27        954.44       172.49 o
 -10  18   2        295.15        307.22       155.24 o
  -9  18   2       2705.55       2756.06       150.26 o
  -8  18   2        594.66        558.74        77.00 o
  -7  18   2      11715.74      11216.69       221.24 o
  -6  18   2        256.25        316.85        47.29 o
  -5  18   2      31783.40      29928.27       360.62 o
  -4  18   2         11.60         65.16        26.56 o
  -3  18   2      51724.36      51472.50       668.44 o
  -2  18   2        589.30        549.18        56.92 o
  -1  18   2      54476.83      54966.44      1322.41 o
   0  18   2        166.19        206.99        57.50 o
   1  18   2      62558.34      62406.46      1552.40 o
   2  18   2       1097.16        968.35        80.10 o
   3  18   2      34083.62      34003.30       931.44 o
   4  18   2        808.88        816.45        61.74 o
   5  18   2       7149.96       7028.03       244.74 o
   6  18   2        990.36        885.02        89.63 o
   7  18   2       3499.82       3148.36       155.07 o
   8  18   2       1507.09       1390.59        97.22 o
   9  18   2        478.77        486.60        91.15 o
  10  18   2        790.32        471.47       137.99 o
 -10  19   2        604.58        679.50       101.40 o
  -9  19   2         64.49        141.09        55.07 o
  -8  19   2       1595.05       1644.10        95.01 o
  -7  19   2        562.42        464.71        58.51 o
  -6  19   2       1390.57       1347.70       144.19 o
  -5  19   2        653.70        504.43        41.48 o
  -4  19   2        528.28        309.16        37.20 o
  -3  19   2         92.90        210.46        35.03 o
  -2  19   2        517.74        635.38        60.58 o
  -1  19   2       1115.59       1218.92       103.49 o
   0  19   2        375.08        298.98        57.50 o
   1  19   2       1036.60        954.44       103.49 o
   2  19   2       6987.14       6367.20       186.49 o
   3  19   2       1286.64       1483.40       137.99 o
   4  19   2       6065.72       6238.29       184.91 o
   5  19   2          1.28          5.50        22.23 o
   6  19   2       4019.45       3982.62       151.04 o
   7  19   2         68.97         98.89        41.72 o
   8  19   2       2488.69       2508.58       112.47 o
   9  19   2         72.57         -6.90        69.00 o
 -10  20   2          8.49         34.50        65.94 o
  -9  20   2         81.58         92.45        49.87 o
  -8  20   2        287.61        287.05        55.07 o
  -7  20   2        130.75        115.57        41.72 o
  -6  20   2        718.40        877.45        67.67 o
  -5  20   2        528.62        472.88        40.25 o
  -4  20   2       2034.85       1997.20        77.26 o
  -3  20   2        606.72        572.83        48.40 o
  -2  20   2       3428.12       3366.62       117.69 o
  -1  20   2        604.69        425.47        69.00 o
   0  20   2       2661.21       3093.30       195.49 o
   1  20   2       1095.06       1161.42       114.99 o
   2  20   2         24.53         97.74        40.66 o
   3  20   2        558.64        588.03        68.76 o
   4  20   2        455.28        351.58        60.58 o
   5  20   2        302.90        366.60        62.02 o
   6  20   2         29.34         69.52        31.23 o
   7  20   2         85.05         62.44        38.72 o
   8  20   2        499.98        389.85        61.74 o
   9  20   2          7.38        -18.40        60.58 o
 -10  21   2        336.38        321.98       114.99 o
  -9  21   2        290.74        305.40        60.41 o
  -8  21   2       1135.13       1121.42        96.28 o
  -7  21   2        503.87        449.80        57.27 o
  -6  21   2       1935.34       1605.56        81.71 o
  -5  21   2        447.39        434.75        50.81 o
  -4  21   2        477.20        518.69        46.47 o
  -3  21   2        239.89        244.58        38.72 o
  -2  21   2         26.56         11.50        34.50 o
  -1  21   2        208.07        114.99        57.50 o
   0  21   2       1391.24       1655.89       149.49 o
   2  21   2       9146.52       8047.79       217.74 o
   3  21   2       2569.83       2344.02       116.02 o
   4  21   2       5169.51       5325.03       235.73 o
   5  21   2        484.65        441.27        53.11 o
   6  21   2       3512.18       3487.24       155.21 o
   7  21   2         41.68         51.17        41.72 o
   8  21   2       3916.24       3684.67       136.43 o
   9  21   2         18.58         77.94        71.84 o
 -10  22   2         49.05         57.50        91.99 o
  -9  22   2       2669.82       2420.83       270.23 o
  -8  22   2         60.99        -15.52        41.72 o
  -7  22   2       7940.66       7773.58       181.39 o
  -6  22   2         13.18         11.50        33.20 o
  -5  22   2      18835.52      18279.58       375.11 o
  -4  22   2         21.96         23.00        27.10 o
  -3  22   2      41968.82      41393.00       567.48 o
  -2  22   2          4.85        -34.50        34.50 o
  -1  22   2      54388.41      55012.43      1356.91 o
   0  22   2         10.61         11.50        46.00 o
   1  22   2      40792.19      37667.44       679.40 o
   2  22   2         43.93         63.25        40.66 o
   3  22   2      36188.81      34024.43      1069.43 o
   4  22   2        123.13        165.54        46.79 o
   5  22   2      14393.42      14000.23       250.01 o
   6  22   2        348.92        289.44        41.48 o
   7  22   2        996.65        878.34       128.43 o
   8  22   2        816.81        783.65       100.68 o
   9  22   2        147.61         11.50        80.49 o
 -10  23   2         81.41         23.00       103.49 o
  -9  23   2        966.19        668.74        97.57 o
  -8  23   2        241.20        195.49        53.11 o
  -7  23   2       1594.14       1515.27        86.31 o
  -6  23   2       1272.13       1226.56        79.12 o
  -5  23   2        978.57       1139.36        64.55 o
  -4  23   2        123.23        118.02        26.68 o
  -3  23   2         14.45         67.23        30.46 o
  -2  23   2         12.41        -15.33        35.92 o
  -1  23   2        503.94        544.34        91.99 o
   0  23   2       2096.78       2151.01       132.24 o
   1  23   2       5767.47       5498.15       140.11 o
   2  23   2       2824.62       2472.02       252.98 o
   3  23   2       2406.55       2199.54        92.47 o
   4  23   2         25.65         73.79        46.79 o
   5  23   2       1357.41       1223.79        75.06 o
   6  23   2       1863.30       1765.88        78.93 o
   7  23   2         74.68         56.17        37.04 o
   8  23   2       1678.40       1578.22       124.01 o
   9  23   2         23.76         23.00        80.49 o
 -10  24   2         13.39         91.99       103.49 o
  -9  24   2        233.85        226.54        80.10 o
  -8  24   2         41.28         72.50        48.40 o
  -7  24   2        601.80        600.67        68.40 o
  -6  24   2       1497.94       1402.75        83.91 o
  -5  24   2       1219.61       1235.53        57.49 o
  -4  24   2       4281.98       4129.12        92.09 o
  -3  24   2       1041.61        900.63        81.31 o
  -2  24   2       6067.20       6591.09       194.64 o
  -1  24   2       1345.78       1410.86       102.16 o
   0  24   2       5165.02       5977.65       189.92 o
   1  24   2       1976.24       2232.76       172.49 o
   2  24   2         19.07        160.99        48.79 o
   3  24   2       1038.06        999.67        86.55 o
   4  24   2       1786.69       1299.42       126.49 o
   5  24   2        647.46        606.27        61.74 o
   6  24   2        291.41        483.32        84.65 o
   7  24   2        101.70        106.37        40.25 o
   8  24   2        448.05        526.58        94.30 o
   9  24   2         11.34          0.00        80.49 o
  -9  25   2         93.65        235.73        81.31 o
  -8  25   2       2429.33       2400.53       114.95 o
  -7  25   2         15.83         -3.59        37.20 o
  -6  25   2       3454.89       3197.64       112.86 o
  -5  25   2         25.39         39.43        27.44 o
  -4  25   2         10.68         29.11        23.83 o
  -3  25   2         48.66         28.75        40.66 o
  -2  25   2        569.81        490.41        65.05 o
  -1  25   2          3.66        126.49        57.50 o
   0  25   2       2343.73       2474.10        94.13 o
   2  25   2      22616.47      20675.97       356.97 o
   3  25   2        863.10        812.59        75.06 o
   4  25   2       8720.06       8819.93       333.48 o
   5  25   2       1195.09       1274.92        87.09 o
   6  25   2       5872.31       5779.32       137.99 o
   7  25   2         10.39         10.17        37.04 o
   8  25   2       2686.95       2614.85       171.82 o
   9  25   2        201.34        229.99       103.49 o
  -9  26   2        309.29        478.33        93.24 o
  -8  26   2        133.60         83.49        48.40 o
  -7  26   2       3442.07       3511.28       228.62 o
  -6  26   2        117.21         46.00        39.83 o
  -5  26   2      11722.65      11221.04       168.55 o
  -4  26   2         62.09        104.35        28.45 o
  -3  26   2      26108.28      26664.06       666.96 o
  -2  26   2        522.55        527.86        68.76 o
  -1  26   2      43684.49      41950.32       715.41 o
   0  26   2        371.02        342.12        50.59 o
   1  26   2      35513.55      36192.55       533.99 o
   2  26   2         60.00         11.50        33.20 o
   3  26   2       9960.40       9512.20       237.97 o
   4  26   2        180.80        195.49        69.00 o
   5  26   2       4047.06       4018.63       128.24 o
   6  26   2        798.87        764.97        62.85 o
   7  26   2       2370.57       2089.29        93.34 o
   8  26   2        639.59        404.01        76.93 o
   9  26   2         83.87         57.50        91.99 o
  -9  27   2       1145.52        933.71       113.84 o
  -8  27   2       1932.57       1464.94       196.22 o
  -7  27   2         53.21         61.33        46.47 o
  -6  27   2       2391.80       2285.83       144.25 o
  -5  27   2        759.97        718.31        52.01 o
  -4  27   2        397.83        353.79        42.84 o
  -3  27   2       1189.71       1161.42       137.99 o
  -2  27   2         73.75         40.25        48.79 o
  -1  27   2       6347.18       5809.24       182.82 o
   0  27   2       1246.56       1748.41       116.67 o
   1  27   2        222.80        225.71        38.00 o
   2  27   2       7017.75       7151.54       213.89 o
   3  27   2       1762.29       1817.25        94.50 o
   4  27   2       6718.05       6682.28       350.73 o
   5  27   2       8531.42       8582.88       194.67 o
   6  27   2       1819.81       1748.94        84.42 o
   7  27   2       2604.89       2603.75       200.83 o
   8  27   2        401.54        252.98        91.99 o
   9  27   2        791.10        747.45       149.49 o
  -9  28   2        194.78        218.49        81.31 o
  -8  28   2       1480.30       1470.50       101.66 o
  -7  28   2        112.49         68.47        50.59 o
  -6  28   2       4255.94       4389.71       170.05 o
  -5  28   2        417.77        378.30        44.93 o
  -4  28   2      13271.86      12762.74       232.18 o
  -3  28   2       1005.48       1040.34       126.49 o
  -2  28   2      13521.64      12599.15       312.97 o
  -1  28   2       1175.56       1130.89       101.40 o
   0  28   2      19182.56      19170.62       285.94 o
   1  28   2        287.95        338.06        74.69 o
   2  28   2      11031.00      10987.72       240.29 o
   3  28   2        367.71        214.65        60.58 o
   4  28   2       8944.86       9680.86       267.96 o
   5  28   2       1093.36       1269.89        92.95 o
   6  28   2       1691.62       1614.38        87.58 o
   7  28   2        602.47        645.10        65.93 o
   8  28   2        255.16         80.49        80.49 o
   9  28   2        525.50        356.48       114.99 o
  -9  29   2         76.85        104.70        86.24 o
  -8  29   2         26.33         29.27        50.59 o
  -7  29   2         53.20         31.19        45.52 o
  -6  29   2        903.17        815.38        75.06 o
  -5  29   2        336.04        340.17        45.45 o
  -4  29   2        712.88        659.43        76.93 o
  -3  29   2        597.44        503.46        81.31 o
  -2  29   2         59.28          0.00        69.00 o
  -1  29   2        956.91        932.42        80.69 o
   0  29   2        244.73        274.88        63.07 o
   1  29   2          1.03        148.35       103.49 o
   2  29   2       5279.08       5193.69       156.45 o
   3  29   2         96.22         82.14        69.00 o
   4  29   2        558.46        431.96        97.74 o
   5  29   2        472.26        371.36        60.43 o
   6  29   2       1144.89       1108.47       101.25 o
   7  29   2        268.31        245.04        57.27 o
   8  29   2        594.11        367.98       103.49 o
  -9  30   2        530.01        425.47       126.49 o
  -8  30   2         39.48        -13.03        60.58 o
  -7  30   2        474.15        473.28        69.27 o
  -6  30   2        322.95        247.82        54.15 o
  -5  30   2       3325.18       3715.39       175.94 o
  -4  30   2        216.72        225.24        97.74 o
  -3  30   2       4828.57       5034.41       190.95 o
  -2  30   2        504.95        390.97       103.49 o
  -1  30   2       9042.02      10046.56       266.51 o
   0  30   2        430.98        542.45        54.39 o
   1  30   2       9954.71      11276.03       205.78 o
   2  30   2        955.82        648.52        85.09 o
   3  30   2       5918.94       5760.32       207.23 o
   4  30   2          0.07         17.69        69.00 o
   5  30   2       4177.63       4026.74       132.78 o
   6  30   2         78.17         49.34        41.48 o
   7  30   2        233.68        149.03        57.27 o
   8  30   2        147.42        126.49        91.99 o
  -9  31   2        388.51        505.97       137.99 o
  -8  31   2        597.66        466.36        89.44 o
  -7  31   2       1147.65       1082.44        92.95 o
  -6  31   2        360.87        304.75        57.27 o
  -5  31   2       1300.19       1270.00        99.09 o
  -4  31   2        693.24        721.12        73.95 o
  -3  31   2         92.79        113.46        60.58 o
  -2  31   2        294.61        367.98       114.99 o
  -1  31   2        517.46        514.34        67.19 o
   0  31   2       1158.48       2077.02       106.23 o
   1  31   2       1691.57       1892.33        83.22 o
   2  31   2       1014.01       1046.43       149.49 o
   3  31   2       3073.97       3441.77       218.49 o
   4  31   2       4175.04       4330.43       182.82 o
   5  31   2       3219.87       3185.25       132.77 o
   6  31   2       1766.53       1653.90       104.57 o
   7  31   2       2016.81       1703.90       110.52 o
   8  31   2        477.38        321.98       114.99 o
  -9  32   2         81.11         69.00       114.99 o
  -8  32   2       2997.88       2850.26       162.62 o
  -7  32   2        207.70        258.14        61.74 o
  -6  32   2       7187.64       6866.58       183.37 o
  -5  32   2        268.97        218.36        51.53 o
  -4  32   2       6606.19       7039.98       227.24 o
  -3  32   2        477.97        448.47       114.99 o
  -2  32   2      11934.69      11752.24       436.97 o
  -1  32   2        615.75        541.92        70.60 o
   0  32   2      15955.77      16430.59       267.15 o
   1  32   2        680.89        898.76        79.12 o
   2  32   2      25393.61      26040.62       528.34 o
   3  32   2        574.43        563.22        93.24 o
   4  32   2       9109.84       9580.88       287.89 o
   5  32   2        390.39        484.76        76.35 o
   6  32   2       3566.02       3304.43       119.03 o
   7  32   2        549.51        565.87        77.26 o
   8  32   2        822.16        689.96       149.49 o
  -8  33   2          5.69          8.79        68.76 o
  -7  33   2        353.25        233.55        61.74 o
  -6  33   2        109.88        106.11        50.59 o
  -5  33   2        307.68        212.84        50.11 o
  -4  33   2         82.56         47.53        60.58 o
  -3  33   2          2.11         23.00        80.49 o
  -2  33   2         62.01        -46.00        80.49 o
  -1  33   2        261.63        201.39        52.28 o
   0  33   2        163.29        232.28        42.09 o
   1  33   2       2197.05       2131.14       101.66 o
   2  33   2        165.29        184.71        63.54 o
   3  33   2        736.88        491.91        91.99 o
   4  33   2        782.99        799.50       132.24 o
   5  33   2        870.95        717.50        79.12 o
   6  33   2        447.09        421.10        62.85 o
   7  33   2        668.09        584.97        81.71 o
   8  33   2        231.25        126.49       103.49 o
  -8  34   2         45.87         -5.75        73.18 o
  -7  34   2       1168.87       1313.88       140.24 o
  -6  34   2        320.78        244.36        63.94 o
  -5  34   2       1383.98       1551.56        94.21 o
  -4  34   2       1537.51       1632.86       129.34 o
  -3  34   2        877.07        908.44       160.99 o
  -2  34   2       2034.07       1943.37       183.99 o
  -1  34   2       1372.21       1666.52       124.27 o
   0  34   2       1689.24       1767.62       126.62 o
   1  34   2       5048.25       4974.16       152.70 o
   2  34   2        664.70        899.32       241.48 o
   3  34   2       1972.15       1940.56       166.74 o
   4  34   2        131.51         67.46        60.58 o
   5  34   2          1.94         44.46        60.58 o
   6  34   2          0.35         28.55        44.33 o
   7  34   2         13.54          7.04        52.28 o
   8  34   2          5.84         12.18        68.76 o
  -8  35   2        168.72         89.12        86.24 o
  -7  35   2       1941.52       1771.67       119.13 o
  -6  35   2        411.57        321.25        66.39 o
  -5  35   2       1459.48       1310.36        96.27 o
  -4  35   2        975.12        806.62       104.77 o
  -3  35   2        418.82        356.48       126.49 o
  -1  35   2        503.76        502.99        91.99 o
   0  35   2        890.69       2506.84       195.49 o
   1  35   2       3692.84       3946.62       141.53 o
   2  35   2        403.59        455.97        97.74 o
   3  35   2       5721.83       5690.17       235.73 o
   4  35   2        796.25        829.62       114.99 o
   5  35   2       3728.55       3729.50       186.49 o
   6  35   2        648.65        569.33        68.63 o
   7  35   2       2941.62       2538.77       191.83 o
   8  35   2         61.55         -5.75        73.18 o
  -8  36   2       2518.86       2759.82       252.98 o
  -7  36   2        246.63        156.15        91.99 o
  -6  36   2       5485.26       5931.37       205.46 o
  -5  36   2        209.44        135.97        50.50 o
  -4  36   2      18747.63      18287.39       426.37 o
  -3  36   2        189.74        160.99       114.99 o
  -2  36   2      32009.09      33865.31       942.94 o
  -1  36   2         47.97         34.50        80.49 o
   0  36   2      29604.46      30418.66       513.00 o
   1  36   2        158.72        201.21        52.28 o
   2  36   2      12886.36      14020.45       448.47 o
   3  36   2        567.00        560.83       224.24 o
   4  36   2      12232.93      13787.61       551.96 o
   5  36   2        552.13        515.14       258.73 o
   6  36   2       2725.35       2774.82       172.62 o
   7  36   2        534.56        531.45       117.13 o
  -8  37   2          0.30        -80.49       114.99 o
  -7  37   2        656.21        584.84       109.55 o
  -6  37   2          1.15        -28.31        63.80 o
  -5  37   2         68.65         74.68        60.41 o
  -4  37   2        103.40        132.54        76.93 o
  -3  37   2          0.48        -34.50        80.49 o
  -2  37   2        352.29        264.48       114.99 o
  -1  37   2         11.71          0.00        56.92 o
   0  37   2        387.13        556.11        69.27 o
   1  37   2        823.88       1017.25       155.95 o
   2  37   2          0.05         40.69        52.39 o
   3  37   2       2159.65       1958.84       148.95 o
   4  37   2         78.84        103.49        91.99 o
   5  37   2        499.19        447.31        97.57 o
   6  37   2         12.84        -30.96        55.07 o
   7  37   2        604.46        718.91        95.01 o
  -8  38   2        161.27         34.50       114.99 o
  -7  38   2          0.30         55.68        76.93 o
  -6  38   2        778.05        650.28        88.36 o
  -5  38   2        125.68        159.35        63.94 o
  -4  38   2        913.83        795.48       112.97 o
  -3  38   2        363.40        183.99       114.99 o
  -2  38   2       1547.38       1954.87       229.99 o
  -1  38   2        696.79        574.98       137.99 o
   0  38   2       2003.50       2187.97       110.52 o
   1  38   2          7.52        147.46        68.76 o
   2  38   2       1364.61       1684.72       218.49 o
   3  38   2         22.98         62.91        68.76 o
   4  38   2        454.37        643.96       149.49 o
   5  38   2       1189.38       1024.25       129.34 o
   6  38   2        400.92        412.07        76.75 o
   7  38   2          2.65         13.96        63.94 o
  -7  39   2       1345.42       1375.25       258.73 o
  -6  39   2          2.49         38.33        59.75 o
  -5  39   2        271.31        211.62        72.43 o
  -4  39   2         13.35         17.25        97.74 o
  -3  39   2          1.97         34.50       103.49 o
  -2  39   2          0.47        436.97       126.49 o
  -1  39   2        160.87        150.77        91.99 o
   0  39   2          0.19        400.43       241.48 o
   1  39   2       3163.09       3455.54       170.76 o
   2  39   2         11.16        109.24        65.05 o
   3  39   2       2601.73       2152.67       201.24 o
   4  39   2         35.52         63.58        68.76 o
   5  39   2       2026.60       1623.28       162.02 o
   6  39   2          1.31         26.83        59.75 o
   7  39   2       3533.44       3957.84       217.74 o
  -7  40   2        146.70        114.99       114.99 o
  -6  40   2       4328.00       3564.77       287.48 o
  -5  40   2         17.22        -33.48        60.41 o
  -4  40   2       8003.26       8495.47       284.24 o
  -3  40   2        120.20        264.48       126.49 o
  -2  40   2      13502.96      14316.57       528.97 o
  -1  40   2         32.50         55.47        68.76 o
   0  40   2      12154.80      13430.31       285.33 o
   1  40   2         82.77        167.75        68.76 o
   2  40   2      13226.84      14418.17       382.17 o
   3  40   2         63.12        132.24        73.18 o
   4  40   2       2359.62       1824.94       160.99 o
   5  40   2        166.33        126.49        81.31 o
   6  40   2        849.50        647.47        89.55 o
   7  40   2        591.89        362.67       104.77 o
  -7  41   2        562.67        712.95       172.49 o
  -6  41   2         93.88        160.99       126.49 o
  -5  41   2        390.14        231.94        73.95 o
  -4  41   2        559.89        461.25        97.57 o
  -3  41   2          0.83        -23.00       103.49 o
  -2  41   2        161.13        172.49       114.99 o
  -1  41   2         56.45         69.00        65.05 o
   0  41   2        214.40        373.87        71.79 o
   1  41   2       1133.32       1058.87       178.24 o
   2  41   2          1.47         27.31        63.54 o
   3  41   2       1079.28       1203.90       138.23 o
   4  41   2       1145.26        894.47       121.16 o
   5  41   2        975.54        770.45       183.99 o
   6  41   2        312.91        353.39        84.26 o
  -6  42   2         85.32         69.00       114.99 o
  -5  42   2        284.87        229.44        76.31 o
  -4  42   2        688.23        580.88       116.02 o
  -3  42   2        354.70        241.48       126.49 o
  -2  42   2       1356.70       1230.42       195.49 o
  -1  42   2        505.20        459.26        93.24 o
   0  42   2        778.38        837.01        89.55 o
   1  42   2        164.44         46.00        63.54 o
   2  42   2        409.26        459.17       114.99 o
   3  42   2        424.53        550.52       101.40 o
   4  42   2        496.86        541.21       105.71 o
   5  42   2       1110.81       1126.93       206.99 o
   6  42   2         50.81          3.17        67.67 o
  -6  43   2        197.53        310.48       149.49 o
  -5  43   2        317.64        294.48        93.24 o
  -4  43   2         64.76        182.99        91.15 o
  -3  43   2        116.43        114.99       126.49 o
  -2  43   2          4.31        195.49       114.99 o
  -1  43   2        107.26        157.96        76.93 o
   0  43   2         16.42        183.99        81.31 o
   1  43   2        212.67        130.12        86.24 o
   2  43   2        725.95        880.25       121.16 o
   3  43   2       1532.91       1345.41       218.49 o
   4  43   2         25.29         -5.75        73.18 o
   5  43   2       2519.11       3346.28       298.98 o
   6  43   2         20.54        -76.86        76.93 o
  -5  44   2         85.79        149.49       126.49 o
  -4  44   2       6489.76       6393.59       379.48 o
  -3  44   2         80.39         91.99       114.99 o
  -2  44   2       9229.30      10257.33       459.97 o
  -1  44   2        177.65        114.99        81.31 o
   0  44   2       7822.63       8287.04       280.44 o
   1  44   2        277.12        392.89        88.34 o
   2  44   2       5011.42       5123.50       505.97 o
   3  44   2          9.12         46.00       103.49 o
   4  44   2       3980.73       3875.25       298.98 o
   5  44   2         54.69        195.49       137.99 o
   6  44   2        762.67        621.38       241.48 o
  -5  45   2        273.97        218.49       137.99 o
  -4  45   2        314.37        390.97       160.99 o
  -3  45   2        169.91        114.99       126.49 o
  -2  45   2          0.78        103.49       126.49 o
  -1  45   2        311.19        474.88       104.77 o
   0  45   2        214.08        186.73        85.09 o
   1  45   2        303.83        320.88        85.09 o
   2  45   2        724.99        985.63       129.34 o
   3  45   2        936.91        965.94       183.99 o
   4  45   2       1631.12       1701.89       241.48 o
   5  45   2       1209.04        885.44       218.49 o
  -5  46   2       1803.58       1759.39       241.48 o
  -4  46   2        798.07        804.95       206.99 o
  -3  46   2       2101.47       2104.36       275.98 o
  -2  46   2        960.52        965.94       183.99 o
  -1  46   2       3646.66       2702.32       241.48 o
   0  46   2       1021.71       1130.38       137.51 o
   1  46   2       4175.23       4434.64       211.41 o
   2  46   2        865.46        962.86       129.34 o
   3  46   2       2440.76       3254.29       275.98 o
   4  46   2        534.53        413.97       149.49 o
   5  46   2       1665.00       1368.41       229.99 o
  -4  47   2         16.09        172.49       137.99 o
  -3  47   2         38.01        195.49       137.99 o
  -2  47   2         10.76        -11.50       103.49 o
  -1  47   2         27.41        103.49        89.44 o
   0  47   2        139.29        154.49        93.24 o
   1  47   2          5.56        -11.50       114.99 o
   2  47   2        165.42        285.18       114.99 o
   3  47   2        986.92        632.46       160.99 o
   4  47   2         49.10         46.00       114.99 o
   5  47   2       1184.44       1269.50       158.40 o
  -4  48   2        727.46        896.94       195.49 o
  -3  48   2        521.65        597.96       183.99 o
  -2  48   2       1601.04       1345.41       218.49 o
  -1  48   2        731.38        804.95       183.99 o
   0  48   2       1924.29       2529.65       287.48 o
   1  48   2        643.77        689.96       172.49 o
   2  48   2       2106.25       2317.17       174.68 o
   3  48   2        185.02        195.49       126.49 o
   4  48   2       1263.59       1080.93       206.99 o
  -4  49   2        685.19        873.94       206.99 o
  -3  49   2         32.98        218.49       149.49 o
  -2  49   2          9.98         11.50       114.99 o
  -1  49   2        142.12        482.97       149.49 o
   0  49   2        642.25        511.78       112.97 o
   1  49   2        732.16       1172.92       218.49 o
   2  49   2        446.63        310.48       137.99 o
   3  49   2        535.92        356.48       137.99 o
   4  49   2        524.90        540.46       172.49 o
  -3  50   2       5328.67       6382.09       379.48 o
  -2  50   2        430.88        517.47       160.99 o
  -1  50   2       7641.39      10084.85       482.97 o
   0  50   2        375.84        486.20       113.84 o
   1  50   2       6621.83       7670.00       413.97 o
   2  50   2        428.82        862.44       206.99 o
   3  50   2       2012.94       2587.33       264.48 o
  -2  51   2         53.90         57.50       149.49 o
  -1  51   2       1318.30       1368.41       229.99 o
   0  51   2         91.04        182.55        96.56 o
   1  51   2       1105.99        919.94       206.99 o
 -10   1   3        941.87        888.55       241.48 o
  -9   1   3          7.52         62.10        60.58 o
  -8   1   3       2292.93       2188.66       125.84 o
  -7   1   3        171.91        172.49        48.79 o
  -6   1   3       2583.04       2293.88        56.37 o
  -5   1   3         69.58         72.32        17.49 o
  -4   1   3        214.44        181.06        26.13 o
  -3   1   3        541.64        502.43        35.03 o
  -2   1   3        441.92        417.86        50.58 o
  -1   1   3       1182.08       1208.59        35.70 o
   0   1   3      15998.77      16263.33       385.23 o
   1   1   3        131.19        159.94        20.22 o
   2   1   3      17652.32      19804.85       488.61 o
   3   1   3        650.49        597.96        80.49 o
   4   1   3      19173.00      19158.49       232.64 o
   5   1   3          4.58          4.26        14.31 o
   6   1   3       5628.50       5980.47       153.42 o
   7   1   3        396.18        420.04        68.76 o
   8   1   3       1590.83       1831.95       201.24 o
   9   1   3        188.78        167.04       143.74 o
 -10   2   3        169.75        182.71       114.99 o
  -9   2   3       2220.01       2376.58       142.12 o
  -8   2   3        277.69        324.51        97.74 o
  -7   2   3       4540.65       4567.23       117.84 o
  -6   2   3         27.87         44.51        19.51 o
  -5   2   3      25306.92      24716.14       245.53 o
  -4   2   3         79.90        110.62        15.93 o
  -3   2   3      65513.82      64342.28       919.82 o
  -2   2   3        684.33        661.93        41.84 o
  -1   2   3      38841.46      37983.90       649.12 o
   0   2   3        543.24        667.16        40.66 o
   1   2   3     109538.72     118491.82      1400.85 o
   2   2   3       1669.29       1742.64       101.76 o
   3   2   3      36080.02      38467.68       674.30 o
   4   2   3       2290.93       2454.99        78.76 o
   5   2   3       5547.47       5534.07        79.64 o
   6   2   3       2498.31       2734.97        82.56 o
   7   2   3       3900.90       3965.27       130.45 o
   8   2   3       1387.66       1431.68       121.97 o
   9   2   3         64.14        100.11        68.76 o
 -10   3   3       1196.76       1456.96       133.98 o
  -9   3   3        557.91        750.57       206.99 o
  -8   3   3       1885.58       2236.25       125.84 o
  -7   3   3        298.28        276.92        44.81 o
  -6   3   3       2085.19       2188.08        58.58 o
  -5   3   3        466.92        468.05        42.34 o
  -4   3   3       2124.44       2065.98        52.73 o
  -3   3   3         92.74        190.46        34.50 o
  -2   3   3         22.54         46.00        23.00 o
  -1   3   3       2262.18       2334.35       103.49 o
   0   3   3       8384.46       8084.94       212.74 o
   1   3   3      17509.32      18226.04       269.78 o
   2   3   3      11002.42      10749.34       223.50 o
   3   3   3      10694.21      11740.77       251.67 o
   4   3   3       9357.18       9513.61       126.85 o
   5   3   3       2627.55       2827.20        58.05 o
   6   3   3       6121.70       6956.69       142.24 o
   7   3   3       5184.73       5621.47       211.02 o
   8   3   3       1648.47       2117.38       149.49 o
   9   3   3        714.09        665.91       101.40 o
 -10   4   3        143.48        149.49       103.49 o
  -9   4   3          7.94         -5.75        56.92 o
  -8   4   3        330.89        365.86        57.27 o
  -7   4   3         78.29         78.18        36.52 o
  -6   4   3        279.69        481.62        33.97 o
  -5   4   3        597.71        620.58        56.38 o
  -4   4   3       2838.02       3626.94        84.65 o
  -3   4   3          0.09         23.00        23.00 o
  -2   4   3      20098.85      18387.31       471.47 o
  -1   4   3         23.99         69.00        23.00 o
   0   4   3      54347.73      52356.11      1195.92 o
   1   4   3        121.16        141.82        31.62 o
   2   4   3       6466.76       7253.00       166.54 o
   3   4   3        492.64        606.47        43.91 o
   4   4   3      11660.11      11495.82       131.65 o
   5   4   3        398.17        397.80        27.06 o
   6   4   3        126.80        237.62        35.70 o
   7   4   3        502.03        511.78        73.18 o
   8   4   3       1036.26       1317.89       121.97 o
   9   4   3        133.90        143.74        73.18 o
  -9   5   3         68.70        137.27        63.54 o
  -8   5   3       1401.85       1359.03        74.41 o
  -7   5   3         10.15        135.78        37.04 o
  -6   5   3        749.85        620.03        30.88 o
  -5   5   3         77.38         80.10        19.37 o
  -4   5   3        516.49        545.75        34.50 o
  -3   5   3        227.54        183.99        34.50 o
  -2   5   3        101.08         23.00        23.00 o
  -1   5   3         32.01        160.99        34.50 o
   0   5   3        512.95        436.97        46.00 o
   1   5   3        400.09        363.17        28.31 o
   2   5   3      14278.86      13991.95       280.44 o
   3   5   3        264.74        288.10        33.20 o
   4   5   3       2197.07       2095.47        49.68 o
   5   5   3         25.52         33.46        15.85 o
   6   5   3       7866.99       7910.48       135.30 o
   7   5   3          7.76         21.95        44.17 o
   8   5   3       7132.70       8111.62       367.98 o
   9   5   3         69.06          0.00        65.05 o
  -9   6   3       3882.83       3907.92       174.68 o
  -8   6   3        109.85         65.46        37.04 o
  -7   6   3      11144.21      12698.17       185.96 o
  -6   6   3         89.73         63.57        17.96 o
  -5   6   3      21403.48      21737.59       260.97 o
  -4   6   3         22.94         19.17        19.92 o
  -3   6   3      42398.84      39384.95       977.44 o
  -1   6   3     104275.29     101745.41      2242.35 o
   0   6   3         13.15         23.00        23.00 o
   1   6   3      55137.96      53428.86       724.98 o
   2   6   3        577.10        552.12        33.20 o
   3   6   3      39110.29      40549.19       770.42 o
   4   6   3        803.32        876.90        32.63 o
   5   6   3       4727.64       4644.36        78.81 o
   6   6   3       2296.89       2301.13        72.71 o
   7   6   3         42.90        114.99        48.79 o
   8   6   3       1900.99       2070.63       133.98 o
   9   6   3         76.99         91.99        65.05 o
  -9   7   3        897.53       1077.33       122.82 o
  -8   7   3       1159.63       1067.07        71.70 o
  -7   7   3       2194.45       2430.52        86.66 o
  -6   7   3        953.44        843.03        37.88 o
  -5   7   3       1782.01       1751.03        56.70 o
  -4   7   3        104.38        105.79        26.56 o
  -3   7   3        127.26        149.49        34.50 o
  -1   7   3       3855.58       3783.25       137.99 o
   0   7   3       6278.34       6945.55       218.49 o
   1   7   3        304.49        143.54        46.00 o
   2   7   3       3649.35       3501.52        85.80 o
   3   7   3       2603.70       2651.52       114.97 o
   4   7   3      10595.24      10560.74       117.13 o
   5   7   3       7534.15       7865.56       107.52 o
   6   7   3       9893.63      10223.60       157.19 o
   7   7   3        654.20        792.81        68.40 o
   8   7   3       2247.84       2136.63       218.49 o
   9   7   3        600.55        643.96       137.99 o
  -9   8   3        114.21         68.23        42.84 o
  -8   8   3       1530.79       1556.42       103.09 o
  -7   8   3        260.03        230.69        33.56 o
  -6   8   3       5794.25       5410.80       104.69 o
  -5   8   3        187.58        201.14        31.54 o
  -4   8   3       7053.54       6312.82       157.16 o
  -3   8   3        450.39        356.48        57.50 o
  -2   8   3      19437.95      20388.18       471.47 o
  -1   8   3        874.36        942.94        69.00 o
   0   8   3      36662.56      39672.43       931.44 o
   1   8   3       1033.06       1034.93        91.99 o
   2   8   3       5988.53       6264.62       123.07 o
   3   8   3       1736.09       1713.52        94.90 o
   4   8   3       8127.08       7929.42        98.38 o
   5   8   3       1383.75       1433.79        48.41 o
   6   8   3       4239.24       4581.51       109.91 o
   7   8   3        404.08        436.59        57.27 o
   8   8   3          2.72        -15.92        57.50 o
   9   8   3        639.26        712.95       149.49 o
  -9   9   3        392.68        361.62        63.94 o
  -8   9   3        566.79        799.24        61.53 o
  -7   9   3        401.05        412.22        39.94 o
  -6   9   3        428.66        481.56        33.16 o
  -5   9   3        101.16        142.74        33.20 o
  -4   9   3          2.36         23.00        24.39 o
  -3   9   3        105.12        114.99        34.50 o
  -2   9   3       1323.48       1463.67        69.00 o
  -1   9   3        176.19        264.48        46.00 o
   0   9   3      16530.25      17501.87       459.97 o
   1   9   3       9713.91       9797.37       333.48 o
   2   9   3       1738.89       1640.01       103.49 o
   3   9   3      11575.36      12295.84       223.45 o
   4   9   3       6205.87       6263.90        85.17 o
   5   9   3        902.93        887.73        73.71 o
   6   9   3       2793.10       2670.76        85.96 o
   7   9   3       1099.59       1153.48        83.91 o
   8   9   3        630.16        596.97        70.60 o
   9   9   3        760.17        724.45       137.99 o
  -9  10   3        583.12        604.13        74.40 o
  -8  10   3        141.23        132.18        39.62 o
  -7  10   3       6139.73       6417.41       154.27 o
  -6  10   3         46.46         40.25        23.00 o
  -5  10   3      10750.67      10040.19       189.36 o
  -4  10   3         69.84        101.85        27.60 o
  -3  10   3      22693.75      21940.58       517.47 o
  -2  10   3        749.83        720.78        44.17 o
  -1  10   3      39600.57      40603.87       942.94 o
   0  10   3         57.56         91.99        34.50 o
   1  10   3       6490.43       5140.17       218.49 o
   2  10   3        468.20        402.47        44.17 o
   3  10   3        142.26         29.13        18.28 o
   4  10   3       1154.74       1171.39        38.33 o
   5  10   3       3706.53       3518.91        74.12 o
   6  10   3        529.08        538.75        49.62 o
   7  10   3         86.35         40.25        37.20 o
   8  10   3        363.34        239.35        91.99 o
   9  10   3        194.47        137.99       103.49 o
 -10  11   3        714.42        666.96       172.49 o
  -9  11   3       1070.00        931.46       111.20 o
  -8  11   3       1978.34       1870.39        84.42 o
  -7  11   3       1504.92       1388.87        92.75 o
  -6  11   3       1841.14       1728.81        60.33 o
  -5  11   3       3383.70       2915.24        80.19 o
  -4  11   3         15.00         29.27        21.55 o
  -3  11   3        316.75        252.98        46.00 o
  -2  11   3        335.20        282.79        32.52 o
  -1  11   3        538.21        569.27        40.66 o
   0  11   3       5823.21       6347.59       218.49 o
   1  11   3       3455.87       3116.30       160.99 o
   2  11   3      16808.87      16997.37       278.21 o
   3  11   3      14403.57      14093.90       206.80 o
   4  11   3       6219.98       6431.52        88.29 o
   5  11   3       4243.29       4445.50        78.86 o
   6  11   3       2399.88       2316.55        80.19 o
   7  11   3       4151.47       4475.02       241.48 o
   8  11   3       2130.02       2231.04       275.98 o
   9  11   3       1489.48       1425.91       183.99 o
 -10  12   3        846.67        701.45       149.49 o
  -9  12   3        242.29        170.07        48.22 o
  -8  12   3       3070.04       3238.50       109.97 o
  -7  12   3        209.78        255.51        73.78 o
  -6  12   3      16038.88      16256.61       200.97 o
  -5  12   3        195.84        212.94        54.77 o
  -4  12   3      23562.98      22600.10       408.31 o
  -3  12   3        210.31        137.99        46.00 o
  -2  12   3      33699.76      30775.23       741.70 o
  -1  12   3       1932.15       1856.87       137.99 o
   1  12   3        520.38        643.96        91.99 o
   2  12   3      25350.66      25148.08       474.37 o
   3  12   3       1744.03       1627.25        59.67 o
   4  12   3       9436.62       9189.92       111.66 o
   5  12   3       1469.16       1516.20        52.84 o
   6  12   3       2069.92       1860.97        88.36 o
   7  12   3       1786.72       1866.49       117.69 o
   8  12   3       1226.24       1133.63       114.99 o
   9  12   3        989.93        818.79       109.55 o
 -10  13   3        100.43         46.00       114.99 o
  -9  13   3        376.12        357.15        63.07 o
  -8  13   3          0.27         87.13        37.04 o
  -7  13   3        530.86        560.20        57.27 o
  -6  13   3          4.89         67.01        26.54 o
  -5  13   3       3689.93       3393.28        87.05 o
  -4  13   3        308.72        261.88        49.40 o
  -3  13   3        399.88        379.48        57.50 o
  -1  13   3       3828.70       3916.92       105.71 o
   0  13   3        903.83        827.95        57.50 o
   1  13   3        119.89         80.49        46.00 o
   2  13   3       1871.58       2043.48        93.24 o
   3  13   3       6141.30       5909.22       122.82 o
   4  13   3        340.58        311.03        40.30 o
   5  13   3       4570.22       4502.31       114.52 o
   6  13   3        641.79        562.02        67.42 o
   7  13   3       2151.80       1850.60       117.69 o
   8  13   3        635.27        529.97        81.31 o
   9  13   3        857.75        833.82       109.55 o
 -10  14   3          0.25        -23.00       103.49 o
  -9  14   3          6.46         52.34        44.33 o
  -8  14   3         46.30         -0.57        41.72 o
  -7  14   3        871.23        892.43        68.40 o
  -6  14   3        124.88        127.72        27.44 o
  -5  14   3        531.89        451.57        40.25 o
  -4  14   3        928.48        887.00        50.59 o
  -3  14   3       2477.18       2529.84       126.49 o
  -2  14   3        347.08        413.97        57.50 o
  -1  14   3       8670.29       8656.77       182.82 o
   1  14   3         85.05        367.98        80.49 o
   2  14   3        144.98        121.38        35.92 o
   3  14   3        289.65        350.39        29.83 o
   4  14   3         44.58         29.84        19.04 o
   5  14   3        525.01        490.98        41.48 o
   6  14   3         81.63        104.93        37.20 o
   7  14   3        119.55        196.49        48.40 o
   8  14   3        260.71        154.90        68.76 o
   9  14   3         30.16         23.00        65.05 o
 -10  15   3        254.97        137.99       126.49 o
  -9  15   3        788.95        726.24        67.78 o
  -8  15   3        363.16        481.32        75.50 o
  -7  15   3       2303.59       2204.20       117.41 o
  -6  15   3       2406.18       2178.80        76.07 o
  -5  15   3        636.89        791.34        69.00 o
  -4  15   3       2105.79       1930.02       129.66 o
  -3  15   3         16.39         -5.75        24.39 o
  -2  15   3       3889.39       4013.24       160.99 o
  -1  15   3       3474.39       3579.26       105.71 o
   1  15   3      12149.21      11418.76       402.47 o
   2  15   3       2039.28       1783.02       350.73 o
   3  15   3      20086.15      19928.48       272.34 o
   4  15   3       3113.04       3031.08        70.33 o
   5  15   3      13355.25      13608.59       211.43 o
   6  15   3        979.80        903.46        70.60 o
   7  15   3       2318.19       2429.67       103.87 o
   8  15   3        345.20        355.54        76.93 o
   9  15   3       1483.84       1334.33       125.84 o
 -10  16   3       1236.50        991.87       118.75 o
  -9  16   3        209.45         86.14        43.84 o
  -8  16   3       4795.08       4890.27       334.11 o
  -7  16   3        224.00        239.00        69.88 o
  -6  16   3       9084.24       9251.20       159.34 o
  -5  16   3        126.47        128.84        27.87 o
  -4  16   3      66920.96      66929.85       818.80 o
  -3  16   3        637.77        618.28        52.39 o
  -2  16   3      59300.76      58163.23      1230.42 o
  -1  16   3          5.14        -12.94        14.71 o
   1  16   3        644.77        724.45       103.49 o
   2  16   3      59431.17      54866.29      1489.15 o
   3  16   3       1337.39       1235.33        65.73 o
   4  16   3       8112.82       7868.48       131.14 o
   5  16   3       2086.40       1995.50        74.41 o
   6  16   3       3424.75       3398.77       114.95 o
   7  16   3       1016.80        938.17        77.26 o
   8  16   3        272.14        254.77       109.24 o
   9  16   3        752.30        703.03       104.77 o
 -10  17   3         10.23        118.02        74.40 o
  -9  17   3        945.31        812.63        68.03 o
  -8  17   3         71.13        212.65        48.40 o
  -7  17   3        666.72        587.55        57.27 o
  -6  17   3        108.66        146.50        32.12 o
  -5  17   3         77.48         89.29        34.86 o
  -4  17   3        331.72        456.07        56.00 o
  -3  17   3        276.45        220.91        40.66 o
  -2  17   3        355.88        321.98        57.50 o
  -1  17   3        679.46        629.29        48.79 o
   1  17   3       4789.56       4519.21       229.99 o
   2  17   3        417.17        388.19        57.50 o
   3  17   3       2278.85       2463.70       117.69 o
   4  17   3        721.58        722.37        52.50 o
   5  17   3       4476.79       4380.14       109.60 o
   6  17   3        797.58        701.84       116.46 o
   7  17   3       2170.24       2002.60        97.22 o
   8  17   3         34.72         11.50        56.92 o
   9  17   3       1121.81       1219.89       129.34 o
 -10  18   3         27.09         63.82        80.10 o
  -9  18   3         27.80        119.07        45.45 o
  -8  18   3        209.68        169.49        48.40 o
  -7  18   3         90.85        182.78        43.91 o
  -6  18   3        616.80        598.32        48.62 o
  -5  18   3       1579.48       1662.53        64.55 o
  -4  18   3        872.71        810.64        53.11 o
  -3  18   3       8552.61       8977.54       199.09 o
  -2  18   3        649.41        789.95        60.58 o
  -1  18   3        352.00        356.48        69.00 o
   1  18   3        734.14        768.86        71.84 o
   2  18   3        536.82        638.86       201.24 o
   3  18   3       1297.43       1226.11       120.74 o
   4  18   3          1.59         26.76        26.19 o
   5  18   3        647.92        824.76       113.61 o
   6  18   3        117.85        157.16        39.83 o
   7  18   3         21.68        158.60        60.19 o
   8  18   3         28.90        -34.50        80.49 o
   9  18   3         46.71        132.24        73.18 o
 -10  19   3        417.75        420.36        93.24 o
  -9  19   3       1812.93       1646.11       184.71 o
  -8  19   3        104.71         76.86        43.91 o
  -7  19   3       1109.44       1196.72       105.89 o
  -6  19   3         29.46         56.67        27.44 o
  -5  19   3        470.03        380.08        38.55 o
  -4  19   3         87.33         71.46        33.11 o
  -3  19   3        996.02       1105.59        60.02 o
  -2  19   3        264.92        333.87        48.79 o
   1  19   3      18144.37      17395.28       366.70 o
   2  19   3        516.87        312.11        91.99 o
   3  19   3      12166.99      11710.29       296.04 o
   4  19   3       2605.10       2482.01       120.74 o
   5  19   3      13257.43      12507.73       361.30 o
   6  19   3        325.44        185.53        41.72 o
   7  19   3       9738.78       9940.40       214.60 o
   8  19   3         48.01          9.68        53.78 o
   9  19   3       1961.04       1951.96       160.99 o
 -10  20   3       2491.38       2230.86       206.99 o
  -9  20   3        317.45        323.42        70.81 o
  -8  20   3       4602.08       4727.95       238.93 o
  -7  20   3        127.49        117.29        41.72 o
  -6  20   3      11020.71      10296.11       154.97 o
  -5  20   3         84.22         58.77        25.40 o
  -4  20   3      19660.67      18553.76       285.33 o
  -3  20   3         15.42         28.75        23.67 o
  -2  20   3      44978.76      43544.27       879.69 o
   1  20   3        685.03        742.78        74.40 o
   2  20   3      46908.33      43917.00      2081.36 o
   3  20   3       1074.00       1010.96        86.96 o
   4  20   3      22095.76      21146.02       436.42 o
   5  20   3       1892.75       2051.11       109.55 o
   6  20   3       1293.85       1229.29        83.91 o
   7  20   3       2851.14       2568.82       110.52 o
   8  20   3        134.66        150.50        59.87 o
   9  20   3        682.16        600.29        96.56 o
 -10  21   3         35.86        -46.00        91.99 o
  -9  21   3        623.66        457.48        71.06 o
  -8  21   3         87.83         71.50        48.40 o
  -7  21   3        815.65        753.05        68.40 o
  -6  21   3        517.35        395.37        39.94 o
  -5  21   3        152.50        149.97        33.20 o
  -4  21   3        183.27        191.37        35.03 o
  -3  21   3         66.33         51.75        32.52 o
  -2  21   3        112.95        103.49        46.00 o
  -1  21   3       1008.73       1011.93       103.49 o
   1  21   3       6562.78       6349.54       235.73 o
   2  21   3          4.10         18.58        30.46 o
   3  21   3       3996.00       3816.54       124.74 o
   4  21   3        839.44        831.89        85.09 o
   5  21   3       3438.46       3554.20       138.23 o
   6  21   3        520.87        420.54        57.27 o
   7  21   3       2950.93       2870.98       114.95 o
   8  21   3        270.82        179.85        57.27 o
   9  21   3        653.30        691.59       104.77 o
 -10  22   3          8.97        103.49       103.49 o
  -9  22   3          6.61        -23.00        60.58 o
  -8  22   3        105.49        110.49        48.40 o
  -7  22   3        311.21        385.03        55.07 o
  -6  22   3        338.81        366.50        41.14 o
  -5  22   3        144.30        102.67        27.44 o
  -4  22   3        755.67        798.52        66.56 o
  -3  22   3        195.55        180.95        86.24 o
  -2  22   3       2031.96       1796.36        93.24 o
  -1  22   3       3309.49       2909.31       172.49 o
   0  22   3       1815.41       1807.21       252.98 o
   1  22   3       6890.66       6405.71       157.54 o
   2  22   3        996.21        914.24        93.52 o
   3  22   3         52.82         99.66        41.56 o
   4  22   3        778.34        842.86        91.99 o
   5  22   3       2043.75       1953.50        90.57 o
   6  22   3         90.08         76.90        37.20 o
   7  22   3        795.79        654.88        70.60 o
   8  22   3        103.98        108.20        50.59 o
   9  22   3         57.00        122.26        76.93 o
 -10  23   3          0.53         80.49       103.49 o
  -9  23   3        538.06        404.94        76.93 o
  -8  23   3          2.82         34.50        46.47 o
  -7  23   3       1276.85       1146.96        83.91 o
  -6  23   3          0.51         16.98        32.74 o
  -5  23   3        196.19        172.02        32.24 o
  -4  23   3        183.50        230.61        40.51 o
  -3  23   3          0.50        -11.50        32.52 o
  -2  23   3        159.95         91.99        57.50 o
  -1  23   3       3592.39       3242.79       183.99 o
   0  23   3        813.26        879.20        97.74 o
   1  23   3       4113.36       3888.56       119.97 o
   2  23   3        110.23        108.49        29.91 o
   3  23   3        263.88        216.07        45.52 o
   4  23   3          2.25         69.00        57.50 o
   5  23   3       3410.38       3444.68       144.85 o
   6  23   3         78.41         43.63        38.72 o
   7  23   3       2980.98       3146.23       121.60 o
   8  23   3          9.68        -33.12        57.24 o
   9  23   3       1143.62       1433.67       137.51 o
 -10  24   3        437.29        287.48       114.99 o
  -9  24   3        222.08        217.28        76.93 o
  -8  24   3       4662.32       4464.74       229.67 o
  -7  24   3        149.06        167.28        63.57 o
  -6  24   3      12500.25      12001.62       195.12 o
  -5  24   3         76.52         66.87        28.45 o
  -4  24   3      21114.53      21588.46       334.12 o
  -3  24   3         85.59        109.40        31.86 o
  -1  24   3          0.65         46.00        40.66 o
   0  24   3      38036.06      39251.58      1034.93 o
   1  24   3        852.69        959.91       126.49 o
   2  24   3      10566.69      10119.29       188.87 o
   3  24   3       1099.59        990.37        81.71 o
   4  24   3        278.78        335.08        74.75 o
   5  24   3       1225.27       1165.96        79.67 o
   6  24   3        534.88        506.31        63.94 o
   7  24   3        795.16        754.32        73.95 o
   8  24   3          6.40          3.00        48.40 o
   9  24   3        643.74        747.45       149.49 o
  -9  25   3        699.64        806.51       104.77 o
  -8  25   3        628.79        650.48        77.07 o
  -7  25   3       2250.30       2073.06       121.22 o
  -6  25   3        770.81        721.45        74.69 o
  -5  25   3        516.58        435.82        40.75 o
  -4  25   3        462.38        474.49        53.11 o
  -3  25   3        691.50        653.91        89.08 o
  -2  25   3         20.22          0.00        57.50 o
  -1  25   3       1820.28       1648.33        96.56 o
   0  25   3        149.80        221.66        43.91 o
   1  25   3      10950.02      10074.38       215.30 o
   2  25   3      12062.43      11543.96       205.65 o
   3  25   3       4724.83       4587.85       219.46 o
   4  25   3       7164.45       7050.99       350.73 o
   5  25   3       6413.27       6149.08       191.73 o
   6  25   3        938.96       1057.50       184.21 o
   7  25   3       2255.39       2098.90       166.62 o
   8  25   3        579.16        646.82        96.56 o
   9  25   3        551.06        459.97       126.49 o
  -9  26   3        501.53        605.92        97.57 o
  -8  26   3        193.54        247.00        59.01 o
  -7  26   3       1781.48       1720.67       102.00 o
  -6  26   3        542.08        504.10        52.50 o
  -5  26   3       7238.25       7053.20       128.44 o
  -4  26   3        832.27        790.03        59.08 o
  -3  26   3      15407.42      14861.68       322.51 o
  -2  26   3       1303.54       1299.42       137.99 o
  -1  26   3      21565.78      20134.96       401.94 o
   0  26   3       1123.89       1176.28        66.05 o
   1  26   3       5322.63       5592.47       179.79 o
   2  26   3       1119.18       1108.86        70.31 o
   3  26   3      10143.90       9891.68       267.96 o
   4  26   3       1802.93       1757.88       113.84 o
   5  26   3       3140.41       2875.59       146.54 o
   6  26   3        814.92        895.85        79.67 o
   7  26   3        164.24        148.81        78.44 o
   8  26   3        325.84        384.76        85.09 o
   9  26   3         14.85        -23.00        91.99 o
  -9  27   3       1444.87       1085.58       117.69 o
  -8  27   3         71.99         48.61        50.59 o
  -7  27   3        872.87        828.28        77.26 o
  -6  27   3         27.16         14.91        35.70 o
  -5  27   3          6.54         32.33        28.04 o
  -4  27   3          0.73          5.00        29.91 o
  -3  27   3        417.27        403.08        63.54 o
  -2  27   3       2192.16       1713.39       160.99 o
  -1  27   3       1770.75       1361.73        93.24 o
   0  27   3        531.87        470.55        58.09 o
   1  27   3       9501.19       9690.25       216.03 o
   2  27   3       1343.86       1234.32       129.18 o
   3  27   3       6516.88       6103.74       203.28 o
   4  27   3       2108.58       1750.69       112.97 o
   5  27   3       1245.64       1265.37        77.46 o
   6  27   3        204.29        197.58        59.14 o
   7  27   3       1114.33        960.53        85.80 o
   8  27   3        201.78        157.16        71.84 o
  -9  28   3          1.90         61.73        76.93 o
  -8  28   3        372.67        294.38        98.66 o
  -7  28   3        169.24        120.74        50.59 o
  -6  28   3       5201.66       5447.35       200.83 o
  -5  28   3        502.05        416.36        55.46 o
  -4  28   3       8986.80       9503.98       172.20 o
  -3  28   3        699.75        655.46       103.49 o
  -2  28   3      10942.76      10797.80       390.97 o
  -1  28   3        186.77        149.49        48.79 o
   0  28   3       2031.65       1849.52        79.88 o
   1  28   3        270.50        254.64        48.40 o
   2  28   3         47.99        206.99        46.47 o
   3  28   3         12.22         14.64        44.17 o
   4  28   3       1553.95       1343.63       132.24 o
   5  28   3         63.06         77.73        38.55 o
   6  28   3        298.57        357.98        62.69 o
   7  28   3        187.09        174.99        54.15 o
   8  28   3         54.52         23.00        65.05 o
  -9  29   3        237.32        321.98       126.49 o
  -8  29   3         44.56         42.16        53.11 o
  -7  29   3         74.76        108.07        52.58 o
  -6  29   3        760.64        721.95        62.85 o
  -5  29   3       1214.50       1088.96       106.23 o
  -4  29   3         69.21         47.72        41.72 o
  -3  29   3         56.62          0.00        52.39 o
  -2  29   3       3190.34       2909.31       206.99 o
  -1  29   3        377.75        281.41        65.05 o
   0  29   3        295.25        298.10        43.84 o
   1  29   3        446.94        466.71        61.74 o
   2  29   3       1813.45       1622.78       109.55 o
   3  29   3       2639.18       2282.27       133.98 o
   4  29   3       7339.33       7287.19       238.94 o
   5  29   3       1862.70       1858.48        88.74 o
   6  29   3       2901.13       2763.54       123.81 o
   7  29   3        882.88        722.62        81.71 o
   8  29   3       1793.94       1394.84       132.51 o
  -9  30   3       2271.54       2173.36       218.49 o
  -8  30   3        174.82        198.51        76.93 o
  -7  30   3       4214.51       4381.72       149.78 o
  -6  30   3        318.06        333.85        63.07 o
  -5  30   3       6085.42       6105.54       203.41 o
  -4  30   3        453.12        338.61        57.27 o
  -3  30   3      12447.84      13580.62       471.47 o
  -2  30   3        350.88        390.97       114.99 o
  -1  30   3      14840.30      14777.18       341.22 o
   0  30   3        433.18        433.52        51.26 o
   1  30   3      20644.32      21905.53       389.68 o
   2  30   3       1406.82       1562.23       155.24 o
   3  30   3       9927.85       9500.36       419.72 o
   4  30   3       1473.43       1427.76       129.34 o
   5  30   3       2472.42       2556.73       127.80 o
   6  30   3        607.50        627.09        67.08 o
   7  30   3        371.38        512.72        77.26 o
   8  30   3        477.65        430.26        93.24 o
  -9  31   3         16.71         34.50       103.49 o
  -8  31   3         39.88         59.53        68.76 o
  -7  31   3          0.89         49.13        50.59 o
  -6  31   3         14.52         35.50        48.40 o
  -5  31   3        444.00        697.60        83.11 o
  -4  31   3          7.86         20.34        52.39 o
  -3  31   3        754.19        632.46       137.99 o
  -2  31   3         48.79         57.50        91.99 o
  -1  31   3        540.79        619.45        72.43 o
   0  31   3        345.56        294.02        45.45 o
   1  31   3         57.57        139.63        69.00 o
   2  31   3        340.77        221.36        69.00 o
   3  31   3       5657.46       5622.77       215.36 o
   4  31   3        548.50        560.23        88.34 o
   5  31   3       1673.38       1681.83       111.82 o
   6  31   3        675.37        471.82        54.71 o
   7  31   3        383.14        350.10        69.27 o
   8  31   3        799.87       1032.30       124.27 o
  -9  32   3         27.74         46.00       103.49 o
  -8  32   3        980.33       1081.05       121.97 o
  -7  32   3        125.64        117.75        57.27 o
  -6  32   3       1435.24       1621.13       119.32 o
  -5  32   3        128.28        114.23        60.58 o
  -4  32   3       3520.54       3550.66       132.45 o
  -3  32   3        475.63        620.96       137.99 o
  -2  32   3       5301.97       5289.66       287.48 o
  -1  32   3       1212.28       1371.42       121.97 o
   0  32   3       3889.62       4097.07       134.89 o
   1  32   3        979.31        981.40       101.40 o
   2  32   3       2898.13       2660.13       142.12 o
   3  32   3          0.93        -19.46        52.39 o
   4  32   3       1016.54        995.49       113.84 o
   5  32   3         41.09        -25.30        41.72 o
   6  32   3         29.61         99.31        42.03 o
   7  32   3         69.48         53.36        57.27 o
   8  32   3         97.46         39.23        68.76 o
  -8  33   3       1965.68       1990.38       275.98 o
  -7  33   3        618.15        615.23        76.75 o
  -6  33   3       1014.85       1011.50        92.95 o
  -5  33   3        255.60        275.98        73.18 o
  -4  33   3          1.16          9.20        57.41 o
  -3  33   3          1.34        103.49        91.99 o
  -2  33   3       1097.93        816.45       149.49 o
   0  33   3       8251.17       7727.42       355.04 o
   1  33   3        894.88       1096.78       109.55 o
   2  33   3       3897.46       3576.54       408.22 o
   3  33   3       2037.73       2237.64       143.74 o
   4  33   3       3196.11       2702.32       229.99 o
   5  33   3       1569.50       1624.46       145.69 o
   6  33   3       3706.25       3772.63       131.24 o
   7  33   3        826.25        662.45        86.31 o
   8  33   3       1476.84       1271.37       137.51 o
  -8  34   3        539.26        525.49       132.24 o
  -7  34   3       6376.25       6002.76       230.78 o
  -6  34   3        279.87        259.64        76.93 o
  -5  34   3      15779.87      16495.33       322.78 o
  -4  34   3         79.05         11.50        91.99 o
  -3  34   3      20613.83      19962.71       643.96 o
  -2  34   3        208.01        172.49       103.49 o
  -1  34   3      23178.66      23054.42       483.35 o
   0  34   3        958.68       1262.49        92.95 o
   1  34   3      15731.11      17387.19       402.43 o
   2  34   3       1092.98       1342.78       125.84 o
   3  34   3       6395.33       6728.44       563.46 o
   4  34   3        669.62        609.46       149.49 o
   5  34   3       2520.97       2334.54       287.48 o
   6  34   3        954.17        919.46        81.82 o
   7  34   3        813.41        566.22        87.41 o
  -8  35   3        181.18        241.48       126.49 o
  -7  35   3          3.54         40.25        73.18 o
  -6  35   3        250.68        223.09        80.10 o
  -5  35   3         50.39        122.28        57.85 o
  -4  35   3         91.91        114.99       103.49 o
  -3  35   3         66.44        -23.00        91.99 o
  -2  35   3        102.29         91.99        91.99 o
  -1  35   3        448.10        380.87        81.31 o
   0  35   3        598.03        802.54       107.85 o
   1  35   3          3.84         75.57        55.20 o
   2  35   3       1688.31       1650.91       121.97 o
   3  35   3         69.34        152.20        68.76 o
   4  35   3       1496.59       1299.42       195.49 o
   5  35   3        305.41        228.77        76.93 o
   6  35   3       1420.20       1308.19        98.62 o
   7  35   3         49.12         51.11        71.84 o
  -7  36   3        139.86         34.50       114.99 o
  -6  36   3         96.35        102.99        61.54 o
  -5  36   3        606.71        467.31       104.73 o
  -4  36   3         85.05        287.48       126.49 o
  -3  36   3       1434.35       1517.90       206.99 o
  -2  36   3        376.25        333.48       114.99 o
  -1  36   3       1406.66       1621.90       137.51 o
   0  36   3        472.02        674.54        93.24 o
   1  36   3        726.25        726.36       114.99 o
   2  36   3          0.23         34.50        56.92 o
   3  36   3        366.88        315.24       120.74 o
   4  36   3        134.44        126.49       103.49 o
   5  36   3         50.16         40.25        65.05 o
   6  36   3        386.04        424.87        79.12 o
   7  36   3          4.79         30.26        74.40 o
  -7  37   3        373.59        344.98       137.99 o
  -6  37   3        248.20        306.62        76.75 o
  -5  37   3        601.22        537.89        83.91 o
  -4  37   3          0.34         11.50        91.99 o
  -3  37   3         18.62        -80.49        91.99 o
  -2  37   3        103.18         69.00       103.49 o
   0  37   3       3691.35       3953.74       174.68 o
   1  37   3        302.16        585.69        93.24 o
   2  37   3       7132.53       7588.85       256.04 o
   3  37   3       1156.99       1489.18       146.36 o
   4  37   3       3325.39       3288.79       264.48 o
   5  37   3        126.11        -11.50        65.05 o
   6  37   3       2887.27       3039.25       150.11 o
   7  37   3         54.99        -21.18        76.93 o
  -7  38   3       4036.60       4289.22       298.98 o
  -6  38   3         19.30         21.81        61.74 o
  -5  38   3       9986.70       9911.40       312.97 o
  -4  38   3         40.64        -23.00       103.49 o
  -3  38   3      14661.90      14684.55       551.96 o
  -2  38   3         72.55        252.98       126.49 o
  -1  38   3      16930.75      16934.17       402.43 o
   0  38   3         97.52        107.81        63.54 o
   1  38   3      13758.60      15349.84       386.17 o
   2  38   3        460.73        373.98       137.99 o
   3  38   3       7116.16       7404.94       264.17 o
   4  38   3        894.12       1115.43       195.49 o
   5  38   3       3026.65       2717.99       173.55 o
   6  38   3        931.85        875.90       101.66 o
   7  38   3       1050.62        711.00       172.49 o
  -7  39   3         67.66        206.99       126.49 o
  -6  39   3        101.49        111.61        70.05 o
  -5  39   3         21.95         87.07        82.79 o
  -4  39   3         98.56        -69.00       114.99 o
  -3  39   3          2.81         23.00       103.49 o
  -2  39   3         98.46        103.49       103.49 o
  -1  39   3        539.25        612.14       172.49 o
   0  39   3       1140.11        954.30       113.84 o
   1  39   3        952.86       1110.81       155.24 o
   2  39   3        544.59        567.97        96.56 o
   3  39   3       1100.47       1296.44       482.97 o
   4  39   3        585.49        563.46       149.49 o
   5  39   3        940.65       1039.02       178.24 o
   6  39   3       1467.19       1447.52       127.58 o
  -6  40   3        152.83        181.11        96.56 o
  -5  40   3        749.10        721.09       121.16 o
  -4  40   3       1161.61        816.45       172.49 o
  -3  40   3        924.37        816.45       183.99 o
  -2  40   3       1011.70       1172.92       183.99 o
  -1  40   3       1090.01       1149.93       183.99 o
   0  40   3        335.77        588.43        96.56 o
   1  40   3       1030.64       1197.83       218.49 o
   2  40   3        865.49       1105.89       125.84 o
   3  40   3        483.27        538.31       212.74 o
   4  40   3        581.49        586.46       149.49 o
   5  40   3        377.22        586.46       172.49 o
   6  40   3        196.35        238.33        73.95 o
  -6  41   3        272.25        271.84       101.40 o
  -5  41   3         31.94         56.45        88.34 o
  -4  41   3         11.23        -11.50       114.99 o
  -3  41   3        230.23        218.49       126.49 o
  -2  41   3          2.65        -91.99        91.99 o
  -1  41   3          2.65        252.98       114.99 o
   0  41   3       3995.27       4593.43       224.24 o
   1  41   3         98.92        145.43        65.94 o
   2  41   3       3852.20       3804.19       454.22 o
   3  41   3         85.58        101.07        74.40 o
   4  41   3       3328.36       3679.76       287.48 o
   5  41   3         18.38        149.49       114.99 o
   6  41   3       2987.33       2335.55       147.60 o
  -6  42   3          1.93        -13.59        88.34 o
  -5  42   3       4617.81       4577.92       227.24 o
  -4  42   3         16.93        -69.00       114.99 o
  -3  42   3      10273.74      10855.30       494.47 o
  -2  42   3          4.09        -34.50        91.99 o
  -1  42   3       5575.59       5646.13       321.98 o
   0  42   3         22.39          8.43        60.58 o
   1  42   3       6244.48       6276.25       367.98 o
   2  42   3          6.58         21.56        63.54 o
   3  42   3       3423.10       3383.40       339.23 o
   4  42   3        143.85        160.99       103.49 o
   5  42   3        665.25        517.47       160.99 o
   6  42   3        568.58        502.28       137.99 o
  -6  43   3        131.07        -11.50       114.99 o
  -5  43   3        299.42        127.45        96.56 o
  -4  43   3         11.39        -23.00       126.49 o
  -3  43   3        111.08         57.50       126.49 o
  -2  43   3          1.28         57.50       103.49 o
  -1  43   3          3.69         23.00       103.49 o
   0  43   3        201.83        356.48       126.49 o
   1  43   3        350.93        321.57        91.99 o
   2  43   3        962.91       1024.26       133.98 o
   3  43   3        723.85        585.26       229.99 o
   4  43   3       1447.32       1782.38       252.98 o
   5  43   3        195.97        137.99       126.49 o
  -5  44   3        787.52        524.23       117.69 o
  -4  44   3        857.94       1034.93       206.99 o
  -3  44   3       1039.06       1345.41       218.49 o
  -2  44   3       2780.54       2989.81       252.98 o
  -1  44   3        743.10        850.94       183.99 o
   0  44   3       4338.19       4806.69       310.48 o
   1  44   3        810.16        771.99       113.84 o
   2  44   3       1876.81       2453.79       166.54 o
   3  44   3       1284.24       1801.75       178.33 o
   4  44   3       1363.69       1414.41       229.99 o
   5  44   3        288.45        114.99       114.99 o
  -5  45   3         32.71        115.99        91.15 o
  -4  45   3          4.12         80.49       137.99 o
  -3  45   3        119.10         46.00       137.99 o
  -2  45   3       1207.75       1069.43       195.49 o
  -1  45   3         31.44         46.00       103.49 o
   0  45   3        317.58        287.48       126.49 o
   1  45   3          2.12        101.68        74.40 o
   2  45   3       2061.71       2172.42       158.40 o
   3  45   3         50.88         24.81        74.40 o
   4  45   3       2707.41       2667.83       264.48 o
   5  45   3         33.15        -11.50       103.49 o
  -5  46   3       3101.74       3213.73       210.94 o
  -4  46   3         90.04        103.49       149.49 o
  -3  46   3       4694.52       5427.65       344.98 o
  -2  46   3        247.37        126.49       126.49 o
  -1  46   3       6142.29       6324.59       356.48 o
   0  46   3        275.81         91.99       114.99 o
   1  46   3       3006.59       3453.96       190.95 o
   2  46   3          0.41         37.05        71.84 o
   3  46   3       1515.42       1736.39       252.98 o
   4  46   3         40.41        149.49       126.49 o
   5  46   3        102.03         34.50       114.99 o
  -4  47   3         56.07         69.00       149.49 o
  -3  47   3        154.64        195.49       126.49 o
  -2  47   3          5.28        -69.00       114.99 o
  -1  47   3       1635.81       2299.85       241.48 o
   0  47   3         20.07         91.99       126.49 o
   1  47   3       2541.04       2902.18       182.82 o
   2  47   3        683.64        761.88       224.24 o
   3  47   3       1375.10       1172.92       206.99 o
   4  47   3        736.27        758.95       195.49 o
  -4  48   3       2849.06       2851.82       287.48 o
  -3  48   3        137.57        149.49       137.99 o
  -2  48   3       3992.92       3576.27       287.48 o
  -1  48   3        403.76        505.97       172.49 o
   0  48   3       5800.08       6175.10       367.98 o
   1  48   3        657.09        680.36       183.99 o
   2  48   3       3240.35       3554.20       203.28 o
   3  48   3        511.31        597.96       172.49 o
   4  48   3       1444.02       1494.90       241.48 o
  -3  49   3          0.58          0.00       137.99 o
  -2  49   3        476.08        724.45       172.49 o
  -1  49   3         83.56         11.50       114.99 o
   0  49   3        870.88       1230.42       218.49 o
   1  49   3          1.15         73.02        80.10 o
   2  49   3        499.96        386.83        99.46 o
   3  49   3         24.90          0.00       114.99 o
  -2  50   3        713.43        908.44       206.99 o
  -1  50   3       1267.41       1161.42       206.99 o
   0  50   3        403.03        149.49       137.99 o
   1  50   3       1676.91       2003.48       212.74 o
   2  50   3         93.09         34.50       103.49 o
   3  50   3        199.41        -23.00       103.49 o
  -1  51   3       1045.72       1172.92       218.49 o
   0  51   3        300.15        873.94       195.49 o
   2  51   3        196.20        218.49       126.49 o
 -10   0   4       3808.50       4093.73       275.98 o
  -9   0   4        364.39        517.47       126.49 o
  -8   0   4      13304.71      14822.54       494.47 o
  -7   0   4         35.75         54.36        44.17 o
  -6   0   4      94776.66      98500.65      3714.26 o
  -5   0   4          0.28        -17.25        24.39 o
  -4   0   4     227006.95     230422.06      5577.14 o
  -3   0   4         22.68          0.00        23.00 o
  -2   0   4      42900.50      43575.13      1080.93 o
  -1   0   4        132.40         93.89        19.14 o
   0   0   4      98919.20      97030.71      2161.86 o
   1   0   4        742.46        822.44        47.49 o
   2   0   4      28298.18      28575.65       735.95 o
   3   0   4       4225.76       4346.72       133.98 o
   4   0   4       2706.89       2566.72        68.78 o
   5   0   4       2662.17       2850.04        99.59 o
   6   0   4       3253.06       3438.69       117.16 o
   7   0   4       1159.84       1143.32       104.77 o
   8   0   4        297.14        275.98        91.99 o
   9   0   4       1337.31       1345.41       183.99 o
 -10   1   4        400.86        625.73       101.40 o
  -9   1   4        991.44        977.98       113.84 o
  -8   1   4        531.45        845.57        96.56 o
  -7   1   4        370.80        234.37        33.77 o
  -6   1   4       2048.47       2634.44       154.04 o
  -5   1   4        356.51        384.47        36.30 o
  -4   1   4        407.78       1060.24        96.93 o
  -3   1   4       1553.82       1479.51        44.93 o
  -2   1   4        337.32        526.22        63.07 o
  -1   1   4      15499.83      15889.93       215.55 o
   0   1   4       2371.67       2255.95        99.79 o
   1   1   4      16695.06      17921.37       210.70 o
   2   1   4        519.64        298.98        46.00 o
   3   1   4      28884.29      29630.09       445.33 o
   4   1   4       1074.28       1033.35        33.82 o
   5   1   4       6524.93       6844.03       110.25 o
   6   1   4       4100.70       4057.55       133.96 o
   7   1   4       2676.29       3007.93       117.16 o
   8   1   4        220.19        183.99        65.05 o
   9   1   4       1866.12       2342.20       316.23 o
 -10   2   4         68.63         69.00       103.49 o
  -9   2   4       1106.48        995.79       109.55 o
  -8   2   4         33.58        120.36        60.58 o
  -7   2   4       1867.58       1628.79        74.22 o
  -6   2   4         44.35         59.00        31.10 o
  -5   2   4       5819.25       5963.04        97.01 o
  -4   2   4         76.45         28.75        36.22 o
  -3   2   4        734.62        857.32        43.91 o
  -2   2   4         66.04         49.83        13.28 o
  -1   2   4       7494.50       7667.02       141.53 o
   0   2   4        299.46        323.90        26.56 o
   1   2   4       2684.02       2677.15        73.03 o
   2   2   4        274.87        262.30        46.00 o
   3   2   4       1837.02       1988.55       140.75 o
   4   2   4        116.33         92.62        17.49 o
   5   2   4         34.22        136.96        22.75 o
   6   2   4       1136.74       1223.05        56.14 o
   7   2   4          4.30         51.75        34.50 o
   8   2   4        236.31        175.87        68.76 o
   9   2   4         27.21         46.00        65.05 o
  -9   3   4        144.94        301.50       103.49 o
  -8   3   4         46.38        141.06        60.58 o
  -7   3   4         10.57         51.22        31.23 o
  -6   3   4         35.19         66.36        25.08 o
  -5   3   4        268.05        232.79        47.99 o
  -4   3   4         21.96         34.50        33.20 o
  -3   3   4       1011.61       1000.44        55.20 o
  -2   3   4          1.16        103.49        34.50 o
  -1   3   4       6213.85       6245.66       123.81 o
   0   3   4       2772.97       3013.82        74.40 o
   1   3   4       9903.74       9398.06       143.19 o
   2   3   4        816.44        996.44        46.47 o
   3   3   4       5567.32       5235.22       154.49 o
   4   3   4         69.37         87.15        17.05 o
   5   3   4      12111.87      12286.50       148.78 o
   6   3   4       1132.71       1170.05        56.14 o
   7   3   4       4188.37       4489.55       123.52 o
   8   3   4         38.29         46.00        56.92 o
   9   3   4        861.11        722.01       160.99 o
  -9   4   4         74.83         17.25        65.05 o
  -8   4   4       7735.54       8486.84       247.90 o
  -7   4   4         32.13         22.06        25.08 o
  -6   4   4      13440.10      13640.03       180.73 o
  -5   4   4         45.69         35.22        19.14 o
  -4   4   4      16671.71      15371.82       251.89 o
  -3   4   4         11.77          5.75        16.26 o
  -1   4   4        171.22        310.48        46.00 o
   0   4   4      45494.14      47408.84       784.63 o
   1   4   4        914.78        917.69        33.77 o
   2   4   4      35701.50      38101.26       539.79 o
   3   4   4        697.22        713.70        65.05 o
   4   4   4      12406.68      12152.92       134.36 o
   5   4   4       3162.25       3483.80        92.58 o
   6   4   4       7027.83       7361.29       133.59 o
   7   4   4       2583.98       2485.23       137.76 o
   8   4   4        735.41        858.34       143.74 o
   9   4   4        845.10        876.75       166.74 o
  -9   5   4        730.44        701.58       101.40 o
  -8   5   4        415.69        327.15        68.76 o
  -7   5   4        621.21        542.07        42.98 o
  -6   5   4        106.42        111.42        26.54 o
  -5   5   4        282.44        291.87        39.54 o
  -4   5   4        149.18        157.98        34.86 o
  -3   5   4          1.24          0.00        23.00 o
  -1   5   4       1182.48       1287.92        91.99 o
   0   5   4         39.93         73.60        19.14 o
   1   5   4      14091.19      13893.02       197.70 o
   2   5   4       2076.02       2063.70        58.79 o
   3   5   4       5331.23       5556.52       162.62 o
   4   5   4       1685.17       1756.66        50.01 o
   5   5   4      10553.73      10862.36       138.12 o
   6   5   4        646.70        670.48        48.15 o
   7   5   4       5572.00       5832.34       140.78 o
   8   5   4        369.26        393.43        76.93 o
   9   5   4       1488.82       1667.15       224.24 o
  -9   6   4       1417.25       1638.08       350.73 o
  -8   6   4         46.55         94.46        39.03 o
  -7   6   4       4053.34       4346.43        97.38 o
  -6   6   4          1.95         11.02        21.35 o
  -5   6   4       5952.68       6425.29       110.13 o
  -4   6   4         33.39         19.17        19.92 o
  -3   6   4       3844.16         23.00        23.00 o
  -2   6   4        698.95        735.95        69.00 o
  -1   6   4       2865.41       2817.32       126.49 o
   0   6   4        412.38        459.97        40.66 o
   1   6   4        321.53        203.85        22.46 o
   2   6   4        345.97        356.58        29.91 o
   3   6   4       5031.11       4932.04       150.26 o
   4   6   4        411.14        349.01        28.40 o
   5   6   4       1156.69       1144.68        47.35 o
   6   6   4         45.73         73.81        28.04 o
   7   6   4          1.43         87.57        37.04 o
   8   6   4        501.84        586.43       172.49 o
   9   6   4        305.72        248.96        97.74 o
  -9   7   4        121.70        117.02        68.76 o
  -8   7   4          5.05         89.67        40.80 o
  -7   7   4        367.40        307.45        36.12 o
  -6   7   4          8.03         73.42        21.54 o
  -5   7   4          8.09         62.69        21.88 o
  -4   7   4         21.84        103.49        34.50 o
  -3   7   4        265.50         34.50        23.00 o
  -2   7   4        481.90        540.46        57.50 o
  -1   7   4       2432.91       2713.82       126.49 o
   0   7   4       1693.82       1978.98        76.93 o
   1   7   4       3038.56       3001.10        80.69 o
   2   7   4          5.08         23.00        15.06 o
   3   7   4       7533.94       7725.12       121.94 o
   4   7   4       2726.75       2600.48        58.13 o
   5   7   4       6107.67       6038.30       105.81 o
   6   7   4        632.90        651.44        49.17 o
   7   7   4       2729.75       2912.90       119.50 o
   8   7   4       1067.98       1256.06       121.97 o
   9   7   4        673.56        655.46        97.57 o
  -9   8   4         74.77        111.49        54.15 o
  -8   8   4       4317.26       4936.04       154.36 o
  -7   8   4         20.99         72.79        26.48 o
  -6   8   4      10372.96      10273.29       136.13 o
  -5   8   4         24.65         80.49        28.31 o
  -4   8   4      20496.06      18203.32       448.47 o
  -2   8   4      42754.59      42816.71       676.00 o
  -1   8   4        337.54        348.15        63.25 o
   0   8   4      74944.52      81321.52      1300.92 o
   1   8   4        350.56        330.32        38.27 o
   2   8   4      24970.09      26587.01       400.07 o
   3   8   4       1536.59       1485.00        50.26 o
   4   8   4       8476.60       8533.25       121.46 o
   5   8   4       1325.18       1251.14        52.91 o
   6   8   4         60.21         83.48        28.45 o
   7   8   4       1098.25       1255.39        90.57 o
   8   8   4          2.37         46.00        56.92 o
   9   8   4        792.83        402.47       114.99 o
  -9   9   4        660.35        684.91       158.72 o
  -8   9   4        719.56        755.37        74.40 o
  -7   9   4        957.89       1100.13        70.92 o
  -6   9   4        286.50        310.15        37.04 o
  -5   9   4        113.08        253.05        46.00 o
  -4   9   4          0.16         91.99        34.50 o
  -2   9   4       1711.28       1916.02        73.18 o
  -1   9   4      13247.44      13484.28       250.50 o
   0   9   4      21538.92      23569.99       426.83 o
   1   9   4       2509.15       2263.19        91.15 o
   2   9   4      23219.52      24145.36       371.32 o
   3   9   4      13210.95      13182.93       179.36 o
   4   9   4       5551.09       5723.13        89.28 o
   5   9   4       4881.81       4961.30       105.46 o
   6   9   4       2114.36       2322.40        78.09 o
   7   9   4        543.20        607.99        68.40 o
   8   9   4        898.12        932.45       149.49 o
   9   9   4        340.78        321.98       114.99 o
  -9  10   4       1694.12       1952.93       151.32 o
  -8  10   4         98.31         89.99        48.40 o
  -7  10   4       7948.56       8774.94       144.04 o
  -6  10   4        285.13        269.69        35.70 o
  -5  10   4      14501.53      14526.21       292.38 o
  -4  10   4         38.34         57.50        34.50 o
  -3  10   4      59769.99      58140.23      1230.42 o
  -2  10   4         45.63         41.40        23.00 o
  -1  10   4      28255.07      26406.36       770.45 o
   0  10   4        267.41        344.98        57.50 o
   1  10   4       2627.92       1996.73       109.24 o
   2  10   4       1655.28       1675.85        68.40 o
   3  10   4      13001.85      12451.47       152.86 o
   4  10   4       1097.89       1151.50        47.23 o
   5  10   4       2415.61       2580.25        86.95 o
   6  10   4       1313.08       1456.20        67.55 o
   7  10   4        385.59        436.29        60.92 o
   8  10   4        587.32        597.96       126.49 o
   9  10   4         50.26         11.50        91.99 o
  -9  11   4        290.60        243.47        61.74 o
  -8  11   4          3.70         80.73        39.62 o
  -7  11   4          4.34         46.37        27.19 o
  -6  11   4         11.01         20.58        24.11 o
  -5  11   4        100.84        108.58        50.30 o
  -4  11   4       1657.64       1608.77        76.93 o
  -3  11   4          5.01        137.99        46.00 o
  -2  11   4        121.51        190.46        34.50 o
  -1  11   4       6030.47       6303.46       148.95 o
   0  11   4       2853.09       3093.27       143.74 o
   1  11   4      16371.21      18837.59       643.96 o
   2  11   4       8712.46       8440.00       171.89 o
   3  11   4       3050.89       3165.91        68.26 o
   4  11   4       1060.02        968.20        44.21 o
   5  11   4       2181.19       2305.10        66.63 o
   6  11   4       5422.56       5591.27       132.78 o
   7  11   4       2109.38       1995.27       121.97 o
   8  11   4       2190.77       1966.37       183.99 o
   9  11   4        931.35        862.44       160.99 o
 -10  12   4        230.78        183.99       137.99 o
  -9  12   4          2.66        -16.26        48.70 o
  -8  12   4       3060.26       3295.33       108.33 o
  -7  12   4          2.09        -21.19        28.04 o
  -6  12   4       3332.56       3500.55        81.56 o
  -5  12   4         68.24         83.05        26.56 o
  -4  12   4      11061.19      10791.71       280.61 o
  -3  12   4        326.03        195.49        46.00 o
  -2  12   4      61481.09      59435.06       923.11 o
  -1  12   4         65.63         92.39        51.75 o
   0  12   4       2005.70       1904.84       114.99 o
   1  12   4         50.35         74.75        40.25 o
   2  12   4       5803.28       5780.00       170.18 o
   3  12   4        206.89        177.07        22.02 o
   4  12   4       7319.28       7395.80       108.07 o
   5  12   4        446.79        449.37        35.52 o
   6  12   4         47.64         65.16        39.83 o
   7  12   4        773.22        724.45       126.49 o
   8  12   4         59.95         57.50        80.49 o
   9  12   4        407.61        436.97       137.99 o
 -10  13   4        272.68        333.48       126.49 o
  -9  13   4        365.46        360.88        96.54 o
  -8  13   4        744.89        805.78        65.62 o
  -7  13   4        648.31        776.78        62.73 o
  -6  13   4       1437.97       1333.98        57.20 o
  -5  13   4        242.34        337.39        51.45 o
  -4  13   4       2004.26       1817.60        70.60 o
  -3  13   4        951.12        919.94        91.99 o
  -2  13   4       4730.70       4709.01       130.10 o
  -1  13   4        389.99        397.47        40.66 o
   0  13   4       1006.79        811.72        56.92 o
   1  13   4      10376.03      10776.58       293.23 o
   2  13   4      17587.87      15574.79       335.61 o
   3  13   4       2370.99       2221.19        58.16 o
   4  13   4      14985.82      14955.52       159.71 o
   5  13   4       2731.47       2661.24        86.57 o
   6  13   4       4987.61       5027.24       252.98 o
   7  13   4       2357.17       2368.85       195.49 o
   8  13   4       2441.29       2529.84       206.99 o
   9  13   4        259.96        183.99       114.99 o
 -10  14   4        103.14        137.99       126.49 o
  -9  14   4       3595.85       3878.85       124.37 o
  -8  14   4        209.05        180.02        44.33 o
  -7  14   4      12082.68      12122.12       174.99 o
  -6  14   4         91.32        132.03        28.45 o
  -5  14   4      51867.96      50655.04       569.07 o
  -4  14   4         97.63        115.81        29.62 o
  -3  14   4      40438.14      39177.96       873.94 o
  -2  14   4        110.80         86.24        24.39 o
  -1  14   4      48026.38      50620.99      1000.44 o
   0  14   4        151.45        196.16        32.52 o
   1  14   4      75859.81      79237.95      2311.35 o
   2  14   4       2150.29       1928.79       101.40 o
   3  14   4       8594.88       9242.40       190.87 o
   4  14   4       2869.37       2895.95        71.42 o
   5  14   4       3172.11       2859.97       122.82 o
   6  14   4       1409.52       1150.09       241.48 o
   7  14   4       1859.13       1736.39       183.99 o
   8  14   4       1011.27       1103.93       172.49 o
   9  14   4         60.38        172.49       103.49 o
 -10  15   4        101.46        172.49       114.99 o
  -9  15   4         96.11        139.01        48.62 o
  -8  15   4        192.94        215.49        54.15 o
  -7  15   4        120.28        248.62        36.39 o
  -6  15   4         10.63         25.74        22.76 o
  -5  15   4        186.20        412.25        39.83 o
  -4  15   4         19.24         46.00        26.30 o
  -3  15   4       4973.10       4589.73       137.99 o
  -2  15   4       1772.67       1691.68       109.24 o
  -1  15   4       1257.18       1416.75        73.18 o
   0  15   4       5891.80       6186.60       241.48 o
   1  15   4          1.29         57.50        35.92 o
   2  15   4      10824.15      10932.21       442.72 o
   3  15   4       1837.68       1917.95        69.28 o
   4  15   4       6508.62       6985.05       114.47 o
   5  15   4        100.88         98.63        32.12 o
   6  15   4       1141.21       1110.96       109.24 o
   7  15   4        273.79        240.13        68.76 o
   8  15   4        939.66       1333.91       183.99 o
   9  15   4        195.95         11.50       103.49 o
 -10  16   4         58.46         23.00       103.49 o
  -9  16   4         11.57         36.94        45.45 o
  -8  16   4        371.88        322.46        56.62 o
  -7  16   4          6.91         20.39        31.23 o
  -6  16   4       3341.08       3066.95        88.98 o
  -5  16   4        296.37        336.10        41.72 o
  -4  16   4       8571.26       8169.82       188.28 o
  -3  16   4        548.06        537.89        52.39 o
  -2  16   4       2108.98       2035.37       126.49 o
  -1  16   4       1221.18       1225.99        73.18 o
   0  16   4       4083.49       4220.23       195.49 o
   1  16   4        564.16        659.68       143.74 o
   2  16   4       5330.88       5375.14       247.23 o
   3  16   4         61.62         60.15        30.46 o
   4  16   4        190.49        255.97        35.35 o
   5  16   4          1.41        -19.74        22.76 o
   6  16   4          0.66          0.00        40.66 o
   7  16   4         71.83         44.23        52.39 o
   8  16   4          7.49        -11.50        91.99 o
   9  16   4         93.46         91.99       103.49 o
 -10  17   4        834.22        770.45       160.99 o
  -9  17   4        295.46        158.28        48.62 o
  -8  17   4        737.07        558.91        65.73 o
  -7  17   4        559.52        630.84        63.34 o
  -6  17   4          1.92         -5.75        28.75 o
  -5  17   4          8.21         77.99        29.91 o
  -4  17   4        329.20        215.46        41.37 o
  -3  17   4        314.04        252.98        69.00 o
  -2  17   4        983.00        551.96        69.00 o
  -1  17   4         73.39        123.94        35.92 o
   0  17   4       6710.70       6750.06       252.98 o
   1  17   4       2248.88       2416.84       112.97 o
   2  17   4       4072.04       4254.69       247.23 o
   3  17   4       3155.89       3156.23       134.24 o
   4  17   4       8798.36       8596.94       162.81 o
   5  17   4        119.87        126.49        39.83 o
   6  17   4       5336.99       5577.02       356.48 o
   7  17   4        246.00        114.99        56.92 o
   8  17   4       2415.19       2288.35       218.49 o
   9  17   4         65.44        -46.00       103.49 o
 -10  18   4        252.85        390.97       137.99 o
  -9  18   4       4470.61       4209.00       243.87 o
  -8  18   4         92.24         81.75        45.52 o
  -7  18   4      13291.95      13014.24       245.47 o
  -6  18   4         24.29         45.00        33.20 o
  -5  18   4      25167.27      24412.10       308.77 o
  -4  18   4        319.49        363.21        41.72 o
  -3  18   4      29298.94      29047.12       701.45 o
  -2  18   4        399.79        471.47        80.49 o
  -1  18   4      49410.80      50895.70       818.24 o
   0  18   4       1076.93       1009.75        68.76 o
   1  18   4      33735.16      34316.45       633.61 o
   2  18   4        691.25        698.05        56.78 o
   3  18   4       9207.71       9087.60       169.73 o
   4  18   4       1820.51       1779.93        75.72 o
   5  18   4       8168.44       7933.05       289.67 o
   6  18   4       2730.43       2565.42       132.24 o
   7  18   4       1077.10       1040.78       109.24 o
   8  18   4       1533.87       1489.93       129.34 o
   9  18   4          7.49         80.49        91.99 o
 -10  19   4        513.73        551.08       160.99 o
  -9  19   4        143.40        145.66        47.98 o
  -8  19   4        467.88        458.05        78.15 o
  -7  19   4        251.91        297.57        52.28 o
  -6  19   4        487.02        373.32        39.62 o
  -5  19   4         10.94        125.77        37.20 o
  -4  19   4        368.58        383.27        82.21 o
  -3  19   4        237.85        305.71        48.79 o
  -2  19   4        863.57        724.45        91.99 o
  -1  19   4         56.63        114.99        57.50 o
   0  19   4       8057.69       7818.33       194.64 o
   1  19   4        477.75        477.11       160.99 o
   2  19   4       7450.69       7160.86       165.03 o
   3  19   4         21.03         44.23        26.19 o
   4  19   4       8588.07       8423.66       196.11 o
   5  19   4        371.21        315.53        48.40 o
   6  19   4       5538.86       5873.83       194.64 o
   7  19   4         86.16        109.69        52.39 o
   8  19   4       1289.82       1191.15       117.69 o
 -10  20   4        157.46        206.99       114.99 o
  -9  20   4         41.88         53.52        52.28 o
  -8  20   4        390.03        538.39        87.22 o
  -7  20   4        197.19        156.74        71.47 o
  -6  20   4        455.61        499.14        42.54 o
  -5  20   4        254.74        265.60        41.49 o
  -4  20   4        944.23        794.07        57.07 o
  -3  20   4        424.21        471.47        56.92 o
  -2  20   4        703.72        712.95        91.99 o
  -1  20   4       1004.30        993.38        80.10 o
   0  20   4        221.72        228.17        46.00 o
   1  20   4        765.72        756.23        91.99 o
   2  20   4        805.93        819.85        65.49 o
   3  20   4        326.38        293.57        40.80 o
   4  20   4         81.59         58.57        38.72 o
   5  20   4         61.90         65.40        37.20 o
   6  20   4        632.38        545.69       166.74 o
   7  20   4          6.33          0.00        48.79 o
   8  20   4         63.89         63.25        65.05 o
 -10  21   4        319.58         91.99       114.99 o
  -9  21   4        112.69        119.59        76.98 o
  -8  21   4        522.55        384.51        63.94 o
  -7  21   4        170.70        140.87        40.25 o
  -6  21   4        215.30        192.84        34.36 o
  -5  21   4         85.62         83.23        32.74 o
  -4  21   4         64.96         74.75        28.31 o
  -3  21   4         16.28         69.00        40.66 o
  -2  21   4       1278.94       1414.41       126.49 o
  -1  21   4        201.17        218.49        69.00 o
   0  21   4       8263.82       7320.94       425.47 o
   1  21   4       2417.94       2066.05        90.13 o
   2  21   4       6749.48       6596.15       138.64 o
   3  21   4        362.68        322.81        52.28 o
   4  21   4       8119.97       7655.93       279.78 o
   5  21   4         15.56        -11.50        40.66 o
   6  21   4       6900.62       6763.37       170.07 o
   7  21   4         17.98         -5.75        48.79 o
   8  21   4       1477.51       1078.78       183.99 o
   9  21   4        161.50        149.49       103.49 o
 -10  22   4         30.29         11.50       103.49 o
  -9  22   4       2779.14       2865.88       157.16 o
  -8  22   4         14.07        -17.55        43.91 o
  -7  22   4       7859.15       8244.72       163.65 o
  -6  22   4          9.99         -9.31        32.74 o
  -5  22   4      18938.21      18858.30       261.37 o
  -4  22   4          8.16         17.25        28.31 o
  -3  22   4      31090.75      31404.46       770.45 o
  -2  22   4          8.37         11.50        57.50 o
  -1  22   4      37156.46      33658.32       827.95 o
   0  22   4         48.58        114.99        69.00 o
   1  22   4      45585.98      44311.96       633.22 o
   2  22   4        130.15        104.21        37.20 o
   3  22   4      18001.04      17610.94       332.86 o
   4  22   4        682.78        608.63        63.94 o
   5  22   4       1368.90       1343.54       101.40 o
   6  22   4       1437.17       1241.40        85.80 o
   7  22   4        310.14        362.48        76.93 o
   8  22   4        877.96        887.74       109.55 o
   9  22   4          6.18         46.00        91.99 o
 -10  23   4        177.60        321.98       126.49 o
  -9  23   4        477.73        513.50        88.34 o
  -8  23   4        415.26        340.64        63.94 o
  -7  23   4        169.63        270.73        43.84 o
  -6  23   4         41.92         18.07        32.74 o
  -5  23   4          4.19         66.12        34.50 o
  -4  23   4          0.37         11.50        40.66 o
  -3  23   4        303.38        358.78        69.00 o
  -2  23   4       2914.81       2909.31       172.49 o
  -1  23   4       3224.93       3058.80       183.99 o
   0  23   4       1912.30       1575.40       137.99 o
   1  23   4        678.05        641.88        52.50 o
   2  23   4         67.41         29.76        35.03 o
   3  23   4        619.43        512.39        63.94 o
   4  23   4       5314.37       5285.97       247.51 o
   5  23   4         76.17        114.99        48.79 o
   6  23   4       3460.05       3320.91       123.81 o
   7  23   4        208.84        245.76        80.49 o
   8  23   4       1450.19       1523.48       130.10 o
   9  23   4        112.76        160.99       103.49 o
 -10  24   4          6.54        -46.00        91.99 o
  -9  24   4        191.61         57.50        73.18 o
  -8  24   4        711.73        715.37       107.85 o
  -7  24   4        438.02        492.32        59.75 o
  -6  24   4       1395.91       1347.26        75.72 o
  -5  24   4        578.78        539.39        48.62 o
  -4  24   4       2317.89       2067.53        90.57 o
  -3  24   4        933.07        839.60        81.31 o
  -2  24   4       1259.03       1391.41       126.49 o
  -1  24   4        950.34       1264.92       149.49 o
   0  24   4       1179.98       1150.32        80.69 o
   1  24   4        583.24        688.57        67.65 o
   2  24   4       1438.38       1363.55        74.41 o
   3  24   4        530.78        540.68        94.81 o
   4  24   4       2138.83       2041.78       121.16 o
   5  24   4         96.37         97.74        41.72 o
   6  24   4        911.75        941.60        79.12 o
   7  24   4         93.63         82.79        60.58 o
   8  24   4        227.18        194.21        71.84 o
  -9  25   4         11.31         48.70        68.76 o
  -8  25   4        921.32        979.80        99.73 o
  -7  25   4          0.96        -33.17        37.04 o
  -6  25   4         56.13         64.40        38.55 o
  -5  25   4        101.64        147.47        41.49 o
  -4  25   4        308.13        315.53        46.47 o
  -3  25   4         13.39         23.00        69.00 o
  -1  25   4        287.52        241.48        80.49 o
   0  25   4      24306.52      24634.42       561.76 o
   1  25   4       3390.19       3421.77       122.48 o
   2  25   4      10654.00      10479.44       248.97 o
   3  25   4       1712.55       1596.62       117.69 o
   4  25   4      11138.15      11903.61       304.19 o
   5  25   4         47.40         98.05        43.91 o
   6  25   4       5091.78       4965.33       154.82 o
   7  25   4        732.52        833.44       101.40 o
   8  25   4       1615.41       1495.65       133.98 o
  -9  26   4       1322.61       1183.18       121.16 o
  -8  26   4         83.39         88.16        53.11 o
  -7  26   4       4885.70       4795.08       349.67 o
  -6  26   4          6.17         20.15        38.00 o
  -5  26   4      15334.12      14432.41       225.31 o
  -4  26   4        192.27        214.91        71.31 o
  -3  26   4      32121.36      31335.47       793.45 o
  -2  26   4        367.66        298.98        55.20 o
  -1  26   4      28684.15      27644.21       747.45 o
   0  26   4          0.20         26.59        37.20 o
   1  26   4       8526.55       8754.25       283.81 o
   2  26   4        109.29         71.91        39.83 o
   3  26   4       7631.38       6868.04       505.97 o
   4  26   4       1030.00        812.79       143.74 o
   5  26   4       3322.30       2985.04       125.80 o
   6  26   4       1001.82        906.45        81.71 o
   7  26   4          0.34         60.51        79.31 o
   8  26   4        697.64        521.36        93.24 o
  -9  27   4         20.69        -35.17        68.76 o
  -8  27   4        883.00        941.86        88.36 o
  -7  27   4        548.03        484.88        68.21 o
  -6  27   4        105.86         44.53        40.80 o
  -5  27   4         23.22         80.49        46.47 o
  -4  27   4        100.94         81.54        43.10 o
  -3  27   4       2132.47       2075.76       113.84 o
  -2  27   4       1008.46       1146.76       149.49 o
  -1  27   4        669.90        632.46       126.49 o
   0  27   4       7097.53       6945.38       184.33 o
   1  27   4       5576.12       5619.35       159.87 o
   2  27   4       7040.24       6753.65       176.96 o
   3  27   4       9798.24       9623.66       482.97 o
   4  27   4       1723.05       1807.77       121.16 o
   5  27   4       2675.80       2697.00       117.16 o
   6  27   4        870.89        753.25        73.04 o
   7  27   4       1361.08       1339.62       105.08 o
   8  27   4        405.84        201.24        81.31 o
  -9  28   4         62.99         80.49       114.99 o
  -8  28   4       2007.68       1952.06       137.51 o
  -7  28   4        304.72        346.16       130.38 o
  -6  28   4       6414.45       6477.29       149.32 o
  -5  28   4        499.48        443.41        69.28 o
  -4  28   4       8439.00       8915.99       194.67 o
  -3  28   4        783.72        873.94       126.49 o
  -2  28   4      13455.55      13069.22       523.22 o
  -1  28   4        250.28        344.98       103.49 o
   0  28   4      13720.96      13867.22       281.17 o
   1  28   4        578.19        649.79        68.40 o
   2  28   4      12674.50      13243.44       272.88 o
   3  28   4       1505.54       1448.91       160.99 o
   4  28   4       1497.22       1507.92       129.34 o
   5  28   4        866.97        959.66        96.09 o
   6  28   4        569.49        486.30       112.17 o
   7  28   4        975.75        998.87        82.88 o
   8  28   4         10.42         75.38        71.84 o
  -9  29   4         24.76        -91.99        91.99 o
  -8  29   4         63.21         -1.35        68.76 o
  -7  29   4        174.28        140.64        55.07 o
  -6  29   4        437.40        423.45        58.79 o
  -5  29   4        115.28        137.99        52.28 o
  -4  29   4         50.36         76.47        41.72 o
  -2  29   4        917.48        959.37        96.56 o
  -1  29   4        132.60        126.49        91.99 o
   0  29   4       1625.65       1497.09        94.13 o
   1  29   4        290.23        365.93        68.76 o
   2  29   4       2629.40       2652.09       138.23 o
   3  29   4       1080.20        931.44       160.99 o
   4  29   4       1954.27       1849.56       125.84 o
   5  29   4        748.06        746.57        79.12 o
   6  29   4       1404.81       1520.52        97.04 o
   7  29   4        595.30        605.81        71.00 o
   8  29   4        698.85        587.96       149.49 o
  -9  30   4        100.63        114.99       114.99 o
  -8  30   4         82.15         46.00       103.49 o
  -7  30   4       1443.27       1427.24       162.94 o
  -6  30   4         76.21         42.55        42.84 o
  -5  30   4       3308.09       3810.28       137.10 o
  -4  30   4        249.87        175.56        60.58 o
  -3  30   4       8371.37       8808.43       367.98 o
  -2  30   4        288.84        128.26        48.76 o
  -1  30   4       9490.60       8992.42       367.98 o
   0  30   4        697.00        707.25        89.44 o
   1  30   4       9074.41       9186.97       264.17 o
   2  30   4         23.75         44.08        80.49 o
   3  30   4       4058.29       4243.23       264.48 o
   4  30   4         93.98         46.00        56.92 o
   5  30   4         71.96         21.47        60.58 o
   6  30   4        243.47        211.70        53.02 o
   7  30   4         11.63          3.66        50.59 o
   8  30   4        275.46        275.98        85.09 o
  -8  31   4        129.58        172.49       114.99 o
  -7  31   4        908.84        910.21        90.57 o
  -6  31   4        167.54        166.30        60.92 o
  -5  31   4        382.34        336.81        61.74 o
  -4  31   4        406.17        389.43        73.18 o
  -3  31   4        297.61        356.48       114.99 o
  -2  31   4        344.63        275.98       103.49 o
  -1  31   4       1798.78       1977.87       183.99 o
   0  31   4       1137.12       1223.70       109.55 o
   1  31   4       4308.38       4193.78       235.73 o
   2  31   4       5318.19       5295.27       212.74 o
   3  31   4       5688.70       5266.66       298.98 o
   4  31   4       1738.15       1576.61       142.12 o
   5  31   4       3198.98       3436.05       339.23 o
   6  31   4        652.07        550.36        94.61 o
   7  31   4       2614.31       2688.45       141.50 o
   8  31   4        276.32        181.80        85.09 o
  -8  32   4       2686.69       2989.81       252.98 o
  -7  32   4        176.37        324.49        68.40 o
  -6  32   4       3939.55       4221.73       150.39 o
  -5  32   4        315.91        286.89        74.75 o
  -3  32   4        524.52        482.97       126.49 o
  -2  32   4      16718.69      16489.93       563.46 o
  -1  32   4        804.28        712.95       137.99 o
   0  32   4      24785.90      24337.99       503.94 o
   1  32   4        845.44        941.65       109.55 o
   2  32   4       9078.17      10079.12       288.57 o
   3  32   4        700.09        942.94       160.99 o
   4  32   4       5885.58       5411.75       214.44 o
   5  32   4        845.12        671.24       104.77 o
   6  32   4       1187.30       1195.35       116.18 o
   7  32   4        811.59        689.44        88.36 o
  -8  33   4         55.19        183.99       114.99 o
  -7  33   4         58.24        -13.34        57.27 o
  -6  33   4          4.45         11.50        91.99 o
  -5  33   4          7.81         51.75        63.54 o
  -4  33   4        103.74        133.26        80.49 o
  -3  33   4        497.37        264.48       114.99 o
  -2  33   4        109.35        114.99        91.99 o
  -1  33   4       2174.88       1885.88       195.49 o
   0  33   4        337.21        323.15       155.24 o
   1  33   4        414.41        496.14        88.34 o
   2  33   4       1909.75       2028.05       130.10 o
   3  33   4        884.34        781.95       149.49 o
   4  33   4        649.11        667.46       275.98 o
   5  33   4       1151.88        762.44       104.77 o
   6  33   4        703.30        918.98        87.05 o
   7  33   4       1097.11        996.20       103.48 o
  -8  34   4        168.65         57.50       103.49 o
  -7  34   4        353.13        321.98        89.44 o
  -6  34   4        910.67        708.85       104.77 o
  -5  34   4        425.66        632.46       137.99 o
  -4  34   4       1253.29       1105.19       121.16 o
  -3  34   4       1073.03       1184.42       183.99 o
  -2  34   4       1213.24        793.45       149.49 o
  -1  34   4       4315.24       5013.68       287.48 o
   0  34   4        607.72        679.24        97.57 o
   1  34   4        941.38       1057.68       117.69 o
   2  34   4        132.97         85.42        55.20 o
   3  34   4         10.57          0.00        80.49 o
   4  34   4          3.91         34.50        56.92 o
   5  34   4         10.56         -8.43        60.58 o
   6  34   4         24.46        -23.82        56.62 o
   7  34   4        177.92        135.57        65.73 o
  -7  35   4        619.80        500.81       105.71 o
  -6  35   4        557.83        241.48       114.99 o
  -5  35   4        203.58        166.74        80.10 o
  -4  35   4         23.88         83.05        80.49 o
  -3  35   4        411.68        482.97       137.99 o
  -2  35   4        404.94        517.47       137.99 o
  -1  35   4       3594.73       3541.77       252.98 o
   0  35   4        318.24        315.93        76.93 o
   1  35   4       6941.16       7396.58       396.72 o
   2  35   4       1056.54       1243.83       125.84 o
   3  35   4       6737.38       7336.52       367.98 o
   4  35   4        709.78        678.46       149.49 o
   5  35   4       5889.73       5628.62       247.23 o
   6  35   4        152.12        120.17        80.10 o
   7  35   4       1567.67       1262.38       145.69 o
  -7  36   4        142.87         69.00       114.99 o
  -6  36   4       9570.64       9751.37       425.47 o
  -5  36   4        114.09        103.49        76.93 o
  -4  36   4      19198.57      19952.25       574.96 o
  -3  36   4         14.94        160.99       114.99 o
  -2  36   4      20799.67      19617.73       655.46 o
  -1  36   4         84.97         57.50        91.99 o
   0  36   4      12345.93      13357.28       349.64 o
   1  36   4        373.92        279.22        97.74 o
   2  36   4      13961.95      14854.05       381.91 o
   3  36   4        460.63        459.97       126.49 o
   4  36   4       2467.97       2518.34       241.48 o
   5  36   4        678.81        648.93       109.55 o
   6  36   4        181.25         80.49        81.31 o
   7  36   4        400.95        311.40       101.40 o
  -7  37   4         16.18         57.50       114.99 o
  -6  37   4          4.22         18.40        80.10 o
  -5  37   4          0.42        -44.72        71.84 o
  -4  37   4        568.78        531.55       104.77 o
  -3  37   4         57.25         57.50       103.49 o
  -2  37   4        103.48         80.49       103.49 o
  -1  37   4       1017.91       1138.43       183.99 o
   0  37   4          1.15         69.00        69.00 o
   1  37   4       1955.59       1840.17       130.10 o
   2  37   4        177.59        167.38        71.84 o
   3  37   4        611.89        517.47       126.49 o
   4  37   4         25.20        -23.00        91.99 o
   5  37   4       1085.67       1165.33       546.21 o
   6  37   4         54.22         85.34        76.93 o
  -7  38   4        105.25        115.49        91.15 o
  -6  38   4        465.09        456.80       117.69 o
  -5  38   4        163.90         88.71        85.09 o
  -4  38   4       1206.66       1118.18       129.34 o
  -3  38   4        504.42        264.48       126.49 o
  -2  38   4       1585.70       1356.91       206.99 o
  -1  38   4         40.42         23.00        91.99 o
   0  38   4        983.87       1024.35       117.69 o
   1  38   4        341.72        287.48        81.31 o
   2  38   4        521.68        596.44       155.24 o
   3  38   4       1901.88       2196.42       154.49 o
   4  38   4        558.24        505.97       149.49 o
   5  38   4          0.84        -23.00       103.49 o
   6  38   4        120.08        102.92        80.10 o
  -7  39   4         62.33         36.50        91.15 o
  -6  39   4         25.07         79.54        96.56 o
  -5  39   4         59.25         29.90        80.10 o
  -4  39   4          0.12         12.10        76.93 o
  -3  39   4          1.53          0.00       114.99 o
  -2  39   4          0.06         46.00       114.99 o
  -1  39   4       4086.64       4116.73       264.48 o
   0  39   4         32.38        162.34        68.76 o
   1  39   4       1822.71       1869.92       247.23 o
   2  39   4         18.75        -18.40        60.58 o
   3  39   4       3275.76       3682.67       195.15 o
   4  39   4          2.03          0.00        91.99 o
   5  39   4       6843.98       7520.51       425.47 o
   6  39   4         47.45         74.75        81.31 o
  -7  40   4          1.07         11.50       149.49 o
  -6  40   4       4558.51       5158.38       350.73 o
  -5  40   4         36.22         35.05        85.09 o
  -4  40   4       7997.37       8024.02       284.24 o
  -3  40   4          0.94         57.50       114.99 o
  -2  40   4      10184.88      10786.30       471.47 o
  -1  40   4         38.28         80.49       103.49 o
   0  40   4      13268.00      14073.54       378.04 o
   1  40   4         13.81         45.28        63.54 o
   2  40   4       2256.53       2340.45       154.49 o
   3  40   4        307.25        274.34        91.99 o
   4  40   4       1827.84       1858.81       165.36 o
   5  40   4        925.25       1000.44       195.49 o
   6  40   4        784.48        623.24       149.49 o
  -6  41   4        204.45        292.41       112.97 o
  -5  41   4         16.90         24.04        88.34 o
  -4  41   4        217.52        315.54        99.46 o
  -3  41   4          9.27        -23.00       103.49 o
  -2  41   4          5.08         80.49       114.99 o
  -1  41   4       1067.06       1023.43       183.99 o
   0  41   4          5.33        115.67        68.76 o
   1  41   4       1007.30        830.31       112.97 o
   2  41   4       1924.85       1962.92       170.18 o
   3  41   4       1588.93       1578.41       270.23 o
   4  41   4        233.46        114.99       103.49 o
   5  41   4       1285.24       1287.92       229.99 o
   6  41   4        102.37         95.13        91.99 o
  -6  42   4        451.47        344.98       113.84 o
  -5  42   4        243.63        109.24       109.24 o
  -4  42   4        808.27        790.83       129.34 o
  -3  42   4        389.75        367.98       137.99 o
  -2  42   4        699.04        655.46       172.49 o
  -1  42   4         87.33          0.00       103.49 o
   0  42   4        639.45        701.45       160.99 o
   1  42   4        843.39       1120.27       264.48 o
   2  42   4        612.59        888.03       235.73 o
   3  42   4       1230.36       1496.88       183.99 o
   4  42   4         52.12         80.49       103.49 o
   5  42   4         59.99         11.50       114.99 o
  -6  43   4         26.96         23.00        96.56 o
  -5  43   4         48.43        208.37       101.40 o
  -4  43   4          5.79         46.00       114.99 o
  -3  43   4         81.19         69.00       126.49 o
  -2  43   4        127.79        137.99       114.99 o
  -1  43   4        251.70        367.98       137.99 o
   0  43   4        433.65        252.98       114.99 o
   1  43   4       2617.56       2676.78       178.24 o
   2  43   4          3.58         27.84        74.40 o
   3  43   4       4056.38       4913.46       367.98 o
   4  43   4         26.24        114.99       103.49 o
   5  43   4       2467.06       2943.81       275.98 o
  -5  44   4         62.63         89.69       101.40 o
  -4  44   4       5987.91       6083.11       379.48 o
  -3  44   4        172.46        137.99       137.99 o
  -2  44   4       5859.63       5726.63       344.98 o
  -1  44   4        215.78        310.48       137.99 o
   0  44   4       6062.96       6922.55       379.48 o
   1  44   4          3.11          2.71        68.76 o
   2  44   4       5126.88       5876.21       252.07 o
   3  44   4         96.82         36.80        76.54 o
   4  44   4        838.63        494.47       149.49 o
   5  44   4        262.31        149.49       126.49 o
  -5  45   4         54.61         60.00        91.15 o
  -4  45   4          0.75        -46.00       137.99 o
  -3  45   4        105.59        137.99       137.99 o
  -2  45   4        105.93          0.00       114.99 o
  -1  45   4        150.85        183.99       114.99 o
   0  45   4        977.82       1368.41       218.49 o
   1  45   4       1086.03        837.63       189.74 o
   2  45   4       2168.93       2570.71       178.89 o
   3  45   4       1286.71       1715.30       471.47 o
   4  45   4       1111.23        862.44       183.99 o
  -5  46   4       1344.84       1322.41       218.49 o
  -4  46   4        607.46        264.48       172.49 o
  -3  46   4       3208.40       3564.77       298.98 o
  -2  46   4        755.99        540.46       172.49 o
  -1  46   4       3725.52       4519.21       310.48 o
   0  46   4        796.17        804.95       183.99 o
   1  46   4       2397.28       2616.04       174.68 o
   2  46   4        559.03        433.43       104.77 o
   3  46   4       2733.80       3472.67       379.48 o
   4  46   4        263.31        183.99       126.49 o
  -4  47   4         32.31        183.99       149.49 o
  -3  47   4         54.25        206.99       149.49 o
  -2  47   4        174.06        321.98       149.49 o
  -1  47   4         33.80         46.00       126.49 o
   0  47   4        110.30         91.99       126.49 o
   1  47   4       2080.37       2429.15       287.48 o
   2  47   4         64.56         18.40        76.54 o
   3  47   4       1747.07       1736.39       252.98 o
   4  47   4         70.68          0.00       114.99 o
  -3  48   4        611.59        643.96       183.99 o
  -2  48   4       1777.75       1839.88       252.98 o
  -1  48   4        542.96        264.48       149.49 o
   0  48   4       1860.43       2345.85       298.98 o
   1  48   4        111.84         81.64        80.10 o
   2  48   4       1236.76        953.71       218.49 o
   3  48   4          2.79         34.50       103.49 o
  -3  49   4        104.64        229.99       149.49 o
  -2  49   4        562.05        275.98       137.99 o
  -1  49   4        459.19        793.45       195.49 o
   0  49   4        565.35        678.46       183.99 o
   1  49   4        420.70        427.10       104.77 o
   2  49   4       1122.84       1041.48       138.23 o
   3  49   4        523.91        494.47       160.99 o
  -1  50   4       5239.42       5450.65       356.48 o
   0  50   4        319.58        241.48       149.49 o
   2  50   4        348.83        367.98       137.99 o
  -9   1   5         64.92         96.73        68.76 o
  -8   1   5        539.38        579.47        54.51 o
  -7   1   5        155.49        233.43        44.15 o
  -6   1   5         47.79          8.47        24.11 o
  -5   1   5        397.72        389.10        54.77 o
  -4   1   5        682.47        646.57        49.79 o
  -3   1   5        649.57        569.27        56.92 o
  -2   1   5       6976.77       7033.15       178.89 o
  -1   1   5         69.74        252.98        35.92 o
   0   1   5      16291.71      16079.30       256.65 o
   1   1   5        771.07        902.13       149.49 o
   2   1   5      27300.32      27773.44       512.27 o
   3   1   5        197.24        177.01        21.34 o
   4   1   5       6209.82       6601.73        92.84 o
   5   1   5       1283.90       1184.33        52.12 o
   6   1   5       3515.03       3621.15        88.36 o
   7   1   5        274.06        201.37        36.63 o
   8   1   5       2898.18       3203.78       162.62 o
   9   1   5        218.04        101.46        68.76 o
  -9   2   5       2077.91       2272.86       146.36 o
  -8   2   5         40.25         61.92        37.04 o
  -7   2   5      15662.26      16610.71       255.61 o
  -6   2   5        105.68        149.49        33.20 o
  -5   2   5      31794.12      32186.93       473.91 o
  -4   2   5        312.83        317.40        30.21 o
  -3   2   5      31569.17      31633.12       613.87 o
  -2   2   5        477.85        413.97        57.50 o
  -1   2   5      85275.17      84649.57      1139.65 o
   0   2   5       1684.51       1921.82        60.92 o
   1   2   5      20297.86      20346.66       394.30 o
   2   2   5       3240.60       3462.50       155.24 o
   3   2   5       5990.00       5930.19        86.74 o
   4   2   5       3105.49       3049.21        65.64 o
   5   2   5       6497.87       6707.97       112.67 o
   6   2   5       1968.88       2038.03        69.57 o
   7   2   5          5.43         86.43        34.76 o
   8   2   5       1463.60       1936.86       172.49 o
   9   2   5        327.48        218.49        81.31 o
  -9   3   5        136.75        172.49        73.18 o
  -8   3   5        794.67        958.94        67.20 o
  -7   3   5        277.15        464.48        46.31 o
  -6   3   5        813.73        885.92        60.41 o
  -5   3   5         63.46        186.73        29.91 o
  -4   3   5         52.06         88.16        26.56 o
  -3   3   5       1544.65       1540.90       126.49 o
  -2   3   5       5302.97       5427.65       218.49 o
  -1   3   5      14608.18      15459.61       252.29 o
   0   3   5       7068.70       6795.17       134.54 o
   1   3   5       6639.48       6706.16       183.99 o
   2   3   5       8752.45       9180.03       241.48 o
   3   3   5       4003.75       4126.56        71.70 o
   4   3   5       9000.91       9371.80       121.51 o
   5   3   5       8585.04       8546.99       123.95 o
   6   3   5       2587.18       2763.67        78.96 o
   7   3   5        483.72        399.39        47.19 o
   8   3   5        858.17        991.43       174.05 o
   9   3   5          2.21        -46.00        65.05 o
  -9   4   5         70.86         15.56        68.76 o
  -8   4   5         21.68         30.47        34.90 o
  -7   4   5        183.12        150.70        43.91 o
  -6   4   5         78.03        133.81        31.23 o
  -5   4   5         13.71          6.28        17.15 o
  -4   4   5      18570.28      18205.92       241.69 o
  -3   4   5         34.69          0.00        34.50 o
  -2   4   5      19105.48      18781.93       373.77 o
  -1   4   5         12.70          2.87        16.94 o
   0   4   5       5790.95       6454.40       166.54 o
   1   4   5        128.16        124.26        27.60 o
   2   4   5      11218.13      12683.68       390.97 o
   3   4   5        325.46        341.26        31.74 o
   4   4   5       3553.44       3809.18        82.66 o
   5   4   5        618.96        692.83        56.50 o
   6   4   5       2405.97       2591.30        78.02 o
   7   4   5        103.57         89.03        34.76 o
   8   4   5          0.01         60.11        50.59 o
   9   4   5          1.78        -28.75        65.05 o
  -9   5   5          3.75         97.74        74.75 o
  -8   5   5        415.51        368.35        47.59 o
  -7   5   5         60.25        125.61        45.07 o
  -6   5   5        193.56        145.93        27.44 o
  -5   5   5        272.60        308.27        30.33 o
  -4   5   5          2.00        103.49        32.52 o
  -3   5   5         89.79        172.49        57.50 o
  -2   5   5       1516.66       1445.93        73.18 o
  -1   5   5        150.70        218.49        46.00 o
   0   5   5      11228.66      11162.46       247.90 o
   1   5   5         26.00         91.99        24.39 o
   2   5   5       3105.30       2989.81       149.49 o
   3   5   5          4.58         54.62        19.14 o
   4   5   5      19188.78      19401.29       203.37 o
   5   5   5          2.65         23.52        20.56 o
   6   5   5      11867.05      12741.64       194.36 o
   7   5   5        284.51        248.98        42.03 o
   8   5   5       1997.81       2207.86       142.12 o
   9   5   5        204.68        344.69        85.09 o
  -9   6   5       3551.66       4295.31       379.48 o
  -8   6   5         47.09         14.56        69.75 o
  -7   6   5       6665.39       7556.97       133.78 o
  -6   6   5          0.69         -6.15        21.22 o
  -5   6   5      20950.77      21676.47       285.68 o
  -4   6   5         76.31         54.21        27.60 o
  -3   6   5      52767.41      51309.67      1333.91 o
  -2   6   5         35.68         34.50        34.50 o
  -1   6   5      40722.41      41374.32      1011.93 o
   0   6   5        472.29        543.16        52.39 o
   1   6   5      42250.16      43248.99       743.70 o
   2   6   5       1143.46       1089.36        91.99 o
   3   6   5       3832.93       4016.17       112.99 o
   4   6   5       3791.70       4007.08        81.02 o
   5   6   5        199.91        238.16        27.76 o
   6   6   5       2920.59       3030.33        84.14 o
   7   6   5        172.29        169.80        69.71 o
   8   6   5       1238.16        953.73       109.55 o
   9   6   5        198.46        316.23        81.31 o
  -9   7   5        847.55       1172.92       183.99 o
  -8   7   5        378.39        455.16        64.13 o
  -7   7   5        512.51        520.35        45.07 o
  -6   7   5         71.67         66.65        27.87 o
  -5   7   5         23.40         92.10        33.34 o
  -4   7   5        880.35        789.74        97.74 o
  -2   7   5       3614.79       3461.28       160.99 o
  -1   7   5        315.75        436.97        44.17 o
   0   7   5       3408.99       3257.56       109.55 o
   1   7   5       5570.43       5618.89       169.04 o
   2   7   5      13715.91      13418.23       367.98 o
   3   7   5       8792.18       8761.04       133.59 o
   4   7   5      10814.79      11207.00       149.74 o
   5   7   5       1183.25       1215.19        51.73 o
   6   7   5       3281.52       3250.61       101.45 o
   7   7   5       1824.22       1920.86        90.45 o
   8   7   5       1985.49       1906.06       138.23 o
   9   7   5        637.64        477.12        93.24 o
  -9   8   5        135.59        310.48       126.49 o
  -8   8   5       2224.32       2198.79       134.44 o
  -7   8   5         97.00        106.05        35.70 o
  -6   8   5       6075.74       5977.43       123.11 o
  -5   8   5        245.80        254.14        37.20 o
  -4   8   5      15298.49      15087.02       390.97 o
  -2   8   5      18665.03      17636.69       327.44 o
  -1   8   5       1093.49       1157.86        91.99 o
   0   8   5       4894.48       5033.54       142.12 o
   1   8   5       1974.20       2123.26        99.32 o
   2   8   5      12497.29      12807.04       362.23 o
   3   8   5       1477.10       1551.28        55.15 o
   4   8   5       3556.01       3670.74        79.42 o
   5   8   5        740.05        764.08        43.82 o
   6   8   5         33.29         97.41        29.57 o
   7   8   5       1293.19       1353.04        81.82 o
   8   8   5          0.17         13.50        48.40 o
   9   8   5        452.68        410.25        89.44 o
  -9   9   5        106.50        103.49       103.49 o
  -8   9   5         26.56        109.10        41.67 o
  -7   9   5          2.93         57.98        33.77 o
  -6   9   5         18.21         63.61        23.83 o
  -5   9   5        130.63         88.84        73.92 o
  -4   9   5       1136.78       1138.43        91.99 o
  -2   9   5       7442.40       7218.35       178.24 o
  -1   9   5       8276.63       8707.22       193.12 o
   0   9   5        969.06       1001.01        50.59 o
   1   9   5       9401.76      10502.19       204.95 o
   2   9   5       8151.23       8081.63       379.48 o
   3   9   5        661.73        766.14        84.65 o
   4   9   5       3284.55       3519.55        78.85 o
   5   9   5       2380.41       2110.93        72.54 o
   6   9   5       1211.69       1253.76        69.43 o
   7   9   5       1115.08       1076.32        74.41 o
   8   9   5       1045.77       1039.69       117.69 o
   9   9   5        288.03         57.50        91.99 o
  -9  10   5       1646.02       1691.68       153.85 o
  -8  10   5          4.32         70.83        40.80 o
  -7  10   5       3065.53       3119.47       134.44 o
  -6  10   5         69.70         26.96        25.08 o
  -5  10   5       9716.94       9271.79       206.27 o
  -4  10   5        362.86        321.98        69.00 o
  -3  10   5      15213.17      14569.56       390.97 o
  -2  10   5         69.47         46.00        24.39 o
  -1  10   5       1941.16       1399.39        68.76 o
   0  10   5        121.77        151.26        26.56 o
   1  10   5       1524.80       1333.30        86.59 o
   2  10   5        830.51        808.53        61.74 o
   3  10   5       6254.45       6050.40       121.72 o
   4  10   5        748.48        825.52        44.57 o
   5  10   5        738.09        816.97        52.73 o
   6  10   5        991.38       1022.03        58.00 o
   7  10   5        106.62        173.68        44.33 o
   8  10   5        661.30        660.45        93.24 o
   9  10   5         10.10         57.50       103.49 o
  -9  11   5        618.88        447.13       113.52 o
  -8  11   5        616.98        609.80        58.32 o
  -7  11   5        917.83        752.01        66.00 o
  -6  11   5        105.27        131.97        32.12 o
  -5  11   5        170.21         70.64        40.27 o
  -4  11   5        249.46        275.30       114.99 o
  -3  11   5         27.26        -11.50        34.50 o
  -2  11   5       2778.39       2686.79       101.40 o
  -1  11   5       4583.94       4608.84       129.34 o
   0  11   5      12789.21      13369.56       362.23 o
   1  11   5      14599.90      14859.06       336.78 o
   2  11   5       6908.26       6951.39       129.34 o
   3  11   5       6159.71       6071.61       156.02 o
   4  11   5       4283.30       4524.91        89.11 o
   5  11   5       8329.73       8567.23       149.64 o
   6  11   5       3966.18       4103.65       149.99 o
   7  11   5       2774.75       2890.45       106.25 o
   8  11   5        547.30        540.46       126.49 o
   9  11   5        589.11        620.96       149.49 o
  -9  12   5         77.41        160.99        59.75 o
  -8  12   5       6026.59       6641.86       148.25 o
  -7  12   5         64.81         82.77        29.75 o
  -6  12   5      10400.38      10588.59       168.11 o
  -5  12   5         96.05         78.49        41.49 o
  -4  12   5      18007.55      17710.13       356.48 o
  -3  12   5       1046.38        908.44       103.49 o
  -2  12   5      22718.54      22083.66       615.21 o
  -1  12   5        464.60        407.86        44.17 o
   0  12   5      25333.40      26535.66       463.26 o
   1  12   5       2283.77       2456.58       224.24 o
   2  12   5       7457.15       7409.92       136.43 o
   3  12   5       2344.50       2303.66        74.41 o
   4  12   5       3293.33       3069.64        92.06 o
   5  12   5       2768.43       2807.01        85.09 o
   6  12   5       2005.29       1825.77        70.47 o
   7  12   5       1662.87       1828.38       183.99 o
   8  12   5        218.63        264.48       114.99 o
 -10  13   5          0.09        -23.00       126.49 o
  -9  13   5        275.70        277.52        65.73 o
  -8  13   5         31.32         88.65        41.67 o
  -7  13   5        902.32        894.38        50.26 o
  -6  13   5          7.64         56.70        26.54 o
  -5  13   5        279.83        233.42        61.41 o
  -4  13   5        285.37        358.60        52.39 o
  -3  13   5        700.02        712.95        91.99 o
  -2  13   5        100.97         96.92        27.60 o
  -1  13   5        595.68        583.98        69.00 o
   0  13   5       1718.71       1990.34        88.34 o
   1  13   5       7969.15       7518.41       169.33 o
   2  13   5          7.39          3.09        20.18 o
   3  13   5       6151.05       6283.28       115.35 o
   4  13   5       1308.62       1220.41        65.62 o
   5  13   5       3924.85       3951.74        98.94 o
   6  13   5       1058.43       1079.20        74.57 o
   7  13   5       1708.86       1644.39       172.49 o
   8  13   5        442.11        195.49       103.49 o
 -10  14   5         13.61        -34.50       114.99 o
  -9  14   5        302.92        399.54        86.04 o
  -8  14   5         32.70         72.13        35.55 o
  -7  14   5        168.10        183.60        42.51 o
  -6  14   5        387.05        395.02        86.31 o
  -5  14   5         92.47        175.84        33.20 o
  -4  14   5         40.66         16.61        57.50 o
  -3  14   5       4088.56       4243.23       183.99 o
  -2  14   5          0.78          7.67        28.75 o
  -1  14   5         79.76        264.76        80.49 o
   0  14   5         22.83         17.25        24.39 o
   1  14   5       2113.14       2151.16       129.91 o
   2  14   5        142.46        125.14        26.92 o
   3  14   5        411.39        416.45        36.39 o
   4  14   5        195.10        130.12        36.29 o
   5  14   5        513.45        481.12        87.97 o
   6  14   5        392.60        228.45        60.58 o
   7  14   5        102.09        137.99        91.99 o
   8  14   5        197.69        103.49        91.99 o
 -10  15   5        155.71        252.98       126.49 o
  -9  15   5        708.35        681.69        82.81 o
  -8  15   5       1019.98       1076.07        64.43 o
  -7  15   5        143.29        135.63        33.27 o
  -6  15   5        497.06        638.59        49.67 o
  -5  15   5         45.76         27.47        25.40 o
  -4  15   5        219.72        238.37        33.47 o
  -3  15   5       2343.56       2391.84       137.99 o
  -2  15   5       1025.18        877.70       183.99 o
  -1  15   5       8842.63       9101.12       214.44 o
   0  15   5       2683.91       2710.50       104.77 o
   1  15   5      25785.08      26933.49       528.83 o
   2  15   5       2724.18       2402.97        91.04 o
   3  15   5      13451.06      14212.23       225.66 o
   4  15   5       1505.90       1504.73       104.77 o
   5  15   5       2898.39       3000.28       115.77 o
   6  15   5        714.75        804.06        93.24 o
   7  15   5       3288.37       3231.29       229.99 o
   8  15   5         48.26         11.50        91.99 o
 -10  16   5       1367.96       1322.41       206.99 o
  -9  16   5         72.85         38.50        54.15 o
  -8  16   5       4923.68       5681.41       140.43 o
  -7  16   5         71.92         59.53        31.71 o
  -6  16   5      26821.75      27259.83       340.80 o
  -5  16   5        189.90        120.22        44.17 o
  -4  16   5      25901.04      23755.87       422.59 o
  -3  16   5          2.26         23.00        46.00 o
  -2  16   5      41604.00      40911.18       680.70 o
  -1  16   5        628.65        515.96        52.39 o
   0  16   5      42912.83      43903.73       726.94 o
   1  16   5       1882.37       2049.36       109.55 o
   2  16   5       8182.74       7849.29       171.79 o
   3  16   5       2283.51       2294.19        86.33 o
   4  16   5       6229.34       5865.27       153.16 o
   5  16   5       1424.13       1599.53        92.47 o
   6  16   5         94.30        172.49        80.49 o
   7  16   5       1498.64       1655.89       195.49 o
   8  16   5         35.93        -46.00        80.49 o
 -10  17   5         10.83         80.49       114.99 o
  -9  17   5        119.48        199.32        50.80 o
  -8  17   5          2.92        144.91        52.28 o
  -7  17   5          4.38         60.52        43.91 o
  -6  17   5        376.68        550.63        61.74 o
  -5  17   5        142.00        127.54        51.75 o
  -4  17   5         17.32        109.24        40.66 o
  -3  17   5       1244.17       1092.43       103.49 o
  -2  17   5       1362.97       1414.41       114.99 o
  -1  17   5       2769.38       2727.33       109.55 o
   0  17   5          2.61         11.50        34.50 o
   1  17   5       2280.88       2229.54       229.99 o
   2  17   5        731.18        736.34        60.41 o
   3  17   5       6205.09       6166.92       139.72 o
   4  17   5       2151.03       1880.53        85.67 o
   5  17   5       3644.29       3769.05       131.85 o
   6  17   5         42.03         57.50        69.00 o
   7  17   5       2272.37       2184.86       195.49 o
   8  17   5        194.35        137.99       103.49 o
  -9  18   5         56.10         67.19        49.67 o
  -8  18   5        254.00        275.98        59.01 o
  -7  18   5       1052.62       1027.83        76.75 o
  -6  18   5        286.37        281.05        60.82 o
  -5  18   5       1872.17       2061.22       183.99 o
  -4  18   5        319.20        310.43        59.64 o
  -3  18   5         66.53        160.99        57.50 o
  -2  18   5        636.16        643.96        91.99 o
  -1  18   5        428.08        528.07       114.99 o
   0  18   5         72.02         57.50        32.52 o
   1  18   5       2574.21       2411.99       132.24 o
   2  18   5          3.79          1.05        26.30 o
   3  18   5         54.56        151.42        34.90 o
   4  18   5        415.30        394.18        46.66 o
   5  18   5          1.96         88.53        36.52 o
   6  18   5          4.42         11.50        69.00 o
   7  18   5         36.55        149.49       103.49 o
   8  18   5         28.06         91.99        91.99 o
  -9  19   5        315.30        227.79        54.89 o
  -8  19   5         40.85         66.50        48.40 o
  -7  19   5        416.53        276.12        73.21 o
  -6  19   5        220.62        170.67        43.91 o
  -5  19   5        349.79        293.65        57.50 o
  -4  19   5        191.71        307.76        58.99 o
  -3  19   5       2768.67       2138.86       137.99 o
  -2  19   5        246.08        218.49        69.00 o
  -1  19   5      15831.65      16198.30       332.19 o
   0  19   5        279.37        299.42        48.79 o
   1  19   5      11066.77      10540.42       413.97 o
   2  19   5       1356.13       1246.60        66.78 o
   3  19   5      21125.07      20714.74       309.92 o
   4  19   5         81.69         60.25        33.77 o
   5  19   5      14734.34      15008.80       285.18 o
   6  19   5         64.93        103.49        80.49 o
   7  19   5       3210.68       2610.33       206.99 o
   8  19   5         24.23         11.50        91.99 o
  -9  20   5         46.97         22.32        48.62 o
  -8  20   5       4083.45       4120.60       178.33 o
  -7  20   5         53.21         30.47        41.72 o
  -6  20   5       9886.27       9629.12       200.89 o
  -5  20   5         11.44         42.16        33.20 o
  -4  20   5      28441.34      26074.94       528.97 o
  -3  20   5          3.53        -11.50        46.00 o
  -2  20   5      37295.95      36786.12       862.44 o
  -1  20   5        372.37        367.98        69.00 o
   0  20   5      45931.29      44015.87       616.53 o
   1  20   5        771.27        700.65        80.10 o
   2  20   5      18928.83      18632.12       280.55 o
   3  20   5       3040.02       3029.52       117.84 o
   4  20   5       1303.07       1184.95        81.11 o
   5  20   5       3667.67       3760.90       134.26 o
   6  20   5        241.95        482.97       114.99 o
   7  20   5        938.09       1161.42       160.99 o
   8  20   5         87.83         69.00        91.99 o
  -9  21   5        225.48        176.52        52.50 o
  -8  21   5        327.29        234.58        57.27 o
  -7  21   5        124.00        101.27        41.48 o
  -6  21   5         69.22         99.86        64.19 o
  -5  21   5         25.52         -3.83        33.20 o
  -4  21   5         44.90        139.43        37.20 o
  -3  21   5        486.97        492.58        86.24 o
  -2  21   5        298.60        275.98        80.49 o
  -1  21   5       2973.39       2884.19       160.99 o
   0  21   5        108.61        113.13        31.86 o
   1  21   5       3187.25       3434.36       120.90 o
   2  21   5       1340.11       1309.48        89.78 o
   3  21   5       5043.89       4993.16       115.30 o
   4  21   5        418.95        378.25        57.27 o
   5  21   5       3476.85       3425.97       111.89 o
   6  21   5        350.41        247.23        65.05 o
   7  21   5       1181.90       1149.93       160.99 o
   8  21   5         71.54         80.49       103.49 o
 -10  22   5         64.11        103.49       103.49 o
  -9  22   5        107.11        137.99        80.49 o
  -8  22   5        142.15        202.42        59.01 o
  -7  22   5        344.90        351.72        51.26 o
  -6  22   5        295.41        309.89        55.07 o
  -5  22   5       1105.45       1095.03        75.06 o
  -4  22   5       1141.29       1104.70        84.65 o
  -3  22   5       3514.15       3764.51       138.23 o
  -2  22   5       1766.57       1507.07       137.99 o
  -1  22   5       4262.99       4154.25       150.26 o
   0  22   5       1675.66       1562.55        81.11 o
   1  22   5        106.53        182.84        41.72 o
   2  22   5       1132.36       1057.61       116.62 o
   3  22   5       2947.40       2956.12       101.64 o
   4  22   5         87.35        178.24        65.05 o
   5  22   5        519.08        490.82        74.40 o
   6  22   5        200.55        166.74        56.92 o
   7  22   5        120.16         57.50        91.99 o
   8  22   5        168.81        287.48       114.99 o
 -10  23   5          2.00         69.00       114.99 o
  -9  23   5        351.39        367.98       137.99 o
  -8  23   5         29.07         47.00        54.15 o
  -7  23   5         84.04         41.35        40.80 o
  -6  23   5        161.29        222.32        53.11 o
  -5  23   5          7.05          5.75        37.20 o
  -4  23   5        135.94        129.37        34.50 o
  -3  23   5       2577.42       2221.29       109.55 o
  -2  23   5        461.52        504.88        68.76 o
  -1  23   5       1144.85       1107.64        93.24 o
   0  23   5        136.52         91.99        44.17 o
   1  23   5        219.32        203.05        45.52 o
   2  23   5          4.93         27.94        41.82 o
   3  23   5       6731.75       6883.44       270.23 o
   4  23   5         99.20         95.63        43.91 o
   5  23   5       5322.33       5905.84       212.74 o
   6  23   5         15.75         11.50        39.83 o
   7  23   5       2513.98       2422.00       142.12 o
   8  23   5         33.65         34.50       103.49 o
  -9  24   5         32.12        114.99       114.99 o
  -8  24   5       4214.92       4326.38       152.41 o
  -7  24   5         48.00         50.18        50.59 o
  -6  24   5       8853.59       9380.05       207.54 o
  -5  24   5         42.12         13.80        49.33 o
  -4  24   5      12301.30      13178.17       236.55 o
  -3  24   5         18.37         23.00        35.92 o
  -2  24   5      22734.11      23173.47       925.69 o
  -1  24   5        696.15        761.27       132.24 o
   0  24   5       6272.16       6558.92       321.98 o
   1  24   5        885.57        958.35        78.19 o
   2  24   5        582.08        613.41        69.27 o
   3  24   5       1427.84       1384.61       121.97 o
   4  24   5       1135.77       1014.15        95.39 o
   5  24   5       1143.91       1195.39       117.69 o
   6  24   5          5.95         40.55        43.91 o
   7  24   5       1203.53       1190.88       195.49 o
   8  24   5          8.30         34.50       103.49 o
  -9  25   5        696.93        540.46       149.49 o
  -8  25   5        402.12        330.24        67.67 o
  -7  25   5        371.92        262.50        61.74 o
  -6  25   5        210.12        260.06        55.07 o
  -5  25   5        512.77        452.01        59.01 o
  -4  25   5         14.93         42.61        35.03 o
  -3  25   5       1584.66       1505.26       140.67 o
  -2  25   5        349.16        355.22        63.25 o
  -1  25   5       5798.22       5664.46       186.49 o
   0  25   5      15237.10      15447.52       304.39 o
   1  25   5       4755.22       4697.16       125.22 o
   2  25   5       7841.56       8160.18       243.94 o
   3  25   5       8264.86       8419.36       260.20 o
   4  25   5       1502.55       1483.55       102.98 o
   5  25   5       2866.47       2970.60       157.16 o
   6  25   5       1421.76       1478.45       108.31 o
   7  25   5        901.16        871.33        89.55 o
  -9  26   5        676.71        597.96       149.49 o
  -8  26   5        206.49        208.63        63.94 o
  -7  26   5       2929.07       3180.29       130.45 o
  -6  26   5        321.83        168.23        79.61 o
  -5  26   5       8818.97       8446.75       192.30 o
  -4  26   5        604.80        424.37        74.75 o
  -3  26   5      10818.27      10387.40       207.54 o
  -2  26   5        563.46        622.96       120.74 o
  -1  26   5       3429.89       2966.81       195.49 o
   0  26   5       1033.19       1064.71        87.41 o
   1  26   5       9774.84      10074.00       228.43 o
   2  26   5       1836.73       1791.95       143.74 o
   3  26   5       2067.79       1966.06       178.24 o
   4  26   5        781.31        774.69        79.12 o
   5  26   5        169.08        103.49        60.58 o
   6  26   5        392.76        157.20        52.28 o
   7  26   5         17.14         62.36        55.07 o
   8  26   5        156.30         91.99       114.99 o
  -9  27   5         90.02         46.00       103.49 o
  -8  27   5         13.65          0.68        68.76 o
  -7  27   5         47.46         80.49        55.07 o
  -6  27   5        139.74        129.26        52.28 o
  -5  27   5        348.12        324.88        57.27 o
  -4  27   5        581.08        581.60        85.09 o
  -3  27   5       1031.21       1082.56        75.06 o
  -2  27   5        149.36        142.41        57.50 o
  -1  27   5       4942.01       4967.68       264.48 o
   0  27   5       2656.13       2634.77       129.76 o
   1  27   5       4222.79       4850.34       182.82 o
   2  27   5       1026.64       1072.52       105.71 o
   3  27   5       1694.86       1668.16       155.24 o
   4  27   5        149.86        103.07        51.01 o
   5  27   5       2371.39       2710.64       153.85 o
   6  27   5        407.72        310.07        61.74 o
   7  27   5       1662.33       1540.51       132.90 o
   8  27   5        334.73        369.89        93.57 o
  -8  28   5       1900.52       2273.66       178.24 o
  -7  28   5        234.79        114.99        59.75 o
  -6  28   5       3565.16       4190.60       146.06 o
  -5  28   5        262.63        243.25        55.07 o
  -4  28   5       4530.26       4957.49       206.99 o
  -3  28   5         51.35         33.78        37.20 o
  -2  28   5        419.53        450.73       103.49 o
  -1  28   5        137.99        137.99        91.99 o
   0  28   5        527.88        637.71        85.09 o
   1  28   5          3.07        -25.09        44.17 o
   2  28   5       3646.00       3421.12       162.62 o
   3  28   5        228.70        177.90        68.76 o
   4  28   5        954.32        724.08       109.24 o
   5  28   5        423.21        307.63       122.64 o
   6  28   5        309.00        356.48        70.05 o
   7  28   5        562.61        439.48        88.85 o
   8  28   5         37.86         62.34        76.93 o
  -8  29   5        198.52        149.49        81.31 o
  -7  29   5        660.33        581.79        93.24 o
  -6  29   5         18.35         80.05        55.07 o
  -5  29   5        211.04        163.64        55.07 o
  -4  29   5        755.46        951.91        97.57 o
  -3  29   5        894.63        813.61       126.49 o
  -2  29   5         63.11         40.25        46.79 o
  -1  29   5          7.38         46.00        80.49 o
   0  29   5       3458.40       3370.69       154.49 o
   1  29   5       3331.10       3311.20       150.26 o
   2  29   5       8025.80       8528.34       413.97 o
   3  29   5       1992.04       2190.99       146.36 o
   4  29   5       4214.05       4163.75       189.92 o
   5  29   5       1603.43       1541.32       233.19 o
   6  29   5       3996.50       3782.18       155.97 o
   7  29   5        478.44        311.26        73.03 o
  -8  30   5        107.89         88.97        76.93 o
  -7  30   5       2034.57       2270.38       183.99 o
  -6  30   5        182.41        214.12        61.74 o
  -5  30   5       5178.94       4810.44       154.82 o
  -4  30   5        157.03        115.76        74.75 o
  -2  30   5        366.97        264.06       109.24 o
  -1  30   5      16466.47      16190.95       540.46 o
   0  30   5       1527.89       1653.92       117.69 o
   1  30   5       8887.05       9560.33       267.96 o
   2  30   5       1372.82       1460.41       160.99 o
   3  30   5       3734.65       3749.64       187.02 o
   4  30   5        750.33        632.26       103.49 o
   5  30   5        735.38        657.69        80.69 o
   6  30   5       1046.54       1085.25       210.39 o
   7  30   5        180.74        264.09        86.83 o
  -8  31   5         18.53        190.01        85.09 o
  -7  31   5         34.99         91.39        76.93 o
  -6  31   5          5.08         -2.21        55.07 o
  -5  31   5        407.04        352.65        65.73 o
  -4  31   5          2.41         -5.75        56.92 o
  -3  31   5          4.22          0.00        80.49 o
  -2  31   5        333.18        355.04        71.84 o
  -1  31   5        407.73        425.47       114.99 o
   0  31   5        422.52        360.55       143.74 o
   1  31   5       5972.60       6040.71       215.36 o
   2  31   5       1104.66       1115.43       160.99 o
   3  31   5       1021.41       1027.29       121.16 o
   4  31   5        943.35       1017.89       118.75 o
   5  31   5        790.66        554.64       101.40 o
   6  31   5       1432.11       1182.30       109.69 o
   7  31   5        677.41        726.02       130.47 o
  -8  32   5        452.61        421.47       101.40 o
  -7  32   5         53.06         74.75        81.31 o
  -6  32   5       1204.67       1102.27       124.29 o
  -5  32   5        329.76        179.23        63.93 o
  -4  32   5       2668.32       2334.35       206.99 o
  -3  32   5       1136.87        747.45       137.99 o
  -2  32   5       2958.38       2782.52       178.24 o
  -1  32   5        735.98        494.47       126.49 o
   0  32   5       2545.09       2528.49       142.12 o
   1  32   5          1.38        -46.79        46.79 o
   2  32   5       1536.40       1138.43       160.99 o
   3  32   5          0.53        -23.00        69.00 o
   4  32   5         46.82         45.23        60.58 o
   5  32   5        130.86        143.74        73.18 o
   6  32   5        300.69        331.74        70.05 o
   7  32   5        255.75        106.78        82.79 o
  -8  33   5        204.46         97.74        89.44 o
  -7  33   5        145.67        170.40        88.34 o
  -6  33   5          3.34        -17.25        73.18 o
  -5  33   5          9.06        -60.58        60.58 o
  -3  33   5         82.97        172.49       114.99 o
  -2  33   5       4700.61       4104.79       224.24 o
  -1  33   5        633.23        528.97       137.99 o
   0  33   5       1682.52       1493.69       117.69 o
   1  33   5       2348.85       2786.94       150.26 o
   2  33   5       3446.47       4024.74       264.48 o
   3  33   5       1564.93       1609.90       206.99 o
   4  33   5       5237.64       5354.02       222.61 o
   5  33   5       1258.22       1100.20       166.74 o
   6  33   5       2897.68       2810.42       145.21 o
   7  33   5        799.05        761.47       116.02 o
  -8  34   5         76.44        218.49       137.99 o
  -7  34   5       6525.48       7055.17       252.07 o
  -6  34   5         15.00        -20.29        68.76 o
  -5  34   5       9759.51      10474.81       408.22 o
  -4  34   5        134.37        298.98       126.49 o
  -3  34   5      12927.58      12902.16       494.47 o
  -2  34   5        671.49        554.26       137.99 o
  -1  34   5      13141.02      14293.57       528.97 o
   0  34   5        526.17        522.08        97.74 o
   1  34   5       7813.84       8533.70       268.33 o
   2  34   5        756.40        885.44       160.99 o
   3  34   5       3274.75       2989.81       241.48 o
   4  34   5       1438.09       1523.30       362.23 o
   5  34   5       1438.41       1167.73       133.98 o
   6  34   5        953.59       1014.90       179.59 o
   7  34   5        290.18        181.11       120.74 o
  -8  35   5        124.41        103.49       137.99 o
  -7  35   5          3.06        137.99        89.44 o
  -6  35   5         40.79        -34.50       160.99 o
  -5  35   5         76.25        160.99       114.99 o
  -4  35   5         70.30        -11.50       103.49 o
  -3  35   5        342.53        321.98       126.49 o
  -2  35   5        467.10        375.35        80.49 o
  -1  35   5         23.32         57.50        91.99 o
   0  35   5       1711.79       1610.68       129.34 o
   1  35   5        103.21        102.82        69.00 o
   2  35   5       2308.41       2449.34       218.49 o
   3  35   5        141.91         57.50        80.49 o
   4  35   5       2458.75       2414.59       162.02 o
   5  35   5         84.11        -23.00        65.05 o
   6  35   5        945.95        928.45       145.66 o
  -8  36   5         37.33        -11.50       149.49 o
  -7  36   5        224.06        224.24        97.57 o
  -6  36   5         71.28         46.00       103.49 o
  -5  36   5        683.32        540.46       160.99 o
  -4  36   5        303.54        287.48       137.99 o
  -3  36   5        796.20        528.97       149.49 o
  -2  36   5        307.14        287.48       126.49 o
  -1  36   5        673.04        816.45       160.99 o
   0  36   5          6.63         13.03        60.58 o
   1  36   5        479.30        433.14        89.44 o
   2  36   5        223.12        183.99       103.49 o
   3  36   5         59.05         11.50        80.49 o
   4  36   5        695.91        625.90       109.55 o
   5  36   5          8.52        -11.50        65.05 o
   6  36   5        154.19        173.84        70.05 o
  -7  37   5        262.46        390.97       137.99 o
  -6  37   5          1.64        -23.00       103.49 o
  -5  37   5          7.90        -11.50       114.99 o
  -4  37   5        195.54        137.99       114.99 o
  -3  37   5          0.05          0.00       114.99 o
  -2  37   5       2853.97       2748.32       241.48 o
  -1  37   5         91.76        140.02        65.94 o
   0  37   5       5229.21       5179.67       235.73 o
   1  37   5        724.02        938.05       160.99 o
   2  37   5       4041.12       4128.23       275.98 o
   3  37   5         47.02          0.00        80.49 o
   4  37   5       4158.18       3705.07       333.48 o
   5  37   5         73.91         11.50       103.49 o
   6  37   5       1587.34       1481.85       218.49 o
  -7  38   5       4693.29       5588.64       344.98 o
  -6  38   5         23.53        -25.74        85.09 o
  -5  38   5       8023.41       7876.99       413.97 o
  -4  38   5         54.76        172.49       126.49 o
  -3  38   5      11315.67      10728.80       471.47 o
  -2  38   5        144.59         46.00       114.99 o
  -1  38   5      11472.07      12507.40       344.93 o
   0  38   5        604.37        753.95       189.74 o
   1  38   5       7580.19       8291.92       276.46 o
   2  38   5       1262.79       1460.41       206.99 o
   3  38   5       4478.95       4530.71       298.98 o
   4  38   5       1251.94       1112.39       133.98 o
   5  38   5       1629.55       1379.91       229.99 o
   6  38   5        756.52        601.35       132.24 o
  -6  39   5        167.83        143.74        97.57 o
  -5  39   5          1.19         11.50       126.49 o
  -4  39   5         28.58          0.00       103.49 o
  -3  39   5        361.50        321.98       137.99 o
  -2  39   5        776.85        459.97       160.99 o
  -1  39   5        656.90        617.05        96.56 o
   0  39   5        250.30        152.20       114.99 o
   1  39   5       1116.78       1301.96       138.23 o
   2  39   5       1070.22       1057.93       183.99 o
   3  39   5        943.35        781.95       172.49 o
   4  39   5       2271.40       2093.82       162.62 o
   5  39   5        299.31        149.49       126.49 o
   6  39   5        597.01        584.44       121.16 o
  -6  40   5        400.43        356.48       109.55 o
  -5  40   5        448.04        574.96       183.99 o
  -4  40   5        337.96        413.97       172.49 o
  -3  40   5        557.84        574.96       160.99 o
  -2  40   5        311.00        482.97       160.99 o
  -1  40   5        665.37        853.74       350.73 o
   0  40   5        826.28       1046.43       183.99 o
   1  40   5        481.44        473.88       120.74 o
   2  40   5        631.05        710.56       112.97 o
   3  40   5        427.63        425.47       126.49 o
   4  40   5        253.84        149.49       114.99 o
   5  40   5        132.47        103.49       114.99 o
  -6  41   5         47.77         57.50        97.57 o
  -5  41   5        185.55        137.99       137.99 o
  -4  41   5         42.31        206.99       137.99 o
  -3  41   5          7.86         80.49       114.99 o
  -2  41   5       3063.31       3300.29       275.98 o
  -1  41   5          0.16         56.06        80.49 o
   0  41   5       2704.02       2725.32       229.99 o
   1  41   5        171.56        187.01        76.93 o
   2  41   5       4559.34       5061.34       227.67 o
   3  41   5         72.05         11.50        91.99 o
   4  41   5       4394.31       3852.25       298.98 o
   5  41   5         12.83        -23.00        91.99 o
  -6  42   5          1.92         27.00        91.15 o
  -5  42   5       4592.84       4760.69       344.98 o
  -4  42   5          1.36        -80.49       126.49 o
  -3  42   5       3523.63       3104.80       275.98 o
  -2  42   5          0.93        -23.00       114.99 o
  -1  42   5       4952.57       4634.20       310.48 o
   0  42   5          2.03        -34.50       103.49 o
   1  42   5       2573.69       2173.46       153.85 o
   2  42   5        229.62        236.56        82.79 o
   3  42   5       1038.27       1241.92       218.49 o
   4  42   5        553.72        563.46       160.99 o
   5  42   5        255.10        367.98       137.99 o
  -5  43   5         49.53        218.49       160.99 o
  -4  43   5          2.13         69.00       137.99 o
  -3  43   5        120.99        218.49       149.49 o
  -2  43   5        182.53        310.48       149.49 o
  -1  43   5         20.62        -69.00       103.49 o
   0  43   5       1057.05       1471.90       229.99 o
   1  43   5        798.47        800.19       137.99 o
   2  43   5       1398.40       1441.70       183.99 o
   3  43   5         77.43          0.00        91.99 o
   4  43   5        801.12        977.44       195.49 o
   5  43   5        316.75        206.99       126.49 o
  -5  44   5        427.78        160.99       160.99 o
  -4  44   5       2048.22       2023.87       264.48 o
  -3  44   5        529.69        494.47       183.99 o
  -2  44   5       2742.59       2702.32       264.48 o
  -1  44   5        884.95        977.44       195.49 o
   0  44   5       2083.59       2000.87       252.98 o
   1  44   5       1122.09       1568.66       252.98 o
   2  44   5       1470.98       1601.69       252.98 o
   3  44   5        263.23        183.99       114.99 o
   4  44   5        392.84        367.98       137.99 o
  -4  45   5        503.39        229.99       149.49 o
  -3  45   5         21.41          0.00       137.99 o
  -2  45   5        243.03        126.49       137.99 o
  -1  45   5          4.87        103.49       126.49 o
   0  45   5       2355.60       1977.87       252.98 o
   1  45   5         87.93        126.49        76.54 o
   2  45   5       2386.97       2463.15       189.74 o
   3  45   5         60.28        -11.50        91.99 o
   4  45   5       2109.62       2219.36       287.48 o
  -4  46   5        168.34         69.00       149.49 o
  -3  46   5       3624.98       4622.70       333.48 o
  -2  46   5        199.08        241.48       149.49 o
  -1  46   5       2499.89       2184.86       229.99 o
   0  46   5          6.18          0.00       114.99 o
   1  46   5       1538.20       1615.04       166.54 o
   2  46   5          0.52         25.30        76.54 o
   3  46   5         75.68         34.50       103.49 o
  -3  47   5       1035.89        954.44       206.99 o
  -2  47   5          9.43        -34.50       126.49 o
  -1  47   5       1280.31       1563.90       252.98 o
   0  47   5        722.00        988.94       195.49 o
   1  47   5       1201.73       1220.60       150.26 o
   2  47   5        880.65        839.48       132.51 o
   3  47   5       1121.84       1023.43       206.99 o
  -2  48   5       3818.87       3472.77       298.98 o
  -1  48   5        518.41        551.96       172.49 o
   0  48   5       2540.63       2690.83       264.48 o
   1  48   5        487.54        554.73       116.02 o
   2  48   5       1713.26       1492.62       165.36 o
   3  48   5        507.79        551.96       160.99 o
  -1  49   5         15.27        -23.00       114.99 o
   0  49   5        463.32        517.47       160.99 o
   2  49   5        735.45        816.45       183.99 o
  -9   0   6          0.15         56.73        60.58 o
  -8   0   6      27790.88      34027.84       600.84 o
  -7   0   6         16.93         74.22        44.17 o
  -6   0   6      41288.57      47146.95       988.94 o
  -5   0   6         52.33         23.00        34.50 o
  -4   0   6      19060.25      19157.76       609.46 o
  -3   0   6        288.52        298.98        69.00 o
  -2   0   6      65104.77      62302.96      1586.90 o
  -1   0   6        343.25        310.48        57.50 o
   0   0   6      15990.93      13983.09       425.47 o
   1   0   6       2718.52       2897.81       160.99 o
   2   0   6      10194.53       9665.75       201.78 o
   3   0   6       1986.69       2138.48        64.43 o
   4   0   6       6642.86       6564.41       137.81 o
   5   0   6       2373.73       2521.53       106.23 o
   6   0   6         97.52        141.82        46.47 o
   7   0   6       2736.92       2769.83       221.90 o
   8   0   6        117.32         80.49        91.99 o
  -9   1   6         30.70         44.46        42.84 o
  -8   1   6        765.49       1357.34       159.46 o
  -7   1   6         57.92         89.12        33.08 o
  -6   1   6        202.27        450.16        48.40 o
  -5   1   6        640.18        609.46        80.49 o
  -4   1   6         34.35        106.05        35.92 o
  -3   1   6       6252.84       6109.76       178.89 o
  -2   1   6       1037.18       1460.41       114.99 o
  -1   1   6      13535.29      13485.41       236.73 o
   0   1   6        108.16        264.48        57.50 o
   1   1   6      29236.51      30244.97       561.05 o
   2   1   6       3674.09       3457.72        96.24 o
   3   1   6       6205.92       6281.05        79.21 o
   4   1   6       6888.49       6959.64        99.87 o
   5   1   6       5724.63       5966.97       111.04 o
   6   1   6         57.21         16.65        27.77 o
   7   1   6       3874.74       4242.54       104.78 o
   8   1   6         26.29         71.50        48.40 o
  -9   2   6         39.25         47.15        42.84 o
  -8   2   6          2.43        -29.76        39.62 o
  -7   2   6       1359.83       1478.63        71.00 o
  -6   2   6         60.25         39.10        38.27 o
  -5   2   6        963.33        873.94        91.99 o
  -4   2   6         77.88         69.00        46.00 o
  -3   2   6        262.85        195.49        46.00 o
  -2   2   6         86.18         83.78        27.60 o
  -1   2   6        112.10        119.37        23.67 o
   0   2   6         48.84         40.25        24.39 o
   1   2   6       2323.94       2545.09       155.24 o
   2   2   6        560.26        558.73        36.39 o
   3   2   6         45.72        133.10        16.64 o
   4   2   6       1661.27       1567.18        53.01 o
   5   2   6          9.65         80.84        25.50 o
   6   2   6        158.22        195.93        33.52 o
   7   2   6         12.09         55.06        34.00 o
   8   2   6         25.05         60.54        48.62 o
  -9   3   6         33.41         77.65        41.67 o
  -8   3   6         15.92         -8.93        40.80 o
  -7   3   6        156.29        100.51        35.70 o
  -6   3   6         22.27         57.50        44.17 o
  -5   3   6        524.96        356.48        69.00 o
  -4   3   6          1.36          0.00        46.00 o
  -3   3   6       4375.98       4404.21       206.99 o
  -2   3   6       1090.30        940.80        68.76 o
  -1   3   6       5640.16       5839.98       132.45 o
   0   3   6        342.08        431.30        48.79 o
   1   3   6       5320.78       5529.20       166.54 o
   2   3   6        826.79        845.94        44.00 o
   3   3   6      17966.05      17923.07       181.89 o
   4   3   6       1763.36       1883.11        56.81 o
   5   3   6       5925.90       6016.28       105.23 o
   6   3   6         21.05          6.11        26.30 o
   7   3   6       1924.97       1897.04        84.23 o
   8   3   6          5.22        -11.88        42.84 o
  -9   4   6         26.33         21.87        41.67 o
  -8   4   6       3497.91       3980.72       115.06 o
  -7   4   6         19.27         12.94        37.20 o
  -6   4   6       8535.84       8831.64       214.44 o
  -5   4   6          4.44         23.00        46.00 o
  -4   4   6      27058.78      26482.79       781.95 o
  -3   4   6        202.55        172.49        57.50 o
  -2   4   6      28540.83      28314.79       540.31 o
  -1   4   6        546.81        455.72        74.18 o
   0   4   6      33597.91      33462.91       605.73 o
   1   4   6       1143.45       1138.58       183.99 o
   2   4   6      16838.42      16823.88       236.27 o
   3   4   6       4971.45       5209.31        92.83 o
   4   4   6      12258.04      12743.60       201.05 o
   5   4   6       3273.82       3485.45       113.27 o
   6   4   6        747.82        755.76        55.33 o
   7   4   6       1625.72       1679.84        80.40 o
   8   4   6         42.94         43.37        47.25 o
  -9   5   6        215.47        135.40        52.28 o
  -8   5   6         23.42         18.51        53.11 o
  -7   5   6        104.32        127.45        46.79 o
  -6   5   6          0.59         -6.90        63.25 o
  -5   5   6         18.78          8.94        35.92 o
  -4   5   6         83.05        149.49        57.50 o
  -3   5   6       1045.73       1011.93       103.49 o
  -2   5   6         23.13        116.27        40.25 o
  -1   5   6       9068.98       8799.96       174.48 o
   0   5   6       2153.79       1968.79        89.44 o
   1   5   6       9539.58       9220.75       310.48 o
   2   5   6       1501.89       1425.57        52.34 o
   3   5   6      18883.67      20097.10       247.54 o
   4   5   6        765.38        811.65        50.58 o
   5   5   6       8887.06       9916.17       141.09 o
   6   5   6        673.44        681.60        92.18 o
   7   5   6       2843.15       3051.33       135.75 o
   8   5   6         47.79         58.81        47.25 o
  -9   6   6        804.47       1105.81        87.41 o
  -8   6   6          8.26         -8.62        41.72 o
  -7   6   6       1493.74       1540.90       126.49 o
  -6   6   6         27.89         16.10        38.27 o
  -5   6   6       1461.22       1858.26        96.56 o
  -4   6   6        455.02        298.98        69.00 o
  -3   6   6       2033.70       1977.87       137.99 o
  -2   6   6        573.42        438.01       103.49 o
  -1   6   6       2688.98       2643.44        80.69 o
   0   6   6        714.52        730.64        60.58 o
   1   6   6       9727.37       9425.50       231.63 o
   2   6   6        757.41        766.59        78.01 o
   3   6   6       1074.88       1107.18        51.12 o
   4   6   6        279.05        254.91        28.37 o
   5   6   6        407.47        456.71        36.60 o
   6   6   6       1048.28       1175.03        62.29 o
   7   6   6        877.02        802.01        62.65 o
   8   6   6        344.78        399.00        77.01 o
  -9   7   6         87.17         84.63        49.87 o
  -8   7   6         28.08        128.79        60.58 o
  -7   7   6          1.26         49.83        46.79 o
  -6   7   6         10.15        135.57        36.29 o
  -5   7   6        313.40        287.48        44.17 o
  -4   7   6        238.16        321.98        69.00 o
  -3   7   6       1623.68       1874.38       137.99 o
  -2   7   6         84.96        126.49        46.00 o
  -1   7   6       3310.12       3263.53       107.75 o
   0   7   6        833.47        857.66        65.05 o
   1   7   6       9917.09      10164.33       247.90 o
   2   7   6       3455.99       3388.28        87.05 o
   3   7   6       8212.13       8387.15       135.59 o
   4   7   6       1725.36       1617.89        65.50 o
   5   7   6       4139.28       4416.69       100.65 o
   6   7   6       2267.56       2252.40        77.31 o
   7   7   6       1666.74       1701.60       100.07 o
   8   7   6       1124.91        999.39       101.25 o
  -9   8   6          7.58         34.50        46.74 o
  -8   8   6       3896.83       4560.26       173.55 o
  -7   8   6         18.09        -25.09        44.17 o
  -6   8   6      10070.46      11288.17       204.95 o
  -5   8   6          6.79         39.61        35.92 o
  -4   8   6      21347.28      22550.04       689.96 o
  -2   8   6      37995.39      37216.45       622.15 o
  -1   8   6        200.65        212.74        34.50 o
   0   8   6      17445.62      19566.09       500.22 o
   1   8   6       1426.82       1470.75       126.49 o
   2   8   6       5029.90       4892.75       144.40 o
   3   8   6       1429.54       1350.16        84.62 o
   4   8   6         35.27         75.74        26.54 o
   5   8   6       1403.00       1410.61        57.23 o
   6   8   6        361.53        228.75        37.12 o
   7   8   6       1228.57       1182.92        72.49 o
   8   8   6         36.79         67.67        55.07 o
  -9   9   6        156.41        227.69        57.85 o
  -8   9   6        138.46        191.13        53.60 o
  -7   9   6         46.07         29.32        41.72 o
  -6   9   6          1.09          4.60        38.27 o
  -5   9   6        370.17        584.27        97.74 o
  -4   9   6        892.39       1057.93       126.49 o
  -2   9   6      10464.61      11837.29       253.72 o
  -1   9   6       1889.46       1733.38        80.10 o
   0   9   6      14136.12      14663.12       316.80 o
   1   9   6      14426.28      14995.87       275.60 o
   2   9   6       4480.23       4790.66       108.79 o
   3   9   6       4288.04       4656.40        98.68 o
   4   9   6       3345.48       3696.60       114.46 o
   5   9   6       1265.56       1208.48        54.79 o
   6   9   6       2154.26       2231.75        79.25 o
   7   9   6        886.77        767.26        61.45 o
   8   9   6        545.98        468.76        75.06 o
  -9  10   6       1958.74       2637.51       178.24 o
  -8  10   6         95.56        137.20        54.02 o
  -7  10   6       5296.08       6056.71       207.90 o
  -6  10   6          8.55        -28.11        57.50 o
  -5  10   6      21529.15      22223.03       396.72 o
  -4  10   6          2.53         24.64        28.75 o
  -3  10   6       8446.41       8279.46       275.98 o
  -2  10   6         84.61        113.22        51.75 o
  -1  10   6       4367.20       3427.94       178.24 o
   0  10   6        791.45        640.75        65.05 o
   1  10   6      17056.92      17218.57       306.24 o
   2  10   6        763.38        767.15        67.10 o
   3  10   6       2951.64       2932.50        88.02 o
   4  10   6       1623.72       1837.87        69.60 o
   5  10   6        343.68        245.40        42.84 o
   6  10   6        930.64        954.02        57.79 o
   7  10   6         21.09         34.81        38.83 o
   8  10   6        548.17        402.47        85.09 o
  -9  11   6          3.21        111.69        58.85 o
  -8  11   6          0.03         48.65        42.09 o
  -7  11   6         35.72         94.22        81.84 o
  -6  11   6        492.43        481.48        74.75 o
  -5  11   6        203.79        384.07        60.58 o
  -4  11   6         92.11        205.01        33.47 o
  -3  11   6       3709.65       3794.75       183.99 o
  -2  11   6       4420.61       4509.09       189.74 o
  -1  11   6       9860.82       9531.82       270.23 o
   0  11   6       4922.69       5565.64       241.48 o
   1  11   6       4174.00       4299.04       218.49 o
   2  11   6       1879.02       1770.46        73.03 o
   3  11   6       4249.83       4405.33       106.04 o
   4  11   6      10379.27      11200.99       174.34 o
   5  11   6       3747.41       4010.19       117.00 o
   6  11   6       3059.27       3147.74       128.57 o
   7  11   6       1654.20       1530.99        80.99 o
   8  11   6       1023.69       1092.43       172.49 o
  -9  12   6          0.20         48.09        59.01 o
  -8  12   6        827.44       1090.67        89.63 o
  -7  12   6         38.41         46.58        34.90 o
  -6  12   6       6921.72       7340.35       225.87 o
  -5  12   6        134.12        140.58        56.31 o
  -4  12   6      18153.82      18643.12       279.68 o
  -3  12   6         52.22         34.50        46.00 o
  -2  12   6        349.31        448.53        69.00 o
  -1  12   6          0.34         36.14        28.75 o
   0  12   6       9445.94      10061.85       367.98 o
   1  12   6         89.30         40.89        25.62 o
   2  12   6       5072.51       5296.00       202.07 o
   3  12   6        613.07        566.24        47.28 o
   4  12   6        536.48        576.18        44.00 o
   5  12   6       1042.08        879.98        68.82 o
   6  12   6         25.45         63.40        32.19 o
   7  12   6        623.15        490.13        59.75 o
   8  12   6          0.85         11.50        91.99 o
  -9  13   6        248.08        314.60        67.19 o
  -8  13   6        204.72        194.74        48.99 o
  -7  13   6         15.83        130.84        38.70 o
  -6  13   6        409.62        345.48        50.59 o
  -5  13   6        200.63        160.99        38.72 o
  -4  13   6        890.88        853.98        88.73 o
  -3  13   6        991.09       1126.93       103.49 o
  -2  13   6       2636.96       2471.47       101.40 o
  -1  13   6       6583.35       7090.92       184.91 o
   0  13   6      16433.22      16972.90       528.97 o
   1  13   6        614.04        623.73        46.98 o
   2  13   6      13477.13      13305.43       233.63 o
   3  13   6       4536.31       4396.66       207.99 o
   4  13   6       7805.44       7777.05       142.61 o
   5  13   6       3213.44       2941.45       141.08 o
   6  13   6       4710.99       4620.05       109.54 o
   7  13   6        354.16        409.89        85.09 o
   8  13   6       1325.47        988.94       160.99 o
  -9  14   6       4782.33       5132.25       163.58 o
  -8  14   6         63.82         38.04        42.09 o
  -7  14   6      15625.71      15963.44       281.58 o
  -6  14   6         80.25         57.28        38.72 o
  -5  14   6      15112.15      14691.16       244.03 o
  -4  14   6         17.02          5.75        23.67 o
  -3  14   6      34432.61      31496.46       747.45 o
  -2  14   6         80.77         57.50        46.00 o
  -1  14   6      43020.47      44878.62       743.31 o
   0  14   6       1523.76       1759.39       137.99 o
   1  14   6       5680.58       5648.89       121.82 o
   2  14   6       1967.83       2080.40        76.82 o
   3  14   6       6779.70       6433.90       134.35 o
   4  14   6       1687.87       1788.49        72.71 o
   5  14   6       3186.23       3012.39       105.41 o
   6  14   6       1862.92       1913.00        97.62 o
   7  14   6         25.33         57.50        91.99 o
   8  14   6        741.84        436.97       126.49 o
 -10  15   6         22.16        -23.00       114.99 o
  -9  15   6          4.53         76.36        57.27 o
  -8  15   6          3.67         77.08        51.45 o
  -7  15   6        424.07        594.51       113.02 o
  -6  15   6         36.25         92.53        38.72 o
  -5  15   6        898.16       1111.67        73.03 o
  -4  15   6        989.85        887.26        59.01 o
  -3  15   6        164.41        282.79        48.79 o
  -2  15   6       2689.08       2796.65       112.97 o
  -1  15   6       1190.25       1262.83        76.93 o
   0  15   6      11076.47      11913.23       413.97 o
   1  15   6       1321.69       1382.48        55.15 o
   2  15   6       6002.81       6612.07       180.92 o
   3  15   6        209.10        251.78        35.70 o
   4  15   6       1407.58       1649.25        78.86 o
   5  15   6        689.24        659.49        60.68 o
   6  15   6       2290.11       2244.47       132.31 o
   7  15   6        259.28        172.49       103.49 o
   8  15   6        832.08        574.96       137.99 o
  -9  16   6          3.96         57.50       114.99 o
  -8  16   6       1052.65       1002.46        72.44 o
  -7  16   6         98.43         77.82        45.52 o
  -6  16   6       1915.83       1548.38        83.91 o
  -5  16   6        294.17        265.91        41.72 o
  -4  16   6       1081.43        781.43        91.99 o
  -3  16   6        936.43        769.41        80.49 o
  -2  16   6       3246.05       2948.05       178.24 o
  -1  16   6        257.86        212.89        40.66 o
   0  16   6       3081.58       3173.79       183.99 o
   1  16   6          0.26         28.90        31.86 o
   2  16   6        117.09        124.72        35.34 o
   3  16   6         37.61         30.34        28.92 o
   4  16   6          4.64         -3.83        39.83 o
   5  16   6        266.79        310.79        56.62 o
   6  16   6          0.41         30.16        46.74 o
   7  16   6        121.26         57.50        80.49 o
   8  16   6        312.01        551.96       137.99 o
  -9  17   6        160.33        206.99        91.99 o
  -8  17   6         27.05         11.50        65.05 o
  -7  17   6          0.71         91.23        60.58 o
  -6  17   6        185.96        187.82        60.58 o
  -5  17   6        109.52        160.62       143.74 o
  -4  17   6        955.52        861.50        80.49 o
  -3  17   6         62.76        149.49        40.66 o
  -2  17   6       3033.80       2882.83       117.69 o
  -1  17   6       2444.95       2526.22       112.97 o
   0  17   6       4727.94       4887.18       241.48 o
   1  17   6       2380.02       2449.99       105.08 o
   2  17   6      12218.87      12206.09       210.86 o
   3  17   6         11.41          7.58        28.92 o
   4  17   6       8359.36       8634.31       206.71 o
   5  17   6        551.20        733.37       122.58 o
   6  17   6       4710.98       4861.02       165.71 o
   7  17   6         52.92        103.49        91.99 o
   8  17   6       1234.61        862.44       160.99 o
  -9  18   6       4200.20       4502.71       202.79 o
  -8  18   6         37.06         17.25        65.05 o
  -7  18   6       9089.33       9881.59       272.30 o
  -6  18   6        112.44        106.15        52.39 o
  -5  18   6      13750.46      13324.31       454.22 o
  -4  18   6        219.20        120.74        40.66 o
  -3  18   6      27688.88      27412.27       626.71 o
  -2  18   6        585.13        549.93       114.99 o
  -1  18   6      22598.86      22723.96       352.17 o
   0  18   6        575.34        505.97        91.99 o
   1  18   6      10710.70      10918.87       235.12 o
   2  18   6       3007.01       2939.36        96.72 o
   3  18   6      12327.51      12023.58       211.88 o
   4  18   6       3654.71       3662.47       129.47 o
   5  18   6       1484.83       1241.96        95.01 o
   6  18   6       2255.77       2408.15       157.16 o
   7  18   6          0.03        -57.50        80.49 o
   8  18   6       1632.20       1253.42       183.99 o
  -9  19   6         95.44        126.49       114.99 o
  -8  19   6        185.06        247.23        81.31 o
  -7  19   6         12.95         97.74        65.05 o
  -6  19   6         64.55         61.92        52.39 o
  -5  19   6          0.02         86.24        63.25 o
  -4  19   6        926.83        757.33        59.01 o
  -3  19   6         69.82        103.49        69.00 o
  -2  19   6       4888.79       4695.49       310.48 o
  -1  19   6         26.32         81.38        30.46 o
   0  19   6       6807.85       6286.35       431.22 o
   1  19   6          8.73         24.45        28.49 o
   2  19   6      13020.41      12303.72       215.62 o
   3  19   6        855.37        707.03        54.33 o
   4  19   6       7830.43       8025.42       174.76 o
   5  19   6         47.22         33.06        44.13 o
   6  19   6       2230.90       2253.85       195.49 o
   7  19   6          5.79         23.00        80.49 o
   8  19   6       1128.49        747.45       149.49 o
  -9  20   6         61.93        206.99       126.49 o
  -8  20   6         38.09         37.88        68.76 o
  -7  20   6         94.58         63.25        65.05 o
  -6  20   6        176.26        180.92        60.58 o
  -5  20   6        271.63        202.70        60.64 o
  -4  20   6        163.51        162.95        37.20 o
  -3  20   6        626.27        530.86        65.05 o
  -2  20   6         14.79         52.39        35.92 o
  -1  20   6        621.58        650.38        57.27 o
   0  20   6       1068.89        976.07        97.25 o
   1  20   6        279.75        256.01        42.40 o
   2  20   6         90.91         55.79        35.70 o
   3  20   6         57.30         51.75        31.71 o
   4  20   6        251.89        180.59        46.66 o
   5  20   6         17.57         69.12        40.80 o
   6  20   6        384.69        241.48        91.99 o
   7  20   6         15.57         57.50        91.99 o
  -9  21   6         34.36         79.92        80.10 o
  -8  21   6         68.72         34.50        91.99 o
  -7  21   6         22.24        137.99        65.05 o
  -6  21   6         71.24        122.99        48.40 o
  -5  21   6          9.08         73.02        41.72 o
  -4  21   6        839.03        716.84       117.46 o
  -3  21   6         13.62        114.99        63.25 o
  -2  21   6       4451.27       4680.20       154.49 o
  -1  21   6        968.79       1117.64        73.03 o
   0  21   6       6724.64       6688.78       313.51 o
   1  21   6        206.67        243.70        49.79 o
   2  21   6      12217.05      12733.69       231.21 o
   3  21   6          0.64         12.59        32.74 o
   4  21   6       7749.78       7985.30       204.95 o
   5  21   6         53.33         41.79        39.79 o
   6  21   6       2349.45       2403.34       206.99 o
   7  21   6        332.08        321.98       114.99 o
  -9  22   6       2429.91       2604.48       170.18 o
  -8  22   6          1.66          3.38        68.76 o
  -7  22   6       6141.86       6900.94       185.66 o
  -6  22   6         21.88         20.70        41.72 o
  -5  22   6      13940.18      14049.97       254.10 o
  -4  22   6          7.10          4.66        31.86 o
  -3  22   6      24837.07      25425.71       471.40 o
  -2  22   6         17.76         35.78        35.92 o
  -1  22   6      34851.21      35461.92       911.11 o
   0  22   6        118.69        138.71        37.20 o
   1  22   6      13217.49      13630.07       252.29 o
   2  22   6       1085.73        953.29        73.03 o
   3  22   6       1320.53       1286.02        79.47 o
   4  22   6       1711.08       1683.05       101.19 o
   5  22   6        472.72        524.56        74.40 o
   6  22   6       1287.12       1276.10       125.84 o
   7  22   6          0.61         57.50        80.49 o
  -9  23   6         21.84         94.73        85.09 o
  -8  23   6          5.63         -6.09        68.76 o
  -7  23   6         12.59         49.09        55.07 o
  -6  23   6         39.99         10.89        43.91 o
  -5  23   6         44.28        226.92        60.58 o
  -4  23   6       2014.51       1856.23        90.57 o
  -3  23   6        683.80        840.45        68.40 o
  -2  23   6        789.63        731.35        86.24 o
  -1  23   6         36.62        178.68        48.76 o
   0  23   6        471.65        489.81        73.18 o
   1  23   6        264.26        245.88        36.39 o
   2  23   6       7837.86       7871.59       356.50 o
   3  23   6        227.72        221.23        46.66 o
   4  23   6       4331.60       4719.60       201.73 o
   5  23   6        805.32        735.33        95.01 o
   6  23   6       2703.61       2577.78       189.74 o
   7  23   6        191.22        149.49       103.49 o
  -9  24   6        137.10        126.49        91.99 o
  -8  24   6        274.94        287.48        89.44 o
  -7  24   6        285.18        247.68        60.92 o
  -6  24   6        508.65        419.80        63.94 o
  -5  24   6        405.82        247.23        65.05 o
  -4  24   6         42.76         18.69        37.20 o
  -3  24   6        289.40        310.70        48.40 o
  -2  24   6       1346.15       1218.37       114.99 o
  -1  24   6        233.29        279.93        60.58 o
   0  24   6         26.63        137.99        69.00 o
   1  24   6        289.94        239.19        51.45 o
   2  24   6       4890.24       5061.16       346.58 o
   3  24   6        157.94        250.09       109.24 o
   4  24   6       1012.93        837.96       109.55 o
   5  24   6        347.89        341.09        89.44 o
   6  24   6        401.86        197.91        76.93 o
   7  24   6        125.53        160.99       103.49 o
  -9  25   6          1.24         -2.19        85.09 o
  -8  25   6         38.58        -34.50        73.18 o
  -7  25   6         62.18        108.55        57.27 o
  -6  25   6          4.17         28.75        50.59 o
  -5  25   6         26.94        124.96        60.58 o
  -4  25   6       7287.98       7219.26       170.32 o
  -3  25   6          7.08         39.44        38.72 o
  -2  25   6      14021.25      13808.57       251.74 o
  -1  25   6       4158.30       4329.14       166.54 o
   0  25   6       9241.87       9057.79       316.23 o
   1  25   6       1209.04       1174.06        95.94 o
   2  25   6      12719.09      13498.05       276.58 o
   3  25   6        188.46        109.24        65.05 o
   4  25   6       5924.06       6525.43       321.98 o
   5  25   6       1197.66       1145.37       201.24 o
   6  25   6       2210.28       1988.85       172.49 o
   7  25   6        192.79         90.78        86.24 o
  -9  26   6       1992.13       2206.45       310.48 o
  -8  26   6          0.13         16.34        76.93 o
  -7  26   6       7249.70       7309.67       196.88 o
  -6  26   6         75.77         -7.50        48.40 o
  -5  26   6      15226.05      14398.54       408.22 o
  -4  26   6        305.14        226.85        50.59 o
  -3  26   6      12937.25      12587.18       243.00 o
  -2  26   6         47.17         23.00        34.56 o
  -1  26   6       4777.37       4511.64       174.68 o
   0  26   6         15.96         -1.29        38.72 o
   1  26   6       8182.30       8259.49       277.17 o
   2  26   6        771.28        700.87        72.43 o
   3  26   6       2123.42       1866.93       133.98 o
   4  26   6        994.02        991.75       149.49 o
   5  26   6        140.97          5.75        56.92 o
   6  26   6        967.82       1000.98       183.99 o
   7  26   6          9.81         39.94        74.75 o
  -9  27   6        171.76        252.98       126.49 o
  -8  27   6         12.19         53.26        76.93 o
  -7  27   6         12.32         80.49        65.05 o
  -6  27   6         31.64        118.83        53.11 o
  -5  27   6        178.34        215.78        68.76 o
  -4  27   6        594.70        488.05       117.75 o
  -3  27   6        130.54        155.95        45.52 o
  -2  27   6       4271.37       4373.16       174.68 o
  -1  27   6       6886.75       6915.67       333.48 o
   0  27   6       4412.26       4701.49       150.39 o
   1  27   6       5874.01       6052.83       569.21 o
   2  27   6       1475.04       1785.15       275.98 o
   3  27   6       2211.29       2168.84       146.36 o
   4  27   6       1552.68       1396.02       142.12 o
   5  27   6       1990.09       1957.67       137.51 o
   6  27   6        797.47        742.70       178.24 o
   7  27   6        654.13        636.71       235.73 o
  -9  28   6        151.46         46.00       126.49 o
  -8  28   6       2299.95       2330.68       172.49 o
  -7  28   6        178.87        187.01        76.93 o
  -6  28   6       4165.05       4580.89       240.24 o
  -5  28   6        300.50        335.16        76.93 o
  -4  28   6       7657.56       8160.50       194.23 o
  -3  28   6        157.23        177.09        47.33 o
  -2  28   6      12039.36      12959.88       339.23 o
  -1  28   6        503.17        491.17        74.40 o
   0  28   6      10778.55      11184.42       245.47 o
   1  28   6       1274.06       1218.92       172.49 o
   2  28   6        720.66        667.26        97.57 o
   3  28   6       1095.78       1149.93       121.97 o
   4  28   6        864.17        914.98       160.99 o
   5  28   6       1359.58       1138.66       160.99 o
   6  28   6         12.05         11.50        91.99 o
   7  28   6        470.12        626.03       137.99 o
  -9  29   6         34.00         57.50       137.99 o
  -8  29   6        105.64        107.49        93.24 o
  -7  29   6          3.74        -23.67        68.76 o
  -6  29   6         21.56        153.12        76.93 o
  -5  29   6         49.87        120.74        65.05 o
  -4  29   6        397.66        378.99        76.93 o
  -3  29   6        112.68        116.25        45.52 o
  -2  29   6         75.73         51.75        46.79 o
  -1  29   6        558.39        580.69       103.49 o
   0  29   6       3851.64       3734.06       224.24 o
   1  29   6       1502.98       1253.42       172.49 o
   2  29   6       1935.60       2045.43       142.12 o
   3  29   6       1387.76       1342.02       133.98 o
   4  29   6       2034.42       1913.85       150.26 o
   5  29   6       1207.44       1152.68       143.74 o
   6  29   6       1079.60       1078.06       105.08 o
   7  29   6        637.13        724.45       195.49 o
  -8  30   6         22.12        -17.25        81.31 o
  -7  30   6       1884.40       2014.01       154.49 o
  -6  30   6        102.33         33.82        68.76 o
  -5  30   6       4914.19       5565.85       211.41 o
  -4  30   6        138.58         68.23        60.58 o
  -3  30   6       5422.74       5915.00       203.28 o
  -2  30   6        300.38        324.82        71.84 o
  -1  30   6       7374.81       7343.92       235.38 o
   0  30   6         24.40          4.93        55.20 o
   1  30   6       1853.14       2023.87       183.99 o
   2  30   6         50.44         57.50        69.00 o
   3  30   6         15.45         38.09        63.54 o
   4  30   6        300.11        258.73        89.44 o
   5  30   6         58.71        -11.50        65.05 o
   6  30   6        385.94        356.38       135.50 o
   7  30   6        464.68        218.49       137.99 o
  -8  31   6         19.22         32.31        85.09 o
  -7  31   6        247.77        264.48        89.44 o
  -6  31   6        144.53         91.99       114.99 o
  -5  31   6          7.41          3.38        68.76 o
  -4  31   6         26.96          5.75        65.05 o
  -3  31   6       1620.06       1705.99       125.84 o
  -2  31   6        785.46        849.17       102.00 o
  -1  31   6       3805.74       3775.81       174.68 o
   0  31   6       3526.53       3715.54       170.76 o
   1  31   6       5977.79       6497.08       333.48 o
   2  31   6       1143.05       1299.42       183.99 o
   3  31   6       3646.86       3702.57       224.24 o
   4  31   6        891.37       1046.43       195.49 o
   5  31   6       4114.49       4533.42       214.44 o
   6  31   6        577.38        531.06        98.07 o
   7  31   6        616.19        712.95       183.99 o
  -8  32   6       1997.39       2037.71       170.76 o
  -7  32   6        155.78        200.96       126.49 o
  -6  32   6       5447.44       5577.14       310.48 o
  -5  32   6        227.79        206.99        73.18 o
  -4  32   6      11547.22      12300.70       320.49 o
  -3  32   6        565.40        495.52        88.34 o
  -2  32   6      14791.65      14586.75       365.63 o
  -1  32   6        747.41        782.04        99.46 o
   0  32   6       6564.39       6260.50       223.50 o
   1  32   6        796.35        862.44       149.49 o
   2  32   6       6320.47       6911.05       344.98 o
   3  32   6        984.60       1080.93       125.84 o
   4  32   6       1136.48       1011.93       183.99 o
   5  32   6        960.85        932.32       125.84 o
   6  32   6        434.08        347.77        76.75 o
  -8  33   6          1.78         48.09        88.34 o
  -7  33   6         22.83         86.24        81.31 o
  -6  33   6         70.31         80.49       114.99 o
  -5  33   6        418.67        487.75        96.56 o
  -4  33   6         89.58        103.49       114.99 o
  -3  33   6       1059.41        865.22       160.99 o
  -2  33   6        583.96        522.24        88.34 o
  -1  33   6        128.64        156.68        63.54 o
   0  33   6       2303.30       2546.28       150.26 o
   1  33   6        858.64       1069.43       172.49 o
   2  33   6        740.55        954.44       160.99 o
   3  33   6       1663.03       1632.98       154.49 o
   4  33   6       1584.38       1678.89       229.99 o
   5  33   6       1960.30       2120.21       258.73 o
   6  33   6        850.16        773.27       100.83 o
  -8  34   6        398.59        471.47       172.49 o
  -7  34   6        142.01        152.49        93.24 o
  -6  34   6        598.18        620.96       160.99 o
  -5  34   6        585.90        563.46       137.99 o
  -4  34   6        658.49        505.97       149.49 o
  -3  34   6       2159.90       2058.37       218.49 o
  -2  34   6        344.60        271.75        76.93 o
  -1  34   6        228.32        109.96        63.54 o
   0  34   6         97.41        103.49        65.05 o
   1  34   6          1.14         11.50        80.49 o
   2  34   6          3.23        103.49        91.99 o
   3  34   6          0.03        195.49       114.99 o
   4  34   6         78.13        -23.00        80.49 o
   5  34   6        189.28        183.99       126.49 o
   6  34   6        178.50        246.98        91.15 o
  -8  35   6        210.27        390.97       160.99 o
  -7  35   6         42.09         11.50        81.31 o
  -6  35   6         15.32         57.50       114.99 o
  -5  35   6        324.74        390.97       126.49 o
  -4  35   6        134.43         80.49       126.49 o
  -3  35   6       2576.80       2702.32       241.48 o
  -2  35   6        200.81        219.76        71.84 o
  -1  35   6       5919.54       5430.04       214.44 o
   0  35   6        849.13        805.76       109.55 o
   1  35   6       7997.80       8336.96       390.97 o
   2  35   6        572.54        666.96       137.99 o
   3  35   6       6903.00       7991.98       402.47 o
   4  35   6        340.97        128.91        76.93 o
   5  35   6       2011.96       1747.89       252.98 o
   6  35   6         86.41         54.76        85.09 o
  -7  36   6         47.30        149.49       149.49 o
  -6  36   6       8563.30       8175.97       390.97 o
  -4  36   6      10292.23       9463.89       436.97 o
  -3  36   6         21.50        137.99       103.49 o
  -2  36   6       8254.18       7971.34       267.96 o
  -1  36   6        103.28         -2.30        57.41 o
   0  36   6      10185.98      11082.89       321.11 o
   1  36   6        277.51        160.99        91.99 o
   2  36   6       1681.44       2184.86       218.49 o
   3  36   6        628.28        735.95       160.99 o
   4  36   6        383.13        485.24       101.40 o
   5  36   6        487.47        298.98       137.99 o
   6  36   6         32.87         30.12        85.09 o
  -7  37   6          0.45       -126.49       126.49 o
  -5  37   6         74.58         46.00       114.99 o
  -4  37   6          0.84         57.50       126.49 o
  -3  37   6        648.54        402.47       149.49 o
  -2  37   6         23.14         35.94        63.25 o
  -1  37   6       1058.12       1053.61       241.48 o
   0  37   6        181.46        135.29        68.76 o
   1  37   6        677.38        459.97       126.49 o
   2  37   6         42.26         69.00        91.99 o
   3  37   6       1263.36        862.44       172.49 o
   4  37   6         33.92        -10.15        68.76 o
   5  37   6        445.59        402.47       137.99 o
  -6  38   6        620.64        724.45       183.99 o
  -5  38   6        264.76        172.49       137.99 o
  -4  38   6        721.83        643.96       172.49 o
  -3  38   6          3.19         57.50       126.49 o
  -2  38   6        509.65        484.06        93.24 o
  -1  38   6        854.48        779.22       160.99 o
   0  38   6        393.98        655.46       149.49 o
   1  38   6       1507.78       1747.89       195.49 o
   2  38   6        477.33        701.45       149.49 o
   3  38   6          2.65         69.00       103.49 o
   4  38   6         84.01        103.49       103.49 o
   5  38   6         15.75         57.50       103.49 o
  -6  39   6          0.36         23.00       149.49 o
  -5  39   6        110.62        -57.50       114.99 o
  -4  39   6          0.14         11.50       114.99 o
  -3  39   6       2793.59       2219.36       275.98 o
  -2  39   6         45.98        -16.91        65.94 o
  -1  39   6       1047.73        934.64       137.99 o
   0  39   6         11.09        -46.00       103.49 o
   1  39   6       4638.86       5232.16       321.98 o
   2  39   6          8.87         46.00        91.99 o
   3  39   6       8556.28       9716.87       459.97 o
   4  39   6         15.58        -69.00        91.99 o
   5  39   6       3327.32       4450.21       333.48 o
  -6  40   6       3615.54       4829.69       356.48 o
  -5  40   6          6.03         23.00       126.49 o
  -4  40   6       6496.58       6232.60       379.48 o
  -3  40   6          7.94        -11.50       114.99 o
  -2  40   6       8614.52       9452.39       459.97 o
  -1  40   6          6.51        -11.50        57.41 o
   0  40   6       1923.15       2092.86       206.99 o
   1  40   6        416.88        287.48       114.99 o
   2  40   6       2626.16       2978.31       252.98 o
   3  40   6       1061.41       1287.92       206.99 o
   4  40   6        607.08        344.98       137.99 o
   5  40   6        752.79        816.45       195.49 o
  -5  41   6          6.38         69.00       149.49 o
  -4  41   6        108.56        126.49       137.99 o
  -3  41   6        656.44        563.46       172.49 o
  -2  41   6         66.55        172.49       126.49 o
  -1  41   6        635.59        642.19       137.99 o
   0  41   6       1709.82       1724.89       229.99 o
   1  41   6       1817.34       2012.37       218.49 o
   2  41   6        105.87        103.49       103.49 o
   3  41   6       1398.63       1425.91       218.49 o
   4  41   6        163.29        160.99       114.99 o
  -5  42   6        224.44        206.99       137.99 o
  -4  42   6        441.21        310.48       160.99 o
  -3  42   6         59.46        -11.50       137.99 o
  -2  42   6        534.95        264.48       137.99 o
  -1  42   6       1019.88        879.78       212.74 o
   0  42   6        439.31        298.98       137.99 o
   1  42   6        781.42        710.99       121.97 o
   2  42   6         83.10        149.49       103.49 o
   3  42   6        110.85         11.50       103.49 o
   4  42   6        161.30        114.99       126.49 o
  -5  43   6         73.74        -11.50       137.99 o
  -4  43   6        134.72        321.98       172.49 o
  -3  43   6        370.69        298.98       172.49 o
  -2  43   6         85.50         46.00       126.49 o
  -1  43   6       3144.40       3554.36       190.95 o
   1  43   6       4424.34       5533.74       327.73 o
   2  43   6         16.05        126.49       103.49 o
   3  43   6       2554.14       2679.33       264.48 o
   4  43   6         33.66         11.50       103.49 o
  -4  44   6       3531.71       3116.30       287.48 o
  -3  44   6         85.25         34.50       149.49 o
  -2  44   6       5163.53       5922.12       367.98 o
  -1  44   6          0.23         56.89        69.53 o
   0  44   6       4126.28       4496.21       310.48 o
   1  44   6        128.49        223.96        85.09 o
   2  44   6        607.66        505.97       149.49 o
   3  44   6        353.87        264.48       126.49 o
  -4  45   6         71.52        -34.50       126.49 o
  -3  45   6         64.42         34.50       137.99 o
  -2  45   6        920.27        862.44       195.49 o
  -1  45   6        766.86        793.45       195.49 o
   0  45   6       1721.80       1759.39       252.98 o
   1  45   6        962.69        884.63       135.38 o
   2  45   6       1188.35       1184.42       206.99 o
   3  45   6        916.26        758.95       172.49 o
  -3  46   6       2335.59       2460.84       264.48 o
  -2  46   6        510.01        632.46       183.99 o
  -1  46   6       1889.89       2069.87       252.98 o
   0  46   6        395.91        592.01       109.55 o
   1  46   6       2889.36       3078.46       206.99 o
   2  46   6        237.06        229.99       114.99 o
   3  46   6        686.96        770.45       183.99 o
  -2  47   6         50.67        103.49       137.99 o
  -1  47   6       2324.87       2817.32       264.48 o
   0  47   6         72.18        121.89        80.49 o
   1  47   6       1630.99       2219.36       275.98 o
   2  47   6         60.95        252.98       126.49 o
  -1  48   6         29.43        -69.00       114.99 o
   0  48   6        957.93       1149.38       142.12 o
   2  48   6        561.93        287.48       137.99 o
   0  49   6       1346.39       1069.43       183.99 o
 -10   1   7         69.15        104.85        74.75 o
  -9   1   7        116.75        425.02        91.99 o
  -8   1   7          0.10        -23.00        48.79 o
  -7   1   7        199.80        186.41        48.79 o
  -6   1   7        504.46        456.65        74.75 o
  -5   1   7        327.18        370.02        39.03 o
  -4   1   7       2448.36       2452.13        87.50 o
  -3   1   7        197.36        367.98        69.00 o
  -2   1   7       9130.96       8497.95       310.48 o
  -1   1   7        244.72        241.97        46.00 o
   0   1   7      19257.06      18811.82       394.30 o
   1   1   7        861.72        900.44        48.62 o
   2   1   7       4336.95       4406.16       148.28 o
   3   1   7       1663.48       1633.50        53.89 o
   4   1   7       5760.59       6135.86       105.35 o
   5   1   7        138.10         87.22        32.71 o
   6   1   7       4599.05       5041.83       119.14 o
   7   1   7        194.97        158.11        38.94 o
   8   1   7       1266.40       1143.59       102.98 o
 -10   2   7         29.22        101.46        68.76 o
  -9   2   7       6443.59       7334.20       215.36 o
  -8   2   7         75.29        152.14        52.39 o
  -7   2   7      11670.72      12544.40       488.72 o
  -6   2   7         58.59        109.24        40.66 o
  -5   2   7      17499.54      17214.68       327.44 o
  -4   2   7        183.60        148.43        38.20 o
  -3   2   7      34048.54      35463.70       988.94 o
  -2   2   7        913.02       1000.44        73.18 o
  -1   2   7       7222.62       6784.17       390.97 o
   0   2   7       2050.44       2193.16       105.71 o
   1   2   7       6703.66       6833.56       255.61 o
   2   2   7       2631.10       2603.88        71.56 o
   3   2   7       6339.69       6741.01       109.17 o
   4   2   7       2326.96       2296.60        65.41 o
   5   2   7        153.58        153.98        31.60 o
   6   2   7       2289.77       2465.38        82.85 o
   7   2   7        295.72        272.54        42.94 o
   8   2   7       1338.60       1328.84        86.14 o
 -10   3   7        211.68        333.86        81.31 o
  -9   3   7         81.79        292.30        68.76 o
  -8   3   7        183.75        172.49        56.92 o
  -7   3   7         35.43         86.77        57.50 o
  -6   3   7         67.41         91.99        57.50 o
  -5   3   7        709.65        699.88       178.24 o
  -4   3   7       2530.87       2472.50        91.04 o
  -3   3   7       5067.48       5105.67       241.48 o
  -2   3   7       3124.34       3381.49       125.84 o
  -1   3   7       1445.50       1471.73       137.99 o
   0   3   7       6108.56       6226.98       187.02 o
   1   3   7       4497.08       4508.59       104.15 o
   2   3   7       9045.08       9412.49       149.61 o
   3   3   7       7667.65       8152.87       193.15 o
   4   3   7       3163.99       3084.58        75.28 o
   5   3   7        115.10        118.15        29.50 o
   6   3   7       2052.82       1944.33        75.69 o
   7   3   7         24.51         -2.00        34.23 o
   8   3   7       1311.27       1317.64        84.02 o
 -10   4   7         35.34         43.29        68.76 o
  -9   4   7         22.56         80.49        56.92 o
  -8   4   7         34.63         74.75        63.25 o
  -7   4   7         12.97         11.50        46.00 o
  -6   4   7       6391.28       7681.50       275.98 o
  -5   4   7         11.69          7.19        40.25 o
  -4   4   7       4074.71       4453.16       116.17 o
  -3   4   7         12.99        -23.00        34.50 o
  -2   4   7       3574.80       3836.04       138.23 o
  -1   4   7          0.80         28.75        24.39 o
   0   4   7       3087.01       3074.89       178.24 o
   1   4   7        124.93        103.49        23.00 o
   2   4   7       8872.14       9397.10       202.61 o
   3   4   7        372.73        414.31        31.89 o
   4   4   7       2116.67       2313.13        66.85 o
   5   4   7         70.18        140.43        32.19 o
   6   4   7         12.77         57.19        31.30 o
   7   4   7         12.88         13.31        37.81 o
   8   4   7         91.65         99.74        47.19 o
 -10   5   7        153.91        121.38        97.74 o
  -9   5   7         34.81         80.49        56.92 o
  -8   5   7         46.73         -5.75        48.79 o
  -7   5   7        155.85        310.48        80.49 o
  -6   5   7         37.92        137.99        57.50 o
  -5   5   7         42.35        299.87        63.25 o
  -4   5   7       1408.49       1363.70        74.40 o
  -3   5   7          5.59        160.99        57.50 o
  -2   5   7       5177.73       5243.66       166.54 o
  -1   5   7         27.75        182.84        35.92 o
   0   5   7       5111.81       4761.83       264.48 o
   1   5   7         49.27         61.03        21.04 o
   2   5   7      26619.56      27076.98       318.65 o
   3   5   7          2.69         42.79        21.16 o
   4   5   7      11465.90      12276.24       161.07 o
   5   5   7        752.22        802.65        52.68 o
   6   5   7       2562.79       2814.29       131.99 o
   7   5   7        338.06        348.33        52.40 o
   8   5   7        937.66        973.64        73.69 o
 -10   6   7         16.86         16.91        68.76 o
  -9   6   7       1707.09       2323.08       130.10 o
  -8   6   7          0.05        -40.66        40.66 o
  -7   6   7       7662.48       7578.01       275.98 o
  -6   6   7         10.59        -23.00        46.00 o
  -5   6   7      21197.11      21346.79       384.63 o
  -4   6   7         25.36         34.50        26.56 o
  -3   6   7      23132.36      23584.97       701.45 o
  -2   6   7        296.41        193.92        51.75 o
  -1   6   7      26362.59      25195.29       496.00 o
   0   6   7       1230.34       1198.20        63.94 o
   1   6   7       1969.41       1770.70        65.18 o
   2   6   7       3977.11       4094.89        93.04 o
   3   6   7        247.33        219.65        29.98 o
   4   6   7       3076.99       3357.31        78.60 o
   5   6   7        231.24        228.77        42.67 o
   6   6   7       1804.00       1822.41        73.98 o
   7   6   7        258.91        175.77        44.00 o
   8   6   7        729.37        783.01        78.64 o
 -10   7   7        129.87        133.93        68.76 o
  -9   7   7         73.91        134.16        60.58 o
  -8   7   7         21.63         91.99        69.00 o
  -7   7   7          0.23         57.50        69.00 o
  -6   7   7        347.65        276.48        55.20 o
  -5   7   7        640.24        584.65        60.58 o
  -4   7   7       1446.85       1325.29        82.79 o
  -3   7   7        697.55        793.45       103.49 o
  -2   7   7       2759.52       2797.46       117.69 o
  -1   7   7       5766.84       6117.60       264.48 o
   0   7   7       9733.15       9931.04       197.53 o
   1   7   7       5329.20       5351.50       114.91 o
   2   7   7       6872.75       7369.68       166.89 o
   3   7   7       1695.35       1673.47        58.38 o
   4   7   7       4138.60       4352.21       105.42 o
   5   7   7       3178.92       3297.99        90.58 o
   6   7   7       3325.25       3398.81        96.51 o
   7   7   7        809.52        609.38        75.89 o
   8   7   7        265.92        345.04       121.18 o
 -10   8   7        839.64        690.72        97.57 o
  -9   8   7         35.87        101.19        60.58 o
  -8   8   7       3068.96       3576.27       206.99 o
  -7   8   7        104.03        149.49        69.00 o
  -6   8   7       6355.29       6396.85       181.74 o
  -5   8   7        242.82        206.99        57.50 o
  -4   8   7       5831.48       5483.91       172.49 o
  -3   8   7        542.55        516.19        60.58 o
  -2   8   7       3389.76       3404.29       102.98 o
  -1   8   7        959.88        908.44       103.49 o
   0   8   7       9500.86      10080.39       207.04 o
   1   8   7       1040.91        986.77        53.02 o
   2   8   7       1151.50       1263.38       105.34 o
   3   8   7       1117.94       1034.78        65.12 o
   4   8   7          1.61         11.31        25.08 o
   5   8   7       1675.05       1727.32        69.62 o
   6   8   7         38.12         41.27        36.55 o
   7   8   7        630.22        493.03        61.09 o
   8   8   7        231.90        208.08        60.17 o
 -10   9   7          0.13         15.56        68.76 o
  -9   9   7          6.87         28.75        56.92 o
  -8   9   7         18.57        149.49        80.49 o
  -7   9   7         89.48        119.92        55.20 o
  -6   9   7        488.61        511.34        71.84 o
  -5   9   7        306.02        344.98        69.00 o
  -4   9   7       2047.29       1797.82       132.24 o
  -3   9   7       3586.46       3629.08       161.02 o
  -2   9   7       1070.44       1105.84        73.18 o
  -1   9   7       3214.60       3530.27       195.49 o
   0   9   7       6495.38       6662.85       153.61 o
   1   9   7        678.08        688.80        48.62 o
   2   9   7       2307.55       2617.79        92.95 o
   3   9   7       3454.67       3483.49        89.14 o
   4   9   7       1952.42       2048.62        76.57 o
   5   9   7       1256.04       1165.38       104.57 o
   6   9   7       1707.72       1614.11        83.49 o
   7   9   7        859.01        868.04       174.28 o
   8   9   7        979.71        943.54        81.26 o
 -10  10   7          0.11        -67.64        74.75 o
  -9  10   7        713.91        605.08        81.31 o
  -8  10   7         23.10        -11.50        57.50 o
  -7  10   7       2903.97       3196.08       140.73 o
  -6  10   7         74.48        113.08        46.79 o
  -5  10   7       4366.50       4933.18       206.99 o
  -4  10   7         17.84          3.83        26.56 o
  -3  10   7       1584.17       1440.36       142.96 o
  -2  10   7         23.88          9.86        27.60 o
  -1  10   7       5051.94       5048.17       241.48 o
   0  10   7        423.29        395.83        55.35 o
   1  10   7       4653.03       4572.19       119.97 o
   2  10   7        942.73        893.81        58.79 o
   3  10   7       1609.73       1351.81        57.78 o
   4  10   7       1505.72       1515.13        68.78 o
   5  10   7          0.02         35.23        29.98 o
   6  10   7        876.12        906.50       101.00 o
   7  10   7        102.44        101.85        47.25 o
   8  10   7        354.92        312.74        79.13 o
 -10  11   7        175.17        194.28        76.93 o
  -9  11   7        146.33        137.99        91.99 o
  -8  11   7         95.26        169.61        57.21 o
  -7  11   7         40.42         39.81        69.00 o
  -6  11   7        103.64        160.99        69.00 o
  -5  11   7         29.85         23.00        35.92 o
  -4  11   7       1187.40       1153.61        58.79 o
  -3  11   7       3654.46       3124.98       160.99 o
  -2  11   7       5266.41       5156.53       157.16 o
  -1  11   7       7846.78       8267.96       321.98 o
   0  11   7       5235.54       5289.41       201.24 o
   1  11   7       7158.43       6969.55       155.00 o
   2  11   7       5419.65       5443.61       127.29 o
   3  11   7      10221.74      10776.91       157.41 o
   4  11   7       4297.79       4482.83       110.86 o
   5  11   7       3312.36       3425.51       102.04 o
   6  11   7        537.43        566.77        58.98 o
   7  11   7        882.40        897.86        77.97 o
   8  11   7        117.09         91.99       103.49 o
 -10  12   7       1760.65       1665.39       143.74 o
  -9  12   7         26.06         34.50        80.49 o
  -8  12   7       3470.86       3798.75       140.21 o
  -7  12   7         43.94         28.41        40.45 o
  -6  12   7       7401.12       7812.72       321.98 o
  -5  12   7        335.34        403.91       114.99 o
  -4  12   7      11085.17      11339.08       178.57 o
  -3  12   7        343.97        287.94        48.79 o
  -2  12   7      15855.23      16117.21       266.17 o
  -1  12   7       1742.08       1966.37       149.49 o
   0  12   7       4446.33       4783.69       241.48 o
   1  12   7       2377.03       2413.12       105.30 o
   2  12   7       4048.01       4274.99       157.68 o
   3  12   7       3138.51       3174.92        81.14 o
   4  12   7       1935.09       2050.34        76.57 o
   5  12   7       1917.57       1983.15       122.82 o
   6  12   7        520.35        570.51        57.27 o
   7  12   7       1094.31        990.44        98.36 o
   8  12   7        142.08         80.49        91.99 o
 -10  13   7         18.56         22.32        68.76 o
  -9  13   7        149.14         23.00        80.49 o
  -8  13   7          2.56        -24.19        48.70 o
  -7  13   7        121.61        133.39        47.33 o
  -6  13   7         58.44         80.49        48.79 o
  -5  13   7        177.75        186.41        48.79 o
  -4  13   7         20.65         49.54        26.19 o
  -3  13   7       1068.20        925.53        93.55 o
  -2  13   7        831.17        836.61        61.74 o
  -1  13   7       5395.16       5255.16       252.98 o
   0  13   7          7.50          0.00        34.50 o
   1  13   7       5455.92       5535.26       119.65 o
   2  13   7       2325.98       2083.27       182.58 o
   3  13   7       5123.52       5007.08       131.14 o
   4  13   7       1380.54       1495.14        62.90 o
   5  13   7       2508.69       2569.37       190.87 o
   6  13   7       1063.05       1122.61        76.74 o
   7  13   7       1389.37       1352.36       150.14 o
 -10  14   7          7.07         -1.35        68.76 o
  -9  14   7         71.36        102.22        67.91 o
  -8  14   7        115.61         96.53        55.61 o
  -7  14   7        407.94        340.70        57.27 o
  -6  14   7          0.90        -16.73        44.17 o
  -5  14   7       1093.45       1104.91       160.99 o
  -4  14   7          1.48        -26.56        26.56 o
  -3  14   7        115.41        107.33        33.20 o
  -2  14   7          0.10         -5.75        23.67 o
  -1  14   7       3027.76       3216.58       229.99 o
   0  14   7        187.27        132.24        40.66 o
   1  14   7         70.70         19.17        26.56 o
   2  14   7        308.78        286.83        39.62 o
   3  14   7       1120.37        954.82        56.36 o
   4  14   7        406.82        347.54        38.09 o
   5  14   7         90.12         77.26        40.42 o
   6  14   7        316.93        341.62        49.97 o
   7  14   7        545.24        650.24        81.71 o
  -9  15   7         17.77        -11.50        63.54 o
  -8  15   7        135.40        208.90        86.28 o
  -7  15   7         25.72         19.80        43.08 o
  -6  15   7         23.00         -4.18        44.17 o
  -5  15   7        991.24        965.94        85.09 o
  -4  15   7        292.85        392.62        48.40 o
  -3  15   7       4353.77       4080.02       183.99 o
  -2  15   7       1826.46       2112.73       191.70 o
  -1  15   7      16546.19      16624.83       278.68 o
   0  15   7       1450.92       1490.60        93.24 o
   1  15   7       7544.36       8669.43       199.55 o
   2  15   7       2127.46       2106.34        73.27 o
   3  15   7       3316.30       3851.16       120.63 o
   4  15   7        963.54        921.31        61.20 o
   5  15   7       5217.18       6031.19       270.54 o
   6  15   7         34.47         13.36        43.09 o
   7  15   7        585.99        444.76        72.43 o
  -9  16   7         37.69        -80.49       103.49 o
  -8  16   7       8016.47       9239.90       256.79 o
  -7  16   7         51.91         55.13        45.52 o
  -6  16   7      10415.97      11252.74       266.85 o
  -5  16   7          3.84          2.56        35.92 o
  -4  16   7      24280.41      24706.92       477.22 o
  -3  16   7        520.77        367.98        52.39 o
  -2  16   7      18366.29      17687.78       292.86 o
  -1  16   7       1297.08       1348.45        70.60 o
   0  16   7       8354.27       7242.75       258.73 o
   1  16   7       1464.41       1541.78        90.13 o
   2  16   7       6451.14       5947.44       172.72 o
   3  16   7       1665.63       1725.57        70.02 o
   4  16   7         21.01         69.05        32.63 o
   5  16   7       2057.86       1991.63       111.78 o
   6  16   7         50.43         34.19        43.09 o
   7  16   7        837.24        975.67       121.16 o
  -9  17   7          0.44        -46.00       114.99 o
  -8  17   7        142.20        356.48       137.99 o
  -7  17   7         20.87         15.33        60.58 o
  -6  17   7          3.38         91.99        80.49 o
  -5  17   7        869.40        730.61        81.31 o
  -4  17   7        408.59        539.36        68.76 o
  -3  17   7       1424.97       1330.51       103.49 o
  -2  17   7        288.50        224.17        55.58 o
  -1  17   7       2534.71       2652.63       118.39 o
   0  17   7        233.33        221.31        41.72 o
   1  17   7       5802.60       6256.32       176.45 o
   2  17   7       1823.42       1583.60        77.46 o
   3  17   7       4076.57       4195.30       141.20 o
   4  17   7        725.12        683.01        76.05 o
   5  17   7       3349.67       3545.08       179.67 o
   6  17   7        175.50        197.18        59.65 o
   7  17   7       1817.90       2217.41       201.24 o
  -9  18   7        448.11        620.96       160.99 o
  -8  18   7         57.23        195.49       114.99 o
  -7  18   7        400.56        399.06       109.24 o
  -6  18   7        135.97        172.49        91.99 o
  -5  18   7          8.65         -1.05        44.17 o
  -4  18   7        178.92        237.33        69.00 o
  -3  18   7         50.23         74.75        40.66 o
  -2  18   7          1.24          1.28        35.92 o
  -1  18   7       1364.43       1363.20        75.06 o
   0  18   7         45.44         57.50        28.31 o
   1  18   7        338.85        231.74        46.17 o
   2  18   7        411.96        463.08        47.59 o
   3  18   7         12.73         54.11        40.45 o
   4  18   7         35.03         46.17        41.70 o
   5  18   7         25.67         55.20        49.87 o
   6  18   7         25.42          9.23        47.67 o
   7  18   7         35.97        172.49       103.49 o
  -9  19   7        180.91         91.99       126.49 o
  -8  19   7        200.13        218.49       114.99 o
  -7  19   7         29.65         66.70        60.58 o
  -6  19   7        124.58        298.98       114.99 o
  -5  19   7       2144.23       2051.24       143.74 o
  -4  19   7         84.28         90.49        38.72 o
  -3  19   7       8148.64       8339.48       454.22 o
  -2  19   7         93.87        160.99        44.17 o
  -1  19   7       8145.09       8386.00       186.30 o
   0  19   7        292.94        248.57        72.14 o
   1  19   7      22515.87      22246.81       299.41 o
   2  19   7          4.09          2.20        28.92 o
   3  19   7      14610.32      14792.57       288.93 o
   4  19   7         65.79         20.00        48.40 o
   5  19   7       4464.19       4592.64       175.13 o
   6  19   7         52.23         69.42        51.01 o
   7  19   7       3605.45       3139.30       241.48 o
  -9  20   7         23.89        -34.50       114.99 o
  -8  20   7       4019.73       3840.75       275.98 o
  -7  20   7          0.01        -11.50        65.05 o
  -6  20   7      12978.92      12948.16       459.97 o
  -5  20   7         18.82         13.76        45.54 o
  -4  20   7      20396.22      19914.07       318.12 o
  -3  20   7        132.57         87.26        35.03 o
  -2  20   7      27454.18      27445.20       496.00 o
  -1  20   7        501.11        487.47        55.07 o
   0  20   7      10379.92      10552.38       228.53 o
   1  20   7       2886.95       2725.81        90.24 o
   2  20   7       1408.44       1508.36       111.20 o
   3  20   7       2884.27       2810.21       118.22 o
   4  20   7        263.64        228.65        59.01 o
   5  20   7       1251.39       1301.07       105.96 o
   6  20   7        174.90        131.33        91.99 o
   7  20   7       1783.15       1644.39       206.99 o
  -9  21   7         74.10          6.66        76.93 o
  -8  21   7          1.92        114.99       114.99 o
  -7  21   7          1.41         11.50        91.99 o
  -6  21   7        234.23        320.04        71.84 o
  -5  21   7         94.93         30.66        39.83 o
  -4  21   7        323.14        457.68        55.07 o
  -3  21   7        788.05        745.13       122.52 o
  -2  21   7        155.72        225.75        69.00 o
  -1  21   7       2024.58       1960.77       105.71 o
   0  21   7        813.06        880.54        79.84 o
   1  21   7       4852.29       4934.79       119.64 o
   2  21   7        103.15         84.63        38.55 o
   3  21   7       2788.17       2976.07       109.84 o
   4  21   7        339.24        282.50        60.92 o
   5  21   7       2146.02       2222.79       119.97 o
   6  21   7        143.66         66.70        76.54 o
   7  21   7        906.46        942.94       160.99 o
  -9  22   7        321.31        337.06       143.74 o
  -8  22   7         89.14        115.57        80.10 o
  -7  22   7        890.60       1045.20       109.55 o
  -6  22   7        436.15        229.99        65.05 o
  -5  22   7       1616.32       1749.82        97.22 o
  -4  22   7       1056.63       1020.31        75.06 o
  -3  22   7       1160.15       1228.73        81.71 o
  -2  22   7       1315.46       1339.69        97.57 o
  -1  22   7         92.42        198.56       103.49 o
   0  22   7        695.50        644.54        49.17 o
   1  22   7       1624.53       1794.81       106.23 o
   2  22   7         82.67         79.76        38.17 o
   3  22   7        118.56        143.31        49.79 o
   4  22   7        233.84        304.67        63.94 o
   5  22   7        359.80        305.67        69.34 o
   6  22   7        111.81        206.99       114.99 o
   7  22   7          0.70          0.00        91.99 o
  -9  23   7         38.61        112.80        85.09 o
  -8  23   7         69.11        181.80        85.09 o
  -7  23   7         17.50        114.99       114.99 o
  -6  23   7         84.14        132.24        65.05 o
  -5  23   7        986.69        913.22       147.49 o
  -4  23   7        180.06        169.99        48.40 o
  -3  23   7        193.36        114.32        94.71 o
  -2  23   7         97.33         80.74        46.13 o
  -1  23   7        767.98        712.95       114.99 o
   0  23   7         22.09         43.44        28.45 o
   1  23   7       8675.48       8771.25       185.12 o
   2  23   7          7.79         -2.27        34.90 o
   3  23   7       6411.82       6842.82       196.88 o
   4  23   7        195.65        125.82        86.24 o
   5  23   7       4185.75       3951.31       189.92 o
   6  23   7         95.89        149.49       103.49 o
   7  23   7       2439.14       2552.83       218.49 o
  -9  24   7         11.58         76.11        85.09 o
  -8  24   7       2809.09       3524.03       186.49 o
  -7  24   7          4.04        114.99       103.49 o
  -6  24   7       5006.99       5791.16       211.41 o
  -5  24   7         42.94         62.94        43.91 o
  -4  24   7      10230.80       9942.73       209.74 o
  -3  24   7        437.45        395.49        57.27 o
  -2  24   7       3672.27       3655.29       162.97 o
  -1  24   7        463.33        419.40       132.24 o
   0  24   7       1587.61       1551.37       100.53 o
   1  24   7       1241.39       1165.92       112.86 o
   2  24   7       1371.97       1352.04       122.57 o
   3  24   7       1379.96       1534.57       142.16 o
   4  24   7        110.96        118.67        49.87 o
   5  24   7       1617.31       1655.83       212.74 o
   6  24   7         41.71        103.49        91.99 o
  -9  25   7        183.01        137.99       137.99 o
  -8  25   7         57.62        151.13        86.24 o
  -7  25   7        150.88        126.49       114.99 o
  -6  25   7         17.12         51.75        65.05 o
  -5  25   7        943.89        841.96        90.04 o
  -4  25   7        639.85        667.53       105.84 o
  -3  25   7       1997.70       2014.41       118.78 o
  -2  25   7       9877.85      10197.88       214.38 o
  -1  25   7       3367.43       3352.96       442.72 o
   0  25   7       4751.78       4403.07       181.87 o
   1  25   7       7131.70       7210.44       168.12 o
   2  25   7       1823.47       1831.60       107.89 o
   3  25   7       2891.46       2963.57       161.86 o
   4  25   7       1867.92       2070.24       120.04 o
   5  25   7       1315.77       1267.32       137.51 o
   6  25   7        290.73        114.99       103.49 o
  -9  26   7       1087.47       1023.43       183.99 o
  -8  26   7        114.87         98.02        85.09 o
  -7  26   7       3560.04       3817.75       264.48 o
  -6  26   7        219.01        115.67        86.24 o
  -5  26   7       3372.06       3044.62       172.83 o
  -4  26   7        198.61        237.30        50.59 o
  -3  26   7       1615.71       1702.05       105.74 o
  -2  26   7        648.07        748.77        78.29 o
  -1  26   7       5555.13       5416.23       159.34 o
   0  26   7       1074.79        887.60        79.11 o
   1  26   7        933.71        960.48        86.31 o
   2  26   7        508.83        416.13        57.06 o
   3  26   7        284.51        242.69        76.93 o
   4  26   7        375.78        390.50        89.44 o
   5  26   7         17.06         39.00        54.15 o
   6  26   7        204.38        195.49       103.49 o
  -9  27   7         18.20         34.50       126.49 o
  -8  27   7         97.48         63.25        81.31 o
  -7  27   7         91.81        172.49       114.99 o
  -6  27   7         52.31         -5.75        65.05 o
  -5  27   7        272.57        306.24       132.24 o
  -4  27   7          4.23         28.75        41.72 o
  -3  27   7       1821.33       1612.83        97.22 o
  -2  27   7       2174.49       1919.42        88.98 o
  -1  27   7       2852.01       2777.17       117.16 o
   0  27   7        222.46        135.31        45.52 o
   1  27   7       2748.04       2932.54       162.62 o
   2  27   7        291.22        384.13        58.09 o
   3  27   7       3826.45       4195.84       201.24 o
   4  27   7        796.50        723.34       149.49 o
   5  27   7       3017.32       3325.23       327.73 o
   6  27   7        722.22        402.47       126.49 o
  -8  28   7       1083.67       1253.42       183.99 o
  -7  28   7         53.11         69.00       103.49 o
  -6  28   7       1360.43       1586.90       195.49 o
  -5  28   7         17.15         43.70        60.58 o
  -4  28   7        196.21        230.45        57.27 o
  -3  28   7         44.87         11.07        38.72 o
  -2  28   7       1839.42       1694.29       137.51 o
  -1  28   7         69.95         38.04        42.63 o
   0  28   7       4528.74       4453.41       214.88 o
   1  28   7        494.68        324.79       114.99 o
   2  28   7       1536.78       1461.67       103.87 o
   3  28   7        698.22        628.63       105.71 o
   4  28   7        490.60        448.47       120.74 o
   5  28   7        977.09       1015.42       145.69 o
   6  28   7        140.27        114.99        91.99 o
  -8  29   7         12.15        -46.00       114.99 o
  -7  29   7        227.72         11.50       114.99 o
  -6  29   7         35.33         23.00        91.99 o
  -5  29   7        408.75        434.98        81.31 o
  -4  29   7         81.79         60.11        50.59 o
  -3  29   7        417.74        446.39        97.08 o
  -2  29   7       3302.72       3452.63       166.54 o
  -1  29   7       2175.45       1734.68       125.84 o
   0  29   7       5625.26       6016.23       181.39 o
   1  29   7       1569.13       1649.27       189.74 o
   2  29   7       5339.58       5725.33       198.16 o
   3  29   7       1765.28       1776.20       166.74 o
   4  29   7       5675.88       5808.06       379.48 o
   5  29   7        445.07        379.48       149.49 o
   6  29   7        857.65        616.25       110.39 o
  -8  30   7         79.58         11.50       126.49 o
  -7  30   7       1849.74       1655.89       206.99 o
  -6  30   7         89.73        137.99       103.49 o
  -5  30   7       5844.79       6637.66       235.38 o
  -4  30   7        329.49        292.16        59.75 o
  -3  30   7       9612.61      10551.33       234.32 o
  -2  30   7       1135.91       1157.15       116.02 o
  -1  30   7       6685.02       6686.76       241.48 o
   0  30   7        791.46        823.53        99.24 o
   1  30   7       4324.06       4450.21       275.98 o
   2  30   7        858.52        981.97       121.16 o
   3  30   7        936.58        790.94       116.02 o
   4  30   7       1499.86       1566.23       153.85 o
   5  30   7        384.96        287.48       137.99 o
   6  30   7        264.86        255.98        93.24 o
  -8  31   7          3.25         57.50       126.49 o
  -7  31   7         51.37        126.49       114.99 o
  -6  31   7         41.19         57.50       114.99 o
  -5  31   7         45.87         91.99        76.93 o
  -4  31   7        214.83        231.03        59.01 o
  -3  31   7        697.31        518.24        88.34 o
  -2  31   7        445.72        321.98        80.10 o
  -1  31   7       3487.37       3036.94       195.49 o
   0  31   7       1252.62       1273.62       189.74 o
   1  31   7        694.43        931.44       160.99 o
   2  31   7        973.84       1161.42       183.99 o
   3  31   7       1788.24       1637.57       158.40 o
   4  31   7       1984.04       2377.60       218.49 o
   5  31   7        952.87        609.46       172.49 o
   6  31   7        734.40        839.45       195.49 o
  -8  32   7        339.35        425.47       160.99 o
  -7  32   7        174.42        -91.99       114.99 o
  -6  32   7       1193.39        908.44       160.99 o
  -5  32   7        648.58        643.96       160.99 o
  -4  32   7       1843.19       1907.26       114.95 o
  -3  32   7        349.97        413.97       137.99 o
  -2  32   7       1843.64       1752.18       146.36 o
  -1  32   7         17.99         29.90        57.41 o
   0  32   7       1461.79       1374.54       129.34 o
   1  32   7         34.75         23.00        80.49 o
   2  32   7          4.31         57.50        80.49 o
   3  32   7        259.27        290.22        85.09 o
   4  32   7        687.52        745.31       121.97 o
   5  32   7        275.72        563.46       160.99 o
   6  32   7        604.82        540.46       183.99 o
  -8  33   7          1.18        -46.00       126.49 o
  -7  33   7         16.44         23.00       126.49 o
  -6  33   7        492.11        333.48       137.99 o
  -5  33   7         15.69        -23.00       114.99 o
  -4  33   7       1658.11       1402.91       183.99 o
  -3  33   7        386.53        199.96       109.24 o
  -2  33   7        750.27        847.83       172.49 o
  -1  33   7       1616.88       1514.58       448.47 o
   0  33   7       3610.97       3380.78       241.48 o
   1  33   7        982.41       1471.90       195.49 o
   2  33   7       6057.30       6002.61       333.48 o
   3  33   7       1250.40       1327.22       142.12 o
   4  33   7       4660.43       4737.69       321.98 o
   5  33   7        569.38        413.97       160.99 o
   6  33   7       3261.75       3771.76       333.48 o
  -7  34   7       3724.07       4185.73       298.98 o
  -6  34   7         80.10        252.98       137.99 o
  -5  34   7       6349.36       6738.56       344.98 o
  -4  34   7        320.10        586.46       149.49 o
  -3  34   7       9029.00       9381.44       304.73 o
  -2  34   7        214.04         97.74        67.91 o
  -1  34   7       6930.83       7043.54       695.70 o
   0  34   7        727.94        551.96       126.49 o
   1  34   7       2976.08       3196.79       241.48 o
   2  34   7       1460.62       1667.39       218.49 o
   3  34   7       1567.77       1425.91       218.49 o
   4  34   7        991.48       1253.42       206.99 o
   5  34   7        238.02         91.99       114.99 o
  -7  35   7         54.04        -11.50       126.49 o
  -6  35   7         53.28        137.99       126.49 o
  -5  35   7        204.26        494.47       149.49 o
  -4  35   7        322.64        218.49       126.49 o
  -3  35   7         65.10         58.77        67.91 o
  -2  35   7       1184.04        859.17       116.02 o
  -1  35   7         41.61         64.68        59.16 o
   0  35   7       2266.93       2403.34       218.49 o
   1  35   7         15.99          0.00        80.49 o
   2  35   7       2395.35       2334.35       218.49 o
   3  35   7        201.88        183.99       103.49 o
   4  35   7        834.61        804.95       183.99 o
   5  35   7        257.90        158.90        88.34 o
  -7  36   7        269.80         80.49       137.99 o
  -6  36   7        137.31        218.49       137.99 o
  -4  36   7        133.87         23.00       126.49 o
  -3  36   7        488.04        373.03       178.24 o
  -2  36   7         16.24         41.26        65.94 o
  -1  36   7        429.77        312.12        82.79 o
   0  36   7        246.15        586.46       126.49 o
   1  36   7         53.69        -23.00        80.49 o
   2  36   7        641.62        643.96       149.49 o
   3  36   7          6.53        137.99       103.49 o
   4  36   7         70.48        172.49       126.49 o
   5  36   7         42.33        -11.50        73.18 o
  -7  37   7          0.52        195.49       149.49 o
  -6  37   7        155.12         80.49       137.99 o
  -5  37   7         45.52        114.99       137.99 o
  -4  37   7       1377.85       1402.91       229.99 o
  -3  37   7         10.90         39.61        67.91 o
  -2  37   7       2799.83       2400.40       339.23 o
  -1  37   7        240.56        216.19        97.74 o
   0  37   7       4076.56       4358.22       275.98 o
   1  37   7         16.92         80.49        91.99 o
   2  37   7       4314.88       4427.21       310.48 o
   3  37   7         64.26         91.99       103.49 o
   4  37   7       2151.23       2552.83       264.48 o
   5  37   7          8.23        -34.50        81.31 o
  -7  38   7       3528.60       3771.76       298.98 o
  -5  38   7       6123.77       6485.58       390.97 o
  -4  38   7        133.08        298.98       160.99 o
  -3  38   7       7153.68       7693.00       413.97 o
  -2  38   7        538.50        434.95        99.46 o
  -1  38   7       6175.76       6171.09       243.53 o
   0  38   7       1113.72       1138.43       172.49 o
   1  38   7       4570.86       4829.69       310.48 o
   2  38   7       1209.86       1080.93       195.49 o
   3  38   7       1437.90       1782.38       241.48 o
   4  38   7        840.96       1253.42       218.49 o
   5  38   7          3.23        -13.31        76.93 o
  -5  39   7        141.61        126.49       149.49 o
  -4  39   7        340.60        114.99       137.99 o
  -3  39   7        286.70        218.49       149.49 o
  -2  39   7        131.99        112.69        76.54 o
  -1  39   7        667.00        682.49       109.55 o
   0  39   7       1405.62       1644.39       206.99 o
   1  39   7        638.84        643.96       149.49 o
   2  39   7       2371.83       3104.80       264.48 o
   3  39   7        316.48        367.98       137.99 o
   4  39   7        738.73        643.96       172.49 o
  -5  40   7        249.03         91.99       137.99 o
  -4  40   7        251.16        218.49       160.99 o
  -3  40   7        396.32        206.99       149.49 o
  -2  40   7        510.19        562.00       107.75 o
  -1  40   7        371.89        313.62        88.34 o
   0  40   7        414.48        298.98       103.49 o
   1  40   7        290.02        379.48       137.99 o
   2  40   7        177.93         69.00       103.49 o
   3  40   7         74.93         46.00       114.99 o
   4  40   7        116.48        137.99       114.99 o
  -5  41   7          1.46         34.50       149.49 o
  -4  41   7       1428.45       1402.91       229.99 o
  -3  41   7         55.71        103.49       149.49 o
  -2  41   7       1649.73       1665.41       162.02 o
  -1  41   7        135.35        172.49        74.40 o
   0  41   7       4943.53       5082.67       310.48 o
   1  41   7         83.02         69.00       103.49 o
   2  41   7       4794.26       5393.15       344.98 o
   3  41   7          0.04        -80.49        80.49 o
   4  41   7       2763.73       3081.80       287.48 o
  -4  42   7          6.76        114.99       149.49 o
  -3  42   7       2709.91       2598.83       310.48 o
  -2  42   7          2.51         22.36        67.91 o
  -1  42   7       1553.84       1231.80       145.69 o
   0  42   7        206.82        413.97       126.49 o
   1  42   7       1405.91       1885.88       252.98 o
   2  42   7        368.46        287.48       126.49 o
   3  42   7        448.50        551.96       160.99 o
  -4  43   7        159.51        -23.00       137.99 o
  -3  43   7         80.30         23.00       149.49 o
  -2  43   7        738.77        835.74       129.61 o
  -1  43   7        382.05        304.73        96.56 o
   0  43   7        975.18       1437.41       206.99 o
   1  43   7         46.54         23.00        91.99 o
   2  43   7        739.34        988.94       195.49 o
   3  43   7        658.91        770.45       183.99 o
  -3  44   7        673.02        390.97       183.99 o
  -2  44   7       1814.96       2357.35       287.48 o
  -1  44   7        608.40        525.77       104.77 o
   0  44   7       1165.20       1218.92       195.49 o
   2  44   7        353.10        218.49       126.49 o
   3  44   7        380.01        586.46       172.49 o
  -3  45   7         12.36        114.99       149.49 o
  -2  45   7       1889.24       2173.36       287.48 o
  -1  45   7         95.02        137.99        82.79 o
   0  45   7       1815.79       1989.37       241.48 o
   2  45   7       2798.09       2656.33       264.48 o
  -2  46   7         33.25        103.49       137.99 o
  -1  46   7       1236.44       1258.25       201.24 o
   0  46   7         13.01        -28.11        71.84 o
   2  46   7        168.14        229.99       126.49 o
  -1  47   7        949.72        827.95       172.49 o
   0  47   7        628.45        655.46       160.99 o
  -1  48   7        341.45        287.48       126.49 o
   0  48   7       1637.46       1529.40       218.49 o
  -9   0   8         37.06         57.50        80.49 o
  -8   0   8       7901.45       9866.36       356.48 o
  -7   0   8         21.01        -11.50        57.50 o
  -6   0   8       9621.29      10452.82       333.48 o
  -5   0   8         78.09          0.00        38.27 o
  -4   0   8      25475.92      26650.36       455.06 o
  -3   0   8        242.03        229.99        69.00 o
  -2   0   8       9991.27       8348.46       298.98 o
  -1   0   8        937.61       1057.93       114.99 o
   0   0   8      19435.43      18674.79       586.46 o
   1   0   8       1196.18       1127.05        67.73 o
   2   0   8       5605.67       5581.29       191.46 o
   3   0   8       3453.17       3618.81       123.48 o
   4   0   8         68.44         66.90        44.17 o
   5   0   8       3328.11       3449.78       162.62 o
   6   0   8        390.50        360.87        86.24 o
   7   0   8       1413.29       1697.42       141.99 o
   8   0   8        408.34        482.97       149.49 o
 -10   1   8        241.23        501.87        89.44 o
  -9   1   8          3.90         54.43        60.58 o
  -8   1   8         71.15        360.75       120.74 o
  -7   1   8        206.80        120.74        48.79 o
  -6   1   8          3.28        163.19       114.99 o
  -5   1   8       2372.06       2147.60       104.57 o
  -4   1   8        354.50        539.97        58.09 o
  -3   1   8       8411.25       7801.02       179.95 o
  -2   1   8        129.02        284.33       114.99 o
  -1   1   8      16952.80      17120.09       299.69 o
   0   1   8       5578.67       5705.82       212.74 o
   1   1   8       4651.63       4566.31        99.05 o
   2   1   8       5425.96       5653.17       105.45 o
   3   1   8       8191.28       8193.36       147.42 o
   4   1   8         62.05         75.45        28.81 o
   5   1   8       5102.59       5560.65       245.65 o
   6   1   8         85.83         80.39        39.58 o
   7   1   8       1394.35       1373.01        77.72 o
 -10   2   8          0.45         26.38        68.76 o
  -9   2   8        252.68        281.53        80.49 o
  -8   2   8         19.07        -23.00        48.79 o
  -7   2   8        312.27        139.76        52.39 o
  -6   2   8         42.14         -2.56        74.75 o
  -5   2   8         16.94         -8.62        29.42 o
  -4   2   8          9.38         -6.12        25.66 o
  -3   2   8        546.98        398.32        52.48 o
  -2   2   8         42.32         42.16        26.56 o
  -1   2   8        739.22        814.96        62.69 o
   0   2   8        872.58        917.12        81.31 o
   1   2   8        301.85        343.56        39.62 o
   2   2   8       1189.90       1170.85        52.34 o
   3   2   8         61.31         78.56        23.67 o
   4   2   8         35.57         43.56        27.77 o
   5   2   8          2.75          5.75        34.50 o
   6   2   8         19.08         44.06        36.12 o
   7   2   8          0.03         62.27        38.23 o
 -10   3   8          4.78        202.75        76.93 o
  -9   3   8         56.59         26.83        60.58 o
  -8   3   8         11.46         80.49        74.75 o
  -7   3   8        215.76        268.09        80.49 o
  -6   3   8          1.27        143.74        48.79 o
  -5   3   8       1857.68       2172.02       110.39 o
  -4   3   8        281.80        363.78        45.52 o
  -3   3   8       2787.59       3079.32       108.31 o
  -2   3   8        165.77        231.27        54.51 o
  -1   3   8       5196.65       5247.22       120.16 o
   0   3   8       1890.96       1598.15       218.49 o
   1   3   8      17479.80      18021.70       360.17 o
   2   3   8       1750.88       1751.03        65.50 o
   3   3   8       6237.68       6357.95       117.00 o
   4   3   8         55.72         52.03        26.48 o
   5   3   8       3648.03       3868.05       180.92 o
   6   3   8         42.42         46.19        36.39 o
   7   3   8       2625.77       2801.23       104.52 o
 -10   4   8        821.17       1163.46       117.69 o
  -9   4   8          9.59        -40.25        56.92 o
  -8   4   8       3052.54       3426.47       195.49 o
  -7   4   8          8.65        -40.25        40.66 o
  -6   4   8       9804.73       9785.87       321.98 o
  -5   4   8         97.22        158.67       109.24 o
  -4   4   8      14468.96      14692.06       304.73 o
  -3   4   8        295.77        218.52        41.72 o
  -2   4   8      19987.96      19721.58       271.88 o
  -1   4   8       1100.21       1100.02        58.79 o
   0   4   8      14587.31      14920.55       349.64 o
   1   4   8       4224.93       4214.30       107.01 o
   2   4   8      10945.75      11231.08       175.83 o
   3   4   8       2942.98       3125.66        81.02 o
   4   4   8        336.14        310.49        39.35 o
   5   4   8       2236.99       2428.89        77.28 o
   6   4   8        101.23         84.25        38.65 o
   7   4   8       1383.78       1287.46        83.39 o
 -10   5   8         10.13        -17.25        65.05 o
  -9   5   8         20.28        -40.25        56.92 o
  -8   5   8         17.78         86.24        56.92 o
  -7   5   8         19.20        -10.22        40.25 o
  -6   5   8        105.94        149.49        69.00 o
  -5   5   8        633.92        421.39       103.49 o
  -4   5   8          2.82        150.54        51.75 o
  -3   5   8       4636.77       4429.12       109.02 o
  -2   5   8       1226.71       1034.72        76.29 o
  -1   5   8      10377.93      10147.48       177.54 o
   0   5   8        875.15       1028.61        63.94 o
   1   5   8      19432.96      20216.12       291.12 o
   2   5   8        768.04        866.33        61.71 o
   3   5   8       8837.76       9370.09       180.72 o
   4   5   8        910.90        961.03        58.54 o
   5   5   8       3549.60       3707.70        92.28 o
   6   5   8        111.21        101.02        39.58 o
   7   5   8        199.16        204.30        57.06 o
 -10   6   8          2.20         52.76        68.76 o
  -9   6   8        302.71        426.10        81.31 o
  -8   6   8         32.67        -17.25        48.79 o
  -7   6   8        522.46        632.46       103.49 o
  -6   6   8        224.19        172.49        57.50 o
  -5   6   8       1569.74       1573.98        96.56 o
  -4   6   8        359.97        418.92        52.39 o
  -3   6   8       4168.88       4309.51       125.79 o
  -2   6   8        677.21        599.99        79.67 o
  -1   6   8       7381.01       7347.42       215.77 o
   0   6   8        877.22        931.62        54.39 o
   1   6   8        510.12        524.16        53.11 o
   2   6   8        560.17        559.40        50.11 o
   3   6   8       1604.90       1553.96        66.62 o
   4   6   8       1051.48       1066.97        59.96 o
   5   6   8        648.53        609.52        48.23 o
   6   6   8        344.34        386.71        50.81 o
   7   6   8        611.33        510.16        67.41 o
 -10   7   8         15.75        137.99        73.18 o
  -9   7   8         12.55         28.75        74.75 o
  -8   7   8          7.65         68.11        52.39 o
  -7   7   8        240.08        183.99        80.49 o
  -6   7   8        178.09        321.98        80.49 o
  -5   7   8        903.39        839.83        76.93 o
  -4   7   8        207.53        354.51        52.39 o
  -3   7   8       2489.66       2064.93        90.13 o
  -2   7   8       1942.10       2016.63        83.91 o
  -1   7   8       8234.18       8058.28       217.74 o
   0   7   8       3081.31       2951.55        86.75 o
   1   7   8       8061.24       7646.97       150.98 o
   2   7   8       3081.10       3007.78        94.51 o
   3   7   8       5445.16       5696.15       191.64 o
   4   7   8       2896.53       2872.10        79.65 o
   5   7   8       3433.58       3870.74       102.98 o
   6   7   8       1606.46       1535.77       104.13 o
   7   7   8       1755.16       1796.69       222.41 o
 -10   8   8       1171.69       1075.95       113.84 o
  -9   8   8         10.92        -11.50        60.58 o
  -8   8   8       3429.14       4083.68       304.73 o
  -7   8   8          0.14        -57.50        57.50 o
  -6   8   8       8103.47       9475.39       321.98 o
  -5   8   8         23.57        -35.92        35.92 o
  -4   8   8      13714.46      13757.47       281.47 o
  -3   8   8         52.17         50.10        28.31 o
  -2   8   8       7314.49       7783.19       145.11 o
  -1   8   8        738.04        942.72        85.09 o
   0   8   8       1575.71       1339.45        64.13 o
   1   8   8       1123.50       1140.25        59.83 o
   2   8   8        153.47        107.33        33.20 o
   3   8   8       1376.27       1300.12        64.65 o
   4   8   8       1165.46       1081.65        79.93 o
   5   8   8       1505.87       1660.92        73.36 o
   6   8   8        363.87        445.12        52.17 o
   7   8   8        808.31        718.14        76.07 o
 -10   9   8         51.15        109.24        73.18 o
  -9   9   8         12.81        109.24        65.05 o
  -8   9   8          0.77         34.50        69.00 o
  -7   9   8        107.35        183.99        80.49 o
  -6   9   8        354.78        333.48        80.49 o
  -5   9   8        951.07        901.88       137.99 o
  -4   9   8       4110.79       3911.20       235.73 o
  -3   9   8       1374.31       1512.37        78.01 o
  -2   9   8       5749.58       5761.77       132.60 o
  -1   9   8       7900.85       8124.84       220.85 o
   0   9   8       3230.28       3299.13        93.52 o
   1   9   8       2690.20       2906.23       100.83 o
   2   9   8       4452.02       4858.81       140.11 o
   3   9   8       2269.05       2089.65        71.75 o
   4   9   8       3363.68       3427.81        92.02 o
   5   9   8       1348.93       1208.45        66.70 o
   6   9   8        995.20        972.77        74.19 o
   7   9   8        222.68        173.73        55.88 o
 -10  10   8         27.83         39.23        68.76 o
  -9  10   8       1616.54       1983.25       224.24 o
  -8  10   8          4.44         69.00        69.00 o
  -7  10   8       5345.83       6382.09       264.48 o
  -6  10   8          0.23        -23.00        57.50 o
  -5  10   8       2278.54       2827.80       124.27 o
  -4  10   8         16.08         51.30        30.46 o
  -3  10   8       4598.05       4557.52       102.72 o
  -2  10   8        272.94        355.87        43.15 o
  -1  10   8      12004.97      11501.65       298.98 o
   0  10   8        338.55        303.61        64.73 o
   1  10   8       2372.34       2466.11        96.81 o
   2  10   8       1453.69       1571.10        71.70 o
   3  10   8        112.37         91.61        26.25 o
   4  10   8       1181.57       1247.41        64.54 o
   5  10   8          3.24         19.03        32.00 o
   6  10   8        925.97        971.77        73.76 o
   7  10   8         72.82         16.95        48.22 o
 -10  11   8          0.03          0.00        73.18 o
  -9  11   8         25.35         39.10        60.58 o
  -8  11   8         94.39        114.99        80.49 o
  -7  11   8        209.51        184.95        74.75 o
  -6  11   8        105.08         51.75        46.79 o
  -5  11   8       1495.01       1218.31        77.26 o
  -4  11   8       2872.73       2524.85        80.75 o
  -3  11   8       4094.81       3518.92        96.27 o
  -2  11   8       2102.23       1914.53       150.45 o
  -1  11   8       3631.34       3456.92       140.73 o
   0  11   8       3313.15       3259.09       109.69 o
   1  11   8       4653.74       4529.44       160.20 o
   2  11   8      10703.50      11130.24       202.89 o
   3  11   8       4160.34       4460.48        92.03 o
   4  11   8       2574.95       2654.98        87.63 o
   5  11   8       2079.14       2181.85        80.81 o
   6  11   8       1664.51       1939.96        93.00 o
   7  11   8        895.79        858.96        80.19 o
 -10  12   8        253.71        223.41        85.09 o
  -9  12   8         17.04        -11.50        91.99 o
  -8  12   8       2379.79       3012.80       195.49 o
  -7  12   8         36.94         42.71        55.20 o
  -6  12   8       3210.75       3470.27       145.69 o
  -5  12   8         54.23         28.03        37.20 o
  -4  12   8        255.41        319.60        56.43 o
  -3  12   8          6.40         54.94        25.40 o
  -2  12   8       6809.66       6701.02       157.54 o
  -1  12   8         52.62         11.50        32.52 o
   0  12   8       1517.49       1371.61        93.24 o
   1  12   8        567.61        571.98       107.71 o
   2  12   8        519.55        443.49        66.39 o
   3  12   8        999.22       1121.07        56.21 o
   4  12   8          9.68         32.94        28.38 o
   5  12   8        832.45        760.60        72.85 o
   6  12   8          0.88          3.52        40.57 o
   7  12   8        705.91        743.77       111.80 o
 -10  13   8         26.54        -20.97        68.76 o
  -9  13   8          0.39         69.00        91.99 o
  -8  13   8         47.37         69.00        80.49 o
  -7  13   8         28.48         53.96        52.39 o
  -6  13   8        266.16        239.95        60.58 o
  -5  13   8        748.12        815.09       154.17 o
  -4  13   8       2641.73       2689.22        86.77 o
  -3  13   8       2075.90       2110.66       120.48 o
  -2  13   8       8652.07       8742.86       188.54 o
  -1  13   8        186.92        183.06        86.24 o
   0  13   8       9150.19       8983.89       245.51 o
   1  13   8       5370.96       5369.31       141.55 o
   2  13   8       9387.41       9240.43       161.41 o
   3  13   8       2574.96       2489.04        78.70 o
   4  13   8       5674.89       5838.11       120.92 o
   5  13   8        507.54        518.13        62.85 o
   6  13   8       1575.98       1422.08        88.56 o
   7  13   8        348.83        259.66        70.60 o
 -10  14   8         36.06         57.50        68.76 o
  -9  14   8       4080.98       4289.22       241.48 o
  -8  14   8         43.56        126.49        80.49 o
  -7  14   8       5652.18       5780.00       198.10 o
  -6  14   8          3.50         86.69        52.39 o
  -5  14   8      15953.99      15689.97       350.82 o
  -4  14   8         69.08         28.53        31.54 o
  -3  14   8      15389.86      15467.50       275.37 o
  -2  14   8        592.55        575.88        55.07 o
  -1  14   8       5013.53       4886.59       252.98 o
   0  14   8        814.14        907.20       201.24 o
   1  14   8       9392.46       9084.37       248.55 o
   2  14   8       1942.07       1982.11        76.73 o
   3  14   8       2910.37       2537.89        80.62 o
   4  14   8       2470.64       2507.99        76.20 o
   5  14   8          3.79         21.38        40.42 o
   6  14   8       1019.38        954.47        72.47 o
   7  14   8        325.12        315.67        70.60 o
 -10  15   8          2.01        149.49       103.49 o
  -9  15   8        216.39        344.98       114.99 o
  -8  15   8         29.88        149.49        80.49 o
  -7  15   8        131.84         78.85        55.20 o
  -6  15   8        344.86        297.10        63.25 o
  -5  15   8         25.45        189.13       104.21 o
  -4  15   8       1147.81       1088.30        61.65 o
  -3  15   8       1246.79       1290.11        76.75 o
  -2  15   8       6681.21       7077.18       166.89 o
  -1  15   8        391.54        470.57        63.54 o
   0  15   8       3492.66       3768.15       148.95 o
   1  15   8        371.91        452.51       114.99 o
   2  15   8       1904.53       1941.82        76.11 o
   3  15   8        952.33        936.14        55.94 o
   4  15   8       3809.59       4004.94       105.90 o
   5  15   8        227.24        178.86        46.98 o
   6  15   8       1401.04       1508.13       104.60 o
   7  15   8        158.13        124.49        60.41 o
  -9  16   8         32.28        206.99       137.99 o
  -8  16   8        352.97        321.98       103.49 o
  -7  16   8        130.60        137.99       114.99 o
  -6  16   8        432.07        242.07       166.74 o
  -5  16   8        404.93        286.47        48.40 o
  -4  16   8       1285.64       1285.41       160.99 o
  -3  16   8        102.89        122.31        46.00 o
  -2  16   8        956.71        985.00       139.16 o
  -1  16   8         59.31         33.22        35.92 o
   0  16   8         94.31         17.25        32.52 o
   1  16   8         35.34         19.55        27.06 o
   2  16   8         31.83         38.76        28.45 o
   3  16   8        433.45        420.27        42.39 o
   4  16   8         17.43          9.88        32.72 o
   5  16   8         63.46         94.97        44.61 o
   6  16   8        515.34        385.65        66.51 o
   7  16   8          1.76         21.16        57.27 o
  -9  17   8          0.48         57.50       137.99 o
  -7  17   8         30.14         69.00        91.99 o
  -6  17   8        460.86        310.48       103.49 o
  -5  17   8         50.89         80.49        80.49 o
  -4  17   8       1404.36       1290.48        97.57 o
  -3  17   8       1248.57       1038.07        72.43 o
  -2  17   8       4864.90       4920.38       200.26 o
  -1  17   8        685.86        661.16        86.24 o
   0  17   8      11357.42      10804.53       281.47 o
   1  17   8          2.71         21.29        28.92 o
   2  17   8       8980.01       9105.58       164.18 o
   3  17   8        583.91        556.78        60.00 o
   4  17   8       5884.07       6207.28       161.33 o
   5  17   8          2.60         54.26        53.60 o
   6  17   8       1900.94       2074.16       128.06 o
   7  17   8          6.25        -15.33        59.75 o
  -9  18   8       2640.59       3346.28       287.48 o
  -7  18   8       5203.69       5036.67       287.48 o
  -6  18   8         52.70         34.50        80.49 o
  -5  18   8      11873.53      11727.08       296.71 o
  -4  18   8        196.75        195.49        56.92 o
  -3  18   8      11625.03      11238.81       364.95 o
  -2  18   8        466.23        479.47        53.60 o
  -1  18   8      10060.37       9717.53       261.93 o
   0  18   8       2909.37       2816.62       112.47 o
   1  18   8      10601.96      10576.06       201.49 o
   2  18   8       3313.12       3173.14       132.78 o
   3  18   8       1044.68        866.34        62.37 o
   4  18   8       2351.54       2470.67       121.16 o
   5  18   8         39.70        -31.52        51.01 o
   6  18   8       2095.36       2255.65       112.13 o
   7  18   8        194.12        120.74        81.31 o
  -9  19   8         14.39         46.00       126.49 o
  -6  19   8        497.39        356.48       114.99 o
  -5  19   8        105.02        284.83        65.05 o
  -4  19   8       2267.65       2102.14        97.22 o
  -3  19   8          0.22         13.66        37.20 o
  -2  19   8       5002.16       5388.44       178.89 o
  -1  19   8        146.68        136.27        49.19 o
   0  19   8      11916.07      11438.00       326.14 o
   1  19   8        827.87        772.89        61.28 o
   2  19   8       7061.44       6838.76       194.23 o
   3  19   8          1.53         38.37        38.00 o
   4  19   8       3123.75       3313.10       121.51 o
   5  19   8         18.11        -51.01        51.01 o
   6  19   8       1935.98       1884.34       150.26 o
   7  19   8        176.03        298.98       137.99 o
  -6  20   8         72.38         57.50        91.99 o
  -5  20   8        269.29        218.49        53.11 o
  -4  20   8         71.91        126.49        56.92 o
  -3  20   8        346.86        324.65        53.11 o
  -2  20   8        717.82        711.28        76.93 o
  -1  20   8        202.92        144.32        41.72 o
   0  20   8         30.32         13.36        31.86 o
   1  20   8         49.00         87.31        35.69 o
   2  20   8          1.04         27.84        43.91 o
   3  20   8         39.00         30.39        39.03 o
   4  20   8        490.51        598.11        79.67 o
   5  20   8         39.65         70.27        51.01 o
   6  20   8         61.01         91.99        73.18 o
   7  20   8          3.10         46.00       114.99 o
  -9  21   8          7.70        160.99       114.99 o
  -6  21   8        368.84        378.91        76.93 o
  -5  21   8          5.13        108.20        50.59 o
  -4  21   8       1770.98       1427.24        94.55 o
  -3  21   8        174.19        194.34        47.33 o
  -2  21   8       4871.76       4445.06       162.62 o
  -1  21   8         64.03        196.27        45.52 o
   0  21   8      10968.80      10618.99       208.77 o
   1  21   8          2.00         48.10        34.90 o
   2  21   8       6110.50       6336.66       189.77 o
   3  21   8        180.68        100.43        42.84 o
   4  21   8       3836.82       4502.91       165.71 o
   5  21   8        440.22        321.58        70.60 o
   6  21   8       2839.55       2880.85       170.76 o
  -9  22   8       1596.81       2265.35       218.49 o
  -8  22   8         10.79        -23.00        91.99 o
  -7  22   8       5249.02       5324.16       287.48 o
  -6  22   8          5.11          5.75        97.74 o
  -5  22   8      12653.81      13179.15       328.20 o
  -4  22   8          2.82        -19.40        37.20 o
  -3  22   8      17002.82      17619.26       300.32 o
  -2  22   8        142.64        123.84        52.39 o
  -1  22   8       6421.83       6454.40       207.23 o
   0  22   8       1010.00        930.87        63.34 o
   1  22   8       1209.10       1307.11        81.82 o
   2  22   8       1403.67       1330.42       101.66 o
   3  22   8        485.43        437.27        89.44 o
   4  22   8       1518.99       1502.46       115.77 o
   5  22   8         16.19          5.36        54.64 o
   6  22   8       1377.35        850.94       160.99 o
  -9  23   8         20.46        -69.00       114.99 o
  -8  23   8         65.48        114.99       114.99 o
  -7  23   8          1.54         69.00       114.99 o
  -6  23   8        769.79        597.35        93.24 o
  -5  23   8         64.43        210.21        57.27 o
  -4  23   8        283.45        233.66        48.70 o
  -3  23   8         10.69         41.48        38.72 o
  -2  23   8        862.40        740.46        85.09 o
  -1  23   8        205.15        241.75        56.92 o
   0  23   8       5940.55       5944.67       147.53 o
   1  23   8        611.72        574.16        52.73 o
   2  23   8       3597.92       3580.04       150.39 o
   3  23   8       1307.95       1399.49       133.98 o
   4  23   8       3280.45       2894.98       141.20 o
   5  23   8        185.02        115.88        60.92 o
   6  23   8       1216.96       1322.41       195.49 o
  -9  24   8        116.51         11.50       126.49 o
  -8  24   8         60.04          0.00       114.99 o
  -7  24   8        134.27        -57.50       103.49 o
  -6  24   8         48.54         41.26        80.49 o
  -5  24   8         71.17         91.20        51.31 o
  -4  24   8        379.83        243.23        52.28 o
  -3  24   8        105.63         65.45        38.72 o
  -2  24   8        712.60        728.60       137.99 o
  -1  24   8        143.86        169.20        55.20 o
   0  24   8       4906.58       4735.95       156.77 o
   1  24   8        256.13        247.46        42.98 o
   2  24   8        634.08        438.76        68.40 o
   3  24   8        574.96        535.24       101.40 o
   4  24   8        463.41        350.45        74.40 o
   5  24   8        137.14        126.24        62.47 o
   6  24   8         86.76         57.50        91.99 o
  -9  25   8         21.09        -11.50       137.99 o
  -8  25   8        164.78        149.49       126.49 o
  -7  25   8          4.80        160.99       126.49 o
  -6  25   8       3759.95       4036.24       264.48 o
  -5  25   8        203.72        166.74        55.07 o
  -4  25   8       5070.50       5157.60       157.03 o
  -3  25   8       2356.83       2306.97       148.04 o
  -2  25   8       5450.85       6109.71       207.23 o
  -1  25   8        523.48        356.40        68.76 o
   0  25   8       8396.77       8353.02       293.23 o
   1  25   8        313.74        280.91        68.29 o
   2  25   8       4777.71       4873.93       149.32 o
   3  25   8        826.73        970.87       121.97 o
   4  25   8       2698.84       2886.31       264.48 o
   5  25   8        107.12         43.44        71.84 o
   6  25   8       1864.15       2196.36       218.49 o
  -8  26   8         34.60        137.99       126.49 o
  -7  26   8       4576.35       4990.68       298.98 o
  -6  26   8        193.46         23.00       103.49 o
  -5  26   8       3489.54       3584.54       136.80 o
  -4  26   8         82.00         68.47        50.59 o
  -3  26   8       1823.06       1902.84       115.26 o
  -2  26   8          1.74         55.85        55.20 o
  -1  26   8       5152.77       5162.81       195.15 o
   0  26   8        288.22        195.49        65.05 o
   1  26   8        698.29        680.94        67.41 o
   2  26   8        720.31        780.92        73.64 o
   3  26   8        202.08        238.75        85.09 o
   4  26   8       1191.07       1080.93       195.49 o
   5  26   8          1.00         57.50        91.99 o
   6  26   8       1035.16        827.95       160.99 o
  -8  27   8          1.55         80.49       126.49 o
  -7  27   8          1.66          0.00       114.99 o
  -6  27   8        240.22        183.99       114.99 o
  -5  27   8         30.90         52.60        49.76 o
  -4  27   8       1752.11       1877.99       108.31 o
  -3  27   8       4225.71       4206.54       179.40 o
  -2  27   8       1891.93       2024.01       110.52 o
  -1  27   8       2083.40       2046.62       137.51 o
   0  27   8       1278.31       1591.29       206.99 o
   1  27   8       1956.79       2021.53        99.09 o
   2  27   8       1852.55       1909.38       121.60 o
   3  27   8       2123.05       2251.18       145.73 o
   4  27   8        971.12       1195.92       206.99 o
   5  27   8        878.27       1172.92       183.99 o
  -8  28   8       1613.50       1736.39       206.99 o
  -7  28   8         80.51        149.49       114.99 o
  -6  28   8       3515.23       3944.24       275.98 o
  -5  28   8         48.93         57.96        49.87 o
  -4  28   8       7176.81       7480.90       198.95 o
  -3  28   8        265.24        232.20        60.15 o
  -2  28   8       5586.23       6243.70       223.50 o
  -1  28   8        722.54        866.85       101.40 o
   0  28   8        284.49        252.31        68.76 o
   1  28   8       1128.27       1108.76       117.69 o
   2  28   8        779.53        728.39        87.81 o
   3  28   8       1368.98       1537.98       153.85 o
   4  28   8        183.02         80.49       126.49 o
   5  28   8        377.36        321.98       114.99 o
  -8  29   8         12.24         11.50       114.99 o
  -7  29   8          2.10         11.50       114.99 o
  -6  29   8         19.06         34.50       103.49 o
  -5  29   8         20.69         -4.93        55.20 o
  -4  29   8        959.79        711.82        79.67 o
  -3  29   8        563.86        428.48        77.89 o
  -2  29   8       2381.14       2332.64       189.74 o
  -1  29   8       1188.42       1007.79       105.71 o
   0  29   8       1249.68       1275.33       160.99 o
   1  29   8       1642.24       1354.44       189.74 o
   2  29   8       1855.89       1785.86       121.21 o
   3  29   8       1488.12       1212.21       142.12 o
   4  29   8       1247.32       1103.93       195.49 o
   5  29   8        665.77        563.46       149.49 o
  -8  30   8         32.86        -80.49       114.99 o
  -7  30   8       1750.76       1851.38       218.49 o
  -6  30   8         51.85         23.00       103.49 o
  -5  30   8       1965.63       2269.70       150.26 o
  -4  30   8        110.03        130.10        55.61 o
  -3  30   8       3524.72       3623.68       143.74 o
  -2  30   8          2.35        -32.86        50.26 o
  -1  30   8        491.28        425.47       103.49 o
   0  30   8         11.99        -23.96        46.79 o
   1  30   8         71.21        139.27        71.84 o
   2  30   8        312.63        251.26        80.10 o
   3  30   8        125.60         76.47        80.10 o
   4  30   8        380.26        226.58       206.99 o
   5  30   8        621.97        597.96       137.99 o
  -8  31   8         14.34        126.49       137.99 o
  -7  31   8         42.24         11.50       114.99 o
  -6  31   8          1.38        137.99       126.49 o
  -5  31   8        909.61        735.95       149.49 o
  -4  31   8        396.79        590.59        76.75 o
  -3  31   8       1997.33       2267.71       425.47 o
  -2  31   8       1325.24       1140.74       124.27 o
  -1  31   8       3750.72       3944.24       264.48 o
   0  31   8        706.57        815.65       109.55 o
   1  31   8       3330.31       3653.17       190.95 o
   2  31   8       1171.77       1241.92       195.49 o
   3  31   8       4470.88       5271.97       235.38 o
   4  31   8        821.66        977.44       183.99 o
  -7  32   8         66.53        137.99       137.99 o
  -6  32   8       5301.34       6635.07       344.98 o
  -5  32   8        242.86        241.48       126.49 o
  -4  32   8       6003.01       6635.91       482.97 o
  -3  32   8        421.45        595.04       102.00 o
  -2  32   8       3718.34       3692.64       258.73 o
  -1  32   8        557.54        482.97       114.99 o
   0  32   8       4706.24       4115.98       199.09 o
   1  32   8        837.07        666.96       149.49 o
   2  32   8        885.42       1517.90       218.49 o
   3  32   8        932.76       1013.84       149.49 o
   4  32   8        940.84       1023.43       195.49 o
  -7  33   8        174.46        137.99       137.99 o
  -6  33   8         80.72        160.99       137.99 o
  -5  33   8        297.03        413.97       160.99 o
  -4  33   8        505.56        377.47       149.49 o
  -3  33   8         65.72         50.06        65.94 o
  -2  33   8       1562.24       1699.86       154.49 o
  -1  33   8        775.43        701.45       137.99 o
   0  33   8        799.19        528.97       114.99 o
   1  33   8       1874.62       1724.89       195.49 o
   2  33   8       2135.81       2736.82       241.48 o
   3  33   8       2574.94       3032.31       356.48 o
   4  33   8        401.14        275.98       137.99 o
   5  33   8       1571.52       1368.41       229.99 o
  -7  34   8        233.33        333.48       149.49 o
  -6  34   8        257.74        344.98       160.99 o
  -5  34   8        724.01        494.47       149.49 o
  -4  34   8        132.36        180.70        82.79 o
  -3  34   8         44.05         40.59        65.94 o
  -2  34   8         66.58         88.80        67.91 o
  -1  34   8          9.71         57.50        80.49 o
   0  34   8          0.29         34.50        80.49 o
   1  34   8         21.92         91.99        91.99 o
   2  34   8        116.25         69.00        91.99 o
   3  34   8         60.19        103.49       114.99 o
   4  34   8         81.60         46.00       103.49 o
   5  34   8         50.59         11.50       114.99 o
  -7  35   8        191.76        287.48       149.49 o
  -6  35   8         33.61        287.48       137.99 o
  -5  35   8       1320.26       1195.92       195.49 o
  -4  35   8        112.57         25.42        74.40 o
  -3  35   8       3465.96       3369.30       350.73 o
  -2  35   8        425.32        418.68        96.56 o
  -1  35   8       5640.48       5657.63       321.98 o
   0  35   8        391.13        183.99        91.99 o
   1  35   8       4856.17       4461.71       298.98 o
   2  35   8        581.90        425.47       126.49 o
   3  35   8       2088.68       1701.89       241.48 o
   4  35   8         96.12        -46.00       103.49 o
   5  35   8       3301.34       3771.76       321.98 o
  -7  36   8          1.34        -11.50       137.99 o
  -6  36   8       3811.70       3461.28       287.48 o
  -4  36   8       4137.11       4176.21       448.47 o
  -3  36   8         16.03        -38.97        67.91 o
  -2  36   8       5288.50       4896.79       344.98 o
  -1  36   8        142.45        137.99        91.99 o
   0  36   8       1444.15       1345.41       183.99 o
   1  36   8        403.11        149.49       103.49 o
   2  36   8        808.01       1011.93       183.99 o
   3  36   8        594.59        678.46       172.49 o
   4  36   8         35.44         11.50       103.49 o
  -6  37   8          4.22        160.99       149.49 o
  -5  37   8        253.41        287.48       160.99 o
  -4  37   8         39.59        321.98       149.49 o
  -3  37   8        457.40        432.31        99.46 o
  -2  37   8         85.45        110.39        76.54 o
  -1  37   8        598.83        494.47       126.49 o
   0  37   8         32.53         23.00        80.49 o
   1  37   8       1012.18       1184.06       133.98 o
   2  37   8          0.38        -34.50        91.99 o
   3  37   8        535.26        666.96       172.49 o
   4  37   8        192.86        172.49       114.99 o
  -5  38   8         18.13        114.99       137.99 o
  -4  38   8        213.74        183.99       149.49 o
  -3  38   8        785.88        697.24       118.75 o
  -2  38   8        204.23        160.99        85.09 o
  -1  38   8        528.39        678.46       149.49 o
   0  38   8        287.06        390.97       114.99 o
   1  38   8          2.92        -11.50        91.99 o
   2  38   8         67.70         80.49       103.49 o
   3  38   8          5.43          0.00        91.99 o
   4  38   8          2.25         80.49       126.49 o
  -5  39   8       1162.07        942.94       218.49 o
  -4  39   8         37.25        172.49       149.49 o
  -3  39   8        693.96        642.78       116.02 o
  -2  39   8          4.14         -9.20        76.54 o
  -1  39   8       4634.01       4530.71       298.98 o
   0  39   8          3.92         23.00        80.49 o
   1  39   8       6769.62       7540.20       284.24 o
   2  39   8          1.64        -11.50       103.49 o
   3  39   8       2854.69       3806.25       310.48 o
  -4  40   8       3867.26       3070.30       298.98 o
  -3  40   8         14.74         21.36        78.35 o
  -2  40   8       1488.54       1560.90       350.73 o
  -1  40   8        339.70        321.98       114.99 o
   0  40   8       2495.42       2368.85       218.49 o
   1  40   8        811.66        698.94       109.55 o
   2  40   8        263.82        172.49       114.99 o
   3  40   8        740.58       1046.43       206.99 o
  -4  41   8        152.32        126.49       160.99 o
  -3  41   8        329.67        178.99       149.49 o
  -2  41   8        837.70        672.62       149.49 o
  -1  41   8       1374.60       1402.91       206.99 o
   0  41   8         43.88         46.00        80.49 o
   1  41   8       1063.01       1011.93       172.49 o
   2  41   8        196.33        356.48       137.99 o
   3  41   8        859.32        471.47       149.49 o
  -3  42   8        773.78        597.96       183.99 o
  -2  42   8        235.03        148.05       120.74 o
  -1  42   8        355.09        367.98       126.49 o
   0  42   8        141.40        114.99        91.99 o
   1  42   8        266.13        218.49       114.99 o
   2  42   8        320.67        206.99       114.99 o
  -3  43   8       2414.77       2598.83       321.98 o
  -2  43   8          1.31        164.49        87.06 o
  -1  43   8       3184.39       3127.80       275.98 o
   0  43   8          2.52        -57.50        80.49 o
   1  43   8       1880.06       2161.86       252.98 o
   2  43   8         98.08        -69.00       103.49 o
  -2  44   8       2076.51       2355.23       310.48 o
  -1  44   8         90.51        229.99       103.49 o
   0  44   8        346.41        298.98       126.49 o
   1  44   8        301.58        160.99       103.49 o
  -2  45   8        816.32        885.44       172.49 o
  -1  45   8        542.98        471.47       137.99 o
   0  45   8       1004.55       1322.41       206.99 o
   1  45   8        860.40        758.95       160.99 o
  -2  46   8        216.31        172.49       114.99 o
  -1  46   8       1931.35       2679.33       252.98 o
 -10   1   9          4.13         16.91        68.76 o
  -9   1   9         70.22        103.49        65.05 o
  -8   1   9        221.63         74.75        56.92 o
  -7   1   9        159.18        159.35        91.99 o
  -6   1   9        752.31        719.85        73.18 o
  -5   1   9        140.15        222.86        45.56 o
  -4   1   9       3929.94       3448.27        78.12 o
  -3   1   9          7.05         17.25        28.75 o
  -2   1   9       7651.30       7142.61       163.67 o
  -1   1   9        996.49       1160.98        64.55 o
   0   1   9       2424.91       2386.64        87.58 o
   1   1   9        802.42        690.59        43.66 o
   2   1   9       6552.45       6709.05       131.88 o
   3   1   9          8.16         14.15        23.31 o
   4   1   9       4853.71       5328.67       129.55 o
   5   1   9         84.52         19.02        37.04 o
   6   1   9       1644.28       1631.44       100.22 o
   7   1   9         32.45         30.66        50.11 o
 -10   2   9         26.43         59.92        76.93 o
  -9   2   9       3358.26       4021.35       166.54 o
  -8   2   9          9.21        -11.50        48.79 o
  -7   2   9       5990.39       6943.28       252.98 o
  -6   2   9         52.21         94.08        44.17 o
  -5   2   9       8973.64       9453.12       188.54 o
  -4   2   9        279.18        296.36        32.81 o
  -3   2   9       2802.33       2593.24       147.72 o
  -2   2   9        766.11        721.68        45.94 o
  -1   2   9       6449.08       6655.50       145.72 o
   0   2   9       1648.23       1627.78        76.07 o
   1   2   9       3840.05       3833.95       108.56 o
   2   2   9       2401.89       2475.59        88.77 o
   3   2   9        115.70        127.35        29.50 o
   4   2   9       2710.04       2845.24        87.43 o
   5   2   9         47.04         75.30        41.48 o
   6   2   9       1947.99       1851.38       100.50 o
   7   2   9        136.58         62.28        49.67 o
 -10   3   9         29.65         80.49        73.18 o
  -9   3   9         15.60        106.20        68.76 o
  -8   3   9         32.78         38.92        52.39 o
  -7   3   9        207.97        206.28        69.00 o
  -6   3   9        757.17        789.59        97.74 o
  -5   3   9       1027.56        950.53        70.05 o
  -4   3   9       1126.29       1299.56        66.88 o
  -3   3   9        236.70        232.97        43.15 o
  -2   3   9       3340.43       3676.36        93.35 o
  -1   3   9       3355.87       3485.38        92.01 o
   0   3   9       6422.72       6130.03       140.43 o
   1   3   9       3664.87       3885.57       109.94 o
   2   3   9       3578.32       3790.52        91.10 o
   3   3   9          4.51         20.86        25.98 o
   4   3   9       3733.28       3908.06       101.32 o
   5   3   9         83.52         93.91        42.84 o
   6   3   9       2383.08       2579.37       151.04 o
   7   3   9         53.15         38.21        51.26 o
 -10   4   9         32.95         57.50        73.18 o
  -9   4   9          7.53         74.75        65.05 o
  -8   4   9       1355.90       1597.69       117.69 o
  -7   4   9          4.83         40.77        57.50 o
  -6   4   9        810.79       1317.89        97.57 o
  -5   4   9         29.84        -29.42        29.42 o
  -4   4   9       1285.15       1365.66        69.93 o
  -3   4   9          0.39         -7.03        25.40 o
  -2   4   9         49.65         37.27        26.54 o
  -1   4   9         27.20         40.52        24.38 o
   0   4   9       6018.12       6113.04       122.54 o
   1   4   9        138.51        145.53        32.74 o
   2   4   9        454.13        418.85        37.92 o
   3   4   9        139.42        161.16        31.60 o
   4   4   9         20.47         28.86        29.98 o
   5   4   9        101.49         86.63        42.84 o
   6   4   9        131.65         93.64        47.25 o
   7   4   9         26.84         73.21        51.26 o
 -10   5   9          8.32         31.94        74.75 o
  -9   5   9         50.67        268.72        80.49 o
  -8   5   9         36.70         17.25        48.79 o
  -7   5   9          8.07        293.67        80.49 o
  -6   5   9        616.60        774.20        76.93 o
  -5   5   9          0.84        184.87        52.39 o
  -4   5   9       1991.48       1823.34        75.97 o
  -3   5   9          7.78        142.41        52.39 o
  -2   5   9       5612.58       5499.85       112.74 o
  -1   5   9         88.25         73.27        24.09 o
   0   5   9      19444.99      20064.49       261.88 o
   1   5   9         74.69        180.56        75.08 o
   2   5   9       6595.07       7175.11       154.37 o
   3   5   9       1184.13       1176.16        62.90 o
   4   5   9       2873.57       3288.66        94.29 o
   5   5   9        383.21        293.52        47.10 o
   6   5   9       1200.82       1124.98        85.45 o
   7   5   9        311.42        297.27        64.55 o
 -10   6   9          0.09        -45.32        68.76 o
  -9   6   9       2336.60       3142.42       166.74 o
  -8   6   9          0.60         23.00        48.79 o
  -7   6   9       7254.16       8607.84       227.67 o
  -6   6   9         17.29          0.00        57.50 o
  -5   6   9      10410.63      11002.98       253.72 o
  -4   6   9        190.25        219.36        35.11 o
  -3   6   9      10117.19       9577.90       199.17 o
  -2   6   9        904.27        949.66        61.28 o
  -1   6   9        856.30        750.21        53.17 o
   0   6   9       2205.93       2246.18       100.28 o
   1   6   9         46.27         49.83        33.20 o
   2   6   9       2243.58       2320.29       124.48 o
   3   6   9        178.12        206.44        32.19 o
   4   6   9       1956.96       2066.41        78.85 o
   5   6   9        205.08        150.45        42.71 o
   6   6   9        824.97        744.44        92.16 o
   7   6   9        451.19        455.87        68.03 o
 -10   7   9          4.79         18.94        68.76 o
  -9   7   9          0.72        132.24        65.05 o
  -8   7   9         93.67        114.99        56.92 o
  -7   7   9        174.53        376.96        65.05 o
  -6   7   9        455.84        632.46       103.49 o
  -5   7   9        680.62        694.20       166.74 o
  -4   7   9       1676.14       1510.43        79.12 o
  -3   7   9       3138.14       3268.47       182.23 o
  -2   7   9       4188.18       4266.31       151.04 o
  -1   7   9       1854.37       1973.01        76.07 o
   0   7   9       3389.57       3568.62       144.51 o
   1   7   9       2036.59       2147.20       122.71 o
   2   7   9       4559.10       4819.23       125.94 o
   3   7   9       3000.88       3063.00        87.17 o
   4   7   9       3415.98       3319.11       103.53 o
   5   7   9        694.19        756.33        65.27 o
   6   7   9        297.49        246.32        55.48 o
   7   7   9        247.70        117.70        53.84 o
 -10   8   9       1009.19        852.34       105.71 o
  -9   8   9         31.99         97.74        65.05 o
  -8   8   9       1558.58       1774.77       117.69 o
  -7   8   9         68.20          0.00        69.00 o
  -6   8   9       1248.29       1149.93       126.49 o
  -5   8   9        142.86         94.08        44.17 o
  -4   8   9       1691.72       1706.05       150.80 o
  -3   8   9        303.18        310.84        42.84 o
  -2   8   9       3953.91       4095.18       108.61 o
  -1   8   9        547.98        484.12        45.45 o
   0   8   9        266.23        249.68        33.27 o
   1   8   9       1085.38       1064.73        96.56 o
   2   8   9        278.69        384.67        46.31 o
   3   8   9       1440.32       1511.23        73.51 o
   4   8   9         93.39         57.00        34.88 o
   5   8   9        770.84        830.36        68.57 o
   6   8   9        333.50        318.58        55.15 o
   7   8   9        698.71        692.97       116.18 o
 -10   9   9          7.90         11.50        73.18 o
  -9   9   9         38.82         12.27        60.58 o
  -8   9   9        127.63        220.52        68.76 o
  -7   9   9        184.40        321.98        91.99 o
  -6   9   9        496.77        517.47        91.99 o
  -5   9   9        961.95        979.32        85.09 o
  -4   9   9        909.10        942.47        94.97 o
  -3   9   9        680.98        623.00        53.02 o
  -2   9   9       2899.45       3101.81        94.51 o
  -1   9   9        862.97        921.19        61.65 o
   0   9   9       1237.91       1311.56        66.76 o
   1   9   9       3143.24       3000.76       137.99 o
   2   9   9       2551.44       2496.40        91.72 o
   3   9   9       1420.26       1364.72        71.56 o
   4   9   9       2044.67       1954.22        81.31 o
   5   9   9       2172.18       2386.16        97.25 o
   6   9   9       1518.46       1580.96       125.14 o
   7   9   9       1361.48       1370.11       142.12 o
  -9  10   9        715.46        671.65        93.24 o
  -8  10   9          2.88         23.00        80.49 o
  -7  10   9       1145.04       1301.41       109.55 o
  -6  10   9          0.51         23.00        57.50 o
  -5  10   9       1314.67       1251.82        97.20 o
  -4  10   9         13.94          5.59        31.86 o
  -3  10   9       4338.35       4293.42       126.14 o
  -2  10   9        220.60        250.30        37.18 o
  -1  10   9       1475.91       1393.72        69.93 o
   0  10   9        653.64        589.42        44.78 o
   1  10   9       1086.43        943.10        88.34 o
   2  10   9       1242.65       1289.65        97.93 o
   3  10   9         81.24        136.02        32.19 o
   4  10   9        858.84        757.89       121.79 o
   5  10   9        418.74        381.73        81.42 o
   6  10   9        532.99        484.10        60.97 o
   7  10   9        304.79        320.48        93.24 o
  -9  11   9          5.67         34.50        65.05 o
  -8  11   9         21.38         23.00        80.49 o
  -7  11   9         35.10         69.00        55.20 o
  -6  11   9        434.09        548.56        76.93 o
  -5  11   9       1638.03       1491.35        87.81 o
  -4  11   9       1777.23       1562.37       127.80 o
  -3  11   9       2891.34       2612.73        99.59 o
  -2  11   9       3057.62       2723.15        92.95 o
  -1  11   9       5643.47       5608.14       129.55 o
   0  11   9       4198.55       4153.35       129.19 o
   1  11   9       7605.73       7753.13       237.30 o
   2  11   9       2604.89       2818.50       170.96 o
   3  11   9       2730.68       2878.34       113.66 o
   4  11   9        403.83        381.69        55.79 o
   5  11   9       1249.51       1275.55       135.29 o
   6  11   9        153.90        100.73        48.84 o
  -9  12   9         20.54         17.25        65.05 o
  -8  12   9       2357.01       2805.82       195.49 o
  -7  12   9        107.68         88.16        60.58 o
  -6  12   9       4314.66       4248.53       482.97 o
  -5  12   9        164.64        191.86        45.52 o
  -4  12   9       6864.82       7272.99       145.00 o
  -3  12   9        852.95        855.89       125.84 o
  -2  12   9       2311.05       2593.96        97.93 o
  -1  12   9       1428.34       1420.06        81.71 o
   0  12   9       3626.96       3779.49       145.47 o
   1  12   9       2330.90       2680.99       206.99 o
   2  12   9       1083.98       1082.34        73.64 o
   3  12   9       1471.78       1615.42        69.63 o
   4  12   9        404.75        397.46        56.36 o
   5  12   9       1032.81       1099.38        69.96 o
   6  12   9         44.15         46.65        47.25 o
  -9  13   9         48.07        264.48       103.49 o
  -8  13   9         17.78         80.49        80.49 o
  -7  13   9         70.19        -46.00        69.00 o
  -6  13   9         87.46        137.99        55.20 o
  -5  13   9        774.15        839.48        69.27 o
  -4  13   9        259.68        269.96        40.80 o
  -3  13   9       2402.52       2232.37       124.32 o
  -2  13   9         39.18         25.30        46.00 o
  -1  13   9       3522.46       3512.92       119.97 o
   0  13   9       2647.47       2650.06       115.07 o
   1  13   9       4717.97       4450.21       275.98 o
   2  13   9       1384.58       1299.81        69.60 o
   3  13   9       2697.83       2689.31        84.56 o
   4  13   9       1969.12       2304.96        92.50 o
   5  13   9       1934.66       2049.85        84.37 o
   6  13   9       1819.72       1845.50       105.99 o
  -9  14   9        217.21        425.47       114.99 o
  -8  14   9          1.13          0.00        80.49 o
  -7  14   9        214.87        275.98        91.99 o
  -6  14   9          0.09        -26.83        46.79 o
  -5  14   9        303.45        196.22        57.09 o
  -4  14   9          0.90         17.00        29.91 o
  -3  14   9       1389.01       1599.92        74.41 o
  -2  14   9         97.36         94.08        44.17 o
  -1  14   9          2.65         -1.24        31.86 o
   0  14   9        233.90        194.81        40.45 o
   1  14   9       1195.56       1184.42       160.99 o
   2  14   9        300.11        309.76        44.00 o
   3  14   9          0.10         20.28        28.38 o
   4  14   9        366.45        308.77        42.44 o
   5  14   9       1062.12       1207.10        95.41 o
   6  14   9        457.22        291.86        61.28 o
  -9  15   9          8.05        -11.50        91.99 o
  -8  15   9         48.14        183.99        91.99 o
  -7  15   9        288.13        172.49        80.49 o
  -6  15   9         26.35        121.89       103.49 o
  -5  15   9       1579.83       1449.22        85.80 o
  -4  15   9        716.65        725.97        68.40 o
  -3  15   9       6353.15       6006.15       204.15 o
  -2  15   9        606.93        663.29        85.09 o
  -1  15   9       2841.36       3146.96       229.99 o
   0  15   9       2068.03       2092.03        99.14 o
   1  15   9       3696.66       4075.20       168.44 o
   2  15   9        666.86        539.57        49.17 o
   3  15   9       5521.85       6187.83       153.97 o
   4  15   9          3.97         33.60        34.10 o
   5  15   9        774.97        794.07        67.74 o
   6  15   9         19.78         21.67        55.07 o
  -8  16   9       3551.97       3610.77       218.49 o
  -7  16   9          0.18         11.50        80.49 o
  -6  16   9       8991.71       9738.02       253.72 o
  -5  16   9        258.89        142.59        60.58 o
  -4  16   9       5949.80       6153.94       161.46 o
  -3  16   9        482.06        458.95        61.74 o
  -2  16   9       6509.64       6124.38       339.23 o
  -1  16   9        614.83        513.04        71.84 o
   0  16   9       3784.55       3676.84       206.99 o
   1  16   9       1387.85       1522.29        92.47 o
   2  16   9        144.80        108.46        34.36 o
   3  16   9       1934.13       1979.22        84.49 o
   4  16   9          0.12         -0.87        33.05 o
   5  16   9        975.23        863.48        94.31 o
   6  16   9         15.66         53.82        57.27 o
  -6  17   9         22.54        183.99       103.49 o
  -5  17   9        709.09        434.42        91.99 o
  -4  17   9        287.19        256.82        48.40 o
  -3  17   9       2126.94       2294.23       121.97 o
  -2  17   9         30.55         17.25        40.66 o
  -1  17   9       3410.04       3640.85       160.20 o
   0  17   9        439.50        410.69        73.18 o
   1  17   9       3248.85       3346.80       113.01 o
   2  17   9       1316.71       1361.40       110.07 o
   3  17   9       3449.07       3419.77       117.10 o
   4  17   9         20.24         25.80        39.18 o
   5  17   9       2446.42       2696.70       140.11 o
   6  17   9          0.99         38.33        59.75 o
  -6  18   9         25.83         69.00        91.99 o
  -5  18   9          0.61        -19.46        52.39 o
  -4  18   9          2.57          5.25        32.12 o
  -3  18   9        156.12        127.45        46.79 o
  -2  18   9         71.77         99.31        44.17 o
  -1  18   9        810.30        530.40       126.49 o
   0  18   9         96.05         48.70        40.45 o
   1  18   9          1.26         23.65        33.77 o
   2  18   9        120.83         84.75        45.52 o
   3  18   9         27.55         18.89        39.03 o
   4  18   9          3.15         66.75        45.76 o
   5  18   9        153.94        196.53        64.65 o
   6  18   9         94.33         27.86        55.07 o
  -6  19   9         18.99         57.50        91.99 o
  -5  19   9       3140.95       3363.79       130.45 o
  -4  19   9         43.44        104.49        48.40 o
  -3  19   9       5131.02       5743.88       195.15 o
  -2  19   9         22.71         43.12        51.75 o
  -1  19   9      15121.84      15021.50       291.87 o
   0  19   9          0.68        -17.59        35.03 o
   1  19   9       9873.84      10148.91       207.28 o
   2  19   9         30.68          8.35        45.52 o
   3  19   9       5157.42       4985.98       151.04 o
   4  19   9         67.49         77.10        49.67 o
   5  19   9       4676.67       5431.25       191.88 o
   6  19   9        169.71        248.16        70.60 o
  -6  20   9       8320.14       9900.86       413.97 o
  -5  20   9         40.10         24.36        38.00 o
  -4  20   9      10842.17      10820.76       227.68 o
  -3  20   9        318.37        361.86        69.00 o
  -2  20   9       4243.07       4392.71       241.48 o
  -1  20   9       1430.93       1331.34        88.36 o
   0  20   9       1613.13       1657.73       100.83 o
   1  20   9       1424.80       1313.81        80.51 o
   2  20   9        141.25        110.25        43.15 o
   3  20   9       1694.78       1872.68       101.22 o
   4  20   9        170.88        109.38        49.67 o
   5  20   9       2409.67       2465.21       166.54 o
   6  20   9         74.71        134.45        60.92 o
  -9  21   9          0.42         11.50       103.49 o
  -6  21   9        126.00         46.00        91.99 o
  -5  21   9        185.19        123.48        41.67 o
  -4  21   9         59.37         46.00        46.47 o
  -3  21   9       1193.16        815.10        93.24 o
  -2  21   9        156.22        149.49        69.00 o
  -1  21   9       3092.59       3417.61       132.45 o
   0  21   9          8.07         43.06        34.90 o
   1  21   9       1993.54       2158.41        97.49 o
   2  21   9        387.90        325.41        91.34 o
   3  21   9       2979.64       3576.67       190.95 o
   4  21   9        260.86        161.78        52.12 o
   5  21   9        855.81        688.57       183.99 o
   6  21   9        110.01         85.01        63.94 o
  -8  22   9        132.61         69.00       103.49 o
  -7  22   9        310.33        183.99       114.99 o
  -6  22   9        420.95        436.97       137.99 o
  -5  22   9        104.54        133.23        44.33 o
  -4  22   9        505.11        501.57       106.74 o
  -3  22   9         26.32         38.33        46.79 o
  -2  22   9        207.86        126.49        69.00 o
  -1  22   9        366.90        421.38        74.93 o
   0  22   9         76.79        111.32        39.62 o
   1  22   9         43.55         99.95        40.80 o
   2  22   9        176.27        216.97        70.83 o
   3  22   9        742.56        553.96       114.99 o
   4  22   9         54.55         64.23        52.50 o
   5  22   9         17.49         86.24        73.18 o
  -8  23   9         40.86         57.50       126.49 o
  -7  23   9        262.88         57.50       114.99 o
  -6  23   9         54.60         91.99       114.99 o
  -5  23   9         67.97         99.88        52.28 o
  -4  23   9         55.96        -13.17        41.70 o
  -3  23   9       1333.57       1319.44       120.74 o
  -2  23   9          7.72        -57.50        57.50 o
  -1  23   9       6597.13       6823.71       356.48 o
   0  23   9         58.91         49.22        38.55 o
   1  23   9       5305.12       5264.38       166.98 o
   2  23   9        398.18        312.15        63.34 o
   3  23   9       4797.22       5486.29       231.63 o
   4  23   9        228.40        220.52        70.05 o
   5  23   9       2743.85       2842.15       293.23 o
  -8  24   9       1737.97       2012.37       241.48 o
  -7  24   9         49.35        137.99       114.99 o
  -6  24   9       3774.53       3668.26       252.98 o
  -5  24   9        198.28        161.94        59.01 o
  -4  24   9       2049.82       1955.63       130.28 o
  -3  24   9        179.00        131.09        91.99 o
  -2  24   9       1921.70       1874.38       172.49 o
  -1  24   9        706.71        866.28        97.57 o
   0  24   9       1007.46        912.73        79.67 o
   1  24   9       1101.77        847.06        85.19 o
   2  24   9        281.57        356.81       130.18 o
   3  24   9       1468.83       1496.62       235.73 o
   4  24   9          9.46         40.25        81.31 o
   5  24   9       1066.57        830.43       137.99 o
  -8  25   9          3.87         11.50       126.49 o
  -7  25   9        402.11        356.48       137.99 o
  -6  25   9        489.45        862.44       160.99 o
  -5  25   9        576.61        447.67        76.08 o
  -4  25   9       3901.82       3695.72       139.42 o
  -3  25   9       1886.49       1668.82       130.10 o
  -2  25   9       1802.96       1644.39       183.99 o
  -1  25   9       4215.33       4458.64       187.02 o
   0  25   9       1540.91       1840.86       145.69 o
   1  25   9       2448.80       2437.41       110.36 o
   2  25   9       1375.86       1566.35       112.47 o
   3  25   9       1464.01       1682.75       162.62 o
   4  25   9        229.06        280.22       218.49 o
   5  25   9        676.96        817.53       117.69 o
  -8  26   9         76.21        172.49       137.99 o
  -7  26   9        614.29        735.95       172.49 o
  -6  26   9         45.81        -11.50       103.49 o
  -5  26   9        579.72        679.18       101.40 o
[truncated: 103,539 more chars]
