# Supplementary material for: A systematic structural study of halogen bonding versus hydrogen bonding within competitive supramolecular systems
Source: IUCrJ. 2015 Jul 30;2(Pt 5):498–510. doi: 10.1107/S2052252515010854 (PMC4547818; doi:10.1107/S2052252515010854)
Supplement: Supplementary file 21 [file m-02-00498-IF4CO4sup21.hkl]

#
# h,k,l, Fc-squared, Fo-squared, sigma(Fo-squared), status flag
#
data_IF4CO4
_shelx_title ' IF4CO4 in C2'
_shelx_refln_list_code          4
_shelx_F_calc_maximum      632.28
_exptl_crystal_F_000      1360.00
_reflns_d_resolution_high  0.6601

loop_
 _space_group_symop_operation_xyz
 'x, y, z'
 '-x, y, -z'
 'x+1/2, y+1/2, z'
 '-x+1/2, y+1/2, -z'

_cell_length_a    25.2156
_cell_length_b     6.0746
_cell_length_c    19.0419
_cell_angle_alpha  90.000
_cell_angle_beta  107.453
_cell_angle_gamma  90.000

_shelx_F_squared_multiplier     1.000

loop_
 _refln_index_h
 _refln_index_k
 _refln_index_l
 _refln_F_squared_calc
 _refln_F_squared_meas
 _refln_F_squared_sigma
 _refln_observed_status
  23  -7   0         29.97         44.26        44.26 o
  24  -6   0        295.96        524.49        62.59 o
  26  -6   0        588.61        418.46        84.50 o
   3  -5   0        254.17        426.51        64.38 o
   5  -5   0       3367.02       3448.28       193.14 o
   7  -5   0        163.51        285.68        48.28 o
  23  -5   0        268.32        385.62        80.47 o
  25  -5   0       1994.81       2128.52       144.85 o
  27  -5   0        367.47        531.12        88.52 o
  29  -5   0         73.73         52.31        44.26 o
   0  -4   0       5536.22       6449.94       277.63 o
   2  -4   0        157.31        188.29        29.77 o
   4  -4   0        418.31        559.03        55.07 o
   6  -4   0       2739.00       2820.16       112.36 o
   8  -4   0        383.01        528.06        76.45 o
  20  -4   0          8.36         40.24        28.17 o
  22  -4   0        150.52        219.89        38.33 o
  24  -4   0        242.63        189.11        52.31 o
  26  -4   0        326.20        293.73        64.38 o
  28  -4   0          5.17          4.02        32.19 o
  30  -4   0        351.04        269.59        68.40 o
  32  -4   0         58.36        168.99        60.36 o
   1  -3   0      21344.59      20544.49       333.43 o
   3  -3   0       2512.98       3089.47        65.39 o
   5  -3   0      19246.04      17030.37       258.07 o
   7  -3   0       1379.09       1501.51        56.33 o
   9  -3   0       5214.82       5186.51       213.25 o
  13  -3   0        560.04       1472.66        88.52 o
  19  -3   0       1847.54       2027.93       112.66 o
  21  -3   0       3192.32       3235.03       156.92 o
  23  -3   0       1556.15       1633.61       112.66 o
  25  -3   0       1169.40       1126.63        96.57 o
  27  -3   0       1817.65       1766.39       124.73 o
  29  -3   0        267.09        486.86        84.50 o
  31  -3   0       2340.66       2104.38       148.88 o
  33  -3   0        173.88         76.45        48.28 o
   0  -2   0      58617.48      52890.53      1145.18 o
   2  -2   0       3695.65       3659.89        66.84 o
   4  -2   0      13218.97      12844.14       214.45 o
   6  -2   0      24560.00      23522.56       314.23 o
   8  -2   0       1167.14       1615.03        43.25 o
  10  -2   0      15915.62      16629.12       456.69 o
  12  -2   0        901.23        978.60        38.28 o
  16  -2   0        856.54        893.32        52.85 o
  18  -2   0        716.93       1036.30        69.66 o
  20  -2   0       2980.02       3133.20       114.07 o
  22  -2   0       1344.16       1121.71       134.79 o
  24  -2   0         25.16        232.88        52.31 o
  26  -2   0        451.98        446.63        72.43 o
  28  -2   0       1065.65       1009.94        96.57 o
  30  -2   0        165.23        329.94        68.40 o
  32  -2   0        259.96        406.39        76.45 o
  34  -2   0        166.35        337.99        76.45 o
   1  -1   0      27301.12      27719.98       431.20 o
   3  -1   0         25.72        250.96         8.61 o
   5  -1   0      37360.88      41296.06       570.54 o
   7  -1   0       3058.49       2970.41        40.03 o
   9  -1   0        323.47        841.82        26.85 o
  11  -1   0        223.00        195.04        29.14 o
  13  -1   0       1330.64       1515.61        38.49 o
  15  -1   0       8103.05       8744.87       121.93 o
  17  -1   0        348.88        463.70        20.11 o
  19  -1   0         28.33        163.84       120.71 o
  21  -1   0       3658.17       3829.20       102.27 o
  23  -1   0       1069.02       1096.57        53.27 o
  25  -1   0        523.30        511.35        53.17 o
  27  -1   0        302.85        358.11        64.38 o
  29  -1   0         87.79         80.47        40.24 o
  31  -1   0       1193.71       1191.01       108.64 o
  33  -1   0        140.90         28.17        36.21 o
  35  -1   0        200.91        177.04        60.36 o
   2   0   0         23.25       1251.29        28.40 o
   4   0   0       6670.58       6170.92        74.17 o
   6   0   0      32789.52      31794.40       311.46 o
   8   0   0       1045.46       3259.20        44.58 o
  10   0   0      41127.76      42482.91       378.22 o
  12   0   0      11261.80      11843.00       127.86 o
  14   0   0       3823.08       5080.07        69.51 o
  16   0   0      14460.59      14162.18       191.52 o
  18   0   0       1426.56       2205.55        50.17 o
  20   0   0       1631.73       1691.99        56.29 o
  22   0   0       4700.73       4266.04       114.36 o
  24   0   0       3548.45       3867.73       115.94 o
  26   0   0       4372.00       4198.73       129.46 o
  28   0   0       2672.23       2667.69       148.88 o
  30   0   0       1020.41       1074.32       100.59 o
  32   0   0         48.31         88.52        44.26 o
  34   0   0          7.77         72.43        40.24 o
   1   1   0      27277.75      27512.99       429.54 o
   3   1   0         28.62        310.00        12.52 o
   5   1   0      37327.38      40425.18       487.93 o
   7   1   0       3076.80       2961.97        41.81 o
   9   1   0        352.77       1033.18        29.28 o
  11   1   0        254.51        234.87        13.99 o
  13   1   0       1334.06       1558.48        68.08 o
  15   1   0       8096.84       8672.98       149.56 o
  17   1   0        339.27        487.78        27.05 o
  19   1   0         32.12        140.94        23.00 o
  21   1   0       3639.68       3653.35       100.49 o
  23   1   0       1071.23       1131.79        80.88 o
  25   1   0        535.97        553.67        45.15 o
  27   1   0        299.27        315.25        43.48 o
   0   2   0      58667.78      54524.75      1617.52 o
   2   2   0       3707.88       3859.73       104.81 o
   4   2   0      13260.77      12786.46       220.16 o
   6   2   0      24608.66      24649.00       844.97 o
   8   2   0       1176.55       1555.97        57.94 o
  10   2   0      15907.55      16972.87       340.97 o
  12   2   0        909.68        984.98        40.51 o
  14   2   0        531.70        519.84        56.72 o
  16   2   0        880.82        810.09        44.91 o
  18   2   0        712.64       1119.48        64.70 o
  20   2   0       2962.38       3116.21       123.64 o
  22   2   0       1359.84       1058.43        73.32 o
  24   2   0         22.62        229.35        40.60 o
   1   3   0      21398.16      19651.60       704.14 o
   3   3   0       2531.93       2917.16       136.80 o
   7   3   0       1398.71       1445.96        69.66 o
   9   3   0       5197.74       5405.51       177.81 o
  11   3   0       4778.58       4922.27       144.38 o
  13   3   0        560.14       1226.86        40.59 o
  15   3   0       4936.30       4508.68       147.73 o
  17   3   0       1884.27       2192.65        98.49 o
  19   3   0       1826.65       2005.81        98.58 o
  21   3   0       3211.28       3212.57       134.05 o
  23   3   0       1539.61       1508.78        91.65 o
   0   4   0       5520.99       6570.65       221.30 o
   2   4   0        161.15        132.78        32.19 o
   4   4   0        418.67        610.59        66.39 o
   6   4   0       2757.96       3049.41        63.30 o
   8   4   0        382.68        523.43        29.36 o
  10   4   0        684.81        843.24        45.93 o
  12   4   0        181.48        148.88        32.19 o
  14   4   0       2000.13       1834.79       136.80 o
  16   4   0         47.59        241.25        39.53 o
  18   4   0        128.84        164.60        34.80 o
  20   4   0         10.88        137.13        35.48 o
   1   5   0       6352.97       6410.12       164.95 o
   3   5   0        260.11        472.73        38.33 o
   5   5   0       3368.98       3438.36       109.29 o
   7   5   0        175.57        277.71        33.79 o
   9   5   0       2728.29       2353.78       108.64 o
  11   5   0      11210.92      10908.09       458.70 o
  13   5   0        106.99        290.51        38.33 o
  15   5   0        117.75         24.14        19.92 o
  17   5   0       3130.99       2823.76       182.29 o
  19   5   0        452.90        285.68        60.36 o
  21   5   0        636.31        543.20        84.50 o
  23   5   0        271.03        414.44        76.45 o
  25   5   0       2000.80       2011.83       144.85 o
  27   5   0        359.70        414.44        84.50 o
  29   5   0         71.84         96.57        52.31 o
   0   6   0        329.52        434.56        68.40 o
   2   6   0       1891.74       2085.81       122.72 o
   4   6   0       5560.13       5578.01       159.02 o
   6   6   0       2584.04       2507.52       116.69 o
   8   6   0          4.94        344.48        44.03 o
  10   6   0       3223.02       3065.72       111.71 o
  12   6   0        955.97        877.38       106.63 o
  14   6   0         63.48        107.40        32.90 o
  16   6   0        986.31        808.76        88.52 o
  18   6   0        562.66        732.31        88.52 o
  20   6   0       1274.62       1186.98       116.69 o
  22   6   0       1283.63       1549.11       132.78 o
  24   6   0        297.87        374.20        80.47 o
  26   6   0        573.41        346.04        80.47 o
   1   7   0        140.64        195.40        66.39 o
   3   7   0        338.36        402.36        68.40 o
   5   7   0        310.26        193.69        36.99 o
   7   7   0         39.48         55.27        42.25 o
   9   7   0        120.32        208.25        39.53 o
  11   7   0        271.87        504.51        56.90 o
  13   7   0         57.38         46.72        34.20 o
  15   7   0         94.67        100.59        48.28 o
  17   7   0          5.00          4.02        36.21 o
  19   7   0         26.90         24.14        36.21 o
  21   7   0         79.98        112.66        56.33 o
  23   7   0         29.58        112.66        52.31 o
   0   8   0        669.03       1146.75       108.64 o
   2   8   0        179.53        227.94        34.22 o
   4   8   0        362.44        383.03        60.36 o
   6   8   0        637.58        726.81        94.56 o
   8   8   0         57.66        184.90        41.18 o
  10   8   0       1435.24       1597.40       140.83 o
  12   8   0        439.40        365.75        55.43 o
  14   8   0         21.69         48.28        44.26 o
  16   8   0       1071.11        937.52       112.66 o
   1   9   0        684.79        707.84        75.36 o
   3   9   0         34.69         78.46        31.30 o
   5   9   0       1469.96       1996.41        90.36 o
   7   9   0         40.49         57.73        34.47 o
 -28  -6   1         56.45        140.83        56.33 o
 -26  -6   1         33.91         48.28        44.26 o
 -24  -6   1         60.76         84.67        32.63 o
 -22  -6   1        311.52        402.37        80.47 o
  24  -6   1         52.36         40.24        40.24 o
  26  -6   1        286.60        370.18        80.47 o
 -29  -5   1        604.79        659.88       100.59 o
 -27  -5   1        306.59        193.14        56.33 o
 -25  -5   1       1384.86       1420.36       116.69 o
 -23  -5   1         50.13         81.62        29.77 o
 -21  -5   1        785.25        857.04        88.52 o
  -7  -5   1       2308.98       2147.15        90.87 o
  -5  -5   1       2301.90       2446.53        96.65 o
  -3  -5   1       6410.30       5839.11       174.96 o
   3  -5   1        513.41        631.72        76.45 o
   5  -5   1       4818.08       4945.09       241.42 o
  25  -5   1        317.70        249.47        60.36 o
  27  -5   1        236.96        173.02        56.33 o
  29  -5   1        411.13        583.43        96.57 o
 -32  -4   1        626.74        466.75        84.50 o
 -30  -4   1       1684.00       1613.49       132.78 o
 -28  -4   1        245.30        168.99        52.31 o
 -26  -4   1       1908.83       2108.40       136.80 o
 -24  -4   1       1640.97       1565.21       116.69 o
 -22  -4   1       1096.40       1397.76        73.97 o
 -20  -4   1       4516.49       4088.05       189.11 o
 -14  -4   1       3228.28       3428.17       168.99 o
  -8  -4   1      15883.06      15515.27       543.20 o
  -6  -4   1       2858.10       3210.91       119.50 o
  -4  -4   1       5295.98       4458.31       118.86 o
  -2  -4   1       3415.03       4243.05       101.93 o
   0  -4   1       7633.31       6596.75       161.76 o
   2  -4   1      15906.27      15593.10       386.94 o
   4  -4   1       2844.96       3872.66       135.12 o
   6  -4   1       8536.22       7742.27       219.02 o
   8  -4   1       6544.85       7383.43       301.78 o
  10  -4   1       1794.68       2076.21       128.76 o
  24  -4   1        430.61        523.08        76.45 o
  26  -4   1       1956.97       1927.34       132.78 o
  28  -4   1       1572.94       1537.04       124.73 o
  30  -4   1         15.88         52.31        40.24 o
  32  -4   1        682.90        836.92       116.69 o
 -33  -3   1          7.85         52.31        44.26 o
 -31  -3   1        286.82        269.59        64.38 o
 -29  -3   1        117.89        185.09        56.33 o
 -27  -3   1        191.12        132.78        44.26 o
 -25  -3   1        224.96        177.04        48.28 o
 -23  -3   1        435.75        193.14        48.28 o
 -21  -3   1        124.81         48.28        19.92 o
 -19  -3   1        157.99        254.07        34.14 o
 -17  -3   1        407.45        438.58        52.31 o
 -13  -3   1        436.25        511.15        40.60 o
  -7  -3   1        800.14        615.73        31.33 o
  -5  -3   1        374.33        616.20        27.52 o
  -3  -3   1       2519.80       2472.91        48.46 o
  -1  -3   1        331.42        511.50        33.35 o
   1  -3   1        574.38        415.76        27.03 o
   3  -3   1        645.28        777.72        32.66 o
   5  -3   1        890.89        787.63        26.27 o
   7  -3   1        707.70        576.08        32.36 o
   9  -3   1        145.86        259.42        25.14 o
  19  -3   1       1927.39       1557.16        96.57 o
  23  -3   1        233.50        136.80        44.26 o
  25  -3   1        182.27        148.88        44.26 o
  27  -3   1         50.37         88.52        40.24 o
  29  -3   1         88.76         72.43        40.24 o
  31  -3   1        401.16        261.54        64.38 o
  33  -3   1        622.78        523.08        92.54 o
 -34  -2   1        422.11        301.78        72.43 o
 -32  -2   1        685.45        700.12       100.59 o
 -30  -2   1       3124.67       3122.37       177.04 o
 -28  -2   1        225.20        346.04        64.38 o
 -26  -2   1       3180.92       2880.95       156.92 o
 -24  -2   1        456.77        418.46        64.38 o
 -22  -2   1        249.87        430.53        64.38 o
 -20  -2   1       6290.66       5935.16       152.20 o
 -18  -2   1         10.63        529.90        72.43 o
 -16  -2   1       4973.77       4949.13       112.88 o
 -14  -2   1      18976.80      19501.73       256.09 o
 -12  -2   1       1286.12       1700.12        55.25 o
 -10  -2   1       7250.33       7301.86       155.28 o
  -8  -2   1       3656.71       4231.78        69.72 o
  -6  -2   1       3491.00       3705.13        73.44 o
  -4  -2   1      61834.59      60037.44       873.11 o
  -2  -2   1        367.17        925.47        28.52 o
   0  -2   1      15002.24      14018.69       235.08 o
   2  -2   1      10206.81      10049.25       154.66 o
   4  -2   1        667.03       1409.54        33.69 o
   6  -2   1      20476.40      19439.22       290.21 o
   8  -2   1        529.14       1553.14        88.52 o
  10  -2   1        626.88        857.04        76.45 o
  12  -2   1      11229.08      10895.78       227.22 o
  14  -2   1       3231.57       3548.88       109.13 o
  16  -2   1       1863.08       1424.07        46.18 o
  18  -2   1        907.26       1017.99        96.57 o
  20  -2   1       1383.11       1319.14        70.52 o
  22  -2   1       2294.20       1946.23        90.87 o
  24  -2   1        678.63        611.92        56.33 o
  26  -2   1       3397.12       2818.76       121.73 o
  28  -2   1       1033.96       1078.34        96.57 o
  30  -2   1        371.16        297.75        64.38 o
  32  -2   1        658.60        824.85        96.57 o
  34  -2   1        365.14        337.99        76.45 o
 -35  -1   1       2107.59       2027.93       148.88 o
 -33  -1   1        152.73        285.68        68.40 o
 -31  -1   1       2120.36       1621.54       124.73 o
 -29  -1   1       1297.06       1500.83       116.69 o
 -27  -1   1        172.75        337.99        64.38 o
 -25  -1   1       3416.96       3251.24       100.78 o
 -23  -1   1       1044.16       1306.34       116.33 o
 -21  -1   1       1938.39       1798.91        68.21 o
 -19  -1   1       3447.71       3260.31        90.39 o
 -17  -1   1       2527.65       3250.11        59.43 o
 -15  -1   1       2513.65       2291.41        50.16 o
 -13  -1   1        409.46       1648.09        38.56 o
 -11  -1   1        715.00       1242.13        73.48 o
  -9  -1   1      32126.96      32352.66       320.02 o
  -7  -1   1       3713.19       4797.07       121.29 o
  -5  -1   1       3762.33       3257.32       132.34 o
  -3  -1   1       6324.70       6468.12        95.35 o
  -1  -1   1       1966.32       2014.66        35.44 o
   1  -1   1      78653.62      76817.44       972.23 o
   3  -1   1         63.09       1079.75       102.09 o
   5  -1   1      13695.05      12470.76       139.62 o
   7  -1   1      11847.64      11642.18       144.61 o
   9  -1   1        801.66       2285.99        45.01 o
  11  -1   1       8362.92       7856.56        93.48 o
  13  -1   1        358.26       1730.97        55.51 o
  15  -1   1       7252.76       7675.29       149.69 o
  17  -1   1       5103.84       4674.74        80.52 o
  19  -1   1       1182.16       1301.43        67.76 o
  21  -1   1      11607.61      10715.71       263.66 o
  23  -1   1        504.93        506.98        60.36 o
  25  -1   1       1923.90       2097.21       100.36 o
  27  -1   1       5248.32       5146.27       221.30 o
  29  -1   1        218.44        438.58        76.45 o
  31  -1   1       1119.05       1271.48       112.66 o
  33  -1   1        963.96       1227.22       112.66 o
  35  -1   1        256.14        233.37        68.40 o
 -32   0   1         28.51         28.17        32.19 o
 -30   0   1         32.79         52.31        36.21 o
 -28   0   1          1.16         35.46        22.23 o
 -26   0   1         39.59         40.38        18.29 o
 -24   0   1         52.98        146.33        26.86 o
 -22   0   1         42.29         12.07        12.26 o
 -20   0   1          4.08        171.43        21.44 o
 -18   0   1        460.66        107.62        14.56 o
 -16   0   1         94.01         42.07        17.32 o
 -14   0   1        663.97        274.97        14.10 o
 -12   0   1          4.71         -4.44         4.44 o
 -10   0   1        221.05        287.62        12.10 o
  -8   0   1        114.83        221.77         9.32 o
  -6   0   1          0.05         62.42         4.51 o
  -4   0   1        374.99        303.54         7.54 o
  -2   0   1          0.08         -2.23         2.23 o
   0   0   1         28.18        -16.43        16.43 o
   2   0   1         14.65        118.13         2.25 o
   4   0   1          8.18         -2.16         2.16 o
   6   0   1        209.10        346.67         7.11 o
   8   0   1         92.55         80.39         4.36 o
  10   0   1        160.76        173.70         7.06 o
  12   0   1         87.99        300.63        12.16 o
  14   0   1         11.34          5.79         4.65 o
  16   0   1        365.55        288.15        20.35 o
  18   0   1         16.89         83.91        11.32 o
  20   0   1         13.72         21.36         9.33 o
  22   0   1         79.86         69.80        15.90 o
  24   0   1        117.06          3.31        13.55 o
  26   0   1         65.58         82.49        28.45 o
  28   0   1         74.60         56.33        32.19 o
  30   0   1         48.33         20.12        32.19 o
  32   0   1        119.63         16.09        32.19 o
  34   0   1          3.15         28.17        36.21 o
 -27   1   1        162.50        454.67        76.45 o
 -25   1   1       3428.40       3088.65        98.11 o
 -23   1   1       1034.46       1331.14        59.78 o
 -21   1   1       1952.95       1815.74        58.95 o
 -19   1   1       3410.47       3345.35        75.94 o
 -17   1   1       2522.27       3386.50        90.60 o
 -15   1   1       2509.17       2225.04        56.84 o
 -13   1   1        359.75       1309.36        40.34 o
 -11   1   1        680.21       1375.84        26.70 o
  -9   1   1      32125.44      32489.12       369.48 o
  -7   1   1       3726.26       4826.71        71.74 o
  -5   1   1       3761.17       3336.67        60.21 o
  -3   1   1       6344.47       6321.10        87.07 o
  -1   1   1       1940.61       2077.64        39.54 o
   1   1   1      78696.73      72863.89      1457.30 o
   3   1   1         56.38       1023.05        19.34 o
   5   1   1      13651.44      12510.26       154.93 o
   7   1   1      11897.85      11572.12       132.18 o
   9   1   1        807.08       2329.47        34.29 o
  11   1   1       8320.30       7833.25        91.03 o
  13   1   1        353.61       1362.75        38.83 o
  15   1   1       7249.74       7855.65       121.34 o
  17   1   1       5138.36       4818.23       119.29 o
  19   1   1       1175.42       1259.79        37.26 o
  21   1   1      11560.48      10624.08       211.72 o
  23   1   1        524.02        670.99        59.03 o
  25   1   1       1928.29       2113.56        80.20 o
  27   1   1       5255.86       5273.86       195.15 o
 -26   2   1       3184.27       2969.47       173.02 o
 -24   2   1        455.61        353.37        52.12 o
 -22   2   1        241.05        631.40        54.99 o
 -20   2   1       6299.61       6026.76       187.27 o
 -18   2   1         15.51        359.43        40.60 o
 -16   2   1       4983.95       4835.43       151.67 o
 -14   2   1      18948.63      18708.45       366.39 o
 -12   2   1       1283.52       1781.86        73.17 o
 -10   2   1       7283.89       7396.38       157.76 o
  -8   2   1       3656.16       4287.95       162.96 o
  -6   2   1       3465.17       3742.01       164.97 o
  -4   2   1      61845.34      62874.23      1585.33 o
  -2   2   1        387.57       1053.74        33.48 o
   0   2   1      15034.26      14357.52       264.03 o
   2   2   1      10230.35      10005.66       199.11 o
   4   2   1        679.46       1521.32        35.45 o
   6   2   1      20445.01      19724.45       389.79 o
   8   2   1        531.41       1365.69        48.33 o
  10   2   1        612.11        769.20        42.40 o
  12   2   1      11275.69      10537.25       181.27 o
  14   2   1       3235.03       3367.34       165.52 o
  16   2   1       1832.38       1371.75        76.74 o
  18   2   1        896.43       1205.31        92.54 o
  20   2   1       1358.09       1327.90        78.30 o
  22   2   1       2345.76       1990.53       138.82 o
  24   2   1        671.23        488.14        58.34 o
 -23   3   1        436.29        270.45        48.28 o
 -21   3   1        119.04         32.19        30.18 o
 -19   3   1        149.74        299.93        43.48 o
 -17   3   1        410.57        450.55        43.48 o
 -15   3   1        294.24        332.95        41.18 o
 -13   3   1        425.34        477.44        29.18 o
 -11   3   1       3280.28       3136.14        96.57 o
  -9   3   1        278.24        249.47        44.26 o
  -7   3   1        797.52        667.93        60.36 o
  -5   3   1        353.57        486.86        48.28 o
  -1   3   1        326.09        481.10        21.20 o
   3   3   1        643.08        756.45        56.33 o
   5   3   1        886.23        799.41        40.60 o
   7   3   1        681.07        515.55        36.66 o
   9   3   1        147.17        267.43        30.91 o
  11   3   1        373.88        668.32        46.37 o
  13   3   1        439.14        535.76        44.47 o
  15   3   1       1486.49       1638.14        62.15 o
  17   3   1        434.25        362.25        44.47 o
  19   3   1       1930.78       1656.71       138.82 o
  21   3   1        597.81        833.75        66.45 o
  23   3   1        233.46        189.11        52.31 o
 -20   4   1       4523.66       4066.34       157.43 o
 -18   4   1       1498.97       1736.45        92.73 o
 -16   4   1       2587.87       2710.34       116.69 o
 -14   4   1       3197.10       3232.84        95.35 o
 -12   4   1        592.25       1185.60        59.55 o
 -10   4   1      27540.22      25703.20       651.83 o
  -8   4   1      15952.38      15107.60       302.52 o
  -6   4   1       2838.63       3162.53        75.79 o
  -4   4   1       5330.42       4453.87       118.05 o
  -2   4   1       3432.22       4252.63       154.91 o
   0   4   1       7593.29       6817.97       157.89 o
   2   4   1      15987.32      15254.94       308.61 o
   4   4   1       2847.80       3759.98       116.69 o
   6   4   1       8514.80       7489.02       176.13 o
   8   4   1       6542.42       7181.43       138.12 o
  10   4   1       1774.93       1900.20        72.32 o
  12   4   1        568.73        460.28        36.61 o
  14   4   1       2644.88       2587.17       106.33 o
  16   4   1       4788.38       4369.41       157.43 o
  18   4   1       3286.28       3129.53       131.18 o
  20   4   1       1590.06       1761.36        98.49 o
 -17   5   1         90.30        248.13        42.68 o
 -15   5   1       4151.86       3450.53        96.99 o
 -13   5   1       5819.38       6055.65       161.22 o
 -11   5   1      10868.62      10104.07       235.38 o
  -9   5   1       4458.10       4180.65       126.01 o
  -7   5   1       2309.65       2162.92        82.36 o
  -5   5   1       2313.27       2181.77        84.63 o
  -3   5   1       6449.75       5695.52       173.02 o
  -1   5   1       1647.78       2054.42        94.56 o
   1   5   1       2510.67       2498.22        89.59 o
   3   5   1        524.72        557.69        60.36 o
   5   5   1       4795.75       5053.73       205.21 o
   7   5   1       1043.91        950.98        44.02 o
   9   5   1       1069.59        973.34       107.08 o
  11   5   1        223.62        255.44        60.36 o
  13   5   1       3434.02       3566.72       115.72 o
  15   5   1         10.79         94.84        36.21 o
  17   5   1        416.33        372.41        53.83 o
  19   5   1        292.29        366.15        68.40 o
  21   5   1        465.10        374.20        72.43 o
  23   5   1        945.71       1146.75       108.64 o
  25   5   1        318.31        350.06        76.45 o
  27   5   1        239.74        261.54        68.40 o
 -28   6   1         55.78        100.59        56.33 o
 -26   6   1         32.73         40.24        44.26 o
 -24   6   1         58.21         40.24        40.24 o
 -22   6   1        312.86        329.94        72.43 o
 -20   6   1       2161.66       1943.43       144.85 o
 -18   6   1        341.23        358.11        72.43 o
 -16   6   1        137.92         96.57        44.26 o
 -14   6   1        105.60        106.85        23.93 o
 -12   6   1        590.13        573.62        48.12 o
 -10   6   1       1505.25       1583.74        77.89 o
  -8   6   1         93.51        182.37        32.63 o
  -6   6   1         42.70         64.65        21.20 o
  -4   6   1       2324.18       2231.54       144.73 o
  -2   6   1         42.14        182.94        32.63 o
   0   6   1       2124.43       1875.06        82.51 o
   2   6   1        485.51        529.00        46.88 o
   4   6   1        120.65        120.71        40.24 o
   6   6   1         88.95        102.71        26.92 o
   8   6   1       2330.56       2321.47        96.61 o
  10   6   1       1113.89        948.77        60.73 o
  12   6   1         81.85         73.99        38.22 o
  14   6   1        396.48        257.51        60.36 o
  16   6   1       1065.64        989.82       100.59 o
  18   6   1        547.19        482.84        84.50 o
  20   6   1        685.57        591.48        96.57 o
  22   6   1        231.61        370.18        80.47 o
  24   6   1         49.97          8.05        32.19 o
  26   6   1        288.72        414.44        88.52 o
 -23   7   1        115.31        160.95        60.36 o
 -21   7   1       1446.61       1436.45       132.78 o
 -19   7   1        670.42        643.79       104.62 o
 -17   7   1        262.13        100.59        52.31 o
 -15   7   1       3829.23       3790.30       213.25 o
 -13   7   1        485.10        579.44        56.90 o
 -11   7   1        595.35        681.06        72.43 o
  -9   7   1       3335.89       3693.73       136.21 o
  -7   7   1         54.16        239.88        70.41 o
  -5   7   1       6362.29       5769.94       241.42 o
  -3   7   1       2079.62       2109.07        79.60 o
  -1   7   1        625.67        766.03        47.97 o
   1   7   1       2622.09       2905.09       164.97 o
   3   7   1        850.45        853.02        92.54 o
   5   7   1       1435.47       1602.55        85.21 o
   7   7   1       1131.08       1310.80        78.46 o
   9   7   1         26.86        232.89        40.60 o
  11   7   1       1553.45       1436.20        81.92 o
  13   7   1       1383.80       1421.77       187.10 o
  15   7   1        290.68        281.66        68.40 o
  17   7   1       1575.95       1496.81       132.78 o
  19   7   1         61.27         88.52        48.28 o
  21   7   1        354.86        309.82        76.45 o
  23   7   1       1450.87       1460.59       136.80 o
 -18   8   1         71.40         80.47        52.31 o
 -16   8   1         29.03         12.07        40.24 o
 -14   8   1         62.82        124.11        36.66 o
 -12   8   1         24.66         26.38        25.14 o
 -10   8   1        476.88        497.07        61.82 o
  -8   8   1        148.68        208.47        42.39 o
  -6   8   1         69.35         65.72        29.77 o
  -4   8   1        171.40        159.62        36.99 o
  -2   8   1          0.31          4.02        28.17 o
   0   8   1        408.86        552.54        51.11 o
   2   8   1        264.04        203.63        34.02 o
   4   8   1        117.12        128.97        30.30 o
   6   8   1        999.21       1008.31        75.36 o
   8   8   1         72.50         82.75        32.63 o
  10   8   1         97.66         45.60        28.17 o
  12   8   1        149.26        103.17        35.48 o
  14   8   1         50.47         72.43        52.31 o
  16   8   1        947.19        945.56       116.69 o
  -7   9   1        131.73        230.65        48.12 o
  -5   9   1       1129.87       1088.08        81.05 o
  -3   9   1         49.19        102.60        33.79 o
  -1   9   1         76.71        118.62        35.48 o
   1   9   1        139.88        182.81        42.39 o
   3   9   1        333.27        330.99        44.36 o
   5   9   1         91.68          4.04        21.14 o
   7   9   1        362.51        535.71        54.57 o
 -28  -6   2        375.99        382.25        80.47 o
 -26  -6   2         93.02         70.50        31.89 o
 -24  -6   2        770.03        929.04        70.96 o
 -22  -6   2        859.64       1171.44       134.79 o
  -8  -6   2        336.26        329.94        60.36 o
  -6  -6   2        907.08       1243.31       100.59 o
  26  -6   2        685.06        688.05       104.62 o
 -31  -5   2        261.29        301.78        72.43 o
 -29  -5   2       1258.89       1299.65       116.69 o
 -27  -5   2        592.12        414.44        80.47 o
 -25  -5   2        516.39        525.13        59.55 o
 -23  -5   2         48.03        138.43        40.24 o
 -21  -5   2         70.91        222.05        52.31 o
  -9  -5   2       1162.95        953.61        76.45 o
  -7  -5   2       1420.87       1693.29        82.17 o
  -5  -5   2        919.92       1022.01        80.47 o
  -3  -5   2       6215.87       5661.69       167.84 o
  -1  -5   2        237.99        530.75        52.31 o
   3  -5   2        226.54        398.34        60.36 o
  25  -5   2        302.50        575.38        92.54 o
  27  -5   2        800.04        780.59        96.57 o
  29  -5   2        836.33        997.87       108.64 o
 -32  -4   2         10.57         16.09        36.21 o
 -30  -4   2        112.11         64.38        44.26 o
 -28  -4   2        137.15         64.38        36.21 o
 -26  -4   2         30.67         28.17        32.19 o
 -24  -4   2         28.73         46.27        22.76 o
 -22  -4   2         47.47         62.37        25.61 o
 -20  -4   2        612.39        659.25        51.21 o
 -14  -4   2        397.95        301.78        56.33 o
  -8  -4   2        868.13        776.57        72.43 o
  -6  -4   2        579.25        764.26        49.73 o
  -4  -4   2       2851.05       3007.79       110.85 o
  -2  -4   2       1177.67       1316.66        57.27 o
   0  -4   2         76.88         25.33        12.26 o
   2  -4   2        580.12        482.37        60.36 o
   4  -4   2        725.31        946.40        59.75 o
   6  -4   2       1880.74       1968.14        85.21 o
   8  -4   2       1956.38       1706.04       116.69 o
  24  -4   2        187.55        148.88        44.26 o
  26  -4   2         37.23        -24.14        24.14 o
  28  -4   2         64.22         60.36        40.24 o
  30  -4   2         65.17         36.21        36.21 o
 -35  -3   2        932.25        945.56       108.64 o
 -33  -3   2        132.86        140.83        56.33 o
 -31  -3   2        423.44        378.22        76.45 o
 -29  -3   2       1968.74       2200.95       144.85 o
 -27  -3   2         91.76        181.07        48.28 o
 -25  -3   2       3777.62       3681.66       177.04 o
 -23  -3   2       3199.70       2768.48       100.97 o
 -21  -3   2        129.54        519.05        42.68 o
 -19  -3   2       5039.19       4430.50       128.03 o
 -17  -3   2       1478.63       1923.31       108.64 o
 -15  -3   2       6465.73       6665.33       197.20 o
 -13  -3   2       7552.38       6859.96       198.04 o
 -11  -3   2        694.20       1571.04       146.86 o
  -9  -3   2      16238.89      13837.40       462.72 o
  -7  -3   2       9034.36       9251.52       235.94 o
  -5  -3   2      22757.07      22798.93       429.68 o
  -3  -3   2       4029.76       2186.65        48.88 o
  -1  -3   2      13602.20      15478.48       218.64 o
   1  -3   2      18355.73      16513.54       282.80 o
   3  -3   2      12864.87      11112.72       204.19 o
   5  -3   2       2494.17       3542.31        74.63 o
   7  -3   2      10963.28       9538.93       160.90 o
   9  -3   2       3570.16       3743.89       123.54 o
  13  -3   2       7250.08       6720.98       215.73 o
  23  -3   2       2240.16       2120.47       128.76 o
  25  -3   2         75.87        253.49        60.36 o
  27  -3   2       1408.50       1557.16       120.71 o
  29  -3   2       1716.93       1790.53       132.78 o
  31  -3   2         84.71        181.07        56.33 o
  33  -3   2        665.22        885.21       104.62 o
 -36  -2   2        409.30        382.25        80.47 o
 -34  -2   2        340.37        486.86        84.50 o
 -32  -2   2         62.60        181.07        56.33 o
 -30  -2   2       2741.08       2426.27       152.90 o
 -28  -2   2        791.08        724.26        80.47 o
 -26  -2   2        968.34       1062.25        88.52 o
 -24  -2   2       6548.57       6614.91       245.44 o
 -22  -2   2        145.81        289.44        35.48 o
 -20  -2   2       2850.26       2591.25        88.20 o
 -18  -2   2       4665.58       4368.27       119.50 o
 -16  -2   2       1376.49       1923.19        63.34 o
 -14  -2   2      11804.17      10962.01       176.78 o
 -12  -2   2       8348.99      10080.90       168.24 o
 -10  -2   2       6417.23       6823.88       110.54 o
  -8  -2   2       5837.37       4859.08        79.33 o
  -6  -2   2       1631.50       2258.97        75.48 o
  -4  -2   2       7601.75       6497.81       122.81 o
  -2  -2   2      21773.85      20606.55       278.66 o
   0  -2   2        578.14        402.59        67.39 o
   2  -2   2       9286.03       6798.89       114.09 o
   4  -2   2      24648.55      25606.27       374.18 o
   6  -2   2       7884.47       8083.99       123.44 o
   8  -2   2       9919.25       9544.07       159.80 o
  10  -2   2      13443.37      14609.97       406.86 o
  12  -2   2       3585.87       3245.82       104.07 o
  14  -2   2       3137.52       3330.81        89.31 o
  16  -2   2        451.94        655.11        58.62 o
  18  -2   2       3081.92       2555.03       160.95 o
  20  -2   2        332.10        453.48       118.70 o
  22  -2   2       1094.66        752.15        57.04 o
  24  -2   2       1011.09        889.23        80.47 o
  26  -2   2         64.06        213.25        52.31 o
  28  -2   2        668.83        800.71        88.52 o
  30  -2   2        264.96        289.70        64.38 o
  32  -2   2        291.95        249.47        60.36 o
  34  -2   2        147.88         -8.05        36.21 o
 -35  -1   2        542.00        571.36        92.54 o
 -33  -1   2         57.67        128.76        48.28 o
 -31  -1   2         90.81         76.45        40.24 o
 -29  -1   2         50.20        104.62        40.24 o
 -27  -1   2         74.61         77.32        22.30 o
 -25  -1   2        958.25       1071.44        55.84 o
 -23  -1   2       3936.17       3892.72       108.71 o
 -21  -1   2         71.01        120.57        21.53 o
 -19  -1   2       1330.05       1186.81        65.05 o
 -17  -1   2        262.98        386.53        31.94 o
 -15  -1   2       2311.72       2886.62        74.76 o
 -13  -1   2       4852.79       4696.73        62.93 o
 -11  -1   2       1062.50       1494.35        43.91 o
  -9  -1   2       7133.75       7449.19        89.06 o
  -7  -1   2        364.15        644.68        22.81 o
  -5  -1   2      24382.72      27235.46       374.88 o
  -3  -1   2       7089.93       7380.36       188.34 o
  -1  -1   2      15348.66      16261.22       190.91 o
   1  -1   2       2012.42       1996.26        33.97 o
   3  -1   2       8894.75       9267.07       106.13 o
   5  -1   2        105.98        346.57         9.63 o
   7  -1   2       5129.89       6003.59        69.40 o
   9  -1   2      30038.02      33739.25       385.10 o
  11  -1   2       1260.61       1323.84        24.19 o
  13  -1   2       8473.85       8761.62       125.95 o
  15  -1   2        214.05        383.57        21.17 o
  17  -1   2       4987.31       5029.55        85.19 o
  19  -1   2        413.32        627.60        36.77 o
  21  -1   2        329.21        324.79        40.60 o
  23  -1   2        208.07        205.57        50.30 o
  25  -1   2        633.30        574.34        96.57 o
  27  -1   2        435.03        442.60        72.43 o
  29  -1   2       1147.67       1319.76       108.64 o
  31  -1   2         87.81         88.52        44.26 o
  33  -1   2        996.19       1054.20       108.64 o
  35  -1   2        171.16        108.64        52.31 o
 -32   0   2         22.28        321.89        68.40 o
 -30   0   2       3036.26       3275.27       173.02 o
 -28   0   2       2851.34       2695.96       110.52 o
 -26   0   2        485.42       1060.52        65.03 o
 -24   0   2      13952.02      13662.12       264.62 o
 -22   0   2          7.75        490.10        58.61 o
 -20   0   2       9502.53       9062.08       165.10 o
 -18   0   2      19201.60      18566.93       220.31 o
 -16   0   2       5874.80       7279.33       100.18 o
 -14   0   2      16173.87      15385.29       174.24 o
 -12   0   2         16.69       1636.11        65.06 o
 -10   0   2         81.57       1728.56        37.70 o
  -8   0   2      32325.75      30965.41       331.24 o
  -6   0   2      20121.71      23672.37       252.14 o
  -4   0   2      46424.54      44011.43       768.50 o
  -2   0   2      65900.16      60699.98      1177.85 o
   0   0   2      28068.43      27678.44       669.93 o
   2   0   2         77.51         61.70         7.45 o
   4   0   2       4232.32       5394.40        39.73 o
   6   0   2      11323.36      11388.21        94.57 o
   8   0   2      60012.08      59350.42       515.91 o
  10   0   2        195.41       1925.04        27.75 o
  12   0   2       8310.43       7922.51        95.20 o
  14   0   2        636.16       1822.16        52.30 o
  16   0   2       1654.69       2296.77        54.63 o
  18   0   2      19001.64      17743.70       225.54 o
  20   0   2       2286.13       2908.61        91.18 o
  22   0   2       9111.77       8248.19       171.61 o
  24   0   2         79.43        263.15        77.20 o
  26   0   2        688.11        918.48        68.44 o
  28   0   2       2309.92       2736.10       152.90 o
  30   0   2        139.09        233.37        56.33 o
  32   0   2       1435.11       1545.09       124.73 o
 -27   1   2         75.94         36.21        32.19 o
 -25   1   2        955.71       1042.77        74.40 o
 -23   1   2       3917.90       3957.55       148.79 o
 -21   1   2         67.25        129.35        19.58 o
 -19   1   2       1350.02       1251.82        45.51 o
 -17   1   2        260.20        339.22        29.36 o
 -15   1   2       2321.48       3088.09       115.29 o
 -13   1   2       4844.13       4724.72        67.08 o
 -11   1   2       1059.19       1568.48        56.68 o
  -9   1   2       7124.56       7405.88        96.85 o
  -7   1   2        376.15        662.25        19.21 o
  -5   1   2      24357.38      26455.45       331.91 o
  -3   1   2       7136.74       7672.07        96.77 o
  -1   1   2      15337.60      15712.18       222.49 o
   1   1   2       2020.21       2027.40        31.62 o
   3   1   2       8868.24       9230.57       129.34 o
   5   1   2        112.63        385.30        17.81 o
   7   1   2       5109.38       6027.46        73.67 o
   9   1   2      30040.89      34733.19       406.11 o
  11   1   2       1235.18       1366.97        32.13 o
  13   1   2       8487.20       8645.49       108.29 o
  15   1   2        215.49        385.73        30.71 o
  17   1   2       4976.20       5102.92        97.68 o
  19   1   2        415.92        647.23        35.87 o
  21   1   2        329.18        289.90        31.36 o
  23   1   2        218.06        289.68        33.88 o
  25   1   2        630.14        625.94        59.94 o
 -26   2   2        972.87       1022.01       100.59 o
 -24   2   2       6559.27       6420.85       210.61 o
 -22   2   2        138.91        220.80        38.63 o
 -20   2   2       2846.03       2460.82       108.19 o
 -18   2   2       4651.00       4561.18       149.51 o
 -16   2   2       1371.06       1922.14        84.79 o
 -14   2   2      11859.27      10911.62       195.59 o
 -12   2   2       8367.28      10154.67       134.75 o
 -10   2   2       6400.61       6745.15       125.70 o
  -8   2   2       5867.00       4829.68       120.40 o
  -6   2   2       1639.03       2284.80        56.24 o
  -4   2   2       7608.61       6437.33       133.27 o
  -2   2   2      21820.63      21424.01       468.02 o
   0   2   2        557.39        440.58        60.36 o
   2   2   2       9314.11       6845.48       147.29 o
   4   2   2      24654.11      25373.72       407.77 o
   6   2   2       7896.59       8015.80       177.53 o
   8   2   2       9961.71       9968.96       184.53 o
  10   2   2      13433.97      15480.90       296.77 o
  12   2   2       3579.87       3247.61        71.34 o
  14   2   2       3130.55       3293.23        81.07 o
  16   2   2        443.23        854.05        42.44 o
  18   2   2       3077.73       2864.12       101.65 o
  20   2   2        336.90        373.57        48.28 o
  22   2   2       1077.36        845.99        64.70 o
  24   2   2       1015.29        888.91       100.59 o
 -23   3   2       3158.75       2542.12       121.45 o
 -21   3   2        118.13        575.90        53.17 o
 -19   3   2       5078.81       4296.25       265.56 o
 -17   3   2       1458.42       1965.35        92.73 o
 -15   3   2       6417.56       6393.89       138.58 o
 -13   3   2       7546.77       6787.46       140.27 o
 -11   3   2        691.93       1682.34        68.18 o
  -9   3   2      16276.06      14041.12       240.98 o
  -7   3   2       9042.66       9210.18       358.11 o
   3   3   2      12885.87      11326.63       426.51 o
   5   3   2       2498.27       3306.39       105.34 o
   7   3   2      11000.88       9557.98       180.78 o
   9   3   2       3520.97       3793.00        94.64 o
  11   3   2       8263.47       8326.36       243.43 o
  13   3   2       7287.53       6645.13       183.68 o
  15   3   2        362.26        907.75        46.98 o
  17   3   2       7621.84       6203.94       148.74 o
  19   3   2       3953.22       4395.42       159.23 o
  21   3   2        855.58        846.39        66.45 o
  23   3   2       2285.70       2289.47       148.88 o
 -22   4   2         48.43         48.28        40.24 o
 -20   4   2        615.93        632.33        57.86 o
 -18   4   2        126.56        250.80        40.60 o
 -16   4   2       3682.79       3107.06        90.75 o
 -14   4   2        399.33        370.58        31.64 o
 -12   4   2        146.60        169.15        42.25 o
 -10   4   2       1733.81       1496.81        84.50 o
  -8   4   2        862.40        755.60        41.18 o
  -6   4   2        581.25        696.32       106.63 o
  -4   4   2       2855.21       2707.66        69.61 o
  -2   4   2       1175.85       1274.03        74.44 o
   0   4   2         80.97        103.34        24.14 o
   2   4   2        603.72        502.96        52.31 o
   4   4   2        726.84        956.48       102.60 o
   6   4   2       1873.76       1765.00        69.32 o
   8   4   2       1954.13       1795.05        69.12 o
  10   4   2       5652.13       5446.66       114.87 o
  12   4   2        127.78        357.14        42.25 o
  14   4   2        463.19        472.80        55.48 o
  16   4   2        920.79        766.83        43.56 o
  18   4   2        500.07        452.38        40.99 o
  20   4   2        282.01        124.73        44.26 o
 -19   5   2       1782.97       1734.20       152.90 o
 -17   5   2       1794.92       2111.23       105.98 o
 -15   5   2       3146.05       3205.44        99.15 o
 -13   5   2        973.86       1062.74        62.84 o
 -11   5   2        100.75        262.43        35.48 o
  -9   5   2       1125.11        796.15        49.24 o
  -7   5   2       1428.14       1865.75        75.04 o
  -5   5   2        898.41       1023.42        44.87 o
  -3   5   2       6251.11       5664.77       121.51 o
  -1   5   2        230.78        559.75        44.26 o
   1   5   2       2257.45       2166.31        82.36 o
   3   5   2        197.06        217.28        48.28 o
   5   5   2       6072.24       6118.03       159.02 o
   7   5   2       2647.64       2194.10        85.21 o
   9   5   2      10497.93      10660.47       197.69 o
  11   5   2       3411.58       3872.27        99.41 o
  13   5   2        220.61        129.31        29.77 o
  15   5   2        925.07       1172.86        77.28 o
  17   5   2       2340.70       2386.04       148.88 o
  19   5   2       1000.26        933.49        92.54 o
  21   5   2        812.99        688.05        84.50 o
  23   5   2       1400.70       1573.25       128.76 o
  25   5   2        302.85        623.67        96.57 o
 -28   6   2        389.38        418.46        88.52 o
 -26   6   2        100.83         48.28        40.24 o
 -24   6   2        747.39        844.97       100.59 o
 -22   6   2        861.47        961.66       104.62 o
 -20   6   2         98.54        241.42        60.36 o
 -18   6   2        308.37        289.70        68.40 o
 -16   6   2         15.93        202.87        42.25 o
 -14   6   2       3047.12       2302.22       120.71 o
 -12   6   2       2781.41       3155.78       116.24 o
 -10   6   2       4155.39       4310.07       137.44 o
  -8   6   2        333.22        228.12        35.69 o
  -6   6   2        904.51       1130.63        65.25 o
  -4   6   2       3293.99       3354.52        95.19 o
  -2   6   2        827.73       1174.25        55.16 o
   0   6   2       3269.29       3737.35       125.09 o
   2   6   2       1473.64       1287.57       100.59 o
   4   6   2        683.51       1013.96        92.54 o
   6   6   2       4517.59       4937.04       221.30 o
   8   6   2        950.04        850.93        56.69 o
  10   6   2        505.29        802.16        56.69 o
  12   6   2       2552.67       2319.11        96.23 o
  14   6   2        877.66       1009.94       100.59 o
  16   6   2       2237.17       2277.40       152.90 o
  18   6   2       1178.98        949.59       100.59 o
  20   6   2        231.23        201.18        60.36 o
  22   6   2        611.80        611.60       100.59 o
  24   6   2       1278.82       1279.53       124.73 o
  26   6   2        686.33        607.57       104.62 o
 -23   7   2         79.43        120.71        56.33 o
 -21   7   2         28.67          0.00        32.19 o
 -19   7   2         28.48         88.52        52.31 o
 -17   7   2        110.95         64.38        44.26 o
 -15   7   2        134.71        249.47        60.36 o
 -13   7   2         65.59        124.21        42.25 o
 -11   7   2         19.83         12.07        19.92 o
  -9   7   2        355.27        244.89        40.60 o
  -7   7   2         72.29         48.99        30.18 o
  -5   7   2        164.60        115.95        30.91 o
  -3   7   2         51.74        122.62        26.03 o
  -1   7   2         98.23         12.07        19.92 o
   1   7   2        137.04         67.98        26.92 o
   3   7   2        140.78        205.21        56.33 o
   5   7   2         36.76         36.21        36.21 o
   7   7   2         90.94        112.16        30.91 o
   9   7   2         69.88         91.45        29.77 o
  11   7   2        122.57         40.47        30.18 o
  13   7   2        119.26         92.54        48.28 o
  15   7   2          5.51          8.05        32.19 o
  17   7   2          1.12         40.24        40.24 o
  19   7   2         15.37         20.12        40.24 o
  21   7   2         34.60         56.33        44.26 o
 -18   8   2        575.48        559.29       104.62 o
 -16   8   2        121.53        173.57        41.18 o
 -14   8   2        876.78        727.86        98.58 o
 -12   8   2        506.74        590.48        68.28 o
 -10   8   2        323.60        186.23        42.25 o
  -8   8   2        719.71        721.40        64.38 o
  -6   8   2         37.75        234.13        48.28 o
  -4   8   2       2096.46       2448.09       113.81 o
  -2   8   2        389.31        512.82        60.73 o
   0   8   2        357.80        488.62       102.60 o
   2   8   2       1023.61       1135.25        79.53 o
   4   8   2        201.28        127.75        29.20 o
   6   8   2        985.75       1073.88        61.74 o
   8   8   2        496.42        541.26        56.41 o
  10   8   2         72.46         85.20        31.89 o
  12   8   2       1024.29       1078.34       120.71 o
  14   8   2        313.97        164.97        64.38 o
  16   8   2        367.24        531.12       100.59 o
  -7   9   2         29.12         31.04        28.97 o
  -5   9   2        143.14        173.02        60.36 o
  -3   9   2       1744.22       1975.92       108.12 o
  -1   9   2        116.54        271.97        48.37 o
   1   9   2         20.90         69.47        26.32 o
   3   9   2        760.67        840.92        60.15 o
   5   9   2         44.67         71.38        32.63 o
 -28  -6   3        335.30        366.15        80.47 o
 -26  -6   3         65.41        132.33        38.33 o
 -24  -6   3        205.87        252.55        45.26 o
 -22  -6   3        428.42        442.60        80.47 o
  -8  -6   3        197.19        253.49        56.33 o
  -6  -6   3        852.07        611.60        72.43 o
  -4  -6   3        372.30        442.60        72.43 o
  -2  -6   3       3009.51       2824.62       160.95 o
  26  -6   3         38.96         -8.05        40.24 o
 -31  -5   3        105.20        116.69        52.31 o
 -29  -5   3        616.83        740.36       104.62 o
 -27  -5   3        312.01        352.94        56.33 o
 -25  -5   3         46.45        101.69        30.91 o
 -23  -5   3        257.41        356.81        66.39 o
 -21  -5   3        214.50        346.67        46.88 o
  -9  -5   3        251.35        245.44        48.28 o
  -7  -5   3       1982.70       1472.66        96.57 o
  -5  -5   3       1265.10       1440.47        96.57 o
  -3  -5   3       6411.27       5914.58       176.44 o
  -1  -5   3       1990.40       2168.76       124.73 o
   1  -5   3        930.51       1098.46        88.52 o
  27  -5   3         18.56         64.38        44.26 o
  29  -5   3         45.23          0.00        40.24 o
 -32  -4   3        680.64        595.50        96.57 o
 -30  -4   3        678.46        716.21        88.52 o
 -28  -4   3        717.21        800.71        88.52 o
 -26  -4   3        745.91        846.89        62.59 o
 -24  -4   3       2098.17       2193.37        96.74 o
 -22  -4   3       2689.80       2069.86       108.64 o
 -20  -4   3       1610.11       1562.88        75.36 o
 -18  -4   3        610.26        626.10        46.88 o
 -16  -4   3        975.95       1541.07       108.64 o
 -14  -4   3      12367.91      13354.56       450.65 o
 -12  -4   3       3650.66       3070.06       160.95 o
  -8  -4   3       5461.14       5118.11       237.40 o
  -6  -4   3       2628.65       2497.71        97.88 o
  -4  -4   3      11240.96      12588.81       420.47 o
  -2  -4   3       8301.64       6612.77       206.31 o
   0  -4   3       5109.43       5636.02       144.72 o
   2  -4   3      16137.59      15288.89       239.02 o
   4  -4   3      12319.49      10809.98       199.12 o
   6  -4   3       3432.33       3813.00       136.21 o
   8  -4   3       9377.91       9286.63       354.08 o
  10  -4   3       4772.85       4615.15       221.30 o
  12  -4   3       5801.96       6437.87       289.70 o
  26  -4   3        688.01        744.38        84.50 o
  28  -4   3          7.05        148.88        52.31 o
  30  -4   3        979.41       1263.43       120.71 o
 -35  -3   3         17.87         24.14        40.24 o
 -33  -3   3         57.65        189.11        60.36 o
 -31  -3   3         50.71         20.12        36.21 o
 -29  -3   3        204.87        245.44        60.36 o
 -27  -3   3        548.46        289.70        60.36 o
 -25  -3   3        201.31        130.59        29.77 o
 -23  -3   3        358.99        354.82        42.39 o
 -21  -3   3        334.18        380.23        41.18 o
 -19  -3   3         91.95         33.74        18.33 o
 -17  -3   3        276.68        366.20        36.99 o
 -15  -3   3       4305.38       4240.95       185.09 o
 -13  -3   3       1230.09       1138.70        80.47 o
 -11  -3   3        191.27        351.72        31.30 o
  -9  -3   3       5291.88       6467.26       327.93 o
  -7  -3   3        141.39        373.74        72.43 o
  -5  -3   3        904.32        933.49        50.98 o
  -3  -3   3       1875.71       1853.78        52.55 o
  -1  -3   3       7767.77       9056.18       136.46 o
   1  -3   3      10784.70      11562.95       186.94 o
   3  -3   3       2407.56       2160.42        61.24 o
   5  -3   3        457.51        281.21        21.05 o
   7  -3   3       1010.73       1269.44        36.16 o
   9  -3   3       1604.95       1536.45        72.51 o
  11  -3   3        156.24        217.28        44.26 o
  13  -3   3        166.95        423.10        45.52 o
  23  -3   3       1099.98       1046.15        92.54 o
  25  -3   3        383.44        410.41        72.43 o
  27  -3   3        144.40        144.85        52.31 o
  29  -3   3        104.02         84.50        44.26 o
  31  -3   3        441.99        370.18        76.45 o
  33  -3   3        292.16        358.11        80.47 o
 -36  -2   3        159.11         64.38        48.28 o
 -34  -2   3       2238.52       2325.68       160.95 o
 -32  -2   3       1355.34       1090.41       104.62 o
 -30  -2   3        185.24        209.23        56.33 o
 -28  -2   3        631.31        382.25        68.40 o
 -26  -2   3         69.54        173.02        48.28 o
 -24  -2   3       3391.09       3500.59       164.97 o
 -22  -2   3       4078.16       3449.16       150.89 o
 -20  -2   3       1791.35       1827.07        73.97 o
 -18  -2   3       6351.26       5849.35       145.10 o
 -16  -2   3        282.67        580.82        26.91 o
 -14  -2   3        450.76        888.36        30.28 o
 -12  -2   3       8469.34       7614.49       125.16 o
 -10  -2   3       1439.99       2077.52        46.56 o
  -8  -2   3      11868.24      11345.62       187.71 o
  -6  -2   3       9813.15       9711.40       204.03 o
  -4  -2   3       1312.41       1551.76        31.65 o
  -2  -2   3       8576.96       7558.45       109.07 o
   0  -2   3       1275.82       2076.30        39.61 o
   2  -2   3      23804.43      22067.01       256.33 o
   4  -2   3      31310.15      31203.97       341.47 o
   6  -2   3       1369.90       2015.81        36.74 o
   8  -2   3      15679.21      15123.12       198.55 o
  10  -2   3       1069.45       1156.13        51.00 o
  12  -2   3       3130.44       3076.31        94.48 o
  14  -2   3       6511.14       5807.66       121.77 o
  16  -2   3       2357.91       2561.64        83.22 o
  18  -2   3       1143.74       1142.72       100.59 o
  22  -2   3        185.60        354.08        60.36 o
  24  -2   3       1678.56       1871.01       120.71 o
  26  -2   3         97.72        156.92        48.28 o
  28  -2   3        925.04        873.14        88.52 o
  30  -2   3        403.32        482.84        80.47 o
  32  -2   3        222.55        257.51        64.38 o
  34  -2   3       1104.73       1054.20       112.66 o
 -35  -1   3         83.90        100.59        48.28 o
 -33  -1   3       1009.97       1327.81       112.66 o
 -31  -1   3        347.98        462.72        80.47 o
 -29  -1   3         82.29         72.43        36.21 o
 -27  -1   3       4544.69       3954.20       121.18 o
 -25  -1   3       2365.98       2290.21        83.29 o
 -23  -1   3       3294.12       3561.70       103.14 o
 -21  -1   3        165.25        716.50        54.94 o
 -19  -1   3       3000.05       2548.79        60.23 o
 -17  -1   3       3523.15       3191.86        91.69 o
 -15  -1   3       5212.47       5617.92        86.41 o
 -13  -1   3       9207.27       8287.15       112.87 o
 -11  -1   3       1138.76       2271.99        79.24 o
  -9  -1   3       3592.06       3845.46        62.50 o
  -7  -1   3       2465.76       3903.68        57.17 o
  -5  -1   3      27462.77      31735.41       404.46 o
  -3  -1   3      70328.95      68519.66       889.51 o
  -1  -1   3       7989.85       7356.93        78.38 o
   1  -1   3       5129.85       5438.58        58.33 o
   3  -1   3      55150.53      51047.29       486.41 o
   5  -1   3        629.78       1363.14        55.50 o
   7  -1   3      21929.53      23317.22       209.72 o
   9  -1   3      26332.69      26595.12       269.70 o
  11  -1   3       4054.37       5066.99        91.63 o
  13  -1   3      14834.49      14131.34       202.32 o
  15  -1   3       1391.84       2110.05        52.33 o
  17  -1   3        182.25        840.60        84.32 o
  19  -1   3      11597.34      11080.69       210.74 o
  21  -1   3        644.09       1195.79        72.26 o
  23  -1   3       4004.29       4172.63       113.94 o
  25  -1   3       7194.73       6558.40       201.01 o
  27  -1   3         21.06        237.40        56.33 o
  29  -1   3       3226.72       3311.48       177.04 o
  31  -1   3        197.15        261.54        64.38 o
  33  -1   3        752.43        635.74       100.59 o
 -30   0   3         33.94         16.09        32.19 o
 -28   0   3         77.83         66.39        25.61 o
 -26   0   3          3.07         14.75        13.94 o
 -24   0   3          8.44         36.21        16.26 o
 -22   0   3        255.20        118.70        22.16 o
 -20   0   3          5.85          5.42         7.78 o
 -18   0   3         53.47        198.21        16.95 o
 -16   0   3         34.40         47.47        10.19 o
 -14   0   3        261.30        166.11        12.76 o
 -12   0   3        352.72        383.32        16.94 o
 -10   0   3         10.69          5.71         4.01 o
  -8   0   3        100.72        332.69        13.21 o
  -6   0   3        303.12        345.04         8.87 o
  -4   0   3         55.77         64.76         5.06 o
  -2   0   3          0.86        219.91         9.91 o
   0   0   3          3.15         11.40         3.29 o
   2   0   3          8.81        109.85         5.08 o
   4   0   3        110.01        152.44         3.59 o
   6   0   3         11.58         11.08         2.56 o
   8   0   3        294.38        271.80         7.99 o
  10   0   3        186.47         39.92         4.49 o
  12   0   3        119.84        198.89        10.55 o
  14   0   3        142.39        237.27        15.73 o
  16   0   3          7.48          4.90         5.50 o
  18   0   3         39.74        197.34        21.48 o
  20   0   3          1.71         37.72        15.44 o
  22   0   3        110.84         94.38        20.24 o
  24   0   3          2.50        115.38        23.51 o
  26   0   3         10.60         13.00        18.33 o
  28   0   3          3.73        116.69        44.26 o
  30   0   3        133.89          4.02        32.19 o
 -27   1   3       4529.60       4108.17       213.25 o
 -25   1   3       2358.79       2226.24       109.98 o
 -23   1   3       3308.90       3331.68       134.05 o
 -21   1   3        160.99        769.26        46.00 o
 -19   1   3       2990.64       2502.65        83.63 o
 -17   1   3       3461.32       3066.70        80.64 o
 -15   1   3       5207.85       5561.26       115.83 o
 -13   1   3       9303.06       8330.57       108.74 o
 -11   1   3       1092.67       2248.91        40.99 o
  -9   1   3       3557.64       3957.14        59.72 o
  -7   1   3       2462.94       3476.25        57.22 o
  -5   1   3      27455.24      30598.79       523.94 o
  -3   1   3      70415.95      68756.18       791.77 o
  -1   1   3       7952.11       7292.57        81.94 o
   1   1   3       5131.67       5431.43        56.00 o
   3   1   3      55228.23      51471.28       505.23 o
   5   1   3        588.90       1239.08        21.48 o
   7   1   3      21952.71      23536.28       219.19 o
   9   1   3      26342.01      26967.15       235.10 o
  11   1   3       4067.25       5100.21        63.21 o
  13   1   3      14804.45      14259.36       171.97 o
  15   1   3       1392.18       1992.28        57.68 o
  17   1   3        177.08        845.20        35.58 o
  19   1   3      11616.57      11196.83       183.99 o
  21   1   3        644.78       1208.35        55.84 o
  23   1   3       3983.09       3999.53       241.42 o
 -26   2   3         65.81        213.25        56.33 o
 -24   2   3       3389.75       3583.76       144.86 o
 -22   2   3       4039.10       3380.08       135.15 o
 -20   2   3       1773.75       1572.92        83.61 o
 -18   2   3       6416.20       5827.01       176.44 o
 -16   2   3        256.24        432.86        38.33 o
 -14   2   3        412.24       1138.74        64.38 o
 -12   2   3       8433.45       7640.63       113.28 o
 -10   2   3       1438.96       2006.53        51.61 o
  -8   2   3      11916.36      11675.10       146.82 o
  -6   2   3       9814.43       9890.80       140.54 o
  -4   2   3       1299.31       1509.38        33.85 o
  -2   2   3       8581.35       7717.40       273.61 o
   0   2   3       1266.63       2057.28        69.66 o
   2   2   3      23831.04      22318.04       322.72 o
   4   2   3      31287.91      31496.37       575.71 o
   6   2   3       1380.04       1988.74        54.69 o
   8   2   3      15704.91      14952.16       241.77 o
  10   2   3       1047.68       1149.02        33.09 o
  12   2   3       3131.75       3072.40       108.00 o
  14   2   3       6542.41       5594.84       129.59 o
  16   2   3       2355.86       2663.70        81.02 o
  18   2   3       1127.88       1180.50        55.12 o
  20   2   3       3722.82       3563.39       116.28 o
  22   2   3        189.25        293.86        46.37 o
  24   2   3       1676.54       1959.53       136.80 o
 -23   3   3        353.18        306.89        47.37 o
 -21   3   3        338.12        445.08        52.58 o
 -19   3   3         86.95         53.38        21.20 o
 -17   3   3        269.42        326.25        28.78 o
 -15   3   3       4303.88       4162.07       102.45 o
 -13   3   3       1207.16       1045.14        44.17 o
 -11   3   3        183.72        308.95        19.41 o
  -9   3   3       5303.26       6235.02       111.60 o
  -7   3   3        142.90        381.46        31.11 o
  -3   3   3       1892.56       1806.63        92.54 o
  -1   3   3       7721.57       8646.87       313.85 o
   1   3   3      10799.65      11539.88       398.34 o
   3   3   3       2416.62       2161.55        85.35 o
   5   3   3        453.06        266.37        46.27 o
   7   3   3       1019.98       1320.43        70.34 o
   9   3   3       1610.59       1534.37       132.14 o
  11   3   3        157.57        260.79        31.30 o
  13   3   3        169.92        471.03        48.28 o
  15   3   3        220.64        174.63        32.63 o
  17   3   3        949.74       1063.77        59.16 o
  19   3   3       1920.38       1733.18       110.72 o
  21   3   3        925.22        696.90        61.82 o
 -22   4   3       2633.29       2027.93       164.97 o
 -20   4   3       1599.05       1494.88        87.65 o
 -18   4   3        569.81        608.41        53.83 o
 -16   4   3        956.08       1502.78        60.84 o
 -14   4   3      12332.43      12862.01       242.18 o
 -12   4   3       3619.11       3078.81       105.34 o
 -10   4   3       1874.56       2509.98       114.67 o
  -8   4   3       5470.16       5210.85       219.29 o
  -6   4   3       2586.22       2257.28       108.64 o
  -4   4   3      11234.48      12228.42       207.31 o
  -2   4   3       8383.27       6682.08       126.89 o
   0   4   3       5106.91       5846.39       205.21 o
   2   4   3      16241.08      14978.39       302.76 o
   4   4   3      12321.94      11005.42       233.10 o
   6   4   3       3459.02       3733.04       110.85 o
   8   4   3       9400.28       8979.55       210.48 o
  10   4   3       4763.25       4503.96       101.50 o
  12   4   3       5826.28       6232.66       166.42 o
  14   4   3       4352.57       3697.29       120.89 o
  16   4   3        129.00        618.09        36.80 o
  18   4   3       1997.17       1783.16        64.15 o
  20   4   3       2329.66       2466.51       144.85 o
  22   4   3       1329.40       1001.89        92.54 o
 -19   5   3       3478.82       3947.22       237.40 o
 -17   5   3        183.61         90.61        21.60 o
 -15   5   3        512.42        433.12        37.80 o
 -13   5   3       1160.71       1131.33        65.73 o
 -11   5   3       3054.65       3307.46       148.88 o
  -9   5   3        236.13        375.86        30.16 o
  -7   5   3       1999.73       1622.70        57.18 o
  -5   5   3       1262.38       1516.44        87.37 o
  -3   5   3       6443.89       6049.30       210.95 o
  -1   5   3       1994.42       2126.34        65.63 o
   1   5   3        935.70       1097.79        56.69 o
   3   5   3       2126.57       1871.01       112.66 o
   5   5   3      11086.20      11138.78       462.72 o
   7   5   3       7473.74       8006.13       198.92 o
   9   5   3       4389.96       3599.08       119.95 o
  11   5   3       2436.23       2266.76       199.17 o
  13   5   3         40.35        165.69        32.63 o
  15   5   3        359.91        519.22        45.72 o
  17   5   3        515.27        627.51        55.43 o
  19   5   3        932.03        969.70        96.57 o
  21   5   3        138.88        181.07        56.33 o
  23   5   3        610.27        639.76        84.50 o
  25   5   3        284.05        506.98        88.52 o
 -28   6   3        339.42        297.75        76.45 o
 -26   6   3         64.34        108.64        52.31 o
 -24   6   3        201.94        241.42        68.40 o
 -22   6   3        430.67        386.27        80.47 o
 -20   6   3        181.47        205.21        60.36 o
 -18   6   3         51.92         28.17        32.19 o
 -16   6   3       1018.04        791.09        57.86 o
 -14   6   3       2412.70       2281.12        97.88 o
 -12   6   3        126.07        149.45        32.19 o
 -10   6   3        285.81        204.95        62.37 o
  -8   6   3        184.36        205.02        27.68 o
  -6   6   3        852.69        644.42        48.37 o
  -4   6   3        371.09        380.40        35.57 o
  -2   6   3       3024.26       2978.65       115.97 o
   0   6   3        734.10        534.38        45.26 o
   2   6   3         38.80         36.21        28.17 o
   4   6   3         34.42        104.62        40.24 o
   6   6   3         28.52         48.28        32.19 o
   8   6   3        961.95        966.45        72.43 o
  10   6   3         24.98         25.13        15.93 o
  12   6   3         82.54        112.66        31.30 o
  14   6   3       2016.19       1710.06       128.76 o
  16   6   3        116.60         92.54        44.26 o
  18   6   3         52.56          4.02        32.19 o
  20   6   3         14.81         -8.05        32.19 o
  22   6   3        142.85          4.02        32.19 o
  24   6   3         93.52        156.92        64.38 o
  26   6   3         41.77         16.09        40.24 o
 -23   7   3       1649.86       1689.94       148.88 o
 -21   7   3        306.77        406.39        84.50 o
 -19   7   3        513.30        482.84        88.52 o
 -17   7   3        895.95        976.67        70.96 o
 -15   7   3         67.18        127.06        34.20 o
 -13   7   3       1300.26       1006.82       164.97 o
 -11   7   3        843.51       1004.70        69.32 o
  -9   7   3       1528.50       1458.86       205.21 o
  -7   7   3       2819.00       2623.57        90.41 o
  -5   7   3        818.79       1001.00        88.41 o
  -3   7   3        786.41        914.35        59.52 o
  -1   7   3       3641.93       3815.21       271.60 o
   1   7   3        629.08        944.51       114.67 o
   3   7   3       2799.24       2884.74       261.54 o
   5   7   3        730.45       1041.39        88.52 o
   7   7   3       1210.99       1480.33       106.63 o
   9   7   3       2459.50       2501.34       110.52 o
  11   7   3        302.95        390.30        80.47 o
  13   7   3       1028.13        953.61       104.62 o
  15   7   3       1029.34       1203.08       116.69 o
  17   7   3        961.83       1066.27       112.66 o
  19   7   3        587.31        523.08        96.57 o
  21   7   3        420.59        261.54        72.43 o
 -18   8   3        422.41        245.44        72.43 o
 -16   8   3         87.83         25.75        26.78 o
 -14   8   3         68.37         48.28        30.91 o
 -12   8   3        184.34        156.92        39.53 o
 -10   8   3         12.43         74.44        31.30 o
  -8   8   3        307.29        383.83        53.83 o
  -6   8   3         42.44         18.64        36.21 o
  -4   8   3         48.59         48.28        28.45 o
  -2   8   3        532.94        524.94        61.82 o
   0   8   3         23.16         26.98        23.07 o
   2   8   3          3.21         22.66        36.21 o
   4   8   3        596.70        806.17        54.07 o
   6   8   3         44.15         55.00        23.00 o
   8   8   3        389.14        418.62        46.00 o
  10   8   3         42.18         78.85        25.34 o
  12   8   3        281.47        370.18        88.52 o
  14   8   3         45.27          0.00        40.24 o
  16   8   3        109.65        116.69        56.33 o
  -7   9   3         54.76         96.57        48.28 o
  -5   9   3         78.28         64.38        48.28 o
  -3   9   3        203.67        325.92        72.43 o
  -1   9   3       1317.69       1510.13        92.44 o
   1   9   3        138.24        331.31        45.40 o
   3   9   3        344.75        340.11        54.06 o
   5   9   3        100.23        134.75        32.36 o
  -9  -7   4        213.86        213.25        56.33 o
 -28  -6   4        965.00       1138.70       112.66 o
 -26  -6   4        485.28        489.50        62.40 o
 -24  -6   4        783.12        881.18       100.59 o
 -22  -6   4        307.79        386.27        76.45 o
 -20  -6   4        492.10        579.41        92.54 o
 -10  -6   4       1536.68       1661.78       112.66 o
  -8  -6   4       4531.61       4337.52       201.18 o
  -6  -6   4       1644.94       1617.52       112.66 o
  -4  -6   4       1279.14       1388.17       108.64 o
  -2  -6   4       6511.00       6043.55       253.49 o
   0  -6   4       3278.88       3343.67       181.07 o
 -31  -5   4        504.31        728.28       104.62 o
 -29  -5   4        260.13        273.61        68.40 o
 -27  -5   4        141.48        311.85        48.37 o
 -25  -5   4        131.43        140.74        35.48 o
 -23  -5   4       3058.07       2748.96       181.07 o
 -21  -5   4        329.82        330.74        45.26 o
 -19  -5   4        427.98        638.38        54.32 o
 -11  -5   4       5833.64       5476.21       217.28 o
  -9  -5   4        122.97        410.41        60.36 o
  -7  -5   4       3215.70       3438.09       115.20 o
  -5  -5   4       1552.04       1583.75        79.06 o
  -3  -5   4       2418.58       2768.28       140.83 o
  -1  -5   4       4795.05       4285.21       189.11 o
   1  -5   4        708.21        684.02        72.43 o
   3  -5   4       6627.93       6128.05       249.47 o
  27  -5   4        312.58        273.61        68.40 o
 -34  -4   4         13.43          8.05        44.26 o
 -32  -4   4        102.96         64.38        48.28 o
 -30  -4   4          7.59         44.26        36.21 o
 -28  -4   4        431.14        438.58        80.47 o
 -26  -4   4        134.00         92.54        29.77 o
 -24  -4   4         19.98         -6.04        17.07 o
 -22  -4   4         41.30         80.03        25.14 o
 -20  -4   4          6.35         16.09        15.46 o
 -18  -4   4         14.05        139.45        28.03 o
 -16  -4   4       2260.60       2188.88       136.80 o
 -14  -4   4       4667.88       3657.52       181.07 o
 -12  -4   4        100.78        193.14        44.26 o
  -8  -4   4        120.36        262.03        42.79 o
  -6  -4   4       3127.34       3305.97        93.75 o
  -4  -4   4        439.99        509.38        42.68 o
  -2  -4   4        756.12        666.60        33.91 o
   0  -4   4         11.03        151.47        19.60 o
   2  -4   4       2988.80       3014.82        78.04 o
   4  -4   4        145.07        110.96        17.77 o
   6  -4   4       2223.61       2057.45        73.68 o
  10  -4   4         47.81         68.40        32.19 o
  26  -4   4        242.31        160.95        52.31 o
  28  -4   4        487.31        587.46        92.54 o
  30  -4   4        449.29        370.18        80.47 o
 -35  -3   4         32.48         40.24        40.24 o
 -33  -3   4       1438.07       1637.63       132.78 o
 -31  -3   4       1503.56       1223.20       112.66 o
 -29  -3   4       1452.67       1042.13       100.59 o
 -27  -3   4        963.78        865.09        84.50 o
 -25  -3   4        611.56        894.68        78.46 o
 -23  -3   4       2554.58       2538.45        98.13 o
 -21  -3   4       1655.50       1395.48        68.28 o
 -19  -3   4       5791.01       5116.34       142.17 o
 -17  -3   4       1688.26       1831.00        54.97 o
 -15  -3   4        702.06       1109.65        40.00 o
 -13  -3   4       3360.40       3058.62       110.85 o
 -11  -3   4       5363.79       5079.62       122.16 o
  -9  -3   4        376.03       1183.80        39.22 o
  -7  -3   4      23556.72      23817.04       509.27 o
  -5  -3   4      12874.66      12858.59       249.16 o
  -3  -3   4       2825.41       2712.40        59.91 o
  -1  -3   4      26384.30      24586.66       328.59 o
   1  -3   4        174.19       1387.15        32.96 o
   3  -3   4      21321.52      20575.16       264.74 o
   5  -3   4      13086.64      13636.08       199.07 o
   7  -3   4       2807.58       3363.13        82.15 o
   9  -3   4      16542.59      16167.97       328.22 o
  11  -3   4       2203.22       2540.28       110.85 o
  13  -3   4       4192.03       3807.92       149.19 o
  25  -3   4       3392.49       3086.15       168.99 o
  27  -3   4        100.34        221.30        56.33 o
  29  -3   4       1091.72        808.76        92.54 o
  31  -3   4        589.41        836.92        96.57 o
 -36  -2   4        168.13        152.90        60.36 o
 -34  -2   4        440.18        454.67        84.50 o
 -32  -2   4        502.53        615.62        92.54 o
 -30  -2   4        233.72        346.04        68.40 o
 -28  -2   4        180.18        104.62        44.26 o
 -26  -2   4       2496.06       2563.08       144.85 o
 -24  -2   4       1121.37        978.35        56.90 o
 -22  -2   4        920.94        862.50        52.58 o
 -20  -2   4        865.72        865.37       158.93 o
 -18  -2   4       1699.02       1534.63        74.44 o
 -16  -2   4       7706.58       7570.27       114.39 o
 -14  -2   4       1139.09       1572.22        46.57 o
 -12  -2   4       3247.77       3282.88        73.27 o
 -10  -2   4       4881.33       4827.40        76.28 o
  -8  -2   4        918.74       1136.09        32.65 o
  -6  -2   4       8167.43       8079.77       127.51 o
  -4  -2   4        994.76       1109.07        27.29 o
  -2  -2   4       9344.31       8535.88       134.78 o
   0  -2   4       6090.51       6010.56        86.97 o
   2  -2   4       3699.10       3157.98        45.49 o
   4  -2   4      24835.20      23424.74       247.76 o
   6  -2   4        107.45        376.73        24.97 o
   8  -2   4       1029.95       1211.97        43.64 o
  10  -2   4       1545.97       1730.50        86.07 o
  12  -2   4         60.00        564.31        26.95 o
  14  -2   4        217.77        325.47        22.36 o
  16  -2   4        265.27        317.87        48.28 o
  18  -2   4        324.70        772.54        68.40 o
  20  -2   4        246.70        177.04        44.26 o
  22  -2   4        134.17        402.37        64.38 o
  24  -2   4        740.66        953.61        88.52 o
  26  -2   4        684.75        571.36        84.50 o
  28  -2   4          2.15        132.78        48.28 o
  30  -2   4        773.12        796.69        92.54 o
  32  -2   4        109.82         12.07        36.21 o
 -35  -1   4          6.50         80.47        48.28 o
 -33  -1   4        422.41        370.18        76.45 o
 -31  -1   4        113.67         68.40        40.24 o
 -29  -1   4       1061.09       1017.99        92.54 o
 -27  -1   4       1256.70       1294.56        64.62 o
 -25  -1   4        192.61        264.53        33.63 o
 -23  -1   4        385.37        412.10        30.94 o
 -21  -1   4       1194.11       1097.44        42.56 o
 -19  -1   4       2601.38       2424.93        59.28 o
 -17  -1   4       2211.61       2098.86        44.75 o
 -15  -1   4        302.15        456.34        25.44 o
 -13  -1   4        983.52       1085.78        28.92 o
 -11  -1   4       1282.70       1271.07        29.73 o
  -9  -1   4       2029.33       2421.28        44.42 o
  -7  -1   4      21204.49      21599.17       319.07 o
  -5  -1   4      37466.53      36622.88       401.76 o
  -3  -1   4       6800.01       7113.10        90.54 o
  -1  -1   4      61618.77      62021.59       942.02 o
   1  -1   4       1725.44       1966.94        31.71 o
   3  -1   4        441.65        527.08        11.82 o
   5  -1   4        422.97        487.94        16.31 o
   7  -1   4        146.39        426.73         9.32 o
   9  -1   4      28523.79      31596.36       273.60 o
  11  -1   4       2601.94       2937.85        44.62 o
  13  -1   4        388.74        443.13        25.22 o
  15  -1   4       2467.23       2591.68        72.24 o
  17  -1   4        356.77        532.59        44.26 o
  19  -1   4       1556.62       1481.02        57.95 o
  21  -1   4       1625.42       1457.55        60.34 o
  23  -1   4         14.51        100.15        39.73 o
  25  -1   4       1672.30       1617.52       112.66 o
  27  -1   4        226.42         96.57        40.24 o
  29  -1   4        545.87        450.65        76.45 o
  31  -1   4         51.44         48.28        40.24 o
  33  -1   4        113.97         48.28        40.24 o
 -28   0   4       2073.90       1815.03        89.32 o
 -26   0   4       2283.00       2524.68        89.98 o
 -24   0   4       3425.90       3426.93       108.77 o
 -22   0   4      14294.76      13697.29       219.23 o
 -20   0   4       6429.98       6639.22       107.61 o
 -18   0   4       3423.09       2970.57        59.97 o
 -16   0   4       8454.20       8526.31       138.96 o
 -14   0   4      11266.73      12504.32       172.41 o
 -12   0   4      16619.19      16119.10       197.58 o
 -10   0   4      21252.60      19902.80       247.83 o
  -8   0   4       7496.60       9993.93       129.51 o
  -6   0   4     399783.25     368029.19     10210.76 o
  -4   0   4       6558.25       8432.87       118.16 o
  -2   0   4      13600.75      12981.80       168.78 o
   0   0   4      30829.55      28150.00       343.34 o
   2   0   4       1971.33       2878.50        32.48 o
   4   0   4      69213.38      67935.70       493.54 o
   6   0   4      10947.49      11777.08        87.02 o
   8   0   4       1222.78       1889.56        20.33 o
  10   0   4       7366.08       7892.13        70.18 o
  12   0   4       1816.94       3463.16        53.72 o
  14   0   4       3527.51       3395.12        67.54 o
  16   0   4       3846.67       4063.66        68.11 o
  18   0   4      10729.93      10634.53       199.80 o
  20   0   4        577.64        641.08        79.97 o
  22   0   4         66.55        666.73        93.61 o
  24   0   4       3251.33       3099.37       105.54 o
  26   0   4        742.22        663.91        52.58 o
 -27   1   4       1259.28       1404.26       116.69 o
 -25   1   4        191.15        220.97        40.60 o
 -23   1   4        375.87        345.16        46.88 o
 -21   1   4       1195.63       1105.92       142.84 o
 -19   1   4       2605.75       2409.94        81.67 o
 -17   1   4       2223.13       2156.78        64.03 o
 -15   1   4        302.91        412.60        35.48 o
 -13   1   4        998.34       1134.81        28.95 o
 -11   1   4       1296.74       1387.49        39.19 o
  -9   1   4       2032.39       2520.91        81.75 o
  -7   1   4      21206.88      22579.37       239.93 o
  -5   1   4      37435.73      37131.99       414.01 o
  -3   1   4       6808.12       6822.68       242.79 o
  -1   1   4      61557.60      64616.15       640.71 o
   1   1   4       1738.36       2097.05        72.42 o
   3   1   4        461.39        515.16        18.83 o
   5   1   4        463.92        646.32        20.34 o
   7   1   4        154.17        497.05        12.74 o
   9   1   4      28509.61      31911.16       274.40 o
  11   1   4       2599.75       2941.34        48.63 o
  13   1   4        418.24        265.56        40.24 o
  15   1   4       2447.33       2696.94        62.04 o
  17   1   4        354.64        588.58        30.46 o
  19   1   4       1583.17       1630.72        53.01 o
  21   1   4       1614.37       1435.54        59.69 o
  23   1   4         12.02         54.44        32.19 o
 -26   2   4       2486.99       2786.31       130.45 o
 -24   2   4       1108.45       1042.14        72.18 o
 -22   2   4        952.13        884.05        65.25 o
 -20   2   4        861.38        954.93        63.59 o
 -18   2   4       1699.19       1429.37        75.04 o
 -16   2   4       7670.72       7761.18       207.37 o
 -14   2   4       1135.41       1632.39        45.19 o
 -12   2   4       3274.88       3170.45        70.51 o
 -10   2   4       4864.24       4745.10        76.24 o
  -8   2   4        918.97       1300.76        28.46 o
  -6   2   4       8207.71       8147.91       115.77 o
  -4   2   4       1004.19       1042.72        24.61 o
  -2   2   4       9405.56       8476.41       136.42 o
   0   2   4       6097.04       6064.20       116.22 o
   2   2   4       3710.36       3276.29        59.51 o
   4   2   4      24825.80      23618.12       405.21 o
   6   2   4         95.28        475.09        20.78 o
   8   2   4        975.77       1237.48        30.08 o
  10   2   4       1533.64       1651.50        38.71 o
  12   2   4         60.65        636.17        31.72 o
  14   2   4        195.69        213.90        25.87 o
  16   2   4        267.28        365.30        31.07 o
  18   2   4        310.04        539.55        37.26 o
  20   2   4        233.65        166.17        26.32 o
  22   2   4        132.71        359.19        39.62 o
 -23   3   4       2554.89       2356.15       115.72 o
 -21   3   4       1600.79       1271.73        79.06 o
 -19   3   4       5790.27       5375.69       173.58 o
 -17   3   4       1718.26       1891.01        94.86 o
 -15   3   4        663.69        957.94        44.18 o
 -13   3   4       3375.50       3110.98        71.83 o
 -11   3   4       5311.82       5058.80        85.83 o
  -9   3   4        371.74       1191.81        38.37 o
  -7   3   4      23671.18      23883.83       339.77 o
  -5   3   4      12864.06      12988.16       310.76 o
  -1   3   4      26461.69      25139.89       776.57 o
   1   3   4        188.61       1456.57        92.54 o
   3   3   4      21391.78      20395.49       371.31 o
   5   3   4      13105.73      13579.16       216.89 o
   7   3   4       2824.14       3301.05        76.82 o
   9   3   4      16517.96      16216.92       291.40 o
  11   3   4       2219.58       2701.32        96.57 o
  13   3   4       4190.99       3976.82       118.05 o
  15   3   4       5343.55       5099.18       108.13 o
  17   3   4        144.18        748.10        38.66 o
  19   3   4        695.52        740.41        48.07 o
  21   3   4       3284.06       3048.07       104.03 o
 -22   4   4         43.90        132.78        52.31 o
 -20   4   4          7.21         42.00        22.23 o
 -18   4   4         15.45        147.53        23.93 o
 -16   4   4       2266.04       2167.71        74.89 o
 -14   4   4       4672.20       3584.97        97.44 o
 -12   4   4        111.43        260.51        28.69 o
 -10   4   4        158.29        217.46        27.46 o
  -8   4   4        121.51        209.23        36.21 o
  -6   4   4       3106.78       3102.25       128.76 o
  -4   4   4        441.31        441.38        72.74 o
  -2   4   4        762.15        658.63        49.97 o
   0   4   4         10.07        110.19        26.15 o
   2   4   4       2989.48       2818.03        90.91 o
   4   4   4        159.79        181.07        36.21 o
   6   4   4       2221.42       2248.98        81.05 o
   8   4   4       9436.18       8993.83       210.48 o
  10   4   4         52.04        133.56        32.19 o
  12   4   4       1023.70        957.01       164.97 o
  14   4   4       2608.65       2241.52       114.67 o
  16   4   4        562.15        496.87        42.28 o
  18   4   4         82.81         55.62        17.42 o
  20   4   4        155.28        263.57        42.68 o
 -19   5   4        433.29        643.79        92.54 o
 -17   5   4       1650.80       1687.86        69.16 o
 -15   5   4        102.78        187.82        32.63 o
 -13   5   4       3480.69       3330.61       113.38 o
 -11   5   4       5840.26       5464.14       205.21 o
  -9   5   4        121.43        493.00        39.83 o
  -7   5   4       3239.94       3386.99        88.97 o
  -5   5   4       1575.13       1632.47        50.24 o
  -3   5   4       2432.09       2650.26        75.86 o
  -1   5   4       4825.72       4375.75       102.06 o
   1   5   4        718.43        764.09        58.34 o
   3   5   4       6669.10       6421.78       245.44 o
   5   5   4      16594.94      16700.00       348.31 o
   7   5   4        188.21        478.34        44.03 o
   9   5   4         98.05         49.50        15.93 o
  11   5   4       1004.54       1056.13        63.97 o
  13   5   4       2205.90       2051.11       116.69 o
  15   5   4       3835.27       3475.11       128.03 o
  17   5   4       1173.39       1151.45        82.49 o
  19   5   4       1959.80       2015.86       140.83 o
  21   5   4        129.42        201.18        56.33 o
  23   5   4        165.14        173.02        56.33 o
 -18   6   4       2489.74       2472.71       106.44 o
 -16   6   4        663.93        598.67        60.36 o
 -14   6   4        401.46        641.71        52.12 o
 -12   6   4       1321.95       1287.91        70.96 o
 -10   6   4       1538.68       1612.86        79.51 o
  -8   6   4       4559.74       4300.93       180.28 o
  -6   6   4       1612.08       1524.01        61.92 o
  -4   6   4       1281.29       1544.42        61.15 o
  -2   6   4       6579.29       5842.05       207.22 o
   0   6   4       3307.33       3301.81       134.79 o
   2   6   4       1011.70       1102.00        63.59 o
   4   6   4       7715.96       7575.69       199.84 o
   6   6   4        876.41        784.62        84.50 o
   8   6   4       2503.22       2512.42        81.95 o
  10   6   4       3195.66       2992.36       117.84 o
  12   6   4        302.48        261.71        43.48 o
  14   6   4       1208.70       1203.90        75.36 o
  16   6   4       1295.63       1436.45       120.71 o
  18   6   4       1385.53       1464.62       124.73 o
  20   6   4       1397.51       1191.01       116.69 o
  22   6   4        242.82        213.25        64.38 o
  24   6   4        274.20        438.58        88.52 o
 -23   7   4          6.85         16.09        40.24 o
 -21   7   4         69.49         64.38        48.28 o
 -19   7   4        252.14        273.61        72.43 o
 -17   7   4         48.51         86.80        28.97 o
 -15   7   4         46.65         22.13        22.76 o
 -13   7   4        214.38        124.40        38.22 o
 -11   7   4        611.17        443.78        54.32 o
  -9   7   4        213.14        288.38        44.03 o
  -7   7   4         23.38         66.60        21.60 o
  -5   7   4         34.32         51.96        19.83 o
  -3   7   4        168.81        136.94        26.26 o
  -1   7   4         42.27        140.36        31.89 o
   1   7   4        185.54        206.55        44.26 o
   3   7   4        262.56        292.39        44.03 o
   5   7   4        196.21        200.79        37.70 o
   7   7   4         44.58         81.57        22.62 o
   9   7   4         29.14         60.72        22.62 o
  11   7   4         14.07         12.07        36.21 o
  13   7   4          6.59         44.26        40.24 o
  15   7   4        806.85        853.02       100.59 o
  17   7   4         39.24         88.52        52.31 o
  19   7   4         62.99         -4.02        36.21 o
  21   7   4         10.96          4.02        40.24 o
 -18   8   4        539.87        563.56        80.47 o
 -16   8   4        562.38        486.86        62.84 o
 -14   8   4         68.66        110.57        35.48 o
 -12   8   4        593.19        690.53        88.52 o
 -10   8   4          2.38        103.94        32.74 o
  -8   8   4       1062.01       1096.57        76.82 o
  -6   8   4        906.87       1288.68        82.36 o
  -4   8   4         13.42        113.01        31.89 o
  -2   8   4        851.99        951.17        59.41 o
   0   8   4        993.73       1152.47        65.71 o
   2   8   4         83.74        213.25        44.03 o
   4   8   4       2063.92       2478.52       110.95 o
   6   8   4        170.27         94.14        26.93 o
   8   8   4        256.03        169.72        31.69 o
  10   8   4       1985.26       2265.33       168.99 o
  12   8   4        182.00         92.54        56.33 o
  14   8   4       1093.75       1058.23       120.71 o
  -7   9   4         49.73         96.57        48.28 o
  -5   9   4        528.13        812.78       100.59 o
  -3   9   4        190.97        317.87        72.43 o
  -1   9   4       1159.75       1500.83       132.78 o
   1   9   4         23.38         33.58        23.68 o
   3   9   4        453.82        434.48        50.08 o
  -9  -7   5       1290.20       1436.45       116.69 o
  -7  -7   5       1201.11       1195.03       112.66 o
  -5  -7   5       1497.82       1456.57       124.73 o
  -3  -7   5        387.92        410.41        80.47 o
  -1  -7   5       2498.83       2953.37       185.09 o
 -26  -6   5        357.86        498.94        92.54 o
 -24  -6   5        149.12        144.85        56.33 o
 -22  -6   5        723.53        832.90        96.57 o
 -20  -6   5         84.78         80.47        40.24 o
 -10  -6   5       1850.61       1935.39       124.73 o
  -8  -6   5        371.31        394.32        68.40 o
  -6  -6   5       1875.29       1812.96        88.06 o
  -4  -6   5        138.71        251.21        41.18 o
  -2  -6   5       1035.97       1090.41        96.57 o
   0  -6   5        125.84        124.73        44.26 o
 -31  -5   5       1125.89        885.21       100.59 o
 -29  -5   5         56.28        121.51        35.48 o
 -27  -5   5        716.39       1033.10        72.51 o
 -25  -5   5        279.40        249.26        43.48 o
 -23  -5   5        169.08        144.42        36.21 o
 -21  -5   5       1141.70       1050.50        66.82 o
 -19  -5   5       1748.85       1585.33       116.69 o
 -11  -5   5        621.66        635.74        64.38 o
  -9  -5   5       2156.42       1673.85       108.64 o
  -7  -5   5       1523.11       1485.53        84.50 o
  -5  -5   5       1458.86       1633.77        76.82 o
  -3  -5   5        850.53        881.18        76.45 o
  -1  -5   5       2812.51       2804.50       148.88 o
   1  -5   5        517.65        506.98        60.36 o
   3  -5   5         78.80        205.21        48.28 o
   5  -5   5         52.24         96.57        36.21 o
  27  -5   5        135.99        132.78        56.33 o
 -34  -4   5         25.88         80.47        48.28 o
 -32  -4   5       1066.61       1488.76       128.76 o
 -30  -4   5       1764.86       1979.65       140.83 o
 -28  -4   5       1543.96       1741.91       158.93 o
 -26  -4   5       1448.43       1477.00        81.05 o
 -24  -4   5         81.07        390.62        46.88 o
 -22  -4   5       2864.15       3039.62       112.14 o
 -20  -4   5        857.85        921.57        57.86 o
 -18  -4   5        113.66        583.74        45.26 o
 -16  -4   5      15027.98      14026.87       250.89 o
 -14  -4   5       2944.73       2907.30        98.59 o
 -12  -4   5       2542.90       2548.03        95.61 o
 -10  -4   5       3183.93       2979.27       116.69 o
  -8  -4   5        722.39        798.88        40.87 o
  -6  -4   5       7669.53       7242.65       139.84 o
  -4  -4   5      13915.83      13419.82       228.47 o
  -2  -4   5       2376.78       2825.62        76.48 o
   0  -4   5       7558.97       6347.83       132.48 o
   2  -4   5         77.66        520.08        30.94 o
   4  -4   5       6341.34       5712.22       140.01 o
   6  -4   5       3032.98       2685.69       106.33 o
  26  -4   5       1075.34       1005.92       104.62 o
  28  -4   5        302.43        289.70        72.43 o
  30  -4   5       2077.17       1834.79       144.85 o
 -35  -3   5        125.33        120.71        56.33 o
 -33  -3   5         67.83          4.02        36.21 o
 -31  -3   5         20.72         76.45        44.26 o
 -29  -3   5        112.49        136.80        48.28 o
 -27  -3   5        151.22         73.70        26.92 o
 -25  -3   5        121.38        245.71        39.83 o
 -23  -3   5         19.83         27.86        18.33 o
 -21  -3   5         55.03        361.55        41.18 o
 -19  -3   5       3438.58       3040.44       102.31 o
 -17  -3   5        114.28        149.01        19.07 o
 -15  -3   5       4388.84       4394.42        91.64 o
 -13  -3   5         10.98         79.27        16.56 o
 -11  -3   5       1101.07       1060.37        47.20 o
  -9  -3   5        911.08        907.47        43.32 o
  -7  -3   5        443.91        418.06        24.02 o
  -5  -3   5        636.12       1032.91        43.06 o
  -3  -3   5        132.49        255.09        16.53 o
  -1  -3   5       9393.83       9326.75       128.29 o
   1  -3   5       5935.78       5910.64        91.86 o
   3  -3   5       1482.07       1358.20        39.35 o
   5  -3   5       2126.11       2155.79        50.14 o
   7  -3   5        498.67        272.73        44.14 o
   9  -3   5       2774.02       2863.07        79.25 o
  11  -3   5        702.27        794.32        33.95 o
  13  -3   5        134.98        190.62        46.27 o
  15  -3   5        549.30        869.11        72.43 o
  25  -3   5        526.67        619.65        76.45 o
  27  -3   5        115.45         76.45        44.26 o
  29  -3   5        852.57        527.10        88.52 o
  31  -3   5        568.95        446.63        84.50 o
 -36  -2   5       1915.95       1661.78       140.83 o
 -34  -2   5         73.72         92.54        44.26 o
 -32  -2   5       1528.27       1452.54       120.71 o
 -30  -2   5       1044.49        804.73        88.52 o
 -28  -2   5        841.44        945.56        92.54 o
 -26  -2   5       6002.90       5748.12       165.02 o
 -24  -2   5          2.48        284.88        46.27 o
 -22  -2   5       1152.19       1341.34        65.44 o
 -20  -2   5       4324.20       4651.50       130.78 o
 -18  -2   5       3080.03       3419.93        72.44 o
 -16  -2   5       4438.76       4275.49        81.12 o
 -14  -2   5       2374.56       2902.20        63.82 o
 -12  -2   5        574.75        758.32        24.83 o
 -10  -2   5      20089.68      19950.16       254.04 o
  -8  -2   5       2000.87       2243.97        44.44 o
  -6  -2   5      15862.02      16373.75       235.84 o
  -4  -2   5       9403.42       9873.37       164.89 o
  -2  -2   5       6932.13       6577.37        92.36 o
   0  -2   5      38091.60      36340.45       405.85 o
   2  -2   5       1528.18       1312.79        22.98 o
   4  -2   5         31.49        263.77        10.69 o
   6  -2   5       1695.16       1760.23        33.85 o
   8  -2   5        597.95       1098.71        29.86 o
  10  -2   5      11409.51      10524.45       145.21 o
  12  -2   5        615.25        795.48        38.06 o
  14  -2   5       1247.71       1474.76       145.56 o
  16  -2   5       2564.15       2667.69       132.78 o
  18  -2   5        579.91        595.50        64.38 o
  20  -2   5       4282.11       3737.99       173.02 o
  22  -2   5        259.39        455.33        50.98 o
  24  -2   5        564.54        583.43        72.43 o
  26  -2   5       2259.47       2402.13       144.85 o
  28  -2   5        133.41        156.92        52.31 o
  30  -2   5       1080.83        897.28        96.57 o
  32  -2   5        288.34        213.25        60.36 o
 -33  -1   5       1054.12        997.87       100.59 o
 -31  -1   5        762.69        776.57        88.52 o
 -29  -1   5       1983.75       2309.59       140.83 o
 -27  -1   5       2065.91       1931.07        83.53 o
 -25  -1   5        138.89        162.14        55.75 o
 -23  -1   5       2504.38       2773.28        75.60 o
 -21  -1   5       6859.35       6176.71       121.92 o
 -19  -1   5        637.86        819.31        79.11 o
 -17  -1   5       5458.35       4437.92        72.75 o
 -15  -1   5      11695.28      12745.05       193.72 o
 -13  -1   5        450.82       1565.94        60.03 o
 -11  -1   5      10247.19       8673.37       124.95 o
  -9  -1   5       1201.77       2674.30        67.89 o
  -7  -1   5       5196.12       5208.92       100.47 o
  -5  -1   5     237607.08     225449.77      4281.17 o
  -3  -1   5       8448.90      10419.68       129.24 o
  -1  -1   5      18667.01      17486.90       226.15 o
   1  -1   5      15554.92      14652.94       152.41 o
   3  -1   5      17269.23      17633.24       141.21 o
   5  -1   5      75277.57      73356.73       583.76 o
   7  -1   5        818.35       1498.31        32.24 o
   9  -1   5       4247.58       4296.36        47.61 o
  11  -1   5       6786.16       7214.75       106.76 o
  13  -1   5        195.36       1054.02        32.73 o
  15  -1   5      14415.24      13328.13       235.41 o
  17  -1   5        241.69        560.69        82.49 o
  19  -1   5        303.31        872.36        88.97 o
  21  -1   5       5216.57       4926.70       142.17 o
  23  -1   5        452.42        804.92        54.06 o
  25  -1   5       1987.42       2118.53        93.76 o
  27  -1   5        609.00        744.38        80.47 o
  29  -1   5        235.99        354.08        68.40 o
  31  -1   5       2312.38       2478.58       160.95 o
 -28   0   5         21.47          4.02        24.14 o
 -26   0   5         22.69         68.89        23.60 o
 -24   0   5        143.95         47.02        15.93 o
 -22   0   5         11.53         45.63        11.65 o
 -20   0   5        411.25        132.94        15.67 o
 -18   0   5         58.51         16.62         7.78 o
 -16   0   5         11.00        166.10        15.84 o
 -14   0   5        459.43        132.06        13.27 o
 -12   0   5        157.35        154.77        13.27 o
 -10   0   5        104.43        264.46        17.81 o
  -8   0   5         52.40          6.13         5.84 o
  -6   0   5         34.02        179.52         7.90 o
  -4   0   5        274.68        105.84         8.19 o
  -2   0   5         43.10         56.61         5.31 o
   0   0   5        111.23        172.09         9.28 o
   2   0   5         32.17          4.87         2.27 o
   4   0   5        203.19        170.31         4.79 o
   6   0   5        157.77        143.47         5.30 o
   8   0   5         67.70         42.42         4.45 o
  10   0   5        250.08        293.34         9.85 o
  12   0   5         48.11         33.56         7.66 o
  14   0   5        101.09        106.62        12.68 o
  16   0   5         13.40        119.29        18.75 o
  18   0   5          3.87         10.33        11.15 o
  20   0   5        221.79        198.21        26.86 o
  22   0   5          0.53         51.47        18.29 o
  24   0   5          0.12         33.64        17.45 o
  26   0   5         77.73         56.33        36.21 o
  28   0   5         29.47        -12.07        28.17 o
 -27   1   5       2079.05       1969.23       199.17 o
 -25   1   5        113.76        127.33        32.63 o
 -23   1   5       2488.75       2884.23       120.76 o
 -21   1   5       6883.81       6440.79       145.46 o
 -19   1   5        610.94        782.28        52.94 o
 -17   1   5       5446.25       4494.09       119.36 o
 -15   1   5      11657.50      12522.17       190.69 o
 -13   1   5        433.87       1583.02        50.87 o
 -11   1   5      10303.56       8690.70       112.52 o
  -9   1   5       1165.19       2382.34        52.08 o
  -7   1   5       5179.34       5563.53        82.10 o
  -5   1   5     237726.62     227229.31      2841.43 o
  -3   1   5       8452.14      10086.90       116.70 o
  -1   1   5      18701.22      17608.33       183.02 o
   1   1   5      15580.62      14692.30       135.47 o
   3   1   5      17287.75      17469.64       175.51 o
   5   1   5      75268.45      74321.79       601.12 o
   7   1   5        823.59       1443.65        24.06 o
   9   1   5       4241.83       4255.67        61.48 o
  11   1   5       6802.39       7217.53        90.37 o
  13   1   5        202.56       1100.70        36.14 o
  15   1   5      14385.34      13764.51       180.48 o
  17   1   5        261.98        618.82        37.17 o
  19   1   5        294.29        831.85        43.81 o
  21   1   5       5207.09       5009.56       243.76 o
  23   1   5        450.28        770.92        61.82 o
  25   1   5       1969.65       2088.28       128.76 o
 -26   2   5       6013.96       5783.99       200.92 o
 -24   2   5          3.36        267.20        43.48 o
 -22   2   5       1161.32       1301.90        77.89 o
 -20   2   5       4287.08       4741.54       119.57 o
 -18   2   5       3070.25       3415.26        92.45 o
 -16   2   5       4463.86       4363.62       130.39 o
 -14   2   5       2355.62       2786.28        66.30 o
 -12   2   5        578.13        881.60        74.22 o
 -10   2   5      20059.50      20468.87       219.48 o
  -8   2   5       1998.52       2329.92        89.07 o
  -6   2   5      15921.98      16457.81       215.58 o
  -4   2   5       9369.30      10018.39       141.09 o
  -2   2   5       6896.97       6539.95        89.62 o
   0   2   5      38106.47      35796.56       702.08 o
   2   2   5       1543.84       1317.36        34.26 o
   4   2   5         42.99        168.99        36.21 o
   6   2   5       1716.66       1669.30        47.98 o
   8   2   5        609.12       1131.78        30.49 o
  10   2   5      11415.72      10642.21       210.13 o
  12   2   5        607.65        855.43        32.11 o
  14   2   5       1228.26       1521.97        70.11 o
  16   2   5       2581.89       2917.67        88.19 o
  18   2   5        582.79        590.26        39.62 o
  20   2   5       4236.64       3735.76       110.24 o
  22   2   5        273.28        607.90        68.40 o
 -23   3   5         19.13         79.41        26.92 o
 -21   3   5         50.36        292.32        58.34 o
 -19   3   5       3421.57       3005.58       154.91 o
 -17   3   5        112.29        123.38        20.65 o
 -15   3   5       4404.81       4415.41        92.47 o
 -13   3   5         10.18         80.54        11.06 o
 -11   3   5       1103.92       1035.86        31.19 o
  -9   3   5        924.23        922.11        45.00 o
  -7   3   5        452.78        434.18        17.80 o
  -5   3   5        618.59        979.59        29.42 o
  -3   3   5        131.84        251.80        18.55 o
  -1   3   5       9411.77       9589.48       168.45 o
   1   3   5       5955.42       6083.89       119.43 o
   3   3   5       1485.78       1352.01        36.47 o
   5   3   5       2134.95       2210.26        54.21 o
   7   3   5        491.24        252.65        22.81 o
   9   3   5       2786.88       2818.75        80.16 o
  11   3   5        703.59        740.03        40.51 o
  13   3   5        133.52        168.22        38.22 o
  15   3   5        554.40        861.53        39.84 o
  17   3   5        168.36        145.54        21.23 o
  19   3   5        223.37        289.27        36.14 o
  21   3   5        115.14        118.70        31.30 o
  23   3   5        244.87        164.97        52.31 o
 -22   4   5       2895.65       2840.71       197.16 o
 -20   4   5        831.05        971.68        69.32 o
 -18   4   5        102.68        658.59        40.65 o
 -16   4   5      15059.04      13904.26       261.85 o
 -14   4   5       2943.12       2848.35       112.01 o
 -12   4   5       2545.05       2529.58        65.27 o
 -10   4   5       3159.35       3045.88        70.71 o
  -8   4   5        716.63        844.97        64.38 o
  -6   4   5       7648.11       7449.53       255.50 o
  -4   4   5      13981.05      13398.31       239.72 o
  -2   4   5       2369.03       2810.31        63.80 o
   0   4   5       7538.18       6522.41       128.93 o
   2   4   5         86.29        535.91        24.67 o
   4   4   5       6352.49       5790.14       146.03 o
   6   4   5       3005.67       3030.54        98.13 o
   8   4   5       1152.26       1309.67       106.63 o
  10   4   5       2226.22       2076.44        83.90 o
  12   4   5       1179.93       1411.89        69.66 o
  14   4   5       6388.91       6139.99       172.11 o
  16   4   5        774.46        838.53        49.53 o
  18   4   5        254.14        430.02        41.69 o
  20   4   5       2387.25       2542.30       108.00 o
  22   4   5       1338.28       1452.54       120.71 o
 -19   5   5       1747.35       1661.78       108.64 o
 -17   5   5       2673.70       2655.40       104.24 o
 -15   5   5        935.55        954.78        57.86 o
 -13   5   5        727.64        617.70        46.37 o
 -11   5   5        617.90        689.46       108.64 o
  -9   5   5       2169.00       1699.62       148.88 o
  -7   5   5       1513.46       1450.39        63.98 o
  -5   5   5       1430.67       1485.82        55.66 o
  -3   5   5        851.74        689.07        37.02 o
  -1   5   5       2792.05       3150.88       103.59 o
   1   5   5        534.62        419.95        37.70 o
   3   5   5         77.79        327.43        36.63 o
   5   5   5         50.70        186.15        31.05 o
   7   5   5        417.78        429.08        46.37 o
   9   5   5         12.65         92.49        42.25 o
  11   5   5         99.34        362.13        60.36 o
  13   5   5          6.48        213.67        38.33 o
  15   5   5       1441.24        961.81        65.44 o
  17   5   5        595.69        674.46        66.39 o
  19   5   5       1364.06       1205.66        76.82 o
  21   5   5        219.26        217.28        60.36 o
 -18   6   5        160.03         76.45        36.21 o
 -16   6   5       1379.39       1541.07       108.64 o
 -14   6   5        115.63        158.13        35.37 o
 -12   6   5         10.12         69.07        20.02 o
 -10   6   5       1855.62       1945.84        71.94 o
  -8   6   5        370.44        484.73        38.67 o
  -6   6   5       1885.65       1659.47        64.96 o
  -4   6   5        143.67        225.91        25.49 o
  -2   6   5       1033.17       1055.40        62.40 o
   0   6   5        110.22         73.14        24.06 o
   2   6   5         44.96         93.18        26.92 o
   4   6   5       1559.83       1079.04       124.73 o
   6   6   5       2681.54       2845.14       108.85 o
   8   6   5        320.73        299.76        35.28 o
  10   6   5        216.23        172.14        38.22 o
  12   6   5        269.24        235.11        42.68 o
  14   6   5         75.99         94.56        31.30 o
  16   6   5        719.52        907.45        68.28 o
  18   6   5          1.64         12.07        36.21 o
  20   6   5        595.44        760.47        96.57 o
  22   6   5         16.52         56.33        44.26 o
  24   6   5         87.49        164.97        60.36 o
 -23   7   5        379.24        164.97        60.36 o
 -21   7   5        998.05        804.73       104.62 o
 -19   7   5        127.19        230.39        58.34 o
 -17   7   5       1033.69        651.08        70.41 o
 -15   7   5       2903.10       3275.58       129.24 o
 -13   7   5        392.12        532.24        59.55 o
 -11   7   5       2750.40       2140.01       122.72 o
  -9   7   5       1320.46       1289.88        77.89 o
  -7   7   5       1208.26       1243.85        61.92 o
  -5   7   5       1461.44       1524.06        82.36 o
  -3   7   5        390.99        429.76        42.30 o
  -1   7   5       2522.00       2528.72        91.24 o
   1   7   5       1104.24       1223.43        75.04 o
   3   7   5         47.74        202.79        38.33 o
   5   7   5       1201.48       1271.76       124.73 o
   7   7   5        267.70        391.36        41.00 o
   9   7   5        771.36        599.53        96.57 o
  11   7   5       1875.60       2023.91       152.90 o
  13   7   5         69.99        120.71        52.31 o
  15   7   5       1078.45        885.21       104.62 o
  17   7   5        586.41        587.46       100.59 o
  19   7   5        355.41        402.37        88.52 o
 -18   8   5         49.85         40.60        40.24 o
 -16   8   5        193.80        198.38        42.40 o
 -14   8   5         28.88         51.73        30.18 o
 -12   8   5        300.61        214.60        45.52 o
 -10   8   5        448.86        379.11        60.36 o
  -8   8   5         12.37        -16.09        28.17 o
  -6   8   5        711.16        594.59        66.82 o
  -4   8   5        478.28        442.34        58.27 o
  -2   8   5        307.79        312.54        49.73 o
   0   8   5       1463.67       1415.04        83.15 o
   2   8   5        363.71        215.08        46.99 o
   4   8   5        533.69        509.62        63.59 o
   6   8   5        104.94         89.41        26.61 o
   8   8   5         90.59         68.40        24.29 o
  10   8   5        724.04        877.16       108.64 o
  12   8   5          2.15         20.12        40.24 o
  14   8   5         47.69         76.45        52.31 o
  -5   9   5        234.56        297.75        72.43 o
  -3   9   5         97.61         28.17        36.21 o
  -1   9   5        132.53        100.59        48.28 o
   1   9   5        113.04        231.76        39.45 o
 -19  -7   6          9.50          0.00        32.19 o
 -11  -7   6          7.78         36.21        36.21 o
  -9  -7   6        322.19        346.04        72.43 o
  -7  -7   6         31.67         20.12        32.19 o
  -5  -7   6         82.55        104.62        48.28 o
  -3  -7   6         54.63         59.78        29.77 o
  -1  -7   6        147.16         80.47        44.26 o
   1  -7   6         67.70         28.17        36.21 o
 -24  -6   6        180.15        265.56        68.40 o
 -22  -6   6        113.72         96.57        44.26 o
 -20  -6   6       2773.47       2192.90       152.90 o
 -18  -6   6        941.00       1114.56       108.64 o
 -12  -6   6         15.15        333.96        64.38 o
 -10  -6   6       6173.02       5275.03       233.37 o
  -8  -6   6        679.95        832.90        84.50 o
  -6  -6   6       2820.99       3063.11       152.90 o
  -4  -6   6       1948.94       1851.31        92.17 o
  -2  -6   6        386.97        563.48        55.43 o
   0  -6   6       6713.86       7313.28       213.16 o
   2  -6   6        907.67        812.78        88.52 o
 -31  -5   6        594.10        696.09       108.64 o
 -29  -5   6         32.18        105.90        35.48 o
 -27  -5   6         48.54         55.95        29.77 o
 -25  -5   6       1552.75       1361.27        81.05 o
 -23  -5   6        235.69        379.50        49.24 o
 -21  -5   6       1303.38       1416.33       116.69 o
 -19  -5   6        784.99        744.38        80.47 o
 -17  -5   6        650.30        724.26        80.47 o
 -13  -5   6       1067.44       1396.21       100.59 o
 -11  -5   6        371.42        454.67        60.36 o
  -9  -5   6       1692.03       1319.76        96.57 o
  -7  -5   6       1201.61       1466.64        73.81 o
  -5  -5   6       7367.26       6157.04       174.82 o
  -3  -5   6       2541.56       2401.71       120.71 o
  -1  -5   6       3211.03       3481.23       173.02 o
   1  -5   6        472.59        350.06        60.36 o
   3  -5   6       5925.12       6128.05       253.49 o
   5  -5   6       7479.38       7238.58       289.70 o
  27  -5   6        177.49        321.89        76.45 o
 -34  -4   6         14.85         36.21        44.26 o
 -32  -4   6         89.56         84.50        48.28 o
 -30  -4   6        483.71        571.21        66.82 o
 -28  -4   6         96.92         25.80        24.06 o
 -26  -4   6        272.64        205.21        90.53 o
 -24  -4   6         23.05          6.04        19.92 o
 -22  -4   6        151.98         68.17        24.06 o
 -20  -4   6        813.27        502.76        45.52 o
 -18  -4   6         11.57         47.71        19.31 o
 -16  -4   6       4590.39       4438.97       127.65 o
 -14  -4   6       2071.21       1955.64       138.82 o
 -12  -4   6        319.21        249.53        44.26 o
 -10  -4   6       2524.97       2635.35        80.82 o
  -8  -4   6         42.36        124.16        17.52 o
  -6  -4   6       4951.64       5049.07       108.10 o
  -4  -4   6       1104.93       1053.64        42.66 o
  -2  -4   6       1246.21       1163.52        45.26 o
   0  -4   6       1027.06       1039.71        38.84 o
   2  -4   6        945.56       1011.14        49.31 o
   4  -4   6       2144.22       2420.43        97.64 o
   6  -4   6        278.40        137.71        28.03 o
   8  -4   6        830.78        877.16        76.45 o
  26  -4   6          3.32         16.09        36.21 o
  28  -4   6        774.21        897.28       104.62 o
 -35  -3   6       1641.50       1681.89       140.83 o
 -33  -3   6         17.43         68.40        44.26 o
 -31  -3   6       2201.67       2406.15       156.92 o
 -29  -3   6        434.04        550.39       104.62 o
 -27  -3   6        354.10        514.83        55.43 o
 -25  -3   6       4875.11       4296.55       140.64 o
 -23  -3   6        104.54        364.15        42.68 o
 -21  -3   6       3671.16       3814.14       120.69 o
 -19  -3   6       3535.95       3423.92        93.00 o
 -17  -3   6        441.91        857.76        38.17 o
 -15  -3   6      17246.71      15476.92       238.71 o
 -13  -3   6       2505.41       3157.11        89.07 o
 -11  -3   6      13936.31      14255.57       232.59 o
  -9  -3   6       7377.15       6964.74       132.11 o
  -7  -3   6       3152.29       3772.96        79.96 o
  -5  -3   6       9712.07       8659.86       158.41 o
  -3  -3   6       5111.33       5587.25       100.65 o
  -1  -3   6       7232.35       7036.49       123.66 o
   1  -3   6      17729.48      16302.98       249.20 o
   3  -3   6       1383.67       2432.21        55.03 o
   5  -3   6       7359.71       6567.57       122.94 o
   7  -3   6       5702.79       5740.87       113.63 o
   9  -3   6        375.14        943.72        49.81 o
  11  -3   6       9024.07       7593.67       151.58 o
  13  -3   6       2547.80       2870.23       107.89 o
  15  -3   6       3789.95       3435.34       114.57 o
  17  -3   6       2038.04       2044.02       120.71 o
  25  -3   6        402.18        394.32        72.43 o
  27  -3   6        836.64        973.73       100.59 o
  29  -3   6        482.30        498.94        84.50 o
  31  -3   6       1380.59       1585.33       132.78 o
 -34  -2   6        739.55        768.52        92.54 o
 -32  -2   6        198.78        197.16        56.33 o
 -30  -2   6       1852.50       1661.78       124.73 o
 -28  -2   6        353.09        516.70        55.43 o
 -26  -2   6       1059.15       1049.68        63.97 o
 -24  -2   6        714.74        914.27        78.46 o
 -22  -2   6        225.83        151.16        26.92 o
 -20  -2   6       5038.34       4711.98       132.09 o
 -18  -2   6       1159.84       1271.04        40.97 o
 -16  -2   6       1283.33       1066.83        46.33 o
 -14  -2   6       3754.70       3751.45        86.45 o
 -12  -2   6       2288.81       2153.01        53.15 o
  -8  -2   6       7199.55       8306.06       110.07 o
  -6  -2   6       1100.96        909.66        25.59 o
  -4  -2   6       1128.22       1070.75        28.35 o
  -2  -2   6        285.89        777.38        19.55 o
   0  -2   6       8193.65       7552.93        99.24 o
   2  -2   6       1382.47       1545.26        34.13 o
   4  -2   6       2274.58       3571.23       126.07 o
   6  -2   6       4211.21       3990.64        55.31 o
   8  -2   6       1350.22       1817.62        35.01 o
  10  -2   6       5883.08       6058.62        91.94 o
  12  -2   6        732.05        759.32        50.00 o
  14  -2   6        216.19        774.88        53.17 o
  16  -2   6       2304.19       2148.64       116.69 o
  18  -2   6         36.54        193.14        44.26 o
  20  -2   6       1001.28       1070.30        88.52 o
  22  -2   6        747.16        768.52        84.50 o
  24  -2   6         66.31        173.02        44.26 o
  26  -2   6       1611.82        957.63        92.54 o
  28  -2   6         97.81         48.28        40.24 o
  30  -2   6        145.79        277.63        68.40 o
  32  -2   6        533.71        579.41        96.57 o
 -31  -1   6        296.08        402.37        72.43 o
 -29  -1   6        155.84         96.57        40.24 o
 -27  -1   6        111.99        188.13        34.37 o
 -25  -1   6       1631.19       1660.08        59.32 o
 -23  -1   6         74.91        154.29        40.07 o
 -21  -1   6        157.12        299.63        35.48 o
 -19  -1   6       1023.54       1020.69        48.82 o
 -17  -1   6        134.49        393.33        23.27 o
 -15  -1   6       3066.26       2765.96        70.26 o
 -13  -1   6       1900.12       2484.20        96.16 o
 -11  -1   6      11615.49      13018.13       193.15 o
  -9  -1   6       3335.25       2929.80        55.56 o
  -7  -1   6       3722.39       4158.19        90.60 o
  -5  -1   6         25.21        157.03        11.17 o
  -3  -1   6        721.13       1137.43        27.58 o
  -1  -1   6       2781.84       3280.47        50.76 o
   1  -1   6      19349.75      19902.12       202.43 o
   3  -1   6      20279.61      24709.74       208.91 o
   5  -1   6        139.50        273.51         8.85 o
   7  -1   6       9885.75      10013.87        86.39 o
   9  -1   6        203.76        526.91        15.29 o
  11  -1   6       4012.44       3714.58        59.82 o
  13  -1   6        122.49        270.21        21.29 o
  15  -1   6       1317.40       1285.17        78.15 o
  17  -1   6       1239.88       1114.56        84.50 o
  19  -1   6        414.18        358.11        60.36 o
  21  -1   6       1353.30       1326.71        68.11 o
  23  -1   6        259.77        315.00        58.34 o
  25  -1   6        610.39        533.75        56.90 o
  27  -1   6       1519.36       1503.36        82.51 o
  29  -1   6        540.93        354.08        72.43 o
 -26   0   6       2431.72       2542.12       117.88 o
 -24   0   6       2729.98       2877.40        76.41 o
 -22   0   6        505.03       1036.57        48.78 o
 -20   0   6       4680.98       3969.28        87.14 o
 -18   0   6       1393.26       2241.93        85.01 o
 -16   0   6         23.85        294.80        26.61 o
 -14   0   6      37970.44      37447.69       459.27 o
 -12   0   6        113.27       1686.28        49.05 o
 -10   0   6        649.02        373.54        24.61 o
  -8   0   6        121.42       1981.17        50.05 o
  -6   0   6        430.08       1138.82        26.47 o
  -4   0   6        213.66         63.80         9.87 o
  -2   0   6       3292.83       4528.92        61.51 o
   0   0   6       7503.11       6489.20        73.41 o
   2   0   6       7921.66       6831.76        72.71 o
   4   0   6      26667.78      32414.16       237.09 o
   6   0   6      30824.70      29301.25       224.59 o
   8   0   6       1547.24       2770.53        49.98 o
  10   0   6       7486.17       7785.50        90.21 o
  12   0   6      16852.38      16057.28       258.03 o
  14   0   6       2818.86       3117.65        73.56 o
  16   0   6      20217.37      18639.13       383.89 o
  18   0   6      12435.06      12088.35       223.34 o
  20   0   6       7121.37       7203.85       157.32 o
  22   0   6       6433.30       6176.06       237.40 o
  24   0   6         33.16        402.37        68.40 o
  26   0   6       2010.79       2337.75       144.85 o
  28   0   6       2976.20       3355.74       185.09 o
 -27   1   6        110.36        276.00        46.37 o
 -25   1   6       1640.80       1492.24        90.53 o
 -23   1   6         78.06        110.45        28.03 o
 -21   1   6        173.42        316.03        42.39 o
 -19   1   6       1020.09       1005.90        46.53 o
 -17   1   6        133.16        338.78        89.33 o
 -15   1   6       3085.53       2732.75        69.60 o
 -13   1   6       1915.73       2230.67        58.71 o
 -11   1   6      11598.67      13166.65       161.54 o
  -9   1   6       3356.56       2993.95        53.63 o
  -7   1   6       3715.98       4028.23        91.72 o
  -5   1   6         35.34        227.23        36.21 o
  -3   1   6        743.69       1068.26        25.12 o
  -1   1   6       2775.24       3279.74        47.48 o
   1   1   6      19302.75      19823.52       192.22 o
   3   1   6      20290.12      24966.61       242.41 o
   5   1   6        120.19        382.83        17.95 o
   7   1   6       9875.38       9923.85       110.26 o
   9   1   6        204.32        506.64        21.67 o
  11   1   6       4017.77       3664.55        64.66 o
  13   1   6        120.48        369.80        21.83 o
  15   1   6       1310.00       1212.93        36.58 o
  17   1   6       1260.00       1231.19        43.16 o
  19   1   6        413.54        300.29        32.31 o
  21   1   6       1345.33       1282.47        58.90 o
  23   1   6        267.89        319.49        46.15 o
  25   1   6        615.90        587.46        72.43 o
 -26   2   6       1063.89       1173.99        80.16 o
 -24   2   6        712.72        880.34        67.58 o
 -22   2   6        209.62        209.99        29.10 o
 -20   2   6       5043.46       4591.81       117.93 o
 -18   2   6       1153.21       1230.94        53.01 o
 -16   2   6       1259.36        998.62        35.31 o
 -14   2   6       3737.52       3870.71        69.35 o
 -12   2   6       2283.21       2505.11        69.32 o
 -10   2   6         15.21        125.95        10.75 o
  -8   2   6       7214.78       8608.84        96.99 o
  -6   2   6       1050.58        990.00        24.80 o
  -4   2   6       1125.40        966.43        21.42 o
  -2   2   6        289.76        805.01        15.87 o
   0   2   6       8187.49       7829.38       104.75 o
   2   2   6       1391.19       1592.95        34.60 o
   4   2   6       2259.24       3357.86        66.90 o
   6   2   6       4216.99       3970.34        72.93 o
   8   2   6       1335.88       1806.84        52.13 o
  10   2   6       5892.30       5992.95       115.56 o
  12   2   6        701.85        702.09        36.58 o
  14   2   6        218.41        768.93        37.20 o
  16   2   6       2282.00       1983.66        64.90 o
  18   2   6         39.07        248.32        31.49 o
  20   2   6       1005.60       1067.73        86.51 o
  22   2   6        753.07        794.93       120.71 o
  24   2   6         65.15        229.35        56.33 o
 -25   3   6       4903.99       4514.56       265.56 o
 -23   3   6        101.64        457.65        56.69 o
 -21   3   6       3676.05       3789.12       144.35 o
 -19   3   6       3520.63       3494.56       132.91 o
 -17   3   6        415.75       1002.49        46.28 o
 -15   3   6      17298.46      15783.15       244.31 o
 -13   3   6       2487.08       3144.54        59.81 o
 -11   3   6      13867.43      14115.92       180.14 o
  -9   3   6       7423.57       6821.84       101.87 o
  -7   3   6       3144.09       4033.60        74.98 o
  -5   3   6       9718.34       8753.32       135.26 o
  -3   3   6       5130.01       5250.86        77.83 o
  -1   3   6       7191.56       6821.02       115.19 o
   1   3   6      17763.55      16730.72       275.67 o
   3   3   6       1380.61       2192.12        54.65 o
   5   3   6       7365.00       6650.25       125.21 o
   7   3   6       5695.08       5832.47       116.58 o
   9   3   6        401.23        868.42        48.53 o
  11   3   6       8953.29       7864.40       164.61 o
  13   3   6       2542.53       3002.81        87.71 o
  15   3   6       3775.75       3441.78       110.38 o
  17   3   6       2083.01       2105.45        80.57 o
  19   3   6        104.31        508.57        43.65 o
  21   3   6       3950.68       3456.90       130.78 o
  23   3   6        924.46       1170.89       104.62 o
 -22   4   6        149.78        100.59        48.28 o
 -20   4   6        821.98        589.44        41.30 o
 -18   4   6         10.94         39.54        16.94 o
 -16   4   6       4587.28       4472.24       115.73 o
 -14   4   6       2068.21       1933.94        67.05 o
 -12   4   6        317.93        178.72        22.37 o
 -10   4   6       2521.99       2457.85        71.06 o
  -8   4   6         40.63         92.54        19.92 o
  -6   4   6       4942.68       4696.87       129.24 o
  -4   4   6       1109.70       1143.89        40.32 o
  -2   4   6       1243.56       1154.74        40.19 o
   0   4   6       1027.47       1022.55        34.44 o
   2   4   6        944.86       1048.97        37.83 o
   4   4   6       2142.87       2276.60        70.85 o
   6   4   6        293.20        186.81        20.63 o
   8   4   6        828.56        961.85        92.54 o
  10   4   6         25.67        102.28        24.06 o
  12   4   6       1214.52       1040.30        61.12 o
  14   4   6       1304.68       1078.23        62.40 o
  16   4   6        497.69        465.66        42.87 o
  18   4   6        185.07        153.99        41.04 o
  20   4   6        134.57         72.43        44.26 o
  22   4   6         97.13        104.62        48.28 o
 -21   5   6       1305.47       1472.66       104.62 o
 -19   5   6        772.96        740.36        72.43 o
 -17   5   6        646.80        749.38        53.17 o
 -15   5   6       3484.40       3123.79       113.38 o
 -13   5   6       1074.00       1429.96        70.96 o
 -11   5   6        342.66        381.13        33.24 o
  -9   5   6       1691.11       1495.12        68.28 o
  -7   5   6       1202.10       1345.89        68.11 o
  -5   5   6       7341.20       5951.52       129.93 o
  -3   5   6       2560.56       2432.09        74.79 o
  -1   5   6       3215.56       3420.90       172.42 o
   1   5   6        450.96        243.99        33.79 o
   3   5   6       5926.22       6573.08       136.71 o
   5   5   6       7497.77       7659.84       154.55 o
   7   5   6        182.14        222.31        27.68 o
   9   5   6        355.82        471.06       100.59 o
  11   5   6       6159.88       5766.09       307.81 o
  13   5   6        620.48        780.43        72.43 o
  15   5   6        664.63        731.88        86.51 o
  17   5   6        843.99        929.72        65.25 o
  19   5   6        109.36        128.77        34.20 o
  21   5   6       2482.57       2498.70       164.97 o
 -20   6   6       2746.81       2386.04       140.83 o
 -18   6   6        946.42       1315.74       104.62 o
 -16   6   6       5206.81       5371.60       225.33 o
 -14   6   6        175.10        208.90        35.48 o
 -12   6   6         15.47        292.41        32.94 o
 -10   6   6       6119.94       5204.21       129.96 o
  -8   6   6        695.89        839.81        59.07 o
  -6   6   6       2821.98       2750.60        86.59 o
  -4   6   6       1949.53       1768.00        83.61 o
  -2   6   6        385.95        444.37        40.22 o
   0   6   6       6733.20       6979.90       191.65 o
   2   6   6        908.66        842.55        78.46 o
   4   6   6        152.50        290.23        42.39 o
   6   6   6       1978.27       1762.71       120.71 o
   8   6   6       1026.75       1346.15        76.66 o
  10   6   6       2758.17       3110.82       122.24 o
  12   6   6       1367.71       1388.17        81.05 o
  14   6   6        716.64        725.34        63.97 o
  16   6   6       1209.99       1226.22       102.60 o
  18   6   6       2599.66       2885.74       129.43 o
  20   6   6       1142.16       1090.41       112.66 o
  22   6   6        473.64        603.55       100.59 o
 -23   7   6          4.60         28.17        40.24 o
 -21   7   6         42.52         64.38        44.26 o
 -19   7   6          9.94         27.46        24.06 o
 -17   7   6         66.30         48.50        26.92 o
 -15   7   6        147.07        120.23        38.22 o
 -13   7   6         21.36         18.78        21.20 o
 -11   7   6          8.07         39.29        28.17 o
  -9   7   6        326.05        323.56        39.36 o
  -7   7   6         31.88         21.19        21.20 o
  -5   7   6         84.29         54.32        25.61 o
  -3   7   6         54.79         51.36        24.06 o
  -1   7   6        146.24        109.78        29.13 o
   1   7   6         67.49         31.82        17.70 o
   3   7   6        131.73        100.96        30.91 o
   5   7   6        254.34         10.73        21.20 o
   7   7   6        137.95        126.75        36.21 o
   9   7   6         10.36          4.02        32.19 o
  11   7   6          1.08         64.38        44.26 o
  13   7   6        108.40         86.51        34.14 o
  15   7   6        268.70        394.32        84.50 o
  17   7   6         21.01         36.21        44.26 o
  19   7   6         44.25         40.24        44.26 o
 -18   8   6         61.26         81.60        34.80 o
 -16   8   6        122.06        193.68        41.55 o
 -14   8   6        591.46        724.26        88.52 o
 -12   8   6         72.53        216.35        52.31 o
 -10   8   6       3769.96       3500.59       197.16 o
  -8   8   6         30.35         86.77        54.32 o
  -6   8   6        382.15        384.24       112.66 o
  -4   8   6       1046.15       1188.83        82.36 o
  -2   8   6         21.16         86.99        29.77 o
   0   8   6        890.92       1027.84        73.45 o
   2   8   6        609.79        664.55        54.88 o
   4   8   6        146.93        147.69        31.07 o
   6   8   6        883.29       1214.34        58.61 o
   8   8   6         85.20        152.90        64.38 o
  10   8   6        464.84        490.89        96.57 o
  12   8   6        651.91        680.00       112.66 o
  -3   9   6        268.84        301.78        76.45 o
 -10  -8   7        170.16         80.47        52.31 o
  -8  -8   7        429.22        482.84        92.54 o
 -19  -7   7       1205.88        828.88       100.59 o
 -17  -7   7        767.43        752.43        92.54 o
 -11  -7   7          2.90        313.85        72.43 o
  -9  -7   7       2596.26       2273.37       152.90 o
  -7  -7   7        946.59        977.75       100.59 o
  -5  -7   7       1370.50       1851.78        99.46 o
  -3  -7   7        848.53        960.74        75.04 o
  -1  -7   7        253.71        277.18        48.12 o
 -24  -6   7         34.68         84.50        52.31 o
 -22  -6   7        340.53        245.44        64.38 o
 -20  -6   7        529.16        474.79        84.50 o
 -18  -6   7         23.78         96.57        40.24 o
 -12  -6   7        518.04        321.89        64.38 o
 -10  -6   7        118.11        197.16        52.31 o
  -8  -6   7        851.81        836.92        88.52 o
  -6  -6   7         41.80         53.20        25.14 o
  -4  -6   7        198.48        215.42        44.26 o
  -2  -6   7        242.90        338.31        86.51 o
   0  -6   7       1545.90       1533.59        88.06 o
   2  -6   7       1366.22       1306.16        80.75 o
   4  -6   7         52.54        124.98        40.24 o
   6  -6   7         40.04         56.33        40.24 o
   8  -6   7        201.88        221.30        64.38 o
  10  -6   7         91.92        152.90        56.33 o
 -31  -5   7         18.43          8.05        40.24 o
 -29  -5   7        175.86        288.04        48.37 o
 -27  -5   7        367.93        367.90        52.58 o
 -25  -5   7       1326.48       1585.33       128.76 o
 -23  -5   7        102.40        104.62        44.26 o
 -21  -5   7         10.10         56.33        36.21 o
 -19  -5   7        443.55        515.03        80.47 o
 -17  -5   7        264.15        317.87        60.36 o
 -13  -5   7        312.20        325.92        60.36 o
 -11  -5   7         58.60        177.04        44.26 o
  -9  -5   7       5314.58       4908.88       209.23 o
  -7  -5   7          6.18        186.56        52.31 o
  -5  -5   7       2228.54       2430.59        97.88 o
  -3  -5   7        691.00        738.08        55.43 o
  -1  -5   7       3663.03       3719.11       132.09 o
   1  -5   7       6760.95       6784.44       201.18 o
   3  -5   7       2325.55       2149.95        95.28 o
   5  -5   7       5167.32       5370.55       269.59 o
   7  -5   7         30.15         89.73        28.17 o
   9  -5   7          6.68        177.04        52.31 o
  11  -5   7       3572.68       3174.68       193.14 o
  13  -5   7        802.32        631.72        84.50 o
  15  -5   7        139.78        253.49        64.38 o
  17  -5   7       1269.98       1255.38       120.71 o
 -34  -4   7        574.05        647.81       100.59 o
 -32  -4   7        140.43        140.83        52.31 o
 -30  -4   7       1015.96       1326.15       142.84 o
 -28  -4   7        449.92        453.54        56.69 o
 -26  -4   7        319.61        311.95        45.52 o
 -24  -4   7       1425.87       1548.51       132.78 o
 -22  -4   7        373.87        661.10       112.66 o
 -20  -4   7       7335.58       7573.56       194.13 o
 -18  -4   7        426.02        579.41        64.38 o
 -16  -4   7        276.09        354.08        56.33 o
 -14  -4   7       3797.44       3398.33       113.81 o
 -12  -4   7       1052.11       1225.30        66.39 o
 -10  -4   7       9153.09       9793.45       151.68 o
  -8  -4   7       2963.95       2285.64        72.02 o
  -6  -4   7        294.47        750.99        35.98 o
  -4  -4   7      15275.74      13604.13       237.60 o
  -2  -4   7       2307.26       2149.28        65.93 o
   0  -4   7       7195.38       7446.42       188.40 o
   2  -4   7       9967.17       9261.50       199.41 o
   4  -4   7       7622.93       7123.93       255.50 o
   6  -4   7      14008.72      13748.01       322.47 o
   8  -4   7       1366.64       1313.27        70.96 o
  10  -4   7       4185.54       4361.66       217.28 o
  12  -4   7       6282.95       5983.20       261.54 o
  14  -4   7       3179.08       3118.34       177.04 o
  16  -4   7       2270.60       2108.40       144.85 o
  28  -4   7        277.07        519.05        92.54 o
 -35  -3   7        862.20        748.40       108.64 o
 -33  -3   7        152.99         48.28        40.24 o
 -31  -3   7         51.36         40.24        40.24 o
 -29  -3   7        433.42        348.15        48.37 o
 -27  -3   7         57.26        103.66        46.27 o
 -25  -3   7         28.03         73.91        26.92 o
 -23  -3   7         63.14        174.73        32.63 o
 -21  -3   7      10315.07       9417.94       221.43 o
 -19  -3   7        822.16        727.18        40.87 o
 -17  -3   7       2061.17       2173.73        69.54 o
 -15  -3   7       1547.17       1604.96        50.33 o
 -13  -3   7        201.82        305.66        30.20 o
 -11  -3   7        375.51        118.03        14.33 o
  -9  -3   7       2692.07       2571.42        59.11 o
  -7  -3   7        119.73        299.71        24.02 o
  -5  -3   7       1969.80       2490.10        60.46 o
  -3  -3   7        321.52        373.87        27.59 o
  -1  -3   7       1941.16       2017.14        52.59 o
   1  -3   7       3959.29       3718.82        69.27 o
   3  -3   7       1203.49       1016.04        32.21 o
   5  -3   7        500.54        551.86        43.92 o
   7  -3   7       5207.63       5338.39        97.70 o
   9  -3   7       2770.13       2793.85        82.77 o
  11  -3   7        120.34        137.91        19.55 o
  13  -3   7        852.99        792.75        50.98 o
  15  -3   7        737.93        680.00        68.40 o
  17  -3   7       1443.61       1416.33       100.59 o
  19  -3   7        772.95        949.59        88.52 o
  25  -3   7        212.45        229.35        60.36 o
  27  -3   7         39.10         60.36        44.26 o
  29  -3   7         48.63          8.05        40.24 o
 -34  -2   7        353.97        418.46        80.47 o
 -32  -2   7         17.94        112.66        48.28 o
 -30  -2   7       1656.39       1879.05       132.78 o
 -28  -2   7       3112.85       2830.70       112.36 o
 -26  -2   7       1181.11        897.46        74.44 o
 -24  -2   7       2362.04       2182.50        91.05 o
 -22  -2   7        686.78        593.55        45.52 o
 -20  -2   7        601.97        567.03        36.21 o
 -18  -2   7       6282.20       5792.05       104.62 o
 -16  -2   7        205.29        610.76        27.78 o
 -14  -2   7       2588.26       2364.35        71.43 o
 -12  -2   7       1448.20       1980.09        62.73 o
 -10  -2   7      24300.96      25402.23       339.40 o
  -8  -2   7        586.17        344.05        14.87 o
  -6  -2   7       7883.57      10186.08       130.00 o
  -4  -2   7      14126.53      12678.50       165.65 o
  -2  -2   7      11314.57      11410.50       148.13 o
   0  -2   7       3055.74       3188.94        56.92 o
   2  -2   7      10988.47      10120.64       120.37 o
   4  -2   7       2877.65       3631.07        53.03 o
   6  -2   7      15566.59      15080.35       158.20 o
   8  -2   7      12675.96      11992.11       149.21 o
  10  -2   7       1612.74       1892.15        40.56 o
  12  -2   7       5242.06       5149.64        82.93 o
  14  -2   7        448.53        916.33        44.21 o
  16  -2   7       2579.47       2128.52       120.71 o
  18  -2   7       2636.97       3037.87       148.88 o
  20  -2   7         85.33        382.25        64.38 o
  22  -2   7        790.97        728.28        80.47 o
  24  -2   7        520.82        728.50        58.27 o
  26  -2   7         11.39         80.47        40.24 o
  28  -2   7       1868.10       1794.56       132.78 o
  30  -2   7         28.88        104.62        48.28 o
 -29  -1   7       2798.61       3178.70       168.99 o
 -27  -1   7        287.56        730.14        38.70 o
 -25  -1   7       6557.37       6145.83       142.65 o
 -23  -1   7       2404.98       2362.03        76.19 o
 -21  -1   7       2227.77       2449.50       108.85 o
 -19  -1   7       9345.67       8634.51       151.28 o
 -17  -1   7       1001.51       1359.43       175.32 o
 -15  -1   7       9754.44       8595.00       214.49 o
 -13  -1   7       5453.53       4659.39       112.80 o
 -11  -1   7       6068.08       8074.15       145.46 o
  -9  -1   7      19504.95      18483.13       252.78 o
  -7  -1   7       5626.76       6172.48       103.05 o
  -5  -1   7       1005.66        961.47        29.27 o
  -3  -1   7      15175.11      13084.30       179.79 o
  -1  -1   7        621.46       1949.32        31.14 o
   1  -1   7      43252.43      42866.31       431.03 o
   3  -1   7      40247.99      40840.23       416.66 o
   5  -1   7        223.92        566.30        17.71 o
   7  -1   7      27883.11      26991.41       271.23 o
   9  -1   7       1285.72       2198.66        37.72 o
  11  -1   7       6088.15       5948.16       100.17 o
  13  -1   7      28101.46      27133.23       442.51 o
  15  -1   7        106.85        934.85        45.20 o
  17  -1   7       2679.57       2526.86       128.76 o
  19  -1   7       1701.78       2140.59       128.76 o
  21  -1   7        384.56        602.45        49.73 o
  23  -1   7       2452.11       2592.55       102.31 o
  25  -1   7         82.13        194.42        36.66 o
  27  -1   7       1019.50       1060.08        70.96 o
 -26   0   7          3.46         14.06        13.76 o
 -24   0   7         95.17        107.68        19.41 o
 -22   0   7         21.00         19.22        13.55 o
 -20   0   7        177.92        123.55        17.11 o
 -18   0   7         26.33        210.22        19.67 o
 -16   0   7         25.38         15.74         7.59 o
 -14   0   7         13.84        191.14        15.84 o
 -12   0   7          8.42         61.93         9.02 o
 -10   0   7        362.04        271.95        17.38 o
  -8   0   7         67.29        304.40        17.94 o
  -6   0   7          5.54         -4.02         4.73 o
  -4   0   7        122.73        288.25        11.28 o
  -2   0   7         69.73        109.42         8.58 o
   0   0   7        214.88        139.32         7.26 o
   2   0   7         80.31        349.31        11.72 o
   4   0   7         48.43         39.18         4.60 o
   6   0   7         38.61        158.88         8.26 o
   8   0   7        239.59        137.85         8.79 o
  10   0   7         31.38         36.29         8.86 o
  12   0   7        106.22        220.28        17.92 o
  14   0   7         77.38         20.27         9.96 o
  16   0   7        188.24        160.18        25.34 o
  18   0   7         22.92        161.66        32.63 o
  20   0   7         11.43          4.02        20.12 o
  22   0   7        122.42        148.88        44.26 o
  24   0   7        128.51         -4.02        28.17 o
  26   0   7         95.56         44.26        32.19 o
  28   0   7         23.94         -8.05        32.19 o
  30   0   7         57.27         48.28        36.21 o
 -27   1   7        285.92        713.25        63.59 o
 -25   1   7       6563.01       6106.26       153.05 o
 -23   1   7       2392.57       2445.70        83.12 o
 -21   1   7       2212.96       2430.72        79.98 o
 -19   1   7       9402.20       8592.64       177.77 o
 -17   1   7        981.44       1400.11        38.27 o
 -15   1   7       9720.03       8548.61       141.30 o
 -13   1   7       5429.09       4549.74        71.09 o
 -11   1   7       6063.24       7908.52       106.48 o
  -9   1   7      19586.45      18513.92       200.17 o
  -7   1   7       5602.91       6188.92        79.07 o
  -5   1   7        965.15       1147.15        28.18 o
  -3   1   7      15268.69      13199.99       153.34 o
  -1   1   7        620.21       1935.08        30.64 o
   1   1   7      43330.37      42474.11       397.77 o
   3   1   7      40279.51      40571.34       378.03 o
   5   1   7        233.07        609.54        17.86 o
   7   1   7      27890.80      26810.22       293.47 o
   9   1   7       1275.40       2122.25        49.21 o
  11   1   7       6103.51       5981.80       104.35 o
  13   1   7      28113.94      26930.98       365.78 o
  15   1   7        102.36        817.54        40.88 o
  17   1   7       2665.31       2396.75        63.95 o
  19   1   7       1703.97       2229.51        77.78 o
  21   1   7        379.43        600.59        70.41 o
  23   1   7       2475.41       2406.21       112.08 o
  25   1   7         82.17        245.44        60.36 o
 -26   2   7       1152.23        900.70        71.51 o
 -24   2   7       2407.61       2210.77        97.15 o
 -22   2   7        682.24        610.53        41.69 o
 -20   2   7        564.86        595.56        76.81 o
 -18   2   7       6249.75       5705.73       133.02 o
 -16   2   7        191.28        601.13        37.58 o
 -14   2   7       2630.15       2387.11        52.17 o
 -12   2   7       1428.49       2019.87        94.80 o
 -10   2   7      24255.75      25396.85       301.06 o
  -8   2   7        604.53        358.16        19.80 o
  -6   2   7       7878.58      10069.55       258.54 o
  -4   2   7      14154.45      12838.51       131.62 o
  -2   2   7      11283.13      11296.17       121.26 o
   0   2   7       3035.11       3255.99        49.17 o
   2   2   7      11044.84      10035.34       117.86 o
   4   2   7       2865.42       3623.84       104.31 o
   6   2   7      15559.69      14930.90       170.71 o
   8   2   7      12695.64      12129.83       164.76 o
  10   2   7       1621.64       1974.28        54.82 o
  12   2   7       5224.51       5045.72       173.02 o
  14   2   7        459.80        981.80        47.62 o
  16   2   7       2600.04       2145.56        68.60 o
  18   2   7       2654.09       2821.75        95.11 o
  20   2   7         85.45        414.79        82.49 o
  22   2   7        772.55        655.86        76.45 o
  24   2   7        529.97        788.64        88.52 o
 -25   3   7         24.47          8.05        32.19 o
 -23   3   7         62.15        138.50        76.45 o
 -21   3   7      10316.54       9231.36       262.36 o
 -19   3   7        816.06        761.77        58.34 o
 -17   3   7       2071.73       2232.01        96.23 o
 -15   3   7       1552.19       1664.99        42.59 o
 -13   3   7        191.68        251.03        19.01 o
 -11   3   7        378.53        100.86        17.39 o
  -9   3   7       2713.93       2628.51        61.03 o
  -7   3   7        114.13        221.85        16.49 o
  -5   3   7       1975.04       2475.86        53.98 o
  -3   3   7        337.56        321.52        17.20 o
  -1   3   7       1945.20       1895.77        54.71 o
   1   3   7       3980.16       3825.41        67.08 o
   3   3   7       1217.58       1018.93        57.44 o
   5   3   7        497.69        559.02        44.64 o
   7   3   7       5227.74       5432.56       122.63 o
   9   3   7       2772.05       2869.95        82.43 o
  11   3   7        113.10         86.31        20.34 o
  13   3   7        853.40        777.42        43.81 o
  15   3   7        736.18        559.15        66.39 o
  17   3   7       1450.09       1292.06        63.52 o
  19   3   7        775.71        773.55        50.91 o
  21   3   7        106.38         24.14        32.19 o
  23   3   7         73.55        104.62        48.28 o
  25   3   7        213.57        132.78        52.31 o
 -22   4   7        369.62        511.01        80.47 o
 -20   4   7       7299.20       7298.94       301.78 o
 -18   4   7        394.12        384.93        42.68 o
 -16   4   7        290.13        449.98        32.36 o
 -14   4   7       3769.16       3523.47        75.54 o
 -12   4   7       1025.41       1227.39        40.64 o
 -10   4   7       9107.31      10101.16       183.86 o
  -8   4   7       3005.47       2481.92        69.61 o
  -6   4   7        297.21        772.85        45.52 o
  -4   4   7      15359.08      14101.62       224.78 o
  -2   4   7       2301.23       2245.97        62.14 o
   0   4   7       7216.71       7696.19       111.45 o
   2   4   7      10039.51       9468.78       155.60 o
   4   4   7       7619.82       7343.04       129.46 o
   6   4   7      14063.26      14161.18       261.74 o
   8   4   7       1388.30       1308.34        75.08 o
  10   4   7       4197.13       4778.18       142.26 o
  12   4   7       6275.12       6102.45       169.27 o
  14   4   7       3173.53       3329.02       118.05 o
  16   4   7       2231.44       1986.42        80.06 o
  18   4   7       3049.50       2756.21       160.95 o
  20   4   7        143.76        317.87        68.40 o
  22   4   7        887.77        824.85        96.57 o
  24   4   7       1233.58       1311.72       120.71 o
 -21   5   7          8.63        181.07        44.26 o
 -19   5   7        428.77        458.70        68.40 o
 -17   5   7        259.85        417.19        48.12 o
 -15   5   7        674.74        901.49        58.84 o
 -13   5   7        326.13        183.21        25.55 o
 -11   5   7         59.30        171.20        23.93 o
  -9   5   7       5296.76       4814.23       140.64 o
  -7   5   7          7.11        158.09        28.45 o
  -5   5   7       2220.76       2223.79        70.29 o
  -3   5   7        705.12        750.07        41.00 o
  -1   5   7       3659.51       3921.38       100.15 o
   1   5   7       6783.66       6913.98       147.25 o
   3   5   7       2327.75       2055.33        92.76 o
   5   5   7       5182.96       5372.25       151.90 o
   7   5   7         40.74        185.41       104.62 o
   9   5   7          8.09        232.65        42.25 o
  11   5   7       3570.71       3657.71       229.35 o
  13   5   7        800.44        680.06        68.40 o
  15   5   7        136.47        307.56        46.88 o
  17   5   7       1269.77       1385.73        81.05 o
  19   5   7        238.40        318.33        49.73 o
  21   5   7        271.17        257.51        68.40 o
 -22   6   7        342.55        273.61        60.36 o
 -20   6   7        519.21        474.79        76.45 o
 -18   6   7         19.70        112.66        40.24 o
 -16   6   7          2.36         16.09        24.14 o
 -14   6   7        321.66        438.58        68.40 o
 -12   6   7        518.26        359.24        45.52 o
 -10   6   7        115.75        124.82        23.23 o
  -8   6   7        853.07        932.42        50.52 o
  -6   6   7         42.19         64.63        22.23 o
  -4   6   7        188.65        278.23        39.53 o
  -2   6   7        239.12        271.77        33.07 o
   0   6   7       1555.13       1570.63        64.78 o
   2   6   7       1373.67       1229.75        58.43 o
   4   6   7         51.73         98.78        28.03 o
   6   6   7         41.73         91.80        22.44 o
   8   6   7        190.96        181.91        37.70 o
  10   6   7         93.32        126.75        33.79 o
  12   6   7        596.72        618.94        63.59 o
  14   6   7         96.97         87.79        30.91 o
  16   6   7        294.31        124.25        35.48 o
  18   6   7         36.06        117.88        38.33 o
  20   6   7        108.29         72.43        36.99 o
 -23   7   7        326.09        370.18        84.50 o
 -21   7   7        344.05        389.86        64.38 o
 -19   7   7       1170.65        824.36       193.14 o
 -17   7   7        771.38        813.24        66.45 o
 -15   7   7       1197.44       1167.37        76.66 o
 -13   7   7        155.78        192.17        39.53 o
 -11   7   7          2.79        172.69        36.99 o
  -9   7   7       2548.54       2045.37       104.62 o
  -7   7   7        945.35        948.99       106.63 o
  -5   7   7       1370.99       1636.25        90.91 o
  -3   7   7        863.48        858.63        82.49 o
  -1   7   7        250.66        213.24        49.31 o
   1   7   7       2511.49       2869.99        98.53 o
   3   7   7        531.41        777.71        51.74 o
   5   7   7        856.19       1011.97        70.96 o
   7   7   7       2310.37       2097.30       110.65 o
   9   7   7        389.24        595.50        96.57 o
  11   7   7       1524.63       1998.23       103.82 o
  13   7   7        267.00        162.96        56.33 o
  15   7   7        203.57        324.27        52.72 o
  17   7   7        609.96        539.17       100.59 o
  19   7   7        287.28        370.18        92.54 o
 -18   8   7         11.31         17.58        26.92 o
 -16   8   7         49.78         26.36        28.03 o
 -14   8   7        999.49        690.50        90.53 o
 -12   8   7        110.15         -4.02        28.17 o
 -10   8   7        162.03        209.23        60.36 o
  -8   8   7        426.71        426.33        62.37 o
  -6   8   7        401.13        332.80        52.58 o
  -4   8   7         36.81         76.08        48.28 o
  -2   8   7        514.71        664.50        67.58 o
   0   8   7         36.28         44.26        23.23 o
   2   8   7        369.94        385.81        46.35 o
   4   8   7        139.87        227.13        36.59 o
   6   8   7        244.84        413.67        40.21 o
   8   8   7        110.96         88.52        52.31 o
  12   8   7        213.34        309.82        80.47 o
 -12  -8   8        421.92        502.96        92.54 o
 -10  -8   8         11.78        144.85        60.36 o
  -8  -8   8        814.49       1062.25       116.69 o
  -6  -8   8       1275.28       1444.50       136.80 o
 -19  -7   8        305.12        301.78        72.43 o
 -17  -7   8        276.73        193.14        60.36 o
 -13  -7   8         31.39         64.38        44.26 o
 -11  -7   8         58.62         88.52        48.28 o
  -9  -7   8         27.74         20.12        32.19 o
  -7  -7   8        287.83        398.34        80.47 o
  -5  -7   8          6.01         24.14        25.61 o
  -3  -7   8        169.29        224.75        45.52 o
  -1  -7   8        148.19        104.62        48.28 o
   1  -7   8        136.76        205.21        60.36 o
 -24  -6   8       1954.79       2438.34       168.99 o
 -22  -6   8         49.13        193.14        60.36 o
 -20  -6   8       1090.65       1082.37       104.62 o
 -18  -6   8       1083.56       1009.94       100.59 o
 -16  -6   8        784.10        981.78        96.57 o
 -14  -6   8       2159.33       2410.18       144.85 o
 -12  -6   8       1265.58       1042.13        96.57 o
 -10  -6   8        197.89        297.75        64.38 o
  -8  -6   8       4555.95       4148.40       205.21 o
  -6  -6   8       1724.28       1661.60       154.91 o
  -4  -6   8       2343.91       2640.91       113.70 o
  -2  -6   8       8655.76       8288.91       237.25 o
   0  -6   8       2762.26       2632.90       117.84 o
   2  -6   8       3489.46       3829.06       147.87 o
   4  -6   8       3045.74       2914.14       164.97 o
   6  -6   8       1830.85       1846.86       148.88 o
   8  -6   8        665.00        635.74        88.52 o
  10  -6   8       1301.34       1295.62       128.76 o
 -31  -5   8          6.73         56.33        44.26 o
 -29  -5   8       1025.63       1207.10       120.71 o
 -27  -5   8        202.31        346.04        76.45 o
 -25  -5   8       1165.02       1428.40       124.73 o
 -23  -5   8        377.89        494.91        80.47 o
 -21  -5   8        280.14        261.54        60.36 o
 -19  -5   8       2867.23       3001.66       168.99 o
 -17  -5   8       1434.95       1239.29       104.62 o
 -15  -5   8         80.83        376.81        46.88 o
 -13  -5   8       1880.36       1919.29       124.73 o
 -11  -5   8        421.25        647.81        72.43 o
  -9  -5   8       6441.00       6422.37       139.44 o
  -7  -5   8       3427.90       2976.27       113.70 o
  -5  -5   8       3482.86       3185.71       152.90 o
  -3  -5   8       4030.96       3975.09       136.48 o
  -1  -5   8       4271.70       4551.26       149.19 o
   1  -5   8       1816.52       2098.78        95.28 o
   3  -5   8       2720.33       2891.61       116.24 o
   5  -5   8        823.32        716.02        55.43 o
   7  -5   8        705.00        929.47        88.52 o
   9  -5   8       2447.98       1871.01       140.83 o
  11  -5   8        139.90        144.85        52.31 o
  13  -5   8       2491.84       2265.33       160.95 o
  15  -5   8        183.62        362.13        76.45 o
 -34  -4   8        359.65        346.04        76.45 o
 -32  -4   8         88.84         60.36        31.30 o
 -30  -4   8        126.19          5.68        24.06 o
 -28  -4   8         17.55         17.28        24.06 o
 -26  -4   8        220.82        135.68        34.80 o
 -24  -4   8        988.93       1101.37        69.32 o
 -22  -4   8         33.02         28.42        22.23 o
 -20  -4   8        621.47        434.56        68.40 o
 -18  -4   8        213.98        156.92        44.26 o
 -16  -4   8         22.78         50.03        60.36 o
 -14  -4   8         96.27        148.62        28.17 o
 -12  -4   8        995.56        827.15        45.93 o
 -10  -4   8         48.58         45.06        11.23 o
  -8  -4   8       2294.87       2188.05        54.80 o
  -6  -4   8       2184.90       2458.74        70.02 o
  -4  -4   8        635.16        547.20        40.79 o
  -2  -4   8         73.47        133.84        23.46 o
   0  -4   8       3241.32       2947.33       109.29 o
   2  -4   8      13151.33      12763.63       300.94 o
   4  -4   8       1521.49       1482.34        90.53 o
   6  -4   8         14.06         43.99        21.20 o
   8  -4   8        865.09        584.10        48.12 o
  10  -4   8        184.85        197.52        74.44 o
  12  -4   8        126.15        119.23        40.24 o
  14  -4   8         11.97         68.40        40.24 o
  28  -4   8        218.56        446.63        84.50 o
 -35  -3   8        502.87        358.11        80.47 o
 -33  -3   8        342.27        193.14        56.33 o
 -31  -3   8        194.83        189.66        40.60 o
 -29  -3   8       2504.29       2525.31       109.51 o
 -27  -3   8       1122.59       1084.32        69.32 o
 -25  -3   8       3926.48       3583.67       126.59 o
 -23  -3   8        542.71        582.51        54.32 o
 -21  -3   8        799.56       1095.34        61.12 o
 -19  -3   8       6466.99       6175.70       237.25 o
 -17  -3   8       2030.87       1889.05        64.03 o
 -15  -3   8        521.24        986.40        57.86 o
 -13  -3   8       8159.83       8019.73       171.83 o
 -11  -3   8       1787.71       1984.43        52.58 o
  -9  -3   8       5154.63       5140.35        94.09 o
  -7  -3   8      11287.86      11018.08       157.78 o
  -5  -3   8        519.59       1422.97        50.03 o
  -3  -3   8      26421.88      24828.54       291.53 o
  -1  -3   8      16537.73      16859.89       207.09 o
   1  -3   8       4979.25       5109.74        86.77 o
   3  -3   8      16961.82      16511.25       205.15 o
   5  -3   8        843.15       1326.00        35.77 o
   7  -3   8      12177.47      10348.16       159.94 o
   9  -3   8       5876.43       5495.28       106.73 o
  11  -3   8       1678.67       1968.45        71.31 o
  13  -3   8        961.27        996.97        57.86 o
  15  -3   8       2685.19       2571.12       136.80 o
  17  -3   8       2901.53       2571.12       140.83 o
  19  -3   8       2679.46       2571.12       148.88 o
  21  -3   8         73.76        273.61        60.36 o
  27  -3   8        194.45        201.18        60.36 o
  29  -3   8       1183.16       1142.72       112.66 o
 -32  -2   8        534.98        563.31        88.52 o
 -30  -2   8        313.80        317.01        56.33 o
 -28  -2   8        184.58        272.88        41.18 o
 -26  -2   8        113.91        228.78        36.99 o
 -24  -2   8        762.51        649.29        49.73 o
 -22  -2   8        582.51        476.58        52.31 o
 -20  -2   8       3045.14       2958.86        99.46 o
 -18  -2   8       1179.51       1385.78        48.28 o
 -16  -2   8        597.67        565.08        26.37 o
 -14  -2   8       3248.89       2709.27        79.35 o
 -12  -2   8        202.03        647.81        64.38 o
 -10  -2   8       1137.13       1626.23        43.08 o
  -8  -2   8       6068.98       5727.29        91.54 o
  -6  -2   8       1380.18       2568.53        49.60 o
  -4  -2   8       6148.93       6471.32       103.26 o
  -2  -2   8       7930.80       8207.38       115.36 o
   0  -2   8       1647.55       2208.78        71.11 o
   2  -2   8       3469.49       3034.45        48.61 o
   4  -2   8       2049.38       2327.92        40.06 o
   6  -2   8       9517.94       9074.56       149.32 o
   8  -2   8       3595.91       3433.36        67.29 o
  10  -2   8        518.48        648.58        33.89 o
  12  -2   8       2600.85       2802.19        64.61 o
  14  -2   8       2836.32       2876.69        96.61 o
  16  -2   8         48.12        416.54        43.48 o
  18  -2   8       2366.69       2341.78       132.78 o
  20  -2   8       1365.27       1227.22        96.57 o
  22  -2   8        393.30        700.12        80.47 o
  24  -2   8        912.47        941.08        65.44 o
  26  -2   8         42.44        102.87        32.63 o
  28  -2   8       1892.57       1693.96       132.78 o
  30  -2   8        545.60        599.53        96.57 o
 -29  -1   8       1116.66       1110.23       124.73 o
 -27  -1   8       1066.88        967.66        63.97 o
 -25  -1   8        211.35        173.35        25.34 o
 -23  -1   8        869.81        827.36        48.73 o
 -21  -1   8        283.74        466.53        42.25 o
 -19  -1   8       3314.35       3195.56       131.06 o
 -17  -1   8        948.20        680.95        62.37 o
 -15  -1   8        664.88        858.62        50.27 o
 -13  -1   8       3630.71       3884.65       102.10 o
 -11  -1   8       8322.26       8286.59       224.18 o
  -9  -1   8       2680.33       3064.43        69.69 o
  -7  -1   8      20549.63      21200.50       265.79 o
  -5  -1   8       8465.97       8522.48       124.29 o
  -3  -1   8       3443.66       3213.20        58.44 o
  -1  -1   8       5124.80       4366.30        63.23 o
   1  -1   8       1202.44       1325.20        24.14 o
   3  -1   8      12140.14      12465.50       144.71 o
   5  -1   8        361.73        612.53        15.17 o
   7  -1   8       3497.85       3432.39        52.22 o
   9  -1   8       4032.68       3457.02        76.48 o
  11  -1   8       1264.05       1444.37        53.18 o
  13  -1   8       2745.75       2606.80        78.48 o
  15  -1   8        850.25        818.41        54.32 o
  17  -1   8        179.94        156.92        40.24 o
  19  -1   8       1224.23       1428.40       100.59 o
  21  -1   8        304.00        443.22        48.12 o
  23  -1   8        935.13        961.50        63.97 o
  25  -1   8          1.49         16.09        28.17 o
  27  -1   8        585.93        486.86        84.50 o
  29  -1   8        191.41         64.38        44.26 o
 -28   0   8       1698.80       1858.94       120.71 o
 -26   0   8         30.18        515.76        41.81 o
 -24   0   8       5446.59       4412.62       101.75 o
 -22   0   8       1933.61       2161.70        63.56 o
 -20   0   8      12574.29      11961.66       195.72 o
 -18   0   8       4911.68       4667.46        87.17 o
 -16   0   8        323.33       1407.28        36.77 o
 -14   0   8       1829.10       1454.85        35.75 o
 -12   0   8      17902.78      18679.44       266.08 o
 -10   0   8       5942.35       7536.04       120.22 o
  -8   0   8      16151.12      15398.41       205.86 o
  -6   0   8       8412.88       8829.91       126.32 o
  -4   0   8         87.57        856.46        44.90 o
  -2   0   8      10648.98       9275.48       109.73 o
   0   0   8       4997.58       6509.80        78.31 o
   2   0   8      45767.78      48389.38       520.59 o
   4   0   8      23414.59      22745.54       218.88 o
   6   0   8       3701.64       4262.64        57.27 o
   8   0   8      15691.05      14843.00       170.66 o
  10   0   8          8.40        935.84        52.18 o
  12   0   8        580.72        637.54        36.03 o
  14   0   8       5278.54       5459.22       110.97 o
  16   0   8       4107.50       5186.96       185.09 o
  18   0   8       2838.50       2965.44       144.85 o
  20   0   8       4033.49       3898.94       181.07 o
  22   0   8        150.83        498.94        76.45 o
  24   0   8       4550.96       4228.88       205.21 o
  26   0   8        554.41        611.60        92.54 o
  28   0   8        991.67       1182.96       112.66 o
  30   0   8       1103.94       1259.41       120.71 o
 -27   1   8       1064.41        951.48        84.50 o
 -25   1   8        207.54        210.01        29.48 o
 -23   1   8        886.69        862.41        49.63 o
 -21   1   8        286.45        420.19        46.88 o
 -19   1   8       3296.84       3218.85        91.76 o
 -17   1   8        964.99        748.20        44.83 o
 -15   1   8        662.65        854.28        28.14 o
 -13   1   8       3632.52       4005.17        70.09 o
 -11   1   8       8304.77       8278.53       135.26 o
  -9   1   8       2700.56       3083.02        88.05 o
  -7   1   8      20516.10      21433.21       268.50 o
  -5   1   8       8469.44       8647.77       167.18 o
  -3   1   8       3440.41       3284.13        45.89 o
  -1   1   8       5124.77       4302.89        55.74 o
   1   1   8       1197.03       1291.77        56.44 o
   3   1   8      12128.69      12098.42       131.08 o
   5   1   8        361.60        567.92        18.83 o
   7   1   8       3506.57       3371.80        53.11 o
   9   1   8       4018.53       3464.50        73.51 o
  11   1   8       1262.26       1552.57        46.62 o
  13   1   8       2774.85       2965.68        78.51 o
  15   1   8        848.08        906.16        42.94 o
  17   1   8        190.58        162.93        38.22 o
  19   1   8       1218.44       1275.24        59.81 o
  21   1   8        303.82        414.14        53.17 o
  23   1   8        919.59        965.68        88.52 o
  25   1   8          1.11         16.09        28.17 o
 -26   2   8        115.52        239.50        70.41 o
 -24   2   8        762.90        690.04        46.18 o
 -22   2   8        549.71        325.32        35.80 o
 -20   2   8       3041.88       2946.13        91.47 o
 -18   2   8       1198.28       1338.78        54.59 o
 -16   2   8        585.00        524.51        25.96 o
 -14   2   8       3220.40       2698.35        53.93 o
 -12   2   8        167.38        448.81        24.02 o
 -10   2   8       1137.10       1579.23        39.43 o
  -8   2   8       6133.36       5783.28        80.72 o
  -6   2   8       1342.81       2099.60        39.74 o
  -4   2   8       6147.87       6505.24        85.09 o
  -2   2   8       7990.35       8227.40       101.68 o
   0   2   8       1642.96       2238.73        39.43 o
   2   2   8       3455.00       2948.94        45.42 o
   4   2   8       2033.57       2304.77        41.12 o
   6   2   8       9521.82       9160.62       160.17 o
   8   2   8       3587.66       3520.64        64.64 o
  10   2   8        506.95        610.76        37.74 o
  12   2   8       2596.26       2876.81       140.83 o
  14   2   8       2832.78       2822.99        77.93 o
  16   2   8         48.77        432.87        41.30 o
  18   2   8       2344.52       2136.98        69.61 o
  20   2   8       1382.28       1171.28        82.49 o
  22   2   8        393.94        643.79        76.45 o
  24   2   8        919.13        957.63        96.57 o
 -25   3   8       3907.98       3416.10       221.30 o
 -23   3   8        591.74        571.92        54.13 o
 -21   3   8        789.24       1079.54        71.51 o
 -19   3   8       6444.17       6319.99       190.77 o
 -17   3   8       1987.51       1896.22        70.92 o
 -15   3   8        515.08       1024.67        33.35 o
 -13   3   8       8252.63       7928.23       125.70 o
 -11   3   8       1761.12       2044.02        53.92 o
  -9   3   8       5110.30       5087.45        89.23 o
  -7   3   8      11331.79      11242.76       167.42 o
  -5   3   8        515.78       1406.27        56.98 o
  -3   3   8      26547.23      25392.60       291.45 o
  -1   3   8      16531.99      16840.69       200.80 o
   1   3   8       4969.97       5129.38        90.07 o
   3   3   8      16986.19      16677.79       241.79 o
   5   3   8        845.04       1247.74        72.60 o
   7   3   8      12207.64      10842.69       175.97 o
   9   3   8       5886.45       5676.76       111.67 o
  11   3   8       1683.87       2007.46        71.18 o
  13   3   8        956.81       1088.39        68.62 o
  15   3   8       2673.27       2694.34        98.30 o
  17   3   8       2877.11       2708.43        95.26 o
  19   3   8       2658.43       2418.23       148.88 o
  21   3   8         72.87        273.61        60.36 o
  23   3   8        954.32        684.02        84.50 o
  25   3   8        720.58       1042.13       104.62 o
 -22   4   8         29.96         24.14        28.17 o
 -20   4   8        622.27        434.56        72.43 o
 -18   4   8        228.02        115.25        25.14 o
 -16   4   8         21.21         45.47        14.60 o
 -14   4   8         98.42        288.54        25.60 o
 -12   4   8        994.46        853.73        33.53 o
 -10   4   8         48.46         40.40        10.61 o
  -8   4   8       2292.60       2110.31        69.24 o
  -6   4   8       2175.65       2633.95        88.06 o
  -4   4   8        628.99        469.33        37.33 o
  -2   4   8         80.36        189.79        33.68 o
   0   4   8       3237.55       3295.44        68.81 o
   2   4   8      13144.22      12924.81       179.69 o
   4   4   8       1520.39       1457.06        43.57 o
   6   4   8         15.55         47.99        13.86 o
   8   4   8        878.16        638.70        35.16 o
  10   4   8        186.41        151.27        31.94 o
  12   4   8        133.63        109.92        40.48 o
  14   4   8         14.36        109.00        38.22 o
  16   4   8        217.78        237.40        60.36 o
  18   4   8        111.64        289.70        64.38 o
  20   4   8        411.83        454.67        80.47 o
  22   4   8         15.37         44.26        40.24 o
  24   4   8         78.37        128.76        52.31 o
 -21   5   8        279.04        378.22        64.38 o
 -19   5   8       2861.07       2780.36       148.88 o
 -17   5   8       1433.41       1464.87        88.52 o
 -15   5   8         84.03        346.23        53.06 o
 -13   5   8       1875.27       2120.44        69.70 o
 -11   5   8        423.33        666.07        48.37 o
  -9   5   8       6448.10       6327.12       197.16 o
  -7   5   8       3457.96       3150.98       107.67 o
  -5   5   8       3482.35       2851.86       103.59 o
  -3   5   8       4051.46       4014.81       126.01 o
  -1   5   8       4301.29       4439.84        99.47 o
   1   5   8       1820.61       2174.92        56.85 o
   3   5   8       2729.90       3000.50        85.99 o
   5   5   8        828.66        757.48        45.65 o
   7   5   8        706.31        711.98        56.95 o
   9   5   8       2426.71       2051.66        77.34 o
  11   5   8        132.88        283.36        35.57 o
  13   5   8       2493.50       2395.12        86.71 o
  15   5   8        177.51        250.22        42.68 o
  17   5   8        603.47        468.72        58.27 o
  19   5   8        647.33        543.20        92.54 o
  21   5   8        207.26        164.97        60.36 o
  23   5   8        166.58        124.73        56.33 o
 -22   6   8         51.19        156.92        48.28 o
 -20   6   8       1108.14        969.70        92.54 o
 -18   6   8       1071.38       1038.11        92.54 o
 -16   6   8        783.48        981.78        92.54 o
 -14   6   8       2177.41       2015.86       128.76 o
 -12   6   8       1266.24       1086.55        65.25 o
 -10   6   8        191.22        303.32        57.27 o
  -8   6   8       4583.10       3876.60       179.05 o
  -6   6   8       1740.85       1756.26        85.21 o
  -4   6   8       2352.51       2485.69       175.03 o
  -2   6   8       8692.32       8177.27       177.48 o
   0   6   8       2761.64       2805.03        90.16 o
   2   6   8       3502.23       3864.48       110.21 o
   4   6   8       3073.87       2879.13        92.50 o
   6   6   8       1824.38       1893.57        77.41 o
   8   6   8        703.21        705.56        47.97 o
  10   6   8       1305.16       1361.20        67.29 o
  12   6   8       2169.11       2577.49        95.25 o
  14   6   8        514.24        445.10        47.20 o
  16   6   8        514.89        198.96        45.26 o
  18   6   8        356.53        307.60        53.83 o
  20   6   8        387.16        712.19       108.64 o
 -23   7   8         45.22          4.02        40.24 o
 -21   7   8        286.05        141.72        37.70 o
 -19   7   8        306.87        317.59       110.65 o
 -17   7   8        273.80        145.05        54.32 o
 -15   7   8         28.85         50.83        28.17 o
 -13   7   8         31.19         47.44        62.37 o
 -11   7   8         59.61         45.12        19.81 o
  -9   7   8         28.37          6.90        19.31 o
  -7   7   8        291.55        476.99       106.63 o
  -5   7   8          5.76        -17.07        17.07 o
  -3   7   8        166.90        141.26        35.48 o
  -1   7   8        145.69         91.88        22.91 o
   1   7   8        136.78        149.61        28.98 o
   3   7   8          0.37         37.61        19.27 o
   5   7   8         12.39         -6.95        15.08 o
   7   7   8         61.67        160.59        41.18 o
   9   7   8       1114.87       1102.01       112.66 o
  11   7   8         25.64         46.08        25.34 o
  13   7   8        204.54        184.59        35.41 o
  15   7   8         30.78         38.60        23.93 o
  17   7   8         12.62         49.46        33.79 o
 -18   8   8        777.43        966.49        78.20 o
 -16   8   8         18.91         87.85        33.79 o
 -14   8   8       1206.33       1101.81        80.75 o
 -12   8   8        427.07        599.53        92.54 o
 -10   8   8         12.38        100.59        48.28 o
  -8   8   8        817.30        896.73        73.81 o
  -6   8   8       1282.57       1433.97        96.57 o
  -4   8   8        721.15        803.26        69.66 o
  -2   8   8       2126.22       2634.44       124.80 o
   0   8   8         71.87        144.85        56.33 o
   2   8   8        299.31        206.04        35.57 o
   4   8   8       1229.52       1857.48       150.89 o
   6   8   8        357.12        329.94        80.47 o
   8   8   8       1290.88       1376.10       136.80 o
  10   8   8        615.00        716.21       112.66 o
 -12  -8   9         59.35         20.12        40.24 o
 -10  -8   9        327.11        470.77        92.54 o
  -8  -8   9        552.19        724.26       100.59 o
  -6  -8   9        965.82       1009.94       116.69 o
  -4  -8   9        144.38         -4.02        40.24 o
 -19  -7   9        484.31        631.72       100.59 o
 -17  -7   9        658.92        752.43        96.57 o
 -15  -7   9        148.43        253.49        64.38 o
 -13  -7   9       2672.50       2551.01       168.99 o
 -11  -7   9        858.95        877.16       100.59 o
  -9  -7   9        399.51        378.22        76.45 o
  -7  -7   9       2011.45       2040.00       148.88 o
  -5  -7   9        139.68        442.02        80.47 o
  -3  -7   9       1160.27       1271.48       120.71 o
  -1  -7   9       3801.91       3766.15       217.28 o
   1  -7   9        144.31        168.99        56.33 o
 -24  -6   9         82.27        132.78        56.33 o
 -22  -6   9        597.51        744.38        92.54 o
 -20  -6   9        328.28        313.85        68.40 o
 -18  -6   9        338.82        329.94        68.40 o
 -16  -6   9       1503.83       1577.28       120.71 o
 -14  -6   9        315.53        426.25        52.58 o
 -12  -6   9        590.63        466.75        76.45 o
 -10  -6   9        179.78        179.16        66.39 o
  -8  -6   9         12.36         58.87        28.17 o
  -6  -6   9        403.88        713.16        59.55 o
  -4  -6   9        147.38        101.64        32.63 o
  -2  -6   9        846.69        650.21        76.45 o
   0  -6   9       3781.85       3753.14       146.01 o
   2  -6   9        643.43        646.39        58.27 o
   4  -6   9        118.13        160.65        38.33 o
   6  -6   9        341.80        209.23        64.38 o
   8  -6   9        106.21         60.36        44.26 o
 -29  -5   9        360.96        293.73        72.43 o
 -27  -5   9        222.55        342.01        76.45 o
 -25  -5   9          7.22        112.66        48.28 o
 -23  -5   9        697.06        736.33        88.52 o
 -21  -5   9         71.10         92.54        40.24 o
 -19  -5   9        128.34        160.95        48.28 o
 -17  -5   9         77.18         76.45        40.24 o
 -15  -5   9        133.29        252.99        76.45 o
 -13  -5   9       1170.01       1110.13        65.44 o
 -11  -5   9        230.56        189.35        66.39 o
  -9  -5   9        354.91        275.48        32.69 o
  -7  -5   9       3167.41       3099.78       116.55 o
  -5  -5   9        770.72        566.97        74.44 o
  -3  -5   9       1815.43       1884.65        90.91 o
  -1  -5   9        819.82        759.34        92.54 o
   1  -5   9         23.18        179.95        34.20 o
   3  -5   9       1517.21       1562.30       112.66 o
   5  -5   9         53.86        222.64        76.45 o
   7  -5   9        449.04        510.34        55.43 o
   9  -5   9       2895.17       2514.79       168.99 o
  11  -5   9        217.69        337.99        72.43 o
  13  -5   9       2995.98       3053.97       193.14 o
  15  -5   9        129.72         48.28        40.24 o
 -34  -4   9       1290.61       1368.05       128.76 o
 -32  -4   9        479.00        515.29        82.49 o
 -30  -4   9         74.82        113.41        46.27 o
 -28  -4   9       2135.18       2297.22       110.65 o
 -26  -4   9         81.25        258.08        42.68 o
 -24  -4   9        660.32        936.38       100.59 o
 -22  -4   9       4125.27       4051.84       197.16 o
 -20  -4   9        144.75        337.99        60.36 o
 -18  -4   9       3191.15       2595.27       144.85 o
 -16  -4   9       2420.38       2498.70       136.80 o
 -14  -4   9        718.97        857.04        76.45 o
 -12  -4   9       3417.61       3389.71       131.41 o
 -10  -4   9       2462.42       2843.08        63.51 o
  -8  -4   9       5877.80       5548.15        96.79 o
  -6  -4   9       8723.36       7971.07       143.48 o
  -4  -4   9        689.68        860.32        45.40 o
  -2  -4   9       8099.90       7095.01       162.17 o
   0  -4   9       4774.32       4719.69       122.10 o
   2  -4   9        822.53        848.44        46.35 o
   4  -4   9       2104.97       2166.68        74.79 o
   6  -4   9        364.45        882.45        49.31 o
   8  -4   9      10093.82       9193.05       241.04 o
  10  -4   9       2348.28       2424.82        96.65 o
  12  -4   9        126.08        429.80        48.12 o
  14  -4   9       2033.56       1997.66        91.65 o
 -35  -3   9         81.55        116.69        52.31 o
 -33  -3   9         95.42        129.69        36.66 o
 -31  -3   9        474.79        484.53        59.75 o
 -29  -3   9        638.75        694.94        59.55 o
 -27  -3   9        116.14        207.24        39.83 o
 -25  -3   9        415.90        358.83        45.52 o
 -23  -3   9        191.98        194.82        32.63 o
 -21  -3   9       3733.16       3618.88       120.69 o
 -19  -3   9        455.83        298.16        36.66 o
 -17  -3   9       2382.35       1957.48        66.79 o
 -15  -3   9        171.20        163.46        28.45 o
 -13  -3   9       2744.30       2627.57        70.26 o
 -11  -3   9        220.87        260.33        24.60 o
  -9  -3   9       4975.74       4513.12       100.85 o
  -7  -3   9        440.78        373.42        21.79 o
  -5  -3   9        963.18        926.79        27.66 o
  -3  -3   9       1090.21       1203.07        25.74 o
  -1  -3   9       3739.60       3695.53        65.52 o
   1  -3   9         20.12         28.35         7.59 o
   3  -3   9       1011.40       1166.64        31.04 o
   5  -3   9        294.78        317.15        23.55 o
   7  -3   9        373.78        453.40        22.53 o
   9  -3   9        164.79        137.48        18.67 o
  11  -3   9         36.86         86.88        17.85 o
  13  -3   9        450.99        430.08        54.32 o
  15  -3   9        118.40        116.69        40.24 o
  17  -3   9        854.20        945.56        84.50 o
  19  -3   9         53.53         60.36        36.21 o
  21  -3   9        114.93        152.90        48.28 o
  27  -3   9         58.88         60.36        44.26 o
 -32  -2   9       1265.90       1310.57        82.36 o
 -30  -2   9        446.30        442.38        53.83 o
 -28  -2   9       1541.32       1585.20        83.90 o
 -26  -2   9       2338.83       2432.49       100.97 o
 -24  -2   9       4077.73       3634.42       122.24 o
 -22  -2   9        758.63        770.39        56.33 o
 -20  -2   9        448.12        790.58        68.40 o
 -18  -2   9       1762.88       1348.34        48.60 o
 -16  -2   9        542.65        683.76        29.59 o
 -14  -2   9       4552.89       5087.21       103.63 o
 -12  -2   9      22195.57      22604.48       334.79 o
 -10  -2   9      13883.21      14301.89       229.92 o
  -8  -2   9        423.55        308.56        18.53 o
  -6  -2   9      17652.46      17574.52       245.53 o
  -4  -2   9       3723.29       4118.81        66.71 o
  -2  -2   9       6454.44       6126.03       100.04 o
   0  -2   9       3602.50       3552.39        59.68 o
   2  -2   9       1489.67       1635.75        39.35 o
   4  -2   9      19589.54      19075.99       242.23 o
   6  -2   9         18.60        537.73        26.07 o
   8  -2   9       2729.68       2990.94        61.67 o
  10  -2   9       2900.24       3022.81        67.42 o
  12  -2   9        459.25        852.79        49.73 o
  14  -2   9       2507.61       2555.37       185.09 o
  16  -2   9        817.42       1008.21        58.27 o
  18  -2   9        509.56        571.36        72.43 o
  20  -2   9       2394.84       2438.34       144.85 o
  22  -2   9        732.23        704.14        80.47 o
  24  -2   9       1674.98       1488.02        82.36 o
  26  -2   9        570.71        643.60        68.28 o
  28  -2   9        336.07        482.84        84.50 o
 -31  -1   9        257.53        515.03        84.50 o
 -29  -1   9       1446.73       1615.46       110.65 o
 -27  -1   9       3874.59       3621.06       126.59 o
 -25  -1   9        330.26        543.67        48.37 o
 -23  -1   9       5553.06       4603.08       201.18 o
 -21  -1   9       2661.35       2864.85       140.83 o
 -19  -1   9       4759.41       5131.68       183.08 o
 -17  -1   9      11873.51      10778.13       264.80 o
 -15  -1   9       3809.10       3697.01       118.90 o
 -13  -1   9       1385.76       1138.57       118.70 o
 -11  -1   9      90638.91      95945.36      1418.42 o
  -9  -1   9       3992.43       5218.11        90.24 o
  -7  -1   9       9292.83       8263.31       128.75 o
  -5  -1   9      18618.82      18272.90       352.66 o
  -3  -1   9       1750.43       1971.34       104.26 o
  -1  -1   9      29596.38      27644.85       421.56 o
   1  -1   9        683.19       1563.21        95.96 o
   3  -1   9       2094.39       1915.26        40.61 o
   5  -1   9       5784.99       5867.20        85.04 o
   7  -1   9       3255.49       3777.34        64.05 o
   9  -1   9      10762.13       9841.87       153.50 o
  11  -1   9       2142.74       2461.92        73.32 o
  13  -1   9        903.42       1044.89        47.87 o
  15  -1   9       1083.46       1319.64        62.40 o
  17  -1   9          6.54        478.82        60.36 o
  19  -1   9       2569.78       2651.60       144.85 o
  21  -1   9        255.37        519.05        80.47 o
  23  -1   9        103.82        285.68        64.38 o
  25  -1   9       1821.39       1766.39       128.76 o
  27  -1   9         85.58        185.09        56.33 o
  29  -1   9       1032.69        917.40       104.62 o
 -30   0   9         33.14         -4.02        28.17 o
 -28   0   9         23.20        100.59        40.24 o
 -26   0   9        329.02         89.85        23.00 o
 -24   0   9          8.28         12.27        10.81 o
 -22   0   9         17.77        124.34        18.71 o
 -20   0   9         63.59         47.84        11.89 o
 -18   0   9        299.75        127.60        15.67 o
 -16   0   9         84.24        166.88        14.06 o
 -14   0   9        130.48         18.83         7.00 o
 -12   0   9        110.09        256.01        15.36 o
 -10   0   9        202.11         49.10         9.04 o
  -8   0   9        191.64        173.46        11.20 o
  -6   0   9         41.89        233.75        11.84 o
  -4   0   9        112.27         36.49         5.94 o
  -2   0   9        226.08        454.44        14.48 o
   0   0   9        647.47        230.09         8.71 o
   2   0   9         83.27         30.88         4.94 o
   4   0   9         51.11        176.02        11.38 o
   6   0   9          5.70         11.41         4.72 o
   8   0   9        416.22        168.28        13.60 o
  10   0   9         40.11        125.00        15.40 o
  12   0   9         14.69         17.92        10.93 o
  14   0   9        401.28        185.75        30.46 o
  16   0   9         86.00          8.05        16.09 o
  18   0   9          2.46         60.36        32.19 o
  20   0   9         94.69         44.26        32.19 o
  22   0   9         49.43          8.05        24.14 o
  24   0   9         26.55         64.38        40.24 o
  26   0   9         19.55         20.12        36.21 o
  28   0   9         29.12         -8.05        28.17 o
  30   0   9         14.75         24.14        36.21 o
 -29   1   9       1434.94       1585.33       116.69 o
 -27   1   9       3917.49       3730.58       143.06 o
 -25   1   9        331.31        552.10        43.65 o
 -23   1   9       5549.23       4732.91       126.69 o
 -21   1   9       2631.15       2774.84        97.09 o
 -19   1   9       4735.50       5051.44       109.61 o
 -17   1   9      11936.06      10752.22       126.39 o
 -15   1   9       3794.28       3734.22        62.43 o
 -13   1   9       1349.32       1052.93        30.90 o
 -11   1   9      90677.37      95964.93       991.32 o
  -9   1   9       3979.72       5045.80        89.80 o
  -7   1   9       9374.38       8377.63       129.71 o
  -5   1   9      18619.22      18323.67       203.17 o
  -3   1   9       1740.78       1960.72        37.71 o
  -1   1   9      29622.02      27567.76       280.86 o
   1   1   9        685.59       1497.45        32.28 o
   3   1   9       2077.50       1844.80        32.64 o
   5   1   9       5780.72       5795.74        81.07 o
   7   1   9       3253.07       3683.21        79.10 o
   9   1   9      10767.24       9818.23       172.55 o
  11   1   9       2142.66       2463.21        70.42 o
  13   1   9        867.16        777.96        40.05 o
  15   1   9       1057.57       1349.74        54.04 o
  17   1   9          7.88        524.96        38.16 o
  19   1   9       2559.50       2321.47        81.60 o
  21   1   9        256.41        494.91        76.45 o
  23   1   9         98.49        229.35        56.33 o
  25   1   9       1816.86       1782.49       128.76 o
  27   1   9         85.21        136.80        52.31 o
 -28   2   9       1541.39       1581.30       116.69 o
 -26   2   9       2318.25       2499.11       112.08 o
 -24   2   9       4073.95       3730.76       111.87 o
 -22   2   9        783.50        826.37        48.07 o
 -20   2   9        440.48        887.71        65.08 o
 -18   2   9       1777.28       1483.56        46.29 o
 -16   2   9        512.64        750.29        67.79 o
 -14   2   9       4545.61       4966.22        82.59 o
 -12   2   9      22281.18      22507.13       298.20 o
 -10   2   9      13838.39      14437.91       185.44 o
  -8   2   9        382.20        322.93        41.53 o
  -6   2   9      17695.91      17371.53       180.66 o
  -4   2   9       3716.71       4240.01        93.69 o
  -2   2   9       6512.71       6190.36        88.27 o
   0   2   9       3619.88       3592.16        53.46 o
   2   2   9       1473.38       1711.94        38.04 o
   4   2   9      19607.00      19127.94       266.83 o
   6   2   9         21.27        472.05        30.59 o
   8   2   9       2741.47       3179.71        75.95 o
  10   2   9       2884.07       2991.40        92.72 o
  12   2   9        469.34        929.41        60.73 o
  14   2   9       2485.55       2492.25       106.60 o
  16   2   9        814.25       1102.54        59.15 o
  18   2   9        496.93        589.59        50.77 o
  20   2   9       2382.57       2447.64        88.42 o
  22   2   9        733.49        591.48        76.45 o
  24   2   9       1648.23       1472.66       120.71 o
 -25   3   9        412.77        515.03        96.57 o
 -23   3   9        190.32        170.05        36.66 o
 -21   3   9       3750.94       3863.60       299.76 o
 -19   3   9        452.38        344.88        45.26 o
 -17   3   9       2389.96       2137.28        63.22 o
 -15   3   9        173.57        149.73        19.97 o
 -13   3   9       2753.70       2631.68        60.82 o
 -11   3   9        216.32        228.55        19.60 o
  -9   3   9       4979.01       4511.89        82.73 o
  -7   3   9        438.26        381.24        20.35 o
  -5   3   9        974.21        914.23        35.09 o
  -3   3   9       1098.32       1270.97        34.26 o
  -1   3   9       3762.64       3827.66        69.94 o
   1   3   9         19.16         40.16         8.18 o
   3   3   9        990.09       1041.00        34.69 o
   5   3   9        294.61        337.85        23.17 o
   7   3   9        369.71        330.54        23.47 o
   9   3   9        155.29        163.97        20.76 o
  11   3   9         38.95         65.33        24.06 o
  13   3   9        458.43        493.61        53.83 o
  15   3   9        108.99         49.77        26.03 o
  17   3   9        850.60        818.42        68.62 o
  19   3   9         49.88         48.28        36.21 o
  21   3   9        114.77        112.66        48.28 o
  23   3   9        440.12        329.94        72.43 o
  25   3   9        304.04        305.80        72.43 o
 -22   4   9       4164.04       3762.13       201.18 o
 -20   4   9        139.58        265.56        56.33 o
 -18   4   9       3199.68       2723.64       101.95 o
 -16   4   9       2377.70       2247.10        77.34 o
 -14   4   9        696.02        883.96        36.09 o
 -12   4   9       3431.26       3450.31        74.91 o
 -10   4   9       2466.68       2690.46        73.65 o
  -8   4   9       5876.18       5496.46       120.22 o
  -6   4   9       8733.34       8270.01       151.28 o
  -4   4   9        683.46        950.80        74.26 o
  -2   4   9       8122.02       7454.02       176.83 o
   0   4   9       4787.89       4993.50       101.16 o
   2   4   9        800.92        893.83        33.61 o
   4   4   9       2119.28       2306.47        84.79 o
   6   4   9        366.01        884.13        41.27 o
   8   4   9      10103.12       9307.15       168.70 o
  10   4   9       2322.11       2344.93        78.98 o
  12   4   9        136.34        471.53        46.37 o
  14   4   9       2001.24       2257.28       140.83 o
  16   4   9        618.57        700.12        80.47 o
  18   4   9       2143.68       2112.43       148.88 o
  20   4   9       1701.15       1665.80       132.78 o
  22   4   9         90.35        317.87        76.45 o
  24   4   9       2041.81       1967.57       152.90 o
 -19   5   9        127.23        217.28        48.28 o
 -17   5   9         94.19        114.89        26.92 o
 -15   5   9        134.82        202.24        35.48 o
 -13   5   9       1172.23       1133.74        54.85 o
 -11   5   9        205.65        142.48        23.93 o
  -9   5   9        344.02        225.89        28.38 o
  -7   5   9       3146.97       2906.45       105.16 o
  -5   5   9        773.48        746.24        49.73 o
  -3   5   9       1807.54       1849.52        81.92 o
  -1   5   9        804.51        772.42        38.47 o
   1   5   9         23.02        155.60        20.93 o
   3   5   9       1530.42       1501.20        48.43 o
   5   5   9         43.96        176.18        57.65 o
   7   5   9        446.50        616.17        42.55 o
   9   5   9       2902.18       2682.29        89.75 o
  11   5   9        214.48        270.25        33.87 o
  13   5   9       3004.56       2973.15       122.34 o
  15   5   9        112.77         55.91        26.92 o
  17   5   9         24.25         84.50        44.26 o
  19   5   9        597.59        688.05       104.62 o
  21   5   9        396.97        333.96        80.47 o
  23   5   9       2338.17       2506.75       177.04 o
 -22   6   9        600.84        848.99        88.52 o
 -20   6   9        325.13        285.68        60.36 o
 -18   6   9        344.73        245.44        52.31 o
 -16   6   9       1508.33       1480.71       112.66 o
 -14   6   9        315.49        402.37        68.40 o
 -12   6   9        592.11        627.57        52.31 o
 -10   6   9        178.26        145.67        25.34 o
  -8   6   9         15.06         57.40        21.20 o
  -6   6   9        406.46        529.29        48.12 o
  -4   6   9        147.46         60.36        22.76 o
  -2   6   9        863.79        612.08        52.31 o
   0   6   9       3794.74       3990.70       112.75 o
   2   6   9        642.80        688.24        44.74 o
   4   6   9        105.05        103.36        23.93 o
   6   6   9        346.38        280.86        35.85 o
   8   6   9        105.44        119.08        27.23 o
  10   6   9       1927.12       2318.39        89.80 o
  12   6   9         30.44         30.43        20.65 o
  14   6   9        500.63        605.29        84.50 o
  16   6   9         91.67        128.76        38.33 o
  18   6   9        542.05        599.99        72.51 o
  20   6   9        414.73        382.25        84.50 o
 -23   7   9        936.23        913.37        96.57 o
 -21   7   9        800.07        904.58       100.59 o
 -19   7   9        493.40        710.68        66.70 o
 -17   7   9        644.89        684.54        63.79 o
 -15   7   9        154.57        301.69        68.40 o
 -13   7   9       2697.89       2705.45       117.84 o
 -11   7   9        837.70        839.80        63.97 o
  -9   7   9        389.69        360.45        54.32 o
  -7   7   9       2015.00       1973.81       173.02 o
  -5   7   9        150.87        335.49        49.73 o
  -3   7   9       1154.40       1210.70        78.20 o
  -1   7   9       3803.12       3986.90       257.52 o
   1   7   9        145.63        181.34        30.72 o
   3   7   9       1039.37        796.71        68.28 o
   5   7   9       1798.73       1835.59       102.31 o
   7   7   9        123.04        273.27        54.32 o
   9   7   9       1162.14       1278.43        88.20 o
  11   7   9        111.97        235.94        37.62 o
  13   7   9        987.60       1045.69        65.79 o
  15   7   9       1548.34       1632.32       102.43 o
  17   7   9        142.86        245.29        52.58 o
 -16   8   9        913.25        818.17        72.18 o
 -14   8   9         37.20         12.07        32.19 o
 -12   8   9         53.75         40.24        36.21 o
 -10   8   9        327.85        416.39        60.36 o
  -8   8   9        559.50        439.40        58.27 o
  -6   8   9        963.95        981.64        75.36 o
  -4   8   9        142.87         85.20        32.63 o
  -2   8   9        499.68        566.35        68.11 o
   0   8   9         56.64          8.05        32.19 o
   2   8   9         25.94         24.14        36.21 o
   4   8   9        347.39        382.25        88.52 o
   6   8   9         11.43         28.17        40.24 o
   8   8   9         41.37         96.57        56.33 o
  10   8   9         57.29        100.59        56.33 o
 -14  -8  10         51.28         64.38        48.28 o
 -12  -8  10        469.04        643.79       104.62 o
 -10  -8  10        905.14        820.83       108.64 o
  -8  -8  10        119.48         96.57        52.31 o
  -6  -8  10        294.53        214.90        43.48 o
  -4  -8  10        260.39        535.15       100.59 o
 -19  -7  10          7.80         40.24        40.24 o
 -17  -7  10        177.09         60.36        44.26 o
 -15  -7  10        403.00        364.24        54.06 o
 -13  -7  10         60.23        100.28        36.66 o
 -11  -7  10         53.09         72.43        48.28 o
  -9  -7  10        111.35          7.80        22.23 o
  -7  -7  10       1115.75        994.10        68.62 o
  -5  -7  10        360.74        354.08        76.45 o
  -3  -7  10        231.19        205.21        60.36 o
  -1  -7  10        123.36         20.12        36.21 o
   1  -7  10         32.59         80.47        44.26 o
   3  -7  10        101.13        124.73        52.31 o
 -24  -6  10        125.17        189.11        60.36 o
 -22  -6  10       3332.23       3202.84       193.14 o
 -20  -6  10        750.11        720.24        92.54 o
 -18  -6  10         13.20        144.85        52.31 o
 -16  -6  10       1352.94       1089.11        73.81 o
 -14  -6  10        167.29        220.62        41.18 o
 -12  -6  10       2220.98       2119.03       177.04 o
 -10  -6  10       1374.19       1499.96       183.08 o
  -8  -6  10        792.81        866.50        55.34 o
  -6  -6  10       4450.25       4146.54       152.04 o
  -4  -6  10        336.24        346.06        49.73 o
  -2  -6  10        121.68        195.18        38.33 o
   0  -6  10        651.69        589.90        62.40 o
   2  -6  10        357.25        614.12       110.65 o
   4  -6  10       2357.39       2611.63       128.76 o
   6  -6  10       1117.13       1595.29       158.93 o
 -27  -5  10        960.16       1013.96       108.64 o
 -25  -5  10        435.54        402.37        76.45 o
 -23  -5  10        140.15        160.95        52.31 o
 -21  -5  10       1837.38       1762.37       128.76 o
 -19  -5  10         31.19        173.02        52.31 o
 -17  -5  10        660.01        750.57        66.39 o
 -15  -5  10       1213.01       1176.22       116.69 o
 -13  -5  10        634.72        776.08        55.43 o
 -11  -5  10       3638.52       2806.01        91.64 o
  -9  -5  10        715.65        826.66        41.23 o
  -7  -5  10       1657.30       1785.86        66.77 o
  -5  -5  10        338.97        213.96        88.52 o
  -3  -5  10        251.51        600.21       171.01 o
  -1  -5  10       6228.34       5672.21       180.25 o
   1  -5  10        257.77        369.26       106.63 o
   3  -5  10         57.74        193.47        58.34 o
   5  -5  10       2916.75       2562.68       113.38 o
   7  -5  10        149.16        398.33       102.60 o
   9  -5  10       2788.93       2409.67       112.14 o
  11  -5  10       1487.56       1693.96       140.83 o
  13  -5  10        231.96        152.90        56.33 o
  15  -5  10       1583.11       1685.92       148.88 o
 -34  -4  10        100.98         -4.02        36.21 o
 -32  -4  10        126.71         92.54        48.28 o
 -30  -4  10          0.28         36.41        28.03 o
 -28  -4  10        212.16        394.05        54.06 o
 -26  -4  10       1106.01       1106.51       108.64 o
 -24  -4  10       1266.08       1162.84       104.62 o
 -22  -4  10       1066.60       1070.30       100.59 o
 -20  -4  10        185.13        164.97        48.28 o
 -18  -4  10         24.70         64.38        32.19 o
 -16  -4  10       1268.30       1001.89        88.52 o
 -14  -4  10        520.11        515.03        60.36 o
 -12  -4  10        635.27        697.34        42.97 o
 -10  -4  10        365.94        231.78        22.96 o
  -8  -4  10        632.56        368.70        38.08 o
  -6  -4  10        809.28        971.02        35.09 o
  -4  -4  10         46.73         59.66        13.75 o
  -2  -4  10        209.05        154.77        24.70 o
   0  -4  10        492.80        574.82        38.67 o
   2  -4  10        937.39        772.42        48.40 o
   4  -4  10       2643.04       2527.18       104.81 o
   6  -4  10          8.31        109.16        76.45 o
   8  -4  10        303.71        302.37        41.55 o
  10  -4  10        410.04        428.20        47.37 o
  12  -4  10        107.64        124.73        36.21 o
  14  -4  10         86.83        164.78        38.22 o
  16  -4  10         26.71        100.59        40.24 o
 -33  -3  10        706.01        943.13        73.81 o
 -31  -3  10       2736.28       2532.65       243.43 o
 -29  -3  10         70.82        233.37        41.18 o
 -27  -3  10       1353.02       1607.64       154.91 o
 -25  -3  10       1045.24       1268.95        98.58 o
 -23  -3  10        762.73        978.81        62.40 o
 -21  -3  10      11999.58      11049.72       252.45 o
 -19  -3  10       1114.19       1350.90        66.39 o
 -17  -3  10       2811.70       2760.24       140.83 o
 -15  -3  10       2082.39       2370.47        95.61 o
 -13  -3  10       1472.30       1354.12        49.95 o
 -11  -3  10       5418.64       5492.95       104.81 o
  -9  -3  10       3144.37       3668.43        68.47 o
  -7  -3  10       6740.42       6181.80        93.95 o
  -5  -3  10       9775.80       9333.15       114.02 o
  -3  -3  10        373.30        678.05        19.59 o
  -1  -3  10       3250.92       2807.20        49.56 o
   1  -3  10       1691.01       2028.36        45.75 o
   3  -3  10        253.83        481.12        22.70 o
   5  -3  10       7030.99       6382.35       100.48 o
   7  -3  10        823.63       1022.90        37.40 o
   9  -3  10       6793.36       6251.85       135.07 o
  11  -3  10        636.52       1069.68        50.20 o
  13  -3  10        641.08        997.87        84.50 o
  15  -3  10       7348.76       6047.58       245.44 o
  17  -3  10         94.09        486.86        76.45 o
  19  -3  10       1059.72       1327.81       108.64 o
  21  -3  10       1106.12       1022.01       100.59 o
  23  -3  10         36.74        245.44        60.36 o
  27  -3  10        316.60        156.92        56.33 o
 -34  -2  10        454.62        539.17        92.54 o
 -32  -2  10        324.38        412.91        56.90 o
 -30  -2  10         72.75        197.16        56.33 o
 -28  -2  10         66.22         84.50        44.26 o
 -26  -2  10        873.02        877.25        59.55 o
 -24  -2  10        695.94        664.04        50.98 o
 -22  -2  10       1622.54       1553.83        82.49 o
 -20  -2  10       1678.16       2013.95        80.75 o
 -18  -2  10        420.11        233.43        54.07 o
 -16  -2  10        585.74        584.23        30.61 o
 -14  -2  10        516.72        800.99        35.42 o
 -12  -2  10       1797.98       1210.70        42.99 o
 -10  -2  10       9765.61       9873.08       228.82 o
  -8  -2  10        911.56       1553.66        43.83 o
  -6  -2  10       3896.48       3869.19        76.19 o
  -4  -2  10        982.59       1449.93        35.11 o
  -2  -2  10       1492.67       1379.54        33.87 o
   0  -2  10       3740.42       3503.58        68.38 o
   2  -2  10        197.46        531.43        22.60 o
   4  -2  10      13569.19      13518.27       270.06 o
   6  -2  10        611.07        727.16        39.54 o
   8  -2  10       1845.75       1939.69        51.93 o
  10  -2  10       6962.98       6497.08       114.97 o
  12  -2  10         20.88        155.15        25.61 o
  14  -2  10       2080.56       2190.40        86.74 o
  16  -2  10       1628.09       1661.49        76.66 o
  18  -2  10        115.24        281.66        60.36 o
  20  -2  10       2244.13       2007.81       136.80 o
  22  -2  10        328.78        325.92        68.40 o
  24  -2  10        143.77        182.51        38.33 o
  26  -2  10       1402.94       1204.74        79.66 o
 -33  -1  10         37.59        148.88        56.33 o
 -31  -1  10       1094.07       1058.47        71.13 o
 -29  -1  10         49.76         76.45        28.45 o
 -27  -1  10         89.15         16.09        19.92 o
 -25  -1  10        101.36         56.83        28.17 o
 -23  -1  10        751.17        832.90        80.47 o
 -21  -1  10       2434.84       2345.80       128.76 o
 -19  -1  10         95.16        265.56        60.36 o
 -17  -1  10        316.92        435.86        39.53 o
 -15  -1  10        948.35       1049.29        64.38 o
 -13  -1  10       1799.47       1884.92       108.64 o
 -11  -1  10       1443.24       1374.56        56.54 o
  -9  -1  10        127.02        342.95        24.70 o
  -7  -1  10       1620.73       1495.51        50.63 o
  -5  -1  10       8036.34       7597.65       146.94 o
  -3  -1  10       4454.96       5002.31       150.89 o
  -1  -1  10         62.04        132.78        32.19 o
   1  -1  10       3243.95       2866.95        59.81 o
   3  -1  10       4740.12       5270.28        77.57 o
   5  -1  10       5236.82       4607.40        85.25 o
   7  -1  10        650.97        632.74        24.61 o
   9  -1  10        287.14        385.93        25.16 o
  11  -1  10        407.55        396.42        30.55 o
  13  -1  10       1135.14       1006.68        55.43 o
  15  -1  10       6307.08       5872.61       219.29 o
  17  -1  10         80.14        132.78        40.24 o
  19  -1  10        448.06        474.79        72.43 o
  21  -1  10       1418.00       1166.86       104.62 o
  23  -1  10        313.53        289.70        64.38 o
  25  -1  10        334.39        221.30        60.36 o
  27  -1  10         67.70        164.97        56.33 o
  29  -1  10        206.97        245.44        68.40 o
 -32   0  10        880.47       1030.06       104.62 o
 -30   0  10         21.66        301.78        64.38 o
 -28   0  10        517.27        877.16        88.52 o
 -26   0  10       1698.82       1645.10       142.12 o
 -24   0  10        835.86       1386.56        64.03 o
 -22   0  10        197.94        186.02        58.07 o
 -20   0  10       3698.25       4456.42        83.36 o
 -18   0  10       5204.58       5696.22       161.45 o
 -16   0  10      10405.42       8907.16       133.46 o
 -14   0  10        216.29       1326.35        44.99 o
 -12   0  10       5208.38       4861.41        72.57 o
 -10   0  10      13882.36      14352.94       207.49 o
  -8   0  10       1910.87       3110.77        56.98 o
  -6   0  10       8202.50       6871.60       116.62 o
  -4   0  10       1104.54       2521.98        43.98 o
  -2   0  10      50739.17      53720.91       532.32 o
   0   0  10      48857.23      45947.50       482.83 o
   2   0  10       6853.39       7915.71       116.58 o
   4   0  10       4296.86       3887.38        61.24 o
   6   0  10       6319.44       5675.24        95.49 o
   8   0  10       2359.80       3217.20        95.83 o
  10   0  10      53814.13      50285.66       823.70 o
  12   0  10       5358.44       5706.89       145.19 o
  16   0  10       8664.84       7697.28       277.63 o
  18   0  10        377.03        619.65        68.40 o
  20   0  10       3532.41       3597.16       177.04 o
  22   0  10       2552.36       3210.89       173.02 o
  24   0  10       1238.25       1444.50       120.71 o
  26   0  10       2963.87       2703.91       168.99 o
  28   0  10         35.03         60.36        44.26 o
  30   0  10        384.37        337.99        76.45 o
 -29   1  10         49.29        108.64        44.26 o
 -27   1  10        103.11         91.45        30.91 o
 -25   1  10        109.64        123.31        41.39 o
 -23   1  10        745.24        842.15        49.03 o
 -21   1  10       2436.40       2220.49        78.14 o
 -19   1  10         97.64        255.55        35.55 o
 -17   1  10        315.44        455.23        20.19 o
 -15   1  10        942.51       1037.85        27.27 o
 -13   1  10       1800.41       1954.90        40.94 o
 -11   1  10       1456.49       1289.85        33.52 o
  -9   1  10        135.12        254.39        24.33 o
  -7   1  10       1599.13       1558.00        28.98 o
  -5   1  10       8023.40       7342.80       112.40 o
  -3   1  10       4458.55       5069.17        81.11 o
  -1   1  10         47.72        251.09        13.92 o
   1   1  10       3240.67       2854.02        42.45 o
   3   1  10       4728.27       5167.22        64.86 o
   5   1  10       5227.28       4596.29        85.97 o
   7   1  10        648.43        583.69        41.23 o
   9   1  10        288.73        386.86        32.53 o
  11   1  10        414.27        425.70        31.71 o
  13   1  10       1140.86       1015.83        46.14 o
  15   1  10       6291.70       5697.27       148.02 o
  17   1  10         85.69        123.33        70.41 o
  19   1  10        460.95        547.22        68.40 o
  21   1  10       1427.67       1351.95       104.62 o
  23   1  10        316.12        321.89        64.38 o
  25   1  10        336.56        354.08        72.43 o
  27   1  10         66.30        164.97        60.36 o
 -28   2  10         56.06        116.69        44.26 o
 -26   2  10        887.85        824.02        66.70 o
 -24   2  10        693.23        577.10        44.33 o
 -22   2  10       1604.78       1540.32        77.00 o
 -20   2  10       1678.05       1994.87        73.45 o
 -18   2  10        396.93        291.91        23.63 o
 -16   2  10        570.87        504.54        41.60 o
 -14   2  10        507.52        668.76        45.95 o
 -12   2  10       1768.10       1207.47        33.76 o
 -10   2  10       9763.14      10401.70       153.19 o
  -8   2  10        905.11       1592.42        38.73 o
  -6   2  10       3898.90       3941.12        64.81 o
  -4   2  10        974.69       1398.48        32.71 o
  -2   2  10       1487.75       1399.42        41.82 o
   0   2  10       3790.97       3668.19        62.62 o
   2   2  10        195.48        550.01        25.78 o
   4   2  10      13602.50      13865.08       180.81 o
   6   2  10        591.17        730.81        25.24 o
   8   2  10       1858.95       2012.90        61.92 o
  10   2  10       6956.52       6503.68       157.45 o
  12   2  10         24.21        199.02        34.80 o
  14   2  10       2097.63       2136.79        83.42 o
  16   2  10       1616.94       1688.48        89.84 o
  18   2  10        117.96        208.48        40.60 o
  20   2  10       2218.00       2161.78        96.61 o
  22   2  10        327.82        406.39        72.43 o
 -23   3  10        727.14       1110.53       100.59 o
 -21   3  10      12051.48      10638.58       386.27 o
 -19   3  10       1108.56       1400.24       104.62 o
 -17   3  10       2768.28       2726.83        75.40 o
 -15   3  10       2056.90       2284.95        66.74 o
 -13   3  10       1433.14       1335.64        47.87 o
 -11   3  10       5415.29       5654.57        99.25 o
  -9   3  10       3122.35       3659.00        75.28 o
  -7   3  10       6667.21       6267.62        93.45 o
  -5   3  10       9788.67       9644.04       135.83 o
  -3   3  10        365.91        669.01        32.53 o
  -1   3  10       3244.04       2842.63        59.55 o
   1   3  10       1677.23       2109.44        47.14 o
   3   3  10        260.99        585.60        41.82 o
   5   3  10       7035.82       6535.58       126.68 o
   7   3  10        818.32       1069.05        49.95 o
   9   3  10       6783.31       6370.73       153.34 o
  11   3  10        637.45       1201.38        96.57 o
  13   3  10        660.07        977.75        92.54 o
  15   3  10       7330.48       6476.69       204.96 o
  17   3  10         95.07        406.39        72.43 o
  19   3  10       1077.00       1162.84       108.64 o
  21   3  10       1102.75       1360.00       116.69 o
  23   3  10         37.74        225.33        60.36 o
  25   3  10       2572.92       2579.17       173.02 o
  27   3  10        338.87        249.47        72.43 o
 -20   4  10        183.34        177.04        48.28 o
 -18   4  10         22.88         84.50        32.19 o
 -16   4  10       1275.69       1074.35        40.64 o
 -14   4  10        515.95        509.92        27.84 o
 -12   4  10        626.69        800.87        39.04 o
 -10   4  10        381.21        264.42        30.20 o
  -8   4  10        626.81        420.93        30.04 o
  -6   4  10        800.58        950.64        41.53 o
  -4   4  10         48.17         51.15        11.98 o
  -2   4  10        200.98        136.20        19.07 o
   0   4  10        493.14        572.47        28.30 o
   2   4  10        934.80        835.37        34.19 o
   4   4  10       2655.64       2699.75        66.92 o
   6   4  10          7.41        120.34        31.75 o
   8   4  10        304.61        386.00        67.40 o
  10   4  10        403.34        495.52        40.08 o
  12   4  10        108.18         84.41        58.34 o
  14   4  10         82.44         92.54        44.26 o
  16   4  10         29.50         40.24        40.24 o
  18   4  10         52.53         28.17        36.21 o
  20   4  10         37.93         56.33        44.26 o
  22   4  10        584.82        535.15        96.57 o
  24   4  10        949.64        788.64       116.69 o
  26   4  10        221.61        213.25        68.40 o
 -19   5  10         29.80        140.83        40.24 o
 -17   5  10        648.87        586.77        90.53 o
 -15   5  10       1200.99       1183.40        68.39 o
 -13   5  10        634.49        715.12        47.16 o
 -11   5  10       3594.84       2810.04        89.86 o
  -9   5  10        722.36        980.30        49.89 o
  -7   5  10       1658.93       1820.73        69.54 o
  -5   5  10        303.46        221.35        29.72 o
  -3   5  10        250.72        564.97        46.37 o
  -1   5  10       6255.98       5885.02       160.41 o
   1   5  10        248.47        340.58        27.46 o
   3   5  10         64.61        185.85        27.88 o
   5   5  10       2905.00       2714.32        88.97 o
   7   5  10        146.35        431.89        42.41 o
   9   5  10       2821.40       2561.44       149.28 o
  11   5  10       1499.07       1820.41        89.69 o
  13   5  10        240.94        164.47        36.66 o
  15   5  10       1575.59       1911.24       140.83 o
  17   5  10        509.55        478.82        88.52 o
  19   5  10        558.86        551.24        96.57 o
  21   5  10        434.54        579.41       104.62 o
  23   5  10        219.89        350.06        84.50 o
 -20   6  10        734.61        784.62        84.50 o
 -18   6  10         12.85        185.09        48.28 o
 -16   6  10       1327.75       1062.25        96.57 o
 -14   6  10        176.01        203.69        36.99 o
 -12   6  10       2228.44       1904.48        92.44 o
 -10   6  10       1360.87       1404.23        76.66 o
  -8   6  10        786.85        740.78        56.69 o
  -6   6  10       4420.65       4049.73       139.06 o
  -4   6  10        348.34        270.74        40.60 o
  -2   6  10        116.52        255.23        39.53 o
   0   6  10        642.99        652.23        67.43 o
   2   6  10        356.39        661.68        44.74 o
   4   6  10       2378.26       2495.92       104.62 o
   6   6  10       1116.58       1343.70        67.29 o
   8   6  10        465.45        466.21        47.20 o
  10   6  10        991.82        884.40        56.50 o
  12   6  10        942.26       1048.49        62.72 o
  14   6  10       2223.54       2162.87       110.96 o
  16   6  10        577.46        579.19        69.66 o
  18   6  10        157.15        285.68        72.43 o
  20   6  10       1673.10       1943.43       160.95 o
 -21   7  10         38.35        100.59        44.26 o
 -19   7  10          7.56        -24.14        24.14 o
 -17   7  10        176.40        148.88        37.70 o
 -15   7  10        407.00        271.83        46.37 o
 -13   7  10         60.25        100.59        44.26 o
 -11   7  10         53.88         74.97        26.92 o
  -9   7  10        110.24         46.27        22.76 o
  -7   7  10       1113.12        776.08       116.69 o
  -5   7  10        356.86        173.42        42.25 o
  -3   7  10        231.30        188.85        39.83 o
  -1   7  10        125.55         19.62        20.70 o
   1   7  10         33.75         49.79        26.20 o
   3   7  10        102.76         67.31        30.91 o
   5   7  10        226.60        203.68        60.36 o
   7   7  10        123.06         88.52        34.14 o
   9   7  10        334.54        421.24        61.12 o
  11   7  10         29.08         37.74        24.28 o
  13   7  10         30.56         51.00        26.86 o
  15   7  10          3.58         91.68        39.53 o
 -16   8  10       1805.08       1661.78       136.80 o
 -14   8  10         53.88         88.52        48.28 o
 -12   8  10        466.91        494.91        88.52 o
 -10   8  10        889.81        638.75        70.96 o
  -8   8  10        115.36         79.74        48.28 o
  -6   8  10        285.64        242.02        45.52 o
  -4   8  10        267.64        482.71        63.59 o
  -2   8  10        122.00        257.29        76.45 o
   0   8  10        740.99        820.83        92.54 o
   2   8  10          7.31        112.66        48.28 o
   4   8  10        652.76        635.74       108.64 o
   6   8  10        588.99        788.64       120.71 o
   8   8  10         51.76         76.45        48.28 o
 -14  -8  11        160.32        144.85        60.36 o
 -12  -8  11        444.03        462.72        96.57 o
 -10  -8  11         73.05         20.12        44.26 o
  -8  -8  11         99.93         54.41        32.63 o
  -6  -8  11         40.21         38.22        31.30 o
  -4  -8  11         32.16         40.43        29.77 o
  -2  -8  11          2.00          4.02        36.21 o
 -17  -7  11         63.74         64.38        44.26 o
 -15  -7  11       3005.00       2658.44       125.19 o
 -13  -7  11          7.42        193.14        42.68 o
 -11  -7  11       1049.02       1143.15       150.89 o
  -9  -7  11        189.73        291.57        46.88 o
  -7  -7  11       1580.51       1258.64        80.16 o
  -5  -7  11       3934.18       3842.97       219.29 o
  -3  -7  11        339.88        438.58        84.50 o
  -1  -7  11        525.75        595.50        96.57 o
   1  -7  11       1807.10       2168.76       160.95 o
   3  -7  11        148.98        273.61        68.40 o
 -24  -6  11         49.97        168.99        60.36 o
 -22  -6  11         81.84         80.47        48.28 o
 -20  -6  11        201.00        265.56        64.38 o
 -18  -6  11         86.47        100.59        44.26 o
 -16  -6  11         36.50         46.17        26.15 o
 -14  -6  11        336.00        315.65        48.28 o
 -12  -6  11        483.19        516.00        55.43 o
 -10  -6  11        670.40        672.48        45.40 o
  -8  -6  11         55.01         95.09        20.30 o
  -6  -6  11       1573.98       1599.09        70.28 o
  -4  -6  11        216.57        163.00        52.31 o
  -2  -6  11         36.10        157.37        36.99 o
   0  -6  11       1019.91       1133.45        79.51 o
   2  -6  11          3.77        112.70       148.88 o
   4  -6  11         15.16         69.50        32.19 o
   6  -6  11       1069.80        901.30       104.62 o
 -27  -5  11         75.02         96.57        48.28 o
 -25  -5  11        800.14        889.23       100.59 o
 -23  -5  11         31.49         24.14        36.21 o
 -21  -5  11       1768.89       2337.75       152.90 o
 -19  -5  11         94.13        199.28        40.24 o
 -17  -5  11        584.06        530.34        53.83 o
 -15  -5  11       3593.75       3212.64       123.74 o
 -13  -5  11        605.53        663.92        52.58 o
 -11  -5  11       3267.02       2968.23        78.86 o
  -9  -5  11        263.41        228.76        34.85 o
  -7  -5  11         26.55        127.43        23.51 o
  -5  -5  11       5275.10       4887.06       123.48 o
  -3  -5  11        593.77        684.91        56.69 o
  -1  -5  11       4545.14       4482.14       154.57 o
   1  -5  11        714.46        700.34        58.27 o
   3  -5  11        282.66        371.50        49.24 o
   5  -5  11       4511.89       4568.75       161.50 o
   7  -5  11       1367.21       1433.79        85.21 o
   9  -5  11        131.24        314.66        49.73 o
  11  -5  11       1464.68       1331.83       128.76 o
  13  -5  11        256.97        486.86        92.54 o
 -32  -4  11         32.83         28.17        40.24 o
 -30  -4  11       1316.96       1622.67        93.76 o
 -28  -4  11         15.81        104.62        48.28 o
 -26  -4  11       3511.74       3975.39       213.25 o
 -24  -4  11        330.76        547.22        84.50 o
 -22  -4  11        909.55        945.56        92.54 o
 -20  -4  11       2652.99       2261.30       140.83 o
 -18  -4  11        359.01        374.20        64.38 o
 -16  -4  11       4672.26       4764.02       205.21 o
 -14  -4  11       1332.50       1418.52        66.45 o
 -12  -4  11       1926.72       2244.78        71.46 o
 -10  -4  11      10553.83       9748.27       164.10 o
  -8  -4  11        342.41        681.86        34.42 o
  -6  -4  11       5945.99       5665.71       100.79 o
  -4  -4  11       3195.32       3067.72        77.86 o
  -2  -4  11       4193.25       4300.46        83.50 o
   0  -4  11      20346.73      18714.17       289.48 o
   2  -4  11        831.60       1134.10        68.11 o
   4  -4  11       3064.98       3242.28       160.95 o
   6  -4  11       7442.24       7114.00       204.32 o
   8  -4  11       1390.68       1802.60       132.78 o
  10  -4  11       3519.68       2864.85       177.04 o
  12  -4  11       2866.72       3074.37       117.88 o
  14  -4  11         85.14        515.03        76.45 o
  16  -4  11       3757.77       3359.76       177.04 o
  18  -4  11        689.41        836.92        92.54 o
 -35  -3  11         88.76        156.92        64.38 o
 -33  -3  11        308.34        309.82        72.43 o
 -31  -3  11         39.20         36.21        44.26 o
 -29  -3  11        403.53        451.18        66.39 o
 -27  -3  11       1136.37        958.68       102.60 o
 -25  -3  11        171.10         73.32        28.17 o
 -23  -3  11        240.88        230.83        50.30 o
 -21  -3  11        503.45        301.78        60.36 o
 -19  -3  11         87.30        193.14        48.28 o
 -17  -3  11        385.60        374.20        60.36 o
 -15  -3  11        386.23        329.94        35.48 o
 -13  -3  11        907.25        757.23        34.78 o
 -11  -3  11        202.58        186.62        20.41 o
  -9  -3  11         84.99        271.64        21.93 o
  -7  -3  11         44.75         74.00        13.80 o
  -5  -3  11       2014.68       1918.76        41.63 o
  -3  -3  11       1313.98       1002.94        32.21 o
  -1  -3  11       6741.63       6865.59        96.72 o
   1  -3  11        127.63        292.35        18.55 o
   3  -3  11        103.83        126.87        15.40 o
   5  -3  11        932.14       1105.31        33.73 o
   7  -3  11         81.16         77.08        17.77 o
   9  -3  11         72.89         49.61        17.42 o
  11  -3  11        804.41        699.85        42.30 o
  13  -3  11        485.30        488.43        74.44 o
  15  -3  11        186.40         60.36        36.21 o
  17  -3  11         48.46         80.47        36.21 o
  19  -3  11         54.27         72.43        40.24 o
  21  -3  11        115.25         36.21        36.21 o
  23  -3  11         72.55        136.80        52.31 o
  27  -3  11         13.00         64.38        44.26 o
 -34  -2  11        726.46        722.02        75.36 o
 -32  -2  11       1409.43       1486.57       102.60 o
 -30  -2  11       2010.04       1887.53       142.84 o
 -28  -2  11         42.14         64.38        36.21 o
 -26  -2  11         10.49         36.21        36.21 o
 -24  -2  11        548.62        615.62        72.43 o
 -22  -2  11        664.44        885.21        80.47 o
 -20  -2  11       5796.94       5202.61       213.25 o
 -18  -2  11       2295.39       2434.32       128.76 o
 -16  -2  11      16546.52      16931.60       494.91 o
 -14  -2  11         63.80        123.96        16.65 o
 -12  -2  11       2496.48       3142.83        65.36 o
 -10  -2  11       3279.47       3097.44       106.28 o
  -8  -2  11        117.45        773.85        38.50 o
  -6  -2  11       7444.12       7210.62       105.82 o
  -4  -2  11      16294.97      15396.59       194.80 o
  -2  -2  11       1877.89       2493.84        54.07 o
   0  -2  11       4519.77       4116.21        74.86 o
   2  -2  11       5037.25       5124.14        94.73 o
   4  -2  11       4074.95       4041.41        77.85 o
   6  -2  11      14269.90      13333.93       192.13 o
   8  -2  11        698.58       1020.97        35.04 o
  10  -2  11       3849.40       3421.72        92.37 o
  12  -2  11       2120.75       2469.01       207.22 o
  14  -2  11       1333.13       1399.66        69.66 o
  16  -2  11       1533.51       1442.98       199.17 o
  18  -2  11        116.13        333.96        64.38 o
  20  -2  11        613.88        523.08        84.50 o
  22  -2  11       2546.17       2913.14       168.99 o
  24  -2  11         97.01        213.25        60.36 o
  26  -2  11        440.92        422.49        80.47 o
  28  -2  11        460.97        688.05       108.64 o
 -33  -1  11         16.23        148.88        52.31 o
 -31  -1  11       1985.21       2110.89       102.43 o
 -29  -1  11        609.44        813.11        62.40 o
 -27  -1  11        139.54        132.78        29.77 o
 -25  -1  11       3536.84       3278.82       118.05 o
 -23  -1  11       1158.90       1428.69        73.97 o
 -21  -1  11       1247.67       1182.96        92.54 o
 -19  -1  11       3736.84       3818.46       168.99 o
 -17  -1  11       4519.08       5069.82       201.18 o
 -15  -1  11       4247.93       4385.80       168.99 o
 -13  -1  11        759.15       1106.51        72.43 o
 -11  -1  11       2025.38       1524.97        84.50 o
  -9  -1  11       3965.11       3519.48        90.53 o
  -7  -1  11       3869.34       4296.92       106.14 o
  -5  -1  11       5533.68       5289.21       113.39 o
  -3  -1  11       3769.51       4181.42       127.94 o
  -1  -1  11       3209.01       3516.42       101.36 o
   1  -1  11      15548.96      14474.66       192.54 o
   3  -1  11         46.84        695.26        25.82 o
   5  -1  11       9898.10       9710.90       150.56 o
   7  -1  11      11988.62      11294.87       159.09 o
   9  -1  11        335.77        569.00        47.62 o
  11  -1  11       9655.82       9121.66       285.68 o
  13  -1  11       1520.28       1519.41        69.66 o
  15  -1  11       2957.31       2874.55       122.72 o
  17  -1  11       2523.21       2522.84       140.83 o
  19  -1  11         66.66        506.98        76.45 o
  21  -1  11       1051.09        804.73        84.50 o
  23  -1  11        168.72        136.80        48.28 o
  25  -1  11        430.55        531.12        88.52 o
  27  -1  11        777.32        712.19       108.64 o
  29  -1  11         47.42         72.43        44.26 o
 -32   0  11          3.08          8.05        36.21 o
 -30   0  11         80.89         72.43        44.26 o
 -28   0  11          3.47         20.12        32.19 o
 -26   0  11          0.30         64.83        32.19 o
 -24   0  11          0.29         53.31        24.14 o
 -22   0  11         30.95         37.45        18.33 o
 -20   0  11        152.37        208.27        20.04 o
 -18   0  11         51.69         33.55         9.27 o
 -16   0  11         98.83        143.30        13.52 o
 -14   0  11         23.68        176.14        14.30 o
 -12   0  11        176.12         18.61        10.29 o
 -10   0  11          9.28        237.25        21.66 o
  -8   0  11        301.25         77.35        12.49 o
  -6   0  11        583.46        205.72        14.24 o
  -4   0  11         47.69        349.15        17.30 o
  -2   0  11         88.23         12.07         6.18 o
   0   0  11        108.09        140.16        14.32 o
   2   0  11        236.34         91.04        12.64 o
   4   0  11         65.24         57.03         9.56 o
   6   0  11         55.51        189.49        21.86 o
   8   0  11         40.60         18.39        13.36 o
  10   0  11         13.51        113.28        40.93 o
  12   0  11        114.03         92.66        18.75 o
  16   0  11        114.91         72.43        32.19 o
  18   0  11          0.15          8.05        24.14 o
  20   0  11         83.19         52.31        32.19 o
  22   0  11         20.65         68.40        36.21 o
  24   0  11        186.61         16.09        28.17 o
  26   0  11          6.59         16.09        36.21 o
  28   0  11         28.67         24.14        36.21 o
 -31   1  11       1989.48       2140.59       144.85 o
 -29   1  11        608.32        981.78        96.57 o
 -27   1  11        119.31        229.53        42.40 o
 -25   1  11       3565.93       3213.77       105.04 o
 -23   1  11       1155.53       1471.21        91.39 o
 -21   1  11       1232.78       1231.85        56.09 o
 -19   1  11       3732.79       3831.58        70.12 o
 -17   1  11       4494.05       5158.49        78.72 o
 -15   1  11       4256.99       4013.57        62.20 o
 -13   1  11        741.88       1102.89        35.17 o
 -11   1  11       1974.37       1527.33        37.78 o
  -9   1  11       3981.12       3495.31        70.45 o
  -7   1  11       3866.15       4486.85        68.22 o
  -5   1  11       5577.72       5119.71        77.75 o
  -3   1  11       3768.65       4008.06        70.43 o
  -1   1  11       3196.07       3575.16        55.62 o
   1   1  11      15626.87      14501.90       155.07 o
   3   1  11         45.58        662.34        20.44 o
   5   1  11       9920.09       9432.44       127.48 o
   7   1  11      11981.50      11275.17       257.21 o
   9   1  11        322.42        573.32        39.64 o
  11   1  11       9666.18       8773.97       173.02 o
  13   1  11       1513.09       1680.60        82.17 o
  15   1  11       2951.29       2883.71       307.81 o
  17   1  11       2539.41       2319.21        93.89 o
  19   1  11         67.63        414.44        68.40 o
  21   1  11       1014.48        671.95        80.47 o
  23   1  11        185.39        221.30        56.33 o
  25   1  11        432.37        382.25        76.45 o
  27   1  11        785.68        865.09       100.59 o
  29   1  11         47.29        108.64        52.31 o
 -30   2  11       2031.03       1774.44       132.78 o
 -28   2  11         44.18         60.36        36.21 o
 -26   2  11         12.26        125.92        58.34 o
 -24   2  11        540.65        718.15        68.78 o
 -22   2  11        641.77        796.13        48.07 o
 -20   2  11       5841.01       5167.38       131.74 o
 -18   2  11       2294.25       2406.10        99.79 o
 -16   2  11      16499.91      17027.61       269.92 o
 -14   2  11         74.05         87.51        24.14 o
 -12   2  11       2494.43       3137.29       149.95 o
 -10   2  11       3304.04       3170.87        77.14 o
  -8   2  11        106.36        605.84        42.27 o
  -6   2  11       7419.35       7283.17       115.28 o
  -4   2  11      16347.61      15673.30       212.67 o
  -2   2  11       1882.98       2485.85        62.00 o
   0   2  11       4506.69       4272.97        96.57 o
   2   2  11       5038.43       5079.76        96.81 o
   4   2  11       4070.95       3940.80        81.64 o
   6   2  11      14263.58      13330.32       206.50 o
   8   2  11        700.82        920.55        55.21 o
  10   2  11       3864.72       3453.61       106.59 o
  12   2  11       2143.66       2559.43       106.33 o
  14   2  11       1339.52       1319.64        66.90 o
  16   2  11       1520.46       1392.65        86.51 o
  18   2  11        122.71        427.34       106.63 o
  20   2  11        625.38        616.70        64.38 o
  22   2  11       2564.34       2513.17       110.85 o
 -23   3  11        243.75        253.49        56.33 o
 -19   3  11         81.63        132.78        40.24 o
 -17   3  11        387.35        309.60        29.62 o
 -15   3  11        380.97        327.07        29.32 o
 -13   3  11        911.89        763.71        32.39 o
 -11   3  11        193.36        154.13        17.72 o
  -9   3  11         82.66        203.24        21.93 o
  -7   3  11         45.07        110.43        13.74 o
  -5   3  11       2034.23       2060.66        48.77 o
  -3   3  11       1327.73        967.02        32.64 o
  -1   3  11       6727.58       6719.75       106.81 o
   1   3  11        130.36        255.98        26.28 o
   3   3  11        105.42        133.20        18.26 o
   5   3  11        937.68       1127.66        47.04 o
   7   3  11         75.50         50.76        16.84 o
   9   3  11         71.50         84.05        25.14 o
  11   3  11        801.44        671.95        76.45 o
  13   3  11        483.33        470.77        76.45 o
  15   3  11        180.13         71.08        29.77 o
  17   3  11         48.45         64.38        40.24 o
  19   3  11         55.28        136.80        52.31 o
  21   3  11        109.60         60.36        44.26 o
  23   3  11         71.54         64.38        44.26 o
  25   3  11         59.13        128.76        60.36 o
  27   3  11         11.90         72.43        56.33 o
 -20   4  11       2631.98       2546.98       152.90 o
 -18   4  11        351.42        466.25        49.24 o
 -16   4  11       4637.17       4847.13       134.74 o
 -14   4  11       1348.82       1313.06        52.09 o
 -12   4  11       1943.65       2142.15        67.50 o
 -10   4  11      10569.98       9522.75       175.57 o
  -8   4  11        334.02        665.75        35.37 o
  -6   4  11       5937.91       5799.20       121.20 o
  -4   4  11       3246.95       3092.83        73.89 o
  -2   4  11       4191.21       4373.94       165.58 o
   0   4  11      20411.78      19281.00       295.45 o
   2   4  11        858.32       1226.28        49.94 o
   4   4  11       3090.60       3294.24        76.65 o
   6   4  11       7434.18       7499.18       132.08 o
   8   4  11       1390.11       1795.44        85.15 o
  10   4  11       3499.55       3104.74       116.55 o
  12   4  11       2889.38       2937.28       168.99 o
  14   4  11         85.58        398.34        76.45 o
  16   4  11       3736.37       3190.77       185.09 o
  18   4  11        698.85        929.47       104.62 o
  20   4  11        496.79        386.27        80.47 o
  22   4  11         81.40        309.82        76.45 o
  24   4  11        707.05        724.26       112.66 o
 -17   5  11        592.31        550.09        54.99 o
 -15   5  11       3576.59       3216.39       102.08 o
 -13   5  11        607.39        495.60        41.69 o
 -11   5  11       3267.10       3038.02        95.63 o
  -9   5  11        281.80        219.01        32.79 o
  -7   5  11         27.33        205.72        28.59 o
  -5   5  11       5276.60       4580.92       148.43 o
  -3   5  11        591.77        643.77        41.98 o
  -1   5  11       4558.84       4511.19        94.03 o
   1   5  11        720.70        750.02        32.93 o
   3   5  11        282.64        387.33        34.99 o
   5   5  11       4523.74       4609.53       110.38 o
   7   5  11       1371.29       1259.93        90.22 o
   9   5  11        139.51        370.58        40.22 o
  11   5  11       1474.01       1535.20       251.48 o
  13   5  11        257.13        425.55        55.43 o
  15   5  11       1057.03        901.30       100.59 o
  17   5  11         27.66         76.45        48.28 o
  19   5  11        165.73        116.69        56.33 o
  21   5  11        806.96        893.25       108.64 o
 -20   6  11        198.62        225.33        56.33 o
 -18   6  11         86.79         72.43        36.21 o
 -16   6  11         31.15         60.36        36.21 o
 -14   6  11        330.03        316.82        45.26 o
 -12   6  11        485.30        600.42        52.58 o
 -10   6  11        665.23        611.37        52.58 o
  -8   6  11         56.03        114.74        38.22 o
  -6   6  11       1583.05       1851.01        89.32 o
  -4   6  11        208.91        157.84        33.79 o
  -2   6  11         36.17        131.68        30.91 o
   0   6  11       1023.78       1115.19        70.96 o
   2   6  11          2.73         85.10        28.03 o
   4   6  11         15.62         30.46        19.81 o
   6   6  11       1079.42       1174.64        93.01 o
   8   6  11         53.03         69.70        24.70 o
  10   6  11        293.87        263.63        39.36 o
  12   6  11         20.34         50.48        30.91 o
  14   6  11          8.38         60.36        48.28 o
  16   6  11        600.47        607.57       104.62 o
  18   6  11       1641.62       1871.01       156.92 o
 -21   7  11       1504.48       1983.67       144.85 o
 -19   7  11         63.05         56.33        40.24 o
 -17   7  11         72.72         95.52        32.63 o
 -15   7  11       2964.38       2510.77       160.95 o
 -13   7  11          6.82        138.63        34.14 o
 -11   7  11       1052.87       1103.18        76.66 o
  -9   7  11        181.10        222.43        42.39 o
  -7   7  11       1590.93       1390.16        83.61 o
  -5   7  11       3913.84       3760.84       177.04 o
  -3   7  11        351.60        376.58        54.32 o
  -1   7  11        554.64        641.14        62.84 o
   1   7  11       1809.92       1906.76       100.73 o
   3   7  11        148.05        227.59        45.26 o
   5   7  11       2389.46       2902.29       134.94 o
   7   7  11        344.76        493.99        65.25 o
   9   7  11        606.05        564.74        56.31 o
  11   7  11        866.79        944.96        63.30 o
  13   7  11        444.52        442.66        65.44 o
 -14   8  11        157.41        189.11        60.36 o
 -12   8  11        447.29        478.82        88.52 o
 -10   8  11         65.78         36.21        40.24 o
  -8   8  11        100.80         72.43        44.26 o
  -6   8  11         44.14         60.36        40.24 o
  -4   8  11         29.47         12.07        36.21 o
  -2   8  11          1.99         52.31        40.24 o
   0   8  11        404.87        563.31        92.54 o
   6   8  11        109.37        205.21        68.40 o
 -14  -8  12        694.21        474.79        96.57 o
 -12  -8  12       1067.96       1058.23       124.73 o
 -10  -8  12        832.28       1114.56       128.76 o
  -8  -8  12        654.85        823.17        88.52 o
  -6  -8  12        616.49        684.36        76.66 o
  -4  -8  12        702.15        813.20        72.51 o
  -2  -8  12        231.79        490.45        64.38 o
   0  -8  12        300.47        329.94        76.45 o
 -17  -7  12        141.89         98.18        35.48 o
 -15  -7  12         28.36         32.19        28.45 o
 -13  -7  12         78.20        104.45        35.48 o
 -11  -7  12         91.83         76.45        44.26 o
  -9  -7  12          9.97         33.04        50.30 o
  -7  -7  12        642.62        733.79        67.58 o
  -5  -7  12         75.95         41.30        26.92 o
  -3  -7  12         21.49         48.50        34.20 o
  -1  -7  12         41.62         52.31        40.24 o
   1  -7  12        185.10        313.85        76.45 o
   3  -7  12        396.65        446.63        88.52 o
 -22  -6  12        387.96        366.15        76.45 o
 -20  -6  12        563.88        897.28       100.59 o
 -18  -6  12        231.35        275.03        46.37 o
 -16  -6  12        256.05        293.67        48.12 o
 -14  -6  12       3008.68       3062.79       126.39 o
 -12  -6  12        220.67        317.96        49.29 o
 -10  -6  12       1089.69       1169.18        65.84 o
  -8  -6  12       1370.69       1304.19        75.04 o
  -6  -6  12        681.92        893.32        54.42 o
  -4  -6  12       4822.94       4834.58       132.73 o
  -2  -6  12       1691.98       1690.96        74.99 o
   0  -6  12       3762.13       4022.60       156.17 o
   2  -6  12        171.48        305.80        72.43 o
   4  -6  12        379.48        482.84        84.50 o
   6  -6  12       3084.73       3202.84       193.14 o
 -27  -5  12         89.37        116.69        52.31 o
 -25  -5  12       1584.58       1685.92       140.83 o
 -23  -5  12         14.36        144.85        52.31 o
 -21  -5  12        276.05        229.35        60.36 o
 -19  -5  12       1516.71       1598.77       171.01 o
 -17  -5  12        264.18        402.33        50.98 o
 -15  -5  12       3165.02       2994.55       119.40 o
 -13  -5  12         98.05        261.30        38.33 o
 -11  -5  12        225.85        229.71        39.49 o
  -9  -5  12       4645.31       4403.28       100.92 o
  -7  -5  12        506.07        766.82        56.50 o
  -5  -5  12       1974.22       2024.79        76.59 o
  -3  -5  12       2671.15       2866.93        92.72 o
  -1  -5  12         40.48        111.77        23.00 o
   1  -5  12       1168.83       1230.84        76.45 o
   3  -5  12        498.30        616.33        57.86 o
   5  -5  12        867.17        877.25        86.51 o
   7  -5  12       3247.45       3191.74       131.73 o
   9  -5  12        432.25        547.22        92.54 o
  11  -5  12        900.01        434.56        88.52 o
 -30  -4  12        612.80        571.36        96.57 o
 -28  -4  12          3.62         12.07        36.21 o
 -26  -4  12         79.00         36.21        40.24 o
 -24  -4  12         44.30        108.64        44.26 o
 -22  -4  12        143.62         32.19        32.19 o
 -20  -4  12         13.71         92.54        40.24 o
 -18  -4  12        620.47        474.79        72.43 o
 -16  -4  12        277.67        366.15        64.38 o
 -14  -4  12         87.59        140.59        26.92 o
 -12  -4  12        189.02        149.88        23.93 o
 -10  -4  12        651.63        694.08        39.96 o
  -8  -4  12        292.69        309.49        27.52 o
  -6  -4  12       1160.55       1104.46        42.99 o
  -4  -4  12       3438.33       3386.38        80.47 o
  -2  -4  12        195.92        194.84        20.01 o
   0  -4  12        671.16        745.73        33.38 o
   2  -4  12        112.93        289.51        42.98 o
   4  -4  12        599.96        569.79        47.75 o
   6  -4  12        747.70        727.03        56.69 o
   8  -4  12         53.27        104.62        44.26 o
  10  -4  12        401.06        374.20        72.43 o
  12  -4  12        302.10        249.45        41.18 o
  14  -4  12         19.24         52.31        32.19 o
  16  -4  12        293.77        213.25        56.33 o
  18  -4  12         14.24          8.05        28.17 o
 -35  -3  12        645.00        877.16       112.66 o
 -33  -3  12        309.39        325.92        76.45 o
 -31  -3  12       1817.21       1496.81       128.76 o
 -29  -3  12        566.36        756.45        92.54 o
 -27  -3  12        819.77        917.40       100.59 o
 -25  -3  12       3872.27       3794.32       197.16 o
 -23  -3  12        470.78        816.80        88.52 o
 -21  -3  12        927.37        736.33        80.47 o
 -19  -3  12       1290.62       1456.57       104.62 o
 -17  -3  12       1211.43       1339.88        96.57 o
 -15  -3  12      10540.65      10053.82       227.96 o
 -13  -3  12       1606.65       1589.92        57.70 o
 -11  -3  12        218.25        597.22        36.67 o
  -9  -3  12      13278.29      12507.65       197.93 o
  -7  -3  12       2548.60       2728.77        58.78 o
  -5  -3  12       7928.24       8140.97       127.83 o
  -3  -3  12      11691.54      11394.54       156.13 o
  -1  -3  12        544.76        715.62        26.11 o
   1  -3  12      18610.34      16661.18       209.62 o
   3  -3  12       3028.22       2880.95        72.02 o
   5  -3  12       5773.94       5893.07        94.03 o
   7  -3  12       3349.07       3273.87        86.53 o
   9  -3  12        888.37       1151.95        43.81 o
  11  -3  12       5815.23       5199.17       127.01 o
  13  -3  12       2487.26       2755.62       110.65 o
  15  -3  12        150.19        329.94        64.38 o
  17  -3  12        917.67        901.30        92.54 o
  19  -3  12        298.63        696.09        84.50 o
  21  -3  12        606.16        462.72        84.50 o
  23  -3  12        924.09        969.70       108.64 o
  25  -3  12         44.77        168.99        60.36 o
 -36  -2  12        158.95        173.02        68.40 o
 -34  -2  12        178.31        391.56        58.27 o
 -32  -2  12         58.47        115.94        38.33 o
 -30  -2  12        850.23        876.48        68.28 o
 -28  -2  12        115.74        241.42        60.36 o
 -26  -2  12       4323.23       4084.02       201.18 o
 -24  -2  12        241.11        398.34        68.40 o
 -22  -2  12        328.98        523.08        68.40 o
 -20  -2  12       3293.05       2756.21       148.88 o
 -16  -2  12       7053.83       7302.96       257.51 o
 -14  -2  12       9447.39       8964.28       169.78 o
 -12  -2  12        820.93        911.37        36.51 o
 -10  -2  12       5195.94       4520.25        84.44 o
  -8  -2  12       3505.75       3516.46        58.90 o
  -6  -2  12        265.94        335.07        20.61 o
  -4  -2  12      11319.93      10476.34       151.98 o
  -2  -2  12       4449.14       4474.59        71.86 o
   0  -2  12       3521.94       3664.59        66.12 o
   2  -2  12       5864.00       5577.75        99.36 o
   4  -2  12        145.89        368.25        26.13 o
   6  -2  12       5726.75       5654.63       111.83 o
   8  -2  12       7739.32       7352.58       151.79 o
  10  -2  12        230.39        362.35        38.83 o
  12  -2  12       6041.06       5929.07       162.10 o
  14  -2  12       1840.15       2107.11        86.74 o
  16  -2  12        580.59        671.61        52.58 o
  18  -2  12        734.84        728.28        84.50 o
  20  -2  12         87.46        261.54        60.36 o
  22  -2  12       1208.03       1339.88       116.69 o
  24  -2  12        659.68        627.69        96.57 o
  26  -2  12        114.87        201.18        60.36 o
 -35  -1  12        249.17        257.51        72.43 o
 -33  -1  12        243.88        309.82        68.40 o
 -31  -1  12        185.21        160.95        39.83 o
 -29  -1  12        876.48        774.60        62.59 o
 -27  -1  12        206.87        228.80        39.53 o
 -25  -1  12       1774.07       1420.78       179.05 o
 -23  -1  12        664.87        634.24        52.31 o
 -21  -1  12        184.15        178.13        30.91 o
 -19  -1  12         79.77        144.85        40.24 o
 -15  -1  12       1177.89       1283.55        84.50 o
 -13  -1  12       4899.11       5017.52       189.11 o
 -11  -1  12        195.97        217.28        36.21 o
  -9  -1  12        198.72        229.37        24.70 o
  -7  -1  12        174.14        279.60        23.68 o
  -5  -1  12        379.51        494.41        28.98 o
  -3  -1  12       5795.99       5407.81       213.25 o
  -1  -1  12        315.64        649.14        63.23 o
   1  -1  12       5047.22       4842.86        76.93 o
   3  -1  12       2304.56       1823.10        49.25 o
   5  -1  12       1306.11       1283.96        41.23 o
   7  -1  12        731.00       1141.94        40.96 o
   9  -1  12        124.97        203.74        31.89 o
  11  -1  12       1418.92       1122.60        80.47 o
  13  -1  12       1480.21       1436.46        69.66 o
  15  -1  12        217.06        308.89        39.53 o
  17  -1  12        387.88        446.63        72.43 o
  19  -1  12        219.73        249.47        56.33 o
  21  -1  12        257.61        132.78        48.28 o
  23  -1  12        441.41        430.53        80.47 o
  25  -1  12        176.06        245.44        64.38 o
  27  -1  12        123.48        229.35        68.40 o
 -34   0  12        914.23       1613.49       136.80 o
 -32   0  12         11.02        160.95        56.33 o
 -30   0  12       3823.96       3476.45       189.11 o
 -28   0  12        436.71        808.76        88.52 o
 -26   0  12       4733.13       4411.24       150.07 o
 -24   0  12       2579.57       2712.82       107.67 o
 -22   0  12       2462.36       3028.63        77.53 o
 -20   0  12       9916.49       8719.58       153.76 o
 -18   0  12       1242.08       1427.02        42.19 o
 -16   0  12       5807.27       5850.05        98.22 o
 -14   0  12       8545.75       8256.59       132.99 o
 -12   0  12         10.20       1001.56        49.27 o
 -10   0  12       7603.96       6287.22       104.27 o
  -8   0  12      17397.92      16033.11       217.52 o
  -6   0  12         73.98       1377.01        44.45 o
  -4   0  12      28100.33      26230.77       338.76 o
  -2   0  12      14922.59      13890.38       178.11 o
   0   0  12        167.07        389.24        27.88 o
   2   0  12      26588.16      24158.52       352.56 o
   4   0  12       1648.99       2468.88        76.18 o
   6   0  12       6656.41       6142.32       108.98 o
   8   0  12      18646.39      17051.59       274.22 o
  10   0  12       5336.95       5420.10       157.58 o
  12   0  12       1232.34       1115.05        63.79 o
  16   0  12       2466.99       2470.53       140.83 o
  18   0  12       5723.78       5677.40       241.42 o
  20   0  12        236.58        515.03        80.47 o
  22   0  12        278.03        269.59        60.36 o
  24   0  12        227.43        321.89        72.43 o
  26   0  12        238.05        362.13        80.47 o
  28   0  12       1070.08        993.85       108.64 o
 -33   1  12        240.78        225.33        64.38 o
 -31   1  12        179.48        197.16        60.36 o
 -29   1  12        888.64        744.38        88.52 o
 -27   1  12        210.13        261.54        60.36 o
 -25   1  12       1743.10       1495.48        69.54 o
 -23   1  12        666.35        562.52        42.86 o
 -21   1  12        179.04        192.57        20.34 o
 -19   1  12         85.61        237.98        19.05 o
 -17   1  12         17.35        446.85        52.33 o
 -15   1  12       1175.06       1237.43        31.49 o
 -13   1  12       4878.86       5009.34        71.25 o
 -11   1  12        198.82        227.35        15.05 o
  -9   1  12        190.47        245.15        34.76 o
  -7   1  12        168.95        292.43        17.05 o
  -5   1  12        385.22        525.71        33.87 o
  -3   1  12       5785.74       5265.59        74.79 o
  -1   1  12        313.72        516.54        23.20 o
   1   1  12       5029.35       4811.61        76.96 o
   3   1  12       2301.12       1854.77        43.45 o
   5   1  12       1299.49       1288.76        58.43 o
   7   1  12        742.05       1285.13        65.81 o
   9   1  12        127.08        258.59        38.33 o
  11   1  12       1438.36       1183.43        51.35 o
  13   1  12       1474.81       1542.75        81.19 o
  15   1  12        219.17        306.18        45.26 o
  17   1  12        392.35        454.67        72.43 o
  19   1  12        218.02        297.75        60.36 o
  21   1  12        249.31        515.03        84.50 o
  23   1  12        448.57        350.06        72.43 o
  25   1  12        175.39        229.35        60.36 o
  27   1  12        122.34        233.37        68.40 o
 -32   2  12         60.27         60.36        44.26 o
 -30   2  12        858.36        776.57        92.54 o
 -28   2  12        107.45        205.21        56.33 o
 -26   2  12       4326.93       4112.03       154.68 o
 -24   2  12        250.71        441.90        44.64 o
 -22   2  12        327.17        306.98        41.18 o
 -20   2  12       3290.69       2660.48        88.06 o
 -18   2  12        374.52        454.81        31.05 o
 -16   2  12       7054.72       6974.17       178.88 o
 -14   2  12       9480.29       9147.27       145.20 o
 -12   2  12        801.92        817.87        43.79 o
 -10   2  12       5168.56       4612.34       101.37 o
  -8   2  12       3545.81       3463.56        84.99 o
  -6   2  12        275.90        348.64        26.30 o
  -4   2  12      11367.85      10574.40       157.57 o
  -2   2  12       4460.86       4478.81        90.04 o
   0   2  12       3520.42       3785.07        80.42 o
   2   2  12       5900.71       5525.74       104.91 o
   4   2  12        145.03        372.47        23.82 o
   6   2  12       5743.33       5727.76       150.63 o
   8   2  12       7750.14       7306.90       180.68 o
  10   2  12        223.24        424.28        73.55 o
  12   2  12       6025.86       5910.97       187.52 o
  14   2  12       1843.18       1905.14       152.90 o
  16   2  12        572.64        700.12        80.47 o
  18   2  12        749.01        808.76        88.52 o
  20   2  12         85.95        184.37        54.32 o
  22   2  12       1221.35       1222.82        78.20 o
 -23   3  12        461.88        885.21        92.54 o
 -21   3  12        919.32        671.95        76.45 o
 -19   3  12       1318.47       1406.68        65.63 o
 -17   3  12       1202.72       1189.94        49.44 o
 -15   3  12      10486.74      10542.17       189.00 o
 -13   3  12       1609.28       1525.61        55.79 o
 -11   3  12        226.94        646.27        38.91 o
  -9   3  12      13363.92      12503.49       197.42 o
  -7   3  12       2524.03       2675.34        59.57 o
  -5   3  12       7894.57       7936.91       122.65 o
  -3   3  12      11758.79      11426.06       160.79 o
  -1   3  12        545.59        773.60        80.97 o
   1   3  12      18649.80      16726.46       251.09 o
   3   3  12       3050.74       2987.88        82.85 o
   5   3  12       5760.01       5863.99       120.95 o
   7   3  12       3380.47       3418.17       100.46 o
   9   3  12        883.16       1150.77        92.54 o
  11   3  12       5797.67       5077.87       225.33 o
  13   3  12       2484.53       2426.27       148.88 o
  15   3  12        138.97        313.85        68.40 o
  17   3  12        914.82        965.68       100.59 o
  19   3  12        300.28        700.12        88.52 o
  21   3  12        601.61        635.74        96.57 o
  23   3  12        937.84        965.68       112.66 o
  25   3  12         45.65        181.07        64.38 o
 -20   4  12         13.19         92.54        36.21 o
 -18   4  12        620.13        422.34        52.12 o
 -16   4  12        277.92        328.69        44.28 o
 -14   4  12         93.88        145.71        42.98 o
 -12   4  12        191.93        167.32        24.39 o
 -10   4  12        648.98        675.99        37.43 o
  -8   4  12        297.71        263.40        27.28 o
  -6   4  12       1156.41       1242.01        49.44 o
  -4   4  12       3432.52       3390.87        79.71 o
  -2   4  12        193.33        179.06        20.76 o
   0   4  12        664.57        686.49        42.98 o
   2   4  12        115.85        249.10        49.23 o
   4   4  12        600.02        626.02        32.87 o
   6   4  12        751.87        722.30        43.06 o
   8   4  12         56.68         41.96        17.57 o
  10   4  12        402.75        470.77        76.45 o
  12   4  12        308.92        350.06        68.40 o
  14   4  12         19.39        104.62        44.26 o
  16   4  12        291.35        237.40        64.38 o
  18   4  12         15.51         24.14        36.21 o
  20   4  12          9.55         56.33        44.26 o
  22   4  12         84.68        185.09        64.38 o
  24   4  12         47.87         88.52        56.33 o
 -17   5  12        264.23        339.50        48.28 o
 -15   5  12       3153.78       3018.51       114.99 o
 -13   5  12         91.57        153.08        26.26 o
 -11   5  12        228.32        295.77        35.80 o
  -9   5  12       4657.21       4307.86       121.04 o
  -7   5  12        514.41        691.40        44.18 o
  -5   5  12       1985.30       2085.99        77.62 o
  -3   5  12       2682.84       3031.35        95.93 o
  -1   5  12         39.78        130.48        21.56 o
   1   5  12       1182.71       1097.34        57.47 o
   3   5  12        496.69        634.21        39.04 o
   5   5  12        864.98        836.03        44.67 o
   7   5  12       3255.46       3111.08       122.53 o
   9   5  12        430.48        474.91        47.20 o
  11   5  12        869.55        519.33        59.75 o
  13   5  12        156.26        144.85        52.31 o
  15   5  12        492.35        515.03        92.54 o
  17   5  12         40.78         12.07        44.26 o
  19   5  12        971.97       1150.77       120.71 o
  21   5  12       2136.50       2208.99       173.02 o
 -18   6  12        232.22        189.11        52.31 o
 -16   6  12        264.42        350.06        68.40 o
 -14   6  12       3005.91       2802.72       136.80 o
 -12   6  12        226.01        231.80        39.83 o
 -10   6  12       1091.92       1153.50        72.18 o
  -8   6  12       1389.59       1243.22       100.59 o
  -6   6  12        677.48       1023.40        68.11 o
  -4   6  12       4802.01       4830.35       158.11 o
  -2   6  12       1714.20       1684.00        87.65 o
   0   6  12       3768.54       3720.63       135.77 o
   2   6  12        183.92        313.85        68.40 o
   4   6  12        378.68        474.93        47.74 o
   6   6  12       3086.06       3318.25       110.62 o
   8   6  12         42.71        126.68        37.45 o
  10   6  12        276.83        273.94        55.88 o
  12   6  12        920.18       1215.83        85.21 o
  14   6  12         28.49        249.47        68.40 o
  16   6  12        276.53        346.04        80.47 o
  18   6  12        153.92        201.18        68.40 o
 -19   7  12         32.62         64.38        40.24 o
 -17   7  12        143.10        164.97        52.31 o
 -15   7  12         29.06         60.36        40.24 o
 -13   7  12         80.01        198.99        41.18 o
 -11   7  12         91.69         27.46        24.06 o
  -9   7  12          9.81         49.77        26.92 o
  -7   7  12        637.89        656.35       164.97 o
  -5   7  12         76.96         82.49        31.30 o
  -3   7  12         22.10         55.27        26.92 o
  -1   7  12         40.54         49.55        30.18 o
   1   7  12        182.41        269.59        72.43 o
   3   7  12        397.45        346.04        76.45 o
   5   7  12          7.21         19.67        25.14 o
   7   7  12         82.74         46.27        31.30 o
   9   7  12         37.72         -2.34        22.16 o
  11   7  12          2.62         90.61        38.33 o
  13   7  12          2.71         10.06        31.30 o
 -14   8  12        686.55        506.98        88.52 o
 -12   8  12       1072.47       1009.94       104.62 o
 -10   8  12        837.07       1022.01       108.64 o
  -8   8  12        677.24        760.47       108.64 o
  -6   8  12        617.09        603.55        96.57 o
  -4   8  12        701.56        941.54       100.59 o
  -2   8  12        236.81        547.22        88.52 o
   0   8  12        298.15        490.89        84.50 o
 -12  -8  13         72.83         48.28        48.28 o
 -10  -8  13         82.88         52.31        48.28 o
  -8  -8  13        557.40        600.15       148.88 o
  -6  -8  13        120.37         74.44        34.14 o
  -4  -8  13        238.93        185.09        45.26 o
  -2  -8  13        193.34        220.89        47.37 o
   0  -8  13         44.62         10.06        28.45 o
   2  -8  13        103.24        213.25        64.38 o
 -17  -7  13        187.63        198.80        45.52 o
 -15  -7  13         10.44        128.80        98.58 o
 -13  -7  13       1752.50       1599.93        96.61 o
 -11  -7  13        173.98        215.54        45.26 o
  -9  -7  13       1528.22       1392.86        85.91 o
  -7  -7  13       4226.24       4053.66       152.93 o
  -5  -7  13        318.31        151.89        38.22 o
  -3  -7  13        942.51        954.37        73.81 o
  -1  -7  13       1081.05       1432.08       237.40 o
   1  -7  13       1468.98       1554.13       146.86 o
   3  -7  13       1054.77       1409.36        87.65 o
 -22  -6  13        428.53        688.05       104.62 o
 -20  -6  13        275.31        317.87        72.43 o
 -18  -6  13        361.72        365.78        53.83 o
 -16  -6  13         12.51         66.49        29.77 o
 -14  -6  13        474.28        440.23        57.86 o
 -12  -6  13        373.97        461.54        45.21 o
 -10  -6  13        167.20         34.41        20.46 o
  -8  -6  13        634.14        661.20        49.06 o
  -6  -6  13       1225.28       1379.37        75.10 o
  -4  -6  13        608.48        693.83        50.15 o
  -2  -6  13        273.41        363.76        49.73 o
   0  -6  13        552.62        369.46        49.24 o
   2  -6  13         37.60         96.93        30.91 o
   4  -6  13       1296.63       1468.64       128.76 o
   6  -6  13        112.60        148.88        56.33 o
 -27  -5  13          3.02         32.19        40.24 o
 -25  -5  13        665.14        752.43        96.57 o
 -23  -5  13         54.86         64.38        40.24 o
 -21  -5  13          8.90         76.64        29.77 o
 -19  -5  13        810.52        762.80        63.97 o
 -17  -5  13        216.32        190.26        48.28 o
 -15  -5  13         11.72         82.80        26.92 o
 -13  -5  13       1409.00       1341.79        63.04 o
 -11  -5  13        811.15        773.42        40.91 o
  -9  -5  13       2937.34       2890.50        93.42 o
  -7  -5  13        809.75        689.44        69.56 o
  -5  -5  13         85.74        130.31        25.34 o
  -3  -5  13       4811.74       4366.25       121.71 o
  -1  -5  13        253.43        263.65        34.02 o
   1  -5  13       1079.69       1076.71        67.90 o
   3  -5  13       3044.95       3067.80       181.68 o
   5  -5  13        135.87        144.41        27.68 o
   7  -5  13       3318.78       3176.85       125.62 o
   9  -5  13         81.55        113.67        33.79 o
  11  -5  13         26.13         64.38        40.24 o
 -30  -4  13       1687.10       1854.91       152.90 o
 -28  -4  13        907.59        941.54       104.62 o
 -26  -4  13        201.14        285.68        68.40 o
 -24  -4  13       2087.78       1919.29       140.83 o
 -22  -4  13        785.51        772.54        84.50 o
 -20  -4  13       1110.23       1158.82       104.62 o
 -18  -4  13       1718.52       1939.41       128.76 o
 -16  -4  13        317.42        502.96        76.45 o
 -14  -4  13       5188.74       4636.15       134.58 o
 -12  -4  13       2535.83       2600.28        81.28 o
 -10  -4  13        265.65        358.76        33.69 o
  -8  -4  13       7682.84       7093.86       132.55 o
  -6  -4  13       3034.76       3135.66        77.85 o
  -4  -4  13       4204.49       4281.18        94.40 o
  -2  -4  13       2974.21       3350.36        82.05 o
   0  -4  13        141.34        462.00        62.51 o
   2  -4  13       5420.52       4481.04       112.29 o
   4  -4  13       1574.29       1578.91        55.67 o
   6  -4  13        977.89       1252.46        56.91 o
   8  -4  13       2365.66       2399.37       101.50 o
  10  -4  13        384.02        509.53        56.05 o
  12  -4  13       3013.38       2850.67       117.88 o
  14  -4  13        729.81        607.57        84.50 o
  16  -4  13         51.86        245.44        60.36 o
  18  -4  13       1046.74        840.95        96.57 o
  20  -4  13        107.55        209.23        60.36 o
 -35  -3  13        584.37        651.83       108.64 o
 -31  -3  13         62.22         72.43        48.28 o
 -29  -3  13         47.42        116.69        48.28 o
 -27  -3  13        302.27        434.56        80.47 o
 -25  -3  13         90.68         72.43        40.24 o
 -23  -3  13       1629.84       1267.46       108.64 o
 -21  -3  13        142.12        124.73        44.26 o
 -19  -3  13        481.48        466.75        72.43 o
 -17  -3  13       2071.81       1881.69        79.06 o
 -15  -3  13         93.32         17.66        13.93 o
 -13  -3  13        929.04        674.35        39.96 o
 -11  -3  13         29.90        167.94        23.00 o
  -9  -3  13        357.43        463.47        44.72 o
  -7  -3  13       2966.52       2912.81        76.48 o
  -5  -3  13        468.99        469.25        64.47 o
  -3  -3  13       6765.42       7110.13       111.29 o
  -1  -3  13        364.35        532.93        47.69 o
   1  -3  13        560.61        670.17        31.06 o
   3  -3  13         75.64        103.53        20.59 o
   5  -3  13         95.30        140.53        23.23 o
   7  -3  13        671.62        533.94        44.37 o
   9  -3  13        171.20        173.83        25.87 o
  11  -3  13         14.47         51.73        21.00 o
  13  -3  13        185.76        215.75        44.26 o
  15  -3  13         46.51         64.38        25.61 o
  17  -3  13         32.67        189.11        52.31 o
  19  -3  13        106.11         48.28        36.21 o
  21  -3  13        116.97        144.85        56.33 o
  23  -3  13        550.80        466.75        88.52 o
  25  -3  13         23.18        -12.07        32.19 o
 -36  -2  13        340.93        337.99        84.50 o
 -34  -2  13       1245.74       1239.80        86.74 o
 -32  -2  13       1180.53       1183.01        82.51 o
 -30  -2  13       1385.73       1184.79        81.05 o
 -28  -2  13        229.34         68.40        40.24 o
 -26  -2  13        502.55        675.98        80.47 o
 -24  -2  13       6917.27       6172.31       257.51 o
 -22  -2  13         30.80        152.90        44.26 o
 -20  -2  13        500.00        748.40        76.45 o
 -18  -2  13       5563.63       5536.57       221.30 o
 -16  -2  13       1978.08       2003.79       116.69 o
 -14  -2  13        794.32        650.38        94.56 o
 -12  -2  13      11441.82      11193.73       203.10 o
 -10  -2  13       6280.27       6463.14       120.46 o
  -8  -2  13       4893.43       4641.94        76.04 o
  -6  -2  13       2837.06       2847.95        51.88 o
  -4  -2  13       1101.09        854.38        31.38 o
  -2  -2  13      12085.70      11883.64       159.22 o
   0  -2  13        952.42       1416.22        42.19 o
   2  -2  13       9312.96       8901.86       137.98 o
   4  -2  13       5374.07       4864.29       101.56 o
   6  -2  13        831.86       1038.29        40.81 o
   8  -2  13        176.14        204.22        37.22 o
  10  -2  13        265.05        559.53        50.30 o
  12  -2  13       2317.39       2104.73        88.20 o
  14  -2  13       2458.78       2393.28        98.58 o
  16  -2  13       1114.36       1192.15        69.66 o
  18  -2  13       1329.59       1291.60       112.66 o
  20  -2  13        239.54        366.15        72.43 o
  22  -2  13        238.16        350.06        76.45 o
  24  -2  13        575.21        478.82        88.52 o
  26  -2  13        167.45        164.97        60.36 o
 -37  -1  13        117.63        245.44        76.45 o
 -35  -1  13        567.99        784.62       116.69 o
 -33  -1  13       1288.31       1436.45       124.73 o
 -31  -1  13        195.24        174.39        39.53 o
 -29  -1  13       2887.04       2178.06       102.43 o
 -27  -1  13        724.32        824.61        90.53 o
 -25  -1  13       3590.29       3804.25       130.88 o
 -23  -1  13        944.39        916.95        61.12 o
 -21  -1  13        168.00        507.98        46.37 o
 -19  -1  13       2911.88       2418.47       106.63 o
 -17  -1  13      11233.97      12014.68       382.25 o
 -15  -1  13       4338.80       4365.68       181.07 o
 -13  -1  13       4852.65       4941.07       189.11 o
 -11  -1  13       1683.62       2064.14       104.62 o
  -9  -1  13       1933.85       1481.85       138.82 o
  -7  -1  13       5427.80       5735.04       116.94 o
  -5  -1  13       1550.83       2250.48        62.15 o
  -3  -1  13       5085.13       5119.27       115.93 o
  -1  -1  13       3918.60       4014.72        82.17 o
   1  -1  13       3791.03       3934.92        66.04 o
   3  -1  13       2651.63       2288.99        51.03 o
   5  -1  13        587.51       1036.72        33.64 o
   7  -1  13        407.42        584.58        50.53 o
   9  -1  13       1078.35       1388.17        92.54 o
  11  -1  13       2141.12       2249.23       124.73 o
  13  -1  13       3234.60       3175.22       164.97 o
  15  -1  13        345.37        721.08        62.37 o
  17  -1  13       1104.70       1464.62       112.66 o
  19  -1  13       1941.32       2108.40       140.83 o
  21  -1  13        896.71        873.14        96.57 o
  23  -1  13       1785.24       1871.01       144.85 o
  25  -1  13        266.15        309.82        72.43 o
  27  -1  13        251.61        321.89        76.45 o
 -36   0  13         81.45         16.09        44.26 o
 -34   0  13         33.09        112.66        56.33 o
 -32   0  13         35.62         52.31        44.26 o
 -30   0  13         35.83        -24.14        28.17 o
 -28   0  13         39.04         72.43        44.26 o
 -26   0  13          2.37         -4.02        28.17 o
 -24   0  13         60.11         88.10        26.92 o
 -22   0  13        362.05        108.39        19.41 o
 -20   0  13          4.15         18.00        13.93 o
 -18   0  13         16.61        208.29        24.97 o
 -16   0  13        115.79         53.13        12.39 o
 -14   0  13        430.24        114.97        13.50 o
 -12   0  13         48.55        170.34        15.61 o
 -10   0  13         67.38         12.44         8.13 o
  -8   0  13        160.22        220.25        20.41 o
  -6   0  13        165.96         19.30         9.75 o
  -4   0  13         59.41        107.82        14.00 o
  -2   0  13        209.64        100.61        13.16 o
   0   0  13        166.99          4.28         6.91 o
   2   0  13        127.68        168.13        15.25 o
   4   0  13         20.55         71.71        13.28 o
   6   0  13         61.99         33.15        10.19 o
   8   0  13         87.25         86.75        18.58 o
  10   0  13          6.43         -9.84        12.57 o
  12   0  13          9.48        144.85        36.21 o
  16   0  13        122.75        -20.12        20.12 o
  18   0  13         62.36         48.28        32.19 o
  20   0  13         30.09          4.02        24.14 o
  22   0  13          0.26         52.31        36.21 o
  24   0  13         98.37          0.00        32.19 o
  26   0  13          3.23         24.14        36.21 o
 -35   1  13        552.79        832.90       116.69 o
 -33   1  13       1306.93       1589.35       128.76 o
 -31   1  13        201.23        197.16        60.36 o
 -29   1  13       2898.40       2204.97       148.88 o
 -27   1  13        711.86        732.31        88.52 o
 -25   1  13       3577.08       3564.29       131.73 o
 -23   1  13        985.38        875.04        61.12 o
 -21   1  13        168.71        499.00        32.59 o
 -19   1  13       2881.30       2485.58        60.11 o
 -17   1  13      11235.47      12151.97       169.15 o
 -15   1  13       4329.28       4404.82        67.81 o
 -13   1  13       4900.37       4840.51        70.71 o
 -11   1  13       1677.33       2060.32        40.83 o
  -9   1  13       1878.23       1570.77        43.68 o
  -7   1  13       5434.99       5724.55        99.11 o
  -5   1  13       1550.93       2321.30        50.81 o
  -3   1  13       5090.17       5080.51        74.24 o
  -1   1  13       3910.73       4209.35        70.57 o
   1   1  13       3753.28       3826.39        70.94 o
   3   1  13       2687.93       2353.89        51.30 o
   5   1  13        586.30        984.57        53.75 o
   7   1  13        373.99        545.78        40.72 o
   9   1  13       1068.68       1393.30        77.89 o
  11   1  13       2142.04       2342.94        84.13 o
  13   1  13       3210.50       2999.28       138.82 o
  15   1  13        345.06        752.43        80.47 o
  19   1  13       1936.53       2052.07       136.80 o
  23   1  13       1773.71       1782.49       136.80 o
  25   1  13        268.58        406.39        80.47 o
  27   1  13        255.02        362.13        80.47 o
 -34   2  13       1242.00       1436.45       128.76 o
 -32   2  13       1170.47       1134.67       112.66 o
 -30   2  13       1382.94       1408.28       120.71 o
 -28   2  13        261.08        128.76        52.31 o
 -26   2  13        509.44        913.37        96.57 o
 -24   2  13       6921.37       6351.14       188.42 o
 -22   2  13         37.18        251.98       120.71 o
 -20   2  13        492.54        681.06        38.37 o
 -18   2  13       5624.32       5355.86       117.99 o
 -16   2  13       1967.59       2048.23        63.82 o
 -14   2  13        765.72        760.25        47.46 o
 -12   2  13      11455.96      11504.22       174.87 o
 -10   2  13       6268.49       6557.38       133.61 o
  -8   2  13       4976.93       4681.61       104.88 o
  -6   2  13       2828.41       2762.33        68.76 o
  -4   2  13       1049.12        863.60        35.52 o
  -2   2  13      12111.58      11769.90       187.12 o
   0   2  13        947.30       1305.37        44.66 o
   2   2  13       9331.92       9016.07       151.69 o
   4   2  13       5366.67       4796.62        96.95 o
   6   2  13        819.83        980.94        55.66 o
   8   2  13        171.27        258.62        40.52 o
  10   2  13        261.46        510.73        41.30 o
  12   2  13       2294.32       1846.86       124.73 o
  14   2  13       2437.38       2233.14       140.83 o
  16   2  13       1118.62       1186.98       104.62 o
  18   2  13       1321.47       1428.40       116.69 o
  20   2  13        234.83        423.99        54.99 o
  22   2  13        233.67        317.87        72.43 o
  24   2  13        571.49        555.27        88.52 o
 -23   3  13       1642.55       1593.37       124.73 o
 -21   3  13        144.14        100.59        36.21 o
 -19   3  13        479.59        401.17        41.98 o
 -17   3  13       2051.65       1792.34        97.88 o
 -15   3  13         90.54          6.76        12.09 o
 -13   3  13        925.40        683.60        38.47 o
 -11   3  13         29.14        157.79        36.26 o
  -9   3  13        359.21        454.54        32.56 o
  -7   3  13       2976.21       2982.13        73.99 o
  -5   3  13        468.63        508.06        24.92 o
  -3   3  13       6727.04       6980.94       113.41 o
  -1   3  13        355.98        478.10        38.30 o
   1   3  13        561.93        636.25        32.69 o
   3   3  13         67.41        112.74        19.97 o
   5   3  13         95.76        144.69        28.97 o
   7   3  13        675.79        583.43        68.40 o
   9   3  13        162.46         84.50        40.24 o
  11   3  13         14.75         60.36        36.21 o
  13   3  13        182.53        185.09        52.31 o
  15   3  13         47.62         88.52        44.26 o
  17   3  13         30.19         64.38        44.26 o
  19   3  13        107.96        128.76        52.31 o
  21   3  13        117.62         76.45        48.28 o
  23   3  13        555.04        551.24        96.57 o
  25   3  13         21.81         52.31        48.28 o
 -18   4  13       1755.03       1717.96        90.51 o
 -16   4  13        316.87        686.62        56.69 o
 -14   4  13       5168.47       4634.97       158.11 o
 -12   4  13       2524.08       2496.75        76.48 o
 -10   4  13        246.97        385.36        38.07 o
  -8   4  13       7712.77       7016.86       143.84 o
  -6   4  13       3043.44       3177.95        77.60 o
  -4   4  13       4171.58       4303.16       116.87 o
  -2   4  13       3001.21       3351.62       107.44 o
   0   4  13        138.69        392.52        40.87 o
   2   4  13       5423.89       4719.57       133.45 o
   4   4  13       1564.95       1570.78        66.49 o
   6   4  13        971.77       1168.81        56.31 o
   8   4  13       2362.10       2430.30       148.88 o
  10   4  13        378.70        543.20        84.50 o
  12   4  13       3021.67       2848.76       173.02 o
  14   4  13        697.30        531.12        88.52 o
  16   4  13         50.80        233.37        64.38 o
  18   4  13       1042.82        768.52        96.57 o
  20   4  13        102.23        370.18        84.50 o
  22   4  13       1773.00       1641.66       144.85 o
 -17   5  13        201.47        209.23        56.33 o
 -15   5  13          8.60        159.03        32.19 o
 -13   5  13       1421.59       1402.38        75.04 o
 -11   5  13        810.05        794.75        57.86 o
  -9   5  13       2932.89       2844.82        94.89 o
  -7   5  13        810.45        762.14        47.55 o
  -5   5  13         79.69        124.22        25.73 o
  -3   5  13       4810.98       4636.90       124.43 o
  -1   5  13        256.66        262.89        28.06 o
   1   5  13       1062.53       1072.11        58.64 o
   3   5  13       3068.86       2936.32       101.56 o
   5   5  13        136.81        154.92        29.20 o
   7   5  13       3335.88       3226.14       104.49 o
   9   5  13         77.18        130.93        33.71 o
  11   5  13         25.85         48.28        40.24 o
  13   5  13        266.91        354.08        76.45 o
  15   5  13        339.20        370.18        80.47 o
  17   5  13       1513.30       1790.53       152.90 o
  19   5  13        276.49        261.54        80.47 o
 -18   6  13        362.18        418.46        72.43 o
 -16   6  13         13.25         39.05        23.07 o
 -14   6  13        476.06        542.38        60.36 o
 -12   6  13        379.51        394.10        60.36 o
 -10   6  13        163.86         69.25        26.92 o
  -8   6  13        644.28        673.77        56.69 o
  -6   6  13       1230.60       1449.43        82.36 o
  -4   6  13        606.24        623.60        57.04 o
  -2   6  13        276.33        393.59        50.98 o
   0   6  13        553.97        337.99        72.43 o
   2   6  13         31.00         46.59        52.31 o
   4   6  13       1297.01       1485.27        98.58 o
   6   6  13        110.32        186.67        34.69 o
   8   6  13        436.17        454.26        48.43 o
  10   6  13         47.13         45.24        25.34 o
  12   6  13        280.13        339.81        58.27 o
  14   6  13        333.04        285.68        76.45 o
  16   6  13         84.25        201.18        72.43 o
 -19   7  13       1476.17       1452.54       124.73 o
 -17   7  13        177.99        293.73        68.40 o
 -15   7  13          9.17        136.80        52.31 o
 -13   7  13       1760.39       1718.19       106.63 o
 -11   7  13        180.56        178.18        39.53 o
  -9   7  13       1532.11       1494.96        89.32 o
  -7   7  13       4247.03       4012.07       153.32 o
  -5   7  13        307.56        114.67        34.14 o
  -3   7  13        944.22       1014.90       164.97 o
  -1   7  13       1087.47       1430.64       160.95 o
   1   7  13       1457.09       1323.79       128.76 o
   3   7  13       1052.14       1299.65       128.76 o
   5   7  13        418.27        478.82        92.54 o
   7   7  13        983.05       1064.02        83.90 o
   9   7  13        679.91        849.70        81.05 o
  11   7  13        482.94        557.40        72.18 o
 -12   8  13         71.29         76.45        44.26 o
 -10   8  13         81.33         56.33        44.26 o
  -8   8  13        556.45        631.72       100.59 o
  -6   8  13        122.67         36.21        40.24 o
  -4   8  13        237.91        333.96        76.45 o
  -2   8  13        193.77        197.16        60.36 o
  -8  -8  14        368.09        395.32        61.12 o
  -6  -8  14        787.43        611.60        96.57 o
  -4  -8  14         45.00         80.47        48.28 o
 -19  -7  14         33.48         20.12        40.24 o
 -17  -7  14         61.76        140.83        60.36 o
 -15  -7  14        338.79        261.61        49.73 o
 -13  -7  14        958.05        808.76       104.62 o
 -11  -7  14        293.69        347.48        52.58 o
  -9  -7  14         60.87         79.13        33.79 o
  -7  -7  14         17.04         54.32        28.45 o
  -5  -7  14        496.25        519.73       110.65 o
  -3  -7  14        271.82        331.10        53.83 o
  -1  -7  14        275.87        220.79        45.52 o
   1  -7  14         76.39         56.33        30.91 o
   3  -7  14        110.86        114.96        64.38 o
   5  -7  14         35.11         90.69        36.66 o
   7  -7  14         35.92         24.14        36.21 o
   9  -7  14         38.43        128.76        56.33 o
 -22  -6  14        165.03        193.14        60.36 o
 -20  -6  14         99.38        155.32        39.53 o
 -18  -6  14       1434.56       1336.22       136.80 o
 -16  -6  14        571.92        519.05        62.40 o
 -14  -6  14        214.93        425.26       104.62 o
 -12  -6  14       1575.58       1640.35        87.65 o
 -10  -6  14         88.84        189.52        33.02 o
  -8  -6  14       1528.50       1519.44        72.19 o
  -6  -6  14        394.90        423.43        55.43 o
  -4  -6  14        121.16         94.01        30.91 o
  -2  -6  14       1413.77       1440.32        83.61 o
   0  -6  14        131.11        319.66        50.98 o
   2  -6  14       1052.85       1209.04        79.06 o
   4  -6  14       2274.95       2070.96       104.81 o
   6  -6  14        113.26        317.12        50.30 o
   8  -6  14       2571.93       2076.21       140.83 o
  10  -6  14        426.30        736.33        88.52 o
  12  -6  14        108.52         32.19        40.24 o
 -25  -5  14        256.24        249.47        68.40 o
 -23  -5  14        483.69        527.10        88.52 o
 -21  -5  14        521.18        477.81       126.75 o
 -19  -5  14        588.32        672.17        61.12 o
 -17  -5  14       1065.70        734.69        61.12 o
 -15  -5  14         16.09        142.02        29.12 o
 -13  -5  14       1686.05       1676.84       102.18 o
 -11  -5  14       1019.19        955.87        44.83 o
  -9  -5  14        540.24        675.90        46.09 o
  -7  -5  14       1741.07       1536.04        68.45 o
  -5  -5  14        188.45        301.63        36.77 o
  -3  -5  14        845.61        864.29        65.63 o
  -1  -5  14       2044.76       2105.56        80.49 o
   1  -5  14         90.07        245.69        35.41 o
   3  -5  14       3164.03       2823.11        97.68 o
   5  -5  14       1497.65       1884.99        78.94 o
   7  -5  14        457.97        631.72        88.52 o
   9  -5  14        699.19        764.50        84.50 o
  11  -5  14        244.00        233.37        60.36 o
 -30  -4  14        150.79        136.80        56.33 o
 -28  -4  14        393.42        502.96        92.54 o
 -24  -4  14         19.92        -20.12        32.19 o
 -22  -4  14         92.09         32.19        32.19 o
 -20  -4  14         83.11         60.36        36.21 o
 -18  -4  14         27.22        100.59        40.24 o
 -16  -4  14        477.76        373.35       120.71 o
 -14  -4  14         38.60         71.14        20.04 o
 -12  -4  14        436.46        609.20        61.26 o
 -10  -4  14         26.07         18.11        14.60 o
  -8  -4  14        298.38        138.00        24.51 o
  -6  -4  14        355.15        381.28        49.37 o
  -4  -4  14        775.57        757.05        38.47 o
  -2  -4  14        101.80        167.17        22.03 o
   0  -4  14         29.37         50.73        15.34 o
   2  -4  14         67.53         45.60        14.99 o
   4  -4  14        552.47        669.13        38.00 o
   6  -4  14        135.20        148.92        26.61 o
   8  -4  14        479.06        587.59        43.81 o
  10  -4  14         11.17         10.06        22.76 o
  14  -4  14          9.77         48.28        36.21 o
  16  -4  14        263.19        301.78        68.40 o
  18  -4  14       1841.93       1999.76       144.85 o
  20  -4  14        365.52        414.44        84.50 o
 -35  -3  14        423.43        482.84        96.57 o
 -33  -3  14        794.62       1243.31       124.73 o
 -31  -3  14        511.91        684.02       108.64 o
 -29  -3  14        576.65        692.07        92.54 o
 -27  -3  14       3205.37       3118.34       185.09 o
 -25  -3  14        105.37        257.51        60.36 o
 -23  -3  14       1443.23       1130.65       104.62 o
 -21  -3  14        382.55        426.51        72.43 o
 -19  -3  14       2293.00       2241.18       136.80 o
 -17  -3  14       2841.49       2828.03       154.91 o
 -15  -3  14       1799.80       1622.18        94.99 o
 -13  -3  14       4229.92       3626.95        97.44 o
 -11  -3  14       3001.92       3197.20        89.02 o
  -9  -3  14       3640.61       4157.04       101.82 o
  -7  -3  14       3077.03       2904.70        72.78 o
  -5  -3  14        740.42       1025.14        41.32 o
  -3  -3  14       1197.81       1070.14        39.24 o
  -1  -3  14       2788.59       2796.78        67.04 o
   1  -3  14        200.72        811.17        35.44 o
   3  -3  14       9450.82       9200.05       158.64 o
   5  -3  14        690.50        865.84        46.98 o
   7  -3  14       1156.26       1493.26        51.74 o
   9  -3  14       6062.69       5854.97       139.18 o
  11  -3  14         33.92        393.22        46.88 o
  13  -3  14       2182.72       2372.73       108.64 o
  15  -3  14       1290.23       1624.32        85.21 o
  17  -3  14       1155.39        989.82       100.59 o
  19  -3  14       3459.68       3291.36       189.11 o
  21  -3  14        181.49        152.90        56.33 o
  23  -3  14       1075.82       1038.11       112.66 o
 -36  -2  14         19.65         80.47        60.36 o
 -34  -2  14        432.18        588.89        70.96 o
 -32  -2  14        701.82        709.64       122.72 o
 -30  -2  14        146.62         86.25        32.63 o
 -28  -2  14        901.25        971.50        82.49 o
 -26  -2  14       1385.39       1343.91       116.69 o
 -24  -2  14        242.43        221.30        56.33 o
 -22  -2  14       1068.76        913.37        88.52 o
 -20  -2  14        155.42        273.61        52.31 o
 -18  -2  14       2130.46       1428.40       104.62 o
 -16  -2  14       6542.15       6671.24       249.47 o
 -14  -2  14       1318.96       1634.56        76.66 o
 -12  -2  14       2767.71       2435.20        72.08 o
 -10  -2  14       1328.00       1360.70        43.88 o
  -8  -2  14       3387.58       3194.87        65.62 o
  -6  -2  14       5427.02       4938.38       100.11 o
  -4  -2  14          6.34        154.49        24.27 o
  -2  -2  14       1315.41       1264.54        40.61 o
   0  -2  14        220.96        368.33        51.11 o
   2  -2  14       1508.38       1685.56        73.28 o
   4  -2  14       3284.60       2878.27        71.92 o
   6  -2  14         45.83        190.22        24.24 o
   8  -2  14       1090.31       1247.45        53.98 o
  10  -2  14        397.27        535.27        45.52 o
  12  -2  14         40.03        110.79        26.92 o
  14  -2  14       2067.94       1952.15        88.20 o
  16  -2  14        267.06        219.46        38.33 o
  18  -2  14        214.27        100.59        44.26 o
  20  -2  14       1527.62       1633.61       132.78 o
  22  -2  14         52.13         92.54        44.26 o
  24  -2  14        319.73        245.44        68.40 o
 -37  -1  14        172.99        229.35        76.45 o
 -35  -1  14        199.73        261.54        76.45 o
 -33  -1  14        202.36        225.33        64.38 o
 -31  -1  14        184.28        201.18        60.36 o
 -29  -1  14        587.34        698.84        72.43 o
 -27  -1  14         42.43         87.18        29.77 o
 -25  -1  14         17.62         44.01        22.23 o
 -23  -1  14        361.68        265.56        39.83 o
 -21  -1  14        205.02        223.48        36.99 o
 -19  -1  14       2281.43       2195.23        89.59 o
 -17  -1  14       2387.20       2470.54        92.44 o
 -15  -1  14         35.26        108.56        24.06 o
 -13  -1  14        254.04        275.24        32.63 o
 -11  -1  14        630.82        735.58        44.03 o
  -9  -1  14       4014.92       4044.80       120.76 o
  -7  -1  14       2677.24       2808.94        86.21 o
  -5  -1  14       2748.13       2595.49        76.93 o
  -3  -1  14       2535.80       2576.23        58.41 o
  -1  -1  14       1176.32       1100.26        36.70 o
   1  -1  14        238.96        294.93        18.81 o
   3  -1  14        974.84       1055.43        34.53 o
   5  -1  14       1044.79        932.71        47.08 o
   7  -1  14        595.49        674.01        35.88 o
   9  -1  14       7010.88       6856.33       245.44 o
  11  -1  14        282.57        358.11        60.36 o
  13  -1  14        107.19        156.64        29.77 o
  15  -1  14        995.05        910.73        61.12 o
  17  -1  14         82.30         60.36        36.21 o
  19  -1  14        501.30        523.08        84.50 o
  21  -1  14        281.96        329.94        72.43 o
  23  -1  14        459.45        350.06        76.45 o
  25  -1  14        207.98        261.54        72.43 o
 -36   0  14          3.88         72.43        56.33 o
 -34   0  14        613.30       1203.08       120.71 o
 -32   0  14       1002.02       1118.58       112.66 o
 -30   0  14        169.74        486.86        84.50 o
 -28   0  14       2033.44       1891.12       136.80 o
 -26   0  14       1357.57       1617.52       120.71 o
 -24   0  14       2056.45       2490.65       144.85 o
 -22   0  14       5054.54       4462.48       116.73 o
 -20   0  14        400.40       1077.82        43.53 o
 -18   0  14       3753.90       3551.33        82.43 o
 -16   0  14      12081.27      12782.83       181.30 o
 -14   0  14      11496.54      11901.16       160.01 o
 -12   0  14      12567.92      11476.15       163.93 o
 -10   0  14       4237.25       4498.04        82.18 o
  -8   0  14      12303.60      11903.16       190.89 o
  -6   0  14      21326.77      19471.59       284.23 o
  -4   0  14       8648.70       9026.74       152.07 o
  -2   0  14       1488.57       1181.36        37.89 o
   0   0  14       7821.50       7223.36       115.62 o
   2   0  14       3790.85       3926.40        82.63 o
   4   0  14      21081.45      19011.10       270.86 o
   6   0  14       1241.38       1481.89        60.11 o
   8   0  14       2285.79       2449.16        81.83 o
  10   0  14       4574.87       3949.82       134.31 o
  12   0  14       1377.23       1203.08        88.52 o
  16   0  14       1854.38       2925.21       160.95 o
  18   0  14        401.19        382.25        72.43 o
  20   0  14       1740.22       1528.99       124.73 o
  22   0  14        186.54        217.28        60.36 o
  24   0  14       1116.16        885.21       100.59 o
  26   0  14        185.45        406.39        88.52 o
 -35   1  14        201.89        201.18        64.38 o
 -33   1  14        200.67        253.49        72.43 o
 -31   1  14        183.85        128.76        56.33 o
 -29   1  14        583.57        631.72        92.54 o
 -27   1  14         40.82        128.76        48.28 o
 -25   1  14         17.43        123.91        58.34 o
 -23   1  14        374.49        340.66        35.28 o
 -21   1  14        204.21        353.93        30.19 o
 -19   1  14       2276.13       2418.40        60.21 o
 -17   1  14       2388.22       2487.49        70.95 o
 -15   1  14         33.65        138.59        13.22 o
 -13   1  14        245.35        309.20        18.13 o
 -11   1  14        629.34        747.43        27.81 o
  -9   1  14       4019.42       3941.65        70.34 o
  -7   1  14       2680.52       2855.68        63.85 o
  -5   1  14       2739.38       2552.46        80.33 o
  -3   1  14       2534.13       2560.57        55.42 o
  -1   1  14       1180.19       1106.11        34.89 o
   1   1  14        238.09        302.53        20.94 o
   3   1  14        987.73       1001.25        37.68 o
   5   1  14       1037.05        942.84        53.29 o
   7   1  14        595.73        747.32        57.86 o
   9   1  14       6994.93       6567.74       206.24 o
  11   1  14        283.16        351.73        37.07 o
  13   1  14        110.50        100.59        40.24 o
  15   1  14       1000.18        748.40        84.50 o
  19   1  14        502.59        579.41        88.52 o
  21   1  14        281.42        454.67        84.50 o
  23   1  14        466.10        539.17        88.52 o
  25   1  14        201.98        261.54        72.43 o
 -34   2  14        427.79        820.83       116.69 o
 -32   2  14        717.16        696.09       104.62 o
 -30   2  14        152.13         56.33        44.26 o
 -28   2  14        890.29       1114.56       108.64 o
 -26   2  14       1389.25       1545.09       120.71 o
 -24   2  14        227.79        252.87        42.39 o
 -22   2  14       1090.89        828.40        76.45 o
 -20   2  14        156.04        249.87        24.26 o
 -18   2  14       2102.37       1676.80        59.42 o
 -16   2  14       6544.54       6582.94       158.58 o
 -14   2  14       1309.50       1567.48        56.33 o
 -12   2  14       2765.34       2434.62        71.10 o
 -10   2  14       1328.07       1385.03        52.83 o
  -8   2  14       3376.50       3100.58        83.34 o
  -6   2  14       5448.35       4975.29       101.74 o
  -4   2  14          7.79        189.59        20.83 o
  -2   2  14       1332.38       1220.02        44.03 o
   0   2  14        211.21        321.28        24.55 o
   2   2  14       1516.12       1683.77        46.30 o
   4   2  14       3307.69       2886.30        80.49 o
   6   2  14         47.14        175.72        35.48 o
   8   2  14       1105.36       1093.16        75.04 o
  10   2  14        384.13        475.34        51.21 o
  12   2  14         45.97         36.21        32.19 o
  14   2  14       2061.60       1975.62       136.80 o
  16   2  14        261.97        269.59        64.38 o
  18   2  14        194.05         60.36        44.26 o
  20   2  14       1531.51       1491.76        88.06 o
  22   2  14         51.36         92.54        44.26 o
  24   2  14        319.60        289.70        72.43 o
 -23   3  14       1425.29       1259.41       108.64 o
 -21   3  14        357.12        394.32        68.40 o
 -19   3  14       2248.97       2265.33       156.92 o
 -17   3  14       2874.36       3049.28       133.36 o
 -15   3  14       1790.58       1750.30        74.41 o
 -13   3  14       4149.46       3696.26        97.39 o
 -11   3  14       2982.35       3156.06        88.08 o
  -9   3  14       3622.17       4050.53        92.48 o
  -7   3  14       3092.62       2783.04        75.24 o
  -5   3  14        728.58        977.03        41.15 o
  -3   3  14       1161.38       1112.29        43.93 o
  -1   3  14       2840.18       2867.06        82.92 o
   1   3  14        204.04        855.65        42.39 o
   3   3  14       9457.68       9066.86       161.98 o
   5   3  14        682.47        881.18        80.47 o
   7   3  14       1173.48       1291.60       104.62 o
   9   3  14       6068.91       5391.72       237.40 o
  11   3  14         31.84        515.03        80.47 o
  13   3  14       2201.10       2217.04       148.88 o
  15   3  14       1269.22       1428.40       120.71 o
  17   3  14       1170.08       1086.39       108.64 o
  19   3  14       3424.99       3263.20       197.16 o
  21   3  14        195.28        293.73        76.45 o
  23   3  14       1081.93       1158.82       124.73 o
 -20   4  14         81.66         92.54        44.26 o
 -18   4  14         23.60         64.83        25.14 o
 -16   4  14        483.07        419.89        53.17 o
 -14   4  14         35.89         42.92        21.20 o
 -12   4  14        438.93        573.49        52.58 o
 -10   4  14         25.49         34.07        21.20 o
  -8   4  14        289.34        184.47        27.23 o
  -6   4  14        362.33        315.42        34.69 o
  -4   4  14        772.57        752.30        41.23 o
  -2   4  14        102.47        195.15        24.52 o
   0   4  14         27.99         34.49        19.31 o
   2   4  14         61.92         51.60        24.06 o
   4   4  14        544.56        642.60        55.67 o
   6   4  14        137.67        142.90        40.24 o
   8   4  14        471.90        515.03        84.50 o
  10   4  14         12.05        124.73        48.28 o
  12   4  14        438.71        325.92        72.43 o
  14   4  14         11.69         88.52        48.28 o
  16   4  14        262.42        362.13        80.47 o
  18   4  14       1840.63       1766.39       148.88 o
  20   4  14        366.36        350.06        88.52 o
 -17   5  14       1042.00        760.47        88.52 o
 -15   5  14         15.02         56.33        36.21 o
 -13   5  14       1689.50       1531.50        90.53 o
 -11   5  14        992.97        944.54        63.97 o
  -9   5  14        530.62        636.41        52.58 o
  -7   5  14       1756.47       1462.17        84.50 o
  -5   5  14        181.40        344.70        45.26 o
  -3   5  14        850.36        873.99        78.46 o
  -1   5  14       2049.34       1927.34       136.80 o
   1   5  14         89.24        317.87        46.88 o
   3   5  14       3198.09       2863.43       119.40 o
   5   5  14       1510.00       1788.16        95.28 o
   7   5  14        474.26        639.01        61.47 o
   9   5  14        697.54        651.83        96.57 o
  11   5  14        241.93        217.28        60.36 o
  13   5  14       2504.85       2538.94       173.02 o
  15   5  14        860.20        748.40       112.66 o
  17   5  14        122.13        285.68        80.47 o
  19   5  14       1267.97       1174.91       128.76 o
 -16   6  14        546.90        458.82        64.38 o
 -14   6  14        205.30        219.47        40.60 o
 -12   6  14       1548.62       1593.46       126.75 o
 -10   6  14         93.54        164.77        38.33 o
  -8   6  14       1518.24       1423.03        82.36 o
  -6   6  14        385.97        429.93        68.40 o
  -4   6  14        113.09         98.87        40.24 o
  -2   6  14       1414.51       1348.53        79.06 o
   0   6  14        127.84        478.82        88.52 o
   2   6  14       1058.95       1156.81        79.66 o
   4   6  14       2252.24       2257.33       164.97 o
   6   6  14        112.45        171.55        41.18 o
   8   6  14       2610.29       2429.64       146.85 o
  10   6  14        414.81        531.12        92.54 o
  12   6  14        121.01         76.45        56.33 o
  14   6  14       1448.89       1637.63       148.88 o
 -17   7  14         63.10        112.66        48.28 o
 -15   7  14        335.85        239.32        46.88 o
 -13   7  14        955.52        812.64       100.59 o
 -11   7  14        290.13        208.94        56.33 o
  -9   7  14         60.83         40.24        28.45 o
  -7   7  14         17.76          5.10        21.20 o
  -5   7  14        498.88        522.10        62.59 o
  -3   7  14        273.56        335.42        50.98 o
  -1   7  14        272.49        173.02        60.36 o
   1   7  14         76.66         36.21        36.21 o
   3   7  14        109.21        128.76        56.33 o
   7   7  14         36.78         56.33        48.28 o
   9   7  14         39.48        124.73        64.38 o
  -8   8  14        361.10        442.60        84.50 o
  -6   8  14        770.09        712.19       104.62 o
  -4   8  14         42.58         68.40        44.26 o
 -19  -7  15        523.36        519.05       104.62 o
 -17  -7  15        855.70       1191.01       128.76 o
 -15  -7  15        583.13        434.56        92.54 o
 -13  -7  15       1411.36       1327.81       132.78 o
 -11  -7  15       1175.40       1131.23        94.56 o
  -9  -7  15         54.34        124.73        38.33 o
  -7  -7  15        548.79        495.21        70.41 o
  -5  -7  15        848.85        877.72        70.45 o
  -3  -7  15        154.00        292.98        80.47 o
  -1  -7  15       1907.93       2392.54       253.49 o
   1  -7  15        378.10        496.01        65.25 o
   3  -7  15        643.57        769.92        76.66 o
   5  -7  15        650.82        755.54        81.05 o
   7  -7  15        205.49        201.18        68.40 o
 -20  -6  15        299.37        269.63        49.24 o
 -18  -6  15        207.80        301.23        51.21 o
 -16  -6  15        231.86        192.43        42.68 o
 -14  -6  15         36.35         60.80        34.04 o
 -12  -6  15        665.94        718.40        61.82 o
 -10  -6  15        201.12         51.92        29.77 o
  -8  -6  15         24.27         75.35        30.91 o
  -6  -6  15        926.13       1097.61        75.04 o
  -4  -6  15         56.17        127.05        34.14 o
  -2  -6  15         45.14         90.62        31.89 o
   0  -6  15        561.60        683.76        98.58 o
   2  -6  15        273.61        206.59        42.39 o
   4  -6  15        407.24        605.58        69.32 o
   6  -6  15         27.40        116.69        36.99 o
   8  -6  15         52.28         68.40        44.26 o
  10  -6  15        398.62        422.49        84.50 o
  12  -6  15        448.40        333.96        76.45 o
 -25  -5  15         76.29         28.17        44.26 o
 -23  -5  15        504.91        498.79        63.97 o
 -21  -5  15       1753.41       1718.88        97.88 o
 -19  -5  15        116.17        218.32        42.39 o
 -17  -5  15       1769.94       1908.15        99.46 o
 -15  -5  15         24.08        126.33        26.32 o
 -13  -5  15        157.70        219.09        37.41 o
 -11  -5  15       2120.09       1938.50        78.50 o
  -9  -5  15          8.21         98.17        31.87 o
  -7  -5  15        978.74        956.87        75.10 o
  -5  -5  15        408.94        319.72        39.64 o
  -3  -5  15        186.84        157.10        29.48 o
  -1  -5  15       1940.14       1978.85        80.82 o
   1  -5  15        831.06        904.90        76.72 o
   3  -5  15        163.95        251.36        36.59 o
   5  -5  15       1249.98       1358.14        79.51 o
   7  -5  15        417.96        410.41        72.43 o
   9  -5  15       1150.42       1315.74       108.64 o
 -28  -4  15        673.45        748.40        96.57 o
 -26  -4  15       1540.78       1766.39       140.83 o
 -24  -4  15         72.71        164.97        56.33 o
 -22  -4  15       1428.82       1533.02       124.73 o
 -20  -4  15        737.46        861.07        92.54 o
 -18  -4  15       2144.31       2044.02       136.80 o
 -16  -4  15       2970.61       2766.27       122.72 o
 -14  -4  15        228.12        500.08        39.11 o
 -12  -4  15       4620.45       4142.95       110.53 o
 -10  -4  15        525.50        780.74        56.05 o
  -8  -4  15        579.08        696.34       133.78 o
  -6  -4  15       9146.62       8680.14       157.24 o
  -4  -4  15          7.48        369.09        36.01 o
  -2  -4  15       1222.54       1236.09        49.53 o
   0  -4  15       4407.92       4367.44       102.08 o
   2  -4  15         52.01        348.88        48.20 o
   4  -4  15       4482.11       4243.57       116.82 o
   6  -4  15       1987.01       2359.31        84.18 o
   8  -4  15        234.92        348.95        38.16 o
  10  -4  15       4319.36       4317.40       237.40 o
  14  -4  15       1082.79        977.75        96.57 o
  16  -4  15        181.09        217.28        60.36 o
  18  -4  15         26.73        160.95        56.33 o
  20  -4  15       1946.28       1999.76       152.90 o
 -33  -3  15         32.10         76.45        52.31 o
 -31  -3  15         77.85         64.38        52.31 o
 -29  -3  15         37.54         16.09        36.21 o
 -27  -3  15        184.29        144.85        52.31 o
 -25  -3  15         35.28         40.24        36.21 o
 -23  -3  15       1015.93       1009.94       100.59 o
 -21  -3  15        704.23        712.19        80.47 o
 -19  -3  15        193.46        317.87        60.36 o
 -17  -3  15        121.12        136.80        28.45 o
 -15  -3  15       2070.94       1988.44        71.90 o
 -13  -3  15        965.95       1004.51        56.29 o
 -11  -3  15        112.71        187.18        25.87 o
  -9  -3  15        106.33         62.37        22.76 o
  -7  -3  15        486.61        647.61        37.70 o
  -5  -3  15        279.21        438.60        33.69 o
  -3  -3  15         39.43        235.95        24.40 o
  -1  -3  15       3501.91       3402.96       100.91 o
   1  -3  15        247.15        267.94        48.93 o
   3  -3  15        383.77        423.74        38.38 o
   5  -3  15         41.12         92.19        21.53 o
   7  -3  15         12.77         47.73        15.51 o
   9  -3  15        635.35        555.29        43.80 o
  11  -3  15        456.16        526.07        50.98 o
  13  -3  15          7.42         47.57        38.22 o
  15  -3  15        388.03        176.17        36.66 o
  17  -3  15        732.53        619.65        96.57 o
  19  -3  15         96.38         72.43        40.24 o
  21  -3  15        238.58        193.14        60.36 o
 -36  -2  15        596.35        680.00       112.66 o
 -34  -2  15         10.58        104.62        56.33 o
 -32  -2  15         36.75         27.36        34.20 o
 -30  -2  15          2.22        128.01        38.33 o
 -28  -2  15        355.86        580.57        74.44 o
 -26  -2  15       5818.53       5258.86       172.11 o
 -24  -2  15        441.79        410.41        72.43 o
 -22  -2  15       3010.23       3013.73       168.99 o
 -20  -2  15         69.54        229.35        56.33 o
 -18  -2  15        895.23       1042.13        88.52 o
 -16  -2  15       2306.42       2530.89       132.78 o
 -14  -2  15        183.64        389.32        44.03 o
 -12  -2  15       1950.93       1711.65        61.59 o
 -10  -2  15       2780.59       2786.59        67.43 o
  -8  -2  15       6487.22       7307.34       146.15 o
  -6  -2  15       1923.89       1953.00        77.18 o
  -4  -2  15       1922.27       2271.45        63.53 o
  -2  -2  15       3903.39       3599.28        85.85 o
   0  -2  15       8418.04       7998.55       145.84 o
   2  -2  15        885.53        927.43        39.86 o
   4  -2  15       3006.84       2820.14        73.48 o
   6  -2  15        364.41        722.18        46.01 o
   8  -2  15       4073.92       3525.51       126.01 o
  10  -2  15       6325.82       5775.36       233.37 o
  12  -2  15         43.71        215.44        36.99 o
  14  -2  15        777.28        884.73        61.12 o
  16  -2  15       1364.65       1539.81        85.35 o
  18  -2  15         57.69        104.62        44.26 o
  20  -2  15       1018.00        977.75       108.64 o
  22  -2  15         58.30        261.54        72.43 o
  24  -2  15        303.12        390.30        84.50 o
 -33  -1  15         74.91        116.69        56.33 o
 -31  -1  15        774.02        957.63       100.59 o
 -29  -1  15        702.66        816.80        96.57 o
 -27  -1  15         73.29         89.86        29.77 o
 -25  -1  15       1424.12       1702.11        86.74 o
 -23  -1  15       2805.07       2905.42       113.81 o
 -21  -1  15       1217.38       1201.15        98.58 o
 -19  -1  15        636.52        879.82        56.90 o
 -17  -1  15       1762.91       1676.41       140.83 o
 -15  -1  15         33.27        386.27        56.33 o
 -13  -1  15       1326.50       1551.13        68.28 o
 -11  -1  15       5653.93       5497.30       140.81 o
  -9  -1  15        184.24        898.17        36.83 o
  -7  -1  15      11582.02      10705.25       331.95 o
  -5  -1  15       8527.15       7523.59       142.67 o
  -3  -1  15       1129.61       1338.24        45.30 o
  -1  -1  15       5873.92       5603.75        93.50 o
   1  -1  15       2219.63       2372.75        59.36 o
   3  -1  15       2329.54       2281.12        63.26 o
   5  -1  15      17736.81      16104.67       290.25 o
   7  -1  15       5853.71       5393.44       297.75 o
   9  -1  15       5207.77       5037.63       209.23 o
  13  -1  15       1953.32       1915.17       185.09 o
  15  -1  15       3841.97       3295.08       179.05 o
  17  -1  15         94.19        241.42        60.36 o
  19  -1  15        605.62        828.88        92.54 o
  21  -1  15       1577.13       1528.99       128.76 o
  23  -1  15         17.93        181.07        60.36 o
 -36   0  15         17.48          8.05        44.26 o
 -34   0  15          7.60          0.00        40.24 o
 -32   0  15        113.70         60.36        48.28 o
 -30   0  15         16.24          4.02        32.19 o
 -28   0  15          2.15         36.21        40.24 o
 -26   0  15        119.16         76.45        40.24 o
 -24   0  15         75.20         -5.57        18.33 o
 -22   0  15         99.77         72.43        40.24 o
 -20   0  15        107.87         48.50        15.34 o
 -18   0  15          0.09         28.20        12.21 o
 -16   0  15         53.14        110.63        16.38 o
 -14   0  15        292.28         36.79        10.79 o
 -12   0  15         38.20         62.22        12.66 o
 -10   0  15         15.78         76.08        12.95 o
  -8   0  15         17.92          3.41         7.99 o
  -6   0  15         17.49        144.98        19.36 o
  -4   0  15        131.29         26.89        10.93 o
  -2   0  15         33.85         95.26        15.34 o
   0   0  15          5.84         95.32        16.33 o
   2   0  15         21.86         10.35        11.71 o
   4   0  15          2.70        104.68        23.00 o
   6   0  15        117.59         22.37        13.55 o
   8   0  15         29.68         43.76        26.15 o
  10   0  15          8.14         59.88        23.07 o
  12   0  15         63.57         20.12        24.14 o
  16   0  15         51.38         48.28        32.19 o
  18   0  15        236.77         20.12        32.19 o
  20   0  15         72.83         60.36        44.26 o
  22   0  15         54.53          8.05        28.17 o
  24   0  15         52.05          0.00        32.19 o
 -35   1  15         53.75         92.54        56.33 o
 -33   1  15         59.95         36.21        44.26 o
 -31   1  15        790.40        933.49       104.62 o
 -29   1  15        706.23        824.85        96.57 o
 -27   1  15         54.44         12.07        32.19 o
 -25   1  15       1423.42       1609.47       120.71 o
 -23   1  15       2787.04       2931.93       134.98 o
 -21   1  15       1227.55       1145.58        42.07 o
 -19   1  15        635.84        828.02        35.48 o
 -17   1  15       1726.38       1589.02        47.33 o
 -15   1  15         22.63        260.31        20.75 o
 -13   1  15       1310.27       1639.67        43.76 o
 -11   1  15       5659.65       5536.35        90.86 o
  -9   1  15        172.57        780.40        32.69 o
  -7   1  15      11550.51      11090.67       166.86 o
  -5   1  15       8593.84       7974.17       129.00 o
  -3   1  15       1138.52       1369.24        43.81 o
  -1   1  15       5899.17       5510.98       106.94 o
   1   1  15       2207.02       2465.00        64.18 o
   3   1  15       2327.21       2533.18       106.28 o
   5   1  15      17785.42      15658.03       394.69 o
   7   1  15       5852.56       5473.18       182.18 o
  11   1  15       2356.65       2255.43        92.44 o
  13   1  15       1967.82       1814.68       124.73 o
  15   1  15       3799.34       3512.66       181.07 o
  19   1  15        595.77        684.02       100.59 o
  21   1  15       1585.13       1516.92       128.76 o
  23   1  15         16.16         80.47        48.28 o
 -36   2  15        602.53        684.02       116.69 o
 -34   2  15         10.18         76.45        52.31 o
 -32   2  15         48.31         24.14        44.26 o
 -30   2  15          2.77        136.80        56.33 o
 -28   2  15        333.97        555.27        88.52 o
 -26   2  15       5851.17       5363.55       241.42 o
 -24   2  15        446.95        456.73        55.43 o
 -22   2  15       2983.25       3155.16       107.97 o
 -20   2  15         74.83        102.95        22.16 o
 -18   2  15        874.82       1036.34        48.20 o
 -16   2  15       2326.93       2270.27        84.38 o
 -14   2  15        181.97        492.22        37.75 o
 -12   2  15       1900.76       1781.26        74.67 o
 -10   2  15       2790.17       2848.08        80.85 o
  -8   2  15       6493.58       7118.44       142.49 o
  -6   2  15       1908.95       1939.86        61.61 o
  -4   2  15       1913.47       2343.56        65.01 o
  -2   2  15       3890.76       3584.21        84.62 o
   0   2  15       8436.58       7882.39       125.64 o
   2   2  15        881.55        980.65        43.79 o
   4   2  15       3006.81       2710.79       120.69 o
   6   2  15        375.19        885.21        88.52 o
   8   2  15       4080.22       3649.47       197.16 o
  10   2  15       6325.76       5629.11       241.42 o
  12   2  15         44.85        281.66        60.36 o
  14   2  15        798.38        748.40        88.52 o
  16   2  15       1372.22       1408.28       120.71 o
  18   2  15         63.23        100.59        48.28 o
  20   2  15       1018.28        961.41        72.51 o
  22   2  15         60.47        124.73        52.31 o
  24   2  15        307.66        430.53        84.50 o
 -21   3  15        690.41        623.67        84.50 o
 -19   3  15        191.06        317.87        72.43 o
 -17   3  15        118.36        116.69        44.26 o
 -15   3  15       2082.15       1965.13       132.78 o
 -13   3  15        963.97        972.06        48.03 o
 -11   3  15        108.47        134.07        22.44 o
  -9   3  15        106.37        103.18        18.32 o
  -7   3  15        480.71        567.71        33.02 o
  -5   3  15        281.72        432.41        30.66 o
  -3   3  15         39.04        224.00        36.75 o
  -1   3  15       3524.70       3667.38        88.35 o
   1   3  15        241.23        238.96        44.82 o
   3   3  15        388.14        424.57        34.28 o
   5   3  15         36.57         84.50        36.21 o
   7   3  15         12.04         32.19        32.19 o
   9   3  15        636.44        635.74        80.47 o
  11   3  15        456.42        414.44        76.45 o
  13   3  15          7.68         52.31        40.24 o
  15   3  15        381.99        257.51        68.40 o
  17   3  15        728.66        511.01        92.54 o
  19   3  15         92.97         44.26        44.26 o
  21   3  15        239.28        221.30        72.43 o
 -18   4  15       2146.21       2072.19       140.83 o
 -16   4  15       2950.59       2699.95       119.69 o
 -14   4  15        223.42        436.46        58.34 o
 -12   4  15       4589.54       4447.59       158.11 o
 -10   4  15        526.22        673.14        57.86 o
  -8   4  15        565.24        764.89        60.73 o
  -6   4  15       9175.76       8578.91       208.75 o
  -4   4  15         10.04        305.31        31.36 o
  -2   4  15       1244.86       1103.63        73.81 o
   0   4  15       4414.47       4618.79       159.83 o
   2   4  15         49.39        385.58        64.38 o
   4   4  15       4497.60       4286.88       146.51 o
   6   4  15       2003.95       2491.04       237.40 o
   8   4  15        249.31        378.22        76.45 o
  10   4  15       4316.54       3778.23       209.23 o
  12   4  15          5.50        213.25        64.38 o
  14   4  15       1082.34        993.85       108.64 o
  16   4  15        162.32        454.67        88.52 o
  18   4  15         22.95        177.04        68.40 o
  20   4  15       1937.28       1947.46       160.95 o
 -19   5  15        117.53         72.43        40.24 o
 -17   5  15       1770.88       1866.98       136.80 o
 -15   5  15         28.78         60.36        36.21 o
 -13   5  15        162.30        225.33        56.33 o
 -11   5  15       2119.81       1888.18       124.73 o
  -9   5  15          9.27         85.77        26.92 o
  -7   5  15        979.68        831.92       124.73 o
  -5   5  15        423.79        267.99        39.83 o
  -3   5  15        182.86        183.86        33.79 o
  -1   5  15       1940.51       1818.70       136.80 o
   1   5  15        831.90        847.06        74.44 o
   3   5  15        172.43        219.54        41.18 o
   5   5  15       1246.18       1186.97       106.63 o
   7   5  15        415.32        383.26       148.88 o
   9   5  15       1149.10       1130.65       112.66 o
  11   5  15        108.43        189.11        64.38 o
  13   5  15         44.63         92.54        52.31 o
  15   5  15        615.78        832.90       104.62 o
  17   5  15        117.69         88.52        60.36 o
 -16   6  15        224.70        152.90        56.33 o
 -14   6  15         35.57         37.16        24.06 o
 -12   6  15        669.30        756.46       138.82 o
 -10   6  15        186.61         33.20        28.17 o
  -8   6  15         24.40         36.21        22.76 o
  -6   6  15        926.49       1140.93        98.58 o
  -4   6  15         55.79        118.26        32.63 o
  -2   6  15         45.10         60.36        40.24 o
   0   6  15        567.63        832.90       100.59 o
   2   6  15        272.59        267.56        74.44 o
   4   6  15        414.37        500.94        63.97 o
   6   6  15         29.50         80.47        34.14 o
   8   6  15         52.98         42.25        31.30 o
  10   6  15        397.22        466.75        92.54 o
  12   6  15        452.09        410.41        92.54 o
  14   6  15        105.11        164.97        64.38 o
 -15   7  15        566.71        406.83        57.86 o
 -13   7  15       1422.74       1241.13        98.58 o
 -11   7  15       1156.29        957.83        82.49 o
  -9   7  15         58.53         84.83        34.20 o
  -7   7  15        574.91        688.05        72.51 o
  -5   7  15        838.73        743.36        66.45 o
  -3   7  15        154.26        314.64        66.39 o
  -1   7  15       1929.54       2056.10       164.97 o
   7   7  15        205.28        116.69        56.33 o
 -17  -7  16         70.33        132.78        60.36 o
 -15  -7  16        109.92        108.64        56.33 o
 -13  -7  16         99.07        140.68        39.53 o
 -11  -7  16        459.32        419.39        98.58 o
  -9  -7  16          5.74          8.47        44.26 o
  -7  -7  16         74.45         51.54        29.77 o
  -5  -7  16         44.18        139.68        38.63 o
  -3  -7  16         85.17         30.18        28.45 o
  -1  -7  16         84.78        105.74        34.80 o
   1  -7  16        102.17         85.43        72.43 o
   3  -7  16         34.27         -0.42        26.92 o
   5  -7  16         30.58        100.59        42.25 o
 -22  -6  16        408.04        370.18        84.50 o
 -20  -6  16       2078.41       2047.58       148.88 o
 -18  -6  16        416.96        672.30        75.36 o
 -16  -6  16        898.80       1134.41        82.36 o
 -14  -6  16         25.02        183.01        39.83 o
 -12  -6  16        104.23        143.51        37.70 o
 -10  -6  16       3064.08       3320.04       275.62 o
  -8  -6  16        386.98        249.71        46.37 o
  -6  -6  16       2822.55       2711.60       119.09 o
  -4  -6  16         33.59        212.43        43.48 o
  -2  -6  16        146.33        359.59        53.83 o
   0  -6  16       4186.50       4728.26       175.03 o
   2  -6  16         81.00        196.46        44.26 o
   4  -6  16        176.19        329.94        52.58 o
   6  -6  16       1314.38       1794.56       136.80 o
   8  -6  16         33.38         96.57        48.28 o
  10  -6  16        868.56        812.78       100.59 o
 -25  -5  16        497.27        438.58        84.50 o
 -23  -5  16         86.16        100.59        36.66 o
 -21  -5  16       1655.84       1821.50       102.31 o
 -19  -5  16         78.99        197.24        42.68 o
 -17  -5  16        297.80        426.74        58.27 o
 -15  -5  16       2087.10       1977.90        78.94 o
 -13  -5  16         17.52        209.70        33.87 o
 -11  -5  16       1992.15       1894.66        78.10 o
  -9  -5  16        731.19        795.52        66.82 o
  -7  -5  16        104.15        315.72        38.16 o
  -5  -5  16       3670.61       3394.05       111.47 o
  -3  -5  16        159.40        302.43        38.67 o
  -1  -5  16        709.47        749.28        64.70 o
   1  -5  16       1844.85       2071.72        97.88 o
   3  -5  16         77.90        224.48        46.27 o
   5  -5  16       1721.73       1472.66       112.66 o
   7  -5  16        219.97        466.75        80.47 o
   9  -5  16        404.08        382.25        72.43 o
 -28  -4  16         76.16         20.12        40.24 o
 -26  -4  16         37.26         24.14        40.24 o
 -24  -4  16         43.05         60.36        44.26 o
 -22  -4  16        573.60        587.46        88.52 o
 -20  -4  16        544.55        659.88        80.47 o
 -18  -4  16        683.83        571.39        52.12 o
 -16  -4  16        454.89        553.72        56.05 o
 -14  -4  16        130.02        122.72        24.70 o
 -12  -4  16        122.36        111.62        42.25 o
 -10  -4  16        246.29        232.73        39.53 o
  -8  -4  16        137.66        130.17        44.91 o
  -6  -4  16       2725.97       2737.18        77.44 o
  -4  -4  16        155.31        186.96        24.13 o
  -2  -4  16        101.85        162.65        23.72 o
   0  -4  16        971.01       1113.78        91.54 o
   2  -4  16         34.78         28.38        15.08 o
   4  -4  16       1168.96       1376.92        64.03 o
   6  -4  16         59.05         66.92        26.92 o
   8  -4  16        290.54        237.05        50.35 o
  10  -4  16        467.39        317.87        64.38 o
  14  -4  16         15.31         12.07        32.19 o
  16  -4  16         54.97        112.66        56.33 o
  18  -4  16         11.19          8.05        40.24 o
 -33  -3  16        243.74        253.49        76.45 o
 -31  -3  16        892.20       1154.09        85.21 o
 -29  -3  16         52.51        261.54        68.40 o
 -27  -3  16       1423.65       1174.91       112.66 o
 -25  -3  16       1012.94       1283.55       116.69 o
 -23  -3  16       1831.71       1412.31       116.69 o
 -21  -3  16       7256.62       7073.61       289.70 o
 -19  -3  16         47.38        410.41        68.40 o
 -17  -3  16       1180.45       1337.18       128.76 o
 -15  -3  16       6196.03       5508.98       133.07 o
 -13  -3  16        543.82        656.25        41.98 o
 -11  -3  16       5729.88       5368.39       142.45 o
  -9  -3  16       4558.94       4015.19       134.36 o
  -7  -3  16        229.99        302.44        30.92 o
  -5  -3  16      14470.69      13833.89       246.55 o
  -3  -3  16        325.13        768.17        44.66 o
  -1  -3  16       7075.27       7139.30       143.07 o
   1  -3  16       8130.28       7913.63       146.68 o
   3  -3  16        600.10        670.71        44.28 o
   5  -3  16       5031.19       4671.91       139.52 o
   7  -3  16       2103.35       2597.02        73.93 o
   9  -3  16        877.03       1015.27        58.16 o
  11  -3  16       1673.44       1644.72        83.90 o
  13  -3  16         54.23        260.51        44.26 o
  15  -3  16        846.51        652.58        62.40 o
  17  -3  16        433.12        704.14       104.62 o
  19  -3  16         28.86        265.56        72.43 o
  21  -3  16       1124.68       1098.46       116.69 o
 -34  -2  16         51.43        128.76        60.36 o
 -32  -2  16       1479.60       1506.71        95.28 o
 -30  -2  16         85.22        247.47        48.37 o
 -28  -2  16        195.87        239.43        45.52 o
 -26  -2  16       1071.77        852.17        66.82 o
 -24  -2  16         50.61        266.74        44.03 o
 -22  -2  16       1839.41       1915.27       132.78 o
 -20  -2  16       1788.59       1512.90       112.66 o
 -18  -2  16        795.46        820.83        80.47 o
 -16  -2  16       2130.74       1919.29       120.71 o
 -14  -2  16        421.71        332.86        42.39 o
 -12  -2  16         19.37        117.32        22.16 o
 -10  -2  16       7987.67       7771.74       207.33 o
  -8  -2  16       2235.33       1951.00        66.98 o
  -6  -2  16        736.59        700.41        47.35 o
  -4  -2  16       4001.16       3635.93        87.99 o
  -2  -2  16         31.51        181.85        25.34 o
   0  -2  16       3964.91       3781.29       101.15 o
   2  -2  16       4879.89       4695.74       159.16 o
   4  -2  16         76.98         79.38        18.00 o
   6  -2  16       3987.96       3546.16       128.31 o
   8  -2  16         20.59        140.83        40.24 o
  10  -2  16       1165.93        941.81        62.59 o
  12  -2  16        409.23        562.22        70.41 o
  14  -2  16         59.75        143.18        44.26 o
  16  -2  16        551.78        522.62        62.37 o
  18  -2  16        157.07        289.70        64.38 o
  20  -2  16        296.14        378.22        80.47 o
  22  -2  16         59.43         68.40        48.28 o
 -35  -1  16        358.35        350.06        84.50 o
 -33  -1  16         42.82         44.26        44.26 o
 -31  -1  16        164.66         72.43        48.28 o
 -29  -1  16         36.61         44.26        40.24 o
 -27  -1  16        375.60        470.77        80.47 o
 -25  -1  16        660.88        503.76        56.90 o
 -23  -1  16        204.42        203.74        36.66 o
 -21  -1  16       1212.42       1200.57        69.66 o
 -19  -1  16         20.72        113.54        38.22 o
 -17  -1  16         69.94        134.01        24.51 o
 -15  -1  16        251.24        277.36        31.07 o
 -13  -1  16        170.94        274.62        29.72 o
 -11  -1  16       1120.28       1106.21        63.79 o
  -9  -1  16       2089.16       1829.98       150.89 o
  -7  -1  16         94.97        216.24        28.98 o
  -5  -1  16       1239.85       1259.27        77.73 o
  -3  -1  16         66.13        164.58        18.20 o
  -1  -1  16       1928.70       1806.42        45.15 o
   1  -1  16       1378.73       1222.96        45.66 o
   3  -1  16        212.13         69.56        18.58 o
   5  -1  16        783.56        621.89        37.50 o
   7  -1  16        435.33        434.56        51.21 o
   9  -1  16       1055.92       1026.04        88.52 o
  11  -1  16        440.65        442.60        68.40 o
  13  -1  16        133.90        354.81        45.52 o
  15  -1  16          3.29         16.36        21.20 o
  17  -1  16        507.15        700.12        88.52 o
  19  -1  16        423.33        414.44        80.47 o
  21  -1  16         30.13         72.43        44.26 o
  23  -1  16        108.93        104.62        52.31 o
 -36   0  16       1613.81       1734.20       148.88 o
 -32   0  16        700.75       1134.67       116.69 o
 -30   0  16       3380.79       3532.78       197.16 o
 -28   0  16        866.97       1416.33       120.71 o
 -26   0  16       1651.88       1762.37       128.76 o
 -24   0  16         53.23        422.06        62.37 o
 -22   0  16       4656.51       4839.54       144.77 o
 -20   0  16       2460.27       2412.32        77.28 o
 -18   0  16        170.73        549.03        35.43 o
 -16   0  16       3431.54       3089.93        90.56 o
 -14   0  16       2562.47       2500.60        61.81 o
 -12   0  16        270.41        510.29        27.35 o
 -10   0  16       7530.60       7306.76       119.85 o
  -8   0  16       1659.77       1806.34        56.90 o
  -6   0  16       1011.31        908.20        38.89 o
  -4   0  16      21951.41      20118.48       297.94 o
  -2   0  16          1.76        493.58        37.37 o
   0   0  16       5072.07       4817.97       100.88 o
   2   0  16       6492.85       5576.98       138.12 o
   4   0  16       5100.22       5041.13       172.44 o
   6   0  16       2113.80       1791.08        71.53 o
   8   0  16         35.12        570.71        52.12 o
  10   0  16       4210.72       4196.69       189.11 o
  12   0  16       2499.05       2309.59       132.78 o
  16   0  16        313.56        233.37        60.36 o
  18   0  16        334.94        587.46        92.54 o
  20   0  16        290.47        442.60        84.50 o
  22   0  16        918.12        985.80       108.64 o
 -35   1  16        358.84        406.39        88.52 o
 -33   1  16         45.50         24.14        40.24 o
 -31   1  16        151.12         72.43        48.28 o
 -29   1  16         34.58         80.47        48.28 o
 -27   1  16        373.50        458.70        80.47 o
 -25   1  16        670.36        635.74        92.54 o
 -23   1  16        208.03        265.61        31.54 o
 -21   1  16       1202.94       1242.21        48.58 o
 -19   1  16         22.60        139.58        24.24 o
 -17   1  16         78.54         64.14        32.19 o
 -15   1  16        248.83        403.08        62.76 o
 -13   1  16        173.31        345.74        39.00 o
 -11   1  16       1135.52       1028.93        34.83 o
  -9   1  16       2070.78       1928.05        48.24 o
  -7   1  16        100.40        178.15        29.48 o
  -5   1  16       1239.81       1386.50        53.35 o
  -3   1  16         67.92        174.24        19.19 o
  -1   1  16       1920.46       1862.10        56.42 o
   1   1  16       1378.30       1208.46        44.52 o
   3   1  16        207.62         92.34        28.03 o
   5   1  16        795.47        648.25        58.27 o
   7   1  16        441.75        527.10        72.43 o
  11   1  16        449.23        361.23        45.26 o
  13   1  16        134.09        329.94        68.40 o
  19   1  16        424.29        358.11        76.45 o
  21   1  16         35.17         32.19        40.24 o
  23   1  16        107.25         88.52        44.26 o
 -34   2  16         51.14         28.17        52.31 o
 -32   2  16       1480.13       1492.78       132.78 o
 -30   2  16         89.05        217.28        64.38 o
 -28   2  16        197.66        241.42        64.38 o
 -26   2  16       1080.74       1078.34       104.62 o
 -22   2  16       1840.99       2157.91       205.51 o
 -20   2  16       1796.23       1755.75        70.52 o
 -18   2  16        792.25        775.60        65.67 o
 -16   2  16       2117.00       1872.54        63.83 o
 -14   2  16        441.85        353.07        29.07 o
 -12   2  16         16.41        198.88        36.66 o
 -10   2  16       8011.28       7671.23       188.21 o
  -8   2  16       2240.88       2179.61        64.25 o
  -6   2  16        719.64        619.74        30.00 o
  -4   2  16       4035.17       3629.81        77.13 o
  -2   2  16         31.60        196.26        20.26 o
   0   2  16       3996.71       3876.51        79.69 o
   2   2  16       4887.71       4727.26        90.32 o
   4   2  16         63.94        160.95        48.28 o
   6   2  16       4000.53       3790.30       201.18 o
   8   2  16         19.99        173.02        56.33 o
  10   2  16       1139.62        929.47        92.54 o
  12   2  16        419.69        434.56        76.45 o
  14   2  16         54.43        148.88        52.31 o
  16   2  16        549.62        434.56        84.50 o
  18   2  16        157.05        205.21        64.38 o
  20   2  16        295.35        386.27        80.47 o
  22   2  16         55.04         96.57        48.28 o
 -21   3  16       7230.20       7073.61       325.92 o
 -19   3  16         58.53        213.25        60.36 o
 -17   3  16       1204.18       1219.17       120.71 o
 -15   3  16       6224.04       6120.00       285.68 o
 -13   3  16        538.22        573.30        51.67 o
 -11   3  16       5702.45       5284.74       142.79 o
  -9   3  16       4607.28       4016.92       104.68 o
  -7   3  16        241.08        319.71        46.05 o
  -5   3  16      14490.47      13465.31       223.04 o
  -3   3  16        331.32        714.09        38.04 o
  -1   3  16       7066.09       6929.26       152.41 o
   1   3  16       8187.66       7792.32       164.27 o
   3   3  16        597.47        700.04        77.75 o
   7   3  16       2117.85       2707.93       160.95 o
   9   3  16        860.55        909.35        96.57 o
  11   3  16       1665.43       1613.49       128.76 o
  13   3  16         55.93        329.94        72.43 o
  15   3  16        845.26        671.95       100.59 o
  17   3  16        442.35        861.07       104.62 o
  19   3  16         28.53        164.97        64.38 o
  21   3  16       1102.67        913.37       116.69 o
 -18   4  16        688.21        595.50        76.45 o
 -16   4  16        456.27        486.86        80.47 o
 -14   4  16        130.94        132.78        44.26 o
 -12   4  16        124.54        164.97        48.28 o
 -10   4  16        250.40        206.42        39.53 o
  -8   4  16        139.58         86.11        28.03 o
  -6   4  16       2719.84       2655.68       118.59 o
  -4   4  16        157.74         72.64        26.03 o
  -2   4  16        100.43        100.97        29.77 o
   0   4  16        965.35       1132.69        75.04 o
   2   4  16         35.36         18.11        19.92 o
   4   4  16       1169.54       1424.38       116.69 o
   6   4  16         63.65         52.31        40.24 o
   8   4  16        291.31        152.90        52.31 o
  10   4  16        466.10        434.56        84.50 o
  12   4  16        163.22        112.66        52.31 o
  14   4  16         16.49         56.33        44.26 o
  16   4  16         58.53        112.66        60.36 o
  18   4  16         11.64         88.52        56.33 o
 -19   5  16         78.51        160.95        52.31 o
 -17   5  16        308.67        370.18        72.43 o
 -15   5  16       2082.75       1718.11       136.80 o
 -13   5  16         16.51        273.61        64.38 o
 -11   5  16       2003.20       1677.87       132.78 o
  -9   5  16        725.36        768.52        88.52 o
  -7   5  16        102.48        282.99        42.39 o
  -5   5  16       3690.77       3887.47       134.05 o
  -3   5  16        168.45        313.85        68.40 o
  -1   5  16        716.09        631.72        80.47 o
   1   5  16       1855.18       1956.33        99.58 o
   3   5  16         77.95        196.68        39.53 o
   5   5  16       1701.57       1493.25       108.64 o
   7   5  16        223.29        362.13        76.45 o
   9   5  16        395.00        502.96        92.54 o
  11   5  16        469.52        261.54        72.43 o
  13   5  16        807.95        917.40       108.64 o
  15   5  16       1464.55       1617.52       148.88 o
 -18   6  16        418.38        607.57       100.59 o
 -16   6  16        909.28       1122.60       112.66 o
 -14   6  16         25.75        104.62        44.26 o
 -12   6  16        117.72        191.56        44.26 o
 -10   6  16       3042.95       2989.31       195.15 o
  -8   6  16        392.94        363.58        51.21 o
  -6   6  16       2850.36       2556.75       115.72 o
  -4   6  16         32.12        156.73        35.48 o
  -2   6  16        141.56        217.28        64.38 o
   0   6  16       4191.19       4428.10       177.04 o
   2   6  16         81.45        228.24        45.26 o
   4   6  16        174.93        307.90        52.58 o
   6   6  16       1311.05       1577.17        98.13 o
   8   6  16         33.72        237.40        68.40 o
  10   6  16        862.92        680.00       108.64 o
  12   6  16         42.58        193.14        68.40 o
 -13   7  16         97.58        104.62        48.28 o
 -11   7  16        461.90        422.49        80.47 o
  -9   7  16          6.25        -12.07        32.19 o
  -7   7  16         73.55        124.73        52.31 o
  -5   7  16         43.00         72.43        40.24 o
 -15  -7  17        695.94        857.04       112.66 o
 -13  -7  17       1365.95       1300.96        88.78 o
 -11  -7  17        236.48        358.74        57.04 o
  -9  -7  17       1137.96        978.21        77.89 o
  -7  -7  17        723.88        794.92        76.82 o
  -5  -7  17       1492.08       1479.22        96.23 o
  -3  -7  17         72.00        146.24        41.18 o
  -1  -7  17        308.07        127.03        54.32 o
   1  -7  17       1588.35       1731.38       104.81 o
   3  -7  17         40.28         55.09        36.66 o
 -22  -6  17         91.02        136.80        60.36 o
 -20  -6  17        606.96        734.71        76.82 o
 -18  -6  17         10.60         49.38        30.91 o
 -16  -6  17        135.65        108.64        52.31 o
 -14  -6  17        920.51        959.21        72.18 o
 -12  -6  17         48.78         75.05        32.63 o
 -10  -6  17        219.66        270.22        46.88 o
  -8  -6  17        126.18        195.64        58.34 o
  -6  -6  17         12.25         60.55        29.77 o
  -4  -6  17         27.14         56.33        30.91 o
  -2  -6  17        414.65        364.87        53.83 o
   0  -6  17        211.88        161.81        82.49 o
   2  -6  17        307.53        220.19        45.52 o
   4  -6  17         36.64         16.09        26.92 o
   6  -6  17         62.81         24.14        44.26 o
   8  -6  17        131.70        185.09        64.38 o
  10  -6  17         69.55        104.62        52.31 o
 -23  -5  17         45.03        115.54        50.30 o
 -21  -5  17         42.35         98.58        36.99 o
 -19  -5  17        523.29        683.54       132.78 o
 -17  -5  17         54.99         77.79        25.55 o
 -15  -5  17       1495.10       1578.05        87.65 o
 -13  -5  17        399.08        418.16        46.18 o
 -11  -5  17         91.57        142.75        30.02 o
  -9  -5  17       2558.50       2756.83        97.99 o
  -7  -5  17        142.76         80.47        31.30 o
  -5  -5  17       1464.91       1360.53        80.75 o
  -3  -5  17        803.02        741.08        63.59 o
  -1  -5  17         74.26        184.41        39.53 o
   1  -5  17       3124.19       3069.91       126.01 o
   3  -5  17        342.26        402.11        54.99 o
   5  -5  17        240.19        225.33        60.36 o
   7  -5  17         95.49        261.54        64.38 o
   9  -5  17         79.17        108.64        52.31 o
 -26  -4  17        692.11        607.57       100.59 o
 -24  -4  17        481.87        724.26       104.62 o
 -22  -4  17        100.34        382.25        76.45 o
 -20  -4  17       3899.72       3371.84       189.11 o
 -18  -4  17         14.47        201.42        36.66 o
 -16  -4  17         59.21        126.72        31.30 o
 -14  -4  17       5542.42       5206.44       170.67 o
 -12  -4  17        507.54        629.41        88.52 o
 -10  -4  17       3543.38       3460.87       128.57 o
  -8  -4  17       1187.99       1482.25        67.79 o
  -6  -4  17        424.48        744.53        40.62 o
  -4  -4  17       3456.17       3006.56        83.75 o
  -2  -4  17        405.35        735.16        46.12 o
   0  -4  17       2500.70       2338.64        73.84 o
   2  -4  17       2394.81       2323.99        74.05 o
   4  -4  17         82.95        179.68        29.72 o
   6  -4  17       3376.65       2809.53       112.36 o
   8  -4  17         99.54        252.58        94.56 o
  10  -4  17        500.92        559.29        88.52 o
  16  -4  17       3138.09       3005.68       185.09 o
  18  -4  17        193.96        265.56        68.40 o
 -33  -3  17          3.58         60.36        52.31 o
 -31  -3  17          4.99         40.24        48.28 o
 -29  -3  17        338.85        285.68        68.40 o
 -27  -3  17          6.00        -32.19        32.19 o
 -25  -3  17        204.85        217.28        60.36 o
 -23  -3  17       1394.88       1138.70       108.64 o
 -21  -3  17        709.76        921.42        96.57 o
 -19  -3  17        590.45        426.51        72.43 o
 -17  -3  17         78.57        112.66        31.30 o
 -15  -3  17         99.57         75.97        21.14 o
 -13  -3  17        246.62        243.54        31.33 o
 -11  -3  17       2160.67       2364.92       101.36 o
  -9  -3  17        472.42        341.66        45.26 o
  -7  -3  17        168.37        321.88        41.73 o
  -5  -3  17        424.11        418.32        39.11 o
  -3  -3  17        114.16        143.73        43.89 o
  -1  -3  17        308.70        229.64        29.70 o
   1  -3  17       1062.25        881.22        48.89 o
   3  -3  17        338.28        275.33        32.53 o
   5  -3  17          2.55         82.33        34.58 o
   7  -3  17        779.59        692.46        59.55 o
   9  -3  17         87.83        155.15        34.14 o
  11  -3  17         47.85        167.01        36.99 o
  13  -3  17         31.67         28.17        22.76 o
  15  -3  17        106.30        150.33        38.33 o
  17  -3  17       1670.11       1967.54       102.43 o
  19  -3  17         38.62         88.52        44.26 o
 -34  -2  17        371.89        237.40        72.43 o
 -32  -2  17        341.31        417.77        92.54 o
 -30  -2  17       3713.48       3453.34       143.49 o
 -28  -2  17        190.44        223.93        44.03 o
 -26  -2  17        316.40        392.71        55.43 o
 -24  -2  17       1037.10        852.67        66.82 o
 -22  -2  17         92.49        183.39        40.24 o
 -20  -2  17       1441.72       1311.72       108.64 o
 -18  -2  17       4632.06       4365.68       201.18 o
 -16  -2  17       2651.04       2213.02       132.78 o
 -14  -2  17        428.22        390.30        60.36 o
 -12  -2  17        142.85        339.33        42.39 o
 -10  -2  17       2829.72       2643.42        80.16 o
  -8  -2  17       7434.12       7463.87       156.06 o
  -6  -2  17         55.39        162.52        24.29 o
  -4  -2  17       7262.09       7427.76       156.45 o
  -2  -2  17        699.06        702.45        41.69 o
   0  -2  17       3463.02       3249.36        83.60 o
   2  -2  17        419.78        569.77        36.59 o
   4  -2  17         34.12        323.78        31.36 o
   6  -2  17       3703.38       3274.81       124.32 o
   8  -2  17       1543.39       1279.53       100.59 o
  10  -2  17       1032.91       1144.39       108.64 o
  12  -2  17        775.76        570.82        55.43 o
  14  -2  17        240.09        243.41        50.30 o
  16  -2  17        362.72        359.84        68.40 o
  18  -2  17        374.64        406.39        80.47 o
  20  -2  17        207.21        209.23        60.36 o
 -35  -1  17       1258.80       1058.23       120.71 o
 -33  -1  17         46.86        193.14        64.38 o
 -31  -1  17       4147.35       4039.76       217.28 o
 -29  -1  17        343.00        599.53        96.57 o
 -25  -1  17       2948.99       2436.60       103.59 o
 -23  -1  17        367.90        611.60        76.45 o
 -21  -1  17       2518.41       2339.33        98.13 o
 -19  -1  17       1793.47       1856.26        71.14 o
 -17  -1  17        968.33       1386.19       132.78 o
 -15  -1  17       4516.00       3854.51       132.81 o
 -13  -1  17       1241.16       1649.21        67.01 o
 -11  -1  17       1569.12       1739.62        67.45 o
  -9  -1  17       8279.35       8200.41       245.11 o
  -7  -1  17       1214.71       1357.91        64.81 o
  -5  -1  17       3108.12       2684.95        76.04 o
  -3  -1  17       7156.15       6733.80       118.36 o
  -1  -1  17        924.82       1082.29        44.07 o
   1  -1  17       1494.63       1628.00        54.57 o
   3  -1  17       2449.97       2373.46        67.47 o
   5  -1  17       3709.43       3463.04        92.64 o
   7  -1  17       1627.44       1259.41       100.59 o
   9  -1  17        312.33        627.69        72.43 o
  13  -1  17       2087.59       2309.25       100.97 o
  15  -1  17       1040.25       1002.07        69.66 o
  17  -1  17       1202.50       1275.50       116.69 o
  19  -1  17        144.81        337.99        76.45 o
  21  -1  17        693.17        764.50        96.57 o
 -36   0  17          0.13          8.05        48.28 o
 -34   0  17         97.93         60.36        52.31 o
 -32   0  17          0.70         68.40        48.28 o
 -30   0  17        125.78         60.36        48.28 o
 -28   0  17        117.04        -24.14        28.17 o
 -26   0  17         23.25         28.64        24.06 o
 -24   0  17         46.83         63.32        26.92 o
 -22   0  17        156.82         33.80        16.69 o
 -20   0  17         65.54         63.41        20.04 o
 -18   0  17         54.42         54.26        15.90 o
 -16   0  17         18.43         25.62        12.33 o
 -14   0  17          5.02        138.92        18.08 o
 -12   0  17         24.10          9.88        10.19 o
 -10   0  17         27.30        106.46        16.15 o
  -8   0  17         22.54         43.93        13.86 o
  -6   0  17          1.87         26.30        11.82 o
  -4   0  17         34.56         90.24        17.14 o
  -2   0  17         17.99          8.62        11.46 o
   0   0  17          7.90        102.25        26.03 o
   2   0  17          4.06         52.31        25.14 o
   4   0  17        170.31          5.08        12.70 o
   6   0  17         81.38         87.04        26.03 o
   8   0  17          0.16         -4.02        20.12 o
  10   0  17         59.52         84.50        36.21 o
  12   0  17         25.08         64.38        36.21 o
  16   0  17         34.25         16.09        32.19 o
  18   0  17         53.27         20.12        28.17 o
  20   0  17          1.31         28.17        36.21 o
  22   0  17         72.21         56.33        40.24 o
 -35   1  17       1267.93       1259.41       124.73 o
 -33   1  17         44.48        189.11        64.38 o
 -31   1  17       4139.37       4313.37       221.30 o
 -29   1  17        358.00        406.39        80.47 o
 -27   1  17        246.18        329.94        68.40 o
 -25   1  17       2951.93       2380.22       100.25 o
 -23   1  17        366.41        630.41        98.58 o
 -21   1  17       2513.18       2414.17        89.16 o
 -19   1  17       1813.54       1726.31        66.49 o
 -17   1  17        968.04       1286.76        49.03 o
 -15   1  17       4474.18       3913.96        82.75 o
 -13   1  17       1260.76       1609.25        46.27 o
 -11   1  17       1574.96       1875.34        49.95 o
  -9   1  17       8275.48       8437.53       126.44 o
  -7   1  17       1211.01       1482.71        59.75 o
  -5   1  17       3057.86       2844.69        97.38 o
  -3   1  17       7192.61       6828.44       120.66 o
  -1   1  17        935.56       1130.09        44.30 o
   1   1  17       1485.77       1514.66        57.28 o
   3   1  17       2454.10       2265.33       148.88 o
   5   1  17       3709.53       3226.98       185.09 o
   7   1  17       1606.82       1492.78       120.71 o
   9   1  17        312.65        716.21        72.43 o
  11   1  17       4153.20       4209.00       140.64 o
  13   1  17       2094.53       2052.07       140.83 o
  19   1  17        141.29        201.18        60.36 o
  21   1  17        697.88        768.52       116.69 o
 -34   2  17        388.25        257.51        80.47 o
 -32   2  17        351.11        515.03        96.57 o
 -30   2  17       3699.55       3697.75       205.21 o
 -28   2  17        196.56        313.85        72.43 o
 -26   2  17        312.41        273.61        64.38 o
 -24   2  17       1068.97        945.56        96.57 o
 -22   2  17         97.35        159.93        28.23 o
 -20   2  17       1423.39       1534.90        67.38 o
 -18   2  17       4641.75       4442.54       122.03 o
 -16   2  17       2642.33       2342.96        71.82 o
 -14   2  17        466.29        353.54        45.35 o
 -12   2  17        141.36        380.71        51.58 o
 -10   2  17       2775.33       2542.85        79.03 o
  -8   2  17       7436.51       7314.63       139.42 o
  -6   2  17         49.04        220.58        42.59 o
  -4   2  17       7268.89       7257.38       124.18 o
  -2   2  17        694.39        695.22        32.56 o
   0   2  17       3431.23       3350.88        79.56 o
   2   2  17        442.00        600.57       136.80 o
   4   2  17         37.09        160.95        52.31 o
   6   2  17       3678.36       3086.15       189.11 o
   8   2  17       1534.91       1368.05       120.71 o
  10   2  17       1023.50       1424.38       116.69 o
  12   2  17        781.67        844.97        92.54 o
  14   2  17        238.16        329.94        72.43 o
  16   2  17        351.48        253.49        68.40 o
  18   2  17        378.42        346.04        80.47 o
  20   2  17        211.58        116.69        48.28 o
 -23   3  17       1382.29       1034.08        96.57 o
 -17   3  17         77.09        120.71        48.28 o
 -15   3  17         95.52         48.28        32.19 o
 -13   3  17        245.79        231.55        34.42 o
 -11   3  17       2163.07       2326.50        88.32 o
  -9   3  17        453.72        298.92        39.11 o
  -7   3  17        169.68        294.21        37.75 o
  -5   3  17        425.33        458.98        45.65 o
  -3   3  17        105.55         99.56        28.70 o
  -1   3  17        309.21        216.21        30.60 o
   1   3  17       1070.64        901.72        83.56 o
   3   3  17        338.46        281.97        44.03 o
   9   3  17         89.27         48.28        40.24 o
  11   3  17         48.42         60.36        44.26 o
  13   3  17         33.16         40.24        44.26 o
  15   3  17        107.50        213.25        64.38 o
  17   3  17       1678.02       1645.68       144.85 o
  19   3  17         38.42         32.19        48.28 o
 -16   4  17         46.58        116.69        44.26 o
 -14   4  17       5553.72       5440.00       249.47 o
 -12   4  17        507.53        587.46        80.47 o
 -10   4  17       3514.91       3190.77       185.09 o
  -8   4  17       1185.88       1577.28       120.71 o
  -6   4  17        422.71        820.83        88.52 o
  -4   4  17       3451.97       2888.99       168.99 o
  -2   4  17        404.45        684.02        80.47 o
   0   4  17       2475.76       2442.37       156.92 o
   2   4  17       2421.49       2321.66       148.88 o
   4   4  17         86.35        205.21        56.33 o
   6   4  17       3373.80       2651.60       168.99 o
   8   4  17         84.78        265.56        68.40 o
  10   4  17        481.69        486.86        88.52 o
  12   4  17        429.90        386.27        80.47 o
  14   4  17        279.84        547.22       100.59 o
  16   4  17       3138.61       2828.64       197.16 o
  18   4  17        196.95        201.18        72.43 o
 -19   5  17        523.81        599.53        96.57 o
 -17   5  17         54.16        144.85        52.31 o
 -15   5  17       1501.30       1492.78       128.76 o
 -13   5  17        399.58        539.17        88.52 o
 -11   5  17         90.28        160.95        52.31 o
  -9   5  17       2555.81       2357.87       164.97 o
  -7   5  17        144.75         40.24        32.19 o
  -5   5  17       1449.20       1380.12       120.71 o
  -3   5  17        823.50        603.55        96.57 o
  -1   5  17         72.56        124.73        44.26 o
   1   5  17       3122.40       3276.27       133.63 o
   3   5  17        346.04        438.56        68.40 o
   5   5  17        231.59        211.86       132.78 o
   7   5  17         96.34        269.59        68.40 o
   9   5  17         79.97        144.85        60.36 o
  11   5  17        874.40        913.37       112.66 o
  13   5  17          1.07         76.45        52.31 o
  15   5  17        226.40        293.73        80.47 o
 -18   6  17         11.79         92.54        48.28 o
 -16   6  17        133.37        148.88        56.33 o
 -14   6  17        925.38        655.86       104.62 o
 -12   6  17         50.03         56.33        40.24 o
 -10   6  17        214.22        152.90        52.31 o
  -8   6  17        127.36        241.42        45.26 o
  -6   6  17         11.51         70.82        28.03 o
  -4   6  17         21.81         32.19        36.21 o
  -2   6  17        412.47        346.04        76.45 o
   0   6  17        210.03        126.52        38.22 o
   2   6  17        303.46        349.83        55.43 o
   4   6  17         36.98         58.78        31.89 o
   6   6  17         57.86         39.14        29.77 o
   8   6  17        128.86         88.52        52.31 o
  10   6  17         69.79        128.76        60.36 o
 -11   7  17        229.89        350.06        72.43 o
  -9   7  17       1133.65       1307.69       116.69 o
  -7   7  17        730.40        732.31        88.52 o
 -13  -7  18          2.65         21.08        29.77 o
 -11  -7  18        591.63        537.68        69.32 o
  -9  -7  18        143.10        133.36        38.63 o
  -7  -7  18         44.19         23.18        29.77 o
  -5  -7  18         83.19         58.34        34.14 o
  -3  -7  18        127.87        206.74        48.12 o
  -1  -7  18        165.88        192.77        46.88 o
 -22  -6  18        135.91         12.07        44.26 o
 -20  -6  18        119.09        229.35        68.40 o
 -18  -6  18       1072.47       1339.88       132.78 o
 -16  -6  18         34.50        118.70        36.99 o
 -14  -6  18       1872.81       1894.32       101.95 o
 -12  -6  18        328.86        414.52        62.37 o
 -10  -6  18        334.19        370.00        54.99 o
  -8  -6  18        957.00        753.65        70.45 o
  -6  -6  18          4.87        159.28        40.60 o
  -4  -6  18       1436.49       1777.44       327.93 o
  -2  -6  18       1984.13       1875.02       103.59 o
   0  -6  18         83.25        112.66        48.28 o
   2  -6  18       2149.94       1999.79       108.00 o
   4  -6  18         36.30        197.16        64.38 o
   6  -6  18        376.62        547.22        92.54 o
   8  -6  18       1034.93       1215.15       120.71 o
 -25  -5  18        813.78        812.78       108.64 o
 -23  -5  18        422.70        484.91        92.54 o
 -21  -5  18         13.89         65.02        34.80 o
 -19  -5  18        832.69        819.82        72.51 o
 -17  -5  18        428.72        468.71        48.67 o
 -15  -5  18        812.79        891.11        70.45 o
 -13  -5  18       1334.33       1335.19        81.92 o
 -11  -5  18        350.66        363.86        52.12 o
  -9  -5  18       1428.83       1431.40       100.59 o
  -7  -5  18        678.00        765.80        63.59 o
  -5  -5  18         41.24        158.71        38.33 o
  -3  -5  18       1495.35       1696.16        92.17 o
  -1  -5  18        674.31        918.64       144.85 o
   1  -5  18       1184.15       1510.61        96.57 o
   3  -5  18        448.38        647.81        92.54 o
   5  -5  18        365.87        446.63        84.50 o
   7  -5  18       2088.06       1947.46       140.83 o
 -26  -4  18        146.68        164.97        60.36 o
 -24  -4  18         78.42        173.02        60.36 o
 -22  -4  18         33.89         36.21        40.24 o
 -20  -4  18         40.80        -28.17        32.19 o
 -18  -4  18         73.34         99.44        29.77 o
 -16  -4  18        103.09         74.46        24.24 o
 -14  -4  18        167.07        213.04        40.60 o
 -12  -4  18        145.50        122.05        40.24 o
 -10  -4  18        134.99        109.21        29.77 o
  -8  -4  18        363.57        361.06        40.87 o
  -6  -4  18         14.69         76.62        27.88 o
  -4  -4  18        161.33        143.61        24.60 o
  -2  -4  18        407.51        415.71        36.80 o
   0  -4  18        443.44        495.12        40.80 o
   2  -4  18       1394.58       1389.76        78.20 o
   4  -4  18          2.68          9.20        19.31 o
   6  -4  18         89.11        140.83        34.14 o
   8  -4  18         32.67         52.31        36.21 o
  10  -4  18         61.79         56.33        40.24 o
  16  -4  18         79.09         32.19        40.24 o
 -33  -3  18        444.10        346.04        88.52 o
 -31  -3  18         88.05        189.11        68.40 o
 -29  -3  18       1574.17       1744.86       106.63 o
 -27  -3  18         22.19        124.73        56.33 o
 -25  -3  18        726.83        917.40       100.59 o
 -23  -3  18       1074.89       1005.92       104.62 o
 -21  -3  18        569.21        438.58        80.47 o
 -19  -3  18       2651.17       2245.21       144.85 o
 -17  -3  18       1608.99       1825.10        93.37 o
 -15  -3  18       2603.30       2584.72        87.21 o
 -13  -3  18       1197.42       1194.82       152.90 o
 -11  -3  18        117.88        314.48        44.47 o
  -9  -3  18       2328.55       1899.21       108.64 o
  -7  -3  18        929.97       1314.74        59.32 o
  -5  -3  18       1453.85       2076.00        75.45 o
  -3  -3  18       6351.07       6115.84       157.47 o
  -1  -3  18        644.14        606.01        38.00 o
   1  -3  18       1510.39       1654.43        68.45 o
   3  -3  18       1424.90       1569.07        59.92 o
   5  -3  18        166.66        408.58        56.47 o
   7  -3  18       3368.58       3132.36       130.04 o
   9  -3  18        887.28        978.15        68.11 o
  11  -3  18       1529.74       1557.91       104.62 o
  13  -3  18       2232.79       2279.06       109.51 o
  15  -3  18          8.57        318.52        50.98 o
  17  -3  18       2159.16       2299.43       114.99 o
 -34  -2  18        347.32        474.79        96.57 o
 -32  -2  18        420.08        434.56        88.52 o
 -30  -2  18        313.99        351.64        56.69 o
 -28  -2  18       1018.07        809.56        94.56 o
 -26  -2  18        206.24         60.55        29.77 o
 -24  -2  18        601.38        515.93        59.55 o
 -22  -2  18        771.41        806.78        61.12 o
 -20  -2  18        437.20        591.86        53.83 o
 -18  -2  18        553.01        617.80        51.21 o
 -16  -2  18         88.07        221.41        64.38 o
 -14  -2  18       1376.51       1343.40        69.66 o
 -12  -2  18        682.51        728.28        84.50 o
 -10  -2  18       1654.99       1748.58        83.10 o
  -8  -2  18         54.53         85.56        46.27 o
  -6  -2  18         93.16        253.69        27.49 o
  -4  -2  18       1599.33       1664.49        81.95 o
  -2  -2  18        779.35        812.09        40.33 o
   0  -2  18         17.88        107.44        19.41 o
   2  -2  18        270.33        376.94        33.76 o
   4  -2  18        107.31        412.49        41.69 o
   6  -2  18        310.76        429.03        53.17 o
   8  -2  18        801.33        897.28        88.52 o
  10  -2  18        202.45        188.15        36.66 o
  12  -2  18        633.04        655.56        58.27 o
  14  -2  18        732.46        890.24        84.50 o
  16  -2  18        943.00        971.39        72.51 o
  18  -2  18       1035.46       1074.32       112.66 o
  20  -2  18         19.23         40.24        44.26 o
 -35  -1  18        381.64        358.11        88.52 o
 -33  -1  18         73.89         96.57        56.33 o
 -31  -1  18         43.82        112.66        48.28 o
 -29  -1  18        912.13        712.19       104.62 o
 -27  -1  18         17.04          4.02        22.76 o
 -25  -1  18        278.65        311.37        48.28 o
 -23  -1  18        924.06        876.00        63.97 o
 -21  -1  18         91.19        148.88        48.28 o
 -19  -1  18        654.57        641.47        60.36 o
 -17  -1  18        975.98        843.93        60.73 o
 -15  -1  18       1152.15       1135.30        67.58 o
 -13  -1  18        996.43        859.44        58.94 o
 -11  -1  18        252.29        277.12        46.88 o
  -9  -1  18       1653.08       1794.31        96.23 o
  -7  -1  18        732.71        732.76        45.58 o
  -5  -1  18        932.60        950.80        38.69 o
  -3  -1  18       1148.23       1253.88        64.13 o
  -1  -1  18       1463.68       1294.90        85.18 o
   1  -1  18        153.21        168.28        27.10 o
   3  -1  18       1595.57       1638.33        70.12 o
   5  -1  18        594.72        589.72        42.64 o
   7  -1  18        447.25        511.01        76.45 o
   9  -1  18       1199.20        808.76        80.47 o
  11  -1  18        132.86         68.40        36.21 o
  13  -1  18        114.95        218.47        39.83 o
  15  -1  18        162.97        258.52        45.52 o
  17  -1  18        728.68        800.71        96.57 o
  19  -1  18         77.90         56.33        40.24 o
  21  -1  18        276.18        197.16        64.38 o
 -32   0  18        197.30        269.59        72.43 o
 -30   0  18       1285.35       1830.77       140.83 o
 -28   0  18        755.66        877.16       100.59 o
 -26   0  18        184.25        386.27        76.45 o
 -24   0  18       2460.53       2450.09       103.59 o
 -22   0  18       6928.36       7027.69       155.40 o
 -20   0  18       4016.15       3739.88       102.76 o
 -18   0  18       1318.44       1356.46        50.85 o
 -16   0  18          0.10        462.22        32.82 o
 -14   0  18       4884.12       5144.88       125.62 o
 -12   0  18       3333.62       3724.77        80.26 o
 -10   0  18       6708.48       6914.97       137.05 o
  -8   0  18       1434.59       1837.83        60.98 o
  -6   0  18       2465.35       2575.76        72.67 o
  -4   0  18       4834.42       5031.84       137.13 o
  -2   0  18       3079.74       3078.30        80.41 o
   0   0  18        778.69        894.46        59.94 o
   2   0  18       1031.84       1331.83       112.66 o
   4   0  18       1981.66       2019.52        93.37 o
   6   0  18       1582.68       1190.28        71.51 o
   8   0  18       3057.37       3045.92       160.95 o
  10   0  18          0.55        358.11        64.38 o
  12   0  18       1692.24       1907.22       128.76 o
  16   0  18       1145.48        921.42       100.59 o
  18   0  18       2333.56       2273.37       160.95 o
  20   0  18         14.07        229.35        64.38 o
 -35   1  18        381.61        382.25        84.50 o
 -33   1  18         76.54         92.54        56.33 o
 -31   1  18         46.19        120.71        56.33 o
 -29   1  18        915.98        728.28        92.54 o
 -27   1  18         17.78         60.36        40.24 o
 -25   1  18        280.42        358.55        50.30 o
 -23   1  18        930.39        853.75        48.67 o
 -21   1  18         92.62        186.32        28.16 o
 -19   1  18        660.91        683.60        66.29 o
 -17   1  18        977.80        933.63        42.80 o
 -15   1  18       1147.79       1206.36        47.87 o
 -13   1  18       1013.30       1090.68        45.56 o
 -11   1  18        249.21        295.00        23.47 o
  -9   1  18       1647.63       1776.08        55.22 o
  -7   1  18        738.43        794.78        36.85 o
  -5   1  18        929.07        906.50        38.91 o
  -3   1  18       1164.24       1165.41        62.14 o
  -1   1  18       1453.03       1289.56        69.69 o
   1   1  18        147.96        230.03        36.66 o
   3   1  18       1595.18       1605.44       124.73 o
   5   1  18        595.89        655.86        84.50 o
   7   1  18        433.03        454.67        80.47 o
   9   1  18       1196.97        989.82        88.52 o
  11   1  18        132.95         84.50        28.45 o
  13   1  18        112.26        168.99        56.33 o
  19   1  18         75.96         60.36        44.26 o
  21   1  18        275.80        168.99        60.36 o
 -34   2  18        346.09        490.89        96.57 o
 -32   2  18        423.25        406.39        88.52 o
 -30   2  18        299.86        297.75        76.45 o
 -28   2  18       1034.32        816.80       100.59 o
 -26   2  18        213.33         -4.02        36.21 o
 -24   2  18        585.59        430.53        80.47 o
 -22   2  18        769.24        795.20        60.73 o
 -20   2  18        434.14        532.86        56.69 o
 -18   2  18        558.59        603.65        44.91 o
 -16   2  18         89.46        172.09        26.72 o
 -14   2  18       1353.38       1202.85        61.38 o
 -12   2  18        675.75        648.58        45.54 o
 -10   2  18       1654.08       1721.28        74.34 o
  -8   2  18         39.22         55.44        15.80 o
  -6   2  18         87.79        263.86        33.69 o
  -4   2  18       1581.59       1708.29        55.89 o
  -2   2  18        792.61        829.12        66.01 o
   0   2  18         20.10         82.81        16.30 o
   2   2  18        277.79        261.54        64.38 o
   4   2  18        104.18        293.73        68.40 o
   6   2  18        313.80        410.41        80.47 o
   8   2  18        807.96        945.56       104.62 o
  10   2  18        201.37        237.40        60.36 o
  12   2  18        621.47        595.50        92.54 o
  14   2  18        733.26        736.33        92.54 o
  16   2  18        944.89       1042.13       112.66 o
  20   2  18         19.63        124.73        52.31 o
 -23   3  18       1117.68       1199.05       104.62 o
 -21   3  18        579.25        579.41        84.50 o
 -15   3  18       2582.19       2518.82       164.97 o
 -13   3  18       1225.13       1178.94       112.66 o
 -11   3  18        115.27        340.63        40.17 o
  -9   3  18       2258.02       1880.95        81.45 o
  -7   3  18        951.70       1175.99        81.81 o
  -5   3  18       1465.85       1968.64        83.16 o
  -3   3  18       6366.30       6012.90       203.32 o
  -1   3  18        639.92        721.59        41.57 o
   1   3  18       1497.23       1659.66        62.35 o
   3   3  18       1445.18       1488.76       132.78 o
   5   3  18        170.58        293.73        72.43 o
   7   3  18       3386.38       2929.23       177.04 o
   9   3  18        872.95        901.30       100.59 o
  11   3  18       1540.74       1464.62       128.76 o
  13   3  18       2214.17       2337.75       168.99 o
  15   3  18          8.34        233.37        72.43 o
  17   3  18       2155.29       2052.07       164.97 o
 -16   4  18        102.95         60.36        40.24 o
 -14   4  18        161.10        277.63        64.38 o
 -12   4  18        148.86        100.59        40.24 o
 -10   4  18        132.92        108.64        44.26 o
  -8   4  18        364.93        321.89        68.40 o
  -6   4  18         15.35         44.26        32.19 o
  -4   4  18        155.33        197.16        56.33 o
  -2   4  18        407.07        305.80        68.40 o
   0   4  18        449.14        470.77        80.47 o
   2   4  18       1383.97       1291.60       112.66 o
   6   4  18         88.30        100.59        48.28 o
   8   4  18         34.67        116.69        52.31 o
  10   4  18         63.90         16.09        40.24 o
  12   4  18       1533.91       1400.24       132.78 o
  14   4  18         46.76        104.62        56.33 o
  16   4  18         80.47          8.05        44.26 o
 -19   5  18        836.10        905.33       104.62 o
 -17   5  18        417.97        494.91        88.52 o
 -15   5  18        800.14        929.47       104.62 o
 -13   5  18       1346.96       1492.78       128.76 o
 -11   5  18        350.44        414.44        80.47 o
  -9   5  18       1418.97       1259.41       116.69 o
  -7   5  18        679.65        768.52        92.54 o
  -5   5  18         36.68        120.71        48.28 o
  -3   5  18       1505.45       1528.99       128.76 o
  -1   5  18        678.73        800.71        96.57 o
   1   5  18       1193.43       1394.44        88.20 o
   3   5  18        458.04        523.36        65.44 o
   5   5  18        365.68        611.60       100.59 o
   7   5  18       2107.46       2176.81       160.95 o
   9   5  18        305.71        438.58        88.52 o
  11   5  18         58.06        229.35        72.43 o
  13   5  18       1079.58       1191.01       128.76 o
 -18   6  18       1056.74       1009.94       112.66 o
 -16   6  18         33.37         64.38        44.26 o
 -14   6  18       1870.96       1762.37       148.88 o
 -12   6  18        317.13        374.20        80.47 o
 -10   6  18        326.66        261.54        68.40 o
  -8   6  18        962.15        889.23       104.62 o
  -6   6  18          4.78        136.80        52.31 o
  -4   6  18       1424.91       1500.83       136.80 o
  -2   6  18       1982.21       1915.27       156.92 o
   0   6  18         77.42        130.34        39.53 o
   2   6  18       2183.02       2013.41       110.96 o
   4   6  18         31.85        176.79        45.26 o
   6   6  18        389.42        470.77        96.57 o
   8   6  18       1037.58       1038.11       120.71 o
 -20  -6  19        130.80         36.21        48.28 o
 -18  -6  19         83.72         68.40        52.31 o
 -16  -6  19        154.08         97.05        46.27 o
 -14  -6  19         23.72         10.06        28.45 o
 -12  -6  19        260.73        362.73        64.38 o
 -10  -6  19         61.68         86.01        33.79 o
  -8  -6  19        136.49        253.12        88.52 o
  -6  -6  19        302.85        390.02        64.38 o
  -4  -6  19        396.60        356.41        56.69 o
  -2  -6  19        335.07        427.42        59.55 o
   0  -6  19         30.37         60.03        36.21 o
   2  -6  19         97.70        129.87        40.60 o
   4  -6  19        254.29        289.70        72.43 o
   6  -6  19         83.35         20.12        44.26 o
 -23  -5  19        663.91        889.23       112.66 o
 -21  -5  19         40.47         42.51        32.63 o
 -19  -5  19        330.14        394.51        57.86 o
 -17  -5  19        785.39        896.13        71.51 o
 -15  -5  19         92.67        215.16        64.38 o
 -13  -5  19        201.30        246.85        45.26 o
 -11  -5  19          6.00        151.58        50.30 o
  -9  -5  19         10.57         47.44        26.92 o
  -7  -5  19        338.67        325.83        52.12 o
  -5  -5  19         61.66        144.41        37.70 o
  -3  -5  19        281.80        246.52        45.26 o
  -1  -5  19        555.53        641.69        86.51 o
   1  -5  19        133.92         71.33        30.91 o
   3  -5  19       1321.16       1339.88       116.69 o
   5  -5  19        135.35        205.21        60.36 o
   7  -5  19        301.86        494.91        84.50 o
 -26  -4  19         46.38        164.97        60.36 o
 -24  -4  19       1523.75       1355.98       128.76 o
 -22  -4  19        797.78       1130.65       112.66 o
 -20  -4  19        243.19        189.11        60.36 o
 -18  -4  19       2570.94       2257.28       148.88 o
 -16  -4  19        161.14        400.20        53.17 o
 -14  -4  19        686.37        742.70        62.84 o
 -12  -4  19       1675.18       1595.19        87.97 o
 -10  -4  19        317.88        558.49        62.84 o
  -8  -4  19       1127.19       1068.01        60.97 o
  -6  -4  19       1495.70       1757.27        65.45 o
  -4  -4  19        582.40        687.40        46.98 o
  -2  -4  19       3856.75       3661.50       157.44 o
   0  -4  19        572.66        778.82        69.65 o
   2  -4  19       1025.19       1181.60        73.81 o
   4  -4  19       3084.40       3212.86       162.96 o
   6  -4  19          9.81        237.19        41.18 o
   8  -4  19       2181.50       1919.29       144.85 o
  10  -4  19        257.69        470.77        88.52 o
 -31  -3  19         33.72         52.31        52.31 o
 -29  -3  19         19.29         40.24        48.28 o
 -27  -3  19         27.97        108.64        39.83 o
 -25  -3  19         15.66         32.19        40.24 o
 -23  -3  19         30.71         64.38        44.26 o
 -21  -3  19       2578.36       2056.10       144.85 o
 -19  -3  19       1332.78       1227.22       108.64 o
 -17  -3  19        129.57        297.75        64.38 o
 -15  -3  19         16.44         36.21        40.24 o
 -13  -3  19        218.66        189.59        50.30 o
 -11  -3  19        351.43        376.71        58.34 o
  -9  -3  19        153.50        172.68        38.33 o
  -7  -3  19       2471.75       2343.83        83.37 o
  -5  -3  19        619.29        658.62        88.50 o
  -3  -3  19       1284.79       1289.93        60.73 o
  -1  -3  19        132.13        150.26        27.68 o
   1  -3  19        464.22        555.10        41.89 o
   3  -3  19         23.79         79.09        23.00 o
   5  -3  19         83.54        180.78        31.07 o
   7  -3  19         47.37         80.47        40.24 o
   9  -3  19        456.06        497.02        58.27 o
  11  -3  19       1089.47        940.17       132.78 o
  13  -3  19        248.28        263.04        48.37 o
  15  -3  19        766.43        745.93       130.77 o
  17  -3  19        142.78        193.37        70.41 o
 -32  -2  19       1135.26        909.35       108.64 o
 -30  -2  19        254.80        205.04        46.88 o
 -28  -2  19        794.73       1027.96       150.89 o
 -26  -2  19         57.96        129.20        37.70 o
 -24  -2  19       1531.13       1489.47       173.02 o
 -22  -2  19        510.61        510.15        59.55 o
 -20  -2  19        434.18        341.38        46.88 o
 -18  -2  19       1221.35        968.95        63.97 o
 -16  -2  19        148.32        335.78        44.03 o
 -14  -2  19       7037.47       7214.44       269.59 o
 -12  -2  19       1406.41       1557.16       128.76 o
 -10  -2  19        664.53        842.32        98.58 o
  -8  -2  19       2564.33       2410.52       148.82 o
  -6  -2  19        251.58        444.28        42.30 o
  -4  -2  19        154.05        221.38        26.88 o
  -2  -2  19       4100.19       4033.63        98.99 o
   0  -2  19        374.32        578.24        37.43 o
   2  -2  19       2331.99       2118.39        69.55 o
   4  -2  19       7543.41       6984.29       171.68 o
   6  -2  19       1191.40       1126.63       100.59 o
   8  -2  19       1005.17       1158.82       104.62 o
  10  -2  19       1274.57       1243.33        76.82 o
  12  -2  19        389.27        317.43        56.33 o
  14  -2  19       1504.57       1637.30        92.44 o
  16  -2  19         57.30        209.15        44.03 o
  18  -2  19        615.07        639.76       100.59 o
 -33  -1  19        160.26        289.70        76.45 o
 -31  -1  19        896.64       1094.44       116.69 o
 -29  -1  19        844.64       1126.63       116.69 o
 -27  -1  19        947.64       1029.48        70.96 o
 -25  -1  19        652.40        765.42        62.40 o
 -23  -1  19       1563.43       1380.56        78.20 o
 -21  -1  19        219.20        489.55        54.06 o
 -19  -1  19       2061.98       2379.93        82.58 o
 -17  -1  19       2319.63       2032.66        95.61 o
 -15  -1  19        364.75        780.87        58.94 o
 -13  -1  19       8774.65       8190.32       219.25 o
 -11  -1  19       2384.78       2141.68        96.65 o
  -9  -1  19       5728.55       5607.73       166.98 o
  -7  -1  19       2417.25       2304.09        69.16 o
  -5  -1  19       1337.65       1302.99        50.60 o
  -3  -1  19       2514.26       2193.43        67.91 o
  -1  -1  19      10451.25       9525.72       207.76 o
   1  -1  19       2873.64       2774.86       119.84 o
   3  -1  19       3405.75       3443.96       107.87 o
   5  -1  19       1689.03       1455.45        81.92 o
   7  -1  19       1678.23       1496.81       112.66 o
   9  -1  19       3779.32       3721.89       189.11 o
  11  -1  19          3.52        301.78        64.38 o
  13  -1  19        603.51        577.57        62.59 o
  15  -1  19       1451.91       1412.91        85.21 o
  17  -1  19        468.20        599.53       100.59 o
  19  -1  19        531.37        502.96        92.54 o
 -34   0  19         21.30         80.47        56.33 o
 -32   0  19          1.89         32.19        44.26 o
 -30   0  19         29.78         16.09        40.24 o
 -28   0  19        120.01         44.26        40.24 o
 -26   0  19         24.08         36.00        26.92 o
 -24   0  19         34.98         28.17        25.61 o
 -22   0  19         27.81         14.75        16.26 o
 -20   0  19         75.11          9.94        14.15 o
 -18   0  19          1.74         73.25        18.37 o
 -16   0  19         71.21         23.10        15.10 o
 -14   0  19          2.84         28.97        13.49 o
 -12   0  19         23.19         82.04        20.65 o
 -10   0  19          0.07          7.47        14.09 o
  -8   0  19          3.82         87.69        19.03 o
  -6   0  19         10.93         35.63        14.58 o
  -4   0  19          0.05         13.41        12.79 o
  -2   0  19         13.91        107.33        20.24 o
   0   0  19          1.88          0.00        28.17 o
   2   0  19         91.01         78.99        26.92 o
   4   0  19         41.91         87.46        26.92 o
   6   0  19        110.61          8.05        18.33 o
   8   0  19        147.11         80.47        36.21 o
  10   0  19         73.87         88.52        40.24 o
  12   0  19         35.15         24.14        32.19 o
  16   0  19         63.58          0.00        32.19 o
  18   0  19        185.87         80.47        44.26 o
 -33   1  19        149.41        374.20        84.50 o
 -31   1  19        899.29        953.61       108.64 o
 -29   1  19        831.93       1251.36       112.66 o
 -27   1  19        958.92        895.44        68.11 o
 -25   1  19        659.52        701.44        58.27 o
 -23   1  19       1536.77       1440.77        72.01 o
 -21   1  19        212.10        457.88        76.63 o
 -19   1  19       2063.16       2190.58        77.34 o
 -17   1  19       2330.03       2129.15        66.66 o
 -15   1  19        364.98        751.32        40.38 o
 -13   1  19       8738.88       8416.32       152.47 o
 -11   1  19       2406.93       2278.33        78.53 o
  -9   1  19       5741.07       5466.26       132.96 o
  -7   1  19       2431.08       2377.06       126.86 o
  -5   1  19       1334.91       1343.09        53.43 o
  -3   1  19       2504.71       2168.07        82.86 o
  -1   1  19      10487.09       9868.86       329.94 o
   1   1  19       2872.36       2802.09       112.11 o
   3   1  19       3431.66       3110.30       193.14 o
   5   1  19       1691.56       1597.40       132.78 o
   7   1  19       1698.44       1368.05       124.73 o
   9   1  19       3766.64       3782.25       189.11 o
  11   1  19          3.49        169.32        36.66 o
  17   1  19        462.08        402.37        80.47 o
  19   1  19        535.67        639.76       104.62 o
 -32   2  19       1143.31       1038.11       116.69 o
 -30   2  19        257.92        414.44        88.52 o
 -28   2  19        781.95        692.07       104.62 o
 -26   2  19         54.30        152.90        52.31 o
 -24   2  19       1504.11       1421.11        83.61 o
 -22   2  19        533.92        603.89        53.83 o
 -20   2  19        442.27        381.10        48.37 o
 -18   2  19       1176.76        970.53        68.40 o
 -16   2  19        150.74        379.23        58.34 o
 -14   2  19       7034.89       7007.25       273.60 o
 -12   2  19       1396.29       1406.04        81.03 o
 -10   2  19        660.43        817.54        57.68 o
  -8   2  19       2538.85       2258.76        86.41 o
  -6   2  19        264.41        422.93        42.55 o
  -4   2  19        165.64        229.60        31.54 o
  -2   2  19       4107.06       4186.65       121.58 o
   0   2  19        371.68        612.92        45.00 o
   2   2  19       2331.31       2418.23       164.97 o
   4   2  19       7559.32       6522.37       309.82 o
   6   2  19       1192.49       1355.98       124.73 o
   8   2  19       1020.35       1215.15       120.71 o
  10   2  19       1276.22       1158.82       112.66 o
  12   2  19        397.49        454.67        88.52 o
  14   2  19       1500.65       1476.69       136.80 o
  16   2  19         58.35        144.85        64.38 o
 -23   3  19         28.04         32.19        32.19 o
 -21   3  19       2590.24       2027.93       140.83 o
 -19   3  19       1335.68       1134.67       104.62 o
 -17   3  19        122.82        185.09        48.28 o
 -15   3  19         16.50         38.82        24.06 o
 -13   3  19        219.16        354.08        76.45 o
 -11   3  19        355.85        354.08        76.45 o
  -9   3  19        151.69        212.50        40.60 o
  -7   3  19       2487.76       2403.68       130.77 o
  -5   3  19        613.64        639.36        46.71 o
  -3   3  19       1293.05       1204.87        61.59 o
  -1   3  19        133.15        108.21        24.29 o
   1   3  19        464.53        622.39        58.94 o
   3   3  19         27.76         28.17        40.24 o
   7   3  19         47.91         64.38        44.26 o
   9   3  19        456.36        386.27        80.47 o
  11   3  19       1087.46       1054.20       112.66 o
  13   3  19        240.05        233.37        72.43 o
  15   3  19        767.68        861.07       124.73 o
  17   3  19        141.52         68.40        52.31 o
 -24   4  19       1516.63       1388.17       120.71 o
 -14   4  19        668.74        716.21        88.52 o
 -12   4  19       1685.38       1372.07       120.71 o
 -10   4  19        315.28        374.20        72.43 o
  -8   4  19       1114.85        953.61       100.59 o
  -6   4  19       1496.11       1569.23       128.76 o
  -4   4  19        579.02        647.81        84.50 o
  -2   4  19       3887.21       3850.65       205.21 o
   0   4  19        577.59        921.42        96.57 o
   2   4  19       1049.21       1158.82       112.66 o
   6   4  19         10.28        269.59        72.43 o
   8   4  19       2196.59       2116.45       160.95 o
  10   4  19        247.02        478.82        92.54 o
  12   4  19        442.55        631.72       108.64 o
  14   4  19       2075.04       2092.31       168.99 o
 -17   5  19        779.96        873.14       104.62 o
 -15   5  19         93.74         96.57        48.28 o
 -13   5  19        188.59        277.63        68.40 o
 -11   5  19          8.42         44.26        36.21 o
  -9   5  19          8.88        112.66        48.28 o
  -7   5  19        342.73        281.66        68.40 o
  -5   5  19         61.27        136.80        52.31 o
  -3   5  19        280.70        329.94        76.45 o
  -1   5  19        546.35        506.98        92.54 o
   1   5  19        125.40         90.53        34.14 o
   3   5  19       1321.33       1255.49        86.74 o
   5   5  19        136.68        217.28        68.40 o
   7   5  19        312.67        209.23        64.38 o
   9   5  19        590.62        724.26       112.66 o
  11   5  19         76.84        173.02        68.40 o
 -12   6  19        258.47        329.94        76.45 o
 -10   6  19         59.76         52.31        40.24 o
  -8   6  19        139.25        108.64        52.31 o
  -6   6  19        304.07        386.27        84.50 o
  -4   6  19        397.06        309.82        72.43 o
  -2   6  19        344.67        409.21        59.75 o
   0   6  19         32.35         76.45        52.31 o
   2   6  19        103.20        132.78        60.36 o
   4   6  19        257.57        394.32        92.54 o
   6   6  19         84.30         60.36        52.31 o
 -18  -6  20        525.28        430.53        92.54 o
 -16  -6  20        907.56        860.34       150.89 o
 -14  -6  20         53.10        100.59        36.66 o
 -12  -6  20       1475.85       1250.91        87.65 o
 -10  -6  20        139.32        185.99        44.03 o
  -8  -6  20        170.39        267.64        49.24 o
  -6  -6  20       1781.68       1648.03       100.25 o
  -4  -6  20         74.70        150.04        50.30 o
  -2  -6  20        312.21        489.77        86.51 o
   0  -6  20        873.01       1034.96       108.64 o
   2  -6  20        113.70        205.21        64.38 o
 -21  -5  20        308.90        416.25        63.97 o
 -19  -5  20        249.74        281.66        50.98 o
 -17  -5  20       1724.63       1766.35       140.83 o
 -15  -5  20        143.05        119.80        54.32 o
 -13  -5  20         32.24         91.37        38.22 o
 -11  -5  20       2096.94       1970.78       103.12 o
  -9  -5  20        222.22        285.42       154.91 o
  -7  -5  20        421.82        585.39        67.58 o
  -5  -5  20        803.27       1108.44        61.74 o
  -3  -5  20         45.24        136.54        29.72 o
  -1  -5  20       1371.57       1498.32        72.33 o
   1  -5  20         85.54        136.80        52.31 o
   3  -5  20        101.64        104.62        48.28 o
   5  -5  20        965.54       1066.27       108.64 o
   7  -5  20        107.87        104.62        48.28 o
 -24  -4  20        263.77        189.11        64.38 o
 -22  -4  20        277.28        285.68        72.43 o
 -20  -4  20        190.08        168.99        60.36 o
 -16  -4  20        424.03        406.39        72.43 o
 -14  -4  20         28.33         12.07        32.19 o
 -12  -4  20        614.10        583.43        88.52 o
 -10  -4  20         45.73         44.26        36.21 o
  -8  -4  20         61.68          8.05        22.76 o
  -6  -4  20        281.16        360.43        40.51 o
  -4  -4  20        324.76        252.83        35.57 o
  -2  -4  20        198.35        245.89        35.57 o
   0  -4  20        178.03         60.36        40.24 o
   2  -4  20        294.33        208.06        41.18 o
   4  -4  20        370.57        418.50        56.90 o
   6  -4  20        179.23        146.16        72.43 o
   8  -4  20          3.08         28.17        32.19 o
  10  -4  20        252.87        337.99        76.45 o
 -31  -3  20        782.65        712.19       112.66 o
 -29  -3  20        863.90        804.73       116.69 o
 -27  -3  20       2385.67       2451.37       120.89 o
 -25  -3  20         18.58        195.47        96.57 o
 -23  -3  20       2084.21       1952.38       103.82 o
 -21  -3  20       2520.48       2466.51       160.95 o
 -19  -3  20        920.23        836.92        92.54 o
 -17  -3  20       1888.36       1641.66       124.73 o
 -15  -3  20        640.14        651.83        92.54 o
 -13  -3  20        285.16        486.86        88.52 o
 -11  -3  20       6400.18       5843.38       366.15 o
  -9  -3  20          0.76        328.32        49.24 o
  -7  -3  20       3219.13       3108.97        99.53 o
  -5  -3  20       4313.13       4343.12       122.14 o
  -3  -3  20        200.71        240.03        38.91 o
  -1  -3  20       2953.06       3084.66        90.09 o
   1  -3  20       1114.73       1585.22        72.05 o
   3  -3  20       1556.91       1343.62        76.66 o
   5  -3  20       2799.39       2792.43       168.99 o
   7  -3  20        154.46        354.08        72.43 o
   9  -3  20        755.91        519.05        88.52 o
  11  -3  20         91.19        397.09        55.43 o
  13  -3  20         23.66        209.20        60.36 o
  15  -3  20        977.95        895.92        75.36 o
 -32  -2  20        136.09        193.14        68.40 o
 -30  -2  20         41.76        108.64        60.36 o
 -28  -2  20        430.21        478.82        88.52 o
 -26  -2  20        263.08        468.73        62.40 o
 -24  -2  20        517.86        438.52        58.27 o
 -22  -2  20        673.19        701.25        62.59 o
 -20  -2  20         99.19        239.76        42.39 o
 -18  -2  20        114.63        172.97        36.99 o
 -16  -2  20       1294.96       1242.85        72.51 o
 -10  -2  20       1353.43       1161.74        60.36 o
  -8  -2  20        356.55        552.32        72.33 o
  -6  -2  20       3615.10       3741.46        95.94 o
  -4  -2  20        717.15        797.05        66.79 o
  -2  -2  20        250.53        232.47        28.17 o
   0  -2  20       3521.39       3485.78        93.86 o
   2  -2  20        576.08        685.24        41.63 o
   4  -2  20        997.73        706.52        61.82 o
   6  -2  20        293.18        350.06        68.40 o
   8  -2  20        288.13        317.87        64.38 o
  10  -2  20        401.87        271.65        45.26 o
  12  -2  20        106.72        240.25        84.50 o
  14  -2  20        480.98        591.02       106.63 o
  16  -2  20        133.41        117.58        46.27 o
 -33  -1  20         34.10        128.76        64.38 o
 -31  -1  20        685.32        667.93       108.64 o
 -29  -1  20        321.19        269.77        54.32 o
 -27  -1  20        512.93        548.08        63.59 o
 -25  -1  20        234.98        145.88        54.32 o
 -23  -1  20         73.19        146.33        62.37 o
 -21  -1  20        414.92        382.39        84.50 o
 -19  -1  20         98.08        100.08        25.34 o
 -17  -1  20        203.52        198.40        30.92 o
 -15  -1  20         55.83         93.96        24.51 o
 -13  -1  20       1143.43        964.41        66.45 o
 -11  -1  20        363.92        446.20        54.32 o
  -9  -1  20         29.49         80.47        20.65 o
  -7  -1  20        405.64        402.50        37.90 o
  -5  -1  20       1244.53       1254.34       134.42 o
  -3  -1  20        117.75        123.25        31.30 o
  -1  -1  20        675.11        740.24        49.06 o
   1  -1  20        122.17         93.68        24.24 o
   3  -1  20       1667.45       1687.93        75.49 o
   5  -1  20        654.56        708.17        76.45 o
   7  -1  20         62.43         72.43        36.21 o
   9  -1  20        125.24         80.47        40.24 o
  11  -1  20        233.36        273.61        64.38 o
  13  -1  20        872.78        637.37        68.28 o
  15  -1  20         49.59         92.54        34.14 o
  17  -1  20         39.89         24.14        40.24 o
 -34   0  20        942.54       1017.99       120.71 o
 -32   0  20         40.21        265.56        76.45 o
 -30   0  20        200.28        434.56        88.52 o
 -28   0  20       2874.27       3420.83       134.94 o
 -26   0  20        635.78        944.66        82.49 o
 -24   0  20        238.95        294.06        45.52 o
 -22   0  20        839.41        824.76        51.00 o
 -20   0  20        155.21        392.43        39.96 o
 -18   0  20       1024.17       1240.94       101.53 o
 -16   0  20       2171.63       2020.95        65.93 o
 -14   0  20        246.86        645.80        42.98 o
 -12   0  20       2365.93       2408.69        83.37 o
 -10   0  20       3070.22       2695.68        96.69 o
  -8   0  20       1732.70       1819.88        71.60 o
  -6   0  20       6153.33       6795.62       294.08 o
  -4   0  20       1168.03       1290.52        58.82 o
  -2   0  20       3472.59       3544.85       205.21 o
   0   0  20       5368.20       4892.78       245.44 o
   2   0  20       1639.68       1374.60        80.16 o
   4   0  20       3392.39       3294.64       131.18 o
   6   0  20        749.70        885.21        88.52 o
   8   0  20       3422.82       3436.21       185.09 o
  10   0  20       1377.37       1182.96       104.62 o
  12   0  20       1207.45       1432.43       120.71 o
  16   0  20        916.63        824.85       100.59 o
  18   0  20        491.35        511.01        92.54 o
 -33   1  20         29.60         20.12        48.28 o
 -31   1  20        687.09        671.95       108.64 o
 -29   1  20        326.55        213.25        64.38 o
 -27   1  20        508.72        667.31        67.58 o
 -25   1  20        239.72        239.25        42.68 o
 -23   1  20         76.44        146.00        27.68 o
 -21   1  20        420.24        404.85        41.30 o
 -19   1  20         99.18        101.80        33.86 o
 -17   1  20        214.22        239.95        27.73 o
 -15   1  20         57.18        159.86        23.11 o
 -13   1  20       1146.45       1138.88        56.92 o
 -11   1  20        363.86        509.35        43.32 o
  -9   1  20         28.97        110.86        23.00 o
  -7   1  20        398.15        417.67        40.97 o
  -5   1  20       1237.34       1306.29        77.28 o
  -3   1  20        114.16         95.30        26.03 o
  -1   1  20        677.55        750.34        58.94 o
   1   1  20        126.30        136.80        52.31 o
   3   1  20       1662.70       1577.28       132.78 o
   5   1  20        658.82        535.15        92.54 o
   7   1  20         60.78         36.21        32.19 o
   9   1  20        134.18        177.04        52.31 o
  11   1  20        234.95        270.31        46.88 o
  17   1  20         39.64         16.09        36.21 o
 -32   2  20        135.09        297.75        76.45 o
 -30   2  20         41.32         80.47        52.31 o
 -28   2  20        433.32        527.10        92.54 o
 -26   2  20        265.38        434.56        84.50 o
 -24   2  20        519.80        501.32        59.75 o
 -22   2  20        668.84        652.35        57.86 o
 -20   2  20        102.71        206.95        38.33 o
 -18   2  20        109.41        201.18        52.31 o
 -16   2  20       1305.39       1209.52       177.04 o
 -14   2  20         62.57         72.43        38.22 o
 -12   2  20       1564.32       1318.31        96.57 o
 -10   2  20       1375.26       1350.88       152.90 o
  -8   2  20        351.62        589.44        82.49 o
[truncated: 52,915 more chars]
