# Supplementary material for: A systematic structural study of halogen bonding versus hydrogen bonding within competitive supramolecular systems
Source: IUCrJ. 2015 Jul 30;2(Pt 5):498–510. doi: 10.1107/S2052252515010854 (PMC4547818; doi:10.1107/S2052252515010854)
Supplement: Supplementary file 22 [file m-02-00498-IF4OH16sup22.hkl]

#
# h,k,l, Fc-squared, Fo-squared, sigma(Fo-squared), status flag
#
data_IF4OH16
_shelx_title ' IF4OH16 in P2(1)/n'
_shelx_refln_list_code          4
_shelx_F_calc_maximum      324.46
_exptl_crystal_F_000       736.00
_reflns_d_resolution_high  0.6402

loop_
 _space_group_symop_operation_xyz
 'x, y, z'
 '-x+1/2, y+1/2, -z+1/2'
 '-x, -y, -z'
 'x-1/2, -y-1/2, z-1/2'

_cell_length_a    11.7014
_cell_length_b     4.6121
_cell_length_c    21.5939
_cell_angle_alpha  90.000
_cell_angle_beta  103.591
_cell_angle_gamma  90.000

_shelx_F_squared_multiplier     1.000

loop_
 _refln_index_h
 _refln_index_k
 _refln_index_l
 _refln_F_squared_calc
 _refln_F_squared_meas
 _refln_F_squared_sigma
 _refln_observed_status
   2   0   0       3295.61       3121.64       109.45 o
   4   0   0       7265.43       7406.78       256.12 o
   6   0   0       3024.49       3065.03        75.39 o
   8   0   0         78.16         68.40         7.88 o
  10   0   0        744.27        807.80        41.05 o
  12   0   0       2127.73       2111.38        81.00 o
  14   0   0       3594.17       3675.48       131.35 o
   1   1   0       2182.06       2309.29        46.89 o
   2   1   0         17.54          1.25         2.63 o
   3   1   0       2411.67       2731.07        73.33 o
   4   1   0       2012.78       2075.25        53.58 o
   5   1   0       4245.65       4334.86       127.51 o
   6   1   0       9891.87       9423.35       163.15 o
   7   1   0        487.91        451.98        14.43 o
   8   1   0      16501.85      16435.53       297.05 o
   9   1   0       3561.23       3641.50        94.35 o
  10   1   0       4345.20       4163.33       107.46 o
  11   1   0        485.44        502.99        24.67 o
  12   1   0       1629.29       1597.18        52.59 o
  13   1   0         88.33         58.01        13.13 o
  14   1   0        122.79        124.78        19.70 o
  15   1   0        136.99         91.94        17.51 o
  16   1   0         61.88         42.69        14.23 o
   0   2   0      10191.92       9793.33       473.39 o
   1   2   0      22835.93      21489.99       356.97 o
   2   2   0      16609.71      16006.74       291.49 o
   3   2   0       7280.39       7389.18       138.05 o
   4   2   0       2650.49       2698.05        79.90 o
   5   2   0        727.83        680.28        15.65 o
   6   2   0        912.41        901.73        24.96 o
   7   2   0        482.36        452.28        20.44 o
   8   2   0         14.20         17.90         5.07 o
   9   2   0        403.85        431.48        29.01 o
  10   2   0          3.42         -4.46         6.02 o
  11   2   0        112.05         90.16        25.17 o
  12   2   0       1476.40       1420.72        63.48 o
  13   2   0        759.52        782.60        44.88 o
  14   2   0        585.94        522.10        37.21 o
  15   2   0       1848.48       1925.30        85.37 o
   1   3   0          5.68          6.08         2.53 o
   2   3   0        585.12        620.37        17.06 o
   3   3   0       2068.83       2002.47        43.98 o
   4   3   0       1134.19       1053.48        22.98 o
   5   3   0       1690.18       1723.39        42.18 o
   6   3   0        269.81        253.00        11.92 o
   7   3   0      11840.09      11121.47       173.60 o
   8   3   0        527.62        517.44        15.58 o
   9   3   0       4640.15       4509.86        88.96 o
  10   3   0        554.99        504.59        32.84 o
  11   3   0       1489.68       1578.33        68.96 o
  12   3   0        124.69        106.17        17.51 o
  13   3   0        452.45        391.85        31.74 o
  14   3   0          2.62          1.09         9.85 o
   0   4   0        293.05        289.02        15.08 o
   1   4   0       7466.76       7271.48       113.36 o
   2   4   0        224.20        200.73         7.14 o
   3   4   0       5803.38       5632.04        87.88 o
   4   4   0       1388.41       1386.12        29.92 o
   5   4   0        460.66        480.77        21.99 o
   6   4   0        117.19        120.41        10.07 o
   7   4   0        251.17        240.27        13.21 o
   8   4   0         98.36         80.93        10.75 o
   9   4   0          3.83          5.47         7.66 o
  10   4   0          2.81         -0.44         6.57 o
  11   4   0        337.87        313.04        27.36 o
  12   4   0          0.26         -7.66         9.85 o
  13   4   0        652.32        728.97        47.07 o
   1   5   0         18.29         17.13         4.34 o
   2   5   0         63.76         65.88         7.18 o
   3   5   0        417.02        400.28        14.46 o
   4   5   0        113.54        113.85        11.37 o
   5   5   0       1782.47       1736.49        57.40 o
   6   5   0        613.68        553.51        28.71 o
   7   5   0       1389.98       1372.56        58.01 o
   8   5   0        781.98        710.36        39.40 o
   9   5   0       1557.41       1503.90        63.48 o
  10   5   0        426.63        433.44        31.74 o
   0   6   0        550.12        565.08        25.71 o
   1   6   0        752.58        692.29        24.53 o
   2   6   0        881.63        879.71        28.26 o
   3   6   0        636.97        585.72        27.64 o
   4   6   0        259.63        261.74        18.09 o
   5   6   0        118.96        101.30        13.93 o
   6   6   0         24.75         21.81         9.71 o
 -15   0   1       2108.74       2138.74        87.56 o
 -13   0   1       1906.69       2054.46        81.00 o
 -11   0   1       9829.15       9669.21       301.00 o
  -9   0   1       8068.94       8093.87       213.98 o
  -7   0   1       3038.56       3006.97        61.72 o
  -5   0   1      19971.94      20748.19       702.70 o
  -3   0   1       1710.20       1848.69        71.15 o
  -1   0   1      11185.33      11905.36       398.41 o
   3   0   1      34238.43      35099.86      1179.92 o
   5   0   1      28356.70      29232.01       987.28 o
   7   0   1      17022.08      17662.15       675.33 o
   9   0   1       3012.72       3018.75       101.79 o
  11   0   1       1457.43       1471.07        60.20 o
  13   0   1         32.73         18.61         8.76 o
  15   0   1        369.45        398.41        31.74 o
 -16   1   1        439.09        418.12        35.03 o
 -15   1   1        447.62        494.73        36.12 o
 -14   1   1         26.19         12.04         9.85 o
 -13   1   1        121.17         86.47        15.32 o
 -12   1   1         96.08         77.54        11.11 o
 -11   1   1        447.60        439.45        22.35 o
 -10   1   1        370.24        371.82        39.40 o
  -9   1   1       4543.03       4395.23       110.59 o
  -8   1   1       1932.79       2030.89        36.15 o
  -7   1   1       8903.67       8975.57       135.59 o
  -6   1   1        577.45        594.51        21.56 o
  -5   1   1      19459.06      20520.37       370.78 o
  -4   1   1       4527.53       4925.44       156.52 o
  -3   1   1      11019.12      11112.42       310.85 o
  -2   1   1      13800.14      13709.59       311.62 o
  -1   1   1      20279.95      19212.94       322.00 o
   0   1   1          6.38         12.04         2.32 o
   1   1   1       7931.13       7572.41       328.36 o
   2   1   1       3026.36       3269.78        85.37 o
   3   1   1          2.93         -0.31         2.63 o
   4   1   1       1664.54       1838.84        75.52 o
   5   1   1        761.96        804.13        29.55 o
   6   1   1        188.74        171.77        10.51 o
   7   1   1       4669.17       4521.24        87.20 o
   8   1   1       1526.86       1589.07        36.28 o
   9   1   1       4074.23       3973.87       101.69 o
  10   1   1        381.29        363.93        40.50 o
  11   1   1       4755.42       4711.02       122.21 o
  12   1   1        753.35        791.36        42.69 o
  13   1   1       4336.74       4183.35       147.76 o
  14   1   1        369.63        377.62        30.65 o
  15   1   1        927.23        893.15        50.35 o
 -15   2   1        694.84        630.46        42.69 o
 -14   2   1       1023.33        998.22        53.63 o
 -13   2   1       1536.47       1401.02        64.58 o
 -12   2   1       2064.82       1999.73        81.00 o
 -11   2   1       2587.67       2506.49        84.83 o
 -10   2   1       2826.14       2828.31        79.15 o
  -9   2   1       3206.44       2988.59        81.51 o
  -8   2   1       3149.11       3125.94        62.72 o
  -7   2   1       2975.73       3087.12        52.72 o
  -6   2   1        756.73        764.22        17.24 o
  -5   2   1        314.45        307.40        11.55 o
  -4   2   1       2004.74       2161.92        73.33 o
  -3   2   1         15.27         30.39         3.31 o
  -2   2   1       5419.03       5471.49        90.42 o
  -1   2   1       2250.23       2236.65        45.19 o
   0   2   1       2507.97       2300.92        38.89 o
   1   2   1       7604.83       7188.15       129.54 o
   2   2   1       1231.74       1138.15        39.69 o
   3   2   1       9246.38       9271.18       139.63 o
   4   2   1      24170.23      24932.25       433.26 o
   5   2   1       3270.28       3061.08        51.51 o
   6   2   1       7530.28       7483.19       117.12 o
   7   2   1       5219.20       5176.50       126.91 o
   8   2   1       1055.00       1051.32        26.69 o
   9   2   1        796.21        752.29        30.24 o
  10   2   1        945.88        930.71        35.74 o
  11   2   1        432.72        363.69        21.56 o
  12   2   1        254.08        275.83        25.17 o
  13   2   1         43.59         27.36        10.95 o
  14   2   1        140.06        107.27        18.61 o
  15   2   1        249.56        247.37        27.36 o
 -14   3   1        242.42        225.48        26.27 o
 -13   3   1         20.35         15.32        12.04 o
 -12   3   1          0.01         -4.38         7.66 o
 -11   3   1          2.67          5.47         8.76 o
 -10   3   1       1374.56       1374.75        60.20 o
  -9   3   1        431.53        390.91        18.87 o
  -8   3   1       2751.16       2856.20        52.38 o
  -7   3   1         20.84         12.13         5.37 o
  -6   3   1       3726.83       3664.68        73.88 o
  -5   3   1       2694.29       2679.03        65.17 o
  -4   3   1      10338.74       9744.51       152.77 o
  -3   3   1        391.11        367.38        27.70 o
  -2   3   1      13213.79      12783.59       189.53 o
  -1   3   1       1645.73       1668.07        36.12 o
   0   3   1       2047.58       1893.02        28.49 o
   1   3   1        125.61        144.00        14.04 o
   2   3   1       1586.16       1482.87        60.67 o
   3   3   1        330.75        336.66        10.73 o
   4   3   1        685.62        687.60        14.77 o
   5   3   1         41.55         36.39         5.53 o
   6   3   1       1519.08       1598.51        37.66 o
   7   3   1       1464.52       1426.44        45.34 o
   8   3   1       1972.74       1920.91        44.06 o
   9   3   1        497.60        466.41        17.89 o
  10   3   1       3600.63       3407.32       122.59 o
  11   3   1       1039.63       1104.40        54.73 o
  12   3   1       1973.39       1841.02        78.81 o
  13   3   1         73.19         44.88        14.23 o
  14   3   1       1635.53       1841.02        83.19 o
 -13   4   1         12.21         19.70        12.04 o
 -12   4   1       2560.98       2731.98       108.36 o
 -11   4   1         36.45         31.74        12.04 o
 -10   4   1       1275.78       1274.96        68.96 o
  -9   4   1         11.69          8.76         6.84 o
  -8   4   1       2297.66       2188.76        87.56 o
  -7   4   1         32.40         23.11         5.74 o
  -6   4   1       1432.46       1383.77        60.82 o
  -5   4   1         33.82         24.70         6.85 o
  -4   4   1         14.61         15.34         5.75 o
  -3   4   1          1.55          3.73         3.44 o
  -2   4   1        514.59        517.47        14.21 o
  -1   4   1         80.72         75.43         5.50 o
   0   4   1       4561.36       4506.97        64.52 o
   1   4   1         60.70         65.15         6.18 o
   2   4   1       5229.91       5007.15        71.15 o
   3   4   1        444.26        472.89        18.50 o
   4   4   1       3352.50       3383.21        69.84 o
   5   4   1       1172.80       1231.21        55.17 o
   6   4   1       4019.74       3844.46       103.10 o
   7   4   1         30.74         21.20         6.34 o
   8   4   1       2146.74       2052.92        56.10 o
   9   4   1          0.07         -4.38         5.42 o
  10   4   1        524.80        535.12        23.52 o
  11   4   1          1.23          8.76         9.85 o
  12   4   1          2.84          3.28        10.95 o
 -11   5   1          0.84          5.47        10.95 o
 -10   5   1         55.33         28.46        13.13 o
  -9   5   1         63.61         87.56        16.42 o
  -8   5   1       1039.96        966.48        47.07 o
  -7   5   1        301.93        320.70        25.17 o
  -6   5   1       2001.48       1972.67        46.32 o
  -5   5   1        169.57        171.29        11.66 o
  -4   5   1       1770.85       1731.01        35.62 o
  -3   5   1       1507.91       1483.02        31.65 o
  -2   5   1       1393.56       1379.59        29.88 o
  -1   5   1        259.61        237.30         9.63 o
   0   5   1       1323.79       1348.90        25.62 o
   1   5   1        374.77        360.43        13.22 o
   2   5   1       1720.09       1678.73        37.13 o
   3   5   1        198.21        185.70        12.37 o
   4   5   1         71.80         60.96         7.18 o
   5   5   1         38.30         30.46         5.89 o
   6   5   1        291.94        274.84        14.68 o
   7   5   1          7.58          7.66         9.85 o
   8   5   1        859.75        862.50        44.88 o
   9   5   1         19.87         -3.28         9.85 o
  10   5   1       1107.01       1107.68        53.63 o
  -6   6   1        151.29        125.32        15.25 o
  -5   6   1         10.11          7.46         8.41 o
  -4   6   1         90.91         88.73        11.23 o
  -3   6   1         38.78         22.75         7.41 o
  -2   6   1          6.06          1.45         6.40 o
  -1   6   1        146.12        162.44        13.36 o
   0   6   1        781.83        720.47        26.23 o
   1   6   1        797.42        804.11        26.34 o
   2   6   1        377.78        357.97        18.59 o
   3   6   1        704.46        709.13        24.89 o
   4   6   1        431.05        416.89        19.29 o
   5   6   1        570.12        576.22        43.78 o
   6   6   1        290.83        216.72        28.46 o
   7   6   1        346.78        270.35        31.74 o
 -14   0   2        790.95        796.83        42.69 o
 -12   0   2       1213.91       1208.38        53.63 o
 -10   0   2       5000.16       5225.36       168.56 o
  -8   0   2       5392.25       5175.38        94.07 o
  -6   0   2      44385.13      45651.34      1020.12 o
  -4   0   2       9625.48       9935.18       340.40 o
  -2   0   2        162.52        139.01         9.85 o
   0   0   2        198.33        141.13         8.21 o
   6   0   2       2808.50       2746.21        89.75 o
   8   0   2       9972.28       9640.75       294.43 o
  10   0   2      11607.79      11658.00       357.92 o
  12   0   2       3033.68       3159.95       112.74 o
  14   0   2        648.53        670.96        40.50 o
 -16   1   2       2959.45       2949.80       116.02 o
 -15   1   2        351.38        361.20        30.65 o
 -14   1   2       2613.28       2555.76        99.60 o
 -13   1   2        616.00        633.74        37.21 o
 -12   1   2       2491.26       2471.38        72.31 o
 -11   1   2        758.81        751.44        66.77 o
 -10   1   2       1441.77       1363.86        43.92 o
  -9   1   2         53.93         53.26         5.95 o
  -8   1   2         80.07         73.75         5.49 o
  -7   1   2         93.45        112.80         6.79 o
  -6   1   2       3479.61       3490.02        86.43 o
  -5   1   2       4451.83       4913.58        82.26 o
  -4   1   2       7482.33       7816.21       141.78 o
  -3   1   2       2262.63       2419.10        82.09 o
  -2   1   2      27696.35      27923.51       628.48 o
  -1   1   2       8845.58       8778.63       148.25 o
   0   1   2      12203.39      12056.55       245.07 o
   1   1   2        872.48        832.99        27.91 o
   2   1   2     105272.62     107476.73      2418.99 o
   3   1   2      15401.24      15669.50       534.14 o
   4   1   2      10865.75      10604.31       240.60 o
   5   1   2       1067.42       1102.21        32.61 o
   6   1   2        257.72        236.06         9.32 o
   7   1   2        161.34        181.66         8.96 o
   8   1   2        321.53        337.25        15.77 o
   9   1   2        133.55        143.88        12.10 o
  10   1   2        931.31        965.70        35.50 o
  11   1   2         56.34         50.35        10.95 o
  12   1   2        809.53        746.48        41.59 o
  13   1   2        173.32        193.73        21.89 o
  14   1   2       1971.85       1862.92        79.90 o
  15   1   2         90.08         73.33        16.42 o
 -15   2   2          1.96         -3.28         9.85 o
 -14   2   2        125.67        116.02        18.61 o
 -13   2   2        663.08        675.33        40.50 o
 -12   2   2        439.77        434.53        30.65 o
 -11   2   2       2120.61       2108.64        64.17 o
 -10   2   2       1840.38       1806.05        55.75 o
  -9   2   2       1270.72       1325.17        46.77 o
  -8   2   2       5619.41       5448.71        84.81 o
  -7   2   2       8671.96       8881.75       137.04 o
  -6   2   2       4926.35       4850.35        77.25 o
  -5   2   2       4837.56       4629.93        90.72 o
  -4   2   2       7597.87       7578.12       139.09 o
  -3   2   2       3995.32       3925.24        58.08 o
  -2   2   2         52.84         79.12         5.06 o
  -1   2   2       1222.66       1237.70        19.25 o
   0   2   2        286.98        278.64         8.07 o
   1   2   2        283.36        269.84         7.14 o
   2   2   2       3162.28       3203.40        51.59 o
   3   2   2       4679.51       4584.94        64.24 o
   4   2   2        283.27        261.69        15.93 o
   5   2   2        195.53        122.75         6.22 o
   6   2   2       5386.65       4966.90       101.10 o
   7   2   2       1359.93       1383.45        42.87 o
   8   2   2       1360.99       1369.40        35.89 o
   9   2   2       8550.32       8266.45       199.37 o
  10   2   2       3231.48       3137.87        87.29 o
  11   2   2       2671.96       2781.47        99.60 o
  12   2   2        976.06        898.62        47.07 o
  13   2   2        491.86        510.06        35.03 o
  14   2   2        167.12        177.32        22.99 o
 -14   3   2        401.22        369.96        32.84 o
 -13   3   2       2287.94       2353.27        95.23 o
 -12   3   2         36.72         22.99        12.04 o
 -11   3   2        632.64        607.47        37.21 o
 -10   3   2        177.60        163.35        15.99 o
  -9   3   2         33.25         34.55         5.42 o
  -8   3   2          5.39          1.21         3.28 o
  -7   3   2        150.13        149.29        19.71 o
  -6   3   2          1.27          0.00         3.18 o
  -5   3   2       2094.36       2127.75        47.43 o
  -4   3   2        667.23        671.63        16.84 o
  -3   3   2       6170.53       5816.59        90.97 o
  -2   3   2        747.03        797.04        21.98 o
  -1   3   2       5577.54       5222.79        66.60 o
   0   3   2       3041.99       2852.17        39.16 o
   1   3   2      19774.42      19261.94       266.62 o
   2   3   2       1265.89       1209.11        34.51 o
   3   3   2       8095.44       7996.48       131.92 o
   4   3   2        435.57        444.64        12.39 o
   5   3   2       6347.85       6358.61       102.39 o
   6   3   2       2509.89       2470.74        52.82 o
   7   3   2          8.60          5.40         3.87 o
   8   3   2         52.28         49.91         6.86 o
   9   3   2          0.08          3.54         4.06 o
  10   3   2        267.94        216.72        21.89 o
  11   3   2        506.53        506.77        33.93 o
  12   3   2         14.01         -2.19         8.76 o
  13   3   2        556.51        558.22        38.31 o
  14   3   2        329.41        287.87        29.55 o
 -13   4   2        292.79        354.63        32.84 o
 -12   4   2         40.19         30.65        14.23 o
 -11   4   2        723.93        679.71        41.59 o
 -10   4   2          0.34          0.55         5.42 o
  -9   4   2       3885.90       3830.20        92.57 o
  -8   4   2         11.53         12.83        13.68 o
  -7   4   2       3873.94       3962.32        85.67 o
  -6   4   2         74.75         63.31         8.07 o
  -5   4   2       6400.42       6322.85       258.86 o
  -4   4   2        313.02        328.59        14.83 o
  -3   4   2       1809.83       1726.79        35.35 o
  -2   4   2        708.95        719.55        17.55 o
  -1   4   2         31.70         35.66         4.66 o
   0   4   2        200.35        204.82         7.95 o
   1   4   2        356.19        352.84        12.41 o
   2   4   2          7.79          7.67         3.17 o
   3   4   2        393.91        348.78        11.98 o
   4   4   2          0.55          1.68         3.33 o
   5   4   2       2991.99       2914.19        62.48 o
   6   4   2         45.99         44.71         7.26 o
   7   4   2       2801.30       2877.54        63.58 o
   8   4   2          1.04         -2.19         7.66 o
   9   4   2       2336.14       2427.52       100.70 o
  10   4   2        178.23        178.14        20.25 o
  11   4   2       2038.28       2112.47        87.56 o
  12   4   2         24.44         14.23        13.13 o
  14   4   2          0.20         15.32        12.04 o
 -11   5   2         92.46        118.21        19.70 o
 -10   5   2         38.22         26.27        12.04 o
  -9   5   2         80.60         55.82        14.23 o
  -8   5   2         20.70         28.46        10.95 o
  -7   5   2         70.55         26.27        10.95 o
  -6   5   2        173.61        146.11        15.86 o
  -5   5   2        746.81        717.15        23.62 o
  -4   5   2        465.22        454.24        18.01 o
  -3   5   2        218.00        222.04        10.86 o
  -2   5   2        101.91         89.74         7.93 o
  -1   5   2       4747.84       4649.50        76.23 o
   0   5   2       1230.82       1201.24        26.84 o
   1   5   2       2740.98       2726.17        49.26 o
   2   5   2        722.59        685.89        24.16 o
   3   5   2       2324.80       2318.09        43.81 o
   4   5   2        335.02        324.94        15.29 o
   5   5   2        694.08        685.38        22.88 o
   6   5   2         54.67         52.94         9.71 o
   7   5   2        291.43        239.71        22.99 o
   8   5   2          1.27          2.19         8.76 o
   9   5   2          7.67         19.70        10.95 o
  10   5   2          4.68          5.47        10.95 o
  -6   6   2        762.41        755.19        39.40 o
  -5   6   2        310.37        312.60        20.73 o
  -4   6   2        421.46        378.63        35.62 o
  -3   6   2        157.09        141.55        13.04 o
  -2   6   2        213.39        194.93        13.62 o
  -1   6   2         71.75         62.28         9.42 o
   0   6   2         52.84         37.05         6.78 o
   1   6   2         10.07         11.46         7.24 o
   2   6   2         26.37         30.71         8.33 o
   3   6   2         22.89         17.28         7.53 o
   4   6   2        539.67        567.65        22.68 o
   5   6   2        249.28        243.59        20.22 o
   7   6   2        549.57        489.26        41.59 o
 -15   0   3        525.93        543.99        36.12 o
 -13   0   3          4.38          2.19         6.57 o
 -11   0   3        227.80        179.51        17.51 o
  -9   0   3       4135.03       4217.73        78.80 o
  -7   0   3      19253.30      20091.78       338.66 o
  -5   0   3      20060.50      20100.22       681.90 o
  -3   0   3      25358.10      26336.94       884.39 o
   1   0   3       9577.38      10582.06       380.90 o
   5   0   3         76.25         56.92         7.66 o
   7   0   3       6286.70       6514.73       202.49 o
   9   0   3       2505.76       2352.18        84.28 o
  11   0   3       4326.85       4466.84       149.95 o
  13   0   3       4249.07       4233.70       147.76 o
  17   0   3        389.51        353.54        28.46 o
 -16   1   3         35.94         36.12        13.13 o
 -15   1   3       1646.36       1565.20        71.15 o
 -14   1   3        326.42        325.08        27.36 o
 -13   1   3       5318.58       5144.36       174.03 o
 -12   1   3       1335.37       1295.35        44.71 o
 -11   1   3       4234.07       4264.96       110.88 o
 -10   1   3       1403.16       1397.50        33.65 o
  -9   1   3       7284.77       7125.04       110.73 o
  -8   1   3        435.41        473.70        10.85 o
  -7   1   3       6496.29       6774.85       104.10 o
  -6   1   3       3480.73       3723.30        64.93 o
  -5   1   3       2150.85       2307.60        40.68 o
  -4   1   3        578.43        684.21        17.02 o
  -3   1   3       5596.18       6091.92       142.74 o
  -2   1   3       1615.87       1672.37        36.22 o
   0   1   3        295.37        226.97        31.19 o
   1   1   3      27335.67      27297.97       457.01 o
   2   1   3      30537.66      31600.60      1062.80 o
   3   1   3      15708.85      15039.04       514.44 o
   4   1   3         66.02         54.46         6.28 o
   5   1   3      17243.82      16646.77       536.33 o
   6   1   3       4103.16       4156.04        66.56 o
   7   1   3      10107.85       9778.84       202.73 o
   8   1   3       1410.54       1410.51        33.58 o
   9   1   3       4881.42       4962.41       124.56 o
  10   1   3        252.20        264.88        21.89 o
  11   1   3        181.11        203.59        20.80 o
  12   1   3          6.98          4.38         7.66 o
  13   1   3         83.72         56.92        13.13 o
  14   1   3         29.19         10.95         9.85 o
  15   1   3         65.75         62.39        15.32 o
  16   1   3        200.27        189.36        21.89 o
 -15   2   3        300.24        217.81        25.17 o
 -14   2   3         55.49         47.07        13.13 o
 -13   2   3        189.88        157.61        20.80 o
 -12   2   3        131.26        113.83        16.42 o
 -11   2   3         80.57         70.42        10.73 o
 -10   2   3        294.73        303.48        13.65 o
  -9   2   3        221.68        219.73        10.99 o
  -8   2   3       3637.02       3698.75        62.73 o
  -7   2   3       4851.51       4780.98        77.46 o
  -6   2   3       8029.76       8232.41       126.89 o
  -5   2   3       7087.13       7113.18       113.03 o
  -4   2   3       3515.98       3582.25        81.83 o
  -3   2   3      13117.18      12927.28       180.95 o
  -2   2   3      11546.11      11700.64       270.62 o
  -1   2   3       2739.86       2691.65        41.93 o
   0   2   3       4685.89       4614.13        76.81 o
   1   2   3       3685.21       3537.25        65.97 o
   2   2   3         51.48         26.86         3.96 o
   3   2   3        540.60        511.31        12.06 o
   4   2   3        242.92        239.62        12.98 o
   5   2   3        740.10        733.39        19.39 o
   6   2   3        490.70        503.68        15.83 o
   7   2   3          4.08          0.75         2.92 o
   8   2   3       2346.76       2372.30        50.69 o
   9   2   3       5602.06       5501.60       196.47 o
  10   2   3       2532.44       2563.82        74.43 o
  11   2   3       1299.70       1234.65        56.92 o
  12   2   3       1223.00       1182.11        56.92 o
  13   2   3       1466.72       1459.03        67.86 o
  14   2   3       1046.76       1084.69        58.01 o
  16   2   3        581.90        525.38        32.84 o
 -14   3   3       1622.18       1513.76        71.15 o
 -13   3   3        161.43        100.70        17.51 o
 -12   3   3       2860.14       2750.59       105.08 o
 -11   3   3        676.50        688.47        39.40 o
 -10   3   3       4336.56       4228.46       113.34 o
  -9   3   3       1066.61       1039.07        21.31 o
  -8   3   3       2025.40       2083.08        39.96 o
  -7   3   3         83.79         74.46        12.39 o
  -6   3   3       1117.36       1107.21        29.70 o
  -5   3   3        554.73        594.56        18.94 o
  -4   3   3        830.85        796.25        19.00 o
  -3   3   3         50.54         56.53         4.91 o
  -2   3   3          2.02          4.85         2.00 o
  -1   3   3          1.67          3.93         2.06 o
   0   3   3       5533.45       5396.20        68.97 o
   1   3   3         73.65         71.50         5.44 o
   2   3   3       9648.59       9415.93       176.18 o
   3   3   3        971.99        921.20        31.28 o
   4   3   3       7537.20       7249.08       101.33 o
   5   3   3       3917.14       3959.82        93.05 o
   6   3   3       5554.41       5665.09       108.03 o
   7   3   3         58.91         58.29         7.08 o
   8   3   3       3538.41       3556.66        72.59 o
   9   3   3        489.41        450.32        21.82 o
  10   3   3        835.23        801.21        42.69 o
  11   3   3        295.21        220.00        22.99 o
  12   3   3        255.60        224.38        24.08 o
  13   3   3          4.22          5.47        10.95 o
  15   3   3          0.42          0.00         9.85 o
 -13   4   3          2.45         13.13        12.04 o
 -12   4   3         88.72         70.05        16.42 o
 -11   4   3          0.83         -3.28         9.85 o
 -10   4   3         71.13         64.24        14.78 o
  -9   4   3          0.17          2.04         6.02 o
  -8   4   3       1776.78       1815.98        51.12 o
  -7   4   3          5.51         11.84        15.87 o
  -6   4   3       5084.96       5159.56       152.14 o
  -5   4   3        493.70        527.76        25.70 o
  -4   4   3       5453.72       5526.63       109.36 o
  -3   4   3        284.40        298.26        16.11 o
  -2   4   3       4974.96       4888.28        76.87 o
  -1   4   3         79.28         77.45         6.20 o
   0   4   3       5259.96       5173.00        80.88 o
   1   4   3         70.30         58.93         5.64 o
   2   4   3        545.93        547.29        15.79 o
   3   4   3         54.47         50.81         6.79 o
   4   4   3        294.30        297.91        11.89 o
   5   4   3         41.97         36.87         6.61 o
   6   4   3        262.55        242.02        13.26 o
   7   4   3         58.01         59.14         8.33 o
   8   4   3       1276.11       1237.93        51.44 o
   9   4   3         53.09         47.95         8.88 o
  10   4   3       1857.04       1952.48        66.22 o
  11   4   3         35.92         16.42        12.04 o
  12   4   3       1833.38       1889.18        84.28 o
  14   4   3        791.30        840.61        41.59 o
 -11   5   3        232.48        218.91        24.08 o
 -10   5   3       1197.23       1189.77        54.73 o
  -9   5   3        161.65        132.44        18.61 o
  -8   5   3        687.06        608.57        35.03 o
  -7   5   3          3.51          6.57         8.76 o
  -6   5   3        620.62        611.49        21.99 o
  -5   5   3          8.66         11.96         5.75 o
  -4   5   3        255.08        232.07        13.47 o
  -3   5   3          0.04          5.89         5.24 o
  -2   5   3        179.32        183.66        11.75 o
  -1   5   3        270.40        291.23        12.21 o
   0   5   3        776.38        770.37        37.44 o
   1   5   3        252.13        256.53        11.68 o
   2   5   3       1692.43       1754.90        35.58 o
   3   5   3        539.99        527.46        19.53 o
   4   5   3       2008.46       1970.89        39.29 o
   5   5   3        219.78        186.57        14.59 o
   6   5   3       1801.55       1758.65        45.60 o
   7   5   3        381.87        424.68        29.55 o
   8   5   3        738.06        704.89        40.50 o
   9   5   3         98.55        113.83        18.61 o
  10   5   3        304.89        288.96        27.36 o
  -6   6   3        433.57        388.22        33.93 o
  -5   6   3        990.89        989.08        37.55 o
  -4   6   3        795.04        786.79        26.79 o
  -3   6   3       1038.17       1035.27        36.34 o
  -2   6   3        245.13        267.66        27.21 o
  -1   6   3        735.22        689.14        24.08 o
   0   6   3        190.88        177.77        11.32 o
   1   6   3        247.53        268.38        16.05 o
   2   6   3        180.00        162.97        13.50 o
   3   6   3        132.14        105.92        11.68 o
   4   6   3         23.25         16.48         7.68 o
   5   6   3         12.11          8.76         9.85 o
 -14   0   4       9553.85       9566.32       303.19 o
 -12   0   4       3112.11       3450.01       120.40 o
 -10   0   4        552.06        560.62        19.63 o
  -8   0   4        209.93        205.42        11.43 o
  -6   0   4       1688.46       1808.19        74.43 o
  -4   0   4      16972.23      18226.03       395.90 o
   0   0   4      52737.46      48862.52      1286.09 o
   6   0   4       9994.11       9835.58       297.72 o
   8   0   4         68.63         79.90        10.95 o
  10   0   4         11.17         14.23         6.57 o
  12   0   4       2692.99       2749.50       101.79 o
  14   0   4        915.84       1007.76        32.87 o
  16   0   4       1703.56       1728.29        64.58 o
 -16   1   4          1.89          4.38         9.85 o
 -15   1   4          2.07          1.09         9.85 o
 -14   1   4          1.15         -5.47         7.66 o
 -13   1   4        101.23         98.51        15.32 o
 -12   1   4       1593.12       1718.00        54.96 o
 -11   1   4         37.71         37.19         5.95 o
 -10   1   4       3236.15       3264.91        65.42 o
  -9   1   4       3671.40       3789.05        54.43 o
  -8   1   4       8732.08       8920.00       191.71 o
  -7   1   4        823.41        899.93        22.45 o
  -6   1   4      10881.42      10807.48       196.29 o
  -5   1   4        684.79        662.72        20.22 o
  -4   1   4      21173.12      22439.07       488.93 o
  -3   1   4      10140.89      10560.85       190.23 o
  -2   1   4      11518.23      11466.92       267.33 o
  -1   1   4         13.67          9.05         8.76 o
   0   1   4       1564.61       1757.13        41.01 o
   1   1   4       2041.04       2082.88       108.36 o
   3   1   4        929.60        992.75        45.97 o
   4   1   4       2683.35       2544.88       101.79 o
   5   1   4       1217.60       1196.27        26.37 o
   6   1   4       9797.20       9804.53       150.36 o
   7   1   4       2566.59       2486.45        52.20 o
   8   1   4       6941.45       6877.23       152.07 o
   9   1   4         32.88         27.36         7.66 o
  10   1   4       2167.88       2119.04        81.00 o
  11   1   4       3075.31       2990.73        66.53 o
  12   1   4       3411.04       3348.21       121.49 o
  13   1   4        223.55        221.10        24.08 o
  14   1   4       1003.96        989.47        53.63 o
  15   1   4          4.49          9.25         7.62 o
  16   1   4         27.50         16.42        12.04 o
 -15   2   4       1189.31       1257.63        62.39 o
 -14   2   4       1160.76       1159.12        58.01 o
 -13   2   4       1741.98       1664.80        72.24 o
 -12   2   4       1597.31       1527.98        65.67 o
 -11   2   4       1070.52       1107.61        30.17 o
 -10   2   4        944.47        903.03        25.47 o
  -9   2   4        154.17        135.63         9.08 o
  -8   2   4         31.41         27.49         7.58 o
  -7   2   4        147.44        147.23         7.37 o
  -6   2   4        572.67        526.83        11.86 o
  -5   2   4        965.37        945.00        31.28 o
  -4   2   4       3385.94       3512.90        68.75 o
  -3   2   4      10789.46      11079.74       168.89 o
  -2   2   4       5641.87       5384.01       133.20 o
  -1   2   4      10984.03      10565.56       164.87 o
   0   2   4      15520.61      15782.26       249.61 o
   1   2   4       3786.15       3467.62        66.04 o
   2   2   4       2067.75       1902.84        30.41 o
   3   2   4      10242.16       9919.46       250.77 o
   4   2   4      22125.61      21458.45       368.66 o
   5   2   4       3632.46       3581.04        68.49 o
   6   2   4        514.04        475.32        16.06 o
   7   2   4        985.79        978.87        25.62 o
   8   2   4        302.12        318.08        14.86 o
   9   2   4        127.45        134.15        13.36 o
  10   2   4        119.27        126.44        13.36 o
  11   2   4        171.05        165.28        19.70 o
  12   2   4        972.68        965.39        50.35 o
  13   2   4        375.67        386.37        32.84 o
  14   2   4        520.87        448.76        36.12 o
  15   2   4        574.84        583.39        33.93 o
 -14   3   4          6.63         26.27        12.04 o
 -13   3   4        239.26        244.08        25.17 o
 -12   3   4        112.39         96.32        16.42 o
 -11   3   4       1779.55       1776.45        74.43 o
 -10   3   4        458.70        427.47        16.95 o
  -9   3   4       3889.82       3896.33        67.63 o
  -8   3   4        160.40        155.32         8.48 o
  -7   3   4       5878.36       5975.74       184.86 o
  -6   3   4       1396.32       1292.08        45.27 o
  -5   3   4       9049.09       9008.50       170.59 o
  -4   3   4        817.06        783.45        34.91 o
  -3   3   4       2244.50       2053.06        36.62 o
  -2   3   4        120.20        139.49         6.22 o
  -1   3   4       3312.09       3303.64        44.41 o
   0   3   4        708.40        765.04        13.82 o
   1   3   4        139.73        138.29         5.59 o
   2   3   4        852.60        865.85        17.80 o
   3   3   4       1325.94       1321.29        26.62 o
   4   3   4       1411.85       1442.75        25.67 o
   5   3   4       3771.92       3841.60        65.26 o
   6   3   4        128.75        141.52        14.27 o
   7   3   4       2371.91       2308.88        50.66 o
   8   3   4        226.53        219.25        12.13 o
   9   3   4       3192.01       3169.53        67.38 o
  10   3   4        645.66        598.72        36.12 o
  11   3   4       2095.20       2265.71        91.94 o
  12   3   4         43.11         20.80        12.04 o
  13   3   4       1306.60       1286.70        40.24 o
  14   3   4          3.72         -1.09         9.85 o
  15   3   4         62.02         35.03        13.13 o
 -13   4   4        907.96        948.97        52.54 o
 -12   4   4          0.16          3.28         9.85 o
 -11   4   4       1809.86       1907.79        79.90 o
 -10   4   4         83.53         65.08        10.06 o
  -9   4   4         59.77         71.53        10.26 o
  -8   4   4         54.74         61.29        14.23 o
  -7   4   4         39.12         22.60         8.68 o
  -6   4   4        252.30        247.10        17.81 o
  -5   4   4        623.22        643.80        32.84 o
  -4   4   4         20.83         26.00         5.31 o
  -3   4   4       3108.63       3095.69        56.16 o
  -2   4   4         38.65         34.86         4.77 o
  -1   4   4       4638.81       4596.34        72.70 o
   0   4   4          9.88          9.60         3.53 o
   1   4   4       7860.68       7827.43       118.08 o
   2   4   4         33.03         36.21         5.00 o
   3   4   4       5427.26       5382.07        84.50 o
   4   4   4          2.88          7.66         7.11 o
   5   4   4       3291.06       3417.05        71.64 o
   6   4   4          8.75          3.73         5.52 o
   7   4   4        768.25        709.09        62.39 o
   8   4   4          4.09         -3.28         7.66 o
   9   4   4          7.56          1.09         6.19 o
  10   4   4         11.42         14.40         7.32 o
  11   4   4        152.03        133.53        20.80 o
  12   4   4         29.08         49.25        15.32 o
 -11   5   4        545.40        580.11        36.12 o
 -10   5   4        784.08        769.47        41.59 o
  -9   5   4        665.45        612.95        36.12 o
  -8   5   4        179.87        137.91        18.61 o
  -7   5   4       1831.06       1861.82        72.24 o
  -6   5   4        649.46        549.04        44.33 o
  -5   5   4       2052.86       2041.79        59.98 o
  -4   5   4        489.27        488.44        29.60 o
  -3   5   4       1593.46       1511.17        38.60 o
  -2   5   4         44.93         36.99         7.24 o
  -1   5   4         43.71         38.46         9.64 o
   0   5   4         53.71         47.47         6.36 o
   1   5   4         18.70         18.97         5.19 o
   2   5   4          6.21         10.58         4.83 o
   3   5   4        579.05        593.83        18.14 o
   4   5   4         69.18         61.37         9.53 o
   5   5   4        409.84        392.15        17.04 o
   6   5   4        547.19        536.59        31.41 o
   7   5   4       1125.43       1113.15        52.54 o
   8   5   4        150.92        167.47        20.80 o
   9   5   4       1016.13       1016.83        51.44 o
  10   5   4        308.87        349.16        29.55 o
  -6   6   4         30.24         22.82         9.71 o
  -5   6   4        109.71        107.25        14.96 o
  -4   6   4        137.95        133.71        13.21 o
  -3   6   4        766.85        755.95        26.19 o
  -2   6   4        880.33        930.82        28.69 o
  -1   6   4         69.74         58.11         9.31 o
   0   6   4        204.60        193.85        13.62 o
   1   6   4       1228.51       1312.31        43.01 o
   2   6   4       1120.09       1155.55        44.88 o
   3   6   4        596.10        622.82        28.51 o
   4   6   4        580.70        564.21        35.03 o
   5   6   4         91.85         75.52        16.42 o
 -15   0   5       1630.47       1599.13        70.05 o
 -13   0   5       4239.93       4259.97       145.57 o
 -11   0   5      14035.12      14318.85       287.06 o
  -9   0   5      12864.12      13658.01       242.70 o
  -7   0   5       6069.57       6083.99       228.21 o
  -5   0   5       2095.57       2352.49        57.85 o
  -1   0   5        392.43        362.29        19.70 o
   1   0   5      18734.43      18826.77       477.53 o
   5   0   5      24896.04      22257.57       658.92 o
   7   0   5      13309.69      14290.38       430.16 o
   9   0   5       4513.73       4649.63       153.24 o
  11   0   5        500.06        481.60        30.65 o
  13   0   5          0.88          0.00         5.42 o
  15   0   5          3.24         -1.09         8.76 o
 -16   1   5        427.11        356.82        31.74 o
 -15   1   5        622.83        617.32        40.50 o
 -14   1   5          8.83         -1.09         8.76 o
 -13   1   5        267.17        271.45        24.08 o
 -12   1   5        193.99        167.95        11.28 o
 -11   1   5        312.43        322.67        16.97 o
 -10   1   5          0.97         -1.89         3.63 o
  -9   1   5        235.15        220.46        12.19 o
  -8   1   5          2.18         -2.22         2.22 o
  -7   1   5       2093.43       2134.25        37.11 o
  -6   1   5       1395.35       1399.45        25.79 o
  -5   1   5      26016.71      26437.71       626.23 o
  -4   1   5       9986.09      10695.12       175.64 o
  -3   1   5      23214.33      23497.67       486.27 o
  -2   1   5       1298.28       1296.55        27.53 o
  -1   1   5      20309.88      18077.94       460.12 o
   0   1   5       3473.00       3498.83        94.34 o
   1   1   5       2684.89       2345.80       125.34 o
   2   1   5        140.68        141.34         8.68 o
   3   1   5       1251.54       1285.00        45.97 o
   4   1   5         14.95         16.34         3.10 o
   5   1   5         42.49         46.52         5.42 o
   6   1   5         32.01         35.66         7.66 o
   7   1   5        319.52        332.74        20.80 o
   8   1   5        325.21        342.86        11.57 o
   9   1   5       1049.17       1060.55        53.63 o
  10   1   5       1793.83       1832.90        44.42 o
  11   1   5       5317.52       5229.78       108.61 o
  12   1   5        773.66        801.21        44.88 o
  13   1   5       2105.75       2018.58        52.59 o
  14   1   5        221.45        176.24        15.25 o
  15   1   5       1483.02       1531.53        60.75 o
  16   1   5        181.41        192.64        22.99 o
 -15   2   5        421.70        413.74        33.93 o
 -14   2   5       1093.97       1037.63        53.63 o
 -13   2   5       1664.67       1561.92        68.96 o
 -12   2   5       2754.68       2789.11        60.78 o
 -11   2   5       3997.74       3873.58        77.92 o
 -10   2   5       5404.44       5277.43       100.58 o
  -9   2   5       2613.26       2720.70        56.24 o
  -8   2   5       6277.47       6507.85       103.73 o
  -7   2   5       3765.17       3641.61        53.81 o
  -6   2   5         71.75         64.69         4.70 o
  -5   2   5        627.37        618.53        39.40 o
  -4   2   5          9.46         10.95         2.92 o
  -3   2   5        115.18        151.78         6.95 o
  -2   2   5        107.07         91.93         6.32 o
  -1   2   5         47.81         54.74         3.63 o
   0   2   5        318.21        280.11        14.22 o
   1   2   5       1296.59       1161.91        20.29 o
   2   2   5       3553.35       3430.76        51.50 o
   3   2   5      10627.06      10792.56       185.59 o
   4   2   5      26091.20      26810.82       372.08 o
   5   2   5       3897.89       3693.87        70.77 o
   6   2   5       4287.09       4126.58        78.93 o
   7   2   5       8096.24       8161.01       192.22 o
   8   2   5        841.83        850.02        33.69 o
   9   2   5        727.04        714.74        38.31 o
  10   2   5       1036.54       1086.88        51.44 o
  11   2   5        806.65        711.45        41.59 o
  12   2   5        236.55        226.57        24.08 o
  13   2   5         19.90          9.98         6.54 o
  14   2   5          3.23         -4.19         6.54 o
  15   2   5         14.32          2.19        10.95 o
 -14   3   5         39.83         33.93        13.13 o
 -13   3   5          0.54         -3.28         8.76 o
 -12   3   5          8.75          3.28         8.76 o
 -11   3   5        112.61        116.67        23.53 o
 -10   3   5         13.57          7.27         4.19 o
  -9   3   5         57.74         61.61         8.22 o
  -8   3   5       1160.43       1258.80        27.15 o
  -7   3   5       1064.21       1016.13        22.78 o
  -6   3   5       5036.59       5068.24       101.77 o
  -5   3   5        580.57        526.62        19.32 o
  -4   3   5      14026.17      14497.27       261.78 o
  -3   3   5        927.57        886.82        19.43 o
  -2   3   5       9554.73       9148.16       123.24 o
   0   3   5       5023.74       4750.08        76.64 o
   1   3   5         18.13         14.09         3.20 o
   2   3   5       2486.25       2384.13        40.37 o
   3   3   5        107.47        110.99         8.06 o
   4   3   5        121.09        120.18         5.96 o
   5   3   5        344.36        365.49        14.18 o
   6   3   5         56.53         43.98         7.11 o
   7   3   5       1497.55       1454.40        28.66 o
   8   3   5        459.82        436.34        20.85 o
   9   3   5         40.67         38.75         5.62 o
  10   3   5       1745.63       1823.29        47.34 o
  11   3   5        324.44        297.68        17.35 o
  12   3   5       2552.54       2675.03        66.53 o
  13   3   5        242.29        240.06        17.09 o
  14   3   5        990.88       1021.21        45.97 o
 -13   4   5          4.56         -1.09         9.85 o
 -12   4   5       2534.29       2578.75       102.89 o
 -11   4   5          0.58          6.57        10.95 o
 -10   4   5       2055.57       2071.53       149.41 o
  -9   4   5        101.34         84.28        16.42 o
  -8   4   5       2335.71       2288.69        93.04 o
  -7   4   5        252.22        243.18        18.62 o
  -6   4   5       1378.18       1354.04        98.51 o
  -5   4   5         40.15         38.53         9.11 o
  -4   4   5        174.40        176.00         9.79 o
  -3   4   5         69.79         76.03        10.27 o
  -2   4   5        109.30        113.24         7.26 o
  -1   4   5         63.89         61.48         5.83 o
   0   4   5         60.76         55.33         5.70 o
   1   4   5        101.83         97.37         7.23 o
   2   4   5       4444.51       4422.78        82.12 o
   3   4   5        113.05        100.80         7.18 o
   4   4   5       5305.53       5463.93        90.84 o
   5   4   5          4.15         -2.53         4.27 o
   6   4   5       3603.57       3736.25        96.63 o
   7   4   5          0.91          2.25         6.62 o
   8   4   5       3168.89       3109.60       105.08 o
   9   4   5          3.15          6.02         6.19 o
  10   4   5        731.74        777.13        44.88 o
  11   4   5          7.55          4.38        10.95 o
  12   4   5         46.03         42.69        14.23 o
 -11   5   5         22.12         13.13        10.95 o
 -10   5   5         25.87         28.46        12.04 o
  -9   5   5          1.13          0.00         8.76 o
  -8   5   5        537.65        464.09        30.65 o
  -6   5   5       1501.39       1572.86        71.15 o
  -5   5   5        397.68        385.51        26.82 o
  -4   5   5       2035.52       2067.54        47.97 o
  -3   5   5       1894.27       1882.95        44.61 o
  -2   5   5       2551.29       2586.33        56.39 o
  -1   5   5        608.24        575.77        17.11 o
   0   5   5       1524.35       1545.21        32.16 o
   1   5   5         66.86         62.84         7.34 o
   2   5   5        606.62        616.01        18.26 o
   3   5   5         39.09         23.73         6.59 o
   4   5   5         22.10         17.29         7.62 o
   5   5   5         35.58         28.46        10.95 o
   6   5   5        134.78        117.12        18.61 o
   7   5   5          1.65         14.23        10.95 o
   8   5   5        308.17        357.92        29.55 o
   9   5   5         87.92        107.27        18.61 o
  -6   6   5        119.89         89.44        14.18 o
  -5   6   5          6.41         19.92         9.47 o
  -4   6   5        274.02        242.72        14.89 o
  -3   6   5          0.02         -0.05         7.46 o
  -2   6   5          0.15          2.19        12.04 o
  -1   6   5          1.36          9.85        13.13 o
   0   6   5        578.15        580.94        26.79 o
   1   6   5        351.98        340.87        20.73 o
   2   6   5        172.08        143.78        16.03 o
   3   6   5        442.82        471.77        24.73 o
   4   6   5        277.83        317.25        20.85 o
 -14   0   6        228.90        213.44        22.99 o
 -12   0   6         46.95         55.22         7.32 o
 -10   0   6       7213.06       7457.70       154.44 o
  -8   0   6       9291.32       9333.40       314.68 o
  -6   0   6      12611.07      12947.68       286.67 o
  -4   0   6      43857.06      44302.86       917.42 o
   0   0   6      12491.78      11776.74       302.23 o
   2   0   6       6215.54       6813.54       255.03 o
   6   0   6       7603.59       7553.08       144.12 o
   8   0   6      10100.05      10374.00       198.03 o
  10   0   6       7832.80       7961.19       271.45 o
  12   0   6        752.54        748.46        38.31 o
  14   0   6       1040.22        971.96        42.69 o
  16   0   6        411.66        423.59        30.65 o
 -16   1   6       2500.47       2513.07       101.79 o
 -15   1   6        797.20        751.95        44.88 o
 -14   1   6       1780.03       1835.55        76.62 o
 -13   1   6        251.18        257.21        15.25 o
 -12   1   6       5875.90       5579.47       105.83 o
 -11   1   6        578.61        530.89        15.20 o
 -10   1   6       2412.74       2572.81        44.20 o
  -9   1   6        488.01        562.96        12.90 o
  -8   1   6          2.87          2.10         1.96 o
  -7   1   6       1002.62       1053.49        24.50 o
  -6   1   6       1629.76       1766.83        36.02 o
  -5   1   6        528.64        616.02        13.60 o
  -4   1   6       4579.93       4645.12        84.81 o
  -3   1   6        985.13       1035.44        26.28 o
  -2   1   6      12017.63      12542.39       384.19 o
  -1   1   6        973.12        899.72        43.78 o
   0   1   6      29268.52      28508.35       720.55 o
   1   1   6       9577.47       9356.71       242.59 o
   2   1   6      25204.74      26202.07       773.30 o
   3   1   6        174.75        248.46        14.23 o
   4   1   6       5171.19       4899.90       170.75 o
   5   1   6       5776.46       6016.30       116.77 o
   6   1   6       5774.80       5837.41        94.50 o
   7   1   6        188.53        173.38        16.87 o
   8   1   6       1260.16       1275.02        32.32 o
   9   1   6         61.47         47.34         7.11 o
  10   1   6        171.86        167.92        11.46 o
  11   1   6          0.49          4.26         4.18 o
  12   1   6        226.64        219.54        31.19 o
  13   1   6          1.60         -0.29         5.77 o
  14   1   6       1826.62       1848.19        51.55 o
  15   1   6        333.59        275.83        24.08 o
  16   1   6        727.72        802.30        41.59 o
 -15   2   6         16.26          5.47         8.76 o
 -14   2   6         13.53          3.28         8.76 o
 -13   2   6        232.04        239.17        14.96 o
 -12   2   6        580.55        557.33        28.94 o
 -11   2   6       1794.75       1780.67        42.42 o
 -10   2   6       1433.16       1460.59        35.59 o
  -9   2   6       1261.53       1341.23        28.23 o
  -8   2   6       4152.36       4149.91        61.44 o
  -7   2   6       6267.48       6366.98        99.76 o
  -6   2   6       3612.59       3659.08        59.90 o
  -5   2   6      10107.59      10326.84       193.53 o
  -4   2   6       2185.58       1993.02        69.50 o
  -3   2   6       4097.96       3879.91        74.88 o
  -2   2   6      10124.48      10240.46       139.03 o
  -1   2   6       3348.38       3380.08        58.87 o
   0   2   6        243.95        239.54         6.58 o
   1   2   6         37.66         41.55         3.84 o
   2   2   6         53.10         50.38         4.88 o
   3   2   6        793.03        797.58        20.89 o
   4   2   6        553.25        571.73        13.83 o
   5   2   6       2444.76       2394.09        42.57 o
   6   2   6       1905.79       1907.90        35.97 o
   7   2   6       1934.69       1918.98        36.76 o
   8   2   6       2363.34       2318.98        53.64 o
   9   2   6       4324.85       4169.52        88.88 o
  10   2   6       1072.03       1053.48        31.82 o
  11   2   6       1346.39       1340.45        38.92 o
  12   2   6       1142.64       1115.67        62.39 o
  13   2   6        757.42        743.42        28.65 o
  14   2   6        338.35        281.11        25.17 o
  15   2   6        158.94         99.60        16.42 o
 -14   3   6        137.23        112.74        18.61 o
 -13   3   6       2157.15       2172.67        89.75 o
 -12   3   6        329.05        306.07        17.09 o
 -11   3   6       1687.72       1646.17        45.46 o
 -10   3   6        196.89        192.42        14.94 o
  -9   3   6       1073.35       1044.19        31.75 o
  -8   3   6        608.36        583.22        16.66 o
  -7   3   6        112.74        107.07         5.93 o
  -6   3   6         70.06         66.51         7.43 o
  -5   3   6       1140.76       1110.58        75.52 o
  -4   3   6       2069.75       2039.25        59.42 o
  -3   3   6       3040.40       3047.99        62.36 o
  -2   3   6       2675.11       2747.86        48.65 o
  -1   3   6      11752.96      11714.82       168.91 o
   0   3   6        195.24        202.34        11.06 o
   1   3   6       6668.22       6698.30        97.08 o
   2   3   6       2795.14       2835.92        42.92 o
   3   3   6       9178.24       8957.08       128.33 o
   4   3   6        502.06        485.98        15.41 o
   5   3   6       3266.90       3347.42        60.91 o
   6   3   6       1553.96       1572.07        38.00 o
   7   3   6       1581.00       1578.04        30.59 o
   8   3   6          3.35          5.22         3.85 o
   9   3   6          0.58          1.09         4.64 o
  10   3   6         90.32         75.71        17.51 o
  11   3   6        145.19        168.15        13.68 o
  12   3   6         89.29         91.03        11.53 o
  13   3   6        309.09        306.86        18.93 o
  14   3   6        265.77        328.36        26.27 o
 -13   4   6        354.89        365.58        32.84 o
 -12   4   6          0.11         -4.38         9.85 o
 -11   4   6        543.55        536.33        36.12 o
 -10   4   6          9.21         13.13         8.76 o
  -9   4   6       2779.09       2703.53       107.27 o
  -8   4   6        159.22        140.10        18.61 o
  -7   4   6       4247.70       4173.39       171.30 o
  -6   4   6         18.99         15.03         9.85 o
  -5   4   6       2367.55       2460.96       163.09 o
  -4   4   6         24.93         28.98         5.28 o
  -3   4   6       4468.76       4372.02        75.12 o
  -2   4   6         28.53         22.38         4.19 o
  -1   4   6        753.33        744.87        21.17 o
   0   4   6        261.44        283.54        18.33 o
   1   4   6         34.59         27.20         9.30 o
   2   4   6         46.14         43.00         9.30 o
   3   4   6         61.36         66.24         7.35 o
   4   4   6          6.85          6.93         4.42 o
   5   4   6       1454.54       1508.56        47.97 o
   6   4   6        145.58        144.41        14.57 o
   7   4   6       2490.02       2432.08        86.47 o
   8   4   6        796.37        827.48        41.59 o
   9   4   6       1165.59       1233.68        40.16 o
  10   4   6          0.93          7.66         9.85 o
  11   4   6       1359.85       1418.53        68.96 o
 -11   5   6        389.26        382.00        29.55 o
 -10   5   6         54.22         37.21        13.13 o
  -9   5   6        458.79        429.06        30.65 o
  -6   5   6         65.56         81.00        18.61 o
  -5   5   6        320.01        331.38        27.91 o
  -4   5   6         29.58         21.21         6.51 o
  -3   5   6        986.77       1047.66        30.09 o
  -2   5   6        127.23        144.76        11.66 o
  -1   5   6       3208.85       3241.46        65.83 o
   0   5   6        714.49        755.95        23.71 o
   1   5   6       1617.09       1650.16        39.65 o
   2   5   6        849.29        873.03        26.17 o
   3   5   6       2328.11       2284.34        50.82 o
   4   5   6        255.00        263.16        17.30 o
   5   5   6       1232.98       1268.58        56.92 o
   6   5   6        116.33        120.40        19.70 o
   7   5   6         99.60        116.02        19.70 o
   8   5   6         39.83         38.31        14.23 o
   9   5   6        274.17        252.84        26.27 o
  -6   6   6        406.24        347.13        22.29 o
  -5   6   6        440.98        440.51        24.44 o
  -4   6   6        298.11        236.42        29.55 o
  -3   6   6        272.65        286.77        30.65 o
  -2   6   6        545.63        552.75        40.50 o
  -1   6   6        504.50        470.65        37.21 o
   0   6   6          6.62         11.04         8.41 o
   1   6   6         16.83         22.85         9.19 o
   2   6   6         95.05         76.15        12.89 o
   3   6   6         53.11         30.65        19.15 o
   4   6   6         95.65         85.25        19.70 o
 -15   0   7       1166.88       1159.12        55.82 o
 -13   0   7        488.18        461.20        19.94 o
 -11   0   7          0.13         -3.42         3.42 o
  -9   0   7        836.69        879.02        27.52 o
  -7   0   7       6900.67       7178.88       142.68 o
  -5   0   7       1027.90        925.53        21.04 o
  -3   0   7      30234.07      30228.04       853.74 o
  -1   0   7      41394.96      40721.45      1451.37 o
   1   0   7      22635.16      22001.44       791.36 o
   3   0   7       2088.76       2220.83        96.32 o
   5   0   7          9.90         13.13         4.38 o
   7   0   7       1413.34       1451.37        44.88 o
   9   0   7       2007.40       1998.72        47.34 o
  11   0   7        174.88        176.22        15.32 o
  13   0   7       7122.99       7011.65       186.07 o
  15   0   7       1442.83       1561.92        60.20 o
 -16   1   7         56.21         63.48        15.32 o
 -15   1   7       1087.82       1093.45        54.73 o
 -14   1   7         81.25         84.42        10.26 o
 -13   1   7       3485.36       3277.35        78.39 o
 -12   1   7       2307.54       2255.48        72.51 o
 -11   1   7       6122.07       6230.97        96.67 o
 -10   1   7       1555.11       1586.71        30.34 o
  -9   1   7      12831.40      13051.33       215.72 o
  -8   1   7       1333.52       1457.94        24.17 o
  -7   1   7      10140.88      10431.43       157.16 o
  -6   1   7       2183.17       2351.57        36.29 o
  -5   1   7       3573.07       3535.39        58.95 o
  -4   1   7        130.61         93.30         5.77 o
  -3   1   7        154.19        183.88        10.95 o
  -1   1   7       3139.44       2973.06        83.13 o
   0   1   7        236.49        252.50        25.17 o
   1   1   7       1373.17       1391.99        43.93 o
   2   1   7        117.27        120.70        13.13 o
   3   1   7       6531.04       6706.28       258.31 o
   4   1   7       3762.02       3925.41        84.51 o
   5   1   7      16340.31      16925.21       315.06 o
   6   1   7       2411.95       2364.70       116.50 o
   7   1   7       8388.97       8336.71       126.77 o
   8   1   7       1204.85       1207.12        25.00 o
   9   1   7       6439.24       6372.29       100.59 o
  10   1   7          4.01          4.38         3.79 o
  11   1   7        607.78        623.02        18.35 o
  12   1   7        227.71        217.85        14.72 o
  13   1   7          6.51          5.18         5.77 o
  14   1   7          1.51         -3.28         8.76 o
  15   1   7         15.81         19.70        10.95 o
 -15   2   7        265.31        223.29        25.17 o
 -14   2   7        663.18        605.28        39.40 o
 -13   2   7        409.97        390.61        41.59 o
 -12   2   7         13.13          6.57         4.74 o
 -11   2   7          0.82         -3.23         3.23 o
 -10   2   7        721.92        714.07        22.08 o
  -9   2   7       1372.97       1376.36        29.01 o
  -8   2   7          6.63          9.77         3.66 o
  -7   2   7         56.26         46.32        10.74 o
  -6   2   7       2701.84       2896.46        54.19 o
  -5   2   7       5742.21       5714.36        88.73 o
  -4   2   7       3248.83       3260.76        65.18 o
  -3   2   7      10668.73      11142.61       227.84 o
  -2   2   7      18894.86      18952.09       383.21 o
  -1   2   7       3826.32       3523.44        56.52 o
   0   2   7       9969.86      10001.37       130.56 o
   1   2   7       6328.61       6560.03       117.32 o
   2   2   7       1300.08       1149.02        26.70 o
   3   2   7        306.65        287.42         8.80 o
   4   2   7        568.38        586.39        15.91 o
   5   2   7        403.35        391.59        12.02 o
   6   2   7        115.37        108.18         7.04 o
   7   2   7         34.15         25.27         4.42 o
   8   2   7        244.35        247.18        13.13 o
   9   2   7        777.14        778.93        27.91 o
  10   2   7        608.67        599.66        22.87 o
  11   2   7        904.19        947.29        30.77 o
  12   2   7       1127.46       1091.71        35.24 o
  13   2   7        586.35        546.61        24.72 o
  14   2   7       1373.79       1422.91        56.92 o
  15   2   7        619.33        656.73        38.31 o
 -14   3   7        952.96        953.35        52.54 o
 -13   3   7        162.03        131.37        12.59 o
 -12   3   7       2988.59       3002.93        73.53 o
 -11   3   7        347.44        354.27        15.30 o
 -10   3   7       4984.06       4987.70        85.16 o
  -9   3   7       2215.57       2106.44        41.09 o
  -8   3   7       3919.90       3850.83        66.50 o
  -7   3   7         22.71         24.15         3.55 o
  -6   3   7       4420.66       4458.02        89.19 o
  -5   3   7       1201.53       1139.56        28.76 o
  -4   3   7        155.87        156.55        12.55 o
  -3   3   7        111.69        114.46         6.51 o
  -2   3   7        423.08        452.11        11.38 o
  -1   3   7        217.98        211.17         7.69 o
   0   3   7       1535.19       1500.92        28.82 o
   1   3   7        481.23        445.38        12.64 o
   2   3   7        954.14        950.16        18.15 o
   3   3   7        873.59        796.04        22.85 o
   4   3   7       4073.20       4027.21       118.76 o
   5   3   7       1068.10       1120.22        28.65 o
   6   3   7      13277.48      13678.20       213.71 o
   7   3   7        822.82        832.00        21.72 o
   8   3   7       2210.38       2247.35        44.34 o
   9   3   7        493.78        488.79        20.51 o
  10   3   7       1076.08       1076.55        33.66 o
  11   3   7        151.97        129.72        18.61 o
  12   3   7        248.80        238.06        16.82 o
  13   3   7         55.39         37.21        13.13 o
  14   3   7          0.45          9.85        10.95 o
 -13   4   7          2.41          8.76        10.95 o
 -12   4   7         18.86         10.95        10.95 o
 -11   4   7          0.86         -7.66         8.76 o
 -10   4   7         83.56         63.48        14.23 o
  -9   4   7        172.86        194.83        22.99 o
  -8   4   7        803.87        818.72        45.97 o
  -7   4   7          0.24          1.38         6.62 o
  -6   4   7       1722.39       1779.15       109.45 o
  -5   4   7          0.31          2.12         6.28 o
  -4   4   7       5546.71       5395.57       111.70 o
  -3   4   7         34.87         49.01        10.89 o
  -2   4   7       5865.43       5954.56        85.43 o
  -1   4   7        152.70        146.22         9.44 o
   0   4   7       4292.17       4355.69        72.67 o
   1   4   7        141.08        128.14        11.53 o
   2   4   7       1627.14       1706.41        45.93 o
   3   4   7          1.70          4.85         5.25 o
   4   4   7        210.34        225.90        14.64 o
   5   4   7         28.30         37.21        10.95 o
   6   4   7        467.32        390.75        26.27 o
   7   4   7        152.25        159.80        19.70 o
   8   4   7        219.69        283.49        25.17 o
   9   4   7        353.51        314.13        26.27 o
 -11   5   7        177.49        153.24        20.80 o
 -10   5   7       1210.62       1249.97        56.92 o
  -7   5   7        250.55        199.21        24.08 o
  -6   5   7        991.65        948.97        51.44 o
  -5   5   7          0.40          1.70         6.84 o
  -4   5   7        130.02        149.41        31.19 o
  -3   5   7         61.46         58.97        13.68 o
  -2   5   7         57.93         56.50        10.84 o
  -1   5   7          0.62          2.32         6.48 o
   0   5   7        466.05        456.63        18.06 o
   1   5   7         48.44         44.26         8.02 o
   2   5   7        955.48       1014.98        29.15 o
   3   5   7        297.55        281.33        36.67 o
   4   5   7       1459.29       1536.40        88.66 o
   5   5   7        365.65        350.25        27.36 o
   6   5   7       1215.65       1235.74        55.82 o
   7   5   7        537.21        608.57        38.31 o
   8   5   7       1684.08       1789.58        75.52 o
   9   5   7        134.66        146.67        22.99 o
  -5   6   7        547.95        485.98        39.40 o
  -4   6   7        220.48        177.32        28.46 o
  -3   6   7       1261.46       1303.60        66.77 o
  -2   6   7        599.79        640.31        43.78 o
  -1   6   7        807.39        809.96        50.35 o
   0   6   7        295.83        307.81        20.25 o
   1   6   7        323.61        355.47        42.14 o
   2   6   7        235.71        217.55        17.30 o
   3   6   7        158.35        159.92        17.60 o
   4   6   7         62.82         31.74        10.06 o
 -14   0   8       5276.54       5132.92       115.01 o
 -12   0   8       1842.92       1898.83        77.71 o
 -10   0   8       2658.65       2686.01        83.19 o
  -8   0   8       1977.43       2043.79        47.04 o
  -6   0   8         97.22        164.89        18.61 o
  -4   0   8       7652.29       7648.77       165.82 o
   0   0   8      11856.62      11653.62       426.87 o
   2   0   8      28637.66      29669.82      1066.09 o
   4   0   8      18622.67      19086.00       375.83 o
   6   0   8        943.81        881.11        30.65 o
   8   0   8       2533.38       2663.03        75.52 o
  10   0   8        484.34        447.67        24.08 o
  12   0   8       1018.40       1025.59        42.69 o
  14   0   8        743.62        773.84        38.31 o
 -16   1   8        288.91        286.77        28.46 o
 -15   1   8         48.67         41.59        13.13 o
 -14   1   8          5.68          4.88         4.99 o
 -13   1   8         20.12         16.54         4.45 o
 -12   1   8        518.45        533.10        15.84 o
 -11   1   8        532.22        530.95        15.07 o
 -10   1   8       2298.11       2362.13        47.24 o
  -9   1   8       1721.29       1755.68        31.65 o
  -8   1   8      10792.44      11155.84       146.27 o
  -7   1   8       2803.13       2858.46        55.56 o
  -6   1   8      17240.78      17280.54       261.72 o
  -5   1   8        817.30        788.79        18.06 o
  -4   1   8       3440.54       3300.52        68.00 o
  -3   1   8       3677.39       4018.19        84.72 o
  -2   1   8      13993.91      12728.46       466.28 o
  -1   1   8       2990.03       2610.49       108.36 o
   0   1   8       4834.55       4636.59       126.87 o
   1   1   8         18.42         22.76         3.45 o
   2   1   8        386.96        429.93        21.34 o
   3   1   8        441.53        477.02        22.29 o
   4   1   8       2748.25       2851.92        65.45 o
   5   1   8       1083.81       1115.02        23.00 o
   6   1   8       2617.70       2700.09        52.24 o
   7   1   8        620.21        614.37        17.80 o
   8   1   8       4967.47       5123.01        81.99 o
   9   1   8        550.42        541.02        18.65 o
  10   1   8       3715.78       3742.64        64.54 o
  11   1   8        918.50        863.03        25.92 o
  12   1   8       1703.22       1669.18        59.11 o
  13   1   8        221.77        218.91        20.80 o
  14   1   8        613.59        588.87        33.93 o
  15   1   8          1.37         10.95        10.95 o
 -15   2   8       1419.55       1395.54        66.77 o
 -14   2   8       2650.08       2569.54        66.86 o
 -13   2   8        538.75        499.95        21.80 o
 -12   2   8        379.25        371.05        18.61 o
 -11   2   8       1650.93       1747.52        42.11 o
 -10   2   8       2868.35       2725.49        50.14 o
  -9   2   8        411.20        365.32        12.36 o
  -8   2   8        532.88        575.29        23.07 o
  -7   2   8        644.61        702.66        16.84 o
  -6   2   8        159.07        139.71         6.51 o
  -5   2   8       1313.96       1343.73        25.73 o
  -4   2   8       1184.00       1244.94        35.57 o
  -3   2   8       3527.43       3402.75        59.57 o
  -2   2   8       7668.97       7641.17       326.57 o
  -1   2   8       6852.69       6763.11       142.66 o
   0   2   8       9660.18       9751.43       170.03 o
   1   2   8       4265.66       4128.52        63.62 o
   2   2   8       6720.84       6591.09       118.08 o
   3   2   8       6327.48       6379.42        93.60 o
   4   2   8       4579.54       4788.96        83.36 o
   5   2   8       3694.11       3745.30        74.18 o
   6   2   8       1304.54       1346.27        33.04 o
   7   2   8       1228.99       1294.63        28.23 o
   8   2   8        277.91        265.74        13.93 o
   9   2   8        331.84        320.31        16.03 o
  10   2   8          0.91          1.64         6.02 o
  11   2   8        237.58        237.90        15.52 o
  12   2   8        371.50        366.67        25.17 o
  13   2   8        134.71        159.80        19.70 o
  14   2   8        178.65        160.90        20.80 o
 -14   3   8        143.37         72.24        16.42 o
 -13   3   8        253.31        254.80        16.03 o
 -12   3   8         76.27         49.24         8.68 o
 -11   3   8       1252.24       1300.63        32.84 o
 -10   3   8        415.38        370.91        15.12 o
  -9   3   8       3866.16       3794.90        58.82 o
  -8   3   8        205.63        222.97        12.23 o
  -7   3   8       4263.18       4451.03        85.98 o
  -6   3   8         44.22         28.67        10.88 o
  -5   3   8       7038.22       6928.75       132.55 o
  -4   3   8       2440.46       2355.02        41.22 o
  -3   3   8       3833.50       3852.53        58.17 o
  -2   3   8         78.52         82.49         7.94 o
  -1   3   8       2151.63       2151.78        47.24 o
   0   3   8        295.95        346.34        15.08 o
   1   3   8       1657.68       1729.65        39.09 o
   2   3   8        759.18        801.77        18.37 o
   3   3   8        767.27        844.35        27.06 o
   4   3   8         95.64        105.38        10.26 o
   5   3   8        991.64       1050.49        42.14 o
   6   3   8         56.81         53.08         7.08 o
   7   3   8       2206.64       2246.63        95.77 o
   8   3   8        365.11        373.62        16.97 o
   9   3   8       2362.86       2371.88        73.33 o
  10   3   8        158.81        151.05        16.42 o
  11   3   8       2037.03       2013.96        68.96 o
  12   3   8        275.77        294.43        24.08 o
  13   3   8        716.71        723.49        38.31 o
  14   3   8         43.11         33.93        14.23 o
 -13   4   8       2027.30       2119.04        90.85 o
 -12   4   8         30.29         21.89        12.04 o
 -11   4   8       1041.53       1083.60        54.73 o
 -10   4   8          8.10          1.09         8.76 o
  -9   4   8        763.99        705.98        42.69 o
  -8   4   8          3.01         15.32         9.85 o
  -7   4   8        177.88        156.49        15.57 o
  -6   4   8          0.52          0.45         7.66 o
  -5   4   8        420.17        407.99        23.07 o
  -4   4   8         66.03         68.25         9.38 o
  -3   4   8       2190.13       2153.01        51.85 o
  -2   4   8          3.93          8.69         4.36 o
  -1   4   8       3747.72       3789.32        72.49 o
   0   4   8        293.45        313.97        13.59 o
   1   4   8      10974.41      11200.81       227.76 o
   2   4   8        249.76        280.34        20.25 o
   3   4   8       1969.00       2080.67        54.46 o
   4   4   8          0.73          4.01         5.77 o
   5   4   8       1957.55       2087.30        76.62 o
   6   4   8          5.04          9.85         8.76 o
   7   4   8       1269.92       1322.21        56.92 o
   8   4   8         16.13          9.85         9.85 o
   9   4   8          1.45          6.57         9.85 o
 -11   5   8        443.72        415.93        31.74 o
  -7   5   8       1895.35       1958.14        84.28 o
  -6   5   8        191.91        143.39        25.17 o
  -5   5   8       1840.87       1867.96        56.88 o
  -4   5   8        387.31        388.08        29.01 o
  -3   5   8        687.22        695.51        29.79 o
  -2   5   8         24.79         20.90         8.10 o
  -1   5   8        739.59        794.04        27.46 o
   0   5   8        193.70        211.57        12.72 o
   1   5   8        147.49        125.41        11.11 o
   2   5   8          5.76          9.57         5.95 o
   3   5   8         39.33         51.44        16.42 o
   4   5   8        156.65        173.19        16.03 o
   5   5   8        314.64        274.73        25.17 o
   6   5   8        177.40        227.67        24.08 o
   7   5   8        924.78       1064.99        53.63 o
   8   5   8          8.60          5.47        12.04 o
  -5   6   8          4.61         21.89        15.32 o
  -4   6   8        247.07        217.81        27.36 o
  -3   6   8        349.19        328.36        32.84 o
  -2   6   8        311.13        268.16        29.55 o
  -1   6   8        324.77        310.85        31.74 o
   0   6   8        645.85        731.92        30.84 o
   1   6   8        645.81        694.50        30.39 o
   2   6   8        688.99        806.82        38.86 o
   3   6   8        515.47        563.13        27.83 o
 -15   0   9        803.54        825.33        29.92 o
 -13   0   9       5602.18       5830.31       357.92 o
 -11   0   9       6773.58       7001.80       194.83 o
  -9   0   9      11224.08      11203.59       220.56 o
  -7   0   9      12798.48      13440.56       228.55 o
  -5   0   9       7500.10       7993.92       169.31 o
  -3   0   9        204.81        147.66        10.95 o
  -1   0   9        972.45       1047.48        52.54 o
   1   0   9       9156.97       8992.35       265.97 o
   3   0   9       9570.72       9710.80       364.48 o
   5   0   9       2416.27       2272.56        73.88 o
   7   0   9      14790.39      15595.07       374.33 o
   9   0   9       4701.40       4724.06       125.87 o
  11   0   9       2316.75       2283.22        72.24 o
  13   0   9         62.59         42.69        12.04 o
  15   0   9          0.54         -1.09        12.04 o
 -16   1   9        167.18        156.52        21.89 o
 -15   1   9        993.14        989.90        78.26 o
 -14   1   9        182.82        207.99        11.42 o
 -13   1   9        765.79        781.66        22.04 o
 -12   1   9         21.78         22.24         4.61 o
 -11   1   9        291.01        273.59        14.97 o
 -10   1   9        213.57        204.00        13.32 o
  -9   1   9        658.97        668.71        16.03 o
  -8   1   9       1603.02       1728.43        28.04 o
  -7   1   9       3245.87       3338.57        43.28 o
  -6   1   9        128.21        154.38         4.98 o
  -5   1   9       4823.95       4851.97        85.82 o
  -4   1   9       5095.26       5262.26        92.33 o
  -3   1   9      10777.37      11010.20       231.29 o
  -2   1   9       4156.96       4145.43        92.51 o
  -1   1   9      17102.06      15964.06       332.68 o
   0   1   9       2331.67       2426.07        57.65 o
   1   1   9       8490.21       8312.11       154.03 o
   2   1   9       3042.45       3216.40        73.67 o
   3   1   9       7371.44       7616.98       151.43 o
   4   1   9         21.91         10.30         2.87 o
   5   1   9        324.99        338.68        11.16 o
   6   1   9        146.83        154.34         8.51 o
   7   1   9       1561.30       1552.98        34.43 o
   8   1   9        480.16        501.45        17.03 o
   9   1   9        797.95        821.71        23.60 o
  10   1   9        177.05        209.26        12.38 o
  11   1   9       1713.03       1716.25        60.20 o
  12   1   9        734.96        678.62        35.03 o
  13   1   9        532.78        572.45        32.84 o
  14   1   9         30.71         12.04        10.95 o
  15   1   9       1683.44       1722.81        66.77 o
 -15   2   9        393.67        350.56        19.94 o
 -14   2   9        437.27        411.04        21.02 o
 -13   2   9        523.27        574.82        26.27 o
 -12   2   9       1807.43       1797.59        55.27 o
 -11   2   9       3699.88       3554.51        72.94 o
 -10   2   9       6813.62       6704.48       107.98 o
  -9   2   9       2886.07       2931.82        51.72 o
  -8   2   9       3928.46       4014.55        66.76 o
  -7   2   9       9223.96       9089.42       138.95 o
  -6   2   9        704.59        702.77        16.57 o
  -5   2   9        987.03        992.56        20.56 o
  -4   2   9       1094.91       1127.76        38.86 o
  -3   2   9       1805.44       1949.78        36.96 o
  -2   2   9        457.01        440.82        18.38 o
  -1   2   9        958.78        926.80        22.38 o
   0   2   9       3660.21       3600.74        56.58 o
   1   2   9       1834.51       1939.75        33.46 o
   2   2   9       3639.24       3687.68        49.33 o
   3   2   9       2042.93       2075.44        34.90 o
   4   2   9        955.93        926.36        22.36 o
   5   2   9       6198.29       6247.03       118.44 o
   6   2   9       3434.92       3559.86        72.31 o
   7   2   9       2459.59       2549.19        74.43 o
   8   2   9       3840.15       3826.53       106.17 o
   9   2   9       2204.68       2329.19        72.24 o
  10   2   9        832.47        817.62        36.12 o
  11   2   9        703.12        695.04        33.93 o
  12   2   9        204.40        172.94        18.61 o
  13   2   9        133.84        122.59        18.61 o
  14   2   9        115.51         87.56        17.51 o
 -14   3   9        307.78        317.60        19.16 o
 -13   3   9          4.80         11.36         9.30 o
 -12   3   9        422.22        391.04        19.45 o
 -11   3   9         39.13         41.40         6.80 o
 -10   3   9        106.35         74.59         7.81 o
  -9   3   9         50.18         31.56         4.45 o
  -8   3   9        943.26        949.76        22.36 o
  -7   3   9        730.97        713.75        21.30 o
  -6   3   9       2735.49       2749.44        53.10 o
  -5   3   9        149.20        133.03        10.44 o
  -4   3   9       3744.32       3762.38        61.79 o
  -3   3   9        126.63        124.86         8.11 o
  -2   3   9       7039.88       6882.97        85.42 o
  -1   3   9       1657.35       1806.36        35.46 o
   0   3   9       8489.40       8770.04       113.12 o
   1   3   9        257.43        237.21         8.93 o
   2   3   9       3489.14       3457.26        57.11 o
   3   3   9          1.55          3.22         3.33 o
   4   3   9        389.95        361.20        22.99 o
   5   3   9        115.08        108.44         9.19 o
   6   3   9         22.44         17.85         4.99 o
   7   3   9         21.00         25.17         6.54 o
   8   3   9        362.03        413.96        18.08 o
   9   3   9         11.96         20.80         9.85 o
  10   3   9       1180.33       1300.32        50.35 o
  11   3   9        278.97        275.83        22.99 o
  12   3   9        398.39        363.39        26.27 o
  13   3   9         94.48         72.24        16.42 o
 -13   4   9         36.72         50.35        15.32 o
 -12   4   9       1256.63       1459.03        68.96 o
 -11   4   9          0.47         -4.38         8.76 o
  -9   4   9          0.28          8.76         9.85 o
  -8   4   9       2891.42       2761.54       108.36 o
  -7   4   9         93.98         87.11        18.06 o
  -6   4   9       2754.39       2703.74       126.42 o
  -5   4   9          0.72          4.51         5.28 o
  -4   4   9       1898.77       1956.43        47.95 o
  -3   4   9         51.99         50.51         8.01 o
  -2   4   9        126.58        137.07         9.20 o
  -1   4   9         60.61         56.50         7.43 o
   0   4   9        809.95        823.15        19.99 o
   1   4   9          0.27         -4.38         7.66 o
   2   4   9       1490.50       1615.71        45.23 o
   3   4   9          7.39          1.53         5.77 o
   4   4   9       3185.86       3290.88        79.26 o
   5   4   9         22.18         25.17         9.85 o
   6   4   9       2319.93       2398.15        86.47 o
   7   4   9          8.87          9.85         9.85 o
   8   4   9       3143.86       3185.13       110.55 o
   9   4   9        108.61        108.36        18.61 o
  -7   5   9        260.90        275.83        28.46 o
  -6   5   9        614.68        622.80        40.50 o
  -5   5   9        400.86        459.71        35.03 o
  -4   5   9       1244.35       1309.56        49.80 o
  -3   5   9        211.73        202.41        19.70 o
  -2   5   9       1035.90       1047.86        37.92 o
  -1   5   9       1244.96       1221.30        32.96 o
   0   5   9       2303.84       2408.05        53.65 o
   1   5   9         78.56         89.56        10.14 o
   2   5   9        823.75        843.71        26.49 o
   3   5   9        107.02        106.06        29.01 o
   4   5   9        156.48        160.51        16.20 o
   5   5   9        105.06         75.52        15.32 o
   6   5   9          0.98         -6.57         9.85 o
   7   5   9         20.14         19.70        13.13 o
   8   5   9        257.83        294.43        28.46 o
  -5   6   9        125.47        119.31        25.17 o
  -4   6   9        154.10        141.20        26.27 o
  -3   6   9          0.72         -4.38        12.04 o
  -2   6   9         36.13         38.31        17.51 o
  -1   6   9         13.20         19.70        14.23 o
   0   6   9          1.46         12.37         8.88 o
   1   6   9        196.54        184.76        29.01 o
   2   6   9        242.21        237.87        18.86 o
   3   6   9        164.38        212.91        33.93 o
 -16   0  10        136.90        155.43        21.89 o
 -14   0  10        118.81        101.82        11.04 o
 -12   0  10        472.21        462.99        25.17 o
 -10   0  10       1581.32       1763.31        59.11 o
  -8   0  10      14345.18      14247.92       241.57 o
  -6   0  10      18389.78      18749.25       523.19 o
  -4   0  10      33047.89      35603.35      1005.89 o
  -2   0  10        970.53        784.79        27.36 o
   0   0  10        101.42         69.97        13.13 o
   2   0  10       4886.52       4925.27       109.53 o
   4   0  10         23.41          7.30         3.92 o
   6   0  10       4408.30       4415.31        97.46 o
   8   0  10       4655.41       4854.31       128.06 o
  10   0  10       3174.80       3348.21        97.41 o
  12   0  10       1958.77       1980.03        67.86 o
  14   0  10        596.66        645.78        36.12 o
 -16   1  10       1509.41       1451.37        68.96 o
 -15   1  10        199.84        175.18        14.46 o
 -14   1  10       3005.14       3062.07        59.96 o
 -13   1  10       1687.74       1675.95        55.77 o
 -12   1  10       7117.90       7311.48       179.06 o
 -11   1  10         83.75         97.52         7.82 o
 -10   1  10        106.26        102.83         7.43 o
  -9   1  10        842.03        802.80        18.20 o
  -8   1  10        602.41        610.34        11.76 o
  -7   1  10         82.70         82.33         4.11 o
  -6   1  10        863.39        931.23        19.75 o
  -5   1  10         73.59         87.16         3.96 o
  -4   1  10       1655.26       1810.42        58.55 o
  -3   1  10         41.89         42.18         3.99 o
  -2   1  10       4761.18       4349.78        96.97 o
  -1   1  10        675.33        514.49        17.88 o
   0   1  10      22069.79      21454.52       386.06 o
   1   1  10       5947.50       6251.48       119.36 o
   2   1  10      14566.15      15031.60       188.28 o
   3   1  10       3049.41       3026.73        60.80 o
   4   1  10      10122.95      10321.41       162.16 o
   5   1  10        234.53        230.67        10.43 o
   6   1  10       3864.13       4044.66        75.46 o
   7   1  10       1886.64       1975.10        42.55 o
   8   1  10        214.96        215.63        11.61 o
   9   1  10          5.77         -0.80         4.20 o
  10   1  10        108.82        146.67        15.32 o
  11   1  10          0.07          2.19         7.66 o
  12   1  10          7.26          0.00         7.66 o
  13   1  10          8.41         16.42        10.95 o
  14   1  10        947.54       1001.51        47.07 o
  15   1  10        177.64        191.55        24.08 o
 -15   2  10         73.30         65.38        19.70 o
 -14   2  10          7.11          0.67         4.99 o
 -13   2  10         32.35         15.32         5.46 o
 -12   2  10         10.22          5.29         4.45 o
 -11   2  10       1152.36       1148.27        31.34 o
 -10   2  10       1062.29       1104.62        44.24 o
  -9   2  10       2742.18       2805.02        50.19 o
  -8   2  10       1825.98       1845.88        37.76 o
  -7   2  10       5672.01       5664.47        89.90 o
  -6   2  10       6903.45       6768.45        91.02 o
  -5   2  10       9820.97      10341.45       170.40 o
  -4   2  10       4341.46       4270.24        96.17 o
  -3   2  10       2982.14       2799.15        50.80 o
  -2   2  10       2453.79       2590.64        66.80 o
  -1   2  10        520.64        515.40        14.78 o
   0   2  10       3797.54       3902.86        72.07 o
   1   2  10        272.34        287.99         8.92 o
   2   2  10         17.82         13.44         2.54 o
   3   2  10        280.03        306.97        10.07 o
   4   2  10        197.97        206.87        14.23 o
   5   2  10       1373.74       1501.72        47.07 o
   6   2  10        917.31        939.12        35.03 o
   7   2  10       1570.34       1579.43        52.54 o
   8   2  10       1424.19       1505.00        51.44 o
   9   2  10       1024.18       1027.78        40.50 o
  10   2  10       1743.62       1733.76        60.20 o
  11   2  10       1359.64       1329.87        51.44 o
  12   2  10        775.65        759.61        38.31 o
  13   2  10        860.68        958.82        45.97 o
  14   2  10        413.33        471.75        32.84 o
 -15   3  10       2332.20       2327.00        84.28 o
 -14   3  10         35.84         10.04         6.28 o
 -13   3  10       1680.69       1673.84        48.60 o
 -12   3  10        387.75        409.44        17.23 o
 -11   3  10       2081.89       2005.14        45.20 o
 -10   3  10        437.74        438.00        14.07 o
  -9   3  10        586.64        589.94        17.22 o
  -8   3  10        462.70        435.83        22.75 o
  -7   3  10          2.74          4.10         3.02 o
  -6   3  10        119.39         90.86         7.70 o
  -5   3  10         16.27          8.58         3.49 o
  -4   3  10        426.82        440.64        13.13 o
  -3   3  10       1700.27       1789.24        28.28 o
  -2   3  10        768.35        785.04        17.52 o
  -1   3  10       5720.17       5753.05        76.67 o
   0   3  10        668.60        705.80        15.85 o
   1   3  10       7306.37       7577.96       113.99 o
   2   3  10       1243.63       1317.67        36.71 o
   3   3  10       8637.65       8494.07       138.66 o
   4   3  10        529.44        521.00        28.46 o
   5   3  10       2052.72       2166.39        49.38 o
   6   3  10        325.27        348.95        15.74 o
   7   3  10        567.07        575.63        21.02 o
   8   3  10          0.50          0.55         5.42 o
   9   3  10        417.86        448.76        27.36 o
  10   3  10         18.17         16.42         9.85 o
  11   3  10         17.85         20.80        10.95 o
  12   3  10         18.15         12.04        12.04 o
  13   3  10        164.15        182.79        22.99 o
 -13   4  10         12.72         -3.28         9.85 o
 -12   4  10         25.08          8.76        10.95 o
 -11   4  10        138.17        151.05        20.80 o
  -9   4  10       1662.06       1768.78        79.90 o
  -8   4  10          0.20          4.38         9.85 o
  -7   4  10       3720.50       3454.38       129.16 o
  -6   4  10        499.70        495.25        43.78 o
  -5   4  10       4255.69       4318.05       180.09 o
  -4   4  10          6.43          2.89         5.20 o
  -3   4  10       3375.60       3423.49       119.76 o
  -2   4  10        175.57        174.00         8.45 o
  -1   4  10        934.21       1000.80        22.41 o
   0   4  10         90.78         99.39         9.85 o
   1   4  10        601.67        644.16        24.37 o
   2   4  10          8.55          0.31         5.47 o
   3   4  10         57.82         37.25         8.10 o
   4   4  10          0.15         -1.68         8.76 o
   5   4  10        266.14        290.05        24.08 o
   6   4  10         13.70          9.85         9.85 o
   7   4  10       1131.98       1131.76        52.54 o
   8   4  10        236.15        251.75        24.08 o
   9   4  10       1741.85       1872.77        75.52 o
  -7   5  10          5.42          1.09        10.95 o
  -6   5  10        127.29        133.53        24.08 o
  -5   5  10         14.29          3.28        10.95 o
  -4   5  10         45.63         44.88        16.42 o
  -3   5  10        476.38        448.75        23.60 o
  -2   5  10        551.95        539.99        37.21 o
  -1   5  10       2054.17       2155.75        49.23 o
   0   5  10        227.01        236.86        13.81 o
   1   5  10       1231.51       1296.06        35.04 o
   2   5  10        296.15        337.34        15.95 o
   3   5  10       2442.74       2508.56        69.50 o
   4   5  10        512.34        531.33        25.51 o
   5   5  10        777.86        922.70        48.16 o
   6   5  10         67.59         43.78        14.23 o
   7   5  10         78.26         60.20        16.42 o
  -4   6  10        428.90        460.80        38.31 o
  -3   6  10        457.02        507.87        40.50 o
  -2   6  10        324.08        309.76        31.74 o
  -1   6  10        194.27        210.15        27.36 o
   0   6  10         51.51         45.91        14.23 o
   1   6  10         70.54         49.07        14.23 o
   2   6  10          4.77          5.47         8.51 o
 -15   0  11       2764.14       2728.74       147.22 o
 -13   0  11       1362.03       1375.56        90.30 o
 -11   0  11        452.14        466.28        25.17 o
  -9   0  11         55.81         64.60         6.97 o
  -7   0  11       2871.23       2847.16        55.11 o
  -5   0  11      12254.58      11985.75       230.16 o
  -1   0  11      25908.00      25097.89       693.39 o
   1   0  11      16548.81      16631.58       362.29 o
   3   0  11       1388.60       1321.28        27.70 o
   5   0  11       1267.89       1311.41        36.75 o
   7   0  11          0.07         -4.38         4.38 o
   9   0  11       2134.07       2177.05        67.86 o
  11   0  11        864.95        929.27        39.40 o
  13   0  11       1379.99       1444.80        56.92 o
  15   0  11        714.10        701.60        40.50 o
 -16   1  11        202.96        183.93        15.25 o
 -15   1  11       1075.52       1097.07        37.24 o
 -14   1  11        341.54        329.78        13.97 o
 -13   1  11       2474.11       2451.68        49.47 o
 -12   1  11         34.23         34.07         6.19 o
 -11   1  11       3636.18       3688.90        64.62 o
 -10   1  11       2197.75       2202.21        39.26 o
  -9   1  11       9573.67       9654.62       126.76 o
  -8   1  11       1977.12       2003.43        31.31 o
  -7   1  11       7259.79       7342.41        81.57 o
  -6   1  11        614.91        685.32        14.30 o
  -5   1  11       9384.32       9545.99       120.11 o
  -4   1  11         19.30         62.42         3.95 o
  -3   1  11        315.93        288.93        10.43 o
  -2   1  11        191.59        218.38        10.55 o
  -1   1  11          4.22         12.08         2.48 o
   0   1  11         53.46         51.96         4.38 o
   1   1  11       3599.88       3796.88        52.48 o
   2   1  11         38.24         29.26         3.58 o
   3   1  11       5086.06       5098.99        60.92 o
   4   1  11       2263.10       2328.13        36.63 o
   5   1  11       7044.91       7023.72       103.31 o
   6   1  11       1044.40       1050.68        26.28 o
   7   1  11       4785.56       4815.14        89.77 o
   8   1  11        253.86        267.16        17.51 o
   9   1  11       3669.53       3723.32        74.29 o
  10   1  11        744.14        771.82        24.37 o
  11   1  11       1525.65       1605.70        59.11 o
  12   1  11        127.61        107.27        16.42 o
  13   1  11        173.03        123.68        17.51 o
  14   1  11         41.29         38.31        14.23 o
 -16   2  11       1645.41       1686.69        68.96 o
 -15   2  11        184.20        202.05        15.25 o
 -14   2  11       1035.36        942.86        33.34 o
 -13   2  11       1121.96       1145.53        37.24 o
 -12   2  11          6.49         14.23         5.77 o
 -11   2  11         23.82         23.16         4.97 o
 -10   2  11          0.36          0.07         2.80 o
  -9   2  11        104.21        105.13         8.36 o
  -8   2  11          1.96          1.39         2.30 o
  -7   2  11        638.99        622.37        16.00 o
  -6   2  11       3125.88       3210.79        46.68 o
  -5   2  11       1507.29       1525.80        31.19 o
  -4   2  11       5308.37       5376.18        77.82 o
  -3   2  11       5114.90       5274.09       118.28 o
  -2   2  11       3217.92       3049.17        55.14 o
  -1   2  11       1623.66       1423.04        46.73 o
   0   2  11       9753.63       9747.88       139.98 o
   1   2  11       3519.13       3582.38        54.83 o
   2   2  11       2765.42       2823.55        44.90 o
   3   2  11       1997.58       2110.25        44.38 o
   4   2  11        526.80        476.13        21.89 o
   5   2  11        240.90        252.84        16.42 o
   6   2  11         39.89         51.44         9.85 o
   7   2  11         59.85         54.73         9.85 o
   8   2  11         25.06         27.36         8.76 o
   9   2  11        524.65        508.96        27.36 o
  10   2  11        779.30        847.18        38.31 o
  11   2  11        279.19        276.92        22.99 o
  12   2  11        983.99       1039.82        45.97 o
  13   2  11        742.05        803.40        41.59 o
  14   2  11        287.11        253.93        25.17 o
 -15   3  11          0.76         -2.19         7.66 o
 -14   3  11        707.22        683.83        28.36 o
 -13   3  11        148.34        127.78        14.78 o
 -12   3  11       2060.77       2040.56        46.83 o
 -11   3  11        546.51        582.68        20.13 o
 -10   3  11       2071.15       2139.10        45.86 o
  -9   3  11        930.36        913.18        22.71 o
  -8   3  11       9393.59       8988.69       140.57 o
  -7   3  11        680.62        709.36        18.40 o
  -6   3  11       2336.60       2331.36        42.42 o
  -5   3  11       1712.06       1727.06        39.54 o
  -4   3  11        784.46        763.45        53.63 o
  -3   3  11        140.38        147.11         7.45 o
  -2   3  11        181.48        167.34         8.84 o
  -1   3  11          2.62          6.64         4.60 o
   0   3  11        259.37        292.16         9.78 o
   1   3  11         62.15         85.85         9.30 o
   2   3  11       3321.13       3276.08        59.19 o
   3   3  11       2889.28       2768.96        52.10 o
   4   3  11       3242.85       3486.14       169.65 o
   5   3  11         73.50         88.78        10.95 o
   6   3  11       3190.49       3112.71        67.16 o
   7   3  11        754.63        759.74        35.57 o
   8   3  11       2527.72       2716.66        82.09 o
   9   3  11        279.26        285.68        21.89 o
  10   3  11       1003.08       1080.32        44.88 o
  11   3  11         14.94          6.57        10.95 o
  12   3  11        478.02        485.98        31.74 o
  13   3  11         81.54         47.07        15.32 o
 -13   4  11         22.60         28.46        14.23 o
 -12   4  11        147.21        122.59        20.80 o
 -11   4  11         19.61          6.57         9.85 o
  -9   4  11          8.98         15.32        10.95 o
  -8   4  11        406.86        410.45        31.74 o
  -7   4  11        426.18        371.05        29.55 o
  -6   4  11       2088.83       2094.96        86.47 o
  -5   4  11        287.70        293.50        24.73 o
  -4   4  11       1227.75       1238.76        35.22 o
  -3   4  11        337.68        328.40        13.26 o
  -2   4  11       4096.91       4177.57        66.76 o
  -1   4  11         99.30         99.85         7.86 o
   0   4  11       1739.35       1832.68        38.63 o
   1   4  11        150.63        118.12        12.15 o
   2   4  11       3560.35       3722.25        96.87 o
   3   4  11         21.64         13.88         7.32 o
   4   4  11        804.32        826.05        30.15 o
   5   4  11          9.14          3.28         5.25 o
   6   4  11          6.30          5.03         5.46 o
   7   4  11         11.30         -2.19         9.85 o
   8   4  11         78.14         59.11        15.32 o
  -8   5  11        646.03        719.12        47.07 o
  -7   5  11        778.86        703.79        44.88 o
  -6   5  11       2473.04       2406.90        96.32 o
  -5   5  11          3.96         12.04        12.04 o
  -4   5  11        485.89        576.83        39.40 o
  -3   5  11          3.20         -8.76         9.85 o
  -2   5  11        145.45        167.47        24.08 o
  -1   5  11         33.76         44.23         8.36 o
   0   5  11        498.13        495.75        23.84 o
   1   5  11          7.95         18.74         6.67 o
   2   5  11        690.63        731.52        23.90 o
   3   5  11        508.74        549.04        25.51 o
   4   5  11        891.99        895.52        34.43 o
   5   5  11         54.71         51.44        15.32 o
   6   5  11        960.95       1009.17        52.54 o
   7   5  11        299.01        314.13        29.55 o
  -4   6  11        250.55        230.95        28.46 o
  -3   6  11        599.79        595.43        43.78 o
  -2   6  11        293.71        260.50        29.55 o
  -1   6  11        538.31        531.95        40.50 o
   0   6  11        247.19        263.69        19.63 o
   1   6  11        452.54        558.39        37.21 o
 -16   0  12        722.50        775.89        49.25 o
 -14   0  12       3012.11       3024.81       153.24 o
 -12   0  12       4743.56       4650.72       136.82 o
 -10   0  12      11895.24      12184.54       241.75 o
  -8   0  12        252.96        267.27        17.33 o
  -6   0  12        505.29        596.93        18.08 o
  -4   0  12       1524.26       1671.43        47.07 o
  -2   0  12       9446.84       9105.52       236.42 o
   0   0  12       7001.24       7069.83       198.11 o
   2   0  12      19837.04      21029.00       329.57 o
   4   0  12      13288.32      13369.84       277.07 o
   6   0  12       6171.07       6464.38       165.28 o
   8   0  12        770.79        790.26        33.93 o
  10   0  12         27.09         14.23         9.85 o
  12   0  12         15.53         14.23        10.95 o
  14   0  12        293.46        245.18        25.17 o
 -17   1  12         63.38         74.43        14.23 o
 -16   1  12        272.88        284.86        18.38 o
 -15   1  12         16.82         14.43         6.05 o
 -14   1  12          0.27         -2.80         3.50 o
 -13   1  12         76.70         82.37         7.94 o
 -12   1  12         38.04         32.60         7.66 o
 -11   1  12        235.87        241.90        10.02 o
 -10   1  12       1529.32       1531.90        31.41 o
  -9   1  12       1180.39       1224.15        22.02 o
  -8   1  12       3650.03       3737.00        58.58 o
  -7   1  12        584.46        612.18        15.75 o
  -6   1  12      11993.27      11744.38       215.96 o
  -5   1  12       2048.29       2018.76        31.26 o
  -4   1  12      14976.53      15164.83       188.10 o
  -3   1  12       5441.26       5560.56       140.92 o
  -2   1  12      11900.33      10887.29       218.48 o
  -1   1  12         54.05         31.24         5.28 o
   0   1  12       1412.84       1310.96        25.40 o
   1   1  12          6.73          4.98         2.13 o
   2   1  12          3.73         35.03        12.04 o
   3   1  12        216.13        210.52         7.33 o
   4   1  12         43.27         49.84         4.22 o
   5   1  12          6.44          6.02         3.87 o
   6   1  12         45.36         47.85         7.11 o
   7   1  12         58.68         52.06         8.76 o
   8   1  12       2101.84       2258.46        49.14 o
   9   1  12        436.32        450.80        18.18 o
  10   1  12       2992.01       2926.59        69.50 o
  11   1  12        323.61        270.35        21.89 o
  12   1  12       1345.21       1270.77        52.54 o
  13   1  12        307.12        280.20        25.17 o
  14   1  12        641.05        641.40        38.31 o
 -16   2  12        723.32        685.18        39.40 o
 -15   2  12       1181.44       1187.66        39.58 o
 -14   2  12       1645.38       1634.37        48.47 o
 -13   2  12        638.93        624.95        38.86 o
 -12   2  12       1314.15       1293.75        51.44 o
 -11   2  12       3239.27       3296.73        80.24 o
 -10   2  12       1991.53       1943.91        44.33 o
  -9   2  12       1253.92       1286.52        32.21 o
  -8   2  12        129.82        120.45         8.37 o
  -7   2  12          6.97          6.57         2.36 o
  -6   2  12          3.87          6.40         2.90 o
  -5   2  12        193.76        213.84         7.79 o
  -4   2  12        517.87        528.34        12.60 o
  -3   2  12        423.24        397.61        12.24 o
  -2   2  12       1596.20       1664.84        25.73 o
  -1   2  12       1722.13       1828.53        31.83 o
   0   2  12       2455.49       2407.27        40.30 o
   1   2  12       3666.20       3608.54        55.57 o
   2   2  12       4955.40       4963.86        94.96 o
   3   2  12       5916.09       6248.01       116.16 o
   4   2  12       3538.17       3565.42        71.00 o
   5   2  12       7338.46       7315.94       184.98 o
   6   2  12       1515.60       1509.38        50.35 o
   7   2  12        263.49        275.83        19.70 o
   8   2  12        464.26        494.73        27.36 o
   9   2  12         42.74         35.03        10.95 o
  10   2  12          9.89          6.57         8.76 o
  11   2  12          3.22         15.32         9.85 o
  12   2  12         66.17         93.04        17.51 o
  13   2  12         58.01         48.16        14.23 o
 -15   3  12          8.66          4.38         8.76 o
 -14   3  12        227.70        233.26        16.82 o
 -13   3  12          1.11          0.31         5.25 o
 -12   3  12         12.03          7.98         5.20 o
 -11   3  12        495.01        539.76        16.54 o
 -10   3  12         13.94         12.84         4.54 o
  -9   3  12       1251.37       1279.12        28.67 o
  -8   3  12        413.77        443.67        27.49 o
  -7   3  12       3879.06       3815.82        65.15 o
  -6   3  12        474.80        458.88        21.64 o
  -5   3  12       6670.08       6483.62       102.43 o
  -4   3  12        568.11        585.62        17.22 o
  -3   3  12       9228.72       9253.15       155.28 o
  -2   3  12       2142.16       2207.87        49.97 o
  -1   3  12       2158.16       2149.56        40.49 o
   0   3  12        186.12        194.54         9.31 o
   1   3  12          2.93          5.80         3.29 o
   2   3  12        593.53        664.26        23.60 o
   3   3  12         41.67         33.70         5.62 o
   4   3  12         39.90         40.22        12.04 o
   5   3  12        130.21        161.26        11.20 o
   6   3  12        202.25        206.87        17.51 o
   7   3  12        869.25        911.76        37.21 o
   8   3  12        157.39        152.14        17.51 o
   9   3  12       1273.55       1351.76        51.44 o
  10   3  12         19.83         33.93        12.04 o
  11   3  12       1345.71       1509.38        59.11 o
  12   3  12        414.57        442.20        30.65 o
 -13   4  12       2816.44       2973.88       117.12 o
 -12   4  12        316.48        365.58        31.74 o
 -11   4  12       1125.76       1143.80        56.92 o
  -8   4  12         42.14         41.59        13.13 o
  -7   4  12        278.51        291.15        26.27 o
  -6   4  12        300.32        269.90        20.85 o
  -5   4  12        694.50        665.13        31.56 o
  -4   4  12        352.64        327.24        22.95 o
  -3   4  12        227.36        254.75        15.40 o
  -2   4  12         14.19         22.09         5.00 o
  -1   4  12        985.36       1004.61        23.22 o
   0   4  12        123.93        116.99        11.12 o
   1   4  12       4838.09       5016.14        88.59 o
   2   4  12          1.46          6.05         6.54 o
   3   4  12       2594.55       2784.79        69.60 o
   4   4  12         62.14         61.29        14.23 o
   5   4  12       2007.72       2112.85        67.31 o
   6   4  12         18.09         20.97         7.08 o
   7   4  12        924.14        978.48        33.50 o
  -8   5  12        526.63        490.36        38.31 o
  -7   5  12       1471.03       1498.43        70.05 o
  -6   5  12         97.94        101.79        21.89 o
  -5   5  12       2223.05       2267.90        91.94 o
  -4   5  12        739.52        738.82        44.88 o
  -3   5  12        924.00        981.81        51.44 o
  -2   5  12        521.24        547.27        37.21 o
  -1   5  12       1266.11       1383.34        43.26 o
   0   5  12          0.34         10.95         7.74 o
   1   5  12        189.28        199.84        13.05 o
   2   5  12         62.44         47.01         8.72 o
   3   5  12          6.77          0.00         7.74 o
   4   5  12          0.79         -3.28        10.95 o
   5   5  12         40.31         58.01        16.42 o
   6   5  12         42.29         45.97        15.32 o
  -2   6  12         68.86         70.05        21.89 o
  -1   6  12        436.82        420.31        36.12 o
   0   6  12        377.32        460.90        25.51 o
   5   6  12        396.87        400.60        35.03 o
 -17   0  13        131.62        136.82        18.61 o
 -15   0  13        248.59        250.02        16.52 o
 -13   0  13       2846.22       2846.91        93.04 o
 -11   0  13       9672.94       9827.82       198.92 o
  -9   0  13        693.89        702.09        22.74 o
  -7   0  13      17054.48      16721.58       320.36 o
  -5   0  13       6844.06       6745.83       134.32 o
  -3   0  13       5834.18       5605.16       149.95 o
  -1   0  13       1254.54       1290.89        35.14 o
   1   0  13         33.96        103.78        21.89 o
   3   0  13       9865.60      10074.25       162.43 o
   5   0  13       6044.63       6205.66       116.25 o
   7   0  13       4188.54       4301.56       117.12 o
   9   0  13       6047.72       6044.08       160.90 o
  11   0  13       1227.45       1218.23        49.25 o
  13   0  13        326.55        337.12        27.36 o
 -17   1  13        835.57        835.14        44.88 o
 -16   1  13        386.57        363.98        49.25 o
 -15   1  13       1549.17       1478.82        45.35 o
 -14   1  13        533.86        557.26        18.82 o
 -13   1  13       1097.87       1025.98        31.34 o
 -12   1  13        367.37        362.25        16.63 o
 -11   1  13       1605.18       1599.89        34.14 o
 -10   1  13        262.22        264.41        11.56 o
  -9   1  13         11.30         16.72         3.20 o
  -8   1  13        109.45        106.11         5.38 o
  -7   1  13       1947.29       1986.83        38.41 o
  -6   1  13       2019.98       2093.31        33.65 o
  -5   1  13       4469.98       4358.83        57.92 o
  -4   1  13        412.03        420.63         9.22 o
  -3   1  13       8241.23       7795.67       118.38 o
  -2   1  13       6757.73       6633.06       105.53 o
  -1   1  13       5493.50       4978.65        72.29 o
   0   1  13         23.19         18.07         2.99 o
   1   1  13       7270.82       7321.32       109.46 o
   2   1  13       1251.17       1214.93        21.38 o
   3   1  13       4162.75       4346.83        58.88 o
   4   1  13        538.55        569.86        12.84 o
   5   1  13        432.16        451.53        25.16 o
   6   1  13          4.99          0.00         3.87 o
   7   1  13          0.36          5.47         4.64 o
   8   1  13        201.91        187.50        15.32 o
   9   1  13         74.68         58.01         8.10 o
  10   1  13          5.42          1.46         5.77 o
  11   1  13        833.53        777.13        38.31 o
  12   1  13         68.99         71.15        15.32 o
  13   1  13        446.82        483.79        32.84 o
  14   1  13        305.77        291.15        27.36 o
 -16   2  13         60.08         45.97        12.04 o
 -15   2  13         99.96         76.34        10.75 o
 -14   2  13        561.88        560.10        24.93 o
 -13   2  13       1450.88       1386.34        66.22 o
 -12   2  13       1730.23       1728.26        47.04 o
 -11   2  13       1312.17       1350.70        35.17 o
 -10   2  13       2172.07       2130.85        47.80 o
  -9   2  13       5293.61       5133.09        97.34 o
  -8   2  13       1261.01       1236.93        26.52 o
  -7   2  13       2552.56       2540.40        43.19 o
  -6   2  13       6385.97       6705.81       134.64 o
  -5   2  13       2179.48       2180.45        36.06 o
  -4   2  13        888.95        888.45        18.16 o
  -3   2  13       1356.97       1360.02        37.60 o
  -2   2  13         21.92         17.95         2.91 o
  -1   2  13         79.31         74.65         6.81 o
   0   2  13          6.73          6.42         3.18 o
   1   2  13       1722.55       1854.67        34.04 o
   2   2  13       1317.47       1392.99        39.40 o
   3   2  13        710.10        757.69        22.40 o
   4   2  13       2123.17       2127.35        47.48 o
   5   2  13       4926.67       4790.09       162.54 o
   6   2  13       2418.54       2529.49        75.52 o
   7   2  13       1490.39       1525.80        52.54 o
   8   2  13       2176.15       2166.10        70.05 o
   9   2  13        683.83        705.98        35.03 o
  10   2  13        722.37        819.81        39.40 o
  11   2  13        751.65        697.22        37.21 o
  12   2  13        302.37        338.21        27.36 o
  13   2  13         84.88         83.19        17.51 o
 -15   3  13        402.07        369.96        27.36 o
 -14   3  13       1531.03       1456.13        45.96 o
 -13   3  13         16.12          8.89         6.05 o
 -12   3  13        459.94        460.30        29.55 o
 -11   3  13          5.31          3.49         4.06 o
 -10   3  13          2.43          2.95         3.79 o
  -9   3  13        217.78        193.69        10.38 o
  -8   3  13        173.69        169.36         9.64 o
  -7   3  13         26.65         23.88         5.06 o
  -6   3  13        274.58        298.55        11.37 o
  -5   3  13         24.66         30.29         5.10 o
  -4   3  13       8248.51       8157.19       142.53 o
  -3   3  13       1628.75       1637.66        50.40 o
  -2   3  13       2467.54       2472.70        45.73 o
  -1   3  13        239.37        261.09        10.78 o
   0   3  13       4083.70       4123.53        88.31 o
   1   3  13        175.89        162.24        19.66 o
   2   3  13       3020.70       3095.85        69.45 o
   3   3  13        116.46        124.32        13.13 o
   4   3  13       1674.79       1648.66        39.72 o
   5   3  13        346.72        316.17        15.08 o
   6   3  13         92.33         93.88         9.65 o
   7   3  13         71.50         83.19        13.13 o
   8   3  13        109.27         90.85        14.23 o
   9   3  13          3.28         -1.09         8.76 o
  10   3  13        139.32        144.48        18.61 o
  11   3  13        209.68        179.51        21.89 o
  12   3  13        437.64        433.44        31.74 o
 -12   4  13       1302.74       1392.26        67.86 o
 -11   4  13         24.48         17.51        10.95 o
  -8   4  13       2300.56       2161.73        91.94 o
  -7   4  13        151.77        142.29        19.70 o
  -6   4  13       1855.23       1776.63        52.91 o
  -5   4  13        458.68        417.33        19.39 o
  -4   4  13       2362.86       2427.69        46.59 o
  -3   4  13        398.41        439.15        29.47 o
  -2   4  13          5.06          4.13         4.82 o
  -1   4  13         37.93         38.83         6.89 o
   0   4  13        168.93        180.81        11.34 o
   1   4  13          0.05         -1.19         4.61 o
   2   4  13       1072.07       1103.87        28.62 o
   3   4  13          1.81          2.19         6.19 o
   4   4  13       1636.94       1740.33        70.05 o
   5   4  13         17.17         14.78         9.30 o
   6   4  13       2083.92       2246.01        79.90 o
   7   4  13          1.00          4.38         8.76 o
   8   4  13       1176.69       1444.80        60.20 o
   9   4  13         13.37          8.76         8.76 o
  -9   5  13          0.91          1.09        12.04 o
  -8   5  13          0.22         18.61        13.13 o
  -7   5  13        131.84        143.39        25.17 o
  -6   5  13        593.13        583.39        40.50 o
  -5   5  13        309.42        321.80        29.55 o
  -4   5  13        683.97        714.74        43.78 o
  -3   5  13         82.94         72.24        18.61 o
  -2   5  13        944.36       1014.64        52.54 o
  -1   5  13        455.54        488.72        23.84 o
   0   5  13       1271.53       1315.69        33.39 o
   1   5  13        610.27        675.94        22.92 o
   2   5  13        639.63        697.53        23.49 o
   3   5  13        115.74        122.40        11.90 o
   4   5  13        401.31        429.06        32.84 o
   5   5  13         52.76         58.01        16.42 o
   6   5  13        111.21         75.52        18.61 o
   4   6  13        355.67        403.89        35.03 o
   5   6  13        376.76        395.13        36.12 o
 -16   0  14        990.71       1071.51        37.24 o
 -14   0  14         81.41         81.00        13.13 o
 -12   0  14        336.40        363.39        22.99 o
 -10   0  14         89.70        124.34        20.25 o
  -8   0  14       7152.70       7329.36       148.77 o
  -6   0  14      10970.06      11104.07       216.29 o
  -4   0  14       6674.09       6509.26       217.81 o
  -2   0  14      13024.91      11747.39       214.39 o
   0   0  14       7740.48       8135.86       177.97 o
   2   0  14        420.17        426.42        13.91 o
   4   0  14         51.70         60.87         6.97 o
   6   0  14       1276.34       1333.98        55.27 o
   8   0  14        610.10        591.05        29.55 o
  10   0  14       1245.11       1274.05        50.35 o
  12   0  14       2391.68       2418.94        82.09 o
  14   0  14        727.96        760.71        42.69 o
 -17   1  14         44.94         30.65        10.95 o
 -16   1  14       1020.16       1019.02        49.25 o
 -15   1  14        330.17        373.50        42.14 o
 -14   1  14       1997.40       2035.85        56.41 o
 -13   1  14        843.54        796.83        29.55 o
 -12   1  14       3813.96       3755.96        68.61 o
 -11   1  14        338.87        324.12        11.90 o
 -10   1  14       2799.60       2904.50        44.78 o
  -9   1  14        512.50        503.35        13.01 o
  -8   1  14       3853.36       3873.62        49.77 o
  -7   1  14       1708.09       1775.47        35.41 o
  -6   1  14         25.56         23.60         3.28 o
  -5   1  14        415.53        392.76        12.01 o
  -4   1  14       1772.54       1799.53        24.31 o
  -3   1  14       1145.71       1055.94        18.47 o
  -2   1  14        671.75        634.84        14.11 o
  -1   1  14        101.65         69.75         4.86 o
   0   1  14       7696.73       7560.72       128.17 o
   1   1  14       1438.05       1568.36        26.25 o
   2   1  14       5095.56       5214.00        67.13 o
   3   1  14       1802.62       1777.41        36.60 o
   4   1  14       6496.66       6659.36       100.29 o
   5   1  14        548.76        550.61        15.98 o
   6   1  14       3791.50       3911.96        63.71 o
   7   1  14       1182.92       1198.12        31.70 o
   8   1  14        989.97        922.50        27.06 o
   9   1  14         11.61          9.19         5.77 o
  10   1  14        127.75        161.53        27.91 o
  11   1  14         99.36         99.60        16.42 o
  12   1  14        177.14        158.71        20.80 o
  13   1  14         14.23         20.80        13.13 o
 -16   2  14        297.80        304.28        25.17 o
 -15   2  14        133.89        123.42        13.40 o
 -14   2  14        306.46        288.77        28.46 o
 -13   2  14         50.94         43.78        10.95 o
 -12   2  14         70.19         79.08        21.34 o
 -11   2  14        264.10        275.34        25.17 o
 -10   2  14        257.65        288.25        13.85 o
  -9   2  14       1941.92       1917.52        43.67 o
  -8   2  14       1256.85       1269.53        26.10 o
  -7   2  14       2627.76       2691.72        47.59 o
  -6   2  14       2886.48       2892.99       140.65 o
  -5   2  14       2036.94       2142.88        45.98 o
  -4   2  14       6532.79       6388.36        92.87 o
  -3   2  14       3436.02       3328.13        72.40 o
  -2   2  14       2902.83       2815.79        48.24 o
  -1   2  14       7791.76       7955.17       149.76 o
   0   2  14       4115.06       3991.95        80.49 o
   1   2  14        193.00        198.41         9.04 o
   2   2  14        236.47        209.63        14.78 o
   3   2  14        393.88        372.51        15.08 o
   4   2  14        322.17        307.55        27.91 o
   5   2  14          9.21          8.30         6.02 o
   6   2  14        176.41        178.42        11.61 o
   7   2  14        537.92        524.29        28.46 o
   8   2  14        387.14        390.75        25.17 o
   9   2  14        423.98        446.57        28.46 o
  10   2  14        910.30        851.56        40.50 o
  11   2  14        585.74        510.06        32.84 o
  12   2  14        393.96        388.56        29.55 o
 -15   3  14       1373.58       1401.02        60.20 o
 -14   3  14         58.69         39.79         9.30 o
 -13   3  14       1691.83       1669.36        58.01 o
 -12   3  14        562.04        555.37        19.88 o
 -11   3  14       1439.26       1475.70        42.38 o
 -10   3  14          7.70          6.06         5.56 o
  -9   3  14       2403.12       2362.58        49.73 o
  -8   3  14        440.75        444.84        15.80 o
  -7   3  14        160.66        150.20         8.63 o
  -6   3  14         33.84         27.95         4.49 o
  -5   3  14         36.92         26.49         5.24 o
  -4   3  14         13.55         21.99         5.53 o
  -3   3  14        991.92        974.41        26.19 o
  -2   3  14        219.26        227.69        10.44 o
  -1   3  14       1866.29       1925.12        47.48 o
   0   3  14        435.22        484.00        15.26 o
   1   3  14       1770.77       1845.98        64.03 o
   2   3  14          8.04         45.97         9.85 o
   4   3  14        834.94        811.36        25.07 o
   5   3  14       2479.90       2560.51        57.02 o
   6   3  14        176.20        174.75        21.34 o
   7   3  14       1863.62       1928.38        47.82 o
   8   3  14        122.84        118.21        16.42 o
   9   3  14        257.80        263.79        22.99 o
  10   3  14          0.30          7.66        10.95 o
  11   3  14         22.68         17.51        12.04 o
  12   3  14          4.65          0.00        13.13 o
 -12   4  14        181.51        151.05        21.89 o
 -11   4  14        148.52        184.98        22.99 o
  -8   4  14         19.61         14.23        12.04 o
  -7   4  14       1586.10       1464.50        68.96 o
  -6   4  14        422.10        349.72        23.53 o
  -5   4  14       4167.28       4227.22        79.53 o
  -4   4  14        184.38        161.88        12.48 o
  -3   4  14       4476.66       4533.59        89.27 o
  -2   4  14          3.21          4.48         4.98 o
  -1   4  14       1662.13       1679.96        39.01 o
   0   4  14          0.16         -0.66         5.77 o
   1   4  14        837.69        859.42        30.07 o
   2   4  14          0.26          4.38         6.97 o
   3   4  14          2.69         -8.76         8.76 o
   4   4  14        225.81        191.55        18.61 o
   5   4  14        397.86        384.19        26.27 o
   6   4  14          5.85          0.00         7.66 o
   7   4  14        242.27        247.37        22.99 o
   8   4  14          2.18         -2.19         8.76 o
  -9   5  14        315.98        288.96        30.65 o
  -8   5  14         33.12         17.51        13.13 o
  -7   5  14          3.68          8.76        13.13 o
  -6   5  14          4.43         14.23        14.23 o
  -5   5  14         44.46         31.74        15.32 o
  -4   5  14         92.59        124.78        22.99 o
  -3   5  14        296.05        360.11        31.74 o
  -2   5  14         12.22          2.19        10.95 o
  -1   5  14        299.41        345.82        20.08 o
   0   5  14         70.88         88.34        18.61 o
   1   5  14        912.53       1011.46        29.01 o
   2   5  14        257.25        274.69        15.58 o
   3   5  14       1119.94       1239.63        33.44 o
   4   6  14        113.31        111.64        22.99 o
 -17   0  15       2876.49       2941.04       102.89 o
 -15   0  15       1045.12       1065.65        36.76 o
 -13   0  15       2080.16       2048.99        72.24 o
 -11   0  15        127.90        157.61        11.20 o
  -9   0  15        941.50        950.35        28.18 o
  -7   0  15       1282.55       1333.89        34.60 o
  -5   0  15       2643.89       2633.29       102.34 o
  -3   0  15      11398.83      10165.04       264.88 o
  -1   0  15       9142.53       9061.88       377.62 o
   1   0  15       5116.73       5154.77       118.02 o
   3   0  15       3090.04       3146.85        64.54 o
   5   0  15       1052.44       1089.76        29.41 o
   7   0  15         15.07         16.86         5.77 o
   9   0  15         34.25         30.65         6.97 o
  11   0  15        171.13        167.47        20.80 o
  13   0  15        644.35        700.51        40.50 o
 -17   1  15         13.12          3.28         7.66 o
 -16   1  15        113.91        116.02        17.51 o
 -15   1  15        226.74        220.71        20.25 o
 -14   1  15         10.44          4.38         6.57 o
 -13   1  15       1057.55       1081.26        32.89 o
 -12   1  15        262.90        265.47        11.91 o
 -11   1  15       3919.65       4062.07        64.04 o
 -10   1  15        920.49        903.40        18.68 o
  -9   1  15       8767.67       8795.74       156.96 o
  -8   1  15       3997.24       3999.49        51.30 o
  -7   1  15       3108.50       3087.88        47.80 o
  -6   1  15        298.90        299.51        10.58 o
  -5   1  15       5570.78       5536.45       112.96 o
  -4   1  15       1956.59       1958.69        28.43 o
  -3   1  15       1830.42       1715.34        27.22 o
  -2   1  15        326.13        308.08         8.27 o
  -1   1  15        354.11        342.38         9.50 o
   0   1  15         11.88         16.25         5.64 o
   1   1  15        652.64        683.44        15.53 o
   2   1  15        302.79        325.76        11.89 o
   3   1  15       1467.68       1545.89        30.07 o
   4   1  15        636.54        655.25        17.04 o
   5   1  15       3959.04       4063.95        74.79 o
   6   1  15       1079.58       1041.40        23.97 o
   7   1  15       6179.96       6114.03        95.45 o
   8   1  15        511.64        487.99        19.72 o
   9   1  15       1163.32       1168.78        41.05 o
  10   1  15        289.39        293.39        16.63 o
  11   1  15       1212.27       1153.65        50.35 o
  12   1  15         85.90        111.64        18.61 o
  13   1  15        258.98        241.89        27.36 o
 -16   2  15        919.65        863.60        44.88 o
 -15   2  15        577.19        616.23        36.12 o
 -14   2  15        522.41        548.91        25.23 o
 -13   2  15        506.22        505.68        30.65 o
 -12   2  15        553.94        570.95        37.21 o
 -11   2  15        592.07        585.81        22.74 o
 -10   2  15         29.15         20.97         7.52 o
  -9   2  15          6.36          2.83         3.97 o
  -8   2  15        582.11        566.06        15.64 o
  -7   2  15        211.21        203.02         9.63 o
  -6   2  15         28.76         17.50         3.97 o
  -5   2  15       2457.08       2517.35       106.78 o
  -4   2  15       3280.85       3107.88        73.33 o
  -3   2  15        552.41        507.77        15.46 o
  -2   2  15       8734.20       8582.82       131.65 o
  -1   2  15       7983.58       8085.12       244.08 o
   0   2  15       1853.66       1838.28        42.95 o
   1   2  15       1046.38        973.62        27.86 o
   2   2  15        903.14        921.31        28.19 o
   3   2  15       1352.64       1398.19        34.73 o
   4   2  15        725.93        741.65        60.75 o
   5   2  15        481.05        547.59        25.17 o
   6   2  15        320.72        336.83        16.25 o
   7   2  15         53.09         46.92        13.68 o
   8   2  15          4.01          7.52         6.05 o
   9   2  15         27.82         37.21        12.04 o
  10   2  15        140.81        106.17        17.51 o
  11   2  15        114.06        124.78        19.70 o
  12   2  15        290.31        292.24        27.36 o
 -15   3  15         23.48         10.95         8.76 o
 -14   3  15        359.57        365.58        27.36 o
 -13   3  15         76.20         65.01        10.26 o
 -12   3  15       1090.31       1131.55        38.31 o
 -11   3  15        659.16        632.25        24.62 o
 -10   3  15       4371.09       4511.69       128.06 o
  -9   3  15        393.58        417.60        15.70 o
  -8   3  15       3539.21       3589.09        68.98 o
  -7   3  15        815.38        787.63        29.99 o
  -6   3  15       2015.62       2002.06        48.89 o
  -5   3  15        747.59        765.11        18.73 o
  -4   3  15        484.65        454.56        13.89 o
  -3   3  15        135.57        133.46         7.56 o
  -1   3  15        193.40        200.45        12.31 o
   0   3  15        257.93        243.20        13.40 o
   1   3  15         29.42         22.52         8.21 o
   2   3  15        373.83        372.72        16.97 o
   3   3  15        735.20        800.11        37.21 o
   4   3  15       2170.33       2291.98        70.05 o
   5   3  15        163.41        172.41        12.38 o
   6   3  15       1679.15       1704.35        43.60 o
   7   3  15        187.47        208.52        14.30 o
   8   3  15       1928.79       1914.17        49.03 o
   9   3  15        338.25        321.08        18.58 o
  10   3  15        892.09        926.67        32.83 o
  11   3  15         18.32         10.95        13.13 o
 -12   4  15        371.70        407.17        33.93 o
  -7   4  15         49.40         42.69        14.23 o
  -6   4  15        605.25        607.02        31.19 o
  -5   4  15         57.82         37.29         7.50 o
  -4   4  15        741.65        738.47        23.23 o
  -3   4  15         82.33         83.76         9.25 o
  -2   4  15       3261.96       3295.54        92.13 o
  -1   4  15         39.01         38.84         8.88 o
   0   4  15       3419.42       3663.57        83.65 o
   1   4  15         29.49         31.31         8.88 o
   2   4  15       1292.82       1257.63        53.63 o
   4   4  15        758.98        819.81        39.40 o
   5   4  15          5.25          2.19         7.66 o
   6   4  15        192.47        194.83        19.70 o
   7   4  15          2.76          5.47         8.76 o
   8   4  15          1.06         -6.57         7.66 o
  -8   5  15       1235.54       1193.05        62.39 o
  -7   5  15        141.53         96.32        21.89 o
  -6   5  15        808.76        784.79        47.07 o
  -5   5  15         72.66         53.63        17.51 o
  -4   5  15        781.03        897.53        50.35 o
  -3   5  15          0.39         -1.09        10.95 o
  -2   5  15          4.93         10.95        14.23 o
  -1   5  15         17.90         18.20         9.19 o
   0   5  15          0.04         -2.25         7.32 o
   1   5  15          1.27          0.89         8.10 o
   2   5  15        195.41        223.52        24.08 o
   3   5  15         35.59         31.62        10.26 o
   4   5  15        294.68        299.91        28.46 o
   3   6  15         16.90         15.32        15.32 o
 -16   0  16        649.24        695.29        43.78 o
 -14   0  16       2178.41       2250.38        79.90 o
 -12   0  16       6286.39       6623.44       141.12 o
 -10   0  16       3897.13       4068.65        90.20 o
  -8   0  16       1740.15       1882.88        46.26 o
  -6   0  16        952.90        961.14        26.96 o
  -4   0  16        725.79        767.33        23.06 o
  -2   0  16       2382.28       2200.03        47.59 o
   0   0  16       4739.28       4703.78       204.68 o
   2   0  16       7961.28       7832.56       210.15 o
   4   0  16       3605.77       3694.18        75.32 o
   6   0  16       2664.66       2730.84        59.53 o
   8   0  16       1647.93       1665.90        59.11 o
  10   0  16         27.08         21.12         7.62 o
  12   0  16         12.42         -1.09        10.95 o
 -16   1  16        666.67        655.63        38.31 o
 -15   1  16         14.08         13.13         6.54 o
 -14   1  16        218.33        218.91        19.70 o
 -13   1  16         60.39         77.38         9.29 o
 -12   1  16        100.68        107.69        13.06 o
 -11   1  16        234.98        257.06        15.64 o
 -10   1  16       1181.78       1215.38        23.34 o
  -9   1  16        238.06        251.39         9.03 o
  -8   1  16        502.97        567.20        16.59 o
  -7   1  16        241.23        224.57         8.18 o
  -6   1  16       6340.66       6303.61        90.74 o
  -5   1  16       1153.85       1171.69        21.86 o
  -4   1  16      11802.13      11690.75       142.45 o
  -3   1  16       1486.15       1341.95        22.84 o
  -2   1  16       3974.71       3725.13        52.94 o
  -1   1  16        677.69        685.27        14.34 o
   0   1  16       3114.42       3059.01        51.81 o
   1   1  16        584.23        567.86        15.14 o
   2   1  16       2978.35       3067.73        54.19 o
   3   1  16        295.39        311.28        11.85 o
   4   1  16          9.54         10.53         3.69 o
   5   1  16        610.42        592.15        18.32 o
   6   1  16        760.08        770.03        20.20 o
   7   1  16         30.75         23.56         5.45 o
   8   1  16        843.57        888.16        23.13 o
   9   1  16        215.45        203.58        11.78 o
  10   1  16        935.54        910.77        32.53 o
  11   1  16        377.37        346.15        19.72 o
  12   1  16        787.55        689.56        39.40 o
 -16   2  16        404.25        427.97        30.65 o
 -15   2  16        556.80        556.03        33.93 o
 -14   2  16        752.18        793.54        41.59 o
 -13   2  16       1687.50       1770.84        50.15 o
 -12   2  16        549.54        520.69        22.74 o
 -11   2  16       1738.44       1706.99        61.29 o
 -10   2  16       2226.92       2287.43        98.77 o
  -9   2  16       1490.21       1534.53        66.81 o
  -8   2  16        262.56        264.93        10.49 o
  -7   2  16        716.80        709.57        23.84 o
  -6   2  16        870.15        885.34        22.62 o
  -5   2  16          0.21          0.66         2.58 o
  -4   2  16         39.53         34.94         5.15 o
  -3   2  16       1339.37       1278.48        27.36 o
  -2   2  16       2102.13       2032.98        37.70 o
  -1   2  16        778.98        752.36        26.82 o
   0   2  16        216.32        238.46        12.75 o
   1   2  16       1850.43       1839.42        44.12 o
   2   2  16       3023.70       3146.62        54.26 o
   3   2  16       2366.98       2400.78        53.25 o
   4   2  16        970.00        990.17        28.61 o
   5   2  16       2250.92       2223.36        51.36 o
   6   2  16       1781.11       1765.95        74.43 o
   7   2  16        344.80        384.61        18.53 o
   8   2  16        341.68        346.75        20.25 o
   9   2  16        392.75        338.56        47.07 o
  10   2  16        120.59        100.79        18.61 o
  11   2  16         12.25         15.32        12.04 o
  12   2  16          2.16          9.85        13.13 o
 -15   3  16        168.05        215.63        21.89 o
 -14   3  16         87.09         84.28        15.32 o
 -13   3  16          3.10          1.97         5.46 o
 -12   3  16         96.20        100.47        11.30 o
 -11   3  16        240.92        228.48        20.80 o
 -10   3  16         37.89         30.46         6.84 o
  -9   3  16        837.26        863.92        42.14 o
  -8   3  16        799.27        809.03        23.39 o
  -7   3  16       2608.75       2551.10        48.25 o
  -6   3  16        545.54        506.57        22.29 o
  -5   3  16       3308.96       3246.87        62.80 o
  -4   3  16         42.55         35.04         5.95 o
  -3   3  16       4088.39       4167.96       141.36 o
  -2   3  16       3119.08       3173.54        55.60 o
  -1   3  16       2790.19       2817.13        91.94 o
   0   3  16        431.00        479.10        19.30 o
   1   3  16       1331.52       1279.44        35.21 o
   2   3  16         11.74          5.03         5.46 o
   3   3  16         13.83         12.04         7.66 o
   4   3  16          0.14         13.76         7.11 o
   5   3  16        113.46        113.46        14.23 o
   6   3  16          5.77          5.06         6.05 o
   7   3  16        408.96        398.10        19.30 o
   8   3  16        115.03         76.96        10.84 o
   9   3  16        561.60        513.78        60.20 o
  10   3  16         38.29          9.85        12.04 o
  11   3  16        586.91        619.51        38.31 o
 -12   4  16        211.73        200.30        25.17 o
  -7   4  16        704.24        644.84        28.51 o
  -6   4  16         47.79         49.09        10.84 o
  -5   4  16          5.26         -1.98         5.24 o
  -4   4  16          6.48          9.40         5.62 o
  -3   4  16         65.31         48.52         8.36 o
  -2   4  16          0.18         -3.87         5.77 o
  -1   4  16        981.43       1042.01        45.97 o
   0   4  16          7.73         12.04         8.76 o
   1   4  16       1054.80       1045.29        47.07 o
   2   4  16          4.42         10.95         9.85 o
   3   4  16       1870.17       2016.28        95.23 o
   4   4  16         77.97         95.23        16.42 o
   5   4  16       1269.12       1278.43        54.73 o
   6   4  16         11.09         17.51        10.95 o
   7   4  16        624.94        628.27        37.21 o
  -8   5  16        135.25         66.77        20.80 o
  -7   5  16        827.85        760.71        47.07 o
  -6   5  16        201.66        211.25        29.55 o
  -5   5  16       1049.25       1113.15        56.92 o
  -4   5  16        666.44        669.86        42.69 o
  -3   5  16       1076.17       1160.22        58.01 o
  -2   5  16        138.13        144.25        16.03 o
  -1   5  16       1118.18       1178.70        52.54 o
   0   5  16          1.41          4.28         8.41 o
   1   5  16        270.33        294.17        19.72 o
   2   5  16          8.03         -4.38         9.85 o
   3   5  16         83.54        103.98        19.70 o
   4   5  16         13.48          8.76        13.13 o
   5   5  16         14.43         12.04        14.23 o
   2   6  16         42.28         50.35        17.51 o
   3   6  16         13.06         -2.19        14.23 o
 -17   0  17          0.74          6.57         8.76 o
 -15   0  17        107.57         99.60        15.32 o
 -13   0  17        677.91        713.64        36.12 o
 -11   0  17       2780.87       2887.19        82.09 o
  -9   0  17       7598.92       7532.85       278.56 o
  -7   0  17       8538.91       8707.58       275.28 o
  -5   0  17       8674.11       8611.81       178.96 o
  -3   0  17       1238.65       1093.45        39.40 o
  -1   0  17          8.45         24.46        13.68 o
   1   0  17        725.47        773.84        32.84 o
   3   0  17        287.96        320.71        14.71 o
   5   0  17       3620.16       3821.06        78.84 o
   7   0  17       2762.82       2805.11        62.63 o
   9   0  17       5035.78       5060.08       142.29 o
  11   0  17        355.21        382.00        28.46 o
 -16   1  17        372.71        323.99        26.27 o
 -15   1  17       2514.97       2623.62        93.04 o
 -14   1  17        694.95        700.51        37.21 o
 -13   1  17        936.25        975.34        26.44 o
 -12   1  17         17.33         13.36         4.18 o
 -11   1  17        682.94        704.40        18.00 o
 -10   1  17         14.93         18.73         3.66 o
  -9   1  17         38.63         44.31         6.95 o
  -8   1  17         15.78         18.36         3.97 o
  -7   1  17        244.88        250.05        11.22 o
  -6   1  17        341.74        375.06        10.86 o
  -5   1  17        414.70        443.79        11.82 o
  -4   1  17        137.60        144.92         6.66 o
  -3   1  17       2792.80       2582.66        38.99 o
  -2   1  17         24.28         18.38         3.00 o
  -1   1  17       3753.72       3560.70        54.98 o
   0   1  17       6047.81       5918.22        93.51 o
   1   1  17      11530.28      11518.69       173.99 o
   2   1  17          2.82          3.04         4.07 o
   3   1  17       1347.75       1343.07        28.42 o
   4   1  17        178.80        174.97        11.98 o
   5   1  17        406.59        418.50        14.53 o
   6   1  17        152.13        149.75        10.63 o
   7   1  17        215.53        209.57        11.15 o
   8   1  17          9.95          9.51         5.24 o
   9   1  17         23.67         18.29         6.09 o
  10   1  17         15.10          8.57         5.45 o
  11   1  17         81.22         76.50        21.34 o
  12   1  17          1.13         31.74        15.32 o
 -16   2  17         20.70          8.76         8.76 o
 -15   2  17         58.57         66.77        14.23 o
 -14   2  17        333.27        305.38        24.08 o
 -13   2  17        446.21        490.36        30.65 o
 -12   2  17        158.88        145.62        12.31 o
 -11   2  17       1064.20       1140.02        36.28 o
 -10   2  17       1182.95       1213.40        36.61 o
  -9   2  17       1854.87       1851.29        45.50 o
  -8   2  17       5545.94       5568.87        94.58 o
  -7   2  17       5278.45       5266.73       111.43 o
  -6   2  17       4843.04       5083.68       107.68 o
  -5   2  17        193.59        203.53         8.63 o
  -4   2  17         99.13        113.90         9.82 o
  -3   2  17       1889.88       1907.90        36.23 o
  -2   2  17         12.40         11.36         3.54 o
  -1   2  17         49.15         41.64         8.21 o
   0   2  17        494.38        517.00        18.95 o
   1   2  17          1.11          1.69         3.80 o
   2   2  17        622.27        592.43        18.38 o
   3   2  17        396.13        402.33        14.26 o
   4   2  17        736.92        733.33        34.48 o
   5   2  17        694.91        617.14        22.40 o
   6   2  17       1571.21       1571.07        41.71 o
   7   2  17       1325.21       1337.52        48.16 o
   8   2  17       1093.03       1060.10        33.61 o
   9   2  17        928.55        930.74        32.06 o
  10   2  17        661.29        655.08        34.48 o
  11   2  17        340.36        299.91        28.46 o
 -15   3  17         77.75         44.88        13.13 o
 -14   3  17        946.27       1029.97        49.25 o
 -13   3  17        151.61        156.52        18.61 o
 -12   3  17        816.95        840.61        41.59 o
 -11   3  17        287.50        273.83        16.52 o
 -10   3  17          6.64          7.41         4.99 o
  -9   3  17         68.53         64.79         9.19 o
  -8   3  17         33.47         31.65         6.54 o
  -7   3  17         50.46         45.12         6.59 o
  -6   3  17        754.28        708.14        27.83 o
  -5   3  17         51.38         45.36         6.67 o
  -4   3  17        341.78        330.45        14.29 o
  -3   3  17       1147.34       1163.56        23.63 o
  -2   3  17       3483.90       3709.62        63.82 o
  -1   3  17        288.12        278.20        27.36 o
   0   3  17       3966.03       3883.31        82.04 o
   1   3  17        117.63        106.00        10.84 o
   2   3  17       3513.71       3538.79        77.40 o
   3   3  17        586.33        598.15        23.60 o
   4   3  17        402.01        447.30        24.63 o
   5   3  17         69.47         96.32        15.32 o
   6   3  17         95.09         80.41        10.43 o
   7   3  17          5.56          6.25         6.54 o
   8   3  17          3.15         -5.68         6.05 o
   9   3  17          6.35          8.15         7.62 o
  10   3  17          8.90          6.57        13.13 o
  -6   4  17       2228.67       2256.88       102.89 o
  -5   4  17         33.80         36.02         8.68 o
  -4   4  17        557.48        633.37        27.36 o
  -3   4  17         14.32         11.64         7.32 o
  -2   4  17        166.27        178.22        27.91 o
  -1   4  17         75.56         93.04        16.42 o
   0   4  17          6.56         13.13         9.85 o
   1   4  17         11.46         16.42        10.95 o
   2   4  17        149.07        161.99        21.89 o
   3   4  17          3.72         17.07         7.66 o
   4   4  17        430.61        447.88        21.63 o
   5   4  17        125.72        105.08        17.51 o
   6   4  17        604.21        618.42        37.21 o
   7   4  17        205.04        203.59        21.89 o
  -8   5  17          0.01         -7.66        12.04 o
  -7   5  17         35.98         17.51        14.23 o
  -6   5  17          6.26         29.55        16.42 o
  -5   5  17        126.76        128.06        24.08 o
  -4   5  17        645.59        703.79        43.78 o
  -3   5  17         74.85         78.81        17.51 o
  -2   5  17        424.55        442.20        31.74 o
  -1   5  17        774.24        813.25        42.69 o
   0   5  17       1098.87       1258.73        55.82 o
   1   5  17        260.29        314.13        27.36 o
   2   5  17        666.28        776.03        43.78 o
   3   5  17        205.28        193.73        26.27 o
   4   5  17        723.43        701.60        42.69 o
   5   5  17          7.40          9.85        13.13 o
   6   5  17          0.72          0.00        13.13 o
 -16   0  18        851.11        921.61        45.97 o
 -14   0  18        462.00        527.57        31.74 o
 -12   0  18          4.27          8.76         4.64 o
 -10   0  18        385.01        417.22        18.53 o
  -8   0  18       3300.85       3373.92        77.17 o
  -6   0  18       3131.99       3252.71        72.31 o
  -4   0  18       5206.30       4535.79       128.06 o
  -2   0  18      13903.91      13065.06       195.46 o
   0   0  18       2353.64       2302.92        72.24 o
   2   0  18       1405.68       1515.94        53.63 o
   4   0  18        521.50        511.12        29.01 o
   6   0  18        145.53        137.50        11.20 o
   8   0  18       1484.84       1456.90        40.22 o
  10   0  18        747.70        783.69        40.50 o
  12   0  18        941.70        910.66        45.97 o
 -16   1  18        488.00        508.96        32.84 o
 -15   1  18        244.36        218.91        21.89 o
 -14   1  18       1284.34       1361.61        58.01 o
 -13   1  18        234.58        207.48        14.64 o
 -12   1  18       1871.01       1981.56        50.87 o
 -11   1  18        821.99        881.52        20.81 o
 -10   1  18       3682.74       3767.62        56.69 o
  -9   1  18        265.28        286.91         8.91 o
  -8   1  18       2002.89       2023.64        35.30 o
  -7   1  18        386.47        398.30        11.72 o
  -6   1  18         22.76         27.78         3.83 o
  -5   1  18         11.55         11.47         3.12 o
  -4   1  18        375.31        351.98        10.36 o
  -3   1  18        316.03        270.69         8.84 o
  -2   1  18       1014.86        970.85        18.74 o
  -1   1  18       1593.38       1548.22        26.24 o
   0   1  18       4659.69       4657.75        86.32 o
   1   1  18         45.03         47.32         5.39 o
   2   1  18       1395.97       1413.52        29.46 o
   3   1  18        734.33        723.24        19.57 o
   4   1  18       3651.98       3737.01        64.17 o
   5   1  18        729.45        713.30        47.61 o
   6   1  18       1275.15       1296.32        29.43 o
   7   1  18        240.85        216.89        11.57 o
   8   1  18        848.47        843.47        23.36 o
   9   1  18          0.57         10.27         5.88 o
  10   1  18        217.94        227.70        17.03 o
  11   1  18         29.78         14.23        13.13 o
 -15   2  18        374.09        402.79        29.55 o
 -14   2  18        426.96        408.27        28.46 o
 -13   2  18          0.11         -1.09         5.47 o
 -12   2  18         11.72          9.30         5.42 o
 -11   2  18         45.67         37.16         7.32 o
 -10   2  18        329.87        313.20        25.72 o
  -9   2  18        802.18        796.03        21.83 o
  -8   2  18       1337.87       1315.49        37.24 o
  -7   2  18       1290.85       1381.04        38.33 o
  -6   2  18       1004.84       1015.74        30.70 o
  -5   2  18       1228.48       1203.89        27.63 o
  -4   2  18       4062.93       3953.48        61.90 o
  -3   2  18       2698.21       2757.67        48.87 o
  -2   2  18       1052.18       1022.47        23.36 o
  -1   2  18       3719.67       3688.15        77.40 o
   0   2  18       2288.41       2416.96        55.33 o
   1   2  18       1028.39       1053.97        30.56 o
   2   2  18        385.33        383.34        36.67 o
   3   2  18          4.10          6.99         4.33 o
   4   2  18         62.59         61.85         8.51 o
   5   2  18          2.90          1.41         5.25 o
   6   2  18         74.87         62.86         9.65 o
   7   2  18        250.84        253.55        15.85 o
   8   2  18        153.92        155.57        14.64 o
   9   2  18        349.94        314.66        20.80 o
  10   2  18        401.67        349.16        28.46 o
  11   2  18        321.52        340.40        29.55 o
 -14   3  18         91.00         77.71        15.32 o
 -13   3  18        810.77        770.56        40.50 o
 -12   3  18        226.68        209.06        19.70 o
 -11   3  18       1669.23       1858.77        52.03 o
 -10   3  18         35.57         39.23         7.74 o
  -9   3  18       1425.63       1327.77        48.71 o
  -8   3  18        635.20        647.22        24.62 o
  -7   3  18        841.95        957.73        47.07 o
  -6   3  18        345.28        346.77        19.70 o
  -5   3  18        207.75        197.03        11.15 o
  -4   3  18         13.66         14.32         4.50 o
  -3   3  18        382.99        364.75        12.04 o
  -2   3  18         10.50         11.95         4.33 o
  -1   3  18        877.69        917.96        22.95 o
   0   3  18        250.17        258.70        14.64 o
   1   3  18       1527.96       1530.86        41.00 o
   2   3  18        209.07        205.37        13.87 o
   3   3  18        991.34        978.49        31.70 o
   4   3  18        391.65        414.99        16.12 o
   5   3  18       2494.40       2566.38        60.24 o
   6   3  18         45.54         16.99         7.08 o
   7   3  18        828.16        855.55        36.67 o
   8   3  18        208.11        205.66        15.85 o
   9   3  18         98.63        105.08        18.61 o
  10   3  18          0.22         -6.57        13.13 o
  -5   4  18       2135.30       2233.97        77.71 o
  -4   4  18          0.03          4.95         7.32 o
  -3   4  18       2160.10       2146.47        81.00 o
  -2   4  18        170.56        143.87        14.46 o
  -1   4  18        968.97        984.00        45.97 o
   0   4  18         64.95         47.07        14.23 o
   1   4  18        650.69        660.01        37.21 o
   2   4  18         66.72         56.51         9.65 o
   3   4  18        273.40        286.73        17.75 o
   4   4  18         10.81         14.39         7.62 o
   5   4  18         13.41          1.09         6.97 o
   6   4  18         70.36         79.90        16.42 o
  -4   5  18         18.21         35.03        13.13 o
  -3   5  18         16.92         10.95        13.13 o
  -2   5  18          7.75          9.85        12.04 o
  -1   5  18         47.80         39.40        14.23 o
   0   5  18         78.35        103.98        18.61 o
   1   5  18        922.46       1075.94        52.54 o
   2   5  18        318.02        360.11        30.65 o
   3   5  18        881.56        930.36        48.16 o
   4   5  18          1.18          4.38        13.13 o
   5   5  18         55.38         91.94        21.89 o
   6   5  18        414.82        440.01        36.12 o
 -15   0  19       1123.67       1130.66        51.44 o
 -13   0  19       1968.54       2217.33        59.02 o
 -11   0  19       1300.84       1412.29        41.27 o
  -9   0  19         50.83         55.97         8.10 o
  -7   0  19          9.19          3.98         4.38 o
  -5   0  19       3118.28       2838.90        64.67 o
  -3   0  19        157.24        168.56        14.23 o
  -1   0  19       4554.31       4327.79       114.93 o
   1   0  19       2066.34       2079.64        68.96 o
   3   0  19      11224.61      11033.01       294.43 o
   5   0  19        553.26        593.18        37.21 o
   7   0  19          1.74         -2.74         5.42 o
   9   0  19         74.47         83.19        16.42 o
  11   0  19         88.17         78.81        17.51 o
 -16   1  19          0.01          1.09         6.57 o
 -15   1  19         36.82         17.51         8.76 o
 -14   1  19         34.01         38.31        10.95 o
 -13   1  19        660.09        706.55        42.69 o
 -12   1  19        280.93        312.73        13.87 o
 -11   1  19       1796.50       1867.80        54.30 o
 -10   1  19        738.29        744.44        17.67 o
  -9   1  19       2883.06       2909.19        56.67 o
  -8   1  19        158.93        161.98         7.79 o
  -7   1  19       4831.63       4914.05        74.04 o
  -6   1  19       3507.19       3495.87        65.41 o
  -5   1  19       6246.26       6005.15        87.87 o
  -4   1  19        159.93        163.52         7.49 o
  -3   1  19       1488.87       1412.89        24.89 o
  -2   1  19         59.20         55.19         4.88 o
  -1   1  19        153.08        164.97         7.31 o
   0   1  19        117.68        132.82        11.52 o
   1   1  19        448.08        430.65        14.82 o
   2   1  19         23.38         19.70         8.21 o
   3   1  19       1193.34       1226.80        34.03 o
   4   1  19       1041.43       1012.55        30.56 o
   5   1  19        432.48        450.99        41.59 o
   6   1  19         41.39         28.58         6.09 o
   7   1  19       1611.58       1592.19        34.91 o
   8   1  19        222.40        222.42        13.62 o
   9   1  19       1224.63       1235.08        30.91 o
  10   1  19        217.13        205.92        16.25 o
  11   1  19       1162.68       1126.29        52.54 o
 -15   2  19        805.75        871.26        45.97 o
 -14   2  19        589.60        637.03        37.21 o
 -13   2  19       1246.79       1290.47        55.82 o
 -12   2  19        698.84        768.77        29.61 o
 -11   2  19        220.04        202.49        13.87 o
 -10   2  19         56.47         61.75         8.88 o
  -9   2  19        401.97        397.22        15.09 o
  -8   2  19        170.45        154.98        11.20 o
  -7   2  19         80.09         76.54         9.29 o
  -6   2  19         22.83          6.38         7.66 o
  -5   2  19        169.29        178.48        10.27 o
  -4   2  19        982.00        941.67        23.81 o
  -3   2  19        735.52        785.78        26.60 o
  -2   2  19       1768.75       1783.08        35.38 o
  -1   2  19       1302.61       1279.96        34.43 o
   0   2  19        543.61        594.71        22.05 o
   1   2  19       2112.48       2083.90        65.67 o
   2   2  19       2752.54       2585.94        59.98 o
   3   2  19        962.03       1002.39        25.03 o
   4   2  19       1321.93       1386.29        31.36 o
   5   2  19        612.07        606.26        60.75 o
   6   2  19        153.77        192.06        14.30 o
   7   2  19         14.22          7.05         6.84 o
   8   2  19          0.12          3.53         8.76 o
   9   2  19          1.85         -2.31         6.84 o
  10   2  19         28.77         12.04        13.13 o
 -14   3  19        258.40        272.54        24.08 o
 -13   3  19          2.94         -3.28         6.57 o
 -12   3  19        925.54        916.13        44.88 o
 -11   3  19         89.54         74.93        16.42 o
 -10   3  19        733.54        708.69        37.76 o
  -9   3  19        354.18        377.56        18.86 o
  -8   3  19       2212.84       2298.93        58.90 o
  -7   3  19        280.80        295.53        24.08 o
  -6   3  19       2749.90       2971.69       107.27 o
  -5   3  19        319.01        310.72        12.04 o
  -4   3  19       3266.08       3169.57        59.72 o
  -3   3  19         66.47         85.10        11.22 o
  -2   3  19          3.70          7.40         3.85 o
  -1   3  19         85.77         86.07         7.94 o
   0   3  19          9.94         18.20         6.05 o
   1   3  19         14.67         18.74        10.40 o
   2   3  19        136.35        134.88        11.83 o
   3   3  19          7.83          2.26         6.05 o
   4   3  19        556.21        558.78        21.55 o
   5   3  19        245.25        231.50        15.48 o
   6   3  19        788.45        811.86        29.38 o
   7   3  19        255.56        258.40        17.40 o
   8   3  19        513.22        462.99        31.74 o
   9   3  19          4.50         -6.57        12.04 o
  -5   4  19         27.67         16.42        10.95 o
  -4   4  19        698.76        734.44        39.40 o
  -3   4  19        147.19        154.33        20.80 o
  -2   4  19        633.91        666.58        37.21 o
  -1   4  19        283.09        269.26        25.17 o
   0   4  19       1853.55       1967.99        73.33 o
   1   4  19        227.54        218.91        22.99 o
   2   4  19       1664.91       1665.01        46.01 o
   3   4  19         42.09         33.75         8.41 o
   4   4  19        602.15        602.60        25.92 o
   5   4  19          0.71         -0.52        10.95 o
   6   4  19        262.51        290.81        19.30 o
  -4   5  19        536.93        584.49        37.21 o
  -3   5  19         77.10         73.33        17.51 o
  -2   5  19        336.24        373.24        30.65 o
  -1   5  19          9.35         15.32        12.04 o
   0   5  19         28.78          9.85        12.04 o
   1   5  19          3.78          0.00        12.04 o
   2   5  19         43.96         37.21        15.32 o
   3   5  19          3.91         20.80        14.23 o
   4   5  19         90.38         64.58        18.61 o
   5   5  19         57.14         37.21        16.42 o
 -16   0  20        758.02        736.63        41.59 o
 -14   0  20       1470.36       1538.93        62.39 o
 -12   0  20       3179.85       3320.73        79.77 o
 -10   0  20       1399.65       1476.04        42.05 o
  -8   0  20       1853.91       1848.17        47.37 o
  -6   0  20       1007.78       1024.96        50.35 o
  -4   0  20        441.05        348.07        20.80 o
  -2   0  20        146.46        138.49         9.67 o
   0   0  20        610.59        591.05        28.46 o
   2   0  20       9396.17       9647.32       260.50 o
   4   0  20        358.25        395.13        25.17 o
   6   0  20       1657.86       1684.17        44.10 o
   8   0  20        960.18        919.49        67.86 o
  10   0  20        333.29        316.32        28.46 o
 -16   1  20        549.05        564.79        36.12 o
 -15   1  20         59.98         40.50        12.04 o
 -14   1  20        215.58        186.07        19.70 o
 -13   1  20         36.66         33.93         9.85 o
 -12   1  20        177.28        200.18        11.32 o
 -11   1  20         53.29         51.41         6.40 o
 -10   1  20         15.56         15.23         6.73 o
  -9   1  20        202.76        244.90        14.30 o
  -8   1  20       1276.24       1379.94        34.28 o
  -7   1  20        831.22        783.55        18.11 o
  -6   1  20       4935.71       4687.32        71.01 o
  -5   1  20        345.72        335.74        11.92 o
  -4   1  20       4051.71       3813.07        66.48 o
  -3   1  20        936.83        930.06        18.87 o
  -2   1  20       3639.65       3439.07        51.03 o
  -1   1  20        893.18        877.98        18.18 o
   0   1  20       2676.37       2633.58        47.81 o
   1   1  20        515.85        527.00        15.77 o
   2   1  20       1059.57       1117.56        43.23 o
   3   1  20          1.24          4.29         6.02 o
   4   1  20        161.35        153.74        18.06 o
   5   1  20          0.66          0.63         5.25 o
   6   1  20         15.72         17.69         7.32 o
   7   1  20         94.08         78.64         8.96 o
   8   1  20        436.99        433.39        17.27 o
   9   1  20         34.28         19.56         6.72 o
  10   1  20        537.38        518.81        35.03 o
 -15   2  20        462.85        484.88        32.84 o
 -14   2  20        325.69        284.58        25.17 o
 -13   2  20       1415.77       1484.20        62.39 o
 -12   2  20        625.15        608.57        35.03 o
 -11   2  20        576.33        647.44        31.19 o
 -10   2  20       1236.22       1246.31        38.49 o
  -9   2  20        941.08       1052.47        27.24 o
  -8   2  20        666.56        685.59        39.40 o
  -7   2  20        278.80        282.82        15.25 o
  -6   2  20        417.14        415.47        18.53 o
  -5   2  20        206.06        200.14        13.12 o
  -4   2  20         74.11         71.57         7.35 o
  -3   2  20         22.25         16.99         4.33 o
  -2   2  20         34.75         24.95         5.73 o
  -1   2  20        519.03        485.75        20.25 o
   0   2  20        637.46        706.97        24.37 o
   1   2  20       1005.35       1061.71        31.73 o
   2   2  20        893.77        919.53        29.41 o
   3   2  20        751.87        689.59        25.54 o
   4   2  20       1158.39       1126.77        27.95 o
   5   2  20        485.88        479.57        17.67 o
   6   2  20        837.23        862.28        85.37 o
   7   2  20       1105.90       1124.08        35.93 o
   8   2  20        118.16        129.68        14.30 o
   9   2  20        152.89        111.64        19.70 o
  10   2  20         79.73         93.04        19.70 o
 -14   3  20         55.24         58.01        14.23 o
 -13   3  20         84.18         47.07        13.13 o
 -12   3  20         38.01         47.07        12.04 o
 -11   3  20         28.29         24.08         8.76 o
 -10   3  20         86.20         85.37        10.75 o
  -9   3  20        228.13        228.80        15.08 o
  -8   3  20         17.48          6.72         6.57 o
  -7   3  20       1755.77       1784.11        73.33 o
  -6   3  20        329.67        340.48        17.30 o
  -5   3  20       2605.04       2626.44        58.93 o
  -4   3  20        114.82        122.26        16.27 o
  -3   3  20       1280.56       1227.80        30.02 o
  -2   3  20        704.24        686.44        25.84 o
  -1   3  20       2408.79       2423.68        46.75 o
   0   3  20        106.35        120.28        11.98 o
   1   3  20        742.27        818.19        28.24 o
   2   3  20         65.94         49.21        15.87 o
   3   3  20        170.02        144.68        13.09 o
   4   3  20         65.73         63.27         8.17 o
   5   3  20          1.16          2.11         5.29 o
   6   3  20          9.08          3.16         6.84 o
   7   3  20          3.27          7.72         7.62 o
   8   3  20         54.96         48.16        16.42 o
   9   3  20        577.78        525.38        36.12 o
  -5   4  20        206.45        189.36        21.89 o
  -4   4  20         92.88        131.35        19.70 o
  -3   4  20         58.32         47.07        13.13 o
  -2   4  20         79.88        110.55        19.70 o
  -1   4  20        480.86        406.08        29.55 o
   0   4  20        106.77        126.97        20.80 o
   1   4  20        690.17        715.83        40.50 o
   2   4  20          4.80         -0.45         6.28 o
   3   4  20       1122.89       1223.02        38.67 o
   4   4  20         51.05         40.27         9.29 o
   5   4  20       1083.03       1055.31        37.13 o
   6   4  20        169.14        129.16        22.99 o
   7   4  20        182.37        126.97        22.99 o
  -5   5  20        665.06        703.79        41.59 o
  -4   5  20         90.44         99.60        19.70 o
  -3   5  20       1206.67       1288.28        58.01 o
  -2   5  20         26.14          6.57        13.13 o
  -1   5  20        206.62        212.34        26.27 o
   0   5  20        123.04         91.94        18.61 o
   1   5  20        252.93        249.56        26.27 o
   2   5  20          1.70          5.47        12.04 o
   3   5  20        110.79         84.28        19.70 o
   4   5  20          0.02        -10.95        13.13 o
 -15   0  21        289.87        323.99        27.36 o
 -13   0  21        381.15        401.70        28.46 o
 -11   0  21       1461.37       1495.84        43.60 o
  -9   0  21       4156.19       4273.01        95.06 o
  -7   0  21       3782.17       3712.52        83.52 o
  -5   0  21       2844.77       2658.65        83.19 o
  -3   0  21       5108.91       4546.74       130.25 o
  -1   0  21          3.39         12.14         4.20 o
   1   0  21        254.37        247.37        18.61 o
   3   0  21        307.69        303.19        21.89 o
   5   0  21       1261.36       1318.93        53.63 o
   7   0  21        950.82        959.49        39.40 o
   9   0  21        840.38        804.49        42.69 o
 -15   1  21        933.91       1029.97        50.35 o
 -14   1  21        455.69        420.31        29.55 o
 -13   1  21       1665.47       1765.50        70.05 o
 -12   1  21        154.41        153.02        18.88 o
 -11   1  21       1036.83       1082.23        36.31 o
 -10   1  21          1.41          0.77         3.33 o
  -9   1  21        284.56        312.09        16.20 o
  -8   1  21        124.15        124.69         8.41 o
  -7   1  21          4.06          3.42         3.54 o
  -6   1  21        128.93        127.66         8.32 o
  -5   1  21        137.72        139.82         8.96 o
  -4   1  21         14.57          6.57         6.19 o
  -3   1  21       2438.12       2287.18        36.80 o
  -2   1  21        566.05        514.24        13.52 o
  -1   1  21        792.20        818.41        17.64 o
   0   1  21        938.20        974.29        23.38 o
   1   1  21       2681.61       2712.51        49.70 o
   2   1  21        223.15        239.48        27.36 o
   3   1  21       2063.13       2012.87        71.15 o
   4   1  21        132.86        147.76        16.42 o
   5   1  21       1630.21       1638.71        44.46 o
   6   1  21        524.04        501.33        23.53 o
   7   1  21        174.27        155.09        14.64 o
   8   1  21          5.65          1.21         7.32 o
   9   1  21         24.76         17.54         7.35 o
  10   1  21         37.09          6.57        13.13 o
 -14   2  21          3.14          0.00         6.57 o
 -13   2  21        102.23         90.85        15.32 o
 -12   2  21        478.10        469.56        30.65 o
 -11   2  21        421.88        428.31        33.38 o
 -10   2  21        977.88       1001.43        33.95 o
  -9   2  21        900.22        963.22        25.81 o
  -8   2  21       2506.49       2561.64        63.74 o
  -7   2  21       1258.12       1190.54        35.68 o
  -6   2  21        851.05        825.16        28.05 o
  -5   2  21       2018.99       1907.36        39.95 o
  -4   2  21       1273.13       1239.19        31.18 o
  -3   2  21        502.25        504.87        20.96 o
  -2   2  21        687.51        643.17        18.53 o
  -1   2  21        561.07        597.99        22.05 o
   0   2  21         79.66         72.03         9.29 o
   1   2  21         16.70         20.54         6.28 o
   2   2  21        103.29         98.01        16.42 o
   3   2  21        195.09        188.29        14.18 o
   4   2  21        135.67        139.62        13.40 o
   5   2  21        560.93        564.53        19.77 o
   6   2  21        923.98        870.49        29.75 o
   7   2  21        278.14        291.03        18.18 o
   8   2  21        244.95        278.01        27.36 o
   9   2  21        655.83        614.04        38.31 o
 -13   3  21        101.84         79.90        15.32 o
 -12   3  21       1012.85        917.23        45.97 o
 -11   3  21        401.21        421.40        29.55 o
 -10   3  21        392.47        420.31        28.46 o
  -9   3  21         24.12         16.60        11.49 o
  -8   3  21         37.32         27.77         7.08 o
  -7   3  21         15.27         15.32         8.76 o
  -6   3  21         73.85         71.61        12.04 o
  -5   3  21         36.47         41.11         6.59 o
  -4   3  21        263.01        272.87        13.35 o
  -3   3  21         57.48         45.99         6.79 o
  -2   3  21       1324.17       1365.53        31.17 o
  -1   3  21        121.16         93.30         8.85 o
   0   3  21       2020.99       2045.51        51.46 o
   1   3  21        345.92        353.45        18.53 o
   2   3  21        526.35        483.01        22.05 o
   3   3  21          1.29         13.34         6.05 o
   4   3  21       1361.21       1345.77        41.02 o
   5   3  21         92.80         91.67        10.48 o
   6   3  21        274.52        256.51        14.68 o
   7   3  21         84.22         89.16        22.99 o
   8   3  21         53.08         18.61        14.23 o
  -5   4  21          0.99          3.28        10.95 o
  -4   4  21       1169.24       1208.38        53.63 o
  -3   4  21         12.43          3.28         9.85 o
  -2   4  21        532.81        523.19        33.93 o
  -1   4  21         17.77         10.95        10.95 o
   0   4  21         20.23         20.80        12.04 o
   1   4  21        154.65        171.55        23.53 o
   2   4  21         89.66         73.55        11.20 o
   3   4  21         13.64         14.23         7.62 o
   4   4  21        300.46        327.83        19.72 o
   5   4  21         16.66          4.38        13.13 o
   6   4  21        248.90        221.10        29.55 o
   7   4  21         17.46         37.21        17.51 o
  -5   5  21        106.23        100.70        20.80 o
  -4   5  21        136.62        145.57        21.89 o
  -3   5  21         97.27        147.76        24.08 o
  -2   5  21        348.14        322.89        29.55 o
  -1   5  21        283.90        257.22        27.36 o
   0   5  21        165.68        119.31        20.80 o
   1   5  21          6.06          1.09        13.13 o
   2   5  21        636.85        661.11        41.59 o
   3   5  21        204.10        195.92        27.36 o
 -14   0  22        269.42        333.84        26.27 o
 -12   0  22          7.95          8.29         5.25 o
 -10   0  22         53.90         44.88         7.74 o
  -8   0  22        189.08        195.12        12.75 o
  -6   0  22       2211.62       2227.00        55.01 o
  -2   0  22       4011.66       3945.77       110.55 o
   0   0  22       2002.41       2080.73        71.15 o
   2   0  22        524.22        584.49        30.65 o
   4   0  22        440.91        460.80        28.46 o
   6   0  22        128.71        101.79        17.51 o
   8   0  22         92.10         73.33        17.51 o
  10   0  22        507.20        573.54        38.31 o
 -15   1  22        160.66        110.55        17.51 o
 -14   1  22       1219.72       1285.00        58.01 o
 -13   1  22         16.29         -2.19         6.57 o
 -12   1  22       1140.59       1108.77        50.35 o
 -11   1  22        612.58        616.10        20.39 o
 -10   1  22       2219.03       2232.26        39.97 o
  -9   1  22        233.40        254.74        16.42 o
  -8   1  22       1288.60       1327.35        30.98 o
  -7   1  22        102.36        107.64         8.62 o
  -6   1  22        241.62        263.41        11.75 o
  -5   1  22          6.80          0.73         3.16 o
  -4   1  22        103.29         98.35         9.65 o
  -3   1  22         19.56         13.82         3.52 o
  -2   1  22        114.44        115.59         7.18 o
  -1   1  22         12.33          7.17         3.97 o
   0   1  22         90.20         87.55         6.82 o
   1   1  22        195.43        176.02        15.87 o
   2   1  22        604.57        594.34        31.74 o
   3   1  22         29.67         25.17         9.85 o
   4   1  22       3158.89       3130.40       102.89 o
   5   1  22        849.41        801.21        40.50 o
   6   1  22        586.22        582.75        25.14 o
   7   1  22         39.79         29.98         8.88 o
   8   1  22        529.08        540.82        29.01 o
   9   1  22        133.58         67.86        16.42 o
 -14   2  22        350.59        323.99        27.36 o
 -13   2  22         33.94         31.74        10.95 o
 -12   2  22          0.62          8.76         7.66 o
 -11   2  22         47.61         36.12        10.95 o
 -10   2  22          0.13          0.38         3.97 o
  -9   2  22         66.67         46.28         8.41 o
  -8   2  22        243.38        253.51        15.42 o
  -7   2  22        347.89        335.67        17.30 o
  -6   2  22        546.50        510.57        21.51 o
  -5   2  22       2306.40       2084.23       141.74 o
  -4   2  22       1595.16       1469.19        70.36 o
  -3   2  22       2127.60       2095.44        41.49 o
  -2   2  22       1888.57       1853.39        42.13 o
  -1   2  22        923.71        891.69        23.38 o
   0   2  22        770.00        819.00        30.65 o
   1   2  22       1189.53       1204.59        35.60 o
   2   2  22        617.62        671.53        25.54 o
   3   2  22         19.38         17.63         7.32 o
   4   2  22          0.51          0.97         6.28 o
   5   2  22        109.84        103.90        12.75 o
   6   2  22         73.36         61.06         8.72 o
   7   2  22          4.15          6.68         7.62 o
   8   2  22        165.60        136.82        21.89 o
   9   2  22         21.65          6.57        14.23 o
 -13   3  22        723.95        767.28        42.69 o
 -12   3  22        118.03        111.64        17.51 o
 -11   3  22       1594.37       1682.32        67.86 o
 -10   3  22        129.06         89.75        15.32 o
  -9   3  22       1101.84       1214.94        52.54 o
  -8   3  22        175.47        175.13        20.80 o
  -7   3  22        678.79        764.08        57.46 o
  -6   3  22        271.42        285.18        24.63 o
  -5   3  22          6.03          3.03         4.82 o
  -4   3  22          0.35          3.20         4.75 o
  -3   3  22          0.62         -0.67         4.23 o
  -2   3  22          3.15         12.37         5.15 o
  -1   3  22         53.73         60.28         9.53 o
   0   3  22         72.04         69.99        10.43 o
   1   3  22        395.15        421.80        22.44 o
   2   3  22         45.49         32.29         8.51 o
   3   3  22       1145.37       1151.39        36.76 o
   4   3  22        106.78         80.60        25.72 o
   5   3  22        762.92        790.99        62.39 o
   6   3  22         35.12         29.55        10.06 o
   7   3  22        728.15        767.87        31.28 o
   8   3  22        252.73        285.68        31.74 o
  -5   4  22        900.54        936.93        45.97 o
  -4   4  22         53.26         39.40        14.23 o
  -3   4  22       1385.27       1572.86        63.48 o
  -2   4  22         50.68         36.12        13.13 o
  -1   4  22       1268.62       1268.58        55.82 o
   0   4  22        226.97        202.49        22.99 o
   1   4  22        310.71        297.74        18.18 o
   2   4  22          2.90          7.49        13.13 o
   3   4  22        166.68        173.15        16.52 o
   4   4  22          0.65        -10.95        12.04 o
   5   4  22         32.45         17.51        14.23 o
   6   4  22         10.34         19.70        15.32 o
  -5   5  22         72.01         51.44        16.42 o
  -4   5  22         55.51         86.47        19.70 o
  -3   5  22          0.15          4.38        12.04 o
  -2   5  22         50.04         36.12        14.23 o
  -1   5  22          0.74          8.76        13.13 o
   0   5  22         11.99         22.99        13.13 o
   1   5  22        284.21        303.19        29.55 o
   2   5  22        226.71        233.14        29.55 o
 -15   0  23       1250.39       1316.74        60.20 o
 -11   0  23       2441.58       2655.05        67.90 o
  -9   0  23        839.03        867.47        30.07 o
  -7   0  23          5.03          8.76         4.64 o
  -5   0  23        259.33        222.78        27.36 o
  -3   0  23        430.44        424.68        25.17 o
  -1   0  23       2503.42       2600.77        59.98 o
   1   0  23       2298.74       2676.16        87.56 o
   3   0  23       1707.56       1816.94        66.77 o
   5   0  23       1473.14       1462.31        59.11 o
   9   0  23          5.21         -3.28        12.04 o
 -15   1  23          0.09         -6.57         6.57 o
 -14   1  23        129.59        135.72        19.70 o
 -13   1  23        553.88        610.76        36.12 o
 -12   1  23          4.79          2.19         6.57 o
 -11   1  23        802.43        799.64        24.06 o
 -10   1  23        541.91        548.88        24.17 o
  -9   1  23       1142.63       1078.15        27.88 o
  -8   1  23        175.19        164.76        10.23 o
  -7   1  23       2478.51       2487.09        49.55 o
  -6   1  23        484.29        434.25        19.16 o
  -5   1  23       1829.52       1672.69        36.22 o
  -4   1  23        454.75        438.92        17.80 o
  -3   1  23       1644.75       1623.46        29.41 o
  -2   1  23         36.56         29.20         5.43 o
  -1   1  23        499.61        520.27        14.49 o
   0   1  23        225.58        234.42        11.69 o
   1   1  23          8.44          8.28         6.05 o
   2   1  23         24.94         20.80         8.76 o
   3   1  23        422.83        445.48        28.46 o
   4   1  23        132.04        102.89        17.51 o
   5   1  23        155.73        189.36        20.80 o
   6   1  23         46.46         35.03        12.04 o
   7   1  23        678.41        615.25        26.69 o
   8   1  23         49.69         63.48        16.42 o
   9   1  23        653.17        630.46        39.40 o
 -14   2  23        382.50        385.28        30.65 o
 -13   2  23        599.72        616.23        37.21 o
 -12   2  23        515.33        441.10        30.65 o
 -11   2  23        449.29        478.32        30.65 o
 -10   2  23        753.96        860.17        29.79 o
  -9   2  23        242.27        243.31        15.74 o
  -8   2  23         30.44         45.75         8.51 o
  -7   2  23         39.22         32.72         8.21 o
  -6   2  23        155.63        150.72        14.78 o
  -5   2  23         61.59         50.51         8.41 o
  -4   2  23        191.92        179.33        10.62 o
  -3   2  23        262.66        260.03        14.56 o
  -2   2  23        274.30        287.72        14.48 o
  -1   2  23       1008.24       1032.95        25.69 o
   0   2  23       1286.48       1266.38        36.76 o
   1   2  23        196.61        185.18        13.40 o
   2   2  23       1519.36       1411.96        58.01 o
   3   2  23        988.02       1036.56        57.46 o
   4   2  23        164.43        152.56        19.70 o
   5   2  23        150.80        123.34        13.93 o
   6   2  23        299.47        260.50        25.17 o
   7   2  23        210.89        193.73        24.08 o
   8   2  23        136.18        158.71        24.08 o
 -12   3  23        196.32        178.41        20.80 o
 -11   3  23         27.67         25.17         9.85 o
 -10   3  23        584.43        522.10        32.84 o
  -9   3  23        233.84        235.33        21.89 o
  -8   3  23       1281.57       1329.87        54.73 o
  -7   3  23        287.12        294.43        17.60 o
  -6   3  23       1504.51       1495.82        43.79 o
  -5   3  23         56.29         54.91         7.99 o
  -4   3  23        968.44        933.04        25.97 o
  -3   3  23        232.41        239.10        25.14 o
  -2   3  23        633.91        694.06        20.83 o
  -1   3  23        116.55        125.06        15.41 o
   0   3  23         62.66         76.12        14.23 o
   1   3  23         16.41          7.34         6.28 o
   2   3  23         47.17         29.85         8.41 o
   3   3  23          0.95         -5.68         6.05 o
   4   3  23        266.18        253.58        17.30 o
   5   3  23        211.31        252.84        27.36 o
   6   3  23        325.20        288.96        28.46 o
   7   3  23        243.38        235.68        26.82 o
  -5   4  23         42.10         22.99        13.13 o
  -4   4  23        385.15        362.29        28.46 o
  -3   4  23          0.06         13.13        12.04 o
  -2   4  23        206.87        220.00        22.99 o
  -1   4  23          0.79          8.76        12.04 o
   0   4  23        673.82        592.15        37.21 o
   1   4  23         46.58         39.50         9.97 o
   2   4  23        677.74        674.28        30.65 o
   3   4  23          0.38         14.23        13.13 o
   4   4  23        348.18        292.24        28.46 o
   5   4  23         12.85         33.93        16.42 o
  -5   5  23         72.78         81.00        19.70 o
  -4   5  23        470.16        446.57        33.93 o
  -3   5  23        161.61        143.39        22.99 o
  -2   5  23        279.82        325.08        30.65 o
  -1   5  23         15.60         10.95        13.13 o
   0   5  23         77.08         38.31        15.32 o
   1   5  23         31.32         18.61        15.32 o
 -14   0  24         22.32          7.66         8.76 o
 -12   0  24       2713.48       2821.74        98.51 o
 -10   0  24       1151.80       1079.22        52.54 o
  -8   0  24       1449.78       1424.29        41.60 o
  -6   0  24       1617.77       1525.84        42.70 o
  -4   0  24         24.48         29.55         9.85 o
  -2   0  24         12.88         16.64         5.77 o
   0   0  24        283.71        296.62        21.89 o
   2   0  24        343.39        369.96        25.17 o
   4   0  24        872.46        973.05        44.88 o
   6   0  24       1321.28       1408.68        59.11 o
 -14   1  24        459.52        468.47        32.84 o
 -13   1  24         47.13         17.51         9.85 o
 -12   1  24        138.75        139.01        19.70 o
 -11   1  24         58.59         64.75         9.29 o
 -10   1  24        174.14        162.78        10.71 o
  -9   1  24         65.77         67.15         8.08 o
  -8   1  24        397.36        392.31        15.09 o
  -7   1  24        319.93        309.03        13.41 o
  -6   1  24        920.84        863.20        40.08 o
  -5   1  24        139.03        115.15         9.00 o
  -4   1  24       1247.76       1191.08        33.28 o
  -3   1  24        281.49        257.91        11.91 o
  -2   1  24       4031.50       3872.62        67.82 o
  -1   1  24       1104.04       1053.24        27.57 o
   0   1  24       2174.30       2188.65        43.38 o
   1   1  24         25.56         29.55         9.85 o
   2   1  24        353.21        341.50        25.17 o
   3   1  24         77.69         96.32        16.42 o
   4   1  24        123.09        123.68        18.61 o
   5   1  24         28.66         17.51         9.85 o
   6   1  24          1.50          5.47         9.85 o
   8   1  24         99.22         98.51        19.70 o
 -13   2  24        226.67        224.38        22.99 o
 -12   2  24        415.49        426.87        30.65 o
 -11   2  24        369.25        337.12        27.36 o
 -10   2  24        701.90        699.84        26.69 o
  -9   2  24        984.84       1034.42        51.99 o
  -8   2  24        989.89        999.83        37.76 o
  -7   2  24        767.62        825.63        29.92 o
  -6   2  24        167.95        144.56        14.78 o
  -5   2  24        194.51        175.11        13.09 o
  -4   2  24         62.64         45.44         8.39 o
  -3   2  24          6.64          6.71         4.61 o
  -2   2  24         26.45         22.07         5.72 o
  -1   2  24        358.77        336.11        13.87 o
   0   2  24        152.78        179.40        27.36 o
   1   2  24          2.02          0.66         5.46 o
   2   2  24        217.61        226.72        15.74 o
   3   2  24        177.65        174.45        14.72 o
   4   2  24         52.78         41.72        17.51 o
   5   2  24        644.41        597.62        36.12 o
 -12   3  24         61.57         50.35        13.13 o
 -11   3  24         11.53          4.38         8.76 o
 -10   3  24          9.16          4.38         8.76 o
  -9   3  24        251.40        227.67        21.89 o
  -8   3  24          8.42          5.47         9.85 o
  -7   3  24        103.56         66.77        14.23 o
  -6   3  24          4.53          3.58         5.77 o
  -5   3  24        957.86        993.12        27.88 o
  -4   3  24        305.96        331.52        28.35 o
  -3   3  24       1547.60       1569.21        36.29 o
  -2   3  24        123.46         96.46         9.44 o
  -1   3  24       1055.63       1108.83        28.64 o
   0   3  24        190.22        186.37        11.75 o
   1   3  24       1210.03       1220.47        45.42 o
   2   3  24        297.05        278.34        17.75 o
   3   3  24        118.48        113.83        13.87 o
   4   3  24         57.43         52.54        16.42 o
   5   3  24          0.42         -3.28        12.04 o
   6   3  24         52.63         21.89        14.23 o
   7   3  24         73.22         54.73        19.70 o
  -5   4  24        267.61        279.11        27.36 o
  -4   4  24          8.66         17.51        13.13 o
  -3   4  24         21.23         28.46        13.13 o
  -2   4  24         18.28          1.09        10.95 o
  -1   4  24         49.87         54.73        15.32 o
   0   4  24          8.30         15.16         7.62 o
   1   4  24        173.32        146.67        21.89 o
   2   4  24          1.80          2.19        10.95 o
   3   4  24        293.30        351.35        31.74 o
   4   4  24          3.81          5.47        13.13 o
  -5   5  24        221.91        230.95        30.65 o
  -4   5  24         82.43         59.11        18.61 o
  -3   5  24        570.13        675.33        42.69 o
  -2   5  24        141.65        172.94        27.36 o
 -13   0  25        201.62        199.21        21.89 o
 -11   0  25        592.65        594.34        35.03 o
  -9   0  25       1572.82       1535.45        45.03 o
  -7   0  25       1394.35       1254.23        38.16 o
  -5   0  25       1901.06       1978.94        70.05 o
  -3   0  25        627.89        704.89        35.03 o
  -1   0  25       1149.39       1237.93        35.60 o
   1   0  25         13.82          8.76         7.66 o
   3   0  25        110.54         76.62        14.23 o
   5   0  25        353.80        366.67        27.36 o
 -14   1  25        310.53        297.72        26.27 o
 -13   1  25       1097.47       1155.84        54.73 o
 -12   1  25        111.28        128.06        18.61 o
 -11   1  25        885.15        894.24        44.88 o
 -10   1  25         49.60         39.40        12.04 o
  -9   1  25        745.76        790.64        23.51 o
  -8   1  25        162.10        153.87        12.23 o
  -7   1  25        133.21        117.92        10.07 o
  -6   1  25         25.88         27.32         5.92 o
  -5   1  25         56.70         54.07        11.20 o
  -4   1  25        372.00        390.41        17.40 o
  -3   1  25        642.81        551.53        17.67 o
  -2   1  25        221.77        217.92         9.79 o
  -1   1  25        821.08        883.03        20.37 o
   0   1  25        200.73        205.61        20.80 o
   1   1  25       1271.32       1328.78        54.73 o
   2   1  25        198.77        201.40        19.70 o
   3   1  25       1046.40       1038.72        49.25 o
   4   1  25        223.52        203.59        21.89 o
   5   1  25        660.94        571.35        36.12 o
   6   1  25         19.08         20.80        10.95 o
 -13   2  25          7.84         10.95         8.76 o
 -12   2  25        402.30        411.55        30.65 o
 -11   2  25        274.00        278.01        25.17 o
 -10   2  25        207.33        166.81        13.53 o
  -9   2  25        603.37        572.45        33.93 o
  -8   2  25        829.41        832.40        30.70 o
  -7   2  25        743.45        708.46        27.73 o
  -6   2  25        720.69        662.74        32.29 o
  -5   2  25       1045.43        953.02        42.14 o
  -4   2  25        308.85        265.43        13.62 o
  -3   2  25        229.40        214.46        15.20 o
  -2   2  25        487.97        520.01        18.11 o
  -1   2  25        197.37        201.52        11.28 o
   0   2  25         29.48         41.36         8.51 o
   1   2  25         84.90         74.22        17.51 o
   2   2  25         19.94         26.82         8.51 o
   3   2  25         66.87         59.21        10.43 o
   4   2  25         70.27         46.25        22.99 o
 -11   3  25          1.41         -1.09         7.66 o
  -9   3  25         45.33         30.65        10.95 o
  -8   3  25        241.72        227.67        21.89 o
  -7   3  25        125.30        124.78        18.61 o
  -6   3  25          0.03          5.47         9.85 o
  -5   3  25          4.35          2.59         7.32 o
  -4   3  25        229.42        207.39        14.64 o
  -3   3  25          2.24          2.77         4.98 o
  -2   3  25        693.70        694.95        21.67 o
  -1   3  25         37.58         36.21        10.04 o
   0   3  25        424.27        410.33        29.38 o
   1   3  25        372.68        383.62        20.50 o
   2   3  25        691.30        703.31        28.61 o
   3   3  25          9.08          0.00        12.04 o
   4   3  25        604.18        599.81        39.40 o
   5   3  25         77.97         67.86        18.61 o
   6   3  25        144.46        158.71        26.27 o
  -5   4  25          1.58          2.19        12.04 o
  -4   4  25        877.98        894.24        45.97 o
  -3   4  25          0.01         -3.28        10.95 o
  -2   4  25        191.61        195.92        26.27 o
  -1   4  25          9.09         24.08        13.13 o
   0   4  25         47.65         52.54        16.42 o
   1   4  25          1.74          7.66        13.13 o
   2   4  25         10.36          3.28        13.13 o
   3   4  25         78.38         58.01        17.51 o
 -14   0  26        185.09        222.19        24.08 o
 -12   0  26         27.91         31.74        10.95 o
 -10   0  26        129.00        149.95        20.80 o
  -8   0  26       1283.48       1292.75        39.72 o
  -6   0  26        709.85        649.84        29.55 o
  -4   0  26       1524.57       1487.49        56.92 o
  -2   0  26       1325.40       1312.36        52.54 o
   0   0  26       1494.95       1524.48        41.79 o
   2   0  26       1249.17       1220.42        52.54 o
   4   0  26         60.96         59.11        14.23 o
 -13   1  26        106.59         75.52        15.32 o
 -12   1  26        293.63        316.32        26.27 o
 -11   1  26         47.70         51.44        13.13 o
 -10   1  26       1593.92       1629.78        64.58 o
  -9   1  26        436.19        418.01        19.72 o
  -8   1  26       1036.11        981.57        26.76 o
  -7   1  26        157.91        150.93        10.23 o
  -6   1  26        704.75        697.20        21.60 o
  -5   1  26        194.14        181.88        11.14 o
  -4   1  26        290.85        287.03        18.61 o
  -3   1  26          0.61          1.09         5.47 o
  -2   1  26          0.28         -0.66         3.88 o
  -1   1  26          1.44          7.32         4.28 o
   0   1  26        105.99        115.63        11.98 o
   1   1  26        163.50        163.75        12.75 o
   2   1  26        468.70        479.41        30.65 o
   3   1  26         76.30         65.67        14.23 o
   4   1  26        479.27        418.12        30.65 o
   5   1  26          5.69         -3.28         8.76 o
 -12   2  26        150.77        179.51        20.80 o
 -11   2  26         10.52          8.76         8.76 o
 -10   2  26          6.99          8.00         6.05 o
  -9   2  26        258.06        235.33        21.89 o
  -8   2  26         22.35         30.65        12.04 o
  -7   2  26        280.46        286.77        22.99 o
  -6   2  26        559.49        505.69        23.52 o
  -5   2  26        191.70        172.50        15.87 o
  -4   2  26        272.00        254.74        13.44 o
  -3   2  26        954.47        960.82        36.07 o
  -2   2  26        705.56        742.44        25.20 o
  -1   2  26        482.33        476.15        17.27 o
   0   2  26       1079.07       1079.71        28.22 o
   1   2  26        500.53        447.69        21.67 o
   2   2  26        323.63        311.71        18.53 o
   3   2  26        215.73        207.86        18.61 o
 -11   3  26        741.68        820.91        45.97 o
 -10   3  26        170.65        144.48        20.80 o
  -9   3  26        570.08        621.92        25.92 o
  -8   3  26          2.59         -5.47         9.85 o
  -7   3  26        854.18        897.53        43.78 o
  -6   3  26        360.54        340.40        25.17 o
  -5   3  26         90.52         94.13        17.51 o
  -4   3  26          3.55          1.64         6.97 o
  -3   3  26         83.38         92.06         9.52 o
  -2   3  26          1.33          5.12         5.45 o
  -1   3  26         69.06         54.84         7.78 o
   0   3  26          2.71          2.92         5.69 o
   1   3  26        370.17        343.91        36.12 o
   2   3  26          0.16          1.09        12.04 o
   3   3  26         78.68         54.73        16.42 o
   4   3  26         25.00         16.42        15.32 o
   5   3  26        264.73        278.01        29.55 o
  -5   4  26        469.05        452.05        33.93 o
  -4   4  26          2.54          4.38        13.13 o
  -3   4  26        367.28        360.11        30.65 o
  -2   4  26          1.75         -2.19        12.04 o
  -1   4  26       1065.59       1114.25        53.63 o
   0   4  26          3.25         -9.85         9.85 o
   1   4  26        356.11        430.16        32.84 o
   2   4  26          8.33         18.61        14.23 o
 -13   0  27       1451.28       1444.80        63.48 o
 -11   0  27       1028.10       1152.56        52.54 o
  -9   0  27        316.58        340.40        26.27 o
  -7   0  27        140.18        135.28        20.25 o
  -5   0  27         33.17         24.90         8.21 o
  -3   0  27        227.12        212.34        19.70 o
  -1   0  27        625.07        587.16        24.63 o
   1   0  27       1499.43       1571.77        62.39 o
   3   0  27        820.75        962.10        47.07 o
 -12   1  27          8.63         10.95         8.76 o
 -11   1  27        249.46        247.37        22.99 o
 -10   1  27        191.55        146.67        20.80 o
  -9   1  27        294.71        285.88        17.03 o
  -8   1  27        154.68        152.00        17.51 o
  -7   1  27       1498.77       1474.38        68.36 o
  -6   1  27         90.03         69.85         8.41 o
  -5   1  27       1244.84       1225.28        30.74 o
  -4   1  27        338.94        309.24        19.21 o
  -3   1  27        975.79       1062.72        32.89 o
  -2   1  27         40.43         38.12         8.43 o
  -1   1  27         53.06         62.83         7.99 o
   0   1  27         19.13         17.09         5.80 o
   1   1  27         89.45         89.54        16.42 o
   2   1  27         22.71         27.36        10.95 o
   3   1  27          0.59          1.09         8.76 o
 -11   2  27        760.21        807.77        44.88 o
 -10   2  27          9.31          5.79         6.54 o
  -9   2  27         78.14         67.86        15.32 o
  -8   2  27         40.43         41.59        13.13 o
  -7   2  27         51.95         55.82        14.23 o
  -6   2  27         37.82         36.12        12.04 o
  -5   2  27        131.21         98.51        16.42 o
  -4   2  27         48.79         33.93        12.04 o
  -3   2  27        102.35         87.46        11.61 o
  -2   2  27        308.36        259.43        21.34 o
  -1   2  27        269.60        264.07        13.24 o
   0   2  27        669.07        663.55        21.47 o
   1   2  27        199.72        197.23        15.08 o
   2   2  27        420.85        418.32        26.82 o
 -10   3  27        534.66        536.33        36.12 o
  -9   3  27        225.30        251.33        19.70 o
  -8   3  27        528.63        574.64        35.03 o
  -7   3  27        189.13        141.20        20.80 o
  -6   3  27        796.02        830.76        42.69 o
  -5   3  27         15.07         12.04        10.95 o
  -4   3  27        683.19        693.96        27.40 o
  -3   3  27        144.60        150.71        20.80 o
  -2   3  27        254.38        268.44        24.96 o
  -1   3  27         10.96          8.96         6.10 o
   0   3  27         57.40         64.31        11.61 o
   1   3  27          3.66         11.49         8.51 o
   2   3  27         13.01          4.38        13.13 o
   3   3  27         15.55         18.61        15.32 o
   4   3  27          1.20         -6.57        13.13 o
  -4   4  27          3.99         10.95        14.23 o
  -3   4  27         23.17         13.13        13.13 o
  -2   4  27        109.28         51.44        15.32 o
  -1   4  27          6.04          3.28        12.04 o
   0   4  27        375.22        323.99        29.55 o
 -12   0  28        430.99        460.80        32.84 o
 -10   0  28        941.71        869.07        43.78 o
  -8   0  28       1193.30       1162.41        51.44 o
  -6   0  28       1124.09       1079.26        64.03 o
  -4   0  28        329.69        321.27        22.44 o
  -2   0  28          3.86          2.19         8.76 o
   0   0  28        123.29        146.93        16.42 o
   2   0  28        183.92        181.69        20.80 o
 -12   1  28         16.76         14.23         9.85 o
 -11   1  28         11.75          6.57         7.66 o
 -10   1  28          1.07         -4.38         9.85 o
  -9   1  28         91.56         71.07        12.59 o
  -8   1  28         16.46         13.36         7.32 o
  -7   1  28         31.57         28.26         8.41 o
  -6   1  28        658.18        612.07        33.38 o
  -5   1  28        126.04        138.94        16.42 o
  -4   1  28        930.82        943.30        30.96 o
  -3   1  28          1.65          5.99         6.54 o
  -2   1  28        529.81        564.74        18.74 o
  -1   1  28        328.44        367.44        27.27 o
   0   1  28        895.53        953.70        26.11 o
   1   1  28        164.75        167.66        22.44 o
   2   1  28        523.86        584.49        36.12 o
 -11   2  28         69.44         38.31        13.13 o
 -10   2  28          2.85          4.06         6.28 o
  -9   2  28        875.29        923.80        47.07 o
  -8   2  28        973.41        946.78        47.07 o
  -7   2  28        763.42        801.21        41.59 o
  -6   2  28         94.51         99.60        17.51 o
  -5   2  28        123.44        101.79        17.51 o
  -4   2  28        244.23        220.00        20.80 o
  -3   2  28          5.13          7.89         7.08 o
  -2   2  28          5.31         10.24         5.62 o
  -1   2  28          1.47         -0.96         4.98 o
   0   2  28         17.50         20.98         6.40 o
   1   2  28        116.70        132.44        20.80 o
  -9   3  28         25.01         28.56         8.41 o
  -8   3  28         65.01         52.54        14.23 o
  -7   3  28        253.53        212.34        22.99 o
  -6   3  28          6.69         24.08        13.13 o
  -5   3  28        244.99        297.72        26.27 o
  -4   3  28         68.45         79.27        11.98 o
  -3   3  28        640.98        683.35        41.59 o
  -2   3  28        215.68        194.64        24.08 o
  -1   3  28        418.54        442.43        54.18 o
   0   3  28         56.75         50.57        14.23 o
   1   3  28        534.18        527.87        46.52 o
   2   3  28         72.62         67.86        17.51 o
   3   3  28        221.38        201.40        27.36 o
  -4   4  28         11.79         16.42        13.13 o
  -3   4  28          7.75         -2.19        13.13 o
 -11   0  29        123.31         94.13        16.42 o
  -9   0  29        414.61        359.01        27.36 o
  -7   0  29        212.43        165.28        19.70 o
  -5   0  29       1772.58       1890.28        71.15 o
  -3   0  29       1510.17       1531.27        61.29 o
  -1   0  29        364.60        415.93        28.46 o
   1   0  29          0.97         -1.22         6.84 o
 -11   1  29        856.10        748.67        42.69 o
 -10   1  29        231.32        191.55        21.89 o
  -9   1  29        669.09        691.88        33.38 o
  -8   1  29          4.08          3.51         7.32 o
  -7   1  29          2.75          1.61         7.32 o
  -6   1  29         21.59         16.58        14.78 o
  -5   1  29         17.04         10.40         7.74 o
  -4   1  29          0.08         10.95         6.97 o
  -3   1  29          0.73          0.55         6.19 o
  -2   1  29         87.52         77.09        11.20 o
  -1   1  29        404.05        430.87        16.84 o
   0   1  29         33.17         28.05         7.08 o
   1   1  29        321.35        327.27        26.27 o
 -10   2  29         26.21         20.80        13.13 o
  -9   2  29        132.57        120.40        20.80 o
  -8   2  29        437.89        470.65        32.84 o
  -7   2  29        246.66        213.44        21.89 o
  -6   2  29        452.84        444.39        30.65 o
  -5   2  29        588.19        570.26        35.03 o
  -4   2  29        269.07        232.04        22.99 o
  -3   2  29        119.85        108.69        13.53 o
  -2   2  29        522.30        476.90        27.36 o
  -1   2  29        266.55        267.77        23.53 o
   0   2  29         54.48         55.18        22.44 o
   1   2  29          1.42          0.55         7.74 o
  -8   3  29         54.99         51.44        15.32 o
  -7   3  29        205.09        209.06        22.99 o
  -6   3  29          2.65          3.28        10.95 o
  -5   3  29          7.43          6.57        12.04 o
  -4   3  29         30.94         31.66        18.61 o
  -3   3  29          1.71          2.71         8.10 o
  -2   3  29         55.59         63.17        11.61 o
  -1   3  29          1.53          2.19         8.51 o
   0   3  29        184.45        188.00        16.97 o
   1   3  29        113.34        112.74        21.89 o
 -10   0  30          5.92         -3.28         9.85 o
  -8   0  30          5.10         -1.09         9.85 o
  -6   0  30        442.47        484.88        30.65 o
  -4   0  30        405.26        434.53        29.55 o
  -2   0  30       1085.40       1170.07        52.54 o
   0   0  30        300.71        352.15        60.75 o
   2   0  30        604.15        666.58        39.40 o
 -10   1  30        928.15        959.92        49.25 o
  -9   1  30         12.11          4.38         7.74 o
  -8   1  30         92.19         80.64        11.61 o
  -7   1  30        482.28        471.95        22.44 o
  -6   1  30        850.10        877.54        34.48 o
  -5   1  30        136.20        133.67        26.82 o
  -4   1  30        268.56        255.42        17.51 o
  -3   1  30          9.05          5.30        11.49 o
  -2   1  30         58.22         66.68        11.20 o
  -1   1  30         35.67         33.38         9.29 o
   0   1  30         34.67         48.16        15.32 o
   1   1  30          4.72         14.23        10.95 o
  -9   2  30         95.23         74.43        18.61 o
  -8   2  30         81.62         54.73        15.32 o
  -7   2  30         33.91         27.36        13.13 o
  -6   2  30         55.88         50.35        15.32 o
  -5   2  30        170.23        238.61        22.99 o
  -4   2  30        425.09        415.93        29.55 o
  -3   2  30        208.24        213.44        21.89 o
  -2   2  30        239.59        219.48        16.52 o
  -1   2  30        254.99        275.26        18.95 o
   0   2  30        291.63        293.07        18.95 o
   1   2  30        193.49        232.04        22.99 o
  -5   3  30        435.43        395.13        30.65 o
  -4   3  30         14.58         19.70        13.13 o
  -3   3  30         33.92         30.89        12.59 o
  -2   3  30         22.31         10.95        13.13 o
  -1   3  30          1.82         15.32        15.32 o
  -9   0  31        629.25        616.23        37.21 o
  -7   0  31        221.51        217.81        22.99 o
  -5   0  31        101.88        129.16        20.80 o
  -3   0  31        178.13        156.52        21.89 o
  -1   0  31         16.66         13.13        12.04 o
   1   0  31        671.53        750.86        42.69 o
  -9   1  31        100.05         88.66        17.51 o
  -8   1  31        203.05        173.56        38.31 o
  -7   1  31        504.11        459.88        33.93 o
  -6   1  31        109.11        101.80        13.16 o
  -5   1  31        292.10        297.83        18.18 o
  -4   1  31         83.40         70.64        11.61 o
  -3   1  31        707.56        713.65        27.86 o
  -2   1  31         66.76         60.81        11.20 o
  -1   1  31        326.14        311.95        26.27 o
   0   1  31        107.95         72.24        17.51 o
   1   1  31         90.86         76.62        18.61 o
  -7   2  31        106.96        141.20        21.89 o
  -6   2  31         20.31         16.42        13.13 o
  -5   2  31          9.10          1.09        10.95 o
  -4   2  31         76.91         77.71        16.42 o
  -3   2  31         22.81         12.04        10.95 o
  -2   2  31        103.80        119.80        14.64 o
  -1   2  31        102.43         59.11        16.42 o
  -8   0  32       1656.60       1540.02        64.58 o
  -6   0  32         48.50         38.31        14.23 o
  -4   0  32        581.32        662.20        38.31 o
  -2   0  32         71.74         81.00        18.61 o
   0   0  32          0.48          6.57        12.04 o
  -8   1  32          2.30         -3.28        12.04 o
  -7   1  32        138.96        102.89        19.70 o
  -6   1  32         84.12         91.07        26.27 o
  -5   1  32         36.16         32.05         9.65 o
  -4   1  32        393.24        396.15        21.27 o
  -3   1  32        178.45        171.87        16.25 o
  -2   1  32        410.34        447.67        31.74 o
  -5   1  33          5.69          4.38        13.13 o
                                                
