# Supplementary material for: A systematic structural study of halogen bonding versus hydrogen bonding within competitive supramolecular systems
Source: IUCrJ. 2015 Jul 30;2(Pt 5):498–510. doi: 10.1107/S2052252515010854 (PMC4547818; doi:10.1107/S2052252515010854)
Supplement: Supplementary file 23 [file m-02-00498-IF4OH2sup23.hkl]

#
# h,k,l, Fc-squared, Fo-squared, sigma(Fo-squared), status flag
#
data_IF4OH2
_shelx_title ' IF4OH2 in P2(1)/n'
_shelx_refln_list_code          4
_shelx_F_calc_maximum      361.32
_exptl_crystal_F_000       752.00
_reflns_d_resolution_high  0.6701

loop_
 _space_group_symop_operation_xyz
 'x, y, z'
 '-x+1/2, y+1/2, -z+1/2'
 '-x, -y, -z'
 'x-1/2, -y-1/2, z-1/2'

_cell_length_a    12.7258
_cell_length_b     4.9322
_cell_length_c    20.7291
_cell_angle_alpha  90.000
_cell_angle_beta  106.074
_cell_angle_gamma  90.000

_shelx_F_squared_multiplier     1.000

loop_
 _refln_index_h
 _refln_index_k
 _refln_index_l
 _refln_F_squared_calc
 _refln_F_squared_meas
 _refln_F_squared_sigma
 _refln_observed_status
   6   0   0      18090.45      20489.57       519.48 o
   8   0   0      13648.34      14942.92       242.25 o
  10   0   0       2477.01       2576.58        44.96 o
  12   0   0       2954.94       2875.80        50.41 o
  14   0   0        497.41        457.28        22.00 o
  16   0   0        138.32        110.77        14.45 o
  18   0   0          0.02         10.84         8.43 o
   1   1   0       2522.47       2412.83        51.20 o
   2   1   0       1172.00       1328.08        51.77 o
   3   1   0       7463.79       8753.51       327.50 o
   5   1   0       1639.81       1957.80        77.06 o
   6   1   0       4428.41       4618.47        99.44 o
   7   1   0         13.74         17.92         1.60 o
   8   1   0       7607.20       7970.26        89.48 o
   9   1   0        350.28        356.05         5.98 o
  10   1   0       2811.74       2760.01        35.41 o
  11   1   0         55.59         57.27         2.80 o
  12   1   0       3501.23       3385.90        43.40 o
  13   1   0          8.38          4.65         2.16 o
  14   1   0       3512.31       3090.18        55.20 o
  15   1   0         10.51          9.69         3.10 o
  16   1   0       1079.30        867.51        38.74 o
  17   1   0         17.37          7.82         5.53 o
  18   1   0        714.43        493.66        33.71 o
   0   2   0      26104.87      23362.35       842.84 o
   1   2   0       4311.68       3731.15       139.07 o
   2   2   0      31978.31      30709.52      1145.06 o
   3   2   0        295.54        349.18        16.86 o
   4   2   0      16549.24      16397.21       911.47 o
   5   2   0       1459.96       1468.74        40.76 o
   6   2   0       8462.74       8179.90       154.12 o
   7   2   0        891.31        973.96        15.37 o
   8   2   0       6244.62       6401.72        92.78 o
   9   2   0         55.98         50.89         2.98 o
  10   2   0       1460.37       1540.78        27.40 o
  11   2   0        638.90        643.47        17.23 o
  12   2   0        858.14        829.04        17.12 o
  13   2   0        185.11        152.86         7.29 o
  14   2   0        482.17        428.10        13.35 o
  15   2   0          0.33         -2.47         3.80 o
  16   2   0         47.76         26.89         7.52 o
  17   2   0        104.75         68.63        14.45 o
   1   3   0        304.45        305.65         9.68 o
   2   3   0        367.83        354.68         8.78 o
   3   3   0         46.10         65.83         4.31 o
   4   3   0        342.34        297.57         6.46 o
   5   3   0         21.20         22.32         4.76 o
   6   3   0       1195.92       1265.60        21.56 o
   7   3   0        475.67        508.69        10.30 o
   8   3   0       2488.46       2401.18        35.02 o
   9   3   0        389.29        413.00        14.16 o
  10   3   0       2408.17       2338.57        36.91 o
  11   3   0         63.86         58.47         4.30 o
  12   3   0       2381.52       2287.68        44.03 o
  13   3   0        130.54        119.75         6.80 o
  14   3   0        946.56        856.02        30.26 o
  15   3   0        136.16        124.18        16.86 o
  16   3   0        831.69        697.15        42.14 o
   0   4   0       3344.93       3223.15        79.36 o
   1   4   0       3257.92       3204.12        44.82 o
   2   4   0       4249.39       4079.63        59.31 o
   3   4   0       1365.29       1349.33        23.78 o
   4   4   0       5209.24       5185.62        74.65 o
   5   4   0        276.80        270.94         7.46 o
   6   4   0        742.47        753.12        17.78 o
   7   4   0        772.32        854.84        22.69 o
   8   4   0       1054.18       1100.71        33.43 o
   9   4   0        683.28        772.58        22.23 o
  10   4   0        528.10        540.08        17.45 o
  11   4   0        275.54        283.35        16.37 o
  12   4   0         21.30         21.67         6.18 o
  13   4   0        218.10        193.27        17.07 o
  14   4   0         43.41         35.29        13.24 o
  15   4   0         12.52          3.61        14.45 o
   1   5   0         66.47         57.78         3.94 o
   2   5   0         12.00         11.18         2.62 o
   3   5   0         71.49         69.29         4.83 o
   4   5   0        636.04        632.00        13.90 o
   5   5   0         84.17         77.92         8.03 o
   6   5   0        204.39        174.95         8.58 o
   7   5   0        320.57        342.13        20.69 o
   8   5   0        370.25        359.61        16.90 o
   9   5   0        150.57        153.32        13.24 o
  10   5   0        428.86        433.41        19.31 o
  11   5   0         64.51         94.30        12.69 o
  12   5   0        598.92        596.00        31.91 o
  13   5   0        129.66        117.82        31.31 o
   0   6   0        447.33        428.08        14.86 o
   1   6   0        669.10        684.65        18.85 o
   2   6   0        325.10        311.88         9.81 o
   3   6   0        404.45        414.76        14.71 o
   4   6   0        238.17        235.33         9.40 o
   5   6   0        191.86        199.48        10.65 o
   6   6   0        142.19        136.54        12.09 o
   7   6   0        688.53        782.28        31.51 o
   8   6   0         58.27         72.36         8.57 o
   9   6   0        102.98        104.19         9.88 o
  10   6   0          0.38         -5.57         7.27 o
   1   7   0          1.02         -1.42         5.09 o
   2   7   0         42.25         40.36         7.19 o
   3   7   0          0.45         -1.59         4.10 o
   4   7   0          4.27         -0.22         5.25 o
   5   7   0        110.46        106.19        11.57 o
 -17   0   1       1036.33        863.31        46.96 o
 -15   0   1       1632.58       1423.78        47.66 o
 -13   0   1        648.52        636.78        14.77 o
 -11   0   1        125.49        118.25         6.43 o
  -9   0   1        181.87        187.92         5.77 o
  -7   0   1        230.16        258.24         8.49 o
  -5   0   1       1828.92       2040.88        80.67 o
  -3   0   1       2752.23       3086.00       119.20 o
   1   0   1       3429.60       3988.50       100.46 o
   7   0   1       7054.99       7774.61       272.12 o
   9   0   1       8379.91       8583.83       175.09 o
  11   0   1       8649.86       8525.56       140.36 o
  13   0   1       2679.00       2457.45        44.33 o
  15   0   1       1636.20       1486.82        45.53 o
  17   0   1        714.10        558.68        34.92 o
 -18   1   1         44.85         46.96        12.04 o
 -17   1   1        557.11        434.36        22.49 o
 -16   1   1        148.34        103.26         8.74 o
 -15   1   1        777.15        686.06        22.68 o
 -14   1   1         11.41          6.51         3.36 o
 -13   1   1       1986.95       1905.35        32.58 o
 -12   1   1         22.73         17.10         2.28 o
 -11   1   1       5129.55       5000.25        71.81 o
 -10   1   1        692.56        735.58        11.33 o
  -9   1   1      12872.36      13187.97       146.78 o
  -8   1   1        360.89        404.20         6.91 o
  -7   1   1      15023.70      15669.06       213.99 o
  -6   1   1         22.57         12.66         4.12 o
  -5   1   1      10240.44      11495.90       304.37 o
  -3   1   1      11846.72      12480.75       329.06 o
  -2   1   1       4889.03       5262.41       139.20 o
  -1   1   1      17299.15      16728.93       433.61 o
   0   1   1        422.23        384.74        10.22 o
   1   1   1       9164.33       8252.13       254.66 o
   2   1   1       4992.34       5449.16       137.50 o
   3   1   1       3054.45       3430.36       124.02 o
   5   1   1       2188.53       1969.84        72.24 o
   6   1   1        464.66        545.44        24.08 o
   7   1   1        221.11        245.93         6.76 o
   8   1   1        599.94        684.83        10.92 o
   9   1   1        298.32        294.40         7.45 o
  10   1   1         13.16         11.51         1.57 o
  11   1   1        827.48        851.41        13.08 o
  12   1   1          2.34         -0.08         1.42 o
  13   1   1         33.85         33.69         2.83 o
  14   1   1          3.74          2.99         2.78 o
  15   1   1        376.81        343.96        10.69 o
  16   1   1         20.37          6.83         3.54 o
  17   1   1        354.80        317.17        18.66 o
 -17   2   1        959.77        858.49        46.96 o
 -16   2   1        190.75        137.30        12.69 o
 -15   2   1        293.31        260.65        21.67 o
 -14   2   1         21.13         17.88         4.78 o
 -13   2   1        581.91        536.71        15.07 o
 -12   2   1         77.90         66.35         5.60 o
 -11   2   1         34.03         34.82         3.10 o
 -10   2   1         24.29         25.07         2.90 o
  -9   2   1        627.73        637.36        12.01 o
  -8   2   1          8.09          0.58         1.37 o
  -7   2   1        131.46        116.71         3.59 o
  -6   2   1        112.31        110.28         6.33 o
  -5   2   1         26.05         27.93         4.03 o
  -4   2   1        322.97        296.16        10.11 o
  -3   2   1       2934.81       2878.90       110.77 o
  -2   2   1       9229.24       8885.95       332.32 o
  -1   2   1       8550.09       7523.60       157.94 o
   0   2   1         50.60         52.51         4.15 o
   1   2   1       3293.46       2762.95        96.32 o
   2   2   1        310.12        319.08        13.24 o
   3   2   1       9024.52       8194.18       625.51 o
   4   2   1       3325.98       3265.41       154.12 o
   5   2   1       9310.03       9577.08       333.52 o
   6   2   1       1126.55       1154.61        21.91 o
   7   2   1      11360.58      11775.08       197.71 o
   8   2   1        268.39        261.78         7.49 o
   9   2   1       3607.80       3608.93        54.09 o
  10   2   1       4125.61       4213.43        68.40 o
  11   2   1       5233.46       5098.15        82.21 o
  12   2   1        443.14        440.48        12.13 o
  13   2   1       2569.58       2395.69        48.69 o
  14   2   1        180.05        172.27         8.16 o
  15   2   1        661.14        605.17        17.30 o
  16   2   1         43.32         23.39         5.61 o
  17   2   1        183.62        109.57        16.86 o
 -16   3   1        298.17        221.55        21.67 o
 -15   3   1        470.37        409.55        21.23 o
 -14   3   1        159.51        136.07        10.92 o
 -13   3   1        993.55        970.86        25.76 o
 -12   3   1        646.43        648.42        16.11 o
 -11   3   1       1836.67       1780.34        32.11 o
 -10   3   1        790.19        802.47        15.15 o
  -9   3   1       6453.70       6429.27        87.97 o
  -8   3   1       5389.12       5336.85        73.54 o
  -7   3   1       2209.46       2067.09        38.15 o
  -6   3   1         18.77         16.71         2.54 o
  -5   3   1      11209.90      11162.45       191.94 o
  -4   3   1       1470.27       1428.76        24.23 o
  -3   3   1       7206.69       6822.02       177.34 o
  -2   3   1       2037.64       1866.22        44.24 o
  -1   3   1       8538.90       7870.65       207.21 o
   0   3   1        315.00        273.60         6.95 o
   1   3   1        476.61        398.25        14.12 o
   2   3   1       2328.77       2236.83        41.28 o
   3   3   1       3035.03       3009.42        78.79 o
   4   3   1        790.33        778.92        15.55 o
   5   3   1        555.72        580.89        16.31 o
   6   3   1        222.46        226.30         6.29 o
   7   3   1        877.07        872.46        14.47 o
   8   3   1         17.39          8.88         1.84 o
   9   3   1         16.45         19.44         2.37 o
  10   3   1         28.99         21.99         2.70 o
  11   3   1        117.11        110.10         5.36 o
  12   3   1         13.11          4.33         3.08 o
  13   3   1        157.31        142.94         7.22 o
  14   3   1          5.53         -1.53         3.16 o
  15   3   1        111.64         85.44         8.45 o
  16   3   1          3.48         16.86         9.63 o
 -15   4   1        201.03        208.30        30.10 o
 -14   4   1         47.25         25.60         9.63 o
 -13   4   1        113.52        115.97        14.18 o
 -12   4   1          8.48          8.08         5.61 o
 -11   4   1        168.73        155.73        15.99 o
 -10   4   1        155.46        144.38        14.45 o
  -9   4   1          1.55         -1.54         3.10 o
  -8   4   1        145.44        136.56        11.47 o
  -7   4   1         74.71         78.74         6.51 o
  -6   4   1        168.28        138.63         6.50 o
  -5   4   1       1220.60       1151.37        24.73 o
  -4   4   1       1347.77       1339.64        23.81 o
  -3   4   1        536.26        546.22        11.87 o
  -2   4   1        107.70         98.53         4.02 o
  -1   4   1        164.52        148.00         4.18 o
   0   4   1       2729.36       2607.16        37.00 o
   1   4   1       1874.38       1776.86        23.84 o
   2   4   1        802.04        759.15        13.82 o
   3   4   1       3834.81       3687.33        50.75 o
   4   4   1       1321.86       1322.70        23.61 o
   5   4   1       3316.05       3092.79        54.34 o
   6   4   1       1655.07       1635.70        33.36 o
   7   4   1       2620.54       2636.54        50.73 o
   8   4   1        630.80        679.51        23.42 o
   9   4   1       1244.52       1244.02        31.65 o
  10   4   1        786.73        808.29        27.19 o
  11   4   1       1095.28       1183.17        36.48 o
  12   4   1        848.42        894.45        30.29 o
  13   4   1        809.21        831.57        38.17 o
  14   4   1        526.11        603.23        49.37 o
  15   4   1        157.90        134.85        25.29 o
 -13   5   1        220.47        204.36        45.15 o
 -12   5   1        362.02        398.48        24.25 o
 -11   5   1        528.89        556.78        28.90 o
 -10   5   1        993.35       1078.97        35.25 o
  -9   5   1        939.55        993.38        32.86 o
  -8   5   1       1007.11       1092.19        34.99 o
  -7   5   1       1040.63       1024.97        27.69 o
  -6   5   1        846.47        870.34        26.07 o
  -5   5   1       1075.84       1032.25        27.39 o
  -4   5   1       1056.35       1072.20        24.50 o
  -3   5   1       2195.35       2055.54        34.04 o
  -2   5   1        689.66        648.03        13.81 o
  -1   5   1       1549.22       1500.96        24.23 o
   0   5   1       1024.95       1008.90        16.61 o
   1   5   1        833.93        819.19        16.04 o
   2   5   1        722.01        718.26        14.68 o
   3   5   1         60.00         62.30         4.27 o
   4   5   1        233.47        236.06         7.69 o
   5   5   1        273.69        264.16        10.26 o
   6   5   1        261.05        256.74        10.12 o
   7   5   1         46.43         43.02         5.07 o
   8   5   1        139.88        136.72         9.45 o
   9   5   1          2.35         -0.12         4.54 o
  10   5   1          0.37          1.54         5.21 o
  11   5   1         10.73          1.56         6.90 o
  12   5   1          5.21          0.71         6.34 o
  13   5   1         11.96          2.92         7.79 o
 -10   6   1          1.65         -3.17         5.72 o
  -9   6   1          1.09         -1.07         5.12 o
  -8   6   1          0.09         -4.35         4.67 o
  -7   6   1          0.05         -1.81         4.09 o
  -6   6   1         37.92         33.97         5.36 o
  -5   6   1         71.16         52.28         6.58 o
  -4   6   1        311.23        293.42        10.86 o
  -3   6   1         52.60         48.92         4.82 o
  -2   6   1        377.12        396.15        11.09 o
  -1   6   1         90.88         86.25         5.73 o
   0   6   1        165.11        157.76         7.02 o
   1   6   1        122.28        120.71         7.11 o
   2   6   1        582.90        617.06        14.48 o
   3   6   1        556.17        559.28        13.69 o
   4   6   1        480.87        502.79        15.49 o
   5   6   1        354.18        317.76        13.90 o
   6   6   1        498.09        552.86        17.43 o
   7   6   1        510.88        492.74        16.44 o
   8   6   1        436.67        488.55        18.87 o
   9   6   1        414.08        420.35        20.57 o
  10   6   1        480.00        531.67        23.93 o
  -5   7   1        311.23        299.78        16.85 o
  -4   7   1        398.26        492.74        21.99 o
  -3   7   1         86.01         73.23         6.82 o
  -2   7   1        337.70        355.12        13.91 o
  -1   7   1        126.08        127.42        11.64 o
   0   7   1        254.29        287.71        14.29 o
   1   7   1         80.45         80.49         8.93 o
   2   7   1         77.68         69.58         7.50 o
   3   7   1         11.51         11.94         5.15 o
   4   7   1         81.17         82.27         8.95 o
   5   7   1          4.48          3.03         8.08 o
 -18   0   2       1188.30        983.72        51.77 o
 -16   0   2       1742.29       1440.05        67.43 o
 -14   0   2       1633.97       1431.51        49.37 o
 -12   0   2       8501.67       8343.68       187.78 o
 -10   0   2       8196.65       8230.57       135.26 o
  -8   0   2       1241.59       1151.77        21.30 o
  -6   0   2      36187.43      37889.29      2204.03 o
  -4   0   2       2215.30       2320.22        90.30 o
  -2   0   2         64.46         79.47         6.02 o
   0   0   2         20.84         -2.41         2.41 o
   2   0   2       3542.97       4221.43       152.92 o
   6   0   2        116.18        149.30         9.63 o
   8   0   2       4593.88       4901.68       119.90 o
  10   0   2       2423.35       2407.94        52.56 o
  12   0   2       2693.05       2597.35        46.13 o
  14   0   2       1895.58       1691.17        36.03 o
  16   0   2       1730.91       1582.54        39.71 o
 -18   1   2          2.11          1.20         7.22 o
 -17   1   2        101.95         70.09         7.86 o
 -16   1   2         10.05          4.92         4.17 o
 -15   1   2         92.51         75.84         7.94 o
 -14   1   2        313.02        270.42        15.16 o
 -13   1   2        220.55        196.32         7.64 o
 -12   1   2       1160.59       1175.66        19.79 o
 -11   1   2          0.47         -1.29         1.29 o
 -10   1   2       3603.75       3686.01        52.69 o
  -9   1   2        743.87        808.34        12.43 o
  -8   1   2       6597.52       6840.66       119.51 o
  -7   1   2         48.43         54.59         2.56 o
  -6   1   2      17521.49      18593.24       344.18 o
  -5   1   2       1736.78       2063.27        57.04 o
  -3   1   2         29.25         26.88         4.21 o
  -2   1   2      36369.93      35127.21      1311.22 o
  -1   1   2       2957.77       2878.33       180.01 o
   0   1   2      19864.47      17609.61       387.61 o
   1   1   2         19.11         15.68         0.91 o
   2   1   2     130551.07     120405.87      4279.23 o
   3   1   2       4592.59       4949.89       178.20 o
   4   1   2      26620.68      28979.28      1030.67 o
   5   1   2        157.38        168.57         9.63 o
   6   1   2      11231.95      12321.37       662.23 o
   7   1   2        528.71        610.48        15.05 o
   8   1   2       8099.26       8592.75       146.27 o
   9   1   2         15.48         18.84         1.91 o
  10   1   2       4553.11       4631.22        68.67 o
  11   1   2        155.66        153.36         4.33 o
  12   1   2        734.28        735.86        12.00 o
  13   1   2         20.18         15.09         2.33 o
  14   1   2        888.62        801.80        15.74 o
  15   1   2         76.38         60.91         5.23 o
  16   1   2        291.04        228.04         9.18 o
  17   1   2         45.60         27.08         8.43 o
 -17   2   2         83.91         54.18        12.04 o
 -16   2   2       1215.46       1046.86        39.05 o
 -15   2   2        100.46         92.57        19.87 o
 -14   2   2       2173.70       1948.08       129.44 o
 -13   2   2        135.87        121.16         8.04 o
 -12   2   2       3559.31       3356.43        56.25 o
 -11   2   2        118.45        115.05         5.08 o
 -10   2   2       4478.03       4394.45        70.93 o
  -9   2   2         81.71         82.92         3.70 o
  -8   2   2       6902.68       6942.97       100.54 o
  -7   2   2        763.40        804.52        13.84 o
  -6   2   2       2124.61       2004.89        37.18 o
  -5   2   2        776.36        705.79        17.97 o
  -4   2   2       8285.17       8389.25       222.21 o
  -3   2   2        717.75        752.54        31.31 o
  -2   2   2       1042.83       1023.45        40.94 o
  -1   2   2         11.59          6.02         0.98 o
   0   2   2         24.28         15.65         2.00 o
   1   2   2         64.04         64.51         5.27 o
   2   2   2       1860.78       1802.48        67.43 o
   3   2   2       2296.98       2231.01        65.66 o
   4   2   2         13.91         28.56         3.76 o
   5   2   2       2932.67       3158.23       142.68 o
   6   2   2        459.43        401.06         9.86 o
   7   2   2        223.38        214.04         9.58 o
   8   2   2        312.44        329.02        23.63 o
   9   2   2        601.38        651.79        14.80 o
  10   2   2       5859.95       5883.92       101.91 o
  11   2   2         91.02         91.96         4.91 o
  12   2   2       1263.90       1207.90        27.17 o
  13   2   2         17.46         18.60         4.00 o
  14   2   2       1807.28       1657.45        36.15 o
  15   2   2         71.78         55.56         5.60 o
  16   2   2        980.76        803.11        29.65 o
  17   2   2          4.27          1.20         7.22 o
 -16   3   2          0.43         -1.20         7.22 o
 -15   3   2         33.79         21.27         6.23 o
 -14   3   2         62.01         56.52         7.96 o
 -13   3   2          5.66          3.01         4.62 o
 -12   3   2        731.52        732.04        20.51 o
 -11   3   2        717.11        740.93        16.18 o
 -10   3   2       1018.36       1038.99        18.37 o
  -9   3   2        817.28        862.96        15.67 o
  -8   3   2        248.45        280.82         6.73 o
  -7   3   2        695.21        740.38        16.98 o
  -6   3   2       5366.24       5436.53        89.50 o
  -5   3   2       1487.05       1473.09        29.36 o
  -4   3   2       8090.14       7727.59       124.35 o
  -3   3   2       2153.55       2036.40        33.42 o
  -2   3   2       9012.72       8247.80       131.48 o
  -1   3   2         84.79         72.51         5.21 o
   0   3   2      12717.74      11494.90       175.91 o
   1   3   2       2467.15       2310.75        41.42 o
   2   3   2      10989.63      10153.50       160.76 o
   3   3   2       5223.58       5060.25       106.40 o
   4   3   2       7246.13       7408.53       130.17 o
   5   3   2       2106.24       2194.67        55.79 o
   6   3   2       9838.47      10051.33       154.36 o
   7   3   2         20.93         21.45         2.36 o
   8   3   2        941.19       1034.02        19.40 o
   9   3   2        552.80        628.48        12.53 o
  10   3   2       1372.76       1403.19        23.96 o
  11   3   2        142.82        144.45         6.59 o
  12   3   2       1207.41       1150.22        25.00 o
  13   3   2        343.68        352.05        11.52 o
  14   3   2         56.05         44.05         4.97 o
  15   3   2         38.87         28.42         5.56 o
  16   3   2         12.03          1.20         7.22 o
 -15   4   2        129.37        127.63        25.29 o
 -14   4   2        835.26        850.35        39.63 o
 -13   4   2        214.66        264.32        34.92 o
 -12   4   2       1217.37       1206.51        37.71 o
 -11   4   2        238.36        239.66        17.61 o
 -10   4   2       2047.02       2052.37        56.89 o
  -9   4   2        490.94        513.50        17.04 o
  -8   4   2       1962.98       1917.25        52.04 o
  -7   4   2        541.72        564.45        25.03 o
  -6   4   2        516.82        511.99        17.94 o
  -5   4   2        306.64        313.69         9.64 o
  -4   4   2        412.15        372.29        10.62 o
  -3   4   2        169.77        157.22         8.50 o
  -2   4   2        828.84        782.19        14.80 o
  -1   4   2         10.56         12.35         1.86 o
   0   4   2         57.92         49.85         2.85 o
   1   4   2        300.00        299.46         6.82 o
   2   4   2        244.55        236.85         5.89 o
   3   4   2         82.78         77.47         3.69 o
   4   4   2         12.55         11.23         2.10 o
   5   4   2        110.40         97.16         5.06 o
   6   4   2        846.31        795.64        18.82 o
   7   4   2         16.30         12.33         3.23 o
   8   4   2        631.91        620.49        18.35 o
   9   4   2        195.38        211.00        10.15 o
  10   4   2        706.06        710.87        24.79 o
  11   4   2        170.94        168.69        11.95 o
  12   4   2        831.53        821.84        29.49 o
  13   4   2          8.34         -0.67         7.52 o
  14   4   2        642.86        674.27        54.18 o
 -13   5   2          2.09          5.55         7.11 o
 -12   5   2          3.17         -1.77         6.34 o
 -11   5   2        490.92        534.16        27.76 o
 -10   5   2          1.44         -2.41         6.19 o
  -9   5   2        160.06        172.45        13.28 o
  -8   5   2        252.19        266.22        14.38 o
  -7   5   2        321.41        369.11        14.10 o
  -6   5   2        532.29        563.13        17.84 o
  -5   5   2        995.86       1016.44        27.15 o
  -4   5   2        304.13        295.36         9.43 o
  -3   5   2        572.32        525.73        12.93 o
  -2   5   2       1998.35       1974.52        35.44 o
  -1   5   2        531.19        511.57        12.67 o
   0   5   2       1270.82       1168.43        21.17 o
   1   5   2       2098.54       2005.53        35.52 o
   2   5   2       1055.17       1017.87        28.45 o
   3   5   2        850.27        884.14        17.68 o
   4   5   2       1484.46       1458.34        27.06 o
   5   5   2        841.34        890.04        20.36 o
   6   5   2        835.17        833.05        18.67 o
   7   5   2        215.70        230.13         8.71 o
   8   5   2        340.90        327.32        16.19 o
   9   5   2        597.87        659.28        35.89 o
  10   5   2        185.80        202.46        13.68 o
  11   5   2        165.12        165.45        15.58 o
  12   5   2          4.63         11.80        10.23 o
  13   5   2         17.50         11.85         7.79 o
 -10   6   2        341.60        371.88        19.40 o
  -9   6   2         83.01         85.74         9.12 o
  -8   6   2        162.50        161.00        11.45 o
  -7   6   2         83.54         83.43         8.65 o
  -6   6   2        245.96        243.85        11.27 o
  -5   6   2        202.83        218.45        11.28 o
  -4   6   2         39.01         40.52         4.60 o
  -3   6   2        169.80        171.67         8.46 o
  -2   6   2          5.33          3.47         2.74 o
  -1   6   2         22.90         16.85         3.59 o
   0   6   2         26.29         22.39         3.71 o
   1   6   2          2.77          1.55         2.90 o
   2   6   2          0.18         -2.54         2.61 o
   3   6   2          3.05          5.16         3.96 o
   4   6   2        104.21         91.37         7.31 o
   5   6   2          1.07          1.65         4.49 o
   6   6   2         77.00         73.75         7.68 o
   7   6   2         85.87         92.00         7.94 o
   8   6   2        202.29        186.81        11.99 o
   9   6   2          0.67          5.63         6.33 o
  10   6   2        125.32        140.04        13.06 o
  -5   7   2        197.67        208.96        14.32 o
  -4   7   2         37.81         27.87         5.99 o
  -3   7   2        189.84        197.21         9.78 o
  -2   7   2        178.42        165.88        10.47 o
  -1   7   2        212.80        263.80        11.97 o
   0   7   2         81.00         82.46         8.75 o
   1   7   2        241.97        255.45        15.47 o
   2   7   2         47.99         39.64         7.06 o
   3   7   2        240.69        269.66        12.52 o
   4   7   2         96.62         68.54        10.08 o
   5   7   2        194.25        221.52        14.82 o
 -17   0   3        498.52        447.91        30.10 o
 -15   0   3       1869.99       1730.75        56.11 o
 -13   0   3       1102.67       1066.95        45.44 o
 -11   0   3       1996.62       2050.84        50.02 o
  -9   0   3       9270.41       9341.46       207.44 o
  -7   0   3      30233.34      31462.63       849.75 o
  -5   0   3      22623.76      23859.63       889.80 o
  -3   0   3      20978.16      20845.87       781.43 o
  -1   0   3       2997.28       2867.64        75.77 o
   1   0   3      15314.70      18738.77       667.05 o
   3   0   3       8162.70       8801.67       314.26 o
   5   0   3       6354.86       7008.83       245.63 o
   7   0   3        284.34        297.50        10.62 o
   9   0   3          1.27         -0.60         1.70 o
  11   0   3        421.38        460.37        15.51 o
  13   0   3       1115.87       1172.09        26.17 o
  15   0   3          3.74         -1.96         4.08 o
  17   0   3        124.36        105.96        15.65 o
 -18   1   3          3.00          6.02         7.22 o
 -17   1   3       1208.22       1000.59        35.76 o
 -16   1   3         26.89         13.64         6.05 o
 -15   1   3       1415.76       1278.26        35.62 o
 -14   1   3         86.65         65.22         6.69 o
 -13   1   3       2060.79       1966.30        37.98 o
 -12   1   3         25.41         20.27         2.94 o
 -11   1   3        970.34        984.34        20.55 o
 -10   1   3        486.55        478.11        10.09 o
  -9   1   3         50.31         42.08         2.25 o
  -8   1   3          5.86          9.71         1.48 o
  -7   1   3          0.49         -1.14         1.14 o
  -6   1   3        197.09        194.48         5.97 o
  -5   1   3         90.11        109.57         8.43 o
  -3   1   3        365.11        421.42        19.26 o
  -2   1   3       1797.36       1872.75        86.09 o
  -1   1   3       2936.61       2652.90        56.52 o
   0   1   3        248.47        296.44         7.16 o
   1   1   3      26540.90      25306.88       573.28 o
   2   1   3      17044.13      17254.78       433.79 o
   3   1   3       2295.06       2043.29        75.86 o
   4   1   3          1.02          8.43         2.41 o
   5   1   3      11362.06      12195.86       304.27 o
   6   1   3         91.31         95.76         5.26 o
   7   1   3      13465.25      14753.50       290.25 o
   8   1   3        333.40        377.07         9.17 o
   9   1   3       8237.92       8797.11       150.47 o
  10   1   3         25.52         25.60         3.04 o
  11   1   3       2419.65       2388.65        37.44 o
  12   1   3       1195.51       1216.28        17.93 o
  13   1   3       3909.92       3789.01        54.57 o
  14   1   3         44.70         40.95         5.30 o
  15   1   3       1512.82       1345.96        27.62 o
  16   1   3         32.18         24.27         4.08 o
  17   1   3        501.24        434.19        17.44 o
 -17   2   3         95.58         75.86        14.45 o
 -16   2   3        118.28         85.75        10.62 o
 -15   2   3        630.73        558.89        25.02 o
 -14   2   3        342.55        293.09        18.06 o
 -13   2   3       2095.39       1984.42        62.47 o
 -12   2   3        388.60        388.21        13.44 o
 -11   2   3       3113.62       3061.53        57.94 o
 -10   2   3         51.57         43.48         5.53 o
  -9   2   3       3491.06       3449.18        51.33 o
  -8   2   3       2029.73       2027.43        31.32 o
  -7   2   3      14841.47      14290.85       270.83 o
  -6   2   3       1747.48       1850.39        34.64 o
  -5   2   3      13775.89      13887.87       305.12 o
  -4   2   3        204.08        155.32         9.63 o
  -3   2   3      12442.30      12371.70       462.36 o
  -2   2   3       1627.79       1657.99        63.82 o
   0   2   3       1962.37       1831.74        80.67 o
   1   2   3      12656.96      11497.34       241.11 o
   2   2   3        802.18        858.41        26.88 o
   3   2   3       2847.19       2323.25        74.50 o
   4   2   3       2109.25       2088.39        41.53 o
   5   2   3        935.89        876.47        25.28 o
   6   2   3        623.27        688.47        23.78 o
   7   2   3       1072.61       1119.07        22.55 o
   8   2   3        346.27        406.85        14.88 o
   9   2   3        188.29        186.96         8.71 o
  10   2   3        190.61        176.82         7.68 o
  11   2   3         18.03          6.41         2.21 o
  12   2   3        137.76        124.47         7.26 o
  13   2   3        151.83        137.74         7.53 o
  14   2   3         17.36         11.38         3.98 o
  15   2   3        124.21        100.31         7.58 o
  16   2   3          6.08          6.02         5.11 o
 -17   3   3        477.55        419.01        31.31 o
 -16   3   3          6.33          4.82         7.22 o
 -15   3   3       1060.41       1065.19        37.65 o
 -14   3   3        191.26        185.23        12.29 o
 -13   3   3        318.51        289.27        14.32 o
 -12   3   3          2.03         -4.17         4.17 o
 -11   3   3        697.85        671.98        17.11 o
 -10   3   3          8.17          0.44         2.81 o
  -9   3   3        127.50        123.52         5.92 o
  -8   3   3         61.35         68.07         3.57 o
  -7   3   3          0.61          1.07         3.09 o
  -6   3   3        359.80        357.58        15.99 o
  -5   3   3        134.65        127.85         5.90 o
  -4   3   3          0.67          3.07         1.87 o
  -3   3   3         33.19         33.05         2.38 o
  -2   3   3        285.21        284.05         7.42 o
  -1   3   3       3467.31       3144.73        54.76 o
   0   3   3       2452.29       2166.18        35.26 o
   1   3   3       1139.53       1060.76        22.17 o
   2   3   3       1970.88       1843.11        37.69 o
   3   3   3       5199.83       4953.83        88.37 o
   4   3   3       1105.93       1066.91        26.24 o
   5   3   3       4204.08       4095.35        68.03 o
   6   3   3       1497.07       1621.96        26.44 o
   7   3   3       4053.46       3863.65        72.25 o
   8   3   3       1721.09       1779.86        30.69 o
   9   3   3       2831.79       2876.32        52.17 o
  10   3   3        289.96        318.20         8.62 o
  11   3   3       2313.05       2296.74        44.41 o
  12   3   3        617.85        629.01        17.53 o
  13   3   3        856.75        839.20        28.17 o
  14   3   3        588.53        566.62        20.40 o
  15   3   3        924.68        854.04        30.86 o
  16   3   3        249.41        211.59        14.40 o
 -15   4   3        333.70        335.93        37.33 o
 -14   4   3        520.16        545.81        36.12 o
 -13   4   3        272.97        265.52        19.96 o
 -12   4   3        153.92        155.37        11.34 o
 -11   4   3       1356.47       1445.00        44.81 o
 -10   4   3        727.75        787.26        26.93 o
  -9   4   3       1442.60       1482.40        57.09 o
  -8   4   3       1067.22       1136.22        33.87 o
  -7   4   3       4010.09       4126.36        87.19 o
  -6   4   3       5313.99       5233.58        98.04 o
  -5   4   3       2701.28       2530.09        56.87 o
  -4   4   3        345.46        354.24        11.10 o
  -3   4   3       5240.86       4758.70        79.59 o
  -2   4   3        937.83        864.40        19.21 o
  -1   4   3       3622.30       3308.95        58.53 o
   0   4   3        889.77        814.81        15.87 o
   1   4   3       3414.31       3147.60        55.46 o
   2   4   3       1447.52       1406.45        23.80 o
   3   4   3        642.27        633.98        14.92 o
   4   4   3        400.35        418.46        11.70 o
   5   4   3        589.55        578.99        13.69 o
   6   4   3        932.76        923.76        19.67 o
   7   4   3        381.09        379.92        11.67 o
   8   4   3         34.30         24.51         4.86 o
   9   4   3          2.49          3.09         3.36 o
  10   4   3        236.04        242.68        13.23 o
  11   4   3          0.23          1.14         4.51 o
  12   4   3          3.37          3.90         6.90 o
  13   4   3          1.58          1.56         7.20 o
  14   4   3          0.24         -2.41        13.24 o
 -13   5   3        203.12        160.92        16.46 o
 -12   5   3         34.59         44.16         8.23 o
 -11   5   3         51.50         54.41        10.41 o
 -10   5   3          2.75         -0.24         6.01 o
  -9   5   3         88.14         80.42         9.30 o
  -8   5   3         86.39         65.92         8.45 o
  -7   5   3         35.02         29.10         5.20 o
  -6   5   3        204.70        186.99         9.97 o
  -5   5   3          7.71         11.54         4.69 o
  -4   5   3        148.97        127.46         5.84 o
  -3   5   3        982.79        902.80        20.64 o
  -2   5   3       1072.48       1025.35        22.80 o
  -1   5   3         46.84         43.60         4.10 o
   0   5   3        670.01        655.06        14.73 o
   1   5   3        143.33        134.03         6.09 o
   2   5   3        479.42        479.26        11.43 o
   3   5   3        348.48        329.69         9.41 o
   4   5   3        613.41        625.99        19.02 o
   5   5   3       1323.13       1323.58        24.82 o
   6   5   3       1074.91       1110.82        29.99 o
   7   5   3        529.31        497.48        13.60 o
   8   5   3        684.15        789.07        23.37 o
   9   5   3       1239.73       1250.87        39.50 o
  10   5   3        358.30        403.70        40.34 o
  11   5   3        399.98        398.52        24.25 o
  12   5   3        535.92        564.90        59.60 o
 -10   6   3        482.70        547.41        63.21 o
  -9   6   3        447.65        489.02        19.13 o
  -8   6   3        634.44        704.23        23.81 o
  -7   6   3        360.13        380.77        14.25 o
  -6   6   3        572.21        589.21        20.16 o
  -5   6   3        483.99        451.17        16.38 o
  -4   6   3        572.13        554.32        14.72 o
  -3   6   3        637.66        604.09        15.96 o
  -2   6   3       1042.05       1091.08        20.13 o
  -1   6   3        816.33        789.27        17.13 o
   0   6   3        433.67        419.30        11.54 o
   1   6   3        244.90        239.96         7.95 o
   2   6   3        515.26        551.89        13.50 o
   3   6   3        359.15        353.88        11.37 o
   4   6   3        298.70        318.47        10.94 o
   5   6   3          6.13          2.45         3.92 o
   6   6   3         14.64         11.96         4.63 o
   7   6   3          1.39          4.36         4.48 o
   8   6   3        226.22        258.45        16.04 o
   9   6   3         34.22         33.30         7.88 o
  -5   7   3         45.83         51.77         8.79 o
  -4   7   3         65.59         54.28         6.83 o
  -3   7   3         60.47         62.93         6.44 o
  -2   7   3         28.64         33.54         6.09 o
  -1   7   3          1.20          1.41         4.36 o
   0   7   3        120.32        131.11        10.34 o
   1   7   3         69.78         73.37         7.54 o
   2   7   3        173.16        162.49        14.25 o
   3   7   3         27.66         16.22         5.30 o
   4   7   3        128.94         93.62         9.32 o
 -18   0   4         24.85         15.65         9.63 o
 -16   0   4         63.63         20.79         6.34 o
 -14   0   4        329.37        319.71        16.59 o
 -12   0   4        195.86        184.84        11.21 o
 -10   0   4       3253.71       3371.94        78.27 o
  -8   0   4       6177.43       6574.83       146.56 o
  -6   0   4      15087.49      16883.31       630.93 o
  -4   0   4      23623.45      25004.69       934.35 o
  -2   0   4      32380.04      30911.80      1149.88 o
   0   0   4      49264.87      53182.07      1914.45 o
   2   0   4      33080.43      36552.81      1302.79 o
   4   0   4      22234.46      24283.46       864.51 o
   6   0   4      32808.86      35028.48      1207.67 o
   8   0   4       9136.63      10243.17       246.62 o
  10   0   4       4422.71       4496.73       112.23 o
  12   0   4        901.60        879.39        23.55 o
  14   0   4        467.55        435.50        13.50 o
  16   0   4        380.61        336.61        13.81 o
 -18   1   4        826.00        751.33        44.55 o
 -17   1   4          1.41         -4.05         4.05 o
 -16   1   4       2552.37       2262.85        58.09 o
 -15   1   4         23.31         14.89         4.51 o
 -14   1   4       3962.74       3536.81        84.46 o
 -13   1   4        201.67        157.48         6.98 o
 -12   1   4       3629.32       3575.89        64.67 o
 -11   1   4        368.25        371.30        10.31 o
 -10   1   4       8947.10       8719.70       134.33 o
  -9   1   4         62.03         48.83         2.94 o
  -8   1   4      12124.48      12469.37       201.20 o
  -7   1   4          8.16          6.96         1.64 o
  -6   1   4       6771.79       7007.52       155.36 o
  -5   1   4         18.51         23.13         2.55 o
  -4   1   4      17301.81      18357.11       483.59 o
  -3   1   4       4561.54       4617.06       122.59 o
  -2   1   4       9779.53       9791.41       257.55 o
  -1   1   4          0.64         -0.85         0.85 o
   0   1   4        247.72        283.62         9.37 o
   1   1   4       2167.41       2313.14        60.02 o
   2   1   4       1705.21       1695.93        44.69 o
   4   1   4         65.95         46.78         2.66 o
   5   1   4        107.05        104.05         5.49 o
   6   1   4       1035.07       1047.31        24.31 o
   7   1   4         24.11         18.69         2.04 o
   8   1   4        408.38        426.96        10.21 o
   9   1   4       1248.92       1329.02        26.16 o
  10   1   4        225.05        236.65         7.51 o
  11   1   4        490.28        504.82        11.59 o
  12   1   4       3429.39       3379.26        56.22 o
  13   1   4          1.28          1.79         2.49 o
  14   1   4       1322.83       1276.86        23.77 o
  15   1   4          1.28         -0.83         3.10 o
  16   1   4        985.33        874.37        21.53 o
  17   1   4         29.93         21.03         6.34 o
 -18   2   4          2.02         -1.20         7.22 o
 -17   2   4         60.92         63.82        13.24 o
 -16   2   4          0.40          2.41         5.78 o
 -15   2   4         28.85          9.46         5.78 o
 -14   2   4          2.32         -2.41         4.18 o
 -13   2   4          1.18         -0.93         4.05 o
 -12   2   4        401.95        407.09        14.08 o
 -11   2   4        180.71        180.43        12.63 o
 -10   2   4       1974.03       1945.27        44.00 o
  -9   2   4        646.21        705.55        16.28 o
  -8   2   4       4451.70       4486.47        85.26 o
  -7   2   4        637.02        711.05        15.50 o
  -6   2   4       3956.84       3950.13       103.75 o
  -5   2   4        628.41        676.50        22.09 o
  -4   2   4      11120.03      11278.42       422.62 o
  -3   2   4       2380.43       2463.50        95.12 o
  -2   2   4      19117.65      17167.47       638.15 o
  -1   2   4        233.84        192.68         6.81 o
   0   2   4      19993.51      18741.06       391.89 o
   1   2   4         37.53         19.44         1.91 o
   2   2   4       7322.02       6332.76       123.54 o
   3   2   4       1514.98       1532.80        37.51 o
   4   2   4      41942.26      41126.27      1060.76 o
   5   2   4       2753.54       2699.97        51.24 o
   6   2   4       5883.00       6002.54       122.46 o
   7   2   4        492.98        505.30        14.77 o
   8   2   4       7356.83       7692.84       269.71 o
   9   2   4          1.60          0.00         3.61 o
  10   2   4       1397.36       1485.32        38.43 o
  11   2   4        142.70        150.05         7.46 o
  12   2   4       1410.49       1421.23        31.38 o
  13   2   4         64.03         65.77         5.66 o
  14   2   4        564.10        521.67        24.60 o
  15   2   4        105.14         77.17         7.30 o
  16   2   4        147.45         94.49        10.41 o
 -17   3   4        211.10        169.77        20.47 o
 -16   3   4        917.75        969.27        52.98 o
 -15   3   4        588.55        630.09        39.25 o
 -14   3   4       1115.38       1100.46        35.64 o
 -13   3   4        240.36        253.24        14.07 o
 -12   3   4       2590.51       2715.37        73.16 o
 -11   3   4        343.30        369.41        13.18 o
 -10   3   4       4940.52       4961.21        92.34 o
  -9   3   4        232.88        254.99        10.09 o
  -8   3   4       2653.33       2567.54        49.47 o
  -7   3   4       1492.22       1585.83        32.10 o
  -6   3   4       5881.26       5925.12       160.74 o
  -5   3   4        572.56        595.63        14.36 o
  -4   3   4        824.27        706.94        15.91 o
  -3   3   4       1237.64       1132.31        23.28 o
  -2   3   4       1065.77        961.29        21.48 o
  -1   3   4        992.98        963.03        18.94 o
   0   3   4       3557.23       3524.16        61.66 o
   1   3   4          2.55          5.58         1.45 o
   2   3   4         15.11         16.25         2.24 o
   3   3   4        259.66        266.32         7.80 o
   4   3   4       1963.46       1934.61        33.09 o
   5   3   4        515.14        503.65        10.23 o
   6   3   4         85.30         90.68         3.44 o
   7   3   4       1062.39       1098.19        23.78 o
   8   3   4        832.68        844.06        24.41 o
   9   3   4          2.39          2.44         2.65 o
  10   3   4        669.62        652.36        19.41 o
  11   3   4        205.48        211.87         8.40 o
  12   3   4       1145.54       1157.18        25.58 o
  13   3   4         98.67         89.07         7.23 o
  14   3   4        535.44        491.45        15.68 o
  15   3   4          0.82          1.39         5.49 o
 -15   4   4         31.43         34.92        19.26 o
 -14   4   4          2.20         -0.18         8.39 o
 -13   4   4         74.61         63.30        11.83 o
 -12   4   4        101.39         98.48         9.74 o
 -11   4   4          2.08          4.00         4.54 o
 -10   4   4         90.88         92.03         8.82 o
  -9   4   4       1293.97       1347.73        49.38 o
  -8   4   4        736.68        746.85        24.53 o
  -7   4   4        578.87        570.69        15.24 o
  -6   4   4         90.31        107.10         8.30 o
  -5   4   4        211.68        210.45         7.05 o
  -4   4   4       3645.71       3454.29        54.88 o
  -3   4   4       2121.55       1990.00        35.76 o
  -2   4   4       2787.79       2521.86        45.93 o
  -1   4   4       2237.98       2127.62        39.26 o
   0   4   4       4866.63       4496.50        65.85 o
   1   4   4         56.40         58.41         3.48 o
   2   4   4       3814.82       3483.49        53.65 o
   3   4   4       1142.90       1159.57        22.16 o
   4   4   4       2974.25       3029.72        47.99 o
   5   4   4       1704.26       1764.30        38.14 o
   6   4   4       2877.42       2878.77        51.80 o
   7   4   4       1177.98       1266.65        37.07 o
   8   4   4       1718.81       1780.23        49.46 o
   9   4   4         87.97        101.76         8.89 o
  10   4   4        565.00        546.45        21.28 o
  11   4   4        471.89        495.00        23.81 o
  12   4   4        284.71        294.18        20.83 o
  13   4   4         18.62         18.75         8.67 o
  14   4   4         89.71         52.98        19.26 o
 -13   5   4        190.78        184.71        15.91 o
 -12   5   4        662.86        680.57        22.80 o
 -11   5   4        239.48        300.46        18.75 o
 -10   5   4        374.38        390.47        18.33 o
  -9   5   4        477.22        524.58        18.94 o
  -8   5   4       1372.53       1402.91        35.53 o
  -7   5   4        296.75        319.70        23.81 o
  -6   5   4        984.58        994.55        36.15 o
  -5   5   4        699.36        721.56        31.46 o
  -4   5   4        171.28        173.00         7.78 o
  -3   5   4         45.38         40.42         4.36 o
  -2   5   4         78.84         74.16         5.35 o
  -1   5   4        345.13        323.30        10.31 o
   0   5   4          3.35          2.74         2.63 o
   1   5   4         25.55         20.79         3.01 o
   2   5   4        105.69        107.50         5.37 o
   3   5   4         26.52         23.18         3.33 o
   4   5   4         42.18         39.58         3.65 o
   5   5   4         33.34         36.55         3.98 o
   6   5   4        141.58        140.30         6.66 o
   7   5   4          0.13          0.35         3.02 o
   8   5   4        148.94        155.55        12.69 o
   9   5   4         45.03         46.51         9.26 o
  10   5   4        397.25        431.33        31.31 o
  11   5   4          3.06          5.01         7.79 o
  12   5   4        203.86        230.54        18.71 o
 -10   6   4          2.18         -2.41         8.01 o
  -9   6   4        224.95        267.08        16.33 o
  -8   6   4          7.04          0.83         5.20 o
  -7   6   4        172.10        182.11        11.48 o
  -6   6   4         32.73         20.84         6.38 o
  -5   6   4        260.51        268.11        14.32 o
  -4   6   4         34.78         39.33         6.26 o
  -3   6   4        169.04        177.38         7.07 o
  -2   6   4        204.20        208.08         7.36 o
  -1   6   4        620.14        606.57        15.75 o
   0   6   4        876.23        839.98        17.86 o
   1   6   4        477.89        514.52        13.90 o
   2   6   4        496.75        491.94        13.63 o
   3   6   4        582.97        584.49        16.68 o
   4   6   4        107.75        109.11         7.27 o
   5   6   4        254.42        270.27        14.02 o
   6   6   4        386.36        369.16        15.36 o
   7   6   4        463.62        505.36        16.75 o
   8   6   4        146.03        126.05        15.52 o
   9   6   4        156.14        152.12        27.69 o
  -5   7   4         30.78         35.03         6.82 o
  -4   7   4          8.90          5.38         4.53 o
  -3   7   4         52.42         58.47         7.74 o
  -2   7   4         26.52         19.89         5.12 o
  -1   7   4         29.80         33.33         7.74 o
   0   7   4          6.17          5.84         4.90 o
   1   7   4          2.35          8.07         4.97 o
   2   7   4         11.17         16.05         5.35 o
   3   7   4          4.41          2.19         4.94 o
   4   7   4          4.09          0.05         5.50 o
 -17   0   5        776.29        685.11        40.94 o
 -15   0   5       4988.75       4448.53       129.74 o
 -13   0   5       1538.18       1460.99        49.84 o
 -11   0   5       1874.10       1953.45        48.15 o
  -9   0   5       2118.70       2259.68        53.50 o
  -7   0   5         36.50         27.69         6.02 o
  -5   0   5        479.50        516.54        24.08 o
  -3   0   5       1505.77       1597.79        62.61 o
   1   0   5       6352.26       7888.99       282.95 o
   3   0   5      20346.51      22185.98       789.86 o
   5   0   5       4486.73       4380.79       186.03 o
   7   0   5       7506.97       8376.64       293.79 o
   9   0   5       8630.19       9548.97       230.89 o
  11   0   5       5460.63       5768.80       143.31 o
  13   0   5       1254.92       1220.19        31.50 o
  15   0   5       1841.84       1726.96        42.69 o
  17   0   5        811.42        699.67        27.94 o
 -18   1   5         59.73         36.12        10.84 o
 -17   1   5        597.06        508.78        33.65 o
 -16   1   5         12.14          7.83         4.62 o
 -15   1   5        324.22        264.55        12.93 o
 -14   1   5         79.27         59.64         6.26 o
 -13   1   5       2317.67       2236.47        42.95 o
 -12   1   5          7.89          4.52         2.24 o
 -11   1   5       3605.32       3634.35        65.32 o
 -10   1   5       1216.63       1277.81        22.02 o
  -9   1   5       4670.48       4682.24        90.64 o
  -8   1   5          5.23         13.48         2.57 o
  -7   1   5       4685.27       4569.33        79.85 o
  -6   1   5          5.63         18.35         2.49 o
  -5   1   5      39605.27      43460.71      1144.70 o
  -4   1   5       5452.58       6329.74       239.61 o
  -3   1   5      24241.10      23993.77       630.46 o
  -2   1   5        129.35        131.87         5.11 o
  -1   1   5      25711.42      23022.81       853.68 o
   0   1   5        795.35        767.93        21.28 o
   1   1   5       6764.22       6593.09       167.30 o
   3   1   5      11465.54      11166.90      1039.10 o
   4   1   5         89.49         92.20         3.62 o
   5   1   5       1432.18       1354.41        37.03 o
   6   1   5       2103.26       2376.40        44.52 o
   7   1   5       3943.86       4356.00        69.34 o
   8   1   5         11.67         10.54         1.69 o
   9   1   5        501.48        542.26        12.93 o
  10   1   5         36.41         29.05         3.13 o
  11   1   5         31.84         29.36         3.65 o
  12   1   5         22.49         21.73         2.87 o
  13   1   5        109.53         94.70         6.30 o
  14   1   5        109.76         88.77         6.15 o
  15   1   5        217.45        207.50         9.79 o
  16   1   5          0.02         -3.61         3.61 o
 -18   2   5         83.61         74.65        14.45 o
 -17   2   5       1341.87       1242.59        62.61 o
 -16   2   5          0.32          1.11         5.11 o
 -15   2   5        923.24        818.69        32.70 o
 -14   2   5         71.25         74.77         9.54 o
 -13   2   5       1836.39       1739.09        58.64 o
 -12   2   5         30.61         23.48         5.04 o
 -11   2   5       2470.24       2417.18        54.27 o
 -10   2   5        180.86        160.09         7.82 o
  -9   2   5       1077.68       1111.26        23.34 o
  -8   2   5        173.57        144.51         6.74 o
  -7   2   5        165.18        162.69         6.40 o
  -6   2   5        505.67        511.27        19.07 o
  -5   2   5       1196.77       1361.17        40.38 o
  -4   2   5       1701.64       1795.21        43.39 o
  -3   2   5        121.73        106.59         5.11 o
  -2   2   5          0.36          4.82         2.41 o
  -1   2   5         41.34         46.72         3.10 o
   0   2   5        277.67        274.01         5.73 o
   1   2   5       1983.54       1771.71        41.64 o
   2   2   5        204.21        242.58         7.04 o
   3   2   5       7373.25       6556.12       149.80 o
   4   2   5      11624.20      11927.28       183.86 o
   5   2   5       4467.07       4354.19        84.20 o
   6   2   5        486.54        485.32        11.73 o
   7   2   5       5788.07       6113.21       107.85 o
   8   2   5        124.96        149.04         5.97 o
   9   2   5       4932.36       5058.19       126.26 o
  10   2   5        758.26        781.90        36.12 o
  11   2   5       2321.84       2338.50       110.77 o
  12   2   5        385.10        411.83        14.29 o
  13   2   5       1579.07       1550.38        34.20 o
  14   2   5        125.35        107.71         7.51 o
  15   2   5        871.57        794.01        23.29 o
  16   2   5        145.17        119.95        11.47 o
 -17   3   5        157.99        170.98        20.47 o
 -16   3   5         77.17         60.20        13.24 o
 -15   3   5         85.79         63.45         8.44 o
 -14   3   5        460.24        438.32        24.11 o
 -13   3   5        906.39        933.97        31.25 o
 -12   3   5        870.41        903.69        46.68 o
 -11   3   5       1881.92       1927.76        39.39 o
 -10   3   5        458.36        470.07        13.21 o
  -9   3   5       3200.23       3280.56        62.02 o
  -8   3   5        174.06        172.78         6.64 o
  -7   3   5       4589.37       4568.40        83.92 o
  -6   3   5       2279.12       2293.96        45.45 o
  -5   3   5       7563.05       7426.94       188.28 o
  -4   3   5       3945.78       3649.84        67.64 o
  -3   3   5      11568.04      10491.33       188.02 o
  -2   3   5       2338.22       2090.78        48.65 o
  -1   3   5       6769.12       6265.94        96.51 o
   0   3   5        853.78        785.55        14.41 o
   1   3   5       5319.88       4771.06        74.89 o
   2   3   5        966.83        937.98        18.81 o
   3   3   5       3853.79       3701.53        55.61 o
   4   3   5        247.00        222.48         5.42 o
   5   3   5       3364.97       3417.46        44.87 o
   6   3   5        505.14        555.35        10.63 o
   7   3   5         27.89         28.96         5.23 o
   8   3   5       1195.02       1323.93        38.60 o
   9   3   5        405.81        392.96        13.36 o
  10   3   5         73.23         64.78         5.54 o
  11   3   5          1.05         -0.40         2.83 o
  12   3   5         33.33         35.65         4.86 o
  13   3   5          6.84          2.81         3.42 o
  14   3   5         17.40          7.91         4.32 o
  15   3   5         12.71         12.04         5.96 o
 -15   4   5        362.03        410.58        42.14 o
 -14   4   5         80.69         70.98        27.09 o
 -13   4   5        739.17        814.73        38.47 o
 -12   4   5        132.17        138.47        11.22 o
 -11   4   5        423.60        430.96        18.02 o
 -10   4   5         10.13          3.41         4.77 o
  -9   4   5        257.26        249.85        13.59 o
  -8   4   5         66.94         60.29         5.32 o
  -7   4   5        150.78        145.39         6.99 o
  -6   4   5          3.27          8.02         2.61 o
  -5   4   5        185.43        175.23         6.21 o
  -4   4   5        559.97        521.35        11.34 o
  -3   4   5        292.24        282.45         8.75 o
  -2   4   5         90.03         79.79         5.25 o
  -1   4   5        146.45        126.46         4.91 o
   0   4   5        219.99        211.70         5.57 o
   1   4   5        467.61        444.08         9.76 o
   2   4   5       2643.91       2559.40        38.20 o
   3   4   5        878.86        867.23        16.39 o
   4   4   5        396.78        407.26         9.64 o
   5   4   5       1211.93       1263.13        24.69 o
   6   4   5        669.45        684.76        16.83 o
   7   4   5       1244.30       1265.43        42.47 o
   8   4   5       1296.61       1385.23        50.51 o
   9   4   5        761.84        766.67        32.92 o
  10   4   5        775.51        858.38        54.46 o
  11   4   5       1652.22       1682.46        51.74 o
  12   4   5        135.96         86.69        16.86 o
  13   4   5        633.25        648.99        52.98 o
  14   4   5        555.22        670.27        62.61 o
 -13   5   5        188.77        187.79        21.29 o
 -12   5   5        526.77        598.30        21.13 o
 -11   5   5        157.33        125.28        10.78 o
 -10   5   5        298.48        326.76        16.86 o
  -9   5   5        961.33       1038.89        51.42 o
  -8   5   5       1123.55       1242.82        32.25 o
  -7   5   5       1149.57       1139.56        30.02 o
  -6   5   5       1021.62       1002.61        39.36 o
  -5   5   5       1276.40       1230.17        37.11 o
  -4   5   5       1973.59       1934.46        49.57 o
  -3   5   5       1381.34       1268.77        27.08 o
  -2   5   5        512.67        475.64        13.13 o
  -1   5   5       2790.34       2652.67        49.83 o
   0   5   5       2035.64       1950.19        38.22 o
   1   5   5       1111.55       1027.87        25.97 o
   2   5   5        352.33        366.39        10.52 o
   3   5   5        440.64        477.37        12.32 o
   4   5   5        694.13        753.04        17.17 o
   5   5   5        329.52        352.49        11.61 o
   6   5   5        386.04        432.77        11.72 o
   7   5   5        121.49        137.93         8.04 o
   8   5   5         67.71         65.12         7.19 o
   9   5   5          2.76         14.16         5.61 o
  10   5   5        169.46        189.84        16.70 o
  11   5   5         12.26          7.22         8.01 o
  12   5   5         88.51         85.95        13.31 o
 -11   6   5         89.18         66.87        15.05 o
 -10   6   5          4.45         -6.59         7.28 o
  -9   6   5         22.98         37.48        11.88 o
  -8   6   5         35.62         34.38         6.66 o
  -7   6   5         84.55         83.45         8.75 o
  -6   6   5         57.20         56.30         8.09 o
  -5   6   5          2.20          0.20         4.77 o
  -4   6   5        221.62        223.77        12.17 o
  -3   6   5        133.84        140.38         7.62 o
  -2   6   5          0.39         -1.81         2.75 o
  -1   6   5        525.35        524.56        14.16 o
   0   6   5        135.43        137.81         7.94 o
   1   6   5          0.61          0.47         3.06 o
   2   6   5        186.04        205.07         9.47 o
   3   6   5         72.46         57.62         6.40 o
   4   6   5        419.65        451.99        14.63 o
   5   6   5        108.83        103.74         7.47 o
   6   6   5        179.57        195.21        10.29 o
   7   6   5        208.70        216.00         9.83 o
   8   6   5        316.55        369.18        16.25 o
   9   6   5        185.97        132.45        20.47 o
  -5   7   5        189.56        167.21        11.54 o
  -4   7   5        412.72        434.59        22.89 o
  -3   7   5         79.04         56.10         8.04 o
  -2   7   5        509.89        535.56        17.92 o
  -1   7   5         99.91         80.17         7.94 o
   0   7   5        139.24        171.23        10.51 o
   1   7   5        312.37        280.22        15.08 o
   2   7   5        292.71        293.97        17.72 o
   3   7   5         53.19         41.58         5.86 o
 -18   0   6        724.22        639.36        39.73 o
 -16   0   6       1840.93       1688.35        56.11 o
 -14   0   6       4979.03       4643.48       134.39 o
 -12   0   6       9884.30       9958.38       223.20 o
 -10   0   6       9941.03      10103.11       323.50 o
  -8   0   6       7756.70       8060.61       179.44 o
  -6   0   6      13832.38      14824.96       742.30 o
  -2   0   6       2233.44       1959.00        74.65 o
   0   0   6      20580.58      22910.83       825.98 o
   2   0   6        316.61        379.28        18.06 o
   4   0   6       1208.02       1379.85        54.18 o
   6   0   6       1091.78       1244.21        35.52 o
   8   0   6        685.37        718.41        22.09 o
  10   0   6        800.29        882.36        27.20 o
  12   0   6         60.01         71.64         7.20 o
  14   0   6       3707.84       3588.48        71.20 o
  16   0   6        740.56        699.95        27.94 o
 -18   1   6         81.30         44.55        12.04 o
 -17   1   6         24.79         14.65         5.47 o
 -16   1   6         15.03          8.86         4.37 o
 -15   1   6         41.50         27.77         5.47 o
 -14   1   6         45.66         41.98         8.12 o
 -13   1   6        463.82        441.49        12.46 o
 -12   1   6        539.53        576.59        14.83 o
 -11   1   6        157.58        136.16         5.50 o
 -10   1   6        202.60        208.29         5.90 o
  -9   1   6        352.51        354.52        11.34 o
  -8   1   6       3676.94       3958.95        75.35 o
  -7   1   6       1728.75       1903.61        34.87 o
  -6   1   6      10931.61      11351.50       250.26 o
  -5   1   6        190.16        242.38         9.76 o
  -4   1   6      11619.19      12034.57       450.32 o
  -3   1   6        652.64        676.68        28.90 o
  -2   1   6      11224.01      10586.35       346.30 o
  -1   1   6          7.25          9.63         2.41 o
   0   1   6      31852.22      29394.80       789.26 o
   1   1   6        514.78        474.40        20.47 o
   2   1   6      25031.94      27699.37       984.92 o
   3   1   6       1550.79       1842.69       110.17 o
   4   1   6       9849.31       9888.58       219.61 o
   5   1   6       1959.74       2313.38        50.04 o
   6   1   6      14926.97      16185.26       286.24 o
   7   1   6        247.63        293.18         7.42 o
   8   1   6       8706.41       9330.42       142.78 o
   9   1   6        115.00        122.35         5.25 o
  10   1   6       5585.27       5982.81       104.62 o
  11   1   6         66.02         56.29         4.49 o
  12   1   6       1052.26       1062.35        21.13 o
  13   1   6        144.67        140.40         8.97 o
  14   1   6        352.59        337.73        11.05 o
  15   1   6         19.52          9.40         3.46 o
  16   1   6        349.26        288.71        14.13 o
 -18   2   6        606.42        518.95        36.12 o
 -17   2   6        175.45        157.73        18.06 o
 -16   2   6       1331.21       1290.70       134.25 o
 -15   2   6         84.37        105.53        25.89 o
 -14   2   6       2691.92       2719.14        84.17 o
 -13   2   6        553.92        567.25        21.11 o
 -12   2   6       4795.58       4717.16       100.76 o
 -11   2   6        871.25        871.03        23.22 o
 -10   2   6       4417.18       4532.08        95.90 o
  -9   2   6       1109.16       1138.38        23.88 o
  -8   2   6      13625.04      13716.42       289.12 o
  -7   2   6          1.65          4.17         1.85 o
  -6   2   6       6800.23       6577.96       123.04 o
  -5   2   6       2129.52       2264.02        59.80 o
  -4   2   6       4965.15       4770.96       131.23 o
  -3   2   6        104.82        110.26        10.23 o
  -2   2   6      10067.48       9515.66       250.74 o
  -1   2   6       2583.95       2490.02        46.49 o
   0   2   6        470.50        412.67         8.24 o
   1   2   6        526.61        563.26        10.49 o
   2   2   6        832.44        841.64        19.11 o
   3   2   6         28.51         19.79         3.68 o
   4   2   6        461.55        486.21        10.69 o
   5   2   6        106.48        101.30         7.65 o
   6   2   6        648.24        628.42        14.43 o
   7   2   6         49.55         57.07         4.13 o
   8   2   6        303.77        333.80         9.74 o
   9   2   6          6.91          1.20         2.55 o
  10   2   6        701.96        724.60        28.30 o
  11   2   6         39.64         46.95        10.78 o
  12   2   6        508.84        542.00        20.85 o
  13   2   6         79.14         75.96         7.69 o
  14   2   6        658.50        632.76        18.77 o
  15   2   6         38.84         26.33         6.34 o
  16   2   6        575.68        532.53        23.66 o
 -17   3   6          8.63          3.47         7.83 o
 -16   3   6         96.17         78.26        15.65 o
 -15   3   6        182.96        150.58        12.40 o
 -14   3   6         65.26         58.22        10.97 o
 -13   3   6         15.05          4.70         5.42 o
 -12   3   6         20.46         20.88         5.47 o
 -11   3   6        120.73         96.58        10.26 o
 -10   3   6        359.13        388.50        11.46 o
  -9   3   6          1.81          1.77         2.47 o
  -8   3   6        906.11        908.32        22.67 o
  -7   3   6       1652.61       1767.05        32.36 o
  -6   3   6       2549.94       2505.20        49.11 o
  -5   3   6        332.41        304.09         7.23 o
  -4   3   6       2983.35       2656.80        54.30 o
  -3   3   6        204.79        203.57         6.46 o
  -2   3   6       8292.65       7889.74       153.20 o
  -1   3   6       2907.70       2757.93        48.63 o
   0   3   6       4813.96       4298.61        83.36 o
   1   3   6        973.64        946.82        16.36 o
   2   3   6       9422.81       9046.27       123.52 o
   3   3   6          4.11          6.94         1.27 o
   4   3   6       5343.45       5071.16        70.33 o
   5   3   6        952.36       1028.24        15.48 o
   6   3   6       8049.17       8374.65       116.06 o
   7   3   6       1036.03       1136.38        23.88 o
   8   3   6       2700.47       2916.75        54.96 o
   9   3   6        300.24        338.76        12.66 o
  10   3   6       1419.51       1478.41        38.78 o
  11   3   6         82.02         90.96         9.91 o
  12   3   6        860.60        880.58        23.11 o
  13   3   6        270.28        273.66        10.66 o
  14   3   6        325.45        306.71        13.87 o
  15   3   6          1.40          2.13         5.49 o
 -15   4   6        612.73        757.18        63.21 o
 -14   4   6       1126.19       1216.59        89.70 o
 -13   4   6       1119.11       1322.19        62.47 o
 -12   4   6        815.51        828.81        24.21 o
 -11   4   6        340.86        386.52        14.60 o
 -10   4   6       2223.19       2421.85        50.01 o
  -9   4   6        530.00        592.21        18.73 o
  -8   4   6       1770.62       1802.96        42.89 o
  -7   4   6        835.04        909.40        21.68 o
  -6   4   6       2267.94       2196.15        44.27 o
  -5   4   6        610.67        594.63        17.53 o
  -4   4   6       2128.80       1984.85        39.40 o
  -3   4   6        765.14        730.71        22.81 o
  -2   4   6        786.20        741.15        18.49 o
  -1   4   6        752.74        690.69        13.18 o
   0   4   6         96.96         94.99         3.58 o
   1   4   6        509.58        507.17        10.23 o
   2   4   6         54.56         64.79         3.57 o
   3   4   6         37.22         37.32         3.27 o
   4   4   6         78.16         73.43         4.62 o
   5   4   6         10.38          9.26         2.75 o
   6   4   6        262.86        245.37        10.05 o
   7   4   6        150.31        129.90        11.47 o
   8   4   6         68.90         59.00        12.04 o
   9   4   6         97.41         67.42        10.97 o
  10   4   6        190.58        216.73        27.69 o
  11   4   6         10.26         15.14         9.20 o
  12   4   6        380.56        384.65        23.72 o
  13   4   6          8.94          8.43        14.45 o
 -13   5   6         32.35         28.08         8.11 o
 -12   5   6          8.96          3.74         5.50 o
 -11   5   6         15.05         14.72         5.79 o
 -10   5   6         61.00         64.38         7.42 o
  -9   5   6         87.03        101.91         9.73 o
  -8   5   6         60.45         77.04         7.57 o
  -7   5   6        406.82        425.86        18.20 o
  -6   5   6        475.16        478.14        19.16 o
  -5   5   6        566.04        584.64        18.45 o
  -4   5   6          2.53          4.52         3.90 o
  -3   5   6        263.66        249.15         9.36 o
  -2   5   6        823.71        806.82        17.65 o
  -1   5   6        572.66        547.64        17.38 o
   0   5   6       1599.00       1501.41        49.25 o
   1   5   6       1126.05       1097.74        25.73 o
   2   5   6       1960.69       1900.17        35.04 o
   3   5   6        550.68        591.43        14.35 o
   4   5   6       1520.62       1491.46        28.92 o
   5   5   6        232.88        254.59         9.38 o
   6   5   6        446.83        454.93        13.10 o
   7   5   6        399.94        416.30        16.77 o
   8   5   6        602.16        645.39        30.08 o
   9   5   6        830.36        950.37        31.88 o
  10   5   6        435.99        423.82        36.72 o
  11   5   6         81.47         83.72        12.43 o
 -10   6   6        193.96        211.01        19.35 o
  -9   6   6        200.89        232.19        19.60 o
  -8   6   6        172.36        153.46        11.21 o
  -7   6   6        379.91        421.24        20.33 o
  -6   6   6        773.35        746.04        26.40 o
  -5   6   6        274.02        291.31        14.82 o
  -4   6   6        341.50        342.75        13.79 o
  -3   6   6        236.10        240.35        12.69 o
  -2   6   6         59.63         54.30         5.33 o
  -1   6   6          8.35         10.33         3.59 o
   0   6   6        127.42        119.12         7.85 o
   1   6   6         39.12         39.55         4.89 o
   2   6   6          3.15          6.85         3.91 o
   3   6   6        109.37        111.64         7.33 o
   4   6   6         18.10         14.98         4.72 o
   5   6   6         30.19         22.61         4.75 o
   6   6   6          0.80          2.35         4.02 o
   7   6   6         79.49         86.03         9.81 o
   8   6   6         13.96         12.17         5.97 o
  -5   7   6         89.44         84.95        10.78 o
  -4   7   6         18.19         17.29         5.45 o
  -3   7   6        169.01        164.10        12.69 o
  -2   7   6         32.20         26.27         5.89 o
  -1   7   6        106.19        114.68         9.18 o
   0   7   6         15.45          6.71         4.97 o
   1   7   6        266.13        274.67        24.82 o
   2   7   6        144.17        136.75         9.43 o
   3   7   6        217.67        246.89        15.41 o
 -17   0   7        115.59         92.71        14.45 o
 -15   0   7       1540.48       1508.18        50.61 o
 -13   0   7        187.96        210.54        14.15 o
 -11   0   7       4589.61       4571.59       105.34 o
  -9   0   7       8939.75       9249.98       199.86 o
  -7   0   7      11814.36      11507.81       355.20 o
  -3   0   7      39285.02      39689.79      1043.39 o
  -1   0   7      38972.21      40895.85      1473.77 o
   1   0   7      32204.30      38923.60      1385.87 o
   3   0   7       8544.62       9559.02       343.16 o
   5   0   7       7664.57       8337.94       299.81 o
   7   0   7        355.41        314.70        11.46 o
   9   0   7       2095.49       2248.10        59.52 o
  11   0   7       1268.78       1337.36        39.14 o
  13   0   7          6.29          6.98         7.22 o
  15   0   7         36.87         26.18         5.30 o
 -18   1   7          0.92          3.61         7.22 o
 -17   1   7       1536.83       1425.35        40.73 o
 -16   1   7        122.37         94.98         8.98 o
 -15   1   7       1614.77       1555.17        42.58 o
 -14   1   7         75.28         48.42         5.20 o
 -13   1   7       4490.38       4327.97        77.92 o
 -12   1   7         10.88          2.15         2.28 o
 -11   1   7       2780.38       2884.21        46.46 o
 -10   1   7          0.12         -1.48         1.48 o
  -9   1   7       1830.90       1870.32        30.40 o
  -8   1   7         24.37         31.10         2.37 o
  -7   1   7       2014.01       1982.03        35.32 o
  -6   1   7        125.67        147.02         7.20 o
  -5   1   7        494.65        499.93        14.32 o
  -3   1   7       2949.50       3055.76        82.16 o
  -2   1   7       6088.30       6269.48       166.45 o
  -1   1   7       3449.95       3572.73       203.49 o
   0   1   7       1157.88       1226.44        34.06 o
   2   1   7        235.35        258.58         8.91 o
   3   1   7       2729.47       2839.45        86.28 o
   4   1   7        142.19        176.48         6.63 o
   5   1   7       7016.56       7546.57       120.97 o
   6   1   7        467.61        536.30        10.24 o
   7   1   7       4712.48       5146.34        83.40 o
   8   1   7        267.92        298.82         8.69 o
   9   1   7       3998.30       4417.82        70.25 o
  10   1   7         31.36         35.03         3.43 o
  11   1   7       3531.88       3711.67        67.65 o
  12   1   7        259.31        248.28         9.03 o
  13   1   7       1446.68       1446.30        43.40 o
  14   1   7         65.83         45.35         7.20 o
  15   1   7        906.27        873.21        20.79 o
  16   1   7          9.44          8.83         4.87 o
 -18   2   7         14.08         42.14        12.04 o
 -17   2   7         87.02         69.55        10.97 o
 -16   2   7        101.80        103.50         9.68 o
 -15   2   7        710.67        670.78        44.55 o
 -14   2   7        138.10        130.54        21.07 o
 -13   2   7        602.84        614.78        22.52 o
 -12   2   7        816.08        841.85        23.26 o
 -11   2   7       2659.38       2746.40        60.86 o
 -10   2   7        159.94        177.54         8.04 o
  -9   2   7       3795.72       3783.13        69.98 o
  -8   2   7        834.29        839.00        16.52 o
  -7   2   7       5040.26       4953.77       101.35 o
  -6   2   7       1355.69       1400.24        25.29 o
  -5   2   7       9267.11       8794.74       180.77 o
  -4   2   7         19.58         27.38         2.39 o
  -3   2   7      22003.02      21088.00       841.78 o
  -1   2   7      15248.33      12710.64       394.33 o
   0   2   7       2562.89       2705.56        57.91 o
   1   2   7      13187.23      13008.69       262.77 o
   2   2   7        150.55        110.63         4.03 o
   3   2   7       5629.31       5086.31       108.88 o
   4   2   7        179.42        166.36         5.30 o
   5   2   7       3828.40       3735.60        59.06 o
   6   2   7       1260.13       1361.22        25.67 o
   7   2   7       1656.10       1837.65        36.25 o
   8   2   7        197.89        223.04         8.43 o
   9   2   7        998.97       1093.08        34.87 o
  10   2   7        389.32        413.82        28.90 o
  11   2   7        119.36        116.34         9.37 o
  12   2   7          0.58         -2.68         3.76 o
  13   2   7          0.11         -0.96         4.82 o
  14   2   7        114.76         95.18        12.53 o
  15   2   7         27.72         15.05         5.96 o
 -17   3   7        930.43        963.25        54.18 o
 -16   3   7         48.63         31.99         8.67 o
 -15   3   7       1536.37       1620.28       105.77 o
 -14   3   7          0.61          1.19         4.36 o
 -13   3   7       1016.22       1026.31        47.00 o
 -12   3   7        333.85        327.28        17.83 o
 -11   3   7       1051.15       1068.13        21.83 o
 -10   3   7         28.69         19.47         5.16 o
  -9   3   7       3042.27       3019.20        57.54 o
  -8   3   7          6.88          7.59         2.34 o
  -7   3   7        237.03        227.92         7.77 o
  -6   3   7        252.22        262.76        10.27 o
  -5   3   7        204.47        208.82         6.10 o
  -4   3   7        119.84        104.97         5.17 o
  -3   3   7         28.14         27.68         1.94 o
  -2   3   7       1707.76       1578.86        32.62 o
  -1   3   7         92.85         96.96         4.64 o
   0   3   7        240.93        209.16         5.96 o
   1   3   7       1303.22       1226.11        20.02 o
   2   3   7         78.45         66.63         2.98 o
   3   3   7        124.78        105.10         3.18 o
   4   3   7        405.11        434.24         8.85 o
   5   3   7       2370.01       2436.30        34.95 o
   6   3   7       3047.68       3233.32        56.75 o
   7   3   7       1394.85       1505.54        30.47 o
   8   3   7        197.98        228.84         8.65 o
   9   3   7       2183.30       2371.47        46.38 o
  10   3   7        455.32        475.92        22.88 o
  11   3   7        931.89        976.29        29.14 o
  12   3   7        391.08        452.35        20.85 o
  13   3   7       1464.49       1470.51        32.55 o
  14   3   7        133.96        116.36        19.87 o
 -15   4   7        137.86        120.62        16.46 o
 -14   4   7        237.82        291.46        17.04 o
 -13   4   7        248.83        267.20        13.82 o
 -12   4   7        374.63        432.32        14.62 o
 -11   4   7        434.83        474.66        14.99 o
 -10   4   7       1046.16       1120.03        30.14 o
  -9   4   7       1410.15       1436.54        35.89 o
  -8   4   7       1362.05       1412.95        35.21 o
  -7   4   7       2407.74       2412.18        48.45 o
  -6   4   7        442.86        456.15        17.12 o
  -5   4   7       2954.78       2729.50        47.89 o
  -4   4   7       2504.10       2473.62        53.47 o
  -3   4   7       2938.41       2630.41        57.24 o
  -2   4   7       1443.15       1369.41        30.54 o
  -1   4   7       4180.65       3832.38        55.26 o
   0   4   7       1785.61       1713.88        26.79 o
   1   4   7       3685.43       3610.41        52.73 o
   2   4   7       3540.63       3370.53        49.56 o
   3   4   7       1930.15       1855.91        31.15 o
   4   4   7        404.28        444.17        11.36 o
   5   4   7        452.41        457.97        11.75 o
   6   4   7         58.67         69.45         6.11 o
   7   4   7       1161.07       1257.04        57.79 o
   8   4   7        775.51        886.19        45.75 o
   9   4   7          1.23          3.76         6.65 o
  10   4   7        152.79        178.20        25.29 o
  11   4   7          1.65          0.00        12.04 o
  12   4   7        174.26        167.83        25.89 o
  13   4   7         25.81          7.22         8.20 o
 -13   5   7        617.34        734.99        29.64 o
 -12   5   7         71.94         64.42         8.04 o
 -11   5   7        428.64        481.68        18.43 o
 -10   5   7         46.59         53.73         7.22 o
  -9   5   7        145.77        144.81         9.56 o
  -8   5   7         30.75         29.26         4.81 o
  -7   5   7        127.60        125.32        10.52 o
  -6   5   7         35.96         35.15         9.42 o
  -5   5   7        203.44        199.63         9.88 o
  -4   5   7         17.15         16.60         4.60 o
  -3   5   7          0.04         -2.66         2.66 o
  -2   5   7        581.31        553.90        16.24 o
  -1   5   7         16.71         12.72         3.00 o
   0   5   7        238.54        192.99         8.24 o
   1   5   7        189.30        184.83         7.72 o
   2   5   7         16.62         23.27         3.52 o
   3   5   7        119.57        122.31         6.20 o
   4   5   7        440.10        416.16        12.89 o
   5   5   7        359.67        346.74        11.94 o
   6   5   7        502.20        529.62        17.41 o
   7   5   7        339.46        335.68        14.52 o
   8   5   7        290.96        338.00        21.70 o
   9   5   7        198.78        184.68        13.36 o
  10   5   7        320.92        390.56        23.99 o
  11   5   7        291.10        300.39        26.49 o
 -10   6   7        288.67        324.73        22.72 o
  -9   6   7          8.54         15.31         8.67 o
  -8   6   7        663.82        701.08        23.14 o
  -7   6   7        792.79        861.98        28.15 o
  -6   6   7        405.18        421.09        18.50 o
  -5   6   7        353.92        339.24        43.95 o
  -4   6   7        700.75        724.23        21.64 o
  -3   6   7        370.05        382.62        17.11 o
  -2   6   7       1026.54       1040.18        43.09 o
  -1   6   7        389.24        362.83        16.15 o
   0   6   7        549.28        572.29        16.46 o
   1   6   7        520.02        506.18        15.39 o
   2   6   7        341.61        400.91        12.47 o
   3   6   7        293.89        292.72        10.75 o
   4   6   7        401.81        457.31        15.29 o
   5   6   7        116.39        121.46         7.39 o
   6   6   7        207.53        244.61         9.78 o
   7   6   7          6.53          6.71         4.94 o
   8   6   7        155.58        165.23        14.23 o
  -5   7   7         29.90         24.02         6.51 o
  -4   7   7          4.26          0.10         4.81 o
  -3   7   7          0.05         -1.34         5.20 o
  -2   7   7         43.42         52.24         7.66 o
  -1   7   7          0.01          4.13         4.61 o
   0   7   7          0.77          0.05         4.70 o
   1   7   7         65.51         52.64         6.72 o
   2   7   7        139.47        152.91        11.70 o
 -16   0   8        211.43        190.53        14.03 o
 -14   0   8         41.86         26.46         5.96 o
 -12   0   8        162.80        164.25         8.56 o
 -10   0   8        541.13        588.37        15.18 o
  -8   0   8       1488.25       1680.29        54.78 o
  -6   0   8       2144.33       2591.13       102.34 o
  -4   0   8      13952.13      13368.66       498.48 o
  -2   0   8      18140.89      18655.69       693.54 o
   0   0   8       4591.72       5131.70       185.43 o
   2   0   8      27339.92      32593.87      1159.51 o
   4   0   8      20620.84      23899.36       852.47 o
   6   0   8       2917.02       3019.94        80.07 o
   8   0   8      11811.11      12817.86       314.55 o
  10   0   8       3550.24       3869.56        99.05 o
  12   0   8       2695.39       2847.86        76.11 o
  14   0   8        300.73        278.90        15.33 o
  16   0   8        347.32        304.97        17.64 o
 -17   1   8         24.78         21.74         7.20 o
 -16   1   8       1548.99       1475.09        79.47 o
 -15   1   8          0.99         -1.20         3.80 o
 -14   1   8       3066.29       3014.61        63.14 o
 -13   1   8        436.52        421.22        10.87 o
 -12   1   8       5585.65       5573.33        89.22 o
 -11   1   8        321.19        315.79         8.41 o
 -10   1   8      12655.97      12783.32       199.41 o
  -9   1   8        194.85        189.38         6.12 o
  -8   1   8      13414.00      13349.20       227.78 o
  -7   1   8        475.74        514.77        14.82 o
  -6   1   8      15970.81      16621.84       322.94 o
  -5   1   8         14.46         22.99         2.81 o
  -4   1   8       4166.34       4217.59       185.55 o
  -3   1   8       1392.30       1550.38        42.99 o
  -1   1   8        498.09        461.15        19.26 o
   0   1   8       3844.90       3556.76       105.01 o
   1   1   8          1.12          3.01         1.74 o
   2   1   8       2053.72       2239.25        45.02 o
   3   1   8         99.40        114.18         8.52 o
   4   1   8        345.60        397.03        11.56 o
   5   1   8         30.40         45.58         2.53 o
   6   1   8        134.41        144.57         4.42 o
   7   1   8        225.21        260.60         7.90 o
   8   1   8       1225.21       1383.07        30.24 o
   9   1   8         64.62         66.50         4.31 o
  10   1   8        215.35        232.45         8.11 o
  11   1   8         19.05         14.33         3.13 o
  12   1   8        604.15        680.54        28.32 o
  13   1   8         79.09         77.59        16.25 o
  14   1   8         96.36        101.96        14.45 o
  15   1   8          9.67          7.16         4.36 o
  16   1   8        956.26        923.51        28.59 o
 -17   2   8         29.49         36.12         8.91 o
 -16   2   8        101.52         93.84         9.44 o
 -15   2   8         85.43         72.32         8.56 o
 -14   2   8        280.55        250.77        12.96 o
 -13   2   8        366.65        358.74        13.64 o
 -12   2   8        350.60        347.16        11.13 o
 -11   2   8        176.09        156.63         7.20 o
 -10   2   8        843.34        880.91        25.21 o
  -9   2   8         11.70         30.82         4.65 o
  -8   2   8         35.02         26.56         3.74 o
  -7   2   8       1250.99       1201.81        23.69 o
  -6   2   8       1733.88       1651.33        26.47 o
  -5   2   8       1878.58       1980.44        32.70 o
  -4   2   8       7547.82       7431.53       148.39 o
  -3   2   8        405.28        333.62        16.77 o
  -2   2   8       7608.17       6809.65       241.41 o
  -1   2   8        212.82        166.74         5.39 o
   0   2   8      11412.38      10865.81       205.94 o
   1   2   8        339.65        321.82         7.70 o
   2   2   8       8617.91       8361.37       249.74 o
   3   2   8       1102.40       1113.64        24.51 o
   4   2   8      10140.74      10389.32       206.98 o
   5   2   8        240.34        250.18         6.46 o
   6   2   8       7305.31       7493.81       125.62 o
   7   2   8        382.95        439.07        13.90 o
   8   2   8       3420.52       3821.85        82.65 o
   9   2   8        516.49        571.98        14.86 o
  10   2   8       3569.93       3774.18       127.03 o
  11   2   8         90.88        120.80         9.76 o
  12   2   8       1377.45       1369.37        68.63 o
  13   2   8          5.06         -0.24         4.01 o
  14   2   8        719.48        670.36        22.16 o
  15   2   8        233.57        211.49        15.25 o
 -16   3   8        967.11       1126.29        47.99 o
 -15   3   8         89.25         86.32        10.30 o
 -14   3   8        796.68        882.11        30.47 o
 -13   3   8        744.39        760.32        27.19 o
 -12   3   8       3090.85       3297.18        86.53 o
 -11   3   8       1198.64       1271.55        30.58 o
 -10   3   8       3878.24       3857.07        66.84 o
  -9   3   8       1256.39       1202.27        23.96 o
  -8   3   8       4045.99       4080.73        69.73 o
  -7   3   8       1909.28       1910.81        38.36 o
  -6   3   8       4989.31       4733.33        85.68 o
  -5   3   8        493.47        505.84        11.28 o
  -4   3   8       6841.43       6133.43        99.43 o
  -3   3   8         76.33         70.50         3.90 o
  -2   3   8       1715.38       1549.65        23.61 o
  -1   3   8        952.88        910.71        16.18 o
   0   3   8       3699.14       3581.12        59.33 o
   1   3   8       1555.44       1519.95        20.39 o
   2   3   8        161.78        175.34         4.64 o
   3   3   8        200.17        194.06         4.82 o
   4   3   8        311.28        296.98         6.22 o
   5   3   8          4.75          1.33         2.10 o
   6   3   8        614.42        614.37        14.90 o
   7   3   8         24.59         27.28         4.73 o
   8   3   8         15.59          9.51         4.17 o
   9   3   8         52.57         56.11         5.25 o
  10   3   8        466.64        520.85        20.85 o
  11   3   8         33.58         31.79         6.34 o
  12   3   8        346.02        388.01        16.52 o
  13   3   8         16.92         15.36         4.72 o
  14   3   8        168.38        181.54        13.54 o
 -15   4   8         14.07         12.04         9.37 o
 -14   4   8         24.52         20.05         6.51 o
 -13   4   8          0.35          0.61         5.13 o
 -12   4   8          0.21         -0.07         4.22 o
 -11   4   8         67.08         62.25         7.31 o
 -10   4   8          0.85         -3.39         3.39 o
  -9   4   8         59.41         61.73         6.42 o
  -8   4   8        116.88        119.62         7.74 o
  -7   4   8        110.58        121.50         6.39 o
  -6   4   8       1082.62       1019.25        23.08 o
  -5   4   8        375.07        392.86        12.44 o
  -4   4   8       1357.59       1305.55        52.41 o
  -3   4   8        440.40        438.09        27.09 o
  -2   4   8        864.25        836.33        20.46 o
  -1   4   8        454.74        444.04        11.02 o
   0   4   8       1650.80       1595.56        30.68 o
   1   4   8        894.07        866.02        16.15 o
   2   4   8       3855.91       3623.24        53.06 o
   3   4   8        437.66        440.82        12.37 o
   4   4   8       2630.62       2580.84        45.67 o
   5   4   8        486.57        513.15        12.81 o
   6   4   8       2917.71       2938.29        73.39 o
   7   4   8        478.71        512.77        24.30 o
   8   4   8       1480.07       1629.09        73.45 o
   9   4   8        121.51        138.47        19.26 o
  10   4   8        400.93        444.75        24.87 o
  11   4   8        407.51        506.91        44.55 o
  12   4   8        466.59        549.05        48.16 o
  13   4   8         99.60         82.79        12.02 o
 -13   5   8        246.52        301.54        17.25 o
 -12   5   8        583.33        612.59        21.75 o
 -11   5   8        949.28       1082.80        30.96 o
 -10   5   8        633.95        623.62        20.65 o
  -9   5   8        432.90        475.13        17.30 o
  -8   5   8        754.22        797.21        23.79 o
  -7   5   8        633.17        632.26        20.83 o
  -6   5   8       1055.66       1069.27        33.43 o
  -5   5   8        477.24        493.15        25.70 o
  -4   5   8       1020.31        955.55        34.06 o
  -3   5   8        887.39        890.75        23.89 o
  -2   5   8        808.82        718.66        22.41 o
  -1   5   8         40.92         37.39         5.23 o
   0   5   8          1.64          0.07         2.52 o
   1   5   8        480.10        466.08        12.08 o
   2   5   8        185.89        181.50         7.36 o
   3   5   8         29.14         33.48         4.15 o
   4   5   8         66.17         71.15         6.12 o
   5   5   8        124.04        124.48         7.99 o
   6   5   8         54.85         46.95         6.51 o
   7   5   8          7.78          4.56         5.61 o
   8   5   8         27.94         13.19        10.23 o
   9   5   8         75.61         92.51        13.57 o
  10   5   8          0.44          1.54         7.11 o
  11   5   8          1.00          5.13         7.79 o
 -10   6   8         91.85         92.31        14.45 o
  -9   6   8         42.97         48.39        11.28 o
  -8   6   8        254.75        249.95        13.44 o
  -7   6   8         10.70         12.96         6.00 o
  -6   6   8          0.18         -5.42         5.96 o
  -5   6   8        256.46        261.11        14.12 o
  -4   6   8         65.01         73.97         7.69 o
  -3   6   8        242.69        237.04        12.69 o
  -2   6   8         17.29         25.33         6.00 o
  -1   6   8        216.59        214.37        12.73 o
   0   6   8        500.05        502.02        17.99 o
   1   6   8        382.39        412.73        12.63 o
   2   6   8        116.07        114.65         7.47 o
   3   6   8        412.19        454.02        13.72 o
   4   6   8        542.16        543.80        17.26 o
   5   6   8        238.99        264.27        12.40 o
   6   6   8        371.76        378.31        13.54 o
   7   6   8        179.79        229.61        12.90 o
   8   6   8        184.03        206.24        15.09 o
  -4   7   8        173.24        178.11        12.48 o
  -3   7   8        148.52        170.51        14.64 o
  -2   7   8        115.15        101.43         9.60 o
  -1   7   8        196.06        214.24        12.76 o
   0   7   8          8.65          9.66         5.55 o
   1   7   8          0.52          3.70         5.93 o
 -17   0   9       1130.52       1053.55        57.79 o
 -15   0   9       2967.66       2911.41       128.83 o
 -13   0   9       3333.26       3235.20        95.71 o
 -11   0   9       2720.86       2709.13        79.98 o
  -9   0   9       6619.63       6556.52       192.03 o
  -7   0   9       3106.93       3125.30       157.73 o
  -5   0   9       1096.82       1083.54        49.97 o
  -1   0   9       2687.87       3315.98       121.61 o
   1   0   9       4657.50       5207.89       134.09 o
   3   0   9         36.52         60.20         6.02 o
   5   0   9        307.77        262.48        15.65 o
   7   0   9       5085.37       5589.06       116.03 o
   9   0   9       3505.16       3862.26       100.01 o
  11   0   9       1878.52       1991.46        55.72 o
  13   0   9       1356.03       1456.07        44.64 o
  15   0   9        588.14        574.34        33.71 o
 -17   1   9         20.64         21.67        10.84 o
 -16   1   9          5.46         -3.61         9.63 o
 -15   1   9        435.92        467.80        22.09 o
 -14   1   9         41.49         36.66         6.00 o
 -13   1   9       1800.78       1809.32        35.71 o
 -12   1   9        172.69        172.76         7.79 o
 -11   1   9        742.42        788.10        24.50 o
 -10   1   9        352.58        371.47         9.99 o
  -9   1   9       6593.44       6516.92       221.93 o
  -8   1   9       1301.08       1305.92        32.61 o
  -7   1   9      11545.04      11478.24       220.34 o
  -6   1   9        754.63        894.76        20.27 o
  -5   1   9       8878.42       8319.13       137.98 o
  -4   1   9       2139.59       2242.32        88.91 o
  -3   1   9      11626.13      10835.94       521.96 o
  -2   1   9        381.99        423.85        27.69 o
  -1   1   9      21462.71      22095.43       487.34 o
   0   1   9        819.32        887.23        25.37 o
   1   1   9      21104.19      23183.72       389.75 o
   2   1   9       3044.56       3711.76        75.60 o
   3   1   9      16812.64      18536.71       573.16 o
   4   1   9          2.83          8.83         1.91 o
   5   1   9       6753.83       6984.77       105.82 o
   6   1   9         16.27         15.28         1.90 o
   7   1   9       2479.76       2692.23        43.62 o
   8   1   9        586.76        676.34        16.24 o
   9   1   9        625.34        676.44        16.38 o
  10   1   9          0.18          5.38         2.82 o
  11   1   9        689.82        732.45        18.18 o
  12   1   9         53.74         41.46        13.24 o
  13   1   9        377.30        368.08        17.44 o
  14   1   9         59.99         49.47         8.05 o
  15   1   9         18.71         17.02         6.34 o
 -17   2   9       1073.29       1039.10        55.39 o
 -16   2   9         34.93         29.01         8.91 o
 -15   2   9       2382.00       2499.82        78.59 o
 -14   2   9         15.77          9.63         6.81 o
 -13   2   9       1397.06       1396.52        46.73 o
 -12   2   9          0.77         -2.78         5.30 o
 -11   2   9       5728.11       5586.30       117.28 o
 -10   2   9         30.62         14.69         3.20 o
  -9   2   9       1428.88       1413.64        33.04 o
  -8   2   9         50.88         63.17         4.49 o
  -7   2   9       2797.14       2847.05        50.99 o
  -6   2   9        169.12        194.99         6.68 o
  -5   2   9        190.67        169.94         6.54 o
  -4   2   9          0.74          5.99         1.91 o
  -3   2   9       1293.05       1290.77        25.53 o
  -2   2   9        182.37        234.91         8.91 o
  -1   2   9        133.22        115.97         8.04 o
   0   2   9       1850.58       1860.29        37.68 o
   1   2   9       1900.03       1975.66        40.36 o
   2   2   9        274.95        258.53         7.82 o
   3   2   9        848.93        808.79        18.84 o
   4   2   9          0.44         -0.66         1.44 o
   5   2   9        522.78        554.12        11.37 o
   6   2   9        504.61        601.22        15.87 o
   7   2   9       1535.88       1728.20        40.52 o
   8   2   9        244.40        299.16        11.34 o
   9   2   9       1760.64       1880.50        37.58 o
  10   2   9         91.36         92.92         9.88 o
  11   2   9       1693.32       1914.72        58.40 o
  12   2   9        237.71        245.43        14.03 o
  13   2   9        858.99        851.41        36.72 o
  14   2   9        195.85        243.22        20.47 o
  15   2   9        778.01        724.37        29.65 o
 -17   3   9         55.64         33.71        14.45 o
 -16   3   9          3.96          1.20        12.04 o
 -15   3   9          6.03         -3.69         6.34 o
 -14   3   9        520.54        572.77        22.98 o
 -13   3   9        969.80       1089.45        34.99 o
 -12   3   9        351.67        390.17        17.18 o
 -11   3   9       1498.66       1576.03        30.87 o
 -10   3   9       1119.39       1140.91        23.33 o
  -9   3   9       1092.85       1163.00        20.96 o
  -8   3   9        450.25        494.30        13.25 o
  -7   3   9       2203.25       2170.09        43.00 o
  -6   3   9       3235.43       3168.60        60.40 o
  -5   3   9       6336.93       6172.02       139.45 o
  -4   3   9       1366.58       1326.02        63.94 o
  -3   3   9       5132.92       4487.97        82.49 o
  -2   3   9        736.56        671.62        12.42 o
  -1   3   9       8802.14       8389.26       109.19 o
   0   3   9       3184.52       3146.59        41.87 o
   1   3   9       5044.18       4640.48        69.67 o
   2   3   9       1776.63       1764.53        24.80 o
   3   3   9       5979.28       5881.29        93.27 o
   4   3   9       3121.05       2986.80        48.52 o
   5   3   9       2313.71       2199.05        40.94 o
   6   3   9        135.16        155.13         6.48 o
   7   3   9        782.45        868.78        23.62 o
   8   3   9        293.54        299.57        10.21 o
   9   3   9        381.26        407.96        12.89 o
  10   3   9        419.04        491.83        23.69 o
  11   3   9        267.15        276.81        15.25 o
  12   3   9         60.09         60.86         8.17 o
  13   3   9          3.67          8.69         5.07 o
  14   3   9         54.48         49.37         8.39 o
 -15   4   9        509.34        565.85        71.04 o
 -14   4   9         68.92         67.82         8.51 o
 -13   4   9       1253.70       1451.63        39.33 o
 -12   4   9          1.84          1.58         3.69 o
 -11   4   9       1550.47       1635.21        50.34 o
 -10   4   9        427.84        436.92        17.73 o
  -9   4   9        814.65        809.14        23.04 o
  -8   4   9         16.27         18.39         4.34 o
  -7   4   9        882.05        876.10        23.71 o
  -6   4   9        107.51        100.93         5.73 o
  -5   4   9        157.65        145.71         8.09 o
  -4   4   9         51.38         53.39         5.56 o
  -3   4   9        251.08        255.61        13.18 o
  -2   4   9        140.47        113.64         6.95 o
  -1   4   9        211.54        207.74         9.06 o
   0   4   9       1507.59       1479.72        28.22 o
   1   4   9        139.00        136.81         5.31 o
   2   4   9        135.99        130.45         4.93 o
   3   4   9        764.16        736.05        13.96 o
   4   4   9         16.84         29.45         3.66 o
   5   4   9        246.54        257.24        10.71 o
   6   4   9         28.08         37.65         6.18 o
   7   4   9        644.48        664.45        28.92 o
   8   4   9       1557.14       1769.97        78.26 o
   9   4   9        288.22        278.01        16.46 o
  10   4   9        127.90        138.47        19.26 o
  11   4   9        659.14        762.17        59.00 o
  12   4   9        118.10        111.98        25.29 o
 -13   5   9         57.55         72.96        10.51 o
 -12   5   9        302.23        339.92        29.37 o
 -11   5   9         29.21         19.62         7.99 o
 -10   5   9        333.37        347.95        15.10 o
  -9   5   9        254.62        287.95        13.04 o
  -8   5   9        606.31        660.83        21.11 o
  -7   5   9        360.30        343.79        16.08 o
  -6   5   9       2169.12       2173.20        93.91 o
  -5   5   9       1887.68       1859.06        48.63 o
  -4   5   9        168.54        163.76         9.73 o
  -3   5   9        831.29        754.33        33.63 o
  -2   5   9       1325.63       1262.66        31.73 o
  -1   5   9        861.53        782.76        33.22 o
   0   5   9       1356.20       1311.06        30.79 o
   1   5   9       1133.19       1054.23        22.61 o
   2   5   9       1065.34       1108.77        19.92 o
   3   5   9        584.40        572.99        17.28 o
   4   5   9        575.09        634.75        22.53 o
   5   5   9        491.46        494.51        19.30 o
   6   5   9        686.84        720.70        24.69 o
   7   5   9        177.31        170.98        21.67 o
   8   5   9         19.04         19.58         9.76 o
   9   5   9        122.92        121.32        15.65 o
  10   5   9        248.38        273.74        21.70 o
 -10   6   9         36.57         51.77        14.45 o
  -9   6   9        212.11        209.51        24.08 o
  -8   6   9          4.86          9.35         7.20 o
  -7   6   9         36.43         14.77        13.24 o
  -6   6   9         32.56          9.92         7.20 o
  -5   6   9         95.74         97.23         9.86 o
  -4   6   9         10.45          8.69         5.74 o
  -3   6   9         31.43         31.91         6.46 o
  -2   6   9         21.29         24.84         5.82 o
  -1   6   9          0.82          3.86         4.15 o
   0   6   9        193.84        204.66        11.48 o
   1   6   9         28.63         26.95         5.55 o
   2   6   9         61.51         58.04         7.29 o
   3   6   9         14.07          9.11         5.02 o
   4   6   9        118.30        128.85         9.44 o
   5   6   9         44.74         38.77         6.08 o
   6   6   9        115.62        124.72        12.83 o
   7   6   9        112.05        116.28        11.96 o
  -3   7   9        191.65        211.52        14.57 o
  -2   7   9        278.74        290.37        16.65 o
  -1   7   9         51.56         35.42         8.28 o
   0   7   9        235.76        262.11        25.89 o
 -16   0  10       1950.83       2027.63        95.12 o
 -14   0  10       3988.28       4040.82       172.18 o
 -12   0  10       3604.84       3640.78       106.33 o
 -10   0  10       7040.02       7158.54       229.98 o
  -8   0  10      17792.88      17541.41      1029.47 o
  -6   0  10      17980.29      18084.17       391.32 o
  -4   0  10      29502.97      31036.37      1912.65 o
  -2   0  10        713.71        551.87        12.93 o
   0   0  10       3925.18       4375.17       113.24 o
   2   0  10       6816.04       7225.56       261.28 o
   4   0  10        179.31        175.79        12.04 o
   6   0  10        386.90        462.37        15.04 o
   8   0  10          6.50         16.25         4.26 o
  10   0  10        800.70        965.18        30.61 o
  12   0  10        114.32        125.29        10.62 o
  14   0  10        385.86        446.54        35.52 o
 -17   1  10          3.23         -1.20         9.63 o
 -16   1  10        412.28        427.44        32.51 o
 -15   1  10         57.76         55.39        13.24 o
 -14   1  10        277.09        282.68        18.06 o
 -13   1  10         33.17         24.68         4.69 o
 -12   1  10        733.73        685.63        21.72 o
 -11   1  10        162.84        179.31         7.48 o
 -10   1  10       1469.16       1420.37        36.30 o
  -9   1  10          8.99          7.88         2.29 o
  -8   1  10        838.75        932.96        27.06 o
  -7   1  10        111.08        134.02         4.69 o
  -6   1  10        766.61        813.31        15.56 o
  -5   1  10         91.44        112.77         3.73 o
  -4   1  10       1882.71       1889.63        48.45 o
  -3   1  10          0.47          2.41         1.70 o
  -2   1  10       6905.16       6807.87       264.29 o
  -1   1  10         23.14         68.98         8.43 o
   0   1  10      13210.22      13656.77       282.46 o
   1   1  10        146.29        157.36         4.75 o
   2   1  10       9730.45      10804.83       207.98 o
   3   1  10        507.95        530.74        11.52 o
   4   1  10       8645.16       9209.20       175.39 o
   5   1  10         50.90         67.86         3.49 o
   6   1  10       8268.30       9093.55       122.19 o
   7   1  10         42.33         50.53         3.64 o
   8   1  10       4168.17       4583.11        84.22 o
   9   1  10         36.59         42.85         4.87 o
  10   1  10       3446.26       3840.15        62.82 o
  11   1  10        116.60        136.26        13.29 o
  12   1  10       1822.09       1994.32        57.43 o
  13   1  10         44.55         40.82         8.43 o
  14   1  10        693.73        691.87        27.20 o
  15   1  10         11.39         15.65         8.43 o
 -17   2  10        409.56        447.91        32.51 o
 -16   2  10        949.65       1002.28        38.68 o
 -15   2  10        333.84        338.52        19.58 o
 -14   2  10       2193.54       2313.29        72.61 o
 -13   2  10         43.51         41.62         7.66 o
 -12   2  10       2742.50       2710.20        66.15 o
 -11   2  10       2347.30       2231.12        55.06 o
 -10   2  10       6464.51       6503.44       129.95 o
  -9   2  10       1018.88       1019.80        24.27 o
  -8   2  10       9341.33       9121.98       138.18 o
  -7   2  10        316.91        313.59         9.26 o
  -6   2  10      12206.17      11759.10       254.30 o
  -5   2  10       1418.24       1455.31        34.50 o
  -4   2  10       5527.59       4975.78       104.61 o
  -3   2  10       1119.40       1138.30        22.21 o
  -2   2  10       5486.85       5332.32        85.43 o
  -1   2  10        148.59        153.67         7.82 o
   0   2  10       6086.28       5858.33        97.95 o
   1   2  10        531.61        536.09        11.49 o
   2   2  10       1514.91       1564.98        45.19 o
   3   2  10        808.93        843.07        14.47 o
   4   2  10        569.24        604.47        13.61 o
   5   2  10          2.45          0.17         1.71 o
   6   2  10        182.85        203.02         7.73 o
   7   2  10         39.32         28.34         4.39 o
   8   2  10        149.31        157.51         8.28 o
   9   2  10         99.72        107.65         7.86 o
  10   2  10        135.65        152.01         8.79 o
  11   2  10         39.86         39.40        13.85 o
  12   2  10        243.33        264.06        27.09 o
  13   2  10         41.13         53.51         8.91 o
  14   2  10        317.44        331.12        25.29 o
 -17   3  10         15.18         12.04        12.04 o
 -16   3  10        390.70        396.14        31.31 o
 -15   3  10         16.98          6.23         5.67 o
 -14   3  10        192.25        175.60        13.29 o
 -13   3  10          3.37         -2.65         5.73 o
 -12   3  10         39.09         40.87         6.46 o
 -11   3  10          5.19          2.36         3.21 o
 -10   3  10         21.40         13.97         2.80 o
  -9   3  10        500.38        518.58        11.90 o
  -8   3  10       1589.94       1620.85        35.01 o
  -7   3  10          7.02          4.99         2.29 o
  -6   3  10         43.41         47.93         5.96 o
  -5   3  10         57.49         58.39         7.83 o
  -4   3  10       1145.23       1026.75        40.94 o
  -3   3  10        172.24        158.39         5.23 o
  -2   3  10       4658.48       4313.36        61.67 o
  -1   3  10        903.28        865.77        12.77 o
   0   3  10       2484.28       2457.92        31.15 o
   1   3  10        398.36        398.62         7.94 o
   2   3  10       1922.52       1896.12        27.73 o
   3   3  10        309.38        296.28         7.01 o
   4   3  10       7541.70       7095.23       123.45 o
   5   3  10        286.01        306.16         9.16 o
   6   3  10       3086.44       3221.84        58.67 o
   7   3  10        287.83        299.29        11.78 o
   8   3  10       2632.49       2936.94        65.99 o
   9   3  10        248.84        258.58        10.21 o
  10   3  10        984.47       1077.56        25.36 o
  11   3  10         80.32         75.13        14.45 o
  12   3  10        652.93        711.43        27.58 o
  13   3  10        222.43        222.75        20.47 o
 -15   4  10        431.48        522.56        36.12 o
 -14   4  10        473.43        519.83        21.73 o
 -13   4  10        744.26        829.46        28.63 o
 -12   4  10        935.42        994.75        25.39 o
 -11   4  10        207.07        217.10        12.51 o
 -10   4  10       1485.70       1574.87        39.32 o
  -9   4  10        992.51       1076.50        28.69 o
  -8   4  10       2829.29       2899.28        87.67 o
  -7   4  10       1404.64       1359.40        36.95 o
  -6   4  10       1286.07       1240.18        55.39 o
  -5   4  10       2503.35       2391.31        69.35 o
  -4   4  10       4032.30       3769.01       118.00 o
  -3   4  10         99.66         92.52         9.63 o
  -2   4  10       2027.83       1898.00        47.48 o
  -1   4  10        467.35        442.03        11.35 o
   0   4  10       1162.68       1098.34        22.15 o
   1   4  10         82.27         90.67         4.49 o
   2   4  10        127.70        139.94         5.57 o
   3   4  10        779.19        729.63        16.20 o
   4   4  10        313.88        303.18        13.27 o
   5   4  10          1.53          0.75         3.90 o
   6   4  10         18.32          9.06         5.07 o
   7   4  10         74.75         68.93        10.22 o
   8   4  10         11.75          9.87         6.01 o
   9   4  10         15.10          5.42         6.65 o
  10   4  10          6.91         -1.20        10.84 o
  11   4  10         43.00         73.45        21.67 o
  12   4  10         35.18         52.22        10.38 o
 -13   5  10          0.87         14.45        12.04 o
 -12   5  10         12.76         15.93         6.38 o
 -11   5  10          1.78          6.02         5.68 o
 -10   5  10          0.21         -1.61         4.87 o
  -9   5  10         23.62         18.06         5.56 o
  -8   5  10        150.46        156.67        14.45 o
  -7   5  10        413.90        433.30        38.53 o
  -6   5  10        582.45        565.15        25.11 o
  -5   5  10         26.18         21.67         9.63 o
  -4   5  10        240.78        223.66        17.46 o
  -3   5  10        368.76        356.31        15.63 o
  -2   5  10        258.25        243.55        17.39 o
  -1   5  10        215.18        212.78         8.92 o
   0   5  10        526.65        516.14        12.41 o
   1   5  10        443.72        437.47        11.45 o
   2   5  10        870.02        836.78        17.38 o
   3   5  10        470.10        506.81        14.91 o
   4   5  10        303.98        312.87        11.44 o
   5   5  10        306.88        297.92        15.19 o
   6   5  10        837.76        924.60        37.31 o
   7   5  10        141.38        151.71        20.47 o
   8   5  10        832.34        987.33        52.98 o
   9   5  10        427.84        550.53        30.37 o
  10   5  10        391.39        450.90        27.19 o
  -7   6  10        443.79        428.64        33.71 o
  -6   6  10        648.49        674.94        57.19 o
  -5   6  10        315.68        344.53        20.43 o
  -4   6  10        302.44        303.28        15.52 o
  -3   6  10        175.53        170.62        11.86 o
  -2   6  10        320.79        313.51        28.49 o
  -1   6  10        436.62        462.02        17.09 o
   0   6  10        195.15        190.62        11.04 o
   1   6  10        128.28        148.05        10.93 o
   2   6  10         28.83         18.65         4.77 o
   3   6  10         97.46        120.16         9.65 o
   4   6  10         18.21         26.50         5.66 o
   5   6  10          2.57         -3.74         8.43 o
   6   6  10          4.11         -0.86         8.67 o
   7   6  10         28.09         18.75         7.82 o
 -17   0  11        192.18        191.45        21.67 o
 -15   0  11         14.11         20.47        10.84 o
 -13   0  11       1214.09       1280.01        43.40 o
 -11   0  11       2350.77       2429.35        73.16 o
  -9   0  11       3121.55       3166.51        70.33 o
  -7   0  11       8450.78       7940.85       172.64 o
  -5   0  11      20025.50      20069.18       509.15 o
  -3   0  11       4429.93       3969.95       177.00 o
  -1   0  11      24506.21      25953.48       929.53 o
   1   0  11      17205.82      20974.70       748.92 o
   3   0  11      10793.62      12191.09       438.28 o
   5   0  11       8814.99       9836.57       275.73 o
   7   0  11       5269.21       5788.88       146.00 o
   9   0  11       1376.40       1426.54        50.57 o
  11   0  11        262.05        301.96        15.33 o
  13   0  11        366.49        345.10        17.44 o
  15   0  11         66.72         49.37        12.04 o
 -17   1  11       1316.93       1325.67        69.84 o
 -16   1  11          1.01         -6.02         8.43 o
 -15   1  11       2229.75       2309.38       107.16 o
 -14   1  11        202.38        176.81        12.69 o
 -13   1  11       5539.68       5532.30       126.76 o
 -12   1  11        278.78        261.61        11.34 o
 -11   1  11       1918.76       1882.89        46.95 o
 -10   1  11        369.34        368.08         9.99 o
  -9   1  11       4951.14       4889.96        75.19 o
  -8   1  11          4.31          4.56         1.24 o
  -7   1  11       4174.16       4095.96        69.24 o
  -6   1  11          7.64          5.25         2.81 o
  -5   1  11       5994.06       5843.77       104.45 o
  -4   1  11        179.77        266.70         7.77 o
  -3   1  11          2.67          1.44         0.91 o
  -2   1  11         16.84         15.99         1.62 o
  -1   1  11       1091.58       1151.20        31.76 o
   0   1  11        210.50        263.77         6.23 o
   1   1  11        211.22        230.35         5.56 o
   2   1  11        176.18        216.09         7.02 o
   3   1  11       1475.82       1556.49        28.96 o
   4   1  11        590.87        602.69        11.87 o
   5   1  11        946.46       1022.52        18.69 o
   6   1  11         26.96         28.99         2.87 o
   7   1  11         43.47         43.02         3.88 o
   8   1  11          0.11         -1.08         2.48 o
   9   1  11       1233.70       1350.72        33.35 o
  10   1  11         31.65         34.01         3.77 o
  11   1  11       1473.82       1676.60        74.65 o
  12   1  11          2.01          2.19         4.62 o
  13   1  11        854.42        927.66        32.77 o
  14   1  11         79.16         67.43        13.24 o
  15   1  11        345.95        362.42        26.49 o
 -17   2  11         20.50          9.63        10.84 o
 -16   2  11         48.07         44.61         8.91 o
 -15   2  11        205.61        249.58        18.66 o
 -14   2  11          6.81          6.10         6.34 o
 -13   2  11         21.08         26.09         6.34 o
 -12   2  11        905.29        919.40        27.81 o
 -11   2  11       2683.04       2710.95        58.01 o
 -10   2  11        386.58        372.65        14.95 o
  -9   2  11       2235.29       2335.25        38.47 o
  -8   2  11        902.31        938.61        18.86 o
  -7   2  11       4290.02       4183.61        77.62 o
  -6   2  11       2166.85       2111.14        49.28 o
  -5   2  11       6711.64       6285.79       131.68 o
  -4   2  11       1184.16       1206.25        27.96 o
  -3   2  11      10744.03      10291.27       180.98 o
  -2   2  11        304.42        285.55         7.51 o
  -1   2  11       6764.41       6291.76       112.51 o
   0   2  11       2955.27       3163.01        54.57 o
   1   2  11       8816.07       8921.60       138.82 o
   2   2  11        377.77        386.18         8.81 o
   3   2  11       7732.80       7725.47       110.65 o
   4   2  11       1417.70       1472.48        28.51 o
   5   2  11       7136.33       7458.19       146.82 o
   6   2  11       1770.48       1832.37        38.70 o
   7   2  11       2547.87       2717.96        60.66 o
   8   2  11         75.89         86.49         6.69 o
   9   2  11        516.82        579.93        39.06 o
  10   2  11         16.60         14.26         4.60 o
  11   2  11        183.94        167.81        12.32 o
  12   2  11        132.70        154.39        15.65 o
  13   2  11        166.63        126.57        11.83 o
  14   2  11         23.04          6.02         8.43 o
 -17   3  11       1214.86       1402.73        71.04 o
 -16   3  11        477.76        463.56        33.71 o
 -15   3  11       1132.38       1182.67        40.37 o
 -14   3  11         28.09         13.24         5.56 o
 -13   3  11       1356.48       1480.70        53.85 o
 -12   3  11         77.14         64.52         6.11 o
 -11   3  11       1862.60       1954.74        38.22 o
 -10   3  11         10.52          7.78         2.44 o
  -9   3  11       5257.94       5235.96       103.21 o
  -8   3  11        181.08        163.71         6.97 o
  -7   3  11       1469.57       1425.77        35.44 o
  -6   3  11         44.14         51.65         7.13 o
  -5   3  11        374.43        364.85        11.48 o
  -4   3  11        158.17        142.49        14.57 o
  -3   3  11         85.80         82.38         5.95 o
  -2   3  11        430.49        417.35         8.13 o
  -1   3  11       1040.49        977.59        14.92 o
   0   3  11        310.35        317.10         5.99 o
   1   3  11        135.92        134.04         4.09 o
   2   3  11       1513.46       1419.62        23.04 o
   3   3  11        337.37        310.19         7.39 o
   4   3  11         24.74         27.06         3.65 o
   5   3  11        312.98        283.19        11.70 o
   6   3  11          7.86         17.21         3.46 o
   7   3  11        628.23        688.09        20.36 o
   8   3  11         40.29         37.32         5.61 o
   9   3  11        543.34        622.51        21.55 o
  10   3  11        262.43        295.04        11.68 o
  11   3  11        292.96        268.42        15.73 o
  12   3  11        110.93        139.00        13.85 o
  13   3  11        585.28        589.99        34.92 o
 -15   4  11         20.58         27.69        14.45 o
 -14   4  11         54.01         40.05         7.86 o
 -13   4  11         83.84         80.34         9.48 o
 -12   4  11        816.82        952.52        31.09 o
 -11   4  11        344.92        376.67        28.90 o
 -10   4  11        495.52        540.94        25.02 o
  -9   4  11        581.29        626.64        27.09 o
  -8   4  11       1180.89       1167.62        40.97 o
  -7   4  11        622.21        652.60        34.92 o
  -6   4  11        411.41        459.95        26.49 o
  -5   4  11        461.65        437.99        18.29 o
  -4   4  11       3703.81       3520.93        80.84 o
  -3   4  11       4452.48       4199.88       117.92 o
  -2   4  11        893.32        885.61        20.64 o
  -1   4  11       2309.80       2225.66        40.35 o
   0   4  11        542.23        561.20        13.55 o
   1   4  11       2062.42       1972.30        33.13 o
   2   4  11       2463.23       2339.67        42.14 o
   3   4  11       1375.80       1226.85        30.22 o
   4   4  11        970.40       1003.93        30.19 o
   5   4  11       1088.16       1100.80        33.22 o
   6   4  11        391.72        425.76        17.87 o
   7   4  11        685.17        715.24        23.50 o
   8   4  11        573.29        675.51        26.73 o
   9   4  11        290.36        320.97        18.17 o
  10   4  11        137.47        191.45        24.08 o
  12   4  11         78.09         63.16        11.30 o
 -13   5  11        392.13        400.95        32.51 o
 -12   5  11        252.09        296.20        27.69 o
 -11   5  11        942.58       1067.59        62.01 o
 -10   5  11          5.70          4.58         6.34 o
  -9   5  11        554.10        582.76        36.12 o
  -8   5  11        120.64        118.00        16.86 o
  -7   5  11        368.30        375.67        26.49 o
  -6   5  11         78.49         69.84        13.24 o
  -5   5  11        358.79        366.05        24.68 o
  -4   5  11          0.15          0.96         4.01 o
  -3   5  11         89.62         96.14         7.51 o
  -2   5  11         59.68         54.94         5.12 o
  -1   5  11          0.82          1.19         2.28 o
   0   5  11         46.10         46.52         4.24 o
   1   5  11         22.59         12.08         3.04 o
   2   5  11        421.37        424.99        11.24 o
   3   5  11          1.13         -3.01         3.61 o
   4   5  11         86.72         74.70        10.23 o
   5   5  11        173.68        190.72        12.47 o
   6   5  11         86.25        113.97        13.01 o
   7   5  11        130.68        132.02        14.88 o
   8   5  11         36.33         39.73        14.45 o
   9   5  11        163.66        159.93        19.09 o
  -7   6  11         50.25         50.57        14.45 o
  -6   6  11        363.72        363.14        21.28 o
  -5   6  11        202.75        227.94        14.47 o
  -4   6  11        518.04        517.57        27.46 o
  -3   6  11        153.44        158.07        13.54 o
  -2   6  11        356.64        395.89        18.31 o
  -1   6  11        380.71        367.86        15.57 o
   0   6  11        522.90        546.60        19.21 o
   1   6  11        245.00        227.43        10.53 o
   2   6  11        366.95        395.70        13.92 o
   3   6  11        427.98        443.16        29.00 o
   4   6  11        260.81        298.61        26.49 o
   5   6  11         17.12         18.06        10.84 o
   6   6  11        372.96        384.09        31.31 o
 -16   0  12       1126.33       1096.90        59.00 o
 -14   0  12        841.75        889.80        48.16 o
 -12   0  12        177.85        167.97        10.97 o
 -10   0  12       2484.70       2616.42        92.71 o
  -8   0  12       4324.10       4286.22        92.28 o
  -6   0  12       3151.50       3267.53       203.49 o
  -4   0  12         83.02        113.75        10.84 o
  -2   0  12       5020.67       5201.90       252.85 o
   0   0  12       4181.75       4497.11       117.06 o
   2   0  12       8813.03       9939.78       261.04 o
   4   0  12      12359.84      13589.62       336.83 o
   6   0  12       4437.55       4581.03       116.19 o
   8   0  12       2883.25       3306.68        87.24 o
  10   0  12       4422.99       4880.32       126.82 o
  12   0  12       1465.98       1694.21        74.05 o
  14   0  12        846.38        921.10        46.96 o
 -17   1  12        148.74        101.14        18.06 o
 -16   1  12       1771.28       1873.52        91.51 o
 -15   1  12         19.98         14.45         9.63 o
 -14   1  12       2110.84       2316.61       105.96 o
 -13   1  12         95.69        106.40        10.11 o
 -12   1  12       5196.33       5220.57        91.21 o
 -11   1  12          0.76          1.77         1.88 o
 -10   1  12       3760.28       3688.87        62.88 o
  -9   1  12        634.20        609.97        12.96 o
  -8   1  12       8244.33       8214.01       118.79 o
  -7   1  12        278.46        287.82         7.09 o
  -6   1  12      12127.46      11493.67       187.61 o
  -5   1  12         50.85         41.31         2.49 o
  -4   1  12      16755.75      15835.59       250.45 o
  -3   1  12        747.95        802.10        18.56 o
  -2   1  12      11513.85      11540.42       181.60 o
  -1   1  12        355.21        347.97         9.51 o
   0   1  12       2708.84       2763.67        50.79 o
   1   1  12        397.72        505.91        12.98 o
   2   1  12       1235.81       1277.31        27.54 o
   3   1  12          0.57          0.06         0.99 o
   4   1  12       1952.72       1988.47        33.22 o
   5   1  12        551.91        591.25        13.27 o
   6   1  12        157.41        171.77         5.80 o
   7   1  12         15.38          9.97         2.96 o
   8   1  12         16.16         29.40         4.37 o
   9   1  12         78.58         88.34         6.88 o
  10   1  12          0.09         -3.34         3.34 o
  11   1  12          0.07         -3.01         4.26 o
  12   1  12        107.13        103.39        10.62 o
  13   1  12          5.21          6.36        10.23 o
  14   1  12        104.88         93.92        15.65 o
 -17   2  12        298.13        308.24        27.69 o
 -16   2  12        501.30        491.75        20.36 o
 -15   2  12         81.87         75.09         8.79 o
 -14   2  12        444.92        458.39        18.48 o
 -13   2  12          0.06         -0.23         3.90 o
 -12   2  12        391.72        406.82        13.93 o
 -11   2  12          2.70          0.76         2.06 o
 -10   2  12        199.38        174.35         6.56 o
  -9   2  12        665.63        656.46        14.63 o
  -8   2  12         78.35         68.71         3.61 o
  -7   2  12        811.16        823.19        18.34 o
  -6   2  12       1638.54       1623.24        37.02 o
  -5   2  12         26.77         22.10         3.79 o
  -4   2  12       1564.44       1550.71        29.72 o
  -3   2  12         35.41         24.35         2.41 o
  -2   2  12       1423.16       1432.63        27.64 o
  -1   2  12         87.45         95.28         4.69 o
   0   2  12       3567.21       3519.50        48.01 o
   1   2  12        163.83        154.61         4.41 o
   2   2  12       5298.30       5475.69        87.51 o
   3   2  12        276.77        285.99         6.77 o
   4   2  12       2030.03       2047.76        43.55 o
   5   2  12        673.30        699.34        17.97 o
   6   2  12       8052.42       8007.09       164.95 o
   7   2  12         19.35         23.48         4.05 o
   8   2  12       2626.22       2992.30        78.28 o
   9   2  12        327.08        352.27        13.87 o
  10   2  12       1562.80       1703.84        36.24 o
  11   2  12         19.07         25.74         6.65 o
  12   2  12       1164.59       1325.11        42.94 o
  13   2  12         19.13         15.65         9.63 o
  14   2  12        461.61        458.75        31.31 o
 -17   3  12        137.14        145.69        22.88 o
 -16   3  12        326.62        364.83        30.10 o
 -15   3  12        469.43        525.78        37.55 o
 -14   3  12       1061.97       1204.32        30.61 o
 -13   3  12        648.09        678.62        20.12 o
 -12   3  12       1244.26       1359.52        32.33 o
 -11   3  12        332.39        361.00        22.77 o
 -10   3  12       2963.92       2935.08        60.85 o
  -9   3  12        879.51        791.37        20.15 o
  -8   3  12       3720.47       3744.35        85.03 o
  -7   3  12        761.08        749.27        21.77 o
  -6   3  12       6559.14       6252.55       131.89 o
  -5   3  12        633.31        584.31        13.61 o
  -4   3  12       3290.59       3137.45        52.57 o
  -3   3  12       2958.41       2810.00        43.66 o
  -2   3  12       6814.86       6307.68        95.33 o
  -1   3  12        129.86        133.81         5.06 o
   0   3  12       1356.93       1322.61        18.98 o
   1   3  12        268.14        271.84         6.20 o
   2   3  12       2227.46       2154.15        33.63 o
   3   3  12          5.86          1.57         1.75 o
   4   3  12         83.29        103.76         6.21 o
   5   3  12        609.89        595.48        14.64 o
   6   3  12        368.85        340.92        15.94 o
   7   3  12         17.50         10.48         3.65 o
   8   3  12          1.52          2.78         4.05 o
   9   3  12         45.72         32.50         6.43 o
  10   3  12          5.46          6.44         4.05 o
  11   3  12         14.57          7.40         5.78 o
  12   3  12         63.72         77.06        14.45 o
  13   3  12         21.67         40.94        12.04 o
 -15   4  12         18.35          9.63        12.04 o
 -14   4  12        496.84        592.44        28.51 o
 -13   4  12         82.06         90.01         9.95 o
 -12   4  12          7.31          6.62         5.30 o
 -11   4  12         48.56         42.92         8.91 o
 -10   4  12          7.44          9.91         5.49 o
  -9   4  12         43.30         41.62         7.66 o
  -8   4  12         39.24         37.45         9.63 o
  -7   4  12        103.49        105.96        13.24 o
  -6   4  12         92.47         85.60         7.52 o
  -5   4  12        391.74        396.14        24.08 o
  -4   4  12       1257.22       1227.93        39.14 o
  -3   4  12        353.00        349.18        22.88 o
  -2   4  12         78.34         68.03         6.63 o
  -1   4  12        393.95        370.11        11.34 o
   0   4  12       1175.98       1157.41        25.87 o
   1   4  12        549.22        548.79        13.44 o
   2   4  12       1306.95       1249.94        47.10 o
   3   4  12        396.95        374.85        13.14 o
   4   4  12       1112.44       1051.20        31.76 o
   5   4  12        256.47        289.52        11.54 o
   6   4  12        665.08        702.77        20.17 o
   7   4  12        297.77        307.75        14.44 o
   8   4  12       1348.61       1505.45        47.59 o
   9   4  12        117.50         83.89        11.44 o
  10   4  12        637.75        747.10        30.14 o
 -13   5  12        447.24        537.01        37.33 o
 -12   5  12        475.72        567.11        37.33 o
 -11   5  12        407.26        419.93        28.30 o
 -10   5  12        758.82        883.78        48.16 o
  -9   5  12        528.86        588.78        36.12 o
  -8   5  12        567.74        653.80        37.33 o
  -7   5  12        444.13        449.11        28.90 o
  -6   5  12        692.40        659.82        39.73 o
  -5   5  12       1048.62       1009.00        51.77 o
  -4   5  12       1279.63       1205.87        41.72 o
  -3   5  12       1018.48       1004.21        23.90 o
  -2   5  12       1093.73       1087.12        25.51 o
  -1   5  12        157.10        162.92         7.09 o
   0   5  12        868.62        846.67        19.09 o
   1   5  12        129.44        133.41         6.98 o
   2   5  12        242.40        247.25         9.18 o
   3   5  12        363.77        358.94        16.26 o
   4   5  12        111.76        127.39        10.84 o
   5   5  12        131.51        142.03        11.34 o
   6   5  12         35.29         37.04         7.39 o
   7   5  12          2.15          0.99         7.20 o
   8   5  12         80.49         85.49        18.06 o
   9   5  12         22.58          8.43        13.24 o
  -7   6  12         16.34         26.49        12.04 o
  -6   6  12          8.64          6.88         5.47 o
  -5   6  12        143.17        155.86        12.69 o
  -4   6  12         35.08         32.16         7.09 o
  -3   6  12         94.00         85.21         9.87 o
  -2   6  12         88.74         73.76         9.04 o
  -1   6  12         60.86         77.74        12.33 o
   0   6  12         48.84         59.28         6.56 o
   1   6  12        121.47        110.21         9.41 o
   2   6  12         79.28         81.14         9.68 o
   3   6  12        162.03        191.45        21.67 o
   4   6  12        245.78        219.14        24.08 o
   5   6  12        105.59        119.20        19.26 o
 -17   0  13        974.48       1052.35        59.00 o
 -15   0  13       2147.53       2255.20       103.55 o
 -13   0  13       4708.84       4770.48       164.96 o
 -11   0  13      13827.21      13629.94       445.50 o
  -9   0  13         79.00         69.38         4.60 o
  -7   0  13       9432.35       8871.54       176.93 o
  -5   0  13       3532.02       3338.36       163.75 o
  -3   0  13       8642.65       8949.61       179.52 o
  -1   0  13        418.57        665.80        26.49 o
   1   0  13       2790.99       3306.48       127.63 o
   3   0  13        151.23        138.48         7.66 o
   5   0  13        572.71        623.70        28.90 o
   7   0  13       1046.73       1176.84        35.33 o
   9   0  13         67.25         84.71         8.51 o
  11   0  13        158.44        155.66        11.92 o
  13   0  13        755.75        877.24        32.32 o
 -18   1  13         25.34         14.45         7.22 o
 -17   1  13          5.20          1.20         8.43 o
 -16   1  13         30.46         25.29         6.90 o
 -15   1  13        418.16        473.02        17.89 o
 -14   1  13        282.42        255.84        16.04 o
 -13   1  13        404.29        429.35        13.54 o
 -12   1  13         12.55         15.71         2.79 o
 -11   1  13        159.03        180.32         7.12 o
 -10   1  13        602.76        615.55        13.50 o
  -9   1  13       4088.06       4103.01        61.35 o
  -8   1  13          4.29          5.14         2.02 o
  -7   1  13       6421.60       6369.13        92.75 o
  -6   1  13       1004.87        960.68        16.08 o
  -5   1  13       6357.48       5938.43        95.63 o
  -4   1  13         80.55         67.41         3.10 o
  -3   1  13      11515.58      11295.30       176.04 o
  -2   1  13       3872.19       4154.42        66.89 o
  -1   1  13       7883.12       8198.83       131.09 o
   0   1  13        409.88        471.08        10.18 o
   1   1  13      11507.45      12407.25       189.24 o
   2   1  13        720.96        788.27        16.08 o
   3   1  13       8056.62       8472.37       121.94 o
   4   1  13         55.45         52.40         3.41 o
   5   1  13       4941.23       5220.29        98.29 o
   6   1  13         69.92         78.02         7.04 o
   7   1  13       3971.95       4437.00        93.60 o
   8   1  13        845.27        956.71        25.46 o
   9   1  13       1696.27       1872.85        44.93 o
  10   1  13          4.82          0.66         4.62 o
  11   1  13        494.31        557.82        22.94 o
  12   1  13         33.97         32.13         7.66 o
  13   1  13         62.71         30.10         9.63 o
  14   1  13         30.66         10.84         9.63 o
 -17   2  13       1335.12       1521.93        73.45 o
 -16   2  13         93.83         99.53        10.43 o
 -15   2  13       2004.03       2035.12        55.62 o
 -14   2  13         43.73         31.89         4.98 o
 -13   2  13       2538.43       2635.90        55.68 o
 -12   2  13        390.01        401.74        11.43 o
 -11   2  13       3598.12       3651.26        64.22 o
 -10   2  13          3.33         -0.07         1.93 o
  -9   2  13       3566.81       3545.54        58.94 o
  -8   2  13         24.99         29.94         3.27 o
  -7   2  13       3945.70       3778.17        70.67 o
  -6   2  13        713.77        718.32        15.73 o
  -5   2  13       4103.77       3908.16        83.52 o
  -4   2  13          1.36          5.75         1.64 o
  -3   2  13       1260.60       1272.46        25.23 o
  -2   2  13        228.84        230.49         8.96 o
  -1   2  13         44.84         40.51         2.69 o
   0   2  13       1010.19       1048.33        17.48 o
   1   2  13        393.53        375.84         8.05 o
   2   2  13        299.54        320.00         7.95 o
   3   2  13         59.90         63.90         3.59 o
   4   2  13        341.67        322.60        10.53 o
   5   2  13        306.45        282.48        10.10 o
   6   2  13          7.56          8.03         2.64 o
   7   2  13        291.62        344.32        12.96 o
   8   2  13         60.34         68.86         6.63 o
   9   2  13        190.81        226.59        11.29 o
  10   2  13          4.91         -1.61         3.36 o
  11   2  13        654.03        747.36        26.48 o
  12   2  13         73.97         62.43        18.06 o
  13   2  13        231.71        225.16        21.67 o
 -17   3  13         20.95         25.65         8.39 o
 -16   3  13        383.26        456.59        21.94 o
 -15   3  13         56.57         51.88         5.65 o
 -14   3  13        104.31         90.70         7.82 o
 -13   3  13        103.36        127.00         8.69 o
 -12   3  13         74.58         82.16         6.97 o
 -11   3  13        646.12        698.66        19.20 o
 -10   3  13       1486.38       1510.77        51.29 o
  -9   3  13        758.38        809.84        23.31 o
  -8   3  13        574.98        608.68        22.00 o
  -7   3  13        869.95        897.44        29.70 o
  -6   3  13       1160.96       1078.19        26.76 o
  -5   3  13       2735.55       2596.75        44.41 o
  -4   3  13       2212.99       2033.57        35.20 o
  -3   3  13       3307.47       3157.58        47.37 o
  -2   3  13       1593.11       1490.05        36.18 o
  -1   3  13       4793.44       4585.71        62.23 o
   0   3  13        451.88        439.58         8.52 o
   1   3  13       3780.06       3618.99        59.18 o
   2   3  13       1360.23       1405.77        25.17 o
   3   3  13       2437.01       2361.12        39.94 o
   4   3  13        995.47        967.64        23.95 o
   5   3  13       2241.89       2175.79        47.08 o
   6   3  13        611.15        675.80        16.66 o
   7   3  13       1397.73       1532.76        38.20 o
   8   3  13        206.80        236.79        11.82 o
   9   3  13        926.06       1075.39        30.32 o
  10   3  13        392.66        465.92        16.35 o
  11   3  13        139.17        137.99        12.69 o
  12   3  13         17.34         22.88         9.63 o
 -15   4  13        887.67       1048.74        57.79 o
 -14   4  13        435.42        560.30        40.94 o
 -13   4  13        953.94       1060.39        34.21 o
 -12   4  13        123.06        114.33        16.19 o
 -11   4  13        915.26       1004.36        38.92 o
 -10   4  13        366.05        349.29        19.53 o
  -9   4  13       1673.15       1697.73       102.35 o
  -8   4  13         24.06         43.35        10.84 o
  -7   4  13       2050.88       1966.88        55.37 o
  -6   4  13         13.43         10.57         3.76 o
  -5   4  13        268.80        251.08        14.32 o
  -4   4  13        344.41        328.09        11.69 o
  -3   4  13        420.87        374.46        24.08 o
  -2   4  13         11.62          6.36         3.38 o
  -1   4  13         18.69         13.61         2.69 o
   0   4  13         25.59         17.56         2.95 o
   1   4  13         10.16          9.60         2.49 o
   2   4  13         21.66         20.41         3.52 o
   3   4  13          3.23          0.67         3.15 o
   4   4  13        238.33        242.67        10.22 o
   5   4  13        232.58        227.41        12.34 o
   6   4  13        119.65        115.59         8.36 o
   7   4  13        125.48        127.44        10.38 o
   8   4  13         56.91         71.73        10.11 o
   9   4  13        218.67        211.14        15.60 o
  10   4  13         27.21         15.65        12.04 o
  11   4  13        161.21        173.38        19.26 o
 -13   5  13          1.12          2.41        10.84 o
 -12   5  13         85.29        120.41        20.47 o
 -11   5  13         17.12         25.29        10.84 o
 -10   5  13        263.95        244.42        22.88 o
  -9   5  13        153.46        174.59        19.26 o
  -8   5  13        499.43        530.99        32.51 o
  -7   5  13        265.31        272.12        22.88 o
  -6   5  13       1180.79       1249.81        61.41 o
  -5   5  13        125.57        133.65        15.65 o
  -4   5  13        301.98        269.01        15.73 o
  -3   5  13        196.99        206.79        10.26 o
  -2   5  13       1010.28        999.81        35.67 o
  -1   5  13        585.51        579.67        18.03 o
   0   5  13        784.75        796.34        19.18 o
   1   5  13       1209.93       1228.98        25.65 o
   2   5  13        437.41        449.76        20.51 o
   3   5  13        636.57        634.36        35.43 o
   4   5  13        593.53        665.19        24.54 o
   5   5  13        474.74        511.82        21.83 o
   6   5  13        183.97        183.17        13.36 o
   7   5  13         46.50         15.65        12.04 o
   8   5  13        366.37        397.34        32.51 o
  -8   6  13         43.73         54.18        14.45 o
  -7   6  13        241.43        249.24        25.29 o
  -6   6  13        113.89        100.69        18.27 o
  -5   6  13         93.34         87.67        10.18 o
  -4   6  13        111.66        107.33        13.62 o
  -3   6  13         51.62         51.89        10.22 o
  -2   6  13         44.51         31.91         8.51 o
  -1   6  13          0.52          1.29         6.55 o
   0   6  13         18.92          7.58         5.09 o
   1   6  13         24.00         18.77         5.60 o
   2   6  13          1.09          0.00         9.63 o
   3   6  13         59.19         56.59        14.45 o
   4   6  13          6.54          4.82        12.04 o
   5   6  13         78.42         70.78        11.83 o
 -18   0  14        878.18        965.66        46.96 o
 -16   0  14        378.80        363.63        24.08 o
 -14   0  14       2763.18       3067.94       111.98 o
 -12   0  14       3314.34       3621.81       127.63 o
 -10   0  14       3723.16       3773.29        94.40 o
  -8   0  14       7675.36       7220.91       155.85 o
  -6   0  14      10174.14       9798.62       194.78 o
  -4   0  14       5331.56       5308.36       108.02 o
  -2   0  14      15384.90      15877.37       388.56 o
   0   0  14       7294.45       7355.38       132.66 o
   2   0  14       2196.25       2224.70        67.43 o
   4   0  14        998.57       1040.73        33.71 o
   6   0  14        555.26        523.77        26.49 o
   8   0  14         12.63          0.00         4.82 o
  10   0  14         23.72         25.29         6.34 o
  12   0  14          0.73         -3.06         4.62 o
 -18   1  14        651.51        674.45        26.49 o
 -17   1  14          0.33          0.80         4.17 o
 -16   1  14        931.92        957.42        27.23 o
 -15   1  14        118.10        114.05        10.42 o
 -14   1  14       1378.83       1411.65        42.58 o
 -13   1  14        146.63        127.67         6.82 o
 -12   1  14       1056.42       1088.13        21.83 o
 -11   1  14        273.15        249.58         6.91 o
 -10   1  14        127.26        125.07         4.63 o
  -9   1  14          5.37          1.88         1.53 o
  -8   1  14        663.08        657.45        13.19 o
  -7   1  14       1565.16       1510.40        22.16 o
  -6   1  14        692.12        653.97        11.76 o
  -5   1  14        877.80        847.10        16.01 o
  -4   1  14       4765.81       4913.34        78.30 o
  -3   1  14        168.95        154.00         4.54 o
  -2   1  14        352.79        355.34        10.18 o
  -1   1  14          3.06          3.98         1.34 o
   0   1  14       3522.69       3689.31        47.21 o
   1   1  14         29.34         30.82         2.52 o
   2   1  14       2695.21       2850.67        46.77 o
   3   1  14        318.88        358.35         8.23 o
   4   1  14       4163.62       4461.50        84.67 o
   5   1  14         21.68         16.52         4.26 o
   6   1  14       3502.48       3641.38        94.49 o
   7   1  14         57.55         62.86         5.77 o
   8   1  14       5009.75       5504.16       115.83 o
   9   1  14          5.46          3.06         4.62 o
  10   1  14       1070.36       1222.86        39.58 o
  11   1  14        113.29         93.68         8.34 o
  12   1  14       1508.84       1705.16        52.70 o
  13   1  14         19.27         -3.61         7.22 o
 -17   2  14        321.82        368.91        19.36 o
 -16   2  14        467.95        533.33        17.82 o
 -15   2  14        105.09        100.98         8.04 o
 -14   2  14       1691.98       1803.31        35.80 o
 -13   2  14        228.95        236.51         8.77 o
 -12   2  14       2002.29       2127.04        43.89 o
 -11   2  14        312.50        316.00        10.58 o
 -10   2  14       3748.43       3745.77        62.68 o
  -9   2  14        643.74        644.17        14.01 o
  -8   2  14       3431.53       3258.10        54.56 o
  -7   2  14        109.58        100.39         6.43 o
  -6   2  14       5631.31       5364.86       113.63 o
  -5   2  14        184.69        178.37         6.85 o
  -4   2  14       9114.44       8696.56       135.94 o
  -3   2  14        354.99        320.90         8.57 o
  -2   2  14       4058.38       3999.62        73.32 o
  -1   2  14       3658.72       3640.64        51.65 o
   0   2  14      11174.12      11355.93       177.04 o
   1   2  14         79.07         84.30         4.21 o
   2   2  14        835.63        832.84        19.30 o
   3   2  14         55.29         49.25         3.38 o
   4   2  14        384.30        393.68        11.85 o
   5   2  14          8.01          3.22         2.92 o
   6   2  14        270.09        276.24        13.90 o
   7   2  14        282.56        275.92        11.96 o
   8   2  14        242.27        225.89        11.12 o
   9   2  14          3.66          3.28         4.51 o
  10   2  14          0.32         -0.60         5.11 o
  11   2  14         17.45          5.59         4.77 o
  12   2  14         41.28         25.29        10.84 o
  13   2  14         11.19          9.63         8.43 o
 -16   3  14       1152.00       1234.14        42.16 o
 -15   3  14        281.60        305.11        19.46 o
 -14   3  14        368.41        365.31        14.19 o
 -13   3  14         72.82         78.49         7.15 o
 -12   3  14        597.08        605.67        20.33 o
 -11   3  14         81.03         75.95         7.25 o
 -10   3  14         11.51         11.97         3.90 o
  -9   3  14          7.46          4.95         3.34 o
  -8   3  14        153.06        141.74         9.16 o
  -7   3  14         55.37         53.85         5.07 o
  -6   3  14        120.34        122.54         5.50 o
  -5   3  14        222.80        225.84         6.80 o
  -4   3  14          0.63          5.84         3.03 o
  -3   3  14       1086.67       1068.79        22.77 o
  -2   3  14       3824.55       3453.79        64.65 o
  -1   3  14        230.63        224.87         5.63 o
   0   3  14        402.57        397.03         8.78 o
   1   3  14        160.05        156.34         6.18 o
   2   3  14        693.17        686.32        14.30 o
   3   3  14        157.84        137.51         5.96 o
   4   3  14       2328.32       2271.91        48.94 o
   5   3  14        435.07        443.41        12.31 o
   6   3  14       1275.52       1284.78        27.25 o
   7   3  14        391.88        412.37        15.48 o
   8   3  14        951.32       1099.82        68.80 o
   9   3  14        135.74        134.32         9.95 o
  10   3  14       1131.95       1273.11        54.22 o
  11   3  14         87.06         95.24        23.48 o
  12   3  14        529.63        547.85        33.71 o
 -15   4  14        391.96        372.05        31.31 o
 -14   4  14        101.77        157.73        22.88 o
 -13   4  14        279.13        325.67        20.38 o
 -12   4  14        406.37        480.31        24.51 o
 -11   4  14        837.56        888.19        35.49 o
 -10   4  14       1625.22       1720.72        57.94 o
  -9   4  14        113.64        142.08        15.65 o
  -8   4  14       1995.41       1989.10        85.49 o
  -7   4  14       1726.89       1604.63        46.46 o
  -6   4  14       1422.55       1451.44        35.88 o
  -5   4  14        384.84        364.25        12.76 o
  -4   4  14       2207.56       2047.46        47.67 o
  -3   4  14        522.81        454.65        17.64 o
  -2   4  14       2459.11       2346.54        45.40 o
  -1   4  14        856.42        843.33        17.07 o
   0   4  14       1202.21       1192.45        22.76 o
   1   4  14        570.41        579.09        13.60 o
   2   4  14       1430.63       1451.95        30.28 o
   3   4  14        108.46        110.48         6.41 o
   4   4  14        279.75        280.91        11.36 o
   5   4  14         75.64         73.68         6.78 o
   6   4  14         83.26         88.51         7.91 o
   7   4  14        152.68        181.44        24.32 o
   8   4  14         37.91         35.22         8.39 o
   9   4  14         10.22          7.44        13.85 o
  10   4  14         34.95         39.10        12.64 o
 -12   5  14        154.71        213.12        22.88 o
 -11   5  14         35.55         20.47        12.04 o
 -10   5  14         85.85        105.96        16.86 o
  -9   5  14         16.10         15.65         9.63 o
  -8   5  14          1.24         -3.61         8.43 o
  -7   5  14         10.27          4.82         5.96 o
  -6   5  14         26.58         27.69         9.63 o
  -5   5  14         68.31         75.86        14.45 o
  -4   5  14        182.59        176.50        11.29 o
  -3   5  14         41.14         36.27         5.21 o
  -2   5  14         62.96         59.01         6.78 o
  -1   5  14        143.53        154.57         8.11 o
   0   5  14         32.78         26.60         4.61 o
   1   5  14         64.52         69.99         6.52 o
   2   5  14        319.48        323.48        13.44 o
   3   5  14        244.31        241.37        13.59 o
   4   5  14        238.64        263.83        14.76 o
   5   5  14         64.54         66.46         8.86 o
   6   5  14        223.93        228.74        21.07 o
   7   5  14        182.41        254.06        26.49 o
   8   5  14        133.63        138.47        20.47 o
  -8   6  14        410.95        484.03        36.12 o
  -7   6  14        230.04        232.38        24.08 o
  -6   6  14        255.38        257.70        17.82 o
  -5   6  14        359.23        345.44        21.70 o
  -4   6  14        378.62        345.02        21.94 o
  -3   6  14        440.06        459.88        57.79 o
  -2   6  14        375.46        383.73        17.60 o
  -1   6  14        424.37        460.31        19.87 o
   0   6  14        209.22        192.32        23.48 o
   1   6  14        189.09        192.08        15.73 o
   2   6  14         64.21         54.92        10.84 o
   3   6  14         96.96         96.50        12.69 o
   4   6  14        344.07        382.01        22.45 o
 -17   0  15        268.73        290.18        21.67 o
 -15   0  15        161.33        172.18        15.65 o
 -13   0  15        593.50        599.93        35.52 o
 -11   0  15       1471.71       1436.44        39.99 o
  -9   0  15         54.66         44.53         3.90 o
  -7   0  15       7602.45       7374.96       148.10 o
  -5   0  15       6971.44       6486.69       131.38 o
  -3   0  15       7291.85       7263.99       125.58 o
  -1   0  15       6606.07       6924.42       164.58 o
   1   0  15       8492.54       9332.61       310.05 o
   3   0  15       6546.41       6910.21       174.77 o
   5   0  15       3532.64       3565.22       128.83 o
   7   0  15       2819.87       3004.33        80.02 o
   9   0  15       2332.52       2577.24        71.50 o
  11   0  15        393.46        402.21        19.14 o
  13   0  15        163.81        163.75        19.26 o
 -18   1  15          0.60          1.20         4.62 o
 -17   1  15        938.71        976.25        33.20 o
 -16   1  15         68.20         83.80         9.03 o
 -15   1  15       1906.96       1940.16        98.13 o
 -14   1  15         22.17         23.28         4.17 o
 -13   1  15       3413.27       3339.20        52.11 o
 -12   1  15        139.65        116.50         5.02 o
 -11   1  15       5146.02       5063.70        75.69 o
 -10   1  15          4.83          3.27         1.67 o
  -9   1  15      11247.62      10801.05       156.22 o
  -8   1  15       1087.65       1093.34        18.39 o
  -7   1  15       1732.90       1663.28        26.38 o
  -6   1  15       1619.44       1601.22        28.27 o
  -5   1  15       5541.05       5159.95        74.33 o
  -4   1  15        803.13        797.36        12.50 o
  -3   1  15       4082.65       4047.64        54.10 o
  -2   1  15        148.45        136.80         4.27 o
  -1   1  15       2233.94       2308.18        28.97 o
   0   1  15         79.66         74.68         3.24 o
   1   1  15         12.56         21.22         2.08 o
   2   1  15        265.38        266.39         8.23 o
   3   1  15       1012.05       1040.37        20.48 o
   4   1  15          1.28          2.75         2.89 o
   5   1  15         43.72         41.72         5.78 o
   6   1  15        558.65        554.09        42.14 o
   7   1  15        290.79        287.70        11.34 o
   8   1  15        163.27        170.86        11.47 o
   9   1  15        212.03        262.05        17.46 o
  10   1  15          0.69         -1.20         9.03 o
  11   1  15        171.89        202.43        11.57 o
  12   1  15          8.93         13.24         8.43 o
  13   1  15        152.37        185.43        20.47 o
 -17   2  15        113.77        126.75        31.91 o
 -16   2  15         10.78          7.39         3.98 o
 -15   2  15         49.21         57.36         7.13 o
 -14   2  15        328.73        339.77        12.25 o
 -13   2  15        375.83        421.10        13.35 o
 -12   2  15        292.96        295.94        10.49 o
 -11   2  15        317.97        317.11         9.27 o
 -10   2  15        236.08        240.22         7.64 o
  -9   2  15       1696.47       1686.45        30.44 o
  -8   2  15       1161.18       1123.09        23.81 o
  -7   2  15        848.87        763.60        23.53 o
  -6   2  15          2.19          1.83         1.27 o
  -5   2  15       3255.23       3150.19        46.45 o
  -4   2  15       1281.48       1191.66        20.72 o
  -3   2  15       3573.06       3378.82        49.41 o
  -2   2  15       1456.72       1324.85        19.72 o
  -1   2  15       7748.43       7607.06        95.88 o
   0   2  15       1335.67       1348.22        23.93 o
   1   2  15       2924.32       3159.07        64.33 o
   2   2  15         17.52         15.27         3.65 o
   3   2  15       5606.25       5644.20        89.72 o
   4   2  15        428.19        431.14        12.86 o
   5   2  15       2640.12       2783.78        58.69 o
   6   2  15        348.75        335.61        10.25 o
   7   2  15       1672.49       1682.78        47.80 o
   8   2  15         61.56         65.08         9.95 o
   9   2  15        710.46        816.23        67.43 o
  10   2  15        150.91        127.57        12.04 o
  11   2  15        713.55        759.18        24.31 o
  12   2  15         89.59         72.24        14.45 o
 -16   3  15        176.06        188.94        37.93 o
 -15   3  15        861.23        969.63        30.67 o
 -14   3  15        204.64        206.44        12.36 o
 -13   3  15       1391.33       1432.27        39.51 o
 -12   3  15         22.04         28.34         5.47 o
 -11   3  15       2408.14       2468.22        60.24 o
 -10   3  15        977.68        973.78        27.69 o
  -9   3  15       2754.28       2758.19        62.89 o
  -8   3  15        458.70        430.30        14.37 o
  -7   3  15       2381.48       2344.44        53.41 o
  -6   3  15         11.78         11.47         2.22 o
  -5   3  15       1975.57       1847.03        32.94 o
  -4   3  15          5.71          6.39         1.93 o
  -3   3  15        614.52        536.05        15.45 o
  -2   3  15        520.14        468.97        11.98 o
  -1   3  15       1411.77       1396.67        23.18 o
   0   3  15          2.64          1.69         1.61 o
   1   3  15         10.33          9.83         2.56 o
   2   3  15         19.28         15.67         2.75 o
   3   3  15         61.59         44.81         4.16 o
   4   3  15          5.70          0.64         2.92 o
   5   3  15          8.92          7.17         3.12 o
   6   3  15         27.86         32.89         4.34 o
   7   3  15         64.06         71.53         7.39 o
   8   3  15         81.22         79.80         8.09 o
   9   3  15        150.72        159.94        10.88 o
  10   3  15         65.82         75.86         7.36 o
  11   3  15         97.41         76.95        12.04 o
 -15   4  15          0.15         -7.22         9.63 o
 -14   4  15        247.28        361.22        30.10 o
 -13   4  15         39.12         51.47        12.04 o
 -12   4  15        378.99        362.77        21.08 o
 -11   4  15         57.92         52.83        13.85 o
 -10   4  15        127.71        113.18        15.65 o
  -9   4  15        212.74        197.47        18.06 o
  -8   4  15        536.64        559.35        21.08 o
  -7   4  15        377.21        375.78        15.01 o
  -6   4  15        667.77        678.53        19.79 o
  -5   4  15        575.59        579.23        17.54 o
  -4   4  15       1308.35       1214.33        56.91 o
  -3   4  15        740.09        694.72        19.04 o
  -2   4  15       1042.88       1033.53        20.27 o
  -1   4  15       1323.24       1285.01        24.02 o
   0   4  15        557.03        536.64        12.79 o
   1   4  15        811.66        756.52        18.16 o
   2   4  15        342.25        361.65        10.14 o
   3   4  15       1504.76       1442.81        30.79 o
   4   4  15        889.97        897.29        24.07 o
   5   4  15       1095.94       1097.47        37.19 o
   6   4  15        293.47        303.06        13.56 o
   7   4  15        778.91        835.24        27.23 o
   8   4  15         73.29         57.29        14.45 o
   9   4  15         65.75         56.70        12.64 o
 -12   5  15        498.63        551.46        37.33 o
 -11   5  15        344.62        353.99        28.90 o
 -10   5  15        159.48        156.53        19.26 o
  -9   5  15        479.94        521.36        33.71 o
  -8   5  15         72.52         79.35        10.62 o
  -7   5  15        604.44        654.03        36.72 o
  -6   5  15        194.15        166.16        18.06 o
  -5   5  15        835.37        794.68        44.55 o
  -4   5  15          9.07          7.31         4.84 o
  -3   5  15         39.42         44.79         6.60 o
  -2   5  15        156.84        151.97         9.08 o
  -1   5  15         23.00         24.13         4.23 o
   0   5  15          7.02          2.37         3.32 o
   1   5  15          7.76          6.17         4.15 o
   2   5  15          4.15          0.53         4.04 o
   3   5  15          0.88         -4.41         4.87 o
   4   5  15         25.57         22.30         9.50 o
   5   5  15         43.06         33.46         7.58 o
   6   5  15         35.26         40.85        11.44 o
   7   5  15          0.65         -1.20        12.04 o
  -8   6  15        175.78        181.81        22.88 o
  -7   6  15         21.44         33.71        13.24 o
  -6   6  15        200.60        243.22        24.08 o
  -5   6  15         73.67         93.92        18.06 o
  -4   6  15        507.60        504.50        36.12 o
  -3   6  15         84.21         99.80        12.32 o
  -2   6  15         17.79         20.20         7.83 o
  -1   6  15          2.70          1.59         5.30 o
   0   6  15        667.32        693.71        21.92 o
   1   6  15        335.92        334.74        20.85 o
   2   6  15        357.81        389.31        55.99 o
   3   6  15        196.14        209.31        17.44 o
 -18   0  16       1393.94       1488.22        65.02 o
 -16   0  16        678.74        679.09        36.12 o
 -14   0  16       1174.45       1124.82        34.88 o
 -12   0  16       1248.26       1241.44        36.58 o
 -10   0  16       1243.47       1294.21        56.59 o
  -8   0  16         30.35         38.57         3.90 o
  -6   0  16        103.90         97.43         4.87 o
  -4   0  16        250.20        227.28         6.58 o
  -2   0  16       4390.34       4398.58        89.42 o
   0   0  16       2154.28       2316.30        43.88 o
   2   0  16       2459.47       2617.62        95.12 o
   4   0  16       1552.10       1507.48        59.00 o
   6   0  16       2342.94       2298.55        87.90 o
   8   0  16       1398.95       1555.14        46.80 o
  10   0  16       4243.01       4663.23       123.42 o
  12   0  16        456.03        550.25        33.71 o
 -18   1  16        113.00         96.56        18.06 o
 -17   1  16         53.59         54.42         8.51 o
 -16   1  16        775.07        795.25        19.87 o
 -15   1  16         47.93         43.93         4.76 o
 -14   1  16        807.37        838.94        27.98 o
 -13   1  16         23.38         20.59         2.87 o
 -12   1  16       2538.02       2621.75        41.81 o
 -11   1  16        251.23        263.02         7.27 o
 -10   1  16       4350.09       4458.54        66.97 o
  -9   1  16        540.73        510.89        10.37 o
  -8   1  16       2144.40       2127.84        30.58 o
  -7   1  16         30.32         20.87         2.28 o
  -6   1  16       6666.57       6064.69        96.47 o
  -5   1  16         16.01          9.66         1.41 o
  -4   1  16       8952.08       8750.49       114.44 o
  -3   1  16         22.43         20.69         2.06 o
  -2   1  16       4556.79       4441.81        70.22 o
  -1   1  16        193.26        199.68         4.33 o
   0   1  16       3506.00       3637.60        48.06 o
   1   1  16       1136.92       1218.40        23.42 o
   2   1  16       9402.85       9473.93       157.78 o
   3   1  16         97.10         89.76         5.77 o
   4   1  16        637.61        615.66        22.26 o
   5   1  16         55.75         58.33         7.20 o
   6   1  16        223.37        214.33        11.07 o
   7   1  16          3.33          2.04         3.19 o
   8   1  16        202.46        194.97        12.32 o
   9   1  16          7.57          5.65         5.49 o
  10   1  16         31.83         31.85         7.20 o
  11   1  16          2.39         -4.51         4.51 o
  12   1  16          0.20          7.22         7.22 o
 -17   2  16         73.46         58.71         9.54 o
 -16   2  16        714.59        731.71        20.76 o
 -15   2  16         83.30         76.85         6.64 o
 -14   2  16        960.59       1028.77        25.38 o
 -13   2  16         35.96         24.22         4.38 o
 -12   2  16       1207.04       1216.41        27.73 o
 -11   2  16         90.84         91.90         5.35 o
 -10   2  16       1288.89       1276.75        24.44 o
  -9   2  16          7.45          1.65         3.00 o
  -8   2  16        100.59         78.90         4.89 o
  -7   2  16         76.83         76.45         5.77 o
  -6   2  16        242.85        235.85         6.61 o
  -5   2  16          2.09          1.30         1.22 o
  -4   2  16        499.72        497.83        10.28 o
  -3   2  16        192.31        196.20         8.86 o
  -2   2  16        518.79        502.16        13.40 o
  -1   2  16       1026.06       1053.20        18.66 o
   0   2  16       1788.04       1733.95        29.84 o
   1   2  16        237.28        262.50         8.27 o
   2   2  16       1596.62       1586.71        31.69 o
   3   2  16        222.96        211.55         6.60 o
   4   2  16        820.87        849.79        21.34 o
   5   2  16        170.98        165.69         9.94 o
   6   2  16       1810.77       1793.79        42.84 o
   7   2  16        168.90        166.92         9.48 o
   8   2  16       1709.13       1809.29        54.47 o
   9   2  16         81.10         92.30        10.22 o
  10   2  16        731.44        752.29        29.36 o
  11   2  16         35.77         30.70         7.66 o
  12   2  16        572.28        632.13        37.33 o
 -16   3  16        225.25        213.21        14.74 o
 -15   3  16        356.27        393.05        35.52 o
 -14   3  16        487.47        535.10        22.30 o
 -13   3  16        357.75        370.79        15.56 o
 -12   3  16       1472.58       1594.68        42.32 o
 -11   3  16        200.70        188.99        15.62 o
 -10   3  16        530.28        567.74        18.19 o
  -9   3  16        774.58        748.47        21.68 o
  -8   3  16       4392.65       4149.72       125.57 o
  -7   3  16        120.21        131.23         8.69 o
  -6   3  16       2502.87       2416.88        54.05 o
  -5   3  16       1209.42       1093.16        23.38 o
  -4   3  16       1852.18       1844.19        36.44 o
  -3   3  16        251.96        233.00         9.51 o
  -2   3  16       3669.51       3472.39        59.48 o
  -1   3  16        310.56        327.02         8.04 o
   0   3  16       3443.16       3321.71        54.38 o
   1   3  16       1012.10        960.58        33.89 o
   2   3  16       1335.37       1276.83        23.94 o
   3   3  16        289.92        269.92         9.19 o
   4   3  16       1489.74       1471.81        33.97 o
   5   3  16         23.90         30.36         4.18 o
   6   3  16         44.91         37.36         4.78 o
   7   3  16         74.38         59.16         6.88 o
   8   3  16         58.11         62.29         7.65 o
   9   3  16         75.03         67.42         7.86 o
  10   3  16         37.18         43.28         8.21 o
  11   3  16          5.83          6.02        10.23 o
 -14   4  16        957.49       1046.33        57.79 o
 -13   4  16        409.76        411.79        31.31 o
 -12   4  16        227.50        227.00        14.88 o
 -11   4  16         29.10         29.34        14.45 o
 -10   4  16        224.38        253.25        14.88 o
  -9   4  16         30.47         36.88         6.65 o
  -8   4  16        195.78        196.06        19.26 o
  -7   4  16          5.02          3.32         3.34 o
  -6   4  16          8.62          4.82         3.34 o
  -5   4  16         97.91         92.28         7.04 o
  -4   4  16         12.77          6.02         3.23 o
  -3   4  16        255.05        230.20         8.47 o
  -2   4  16         98.57         87.30         4.89 o
  -1   4  16        204.74        203.78         7.12 o
   0   4  16        342.87        342.39        11.04 o
   1   4  16        276.25        277.44        11.32 o
   2   4  16        219.20        183.67         7.23 o
   3   4  16         21.67         19.71         3.96 o
   4   4  16        220.79        202.34        10.20 o
   5   4  16         86.81        101.18         8.16 o
   6   4  16        570.11        588.32        18.76 o
   7   4  16         44.45         38.18         7.39 o
   8   4  16        156.58        130.32        13.01 o
   9   4  16        383.21        404.03        21.60 o
 -12   5  16         19.93         22.88        13.24 o
 -11   5  16        247.98        268.51        25.29 o
 -10   5  16        331.49        351.59        28.90 o
  -9   5  16        386.34        388.16        25.29 o
  -8   5  16        378.81        417.94        21.28 o
  -7   5  16        370.89        361.75        24.08 o
  -6   5  16       1041.21        940.37        50.57 o
  -5   5  16        738.32        745.31        42.14 o
  -4   5  16        639.97        686.69        21.10 o
  -3   5  16        364.10        361.56        14.38 o
  -2   5  16       1131.83       1157.99        30.94 o
  -1   5  16        277.29        293.27        14.02 o
   0   5  16        514.58        507.53        15.41 o
   1   5  16        403.33        398.73        17.90 o
   2   5  16        197.13        172.73        10.16 o
   3   5  16        378.42        413.03        18.67 o
   4   5  16        134.27        124.27        11.48 o
   5   5  16        215.92        234.69        47.56 o
   6   5  16        459.52        445.50        32.51 o
  -7   6  16          0.18          1.20         8.43 o
  -6   6  16          1.89         13.24        10.84 o
  -5   6  16          4.20         12.04         9.63 o
  -4   6  16         11.23          4.82         8.43 o
  -3   6  16          2.10          2.41         5.56 o
  -2   6  16          0.03         -2.31         4.77 o
  -1   6  16         29.52         26.57         7.09 o
   0   6  16          4.86         11.17         6.46 o
   1   6  16         33.43         19.87         8.39 o
   2   6  16         12.91         10.84         7.66 o
 -17   0  17       2245.22       2237.14        87.90 o
 -15   0  17       1140.25       1104.47        48.76 o
 -13   0  17       4314.16       4322.35       109.74 o
 -11   0  17       5181.40       4747.29       118.20 o
  -9   0  17       5401.93       4984.24       123.30 o
  -7   0  17       8344.32       7762.30       196.47 o
  -5   0  17       8192.53       8323.57       144.03 o
  -3   0  17       2711.70       2525.74        53.10 o
  -1   0  17       2880.17       3046.52        49.63 o
   1   0  17        362.39        363.63        19.26 o
   3   0  17        262.52        246.83        15.65 o
   5   0  17        182.49        167.36        14.45 o
   7   0  17         24.24         28.34        14.45 o
   9   0  17        178.57        178.24        13.18 o
  11   0  17         26.65         38.53        10.84 o
 -17   1  17        124.89        118.30        11.07 o
 -16   1  17         56.58         54.69         5.50 o
 -15   1  17        153.50        158.43         7.66 o
 -14   1  17         76.22         75.96         5.85 o
 -13   1  17         41.47         39.90         4.03 o
 -12   1  17        453.30        474.05        10.93 o
 -11   1  17        686.50        703.13        14.10 o
 -10   1  17          0.18          0.19         1.69 o
  -9   1  17        844.03        823.52        14.04 o
  -8   1  17        162.40        173.45         5.29 o
  -7   1  17       1116.61       1120.59        21.16 o
  -6   1  17        401.58        367.23         7.76 o
  -5   1  17       2535.81       2447.50        34.06 o
  -4   1  17         23.82         32.75         2.19 o
  -3   1  17       2639.31       2603.03        42.40 o
  -2   1  17         38.21         47.26         4.35 o
  -1   1  17       3806.58       3841.64        49.89 o
   0   1  17       1624.27       1607.19        27.02 o
   1   1  17       7474.58       7749.68       145.64 o
   2   1  17         50.58         58.79         5.30 o
   3   1  17       2208.91       2344.96        55.71 o
   4   1  17         86.73         86.74         8.05 o
   5   1  17       3406.82       3530.47        99.71 o
   6   1  17         73.56         66.50         9.63 o
   7   1  17       1366.46       1427.47        43.40 o
   8   1  17         89.86         89.90         9.37 o
   9   1  17       1116.01       1165.60        38.28 o
  10   1  17          3.29          1.11         5.49 o
  11   1  17        537.91        567.11        34.92 o
  12   1  17          0.11          6.02         8.43 o
 -17   2  17        705.67        813.94        40.94 o
 -16   2  17         76.15         54.36         7.25 o
 -15   2  17       1851.29       2004.15        49.18 o
 -14   2  17        158.07        159.51         8.39 o
 -13   2  17       1571.82       1557.28        34.52 o
 -12   2  17        158.04        147.93         6.68 o
 -11   2  17       2527.73       2436.44        43.15 o
 -10   2  17        123.42        119.90         6.11 o
  -9   2  17       4872.57       4720.47        86.67 o
  -8   2  17        512.71        465.61        14.78 o
  -7   2  17       8866.10       8217.82       129.60 o
  -6   2  17       1684.64       1651.60        26.16 o
  -5   2  17       1047.76       1044.22        19.10 o
  -4   2  17        279.73        245.59         6.63 o
  -3   2  17       3020.50       2892.51        52.09 o
  -2   2  17         73.58         70.11         3.64 o
  -1   2  17        584.67        552.43        11.49 o
   0   2  17       1274.77       1234.66        22.62 o
   1   2  17       2105.78       2225.59        42.58 o
   2   2  17          6.72          7.72         2.43 o
   3   2  17         27.80         27.59         3.42 o
   4   2  17          1.33         -1.39         3.19 o
   5   2  17         29.98         24.24         4.60 o
   6   2  17         26.56         22.21         6.65 o
   7   2  17         35.56         20.47         5.49 o
   8   2  17         62.73         56.69         8.51 o
   9   2  17         69.20         67.96         9.37 o
  10   2  17         16.34         24.08        10.84 o
  11   2  17         96.84         77.16        10.62 o
 -16   3  17         55.08         69.84        16.86 o
 -15   3  17        106.50        139.67        20.47 o
 -14   3  17         14.58          7.63         4.37 o
 -13   3  17         78.97         78.96        13.22 o
 -12   3  17        340.03        356.55        14.85 o
 -11   3  17        136.15        148.88        10.68 o
 -10   3  17        740.63        729.79        21.68 o
  -9   3  17        444.63        432.75        14.98 o
  -8   3  17        214.94        225.20         8.40 o
  -7   3  17        575.50        588.03        16.86 o
  -6   3  17        361.68        322.69        10.60 o
  -5   3  17        451.56        424.36        13.17 o
  -4   3  17         88.76         63.67         7.22 o
  -3   3  17       2245.14       2149.22        48.73 o
  -2   3  17       1321.72       1265.85        23.03 o
  -1   3  17       1049.93       1025.62        18.23 o
   0   3  17        734.84        715.20        15.19 o
   1   3  17       2150.67       2114.41        46.93 o
   2   3  17        640.40        618.35        14.54 o
   3   3  17       1028.21        987.15        22.10 o
   4   3  17          6.00         10.90         3.65 o
   5   3  17       2027.98       2030.03        82.55 o
   6   3  17        496.79        490.35        14.41 o
   7   3  17       1086.71       1128.13        31.01 o
   8   3  17        115.98        116.82         9.73 o
   9   3  17        674.38        787.45        30.61 o
  10   3  17          2.84          4.42         5.61 o
 -14   4  17        393.07        461.15        33.71 o
 -13   4  17        564.31        552.45        59.60 o
 -12   4  17        207.79        201.92        42.74 o
 -11   4  17        745.85        789.31        30.61 o
 -10   4  17         83.57         73.27        10.54 o
  -9   4  17        829.34        822.75        33.86 o
  -8   4  17        806.82        862.71        33.11 o
  -7   4  17       1589.84       1585.00        52.38 o
  -6   4  17        222.58        202.07        13.86 o
  -5   4  17        815.97        787.69        26.57 o
  -4   4  17        128.85        122.39         8.67 o
  -3   4  17        801.53        772.11        24.53 o
  -2   4  17         51.05         56.25         4.35 o
  -1   4  17        211.69        217.14         7.46 o
   0   4  17        132.21        136.75         7.91 o
   1   4  17        110.79        119.51         6.19 o
   2   4  17         63.19         66.63         4.99 o
   3   4  17          9.44          7.33         3.49 o
   4   4  17         42.80         36.67         5.55 o
   5   4  17         41.35         37.60         8.25 o
   6   4  17         39.58         32.42         5.97 o
   7   4  17         11.40          5.24         7.20 o
   8   4  17         35.93         18.57         9.63 o
 -11   5  17         24.91          9.63        10.84 o
 -10   5  17        212.27        237.20        24.08 o
  -9   5  17         12.55         18.06         6.81 o
  -8   5  17        276.29        254.98        16.18 o
  -7   5  17        152.22        140.72        12.32 o
  -6   5  17        318.93        279.34        24.08 o
  -5   5  17         54.07         65.51         9.76 o
  -4   5  17        182.53        168.26        12.69 o
  -3   5  17        218.73        220.76        11.21 o
  -2   5  17        687.09        645.39        20.78 o
  -1   5  17        415.23        443.90        14.61 o
   0   5  17        103.16         82.88         7.90 o
   1   5  17        172.25        159.17         9.72 o
   2   5  17        546.13        567.44        20.95 o
   3   5  17        472.34        475.31        24.76 o
   4   5  17        320.44        334.14        20.38 o
   5   5  17        274.32        263.75        28.30 o
  -6   6  17         46.44         35.52        10.11 o
  -5   6  17        282.61        312.93        20.85 o
  -4   6  17        114.67        105.11        13.85 o
  -3   6  17        100.59        106.53        12.92 o
  -2   6  17          1.63         -3.22         5.47 o
  -1   6  17         20.20         25.36         7.16 o
   0   6  17          7.19          9.03         7.66 o
 -16   0  18        175.77        149.30        11.47 o
 -14   0  18        797.97        853.96        28.95 o
 -12   0  18       1491.78       1605.60        45.54 o
 -10   0  18       2690.06       2586.04        56.44 o
  -8   0  18       5508.84       5243.61       135.24 o
  -6   0  18       2757.58       2770.42        50.47 o
  -4   0  18       3351.59       3070.85        55.57 o
  -2   0  18       9635.25       9930.36       170.65 o
   0   0  18       4685.67       4928.39       126.26 o
   2   0  18        681.34        695.95        31.31 o
   4   0  18       8162.23       8157.50       285.36 o
   6   0  18        317.43        304.63        20.47 o
   8   0  18          5.33          6.76         5.49 o
  10   0  18        183.79        160.59        13.18 o
 -17   1  18         35.32         23.76         6.34 o
 -16   1  18       1886.99       2005.58        40.62 o
 -15   1  18         21.11         12.62         5.39 o
 -14   1  18        728.43        712.98        17.90 o
 -13   1  18          8.66          6.64         2.95 o
 -12   1  18       1004.80        960.66        19.33 o
 -11   1  18          2.55          2.49         2.07 o
 -10   1  18        998.21       1009.93        18.12 o
  -9   1  18          8.75          5.04         2.00 o
  -8   1  18       1218.49       1219.06        23.20 o
  -7   1  18        252.96        271.42         7.40 o
  -6   1  18        413.78        345.07         9.46 o
  -5   1  18         27.94         17.66         1.82 o
  -4   1  18        241.03        215.43         5.24 o
  -3   1  18        534.14        475.21        10.28 o
  -2   1  18        685.04        717.94        11.50 o
  -1   1  18         36.99         42.25         2.49 o
   0   1  18       1056.52       1070.14        21.05 o
   1   1  18         11.28         11.06         2.96 o
   2   1  18       2195.81       2194.89        52.43 o
   3   1  18         49.08         51.83         5.07 o
   4   1  18       1332.85       1437.64        71.04 o
   5   1  18        336.94        365.07        34.32 o
   6   1  18        648.77        609.25        31.31 o
   7   1  18          4.90         13.51        12.64 o
   8   1  18       1010.37       1035.08        34.88 o
   9   1  18         33.49         19.45        12.04 o
  10   1  18        784.11        878.90        78.26 o
  11   1  18         40.07         55.39        14.45 o
 -17   2  18         56.25         52.98        12.04 o
 -16   2  18        220.90        222.85        12.73 o
 -15   2  18         41.81         37.49         5.91 o
 -14   2  18        423.30        482.27        15.18 o
 -13   2  18         70.10         54.84         7.11 o
 -12   2  18        825.31        845.33        20.23 o
 -11   2  18        129.68        124.68         7.65 o
 -10   2  18       2236.54       2292.97        45.41 o
  -9   2  18        186.21        189.38         8.98 o
  -8   2  18       2212.71       2157.66        54.49 o
  -7   2  18       1931.87       1769.86        35.87 o
  -6   2  18       2699.30       2615.10        48.41 o
  -5   2  18        106.25         99.98         4.50 o
  -4   2  18       5538.89       5442.43        85.11 o
  -3   2  18        684.67        652.45        18.72 o
  -2   2  18       2951.14       2972.98        45.28 o
  -1   2  18        237.21        242.34         6.45 o
   0   2  18       2129.52       2084.51        36.03 o
   1   2  18        240.35        263.10         9.75 o
   2   2  18       3060.80       3002.23        66.15 o
   3   2  18        186.27        164.97         7.58 o
   4   2  18       1418.07       1405.63        37.35 o
   5   2  18        322.53        299.13        12.66 o
   6   2  18       1001.15        994.60        32.77 o
   7   2  18         44.32         37.90         7.20 o
   8   2  18         55.38         28.92         6.81 o
   9   2  18         39.83         23.48         7.66 o
  10   2  18         48.09         44.55        12.04 o
 -15   3  18        127.77        124.02        19.26 o
 -14   3  18        573.83        626.31        22.22 o
 -13   3  18         24.39         18.74         6.65 o
 -12   3  18        810.19        856.37        30.43 o
 -11   3  18         78.53         72.52        14.26 o
 -10   3  18        644.42        633.93        19.59 o
  -9   3  18         30.28         28.92         3.98 o
  -8   3  18        631.49        655.92        16.58 o
  -7   3  18         41.67         37.38         3.98 o
  -6   3  18        115.78        111.92         9.92 o
  -5   3  18         29.13         24.92         3.67 o
  -4   3  18        111.68         88.36        12.04 o
  -3   3  18         32.06         33.71         4.17 o
  -2   3  18         26.21         23.53         2.83 o
  -1   3  18        372.57        326.85         8.92 o
   0   3  18        448.97        427.12        10.58 o
   1   3  18        170.38        164.28        10.17 o
   2   3  18        125.39        109.33         5.66 o
   3   3  18        170.59        172.37         7.57 o
   4   3  18        655.71        636.09        18.47 o
   5   3  18         56.27         59.96         6.51 o
   6   3  18        324.94        340.54        11.67 o
   7   3  18         74.06         69.25         7.74 o
   8   3  18        607.60        709.20        23.14 o
   9   3  18          0.86          6.91         8.05 o
 -14   4  18        171.52        178.20        22.88 o
 -13   4  18        244.48        290.18        26.49 o
 -12   4  18        341.08        336.90        19.14 o
 -11   4  18        479.56        474.37        22.09 o
 -10   4  18        849.89        949.12        27.17 o
  -9   4  18        404.87        411.27        16.58 o
  -8   4  18        396.91        390.69        14.68 o
  -7   4  18        356.99        356.22        16.46 o
  -6   4  18        980.96        997.09        32.57 o
  -5   4  18        502.98        452.69        18.50 o
  -4   4  18       1445.86       1409.75        34.51 o
  -3   4  18        595.85        581.26        13.66 o
  -2   4  18        959.86        937.07        19.45 o
  -1   4  18        380.49        366.02        18.67 o
   0   4  18       1727.57       1733.94        66.21 o
   1   4  18        225.87        219.22         8.08 o
   2   4  18        643.70        617.06        14.60 o
   3   4  18        631.89        567.00        17.64 o
   4   4  18        216.34        184.54         9.88 o
   5   4  18        163.60        162.14         9.76 o
   6   4  18        127.77        117.47         9.41 o
   7   4  18        155.90        166.99        15.65 o
 -11   5  18        238.54        251.65        24.08 o
 -10   5  18        171.34        190.24        20.47 o
  -9   5  18         30.70         38.53        12.04 o
  -8   5  18        101.09        130.53        13.18 o
  -7   5  18         19.48          5.46         8.43 o
  -6   5  18        125.38        138.47        18.06 o
  -5   5  18         46.54         33.29         6.46 o
  -4   5  18          3.76          5.41         4.15 o
  -3   5  18         19.96         17.72         4.76 o
  -2   5  18         13.32          9.55         4.49 o
  -1   5  18          4.82          0.09         3.45 o
   0   5  18         37.86         32.66         5.81 o
   1   5  18        192.11        167.89        14.06 o
   2   5  18        105.03         92.35        12.40 o
   3   5  18         38.82         21.67         8.05 o
   4   5  18         94.66         83.41        12.15 o
   5   5  18         60.48         59.02        11.07 o
 -17   0  19        414.82        403.36        26.49 o
 -15   0  19        157.69        166.24        13.24 o
 -13   0  19         22.26         26.78         6.02 o
 -11   0  19         57.20         58.11         6.60 o
  -9   0  19       1172.87       1170.13        35.73 o
  -7   0  19        540.41        545.67        13.07 o
  -5   0  19       3891.81       3857.64        69.07 o
  -3   0  19        433.57        425.74        17.48 o
  -1   0  19       1148.03       1179.03        23.88 o
   1   0  19       1614.23       1674.85        65.02 o
   3   0  19       9491.76       9133.99       317.87 o
   5   0  19        273.22        331.12        20.47 o
   7   0  19       1617.71       1703.84        50.65 o
   9   0  19        763.85        829.63        30.70 o
 -17   1  19        807.30        955.94        33.20 o
 -16   1  19         66.15         49.39         7.10 o
 -15   1  19       1849.47       1880.16        38.07 o
 -14   1  19         27.11         25.69         4.17 o
 -13   1  19       2427.98       2403.05        41.89 o
 -12   1  19         46.80         36.60         3.41 o
 -11   1  19       4300.18       4082.41        64.08 o
 -10   1  19         92.97         86.10         4.88 o
  -9   1  19       3742.84       3516.93        66.72 o
  -8   1  19         18.65         13.67         2.52 o
  -7   1  19       4859.02       4884.06        65.72 o
  -6   1  19        856.68        781.75        12.96 o
  -5   1  19       7657.37       7268.61        95.95 o
  -4   1  19         53.10         53.82         3.14 o
  -3   1  19       4171.26       4200.00        67.22 o
  -2   1  19        119.61        121.15         5.66 o
  -1   1  19       1803.71       1845.21        27.62 o
   0   1  19        538.83        560.38        14.82 o
   1   1  19        371.08        352.43        25.34 o
   2   1  19        458.84        436.30        14.47 o
   3   1  19        554.48        550.95        21.40 o
   4   1  19          8.01          8.43         6.02 o
   5   1  19         67.17         36.12         8.43 o
   6   1  19          1.60          2.41         6.02 o
   7   1  19          0.20         -3.76         3.76 o
   8   1  19          0.81          2.52         4.62 o
   9   1  19         64.20         60.12         9.03 o
  10   1  19          8.56         -8.43         8.43 o
 -16   2  19          1.37          0.43         5.26 o
 -15   2  19        177.08        200.27         9.89 o
 -14   2  19        223.32        262.74        14.25 o
 -13   2  19         92.76         84.15        12.17 o
 -12   2  19         70.41         69.01         5.60 o
 -11   2  19         29.65         25.58         3.74 o
 -10   2  19        347.29        328.21        14.08 o
  -9   2  19        184.07        180.99         8.79 o
  -8   2  19        432.92        423.99        10.85 o
  -7   2  19        786.90        758.64        15.40 o
  -6   2  19          4.34          8.46         1.92 o
  -5   2  19        450.42        471.30        10.64 o
  -4   2  19        144.52        116.40         5.37 o
  -3   2  19       1841.63       1839.70        34.95 o
  -2   2  19        385.43        352.62         8.29 o
  -1   2  19       1613.47       1677.77        28.26 o
   0   2  19         12.34          4.26         1.96 o
   1   2  19       1246.97       1274.73        45.50 o
   2   2  19        453.09        450.03        13.33 o
   3   2  19       2004.99       1906.68        48.64 o
   4   2  19        116.03        128.94        10.81 o
   5   2  19       1116.01       1081.19        37.00 o
   6   2  19          0.60         -4.21         4.26 o
   7   2  19       1346.92       1415.99        44.69 o
   8   2  19        177.55        189.11        13.62 o
   9   2  19        578.01        598.42        34.92 o
  10   2  19         56.83         33.71        12.04 o
 -15   3  19        529.10        580.36        38.53 o
 -14   3  19        318.28        307.77        17.64 o
 -13   3  19       1052.63       1088.47        30.95 o
 -12   3  19        374.46        388.06        21.37 o
 -11   3  19       1222.01       1216.20        32.84 o
 -10   3  19        262.83        220.05        10.60 o
  -9   3  19       1680.84       1717.30        35.85 o
  -8   3  19        182.18        153.63         7.36 o
  -7   3  19       1890.09       1880.79        48.84 o
  -6   3  19        483.75        469.54        14.57 o
  -5   3  19       3880.67       3781.71        93.43 o
  -4   3  19        769.29        736.87        24.65 o
  -3   3  19        700.53        654.27        16.58 o
  -2   3  19         22.61         22.82         2.93 o
  -1   3  19       1038.14       1010.14        19.99 o
   0   3  19         51.40         47.02         4.55 o
   1   3  19        256.64        252.13        10.16 o
   2   3  19        260.55        247.42         8.15 o
   3   3  19        202.88        194.46         8.31 o
   4   3  19        126.88        124.27         8.16 o
   5   3  19         41.88         28.28         5.13 o
   6   3  19         16.13          6.10         4.36 o
   7   3  19          0.86          1.91         4.77 o
   8   3  19          4.09          1.49         7.20 o
   9   3  19          0.36          7.22         9.63 o
 -13   4  19         93.33         74.65        15.65 o
 -12   4  19          8.65          0.52         5.78 o
 -11   4  19          2.77          6.18         4.17 o
 -10   4  19        194.82        197.58        10.78 o
  -9   4  19         31.77         28.48         5.22 o
  -8   4  19        267.15        277.77        11.86 o
  -7   4  19        144.00        148.77         8.86 o
  -6   4  19        526.41        497.28        26.49 o
  -5   4  19        508.00        447.91        24.08 o
  -4   4  19        230.03        227.71         9.08 o
  -3   4  19         74.01         74.61         5.07 o
  -2   4  19          1.85         -0.38         2.26 o
  -1   4  19        859.98        876.85        20.56 o
   0   4  19        729.14        699.02        18.73 o
   1   4  19        563.33        541.50        13.52 o
   2   4  19        118.79         96.59         6.12 o
   3   4  19        339.47        322.46        12.80 o
   4   4  19        485.30        479.62        16.68 o
   5   4  19        581.07        587.26        20.16 o
   6   4  19        132.46        127.91        11.09 o
   7   4  19        533.62        560.52        25.50 o
 -10   5  19        137.10        179.40        20.47 o
  -9   5  19        470.39        547.85        36.12 o
  -8   5  19         77.34         80.67        16.86 o
  -7   5  19        178.07        179.40        21.67 o
  -6   5  19        373.30        374.46        28.90 o
  -5   5  19        298.04        296.45        13.19 o
  -4   5  19        170.31        167.26        11.61 o
  -3   5  19        402.14        390.31        15.37 o
  -2   5  19        111.48        108.22         9.14 o
  -1   5  19        134.13        128.13         9.54 o
   0   5  19          0.36         -1.38         3.98 o
   1   5  19         77.52         43.46         9.37 o
   2   5  19          7.83          8.43         7.66 o
   3   5  19         13.12          3.61         7.66 o
   4   5  19          1.13          8.43         7.66 o
 -16   0  20        408.16        443.09        27.69 o
 -14   0  20       2435.31       2501.64        68.10 o
 -12   0  20       1555.16       1548.35        38.58 o
 -10   0  20        321.78        320.97        18.66 o
  -8   0  20        878.09        866.14        22.43 o
  -6   0  20       1087.79       1078.67        22.77 o
  -4   0  20       1723.30       1626.10        36.25 o
  -2   0  20        419.89        382.97        14.77 o
   0   0  20        471.65        505.70        25.29 o
   4   0  20       1052.45       1012.61        44.55 o
   6   0  20        683.61        689.93        34.92 o
   8   0  20        479.47        572.93        23.84 o
 -17   1  20          7.52          6.02         5.96 o
 -16   1  20        174.52        184.44        10.18 o
 -15   1  20        202.61        213.25         9.32 o
 -14   1  20        469.63        462.54        13.69 o
 -13   1  20          0.72          1.43         2.22 o
 -12   1  20        589.61        599.69        14.54 o
 -11   1  20          8.42          5.39         2.38 o
 -10   1  20       1201.29       1249.48        36.81 o
  -9   1  20        273.90        255.19        10.14 o
  -8   1  20       2968.84       2951.10        48.90 o
  -7   1  20         21.49         17.82         2.26 o
  -6   1  20       3454.90       3339.65        46.00 o
  -5   1  20        256.13        227.51         6.81 o
  -4   1  20       3729.66       3730.31        60.23 o
  -3   1  20          5.74          2.53         1.63 o
  -2   1  20       2882.23       2855.41        40.70 o
  -1   1  20        636.58        633.39        12.72 o
   0   1  20       3551.25       3675.70       107.40 o
   1   1  20         89.08         81.88        10.84 o
   2   1  20       2581.42       2536.95        95.12 o
   3   1  20          0.46          0.00         4.82 o
   4   1  20       1214.37       1095.69        48.16 o
   5   1  20          2.10         12.04         6.02 o
   6   1  20       1538.06       1462.93        62.61 o
   7   1  20        258.00        258.17        14.88 o
   8   1  20        455.73        486.87        21.70 o
   9   1  20          8.08         15.65         9.63 o
  10   1  20          3.01          1.20         9.63 o
 -16   2  20        843.72        900.99        33.43 o
 -15   2  20        160.31        148.45        12.43 o
 -14   2  20       1691.05       1821.41        39.26 o
 -13   2  20        173.07        162.71         8.26 o
 -12   2  20        458.50        450.03        13.93 o
 -11   2  20         27.38         30.69         4.23 o
 -10   2  20       1081.01       1014.09        27.75 o
  -9   2  20          1.74          0.85         1.85 o
  -8   2  20        360.11        389.46         9.76 o
  -7   2  20          0.30          1.40         1.78 o
  -6   2  20        500.50        520.89        11.80 o
  -5   2  20         73.39         73.00         4.27 o
  -4   2  20         23.74         18.68         2.95 o
  -3   2  20         16.64         17.23         2.43 o
  -2   2  20         46.05         37.25         2.94 o
  -1   2  20          0.70         -0.10         1.75 o
   0   2  20        258.80        239.96         9.36 o
   1   2  20        286.98        256.29        11.09 o
   2   2  20        571.77        545.23        13.57 o
   3   2  20          0.81         -2.66         2.66 o
   4   2  20        329.24        310.02        15.91 o
   5   2  20         81.19         99.93        10.41 o
   6   2  20        491.05        465.40        19.99 o
   7   2  20        114.00        103.66        10.62 o
   8   2  20        278.91        340.75        26.49 o
   9   2  20          0.86          7.22         9.63 o
 -15   3  20         45.61         34.92        13.24 o
 -14   3  20        220.92        261.28        25.29 o
 -13   3  20        288.11        313.50        17.31 o
 -12   3  20        387.10        405.31        15.68 o
 -11   3  20         47.70         31.06         5.62 o
 -10   3  20        734.35        773.32        19.63 o
  -9   3  20        361.35        340.32        11.39 o
  -8   3  20        891.17        949.74        22.34 o
  -7   3  20        653.80        661.75        29.97 o
  -6   3  20       1731.52       1761.07        77.93 o
  -5   3  20       1118.23        985.25        31.00 o
  -4   3  20        445.73        425.84        17.44 o
  -3   3  20         51.89         41.55         4.52 o
  -2   3  20       3095.18       2954.45        49.97 o
  -1   3  20        498.89        505.03        12.22 o
   0   3  20       1514.45       1523.25        31.94 o
   1   3  20        372.44        352.26        11.30 o
   2   3  20       1107.16       1080.92        21.61 o
   3   3  20        224.34        206.06         8.66 o
   4   3  20        450.39        450.09        17.73 o
   5   3  20        288.86        292.63        16.75 o
   6   3  20        387.41        376.06        16.37 o
   7   3  20        147.28        138.10        34.92 o
   8   3  20         92.26         84.28        15.65 o
 -13   4  20        127.56        138.47        20.47 o
 -12   4  20        569.53        598.40        28.30 o
 -11   4  20        122.78        153.15        10.30 o
 -10   4  20        634.52        728.52        23.00 o
  -9   4  20         43.59         48.10         6.18 o
  -8   4  20        429.17        437.51        15.87 o
  -7   4  20          5.09          2.68         3.76 o
  -6   4  20        164.41        160.14        14.45 o
  -5   4  20          7.26          2.41         4.82 o
  -4   4  20        142.91        144.74         7.55 o
  -3   4  20          2.52          0.60         2.64 o
  -2   4  20         79.52         61.64         5.37 o
  -1   4  20          3.96          1.41         2.69 o
   0   4  20         51.68         46.11         5.15 o
   1   4  20          2.70         -0.44         2.62 o
   2   4  20         20.44         20.61         4.45 o
   3   4  20        182.64        165.82         9.90 o
   4   4  20         93.56         87.42         7.93 o
   5   4  20         14.32         11.51         6.00 o
   6   4  20        325.15        281.11        21.07 o
  -9   5  20        110.19        114.39        18.06 o
  -6   5  20        222.90        225.16        25.29 o
  -5   5  20        420.62        428.20        37.93 o
  -4   5  20        243.05        249.54        14.29 o
  -3   5  20        178.97        147.22        12.19 o
  -2   5  20        264.91        221.77        16.59 o
  -1   5  20        504.39        517.29        25.37 o
   0   5  20        321.44        311.57        38.53 o
   1   5  20        189.85        184.66        36.72 o
   2   5  20        443.48        401.33        22.94 o
 -15   0  21       1510.15       1489.78        37.90 o
 -13   0  21       1488.79       1382.74        43.59 o
 -11   0  21       3690.82       3566.65        96.11 o
  -9   0  21       4851.87       4747.35        99.46 o
  -7   0  21       2827.81       2691.30        50.02 o
  -5   0  21       3761.21       3916.93        70.61 o
  -3   0  21       8375.38       8396.91       145.71 o
  -1   0  21       1372.59       1501.95        34.90 o
   1   0  21        847.18        884.98        38.53 o
   3   0  21        106.20         90.30        10.84 o
   5   0  21        607.82        558.68        30.10 o
   7   0  21         15.52         21.19         6.34 o
 -16   1  21          9.51          5.42        10.84 o
 -15   1  21        267.49        286.48        12.05 o
 -14   1  21         40.29         40.08         4.27 o
 -13   1  21        348.80        380.67        13.95 o
 -12   1  21         72.94         76.72         5.81 o
 -11   1  21          3.56          3.48         3.94 o
 -10   1  21         15.34         19.31         3.67 o
  -9   1  21         17.97         23.94         8.30 o
  -8   1  21         17.73         15.54         2.17 o
  -7   1  21        348.99        367.10        10.66 o
  -6   1  21        402.94        386.48        10.94 o
  -5   1  21        778.49        752.36        13.97 o
  -4   1  21         30.18         18.49         3.69 o
  -3   1  21       1687.28       1678.63        25.46 o
  -2   1  21         11.21         12.04         2.26 o
  -1   1  21        544.50        556.36        14.34 o
   0   1  21        170.90        163.75        14.45 o
   1   1  21        812.93        852.47        38.53 o
   2   1  21        107.73         97.53        12.04 o
   3   1  21        722.17        729.66        34.92 o
   4   1  21         59.97         56.59         9.63 o
   5   1  21       2976.50       2936.70       111.98 o
   6   1  21        229.49        186.63        16.86 o
   7   1  21        260.34        264.52        15.33 o
   8   1  21         18.87         19.26         9.63 o
   9   1  21        740.70        773.01        42.14 o
 -16   2  21        317.23        322.65        30.70 o
 -15   2  21       1260.83       1428.95        46.46 o
 -14   2  21         86.80         71.02         8.69 o
 -13   2  21       1502.34       1524.18        39.20 o
 -12   2  21        177.31        158.17         9.68 o
 -11   2  21       1425.18       1354.83        35.35 o
 -10   2  21        196.14        173.30         9.40 o
  -9   2  21       3275.65       3250.55        60.51 o
  -8   2  21        313.42        297.40         8.48 o
  -7   2  21       2574.84       2558.93        49.76 o
  -6   2  21          7.79          7.48         2.24 o
  -5   2  21       1878.67       1900.14        36.44 o
  -4   2  21        418.91        408.07        13.56 o
  -3   2  21       2988.56       2962.95        45.68 o
  -2   2  21        255.81        251.31         7.83 o
  -1   2  21       2660.33       2688.94        48.28 o
   0   2  21         12.15          9.93         2.92 o
   1   2  21        650.14        672.19        37.82 o
   2   2  21          9.78          7.65         3.00 o
   3   2  21        127.69        117.80         8.28 o
   4   2  21         62.10         57.14        11.44 o
   5   2  21          2.51         -0.74         8.43 o
   6   2  21        136.25        139.93        11.92 o
   7   2  21         29.94         14.77         6.34 o
   8   2  21         18.33         25.29        10.84 o
 -14   3  21          6.23         16.86        10.84 o
 -13   3  21         69.54         62.32         9.54 o
 -12   3  21         47.08         48.28         6.88 o
 -11   3  21         79.29         93.40         7.02 o
 -10   3  21         41.89         33.90         4.36 o
  -9   3  21        134.60        137.32         7.57 o
  -8   3  21        229.78        217.99         9.95 o
  -7   3  21         87.33         90.34         6.95 o
  -6   3  21        152.05        146.30         8.09 o
  -5   3  21         88.05         77.06         8.05 o
  -4   3  21        166.89        143.20         8.21 o
  -3   3  21        637.58        625.73        15.59 o
  -2   3  21        201.59        182.11         7.10 o
  -1   3  21        686.75        708.06        15.74 o
   0   3  21         52.39         44.86         5.46 o
   1   3  21        652.85        605.92        16.26 o
   2   3  21         24.61         24.91         3.89 o
   3   3  21        446.88        431.75        14.48 o
   4   3  21        126.07         94.79        14.96 o
   5   3  21        534.02        516.41        19.13 o
   6   3  21        210.20        199.70        14.74 o
   7   3  21        536.32        537.01        33.71 o
 -12   4  21        239.57        276.68        22.28 o
 -11   4  21        597.36        705.15        27.94 o
 -10   4  21        332.35        338.93        14.29 o
  -9   4  21        607.99        630.27        20.68 o
  -8   4  21        145.31        123.75        10.23 o
  -7   4  21        973.22        980.16        32.70 o
  -6   4  21        252.63        249.75        13.54 o
  -5   4  21        756.32        728.51        24.69 o
  -4   4  21        191.34        169.35         8.78 o
  -3   4  21        550.03        534.18        14.61 o
  -2   4  21        236.35        233.68         9.18 o
  -1   4  21        451.24        459.22        21.69 o
   0   4  21         19.99         19.50         3.91 o
   1   4  21        349.55        341.85        10.60 o
   2   4  21          1.58          1.22         3.49 o
   3   4  21         54.48         46.23         6.58 o
   4   4  21         33.15         17.87         6.00 o
   5   4  21         30.39         34.07         7.16 o
  -6   5  21         25.26         19.26        12.04 o
  -5   5  21        115.04        115.59        20.47 o
  -4   5  21        261.93        221.06        16.96 o
  -3   5  21        135.24        138.36        19.87 o
  -2   5  21        250.00        190.24        24.08 o
  -1   5  21         55.05         52.10         9.76 o
   0   5  21          6.99          3.47         7.20 o
   1   5  21        267.53        254.79        45.15 o
 -16   0  22        194.36        175.79        18.06 o
 -14   0  22        488.17        529.01        17.81 o
 -12   0  22        883.55        920.71        31.47 o
 -10   0  22        735.00        735.86        23.23 o
  -8   0  22        881.51        880.71        19.66 o
  -6   0  22       2817.18       2852.19        53.16 o
  -4   0  22       3966.80       3832.03        69.38 o
  -2   0  22       3310.12       3406.34        62.18 o
   0   0  22       2504.02       2666.99        99.94 o
   2   0  22       1206.58       1161.92        49.37 o
   4   0  22       1793.80       1503.87        62.61 o
   6   0  22       1064.58       1108.94        50.57 o
 -16   1  22        507.78        474.24        39.13 o
 -15   1  22         25.15         17.48         4.96 o
 -14   1  22        739.82        737.60        21.55 o
 -13   1  22         37.26         38.07         4.89 o
 -12   1  22       1720.13       1730.71        45.86 o
 -11   1  22         85.07         82.18        10.43 o
 -10   1  22       1468.67       1496.85        31.37 o
  -9   1  22         12.16          7.96         2.51 o
  -8   1  22        444.54        435.26        11.75 o
  -7   1  22          2.33          3.85         1.75 o
  -6   1  22        254.76        285.51         7.42 o
  -5   1  22         11.64          8.88         2.33 o
  -4   1  22        438.91        452.97        10.82 o
  -3   1  22         17.40         15.99         2.22 o
  -2   1  22        104.28        107.65         4.73 o
  -1   1  22          4.71          5.22         2.78 o
   0   1  22          5.98          6.02         4.82 o
   1   1  22        118.51        105.96        12.04 o
   2   1  22        136.83        120.41        13.24 o
   3   1  22         26.27         10.84         6.02 o
   4   1  22        606.47        609.25        32.51 o
   5   1  22         50.68         40.94         9.63 o
   6   1  22        164.00        151.71        16.86 o
   7   1  22         18.24         11.21         5.49 o
   8   1  22        226.46        249.24        22.88 o
 -15   2  22          2.87         -5.11         5.11 o
 -14   2  22         39.12         42.63         8.39 o
 -13   2  22        233.56        247.76        19.87 o
 -12   2  22        700.36        700.38        31.70 o
 -11   2  22        211.27        200.41        13.90 o
 -10   2  22        716.85        753.03        18.45 o
  -9   2  22         59.72         46.38         4.04 o
  -8   2  22       1040.04       1133.92        23.15 o
  -7   2  22        303.07        264.11        12.44 o
  -6   2  22       1214.75       1208.92        23.47 o
  -5   2  22        621.61        613.22        16.41 o
  -4   2  22       2346.12       2274.37        43.94 o
  -3   2  22        192.60        170.81         5.98 o
  -2   2  22       1301.25       1312.61        23.48 o
  -1   2  22        118.97        113.52         6.07 o
   0   2  22       1487.54       1513.51        39.94 o
   1   2  22        594.04        573.45        16.29 o
   2   2  22       1941.32       1826.41        39.42 o
   3   2  22        190.64        177.43        21.67 o
   4   2  22       1240.20       1252.75        42.49 o
   5   2  22          0.39          2.22         6.02 o
   6   2  22        168.70        151.29        11.92 o
   7   2  22        182.02        184.22        19.26 o
   8   2  22        417.55        402.16        28.90 o
 -14   3  22        517.80        585.17        38.53 o
 -13   3  22        100.66         84.28        16.86 o
 -12   3  22       1187.44       1327.07        30.57 o
 -11   3  22        159.61        149.14         8.34 o
 -10   3  22        410.19        411.37        13.50 o
  -9   3  22         39.96         25.24         4.83 o
  -8   3  22        925.12       1003.20        27.48 o
  -7   3  22          7.57          9.42         3.67 o
  -6   3  22        322.35        340.51        15.73 o
  -5   3  22          8.68          6.02         4.26 o
  -4   3  22         28.95         27.30         3.98 o
  -3   3  22         84.55         88.40         5.30 o
  -2   3  22         34.89         32.41         3.65 o
  -1   3  22         25.26         16.39         3.23 o
   0   3  22          3.41          3.10         3.33 o
   1   3  22          9.11          5.15         2.83 o
   2   3  22        368.91        343.66        15.36 o
   3   3  22          1.44         -3.37         4.37 o
   4   3  22          0.57         -2.59         4.37 o
   5   3  22         22.75         24.64         6.18 o
   6   3  22        156.65        157.73        19.26 o
 -11   4  22        308.26        311.52        17.64 o
 -10   4  22         77.11         70.13         9.54 o
  -9   4  22        110.45        106.91        10.41 o
  -8   4  22        448.39        467.86        20.38 o
  -7   4  22         98.49         84.98        15.05 o
  -6   4  22        227.26        222.75        12.69 o
  -5   4  22        723.59        708.86        60.20 o
  -4   4  22        686.41        699.58        20.95 o
  -3   4  22       1146.70       1100.28        24.89 o
  -2   4  22        117.73        117.27         7.18 o
  -1   4  22         14.33         16.94         4.49 o
   0   4  22        879.82        859.50        23.78 o
   1   4  22        440.40        427.43        15.80 o
   2   4  22        355.53        351.70        16.30 o
   3   4  22        187.03        156.27        11.16 o
   4   4  22        289.10        245.91        13.98 o
  -7   5  22          0.75          9.63        10.84 o
  -6   5  22        174.55        172.18        24.08 o
  -5   5  22         53.70         50.57        14.45 o
  -4   5  22        170.95        119.20        20.47 o
  -3   5  22          1.17         -3.10         5.78 o
  -2   5  22          8.54          7.64         5.10 o
  -1   5  22         35.79         35.13        11.68 o
 -15   0  23        711.45        681.50        36.12 o
 -13   0  23         44.52         61.38        12.04 o
 -11   0  23        622.93        656.38        19.90 o
  -9   0  23         22.85         26.43         3.36 o
  -7   0  23         26.04         24.33         4.69 o
  -5   0  23        108.97        118.74         6.95 o
  -3   0  23        810.48        818.09        18.62 o
  -1   0  23        700.76        781.43        36.12 o
   1   0  23        992.78       1037.90        45.75 o
   3   0  23        459.36        379.28        22.88 o
   5   0  23        432.61        405.77        25.29 o
 -15   1  23       1066.12       1064.39        50.57 o
 -14   1  23          5.57          2.41         4.26 o
 -13   1  23       2199.18       2364.38        55.51 o
 -12   1  23          7.80          2.59         3.19 o
 -11   1  23       1484.55       1469.33        31.09 o
 -10   1  23        223.54        236.56         7.18 o
  -9   1  23       2001.16       1963.86        31.56 o
  -8   1  23          5.75          1.61         1.97 o
  -7   1  23       3519.57       3448.03        51.60 o
  -6   1  23         79.67         70.04         4.61 o
  -5   1  23       2127.39       2123.48        40.50 o
  -4   1  23          7.35          3.15         2.27 o
  -3   1  23       1747.19       1816.73        29.25 o
  -2   1  23         69.58         66.27         7.34 o
  -1   1  23       3141.50       3219.75        87.58 o
   0   1  23        243.90        231.18        16.86 o
   1   1  23       1121.17       1125.79        49.37 o
   2   1  23          6.43          4.82         6.02 o
   3   1  23        205.47        180.61        16.86 o
   4   1  23         25.05         12.04         7.22 o
   5   1  23         97.10         99.94        14.45 o
   6   1  23         14.37         -2.41         6.02 o
   7   1  23         37.26         28.90        10.84 o
   8   1  23         24.53         18.06        10.84 o
 -15   2  23        259.97        244.44        16.86 o
 -14   2  23         18.51         13.24        10.84 o
 -13   2  23        693.65        766.99        44.55 o
 -12   2  23          2.25          6.47         3.90 o
 -11   2  23        129.04        154.58         9.17 o
 -10   2  23          2.13         -0.75         2.24 o
  -9   2  23         13.24         16.58         2.87 o
  -8   2  23          1.08          0.90         2.00 o
  -7   2  23         44.99         44.89         3.86 o
  -6   2  23         21.09         14.55         3.13 o
  -5   2  23        218.50        212.67         7.96 o
  -4   2  23         91.17         82.81         7.41 o
  -3   2  23        148.64        155.60         5.93 o
  -2   2  23         89.65         84.10         4.92 o
  -1   2  23       1239.14       1230.46        28.99 o
   0   2  23         19.56         12.59         4.51 o
   1   2  23        231.73        235.44        11.65 o
   2   2  23         16.87         12.52         4.37 o
   3   2  23        466.13        437.37        20.54 o
   4   2  23         52.82         47.58        16.25 o
   5   2  23        268.91        278.89        16.77 o
   6   2  23          0.44         -3.61         7.22 o
   7   2  23       1051.27       1057.16        51.77 o
 -13   3  23        505.78        592.83        25.37 o
 -12   3  23        282.56        309.80        17.31 o
 -11   3  23        653.31        724.66        28.90 o
 -10   3  23         61.00         56.26         8.02 o
  -9   3  23        943.61       1000.68        27.50 o
  -8   3  23        210.80        170.39         9.25 o
  -7   3  23       1903.15       1950.16        45.79 o
  -6   3  23        116.17        113.50         9.37 o
  -5   3  23       1201.32       1164.43        37.44 o
  -4   3  23         84.09         72.18         5.39 o
  -3   3  23        823.62        788.05        18.44 o
  -2   3  23         69.48         54.78         5.11 o
  -1   3  23        476.78        466.93        13.98 o
   0   3  23         93.83         59.01         7.04 o
   1   3  23       1052.15       1062.89        23.39 o
   2   3  23         74.45         71.81         8.91 o
   3   3  23        388.05        382.78        16.04 o
   4   3  23         73.46         71.92         8.28 o
   5   3  23         10.37          6.66         7.20 o
 -11   4  23         27.64         22.88         9.63 o
 -10   4  23         44.19         50.57        10.84 o
  -9   4  23          8.79         12.04         7.22 o
  -8   4  23         21.65         27.85         6.34 o
  -7   4  23         16.17         18.34         5.49 o
  -6   4  23        251.39        229.80        10.84 o
  -5   4  23        135.08        119.46         7.32 o
  -4   4  23          6.93          4.94         3.26 o
  -3   4  23         67.12         64.85         5.86 o
  -2   4  23         78.07         76.06         6.32 o
  -1   4  23        200.87        190.35        12.51 o
   0   4  23        332.26        308.01        12.54 o
   1   4  23        262.67        261.21        11.35 o
   2   4  23         72.52         67.28         8.28 o
   3   4  23        261.38        261.85        20.02 o
 -14   0  24        490.81        511.72        32.51 o
 -12   0  24       1825.52       1906.08       108.37 o
 -10   0  24        909.49        859.59        23.55 o
  -8   0  24       1086.98       1099.16        24.01 o
  -6   0  24        965.05        967.05        26.44 o
  -4   0  24         46.32         73.32         5.25 o
  -2   0  24        153.09        157.00         8.28 o
   2   0  24        108.92         89.10        12.04 o
   4   0  24        131.68        114.39        14.45 o
 -13   1  24          2.55          4.21         4.26 o
 -12   1  24        191.90        209.41         9.32 o
 -11   1  24         10.83          7.13         2.63 o
 -10   1  24       1193.83       1214.35        21.64 o
  -9   1  24        186.63        172.82         6.37 o
  -8   1  24        959.20        961.06        17.56 o
  -7   1  24         83.89         84.52         4.73 o
  -6   1  24       1075.78       1100.78        23.57 o
  -5   1  24         13.37         10.77         2.82 o
  -4   1  24        872.69        881.75        17.93 o
  -3   1  24        195.25        179.18         6.64 o
  -2   1  24       2850.27       2776.98        52.41 o
  -1   1  24        116.05        129.24        10.22 o
   0   1  24       1487.04       1517.11        62.61 o
   1   1  24         15.70         18.06         7.22 o
   2   1  24       1169.30       1175.16        51.77 o
   3   1  24         35.94         44.55         9.63 o
   4   1  24        722.81        698.35        36.12 o
   5   1  24         40.01         30.10         9.63 o
   6   1  24        934.26        828.39        42.14 o
   7   1  24          5.49          0.00         8.43 o
 -13   2  24          1.57         -1.20         6.02 o
 -12   2  24        354.37        381.79        12.74 o
 -11   2  24        119.53        112.23         6.12 o
 -10   2  24       1261.74       1370.24        26.22 o
  -9   2  24         39.86         32.14         3.72 o
  -8   2  24       1439.71       1519.16        28.03 o
  -7   2  24        129.17        120.11         6.83 o
  -6   2  24        366.58        431.64        12.86 o
  -5   2  24          9.85         13.19         3.13 o
  -4   2  24        294.44        318.42        11.31 o
  -3   2  24          3.06          1.89         2.38 o
  -2   2  24          9.99         11.99         3.05 o
  -1   2  24          5.61          1.08         2.92 o
   0   2  24         16.87         15.11         4.51 o
   1   2  24         11.44          9.20         4.17 o
   2   2  24         20.33         18.70         6.34 o
   3   2  24         24.06         18.89         6.65 o
   4   2  24        154.05        162.55        16.86 o
   5   2  24          6.31          7.22         8.43 o
   6   2  24         64.80         59.00        12.04 o
 -12   3  24          1.49          8.43         7.22 o
 -11   3  24        652.97        736.88        38.53 o
 -10   3  24        639.63        671.69        21.03 o
  -9   3  24        260.96        254.70        11.78 o
  -8   3  24        286.02        297.77        12.47 o
  -7   3  24        184.13        183.13        18.66 o
  -6   3  24        399.61        407.01        18.67 o
  -5   3  24         66.33         45.92        11.34 o
  -4   3  24        595.06        606.64        30.24 o
  -3   3  24        668.93        639.62        15.21 o
  -2   3  24        804.65        789.96        18.71 o
  -1   3  24        523.96        500.10        16.11 o
   0   3  24        386.07        355.53        13.25 o
   1   3  24         61.25         43.37         5.05 o
   2   3  24        512.72        505.00        16.39 o
   3   3  24        378.00        346.75        19.36 o
   4   3  24        494.11        465.43        31.31 o
  -9   4  24        229.22        234.79        19.26 o
  -8   4  24        180.47        183.02        16.86 o
  -7   4  24         14.79         26.49         8.43 o
  -6   4  24        437.95        464.79        14.88 o
  -5   4  24          0.64          3.77         3.36 o
  -4   4  24        151.48        158.79        10.25 o
  -3   4  24         52.96         49.14         6.44 o
  -2   4  24         68.66         68.29        17.46 o
  -1   4  24         25.44         18.63         5.38 o
   0   4  24          9.63          6.23         4.17 o
   1   4  24          0.13         -2.34         3.98 o
 -13   0  25        965.45       1041.51        49.37 o
 -11   0  25       2682.35       2802.65        63.07 o
  -9   0  25       1710.71       1659.25        39.74 o
  -7   0  25       1145.53       1120.71        28.63 o
  -5   0  25       2279.90       2332.39        52.02 o
  -3   0  25       1461.95       1426.26        34.22 o
   3   0  25        934.77        869.33        42.14 o
 -14   1  25          0.01          4.82         7.22 o
 -13   1  25        506.45        612.87        33.71 o
 -12   1  25          1.56          1.07         2.66 o
 -11   1  25        234.50        256.66         8.25 o
 -10   1  25         44.81         43.42         4.95 o
  -9   1  25        175.01        196.77         6.86 o
  -8   1  25         64.54         71.64         4.47 o
  -7   1  25         48.91         60.81         5.00 o
  -6   1  25         34.66         39.34         4.15 o
  -5   1  25        163.86        163.97         6.66 o
  -4   1  25        118.35        121.11         5.89 o
  -3   1  25        217.41        213.33         7.40 o
  -2   1  25          0.24          6.02         4.26 o
  -1   1  25        211.06        195.06        16.86 o
   0   1  25         73.27         63.82        10.84 o
   1   1  25        494.26        500.89        28.90 o
   2   1  25         16.81         -2.41         6.02 o
   3   1  25        623.72        659.82        34.92 o
   4   1  25          2.05          9.63         7.22 o
   5   1  25        336.55        325.10        24.08 o
   6   1  25          0.47         10.84         8.43 o
 -13   2  25        951.46       1086.08        35.76 o
 -12   2  25         14.67          7.37         3.90 o
 -11   2  25        969.26       1033.98        21.37 o
 -10   2  25        102.43        104.09         7.16 o
  -9   2  25        786.71        815.77        17.81 o
  -8   2  25        157.67        153.56         6.81 o
  -7   2  25       1262.85       1302.06        28.50 o
  -6   2  25         25.85         19.37         3.43 o
  -5   2  25       2303.12       2409.35        38.79 o
  -4   2  25          0.59          0.19         2.90 o
  -3   2  25        846.62        846.92        18.58 o
  -2   2  25        236.22        212.73         8.66 o
  -1   2  25        921.45        968.06        45.75 o
   0   2  25         68.29         57.28         8.11 o
   1   2  25        708.42        691.74        25.54 o
   2   2  25         38.54         19.26         8.43 o
   3   2  25        394.57        415.40        26.49 o
   4   2  25         48.41         46.96        10.84 o
   5   2  25        154.31        146.90        18.06 o
 -12   3  25          1.55         18.06         8.43 o
 -11   3  25        215.52        249.24        20.47 o
 -10   3  25          6.95          1.20         6.02 o
  -9   3  25        100.08         96.57        10.22 o
  -8   3  25         23.38          9.03         5.11 o
  -7   3  25         46.24         34.83        11.44 o
  -6   3  25          2.73          1.20         2.78 o
  -5   3  25         33.94         37.38         4.85 o
  -4   3  25        130.31        116.79         7.95 o
  -3   3  25        206.53        177.85         8.06 o
  -2   3  25          1.26          2.60         3.31 o
  -1   3  25        172.73        166.29        17.00 o
   0   3  25         92.11         79.08         7.22 o
   1   3  25        380.85        382.76        13.86 o
   2   3  25        112.64        101.43         9.48 o
   3   3  25         61.15         47.39         9.54 o
  -8   4  25         25.60         15.65         7.22 o
  -7   4  25        381.75        436.55        21.07 o
  -6   4  25        135.09        123.35        14.06 o
  -5   4  25        359.80        343.98        19.49 o
  -4   4  25        153.27        117.76         9.42 o
  -3   4  25        695.61        662.40        22.01 o
  -2   4  25          1.52          2.32         5.11 o
  -1   4  25        354.39        377.97        28.35 o
 -12   0  26        368.14        333.46        13.87 o
 -10   0  26         19.80         13.88         3.67 o
  -8   0  26       2008.46       2018.45        46.68 o
  -6   0  26        880.76        901.91        38.53 o
  -4   0  26       1263.21       1331.63        40.27 o
   2   0  26       1137.15       1104.12        49.37 o
 -13   1  26        100.41         94.56         7.86 o
 -12   1  26        667.30        707.77        27.48 o
 -11   1  26         72.96         80.66         5.58 o
 -10   1  26       1094.03       1071.71        21.91 o
  -9   1  26         94.10         86.89         6.46 o
  -8   1  26        778.58        803.49        20.99 o
  -7   1  26          0.20         -1.51         2.41 o
  -6   1  26       1045.56       1078.54        23.84 o
  -5   1  26        134.40        146.07         6.64 o
  -4   1  26        698.26        780.11        16.78 o
  -3   1  26         27.22         22.02         3.90 o
  -2   1  26        132.06        148.01        28.90 o
  -1   1  26         15.20          9.63         6.02 o
   0   1  26          0.40         -1.20         4.82 o
   1   1  26          0.03         -1.20         6.02 o
   2   1  26         12.82          7.22         7.22 o
   3   1  26          6.35          8.43         7.22 o
   4   1  26          0.04          3.61         7.22 o
   5   1  26          4.56          4.82         8.43 o
 -12   2  26        255.41        283.20        12.47 o
 -11   2  26         21.30         13.91         4.37 o
 -10   2  26         75.36         66.65         5.66 o
  -9   2  26        316.73        303.12         9.77 o
  -8   2  26        768.10        780.27        17.16 o
  -7   2  26        206.06        192.19         8.40 o
  -6   2  26        520.93        545.82        14.88 o
  -5   2  26        125.16        125.00         6.10 o
  -4   2  26        400.63        396.90        10.44 o
  -3   2  26         12.76          2.41         2.85 o
  -2   2  26        517.19        519.15        16.43 o
  -1   2  26        202.84        185.43        18.06 o
   0   2  26       1132.05       1152.28        52.98 o
   1   2  26        431.18        430.90        19.14 o
   2   2  26        351.45        314.26        22.88 o
   3   2  26         11.04         14.45         8.43 o
   4   2  26        498.56        510.52        31.31 o
 -10   3  26        143.73        131.24        16.86 o
  -9   3  26        376.95        405.77        26.49 o
  -8   3  26        620.77        730.86        37.33 o
  -7   3  26        155.13        161.34        16.86 o
  -6   3  26        748.68        770.99        23.81 o
  -5   3  26         21.42         13.89         4.70 o
  -4   3  26        141.78        136.08         7.83 o
  -3   3  26         13.05         11.50         4.16 o
  -2   3  26        162.75        148.80        10.71 o
  -1   3  26         77.66         63.31         9.54 o
   0   3  26         37.41         50.77         7.25 o
   1   3  26         10.83          5.02         4.36 o
   2   3  26         60.17         31.15         9.03 o
 -13   0  27        338.29        317.87        22.88 o
 -11   0  27        431.31        488.09        28.56 o
  -9   0  27        332.72        372.83        13.87 o
  -7   0  27         11.51         16.02         5.49 o
  -5   0  27         15.76         18.62         5.49 o
  -3   0  27        259.26        238.40        19.26 o
   1   0  27        135.06        134.85        16.86 o
 -13   1  27        293.32        324.95        26.36 o
 -12   1  27          2.80          0.35         3.67 o
 -11   1  27        876.72        931.67        25.25 o
 -10   1  27         56.36         53.72         4.94 o
  -9   1  27       1316.32       1388.77        36.80 o
  -8   1  27         31.03         25.20         3.88 o
  -7   1  27       1034.98       1059.69        24.01 o
  -6   1  27          7.76          3.71         2.63 o
  -5   1  27        873.84        929.84        19.43 o
  -4   1  27         40.09         28.57         3.96 o
  -3   1  27       1701.93       1805.05        55.99 o
  -2   1  27         36.47         27.69         8.43 o
  -1   1  27        495.90        480.42        28.90 o
   0   1  27        124.04        126.43        14.45 o
   1   1  27        796.93        789.86        40.94 o
   2   1  27          0.12          3.61         7.22 o
   3   1  27        279.95        250.44        21.67 o
 -11   2  27        482.23        549.62        17.81 o
 -10   2  27        144.72        142.41         9.25 o
  -9   2  27          1.48          3.90         3.67 o
  -8   2  27          3.53          4.82         3.30 o
  -7   2  27        113.41        116.94         7.19 o
  -6   2  27          0.41          1.67         2.44 o
  -5   2  27          4.91          3.44         2.36 o
  -4   2  27          9.90          8.14         2.83 o
  -3   2  27          0.66          4.82         3.48 o
  -2   2  27        155.74        154.78        11.92 o
  -1   2  27        299.41        249.24        20.47 o
   0   2  27          2.02          0.00         6.02 o
   1   2  27        189.41        146.90        16.86 o
   2   2  27        108.49         66.22        12.04 o
  -9   3  27        750.51        827.19        42.14 o
  -8   3  27         57.95         37.33         9.63 o
  -7   3  27        577.35        548.96        22.55 o
  -6   3  27        139.82        115.15         9.30 o
  -5   3  27        484.54        501.99        23.81 o
  -4   3  27         21.66         22.70         5.61 o
  -3   3  27        457.70        429.42        17.04 o
  -2   3  27         34.19         18.60        10.23 o
  -1   3  27        628.41        651.18        26.35 o
   0   3  27          1.90          3.43         4.27 o
 -12   0  28        732.59        751.33        38.53 o
 -10   0  28        939.49        947.11        33.11 o
  -8   0  28        582.92        575.74        22.80 o
  -6   0  28        761.73        720.78        25.87 o
  -4   0  28       1156.49       1252.88        39.42 o
 -12   1  28         51.45         33.63         5.98 o
 -11   1  28          0.96          1.50         4.33 o
 -10   1  28        268.99        248.45        11.57 o
  -9   1  28         47.25         50.38         6.18 o
  -8   1  28          1.66         -2.66         2.66 o
  -7   1  28        149.59        145.00         7.79 o
  -6   1  28       1370.92       1469.28        27.73 o
  -5   1  28         26.08         18.40         3.32 o
  -4   1  28        505.60        514.55        13.10 o
  -3   1  28          0.21          5.91         4.62 o
  -2   1  28        348.34        357.61        24.08 o
  -1   1  28          2.95          4.82         6.02 o
   0   1  28        306.64        344.36        24.08 o
   1   1  28         44.84         32.51         9.63 o
   2   1  28        442.60        380.48        26.49 o
 -10   2  28        459.05        533.78        20.91 o
  -9   2  28         30.34         31.37         5.07 o
  -8   2  28        762.78        817.48        22.68 o
  -7   2  28        268.78        276.21        10.52 o
  -6   2  28        317.44        358.20        11.88 o
  -5   2  28         95.19        108.01         7.06 o
  -4   2  28        489.00        505.76        16.88 o
  -3   2  28         13.87          4.82         7.22 o
  -2   2  28        270.34        304.63        22.88 o
  -1   2  28         27.35         28.90         9.63 o
   0   2  28        128.36        116.79        15.65 o
   1   2  28         28.51          7.22         8.43 o
  -6   3  28         53.88         54.63        12.88 o
  -5   3  28        220.77        195.44        11.28 o
  -4   3  28        348.25        353.42        20.85 o
  -3   3  28        187.58        154.14        13.81 o
 -11   0  29        296.12        334.73        24.08 o
  -9   0  29        573.25        589.99        31.31 o
  -7   0  29        733.41        737.90        27.58 o
  -5   0  29        805.39        825.54        29.29 o
 -10   1  29         54.29         63.39         6.95 o
  -9   1  29        525.07        617.02        44.97 o
  -8   1  29        125.64        124.74         8.79 o
  -7   1  29          1.75          0.60         3.01 o
  -6   1  29         17.00         15.57         3.54 o
  -5   1  29         10.43         12.04         3.65 o
  -4   1  29         11.02          6.55         3.90 o
  -3   1  29          5.50          6.02         7.22 o
  -2   1  29         16.63         10.84         7.22 o
  -1   1  29         30.86         12.04         7.22 o
  -8   2  29        367.28        398.63        15.05 o
  -7   2  29       1019.11       1172.16        26.32 o
  -6   2  29         10.61          6.40         3.54 o
  -5   2  29        728.09        807.64        39.80 o
  -4   2  29          1.04          1.30        10.23 o
  -3   2  29        381.49        458.75        28.90 o
  -2   2  29         45.96         52.98        12.04 o
  -1   2  29        363.52        382.89        26.49 o
  -8   0  30        204.45        202.28        18.06 o
  -6   0  30          1.32         -1.20         4.82 o
  -8   1  30        356.30        375.80        24.66 o
  -7   1  30         30.07         27.53         4.49 o
  -6   1  30        609.47        658.91        22.25 o
  -5   1  30         42.99         43.03         5.39 o
  -4   1  30        334.90        378.07        26.49 o
  -3   1  30         34.83         24.08         9.63 o
  -2   1  30        528.19        537.01        31.31 o
                                                
