# Supplementary material for: A systematic structural study of halogen bonding versus hydrogen bonding within competitive supramolecular systems
Source: IUCrJ. 2015 Jul 30;2(Pt 5):498–510. doi: 10.1107/S2052252515010854 (PMC4547818; doi:10.1107/S2052252515010854)
Supplement: Supplementary file 24 [file m-02-00498-IF4OX11sup24.hkl]

#
# h,k,l, Fc-squared, Fo-squared, sigma(Fo-squared), status flag
#
data_IF4OX11
_shelx_title ' IF4OX11 in P2(1)/n'
_shelx_refln_list_code          4
_shelx_F_calc_maximum      412.52
_exptl_crystal_F_000       984.00
_reflns_d_resolution_high  0.6701

loop_
 _space_group_symop_operation_xyz
 'x, y, z'
 '-x+1/2, y+1/2, -z+1/2'
 '-x, -y, -z'
 'x-1/2, -y-1/2, z-1/2'

_cell_length_a     6.2801
_cell_length_b    11.2226
_cell_length_c    26.8456
_cell_angle_alpha  90.000
_cell_angle_beta   95.661
_cell_angle_gamma  90.000

_shelx_F_squared_multiplier     1.000

loop_
 _refln_index_h
 _refln_index_k
 _refln_index_l
 _refln_F_squared_calc
 _refln_F_squared_meas
 _refln_F_squared_sigma
 _refln_observed_status
   2   0   0      13328.41      14618.88       665.63 o
   4   0   0       9085.38       9108.47       177.44 o
   6   0   0       2738.31       2835.14        79.77 o
   8   0   0        603.41        601.84        30.68 o
   1   1   0       5386.91       5948.72       366.27 o
   2   1   0       3755.54       3941.88       131.82 o
   3   1   0        860.28        739.15        40.62 o
   4   1   0       1266.29       1275.58        22.80 o
   5   1   0         57.22         56.11         5.06 o
   6   1   0        310.74        310.49        12.74 o
   7   1   0        170.19        144.33        12.20 o
   8   1   0        249.88        274.17        14.34 o
   9   1   0         28.81         21.74        16.72 o
   0   2   0       9012.10       8313.75       326.13 o
   1   2   0          0.53         -1.06         1.06 o
   2   2   0      11667.22      12635.36       580.34 o
   3   2   0        342.40        379.55        18.40 o
   4   2   0       5237.75       5471.11        80.76 o
   5   2   0          2.32          3.66         3.39 o
   6   2   0       1478.35       1431.17        37.59 o
   7   2   0        198.70        255.26        14.79 o
   8   2   0         99.56         94.44        12.04 o
   9   2   0          2.35        -11.71        11.71 o
   1   3   0      22269.32      22766.88       490.09 o
   2   3   0        474.16        483.57        31.78 o
   3   3   0       4358.11       4329.52        90.77 o
   4   3   0         27.53         10.30         2.84 o
   5   3   0       6353.49       6482.35       108.76 o
   6   3   0        190.65        173.68        10.23 o
   7   3   0       1231.50       1271.34        32.71 o
   8   3   0          4.85         -4.00         7.04 o
   9   3   0        202.28        194.00        30.10 o
   0   4   0       1012.41       1099.06        23.94 o
   1   4   0        307.35        320.31        16.18 o
   2   4   0       2398.59       2368.92       148.05 o
   3   4   0          1.35          0.69         2.14 o
   4   4   0        749.63        751.04        16.03 o
   5   4   0          1.16         -0.45         2.96 o
   6   4   0          2.86          8.00         4.54 o
   7   4   0          3.47          7.93         5.19 o
   8   4   0         11.26          6.29         6.45 o
   9   4   0         89.97         80.28        23.41 o
   1   5   0       2468.67       2530.93        36.50 o
   2   5   0        302.37        270.25         9.70 o
   3   5   0       3368.17       3319.68        52.55 o
   4   5   0         18.25         11.72         4.14 o
   5   5   0        178.78        162.82        10.59 o
   6   5   0        700.74        760.45        24.48 o
   7   5   0        447.15        391.47        19.79 o
   8   5   0        236.96        231.07        13.36 o
   0   6   0       8963.75       8913.67       134.44 o
   1   6   0         14.93         38.13         3.98 o
   2   6   0       8537.57       8782.84       113.37 o
   3   6   0         34.02         33.54         5.57 o
   4   6   0       8868.88       8752.64       139.67 o
   5   6   0        435.83        384.94        19.38 o
   6   6   0       1552.68       1626.09        38.57 o
   7   6   0         53.96         47.52         7.86 o
   8   6   0        154.68        114.51        11.90 o
   1   7   0        507.33        601.62        33.18 o
   2   7   0         73.45         79.99         6.53 o
   3   7   0       1030.79        978.75        19.43 o
   4   7   0       1266.47       1297.31        25.07 o
   5   7   0        243.28        225.74        12.52 o
   6   7   0        118.46        116.91        14.62 o
   7   7   0          4.90          0.62         5.17 o
   8   7   0         16.06         19.59        12.04 o
   0   8   0       7228.51       7523.97       197.80 o
   1   8   0        269.53        247.13         9.39 o
   2   8   0       1412.06       1539.98        32.27 o
   3   8   0       1330.64       1374.11        31.31 o
   4   8   0       1717.96       1781.45        37.15 o
   5   8   0        142.66        155.16        12.85 o
   6   8   0        291.15        296.06        13.28 o
   7   8   0        123.35        133.71        10.10 o
   8   8   0        107.76        121.58        17.62 o
   1   9   0       5920.11       5956.95        87.91 o
   2   9   0         27.44         38.42         5.17 o
   3   9   0       2889.34       2913.24        59.07 o
   4   9   0          8.94          9.33         4.69 o
   5   9   0       1218.17       1250.03        28.93 o
   6   9   0          6.76          3.34         5.42 o
   7   9   0        207.35        196.47        12.03 o
   0  10   0          5.45         21.96         7.44 o
   1  10   0        323.42        324.93        10.95 o
   2  10   0          1.21          4.19         3.82 o
   3  10   0         52.22         52.13         7.15 o
   4  10   0         34.14         11.78         5.76 o
   5  10   0         41.14         37.27         7.69 o
   6  10   0          3.14          6.11         7.88 o
   7  10   0         66.75         57.99        14.04 o
   1  11   0        536.30        493.48        20.08 o
   2  11   0        463.25        463.97        26.07 o
   3  11   0        527.36        554.39        19.52 o
   4  11   0         78.34         66.87        13.52 o
   5  11   0        185.13        140.12        12.80 o
   6  11   0          0.95          8.74         8.58 o
   7  11   0        101.28         81.95        25.09 o
   0  12   0       1233.83       1237.52        37.90 o
   1  12   0         24.87         18.40         6.35 o
   2  12   0       1461.86       1431.00        56.76 o
   3  12   0         21.09         23.94        12.54 o
   4  12   0        339.88        325.64        17.31 o
   5  12   0         71.73         53.10        10.03 o
   6  12   0        160.74        118.74        26.76 o
   1  13   0        215.27        190.73        16.36 o
   2  13   0          4.35         13.02         7.88 o
   3  13   0          0.58         -2.75        10.00 o
   4  13   0          0.68          3.05         8.58 o
   5  13   0          0.35         -8.69         8.69 o
   0  14   0        370.23        317.27        38.47 o
   1  14   0          1.83          2.16         8.09 o
   2  14   0        269.73        251.23        20.09 o
   3  14   0          0.35          0.30        10.00 o
   5  14   0         39.85         45.16        20.07 o
   1  15   0        377.73        391.08        23.80 o
   2  15   0          0.03          2.27         9.30 o
  -7   0   1        524.41        523.93        21.83 o
  -5   0   1        766.06        814.99        28.96 o
  -3   0   1      18678.92      19526.64       599.94 o
  -1   0   1      21328.57      23061.41      1045.28 o
   1   0   1      14872.54      15224.31       548.56 o
   3   0   1       2653.31       2575.57       130.45 o
   5   0   1       6462.98       6472.91       163.53 o
   7   0   1       1320.34       1501.56       173.93 o
  -9   1   1         46.88         23.41        16.72 o
  -8   1   1         10.46         14.19         6.27 o
  -7   1   1        371.57        378.92        13.85 o
  -6   1   1       2545.15       2545.33        73.63 o
  -5   1   1       2169.15       2245.17        40.21 o
  -4   1   1         63.89         77.56         4.79 o
  -3   1   1       4879.90       4859.57        94.32 o
  -2   1   1      15317.50      16147.01       349.12 o
  -1   1   1       5320.29       5444.25       135.30 o
   0   1   1       8450.82       9604.88       374.63 o
   1   1   1        918.74        907.67        26.52 o
   2   1   1       8337.96       8816.93       216.10 o
   3   1   1       4692.33       5262.40       162.94 o
   4   1   1       4568.51       4685.62        79.51 o
   5   1   1         42.66         33.50         4.14 o
   6   1   1         57.74         69.57        13.24 o
   7   1   1          0.16         -1.57         5.41 o
   8   1   1         88.64         96.89        14.24 o
   9   1   1          8.83         -5.02        15.05 o
  -9   2   1         57.72         38.47        18.40 o
  -8   2   1        199.53        224.90        14.37 o
  -7   2   1        479.82        475.24        33.55 o
  -6   2   1       2067.40       2142.12        51.74 o
  -5   2   1        304.33        284.23        10.55 o
  -4   2   1       1529.43       1313.70        21.55 o
  -3   2   1       2262.38       2263.06        58.32 o
  -2   2   1        472.48        395.23        18.40 o
  -1   2   1      10192.09      11003.05       443.20 o
   0   2   1        819.46        866.14        17.67 o
   1   2   1       3546.76       3579.39        98.24 o
   2   2   1       1219.14       1380.83        46.58 o
   3   2   1       3415.13       3336.27        90.42 o
   4   2   1         31.79         16.41         3.44 o
   5   2   1       1651.75       1762.10        34.87 o
   6   2   1        101.16        114.24        20.23 o
   7   2   1        422.68        416.75        30.03 o
   8   2   1         10.12          9.82         6.76 o
   9   2   1        112.84        122.93        51.01 o
  -9   3   1         11.45         16.72        16.72 o
  -8   3   1        245.72        226.28        14.62 o
  -7   3   1         19.57         30.10         7.36 o
  -6   3   1        938.72        976.80        25.27 o
  -5   3   1        166.43        154.21         8.75 o
  -4   3   1       4767.32       4741.33        74.41 o
  -3   3   1       1473.14       1399.84        30.42 o
  -2   3   1      24654.42      24871.92       608.30 o
  -1   3   1         88.96         71.46         7.24 o
   0   3   1      34726.21      36049.55       487.98 o
   1   3   1         82.84         66.70         5.22 o
   2   3   1      21213.05      21694.04       820.95 o
   3   3   1        748.75        788.85        23.95 o
   4   3   1      10226.36      10207.95       217.03 o
   5   3   1       1117.28       1110.07        24.77 o
   6   3   1       1027.28       1071.80        27.13 o
   7   3   1         37.49         34.56         7.72 o
   8   3   1        411.49        394.89        22.52 o
   9   3   1          0.70          5.81        11.19 o
  -9   4   1          1.16         30.10        18.40 o
  -8   4   1        145.06        142.82        15.21 o
  -7   4   1         66.98         83.55         8.97 o
  -6   4   1        914.93        892.78        23.51 o
  -5   4   1       1378.20       1368.25        42.49 o
  -4   4   1       1063.61       1071.38        20.32 o
  -3   4   1        420.61        398.51        14.97 o
  -2   4   1       7603.51       6767.05       438.18 o
  -1   4   1       7042.95       7526.13       136.89 o
   0   4   1       2880.33       2986.55        37.56 o
   1   4   1       3024.93       3223.78        59.41 o
   2   4   1         42.33         44.74         9.29 o
   3   4   1       8871.45       9110.09       131.86 o
   4   4   1         36.89         26.03         3.29 o
   5   4   1        372.95        419.50        15.23 o
   6   4   1        668.35        686.58        19.29 o
   7   4   1         34.25         13.38         6.76 o
   8   4   1          3.18          4.49         7.36 o
   9   4   1        117.81        142.16        18.92 o
  -8   5   1         24.95         26.76         7.48 o
  -7   5   1        238.83        246.92        12.47 o
  -6   5   1       1162.99       1162.02        28.65 o
  -5   5   1        208.49        235.52        19.95 o
  -4   5   1       2571.80       2466.23        47.98 o
  -3   5   1        232.98        206.94         9.97 o
  -2   5   1      13886.28      14451.64       210.60 o
  -1   5   1       1079.88       1114.58        20.43 o
   0   5   1       2463.84       2293.40        30.54 o
   1   5   1       1139.83       1158.12        25.29 o
   2   5   1       1970.56       2050.02        34.24 o
   3   5   1        344.94        321.33        12.40 o
   4   5   1       7107.73       7059.68       120.36 o
   5   5   1         74.13         75.42         7.42 o
   6   5   1        826.56        838.50        25.91 o
   7   5   1        105.97        116.14        10.43 o
   8   5   1        258.72        265.30        15.68 o
  -8   6   1         67.67         78.51         9.86 o
  -7   6   1        375.43        383.31        16.55 o
  -6   6   1          3.17          1.60         4.54 o
  -5   6   1       2917.69       2998.14        66.32 o
  -4   6   1        278.71        280.39        11.45 o
  -3   6   1       8452.53       8524.70       117.59 o
  -2   6   1         21.13         15.12         2.35 o
  -1   6   1       1287.73        985.26        18.74 o
   0   6   1        686.38        652.48        13.08 o
   1   6   1       9571.59       9533.63       135.75 o
   2   6   1        105.85        134.45         6.02 o
   3   6   1       6515.46       6563.18        90.47 o
   4   6   1        255.51        240.01         9.78 o
   5   6   1       2073.42       2215.59        50.20 o
   6   6   1         34.05         14.07         6.62 o
   7   6   1        508.14        555.65        20.45 o
   8   6   1          6.34          2.70         7.59 o
  -8   7   1          0.64          3.79        10.82 o
  -7   7   1        158.79        182.89        12.20 o
  -6   7   1          0.36         -3.60         4.75 o
  -5   7   1        312.40        293.43        15.69 o
  -4   7   1       1781.47       1792.71        32.14 o
  -3   7   1         71.66         59.45         4.75 o
  -2   7   1         40.39         26.96         5.28 o
  -1   7   1        756.35        786.94        26.57 o
   0   7   1        498.99        543.55        13.77 o
   1   7   1        269.06        284.41        11.20 o
   2   7   1       1501.59       1620.93        30.72 o
   3   7   1         76.66         84.73         5.48 o
   4   7   1       1369.54       1416.27        29.46 o
   5   7   1         34.90         27.34         7.42 o
   6   7   1        458.01        458.84        20.91 o
   7   7   1          9.71          2.51         6.88 o
   8   7   1         64.12         65.18        14.19 o
  -8   8   1         16.29          6.69        10.64 o
  -7   8   1        288.28        315.99        13.47 o
  -6   8   1        450.55        489.27        18.82 o
  -5   8   1        407.16        407.48        14.33 o
  -4   8   1        741.57        773.19        17.83 o
  -3   8   1       2697.25       2740.25        62.82 o
  -2   8   1       1221.67       1223.32        25.92 o
  -1   8   1       1025.51       1037.16        21.88 o
   0   8   1       1207.08       1279.26        25.39 o
   1   8   1       3800.56       3718.95        59.81 o
   2   8   1        426.95        437.94        12.28 o
   3   8   1       2508.23       2646.68        46.28 o
   4   8   1        142.85        161.27         8.37 o
   5   8   1        603.86        587.79        22.84 o
   6   8   1          1.45         -3.74         5.88 o
   7   8   1        158.20        119.22        11.09 o
   8   8   1         31.25         20.07        16.72 o
  -7   9   1          4.68         10.66         5.89 o
  -6   9   1        406.12        364.97        27.05 o
  -5   9   1         20.50         13.91         4.99 o
  -4   9   1       1815.77       1834.63        37.44 o
  -3   9   1         13.31         13.11         5.13 o
  -2   9   1       2820.26       2776.06        56.55 o
  -1   9   1        419.72        439.59        14.87 o
   0   9   1       4977.83       5009.27        88.36 o
   1   9   1        393.39        412.32        12.43 o
   2   9   1       6366.11       6503.99       108.83 o
   3   9   1        374.56        359.18        16.30 o
   4   9   1       1827.39       1829.31        55.73 o
   5   9   1        105.93         92.20        11.48 o
   6   9   1       1030.85       1165.32        32.15 o
   7   9   1          2.62          4.09         5.80 o
  -7  10   1          1.72          0.00        10.00 o
  -6  10   1        222.16        228.06        22.61 o
  -5  10   1         41.39         30.41         7.72 o
  -4  10   1        211.95        211.71        13.27 o
  -3  10   1         82.76        104.94         9.49 o
  -2  10   1       1114.87       1049.36        26.92 o
  -1  10   1        997.65       1121.44        29.00 o
   0  10   1        386.91        335.15        12.97 o
   1  10   1        298.04        322.19        17.95 o
   2  10   1        395.90        382.86        12.75 o
   3  10   1        130.30        137.54        10.17 o
   4  10   1          3.59         -4.02         4.91 o
   5  10   1         41.34         25.73         8.01 o
   6  10   1         41.06         44.05         9.66 o
   7  10   1          6.30         -6.59        10.00 o
  -7  11   1         46.55         15.05        20.07 o
  -6  11   1        162.18        124.25        14.14 o
  -5  11   1        549.55        636.72        39.59 o
  -4  11   1        734.61        729.26        25.27 o
  -3  11   1         72.21         82.93         9.12 o
  -2  11   1       1334.22       1417.20        57.22 o
  -1  11   1          3.41         -2.75         4.53 o
   0  11   1       1494.88       1476.70        32.34 o
   1  11   1          8.89          6.54         4.47 o
   2  11   1       2847.19       2555.63        97.30 o
   3  11   1         49.86         46.89         7.52 o
   4  11   1        625.54        597.31        22.05 o
   5  11   1         11.16         15.87         7.71 o
   6  11   1        243.80        222.62        18.88 o
  -6  12   1          3.02         -3.61        11.19 o
  -5  12   1        231.26        223.64        16.10 o
  -4  12   1          0.01         -6.38         6.38 o
  -3  12   1        544.59        528.31        31.32 o
  -2  12   1          8.32          5.66         9.70 o
  -1  12   1       1531.90       1633.73        40.19 o
   0  12   1         12.44          0.74         4.17 o
   1  12   1        873.54        914.67        29.05 o
   2  12   1        105.52         97.51        10.86 o
   3  12   1       1001.54        939.44        51.85 o
   4  12   1        105.83        122.44        12.16 o
   5  12   1        183.57        186.02        15.29 o
   6  12   1         13.75         23.41        18.40 o
  -5  13   1         50.27         47.96        10.54 o
  -4  13   1          5.88          8.79         7.71 o
  -3  13   1         34.76         29.63        12.04 o
  -2  13   1          4.65         26.04        10.42 o
  -1  13   1         67.12         54.74        10.92 o
   0  13   1          0.31          2.99         5.17 o
   1  13   1          1.99         12.29         8.01 o
   2  13   1          0.29          6.59         7.47 o
   3  13   1          3.45         -0.94         9.24 o
   4  13   1         11.87          6.52         8.98 o
   5  13   1          7.33         -0.23         8.98 o
  -5  14   1         57.44         53.52        21.74 o
  -3  14   1        448.03        473.51        31.86 o
  -2  14   1         22.05          5.53         8.86 o
  -1  14   1        310.92        281.00        27.04 o
   0  14   1         27.63         20.04         8.94 o
   1  14   1        525.28        452.22        29.33 o
   2  14   1          1.84          1.94         8.33 o
   3  14   1        156.75        131.22        20.10 o
   5  14   1         74.65         46.83        20.07 o
  -2  15   1        122.55         89.39        17.92 o
  -1  15   1          1.50         -2.30         7.46 o
   0  15   1        171.63        174.46        15.39 o
   1  15   1          1.66          5.87         9.77 o
   2  15   1        237.39        206.46        20.50 o
  -2  16   1          0.54         -6.69        16.72 o
  -1  16   1          0.40          8.36        16.72 o
  -8   0   2        335.34        332.81        31.78 o
  -6   0   2        150.49        123.14        10.27 o
  -4   0   2        358.49        312.93        11.81 o
  -2   0   2      31814.02      33119.95      1004.24 o
   2   0   2      28271.32      28812.96      1036.92 o
   4   0   2      14972.66      15344.31       502.51 o
   6   0   2       2001.85       2174.62        64.38 o
   8   0   2        942.97        861.31        51.85 o
  -9   1   2         42.09         35.12        18.40 o
  -8   1   2        182.20        186.13        15.39 o
  -7   1   2         57.59         54.22         6.81 o
  -6   1   2       1614.99       1668.90        30.76 o
  -5   1   2        652.41        641.68        15.71 o
  -4   1   2       6286.97       6293.52        91.99 o
  -3   1   2       1685.77       1750.63        43.02 o
  -2   1   2       9804.68       9068.08       402.86 o
  -1   1   2      36327.87      34966.33      1098.59 o
   0   1   2       1185.20       1228.23        32.01 o
   1   1   2      11517.48      11799.19       247.76 o
   2   1   2       7193.11       7711.67       285.99 o
   3   1   2        972.99        798.45        13.77 o
   4   1   2       1822.24       1784.57        33.59 o
   5   1   2        346.98        412.77        13.38 o
   6   1   2        747.05        714.06        24.46 o
   7   1   2        255.42        231.32        14.48 o
   8   1   2          3.08          4.51         7.04 o
   9   1   2         83.02         78.61        21.74 o
  -9   2   2         93.41         98.67        23.41 o
  -8   2   2         37.96         24.60         8.58 o
  -7   2   2        621.60        609.38        23.72 o
  -6   2   2        131.27        135.22         9.80 o
  -5   2   2       2691.25       2824.17        46.69 o
  -4   2   2       2613.48       2754.24        40.25 o
  -3   2   2       7926.11       7724.34       209.88 o
  -2   2   2      10714.75      11347.62       281.26 o
  -1   2   2       1440.32       1592.80        46.41 o
   0   2   2        556.45        571.04        12.80 o
   1   2   2       2628.22       2761.15        53.78 o
   2   2   2       6825.84       6953.85       248.36 o
   3   2   2        711.36        692.43        16.74 o
   4   2   2       2802.54       2858.19        50.41 o
   5   2   2        190.45        197.51        15.45 o
   6   2   2       1420.89       1440.14        38.27 o
   7   2   2          1.18          3.24         5.41 o
   8   2   2        222.23        245.57        14.25 o
   9   2   2         71.64         73.59        21.74 o
  -9   3   2         55.96         45.16        20.07 o
  -8   3   2          1.64          3.52         6.45 o
  -7   3   2        342.72        340.95        17.33 o
  -6   3   2         53.79         42.54         6.76 o
  -5   3   2       2835.50       2783.02        51.25 o
  -4   3   2         95.96         94.37         5.65 o
  -3   3   2      12637.11      12982.25       265.84 o
  -2   3   2        971.26        972.79        31.00 o
  -1   3   2      20004.78      20901.73       427.05 o
   0   3   2        353.52        348.53         8.00 o
   1   3   2      16115.61      17340.79       320.06 o
   2   3   2       1616.34       1839.00        44.69 o
   3   3   2       9942.08      10524.08       309.99 o
   4   3   2         92.16         91.47        11.59 o
   5   3   2       5763.86       5911.01       112.10 o
   6   3   2        114.41        106.86         8.75 o
   7   3   2        599.49        669.87        24.74 o
   8   3   2         10.88         13.76         6.87 o
   9   3   2        313.46        306.74        26.76 o
  -9   4   2        272.17        280.97        36.79 o
  -8   4   2         20.03         11.90         8.01 o
  -7   4   2        328.62        384.54        13.38 o
  -6   4   2        526.73        501.35        16.47 o
  -5   4   2        718.88        756.06        25.91 o
  -4   4   2         46.38         29.39         4.16 o
  -3   4   2        995.09        958.49        18.65 o
  -2   4   2        583.07        616.74        26.51 o
  -1   4   2      11895.70      12476.43       206.55 o
   0   4   2       8817.14       9453.01       119.83 o
   1   4   2       3583.81       3876.11        78.60 o
   2   4   2       4585.12       4790.48       125.16 o
   3   4   2          7.12          3.63         2.53 o
   4   4   2       1457.79       1399.25        26.74 o
   5   4   2        125.22         93.11         9.66 o
   6   4   2        174.25        168.81        12.03 o
   7   4   2          4.15          1.61         5.57 o
   8   4   2        118.71        147.76        14.42 o
  -8   5   2        505.40        563.10        25.35 o
  -7   5   2         60.31         53.09         6.83 o
  -6   5   2        393.62        416.80        15.07 o
  -5   5   2       2054.15       2040.35        41.44 o
  -4   5   2       1632.19       1696.18        29.00 o
  -3   5   2       1563.05       1564.64        25.43 o
  -2   5   2       9820.61       9983.02       177.62 o
  -1   5   2       5079.30       5064.71        82.69 o
   0   5   2       1099.01        923.85        13.49 o
   1   5   2       7939.63       8225.83       136.38 o
   2   5   2       6755.46       7057.40       106.40 o
   3   5   2       2211.47       2260.54        53.57 o
   4   5   2         60.90         52.70         6.09 o
   5   5   2       2491.25       2485.01        62.76 o
   6   5   2         40.95         30.53         6.70 o
   7   5   2        191.64        164.01        13.82 o
   8   5   2          1.91         -3.84         7.42 o
  -8   6   2         10.38          6.84         6.04 o
  -7   6   2          0.06         -2.34         4.55 o
  -6   6   2        679.95        699.54        18.02 o
  -5   6   2        268.19        285.29        21.97 o
  -4   6   2       1802.81       1785.72        34.01 o
  -3   6   2         87.56         90.20         7.89 o
  -2   6   2       6482.32       6510.03        80.64 o
  -1   6   2       1664.64       2071.96        54.60 o
   0   6   2      12823.68      13232.33       169.62 o
   1   6   2        156.27        141.19         6.10 o
   2   6   2       8799.11       8904.91       132.93 o
   3   6   2          0.79         -0.90         2.48 o
   4   6   2       4755.37       4847.77       101.27 o
   5   6   2        176.40        165.80        12.19 o
   6   6   2       1852.38       2033.58        52.69 o
   7   6   2        143.94        105.47        10.43 o
   8   6   2        256.97        233.26        21.85 o
  -8   7   2        173.76        221.02        22.38 o
  -7   7   2         26.65         20.78         5.95 o
  -6   7   2        396.17        427.23        18.97 o
  -5   7   2          9.89          0.40         3.92 o
  -4   7   2       1714.64       1702.34        28.33 o
  -3   7   2         64.23         70.47         4.76 o
  -2   7   2       3583.69       3436.05        48.06 o
  -1   7   2        241.28        251.80        15.28 o
   0   7   2       7294.15       7642.73       181.19 o
   1   7   2        422.74        384.15        17.39 o
   2   7   2        364.28        359.63        10.72 o
   3   7   2        749.50        737.69        23.30 o
   4   7   2         23.84         13.59         4.29 o
   5   7   2         78.36         75.96         8.69 o
   6   7   2        112.71         93.93        13.01 o
   7   7   2         47.50         23.91         8.58 o
   8   7   2          3.20          6.88        10.45 o
  -8   8   2         59.40         59.85        15.89 o
  -7   8   2        326.59        324.83        13.57 o
  -6   8   2        278.65        284.49        11.80 o
  -5   8   2        199.90        202.35         9.25 o
  -4   8   2        832.97        766.82        24.10 o
  -3   8   2       2421.59       2307.00        44.50 o
  -2   8   2       2193.02       2125.27        43.64 o
  -1   8   2       2132.29       2187.36        36.89 o
   0   8   2       3496.21       3660.73        70.73 o
   1   8   2        173.01        152.30         7.34 o
   2   8   2       2381.27       2344.89        47.05 o
   3   8   2        811.41        793.65        15.99 o
   4   8   2        612.28        655.96        17.75 o
   5   8   2         64.14         72.48        19.45 o
   6   8   2        319.97        328.48        21.05 o
   7   8   2         36.56         20.20         7.52 o
   8   8   2        156.04        110.88        16.87 o
  -7   9   2         58.98         50.17         7.72 o
  -6   9   2          0.42         -0.74         4.82 o
  -5   9   2        354.24        357.14        12.66 o
  -4   9   2          9.52          8.93         4.51 o
  -3   9   2        766.14        794.65        22.41 o
  -2   9   2         38.95         13.64         4.34 o
  -1   9   2       2907.25       3039.69        65.20 o
   0   9   2        130.42        123.21         7.42 o
   1   9   2       2425.12       2525.71        45.88 o
   2   9   2       1564.67       1543.63        31.32 o
   3   9   2        507.92        545.66        13.99 o
   4   9   2          3.08         -4.31         4.31 o
   5   9   2       1154.35       1181.71        39.25 o
   6   9   2        116.34        121.83        11.17 o
   7   9   2        416.65        454.52        21.54 o
  -7  10   2         81.57        106.99        17.12 o
  -6  10   2          0.30         -5.84         8.47 o
  -5  10   2        722.17        765.34        22.94 o
  -4  10   2         60.38         42.41         7.86 o
  -3  10   2        756.69        803.41        23.51 o
  -2  10   2       1308.28       1343.43        29.24 o
  -1  10   2        658.86        655.67        24.09 o
   0  10   2        642.05        640.83        17.14 o
   1  10   2        170.63        188.90         9.19 o
   2  10   2        507.10        491.76        20.56 o
   3  10   2        106.14        118.83         9.71 o
   4  10   2        201.87        199.88        15.64 o
   5  10   2        382.05        372.07        23.04 o
   6  10   2        118.08         96.31        12.77 o
   7  10   2          1.47         -2.26        10.00 o
  -7  11   2        152.93        176.77        21.85 o
  -6  11   2        146.18        133.82        18.92 o
  -5  11   2        158.69        133.01        14.71 o
  -4  11   2        540.89        613.29        19.79 o
  -3  11   2        584.58        598.45        22.21 o
  -2  11   2        752.52        774.32        26.93 o
  -1  11   2        221.34        193.79        12.50 o
   0  11   2         49.73         72.41         7.25 o
   1  11   2       1452.71       1444.08        29.08 o
   2  11   2        152.12        139.20        11.74 o
   3  11   2        419.36        404.36        15.31 o
   4  11   2          2.26          2.79         6.23 o
   5  11   2        202.25        215.57        16.72 o
   6  11   2          2.53         -3.34         8.67 o
  -6  12   2         37.88         24.02        12.85 o
  -5  12   2          0.88         -2.57         6.29 o
  -4  12   2        253.27        291.43        16.47 o
  -3  12   2          1.47          1.67         9.46 o
  -2  12   2        232.62        206.61        16.72 o
  -1  12   2          9.84          2.37         5.00 o
   0  12   2       2142.83       2103.42        41.36 o
   1  12   2        145.96        123.86        17.17 o
   2  12   2       1258.52       1219.97        41.19 o
   3  12   2        144.95        147.05        19.49 o
   4  12   2        472.93        427.30        19.35 o
   5  12   2          0.62         -3.60         8.01 o
   6  12   2        265.02        215.75        31.78 o
  -5  13   2         60.16         57.71        11.31 o
  -4  13   2        426.48        386.03        19.32 o
  -3  13   2          9.25          4.72        10.00 o
  -2  13   2        292.63        318.83        33.26 o
  -1  13   2         45.93         63.12        11.59 o
   0  13   2        377.97        352.46        15.64 o
   1  13   2          6.13          1.74         7.25 o
   2  13   2        177.90        170.72        16.61 o
   3  13   2        239.00        266.69        48.50 o
   4  13   2        126.42         74.20        12.25 o
   5  13   2         46.62         37.99        10.75 o
  -5  14   2         39.07         58.54        21.74 o
  -3  14   2        131.77        128.27        20.10 o
  -2  14   2        380.02        347.75        27.96 o
  -1  14   2         10.94          7.25         7.29 o
   0  14   2        267.34        264.49        16.08 o
   1  14   2          5.28          9.20         8.79 o
   2  14   2        113.36         80.40        14.56 o
   3  14   2         18.63          1.93         8.86 o
   5  14   2          0.09        -11.71        16.72 o
  -2  15   2         21.23          5.95        10.45 o
  -1  15   2        163.53        152.78        14.95 o
   0  15   2          3.15          9.68         7.78 o
   1  15   2        364.92        383.85        24.24 o
   2  15   2         23.96         18.06        10.53 o
  -2  16   2          0.01         13.38        16.72 o
  -1  16   2         95.13         75.26        23.41 o
  -7   0   3        184.42        182.68        13.29 o
  -5   0   3       4641.86       4581.04        99.54 o
  -3   0   3       7982.28       8205.15       258.85 o
  -1   0   3      11741.65      12842.06       372.52 o
   1   0   3       9020.54       9006.66       243.95 o
   3   0   3      14309.50      14867.50       367.93 o
   5   0   3       1675.90       1771.70        86.13 o
   7   0   3        820.86        802.78        46.83 o
   9   0   3        121.78        128.78        25.09 o
  -9   1   3        134.37        120.42        25.09 o
  -8   1   3          4.46         -1.71         6.38 o
  -7   1   3       1252.54       1318.54        26.97 o
  -6   1   3        137.74        134.87         8.69 o
  -5   1   3       6211.71       6365.38        87.86 o
  -4   1   3         78.32         73.25         4.88 o
  -3   1   3       1447.30       1304.45        32.60 o
  -2   1   3       1184.87       1180.44        41.97 o
  -1   1   3      13821.05      14823.58       311.42 o
   0   1   3         47.99         53.49         4.01 o
   1   1   3       2082.91       2066.65        47.94 o
   2   1   3       6756.34       7101.22       264.25 o
   3   1   3       5190.62       5559.97        84.41 o
   4   1   3       2344.71       2426.62        33.66 o
   5   1   3       1089.54       1112.03        26.99 o
   6   1   3        236.53        270.08        13.52 o
   7   1   3         13.76         10.79         6.07 o
   8   1   3        184.95        173.20        17.74 o
   9   1   3          0.29         -1.67        10.64 o
  -9   2   3          0.57         10.03        16.72 o
  -8   2   3        405.55        421.83        18.37 o
  -7   2   3          3.58         -4.50         4.91 o
  -6   2   3       3267.61       3268.06        75.74 o
  -5   2   3        376.41        353.39         9.27 o
  -4   2   3       6144.58       6055.77        77.64 o
  -3   2   3       3171.52       2947.54        73.58 o
  -2   2   3      10337.88      10510.74       383.02 o
  -1   2   3       3323.70       3097.79       130.96 o
   0   2   3      30338.53      30483.33       614.12 o
   1   2   3         39.97         38.66         2.41 o
   2   2   3       4741.79       5031.63       110.98 o
   3   2   3       5393.78       5487.18        87.69 o
   4   2   3       2251.48       2381.60        36.36 o
   5   2   3         57.26         59.35         9.41 o
   6   2   3        448.68        429.52        17.33 o
   7   2   3        164.48        161.57        15.61 o
   8   2   3         18.37         16.72         7.72 o
   9   2   3         21.25         13.38        16.72 o
  -9   3   3          0.53         -1.67        16.72 o
  -8   3   3         10.98          1.03         6.61 o
  -7   3   3        100.83         91.57         9.14 o
  -6   3   3        524.22        448.72        16.23 o
  -5   3   3         43.41         47.76         5.32 o
  -4   3   3       2188.42       2289.24        38.22 o
  -3   3   3         30.74         28.22         5.00 o
  -2   3   3       2022.75       2042.41        82.70 o
  -1   3   3       3477.24       3537.13        66.25 o
   0   3   3       5738.16       5847.48       108.34 o
   1   3   3         29.11         33.71         4.12 o
   2   3   3      38851.04      43189.84       903.79 o
   3   3   3        143.73        138.38         6.48 o
   4   3   3       4376.27       4301.12        68.68 o
   5   3   3        278.44        231.22        14.85 o
   6   3   3       3558.06       3739.09        72.43 o
   7   3   3         44.24         47.96         8.69 o
   8   3   3        460.87        490.98        36.10 o
   9   3   3         77.88         70.24        21.74 o
  -9   4   3          0.00         15.05        18.40 o
  -8   4   3        375.28        368.79        20.28 o
  -7   4   3         15.50         19.93         5.76 o
  -6   4   3        460.72        471.90        17.18 o
  -5   4   3         60.29         42.05         5.23 o
  -4   4   3       5715.77       5592.07        84.41 o
  -3   4   3        141.86        160.23         6.97 o
  -2   4   3      13245.11      13307.19       477.89 o
  -1   4   3       3136.27       3147.99        78.21 o
   0   4   3      14567.86      15408.67       234.49 o
   1   4   3       5422.34       5440.53       146.63 o
   2   4   3      13158.28      13454.61       185.51 o
   3   4   3       2108.87       2148.06        51.99 o
   4   4   3       1558.75       1611.60        25.67 o
   5   4   3         30.51         18.52         4.35 o
   6   4   3        720.84        716.63        19.95 o
   7   4   3        141.98        136.50        10.82 o
   8   4   3         43.93         23.59         8.58 o
  -8   5   3          5.86          1.58         6.79 o
  -7   5   3        702.31        646.75        18.02 o
  -6   5   3         17.25         10.09         3.94 o
  -5   5   3        606.83        626.60        18.25 o
  -4   5   3        468.85        466.70        11.79 o
  -3   5   3       2830.80       2693.63        43.81 o
  -2   5   3       2228.60       2074.49        37.04 o
  -1   5   3       9895.54       9972.41       149.20 o
   0   5   3        377.24        391.13         9.57 o
   1   5   3       3187.41       3251.95        60.29 o
   2   5   3        869.42        799.68        16.30 o
   3   5   3       1257.75       1235.34        22.38 o
   4   5   3        224.39        264.93        11.11 o
   5   5   3         11.61          8.41         4.67 o
   6   5   3        649.18        724.89        49.97 o
   7   5   3        128.23         94.54        11.16 o
   8   5   3        263.57        293.07        18.97 o
  -8   6   3          7.42         10.94         6.30 o
  -7   6   3        216.88        188.69        10.42 o
  -6   6   3        155.91        140.23        12.57 o
  -5   6   3       1347.26       1330.90        36.33 o
  -4   6   3        527.27        488.37        12.33 o
  -3   6   3       3598.64       3707.86        50.95 o
  -2   6   3        247.89        191.39         9.69 o
  -1   6   3      10127.77      10158.92       138.43 o
   0   6   3       3271.24       3707.29        55.54 o
   1   6   3      11278.55      11250.07       162.96 o
   2   6   3        659.68        733.83        14.67 o
   3   6   3       6823.64       6600.15        92.22 o
   4   6   3        980.78       1085.85        22.37 o
   5   6   3       1982.43       2023.95        41.88 o
   6   6   3         46.21         69.44         9.30 o
   7   6   3        801.67        884.66        39.41 o
   8   6   3         19.47         28.59        12.38 o
  -8   7   3         25.92         15.76        11.19 o
  -7   7   3        471.85        528.47        18.45 o
  -6   7   3          1.00         -3.98         3.98 o
  -5   7   3       1430.52       1438.69        27.27 o
  -4   7   3        137.78        159.91         7.24 o
  -3   7   3       2832.02       2807.48        39.91 o
  -2   7   3       1984.96       1907.01        30.91 o
  -1   7   3       6600.69       6790.50        90.57 o
   0   7   3        324.79        325.90         8.81 o
   1   7   3       3233.61       3306.38        53.08 o
   2   7   3          5.50          8.66         2.61 o
   3   7   3         27.74         29.62         3.73 o
   4   7   3        575.84        567.15        17.03 o
   5   7   3        108.45        101.75        14.00 o
   6   7   3         26.87         21.41         8.81 o
   7   7   3        230.12        226.63        16.66 o
   8   7   3         83.98         88.64        23.41 o
  -8   8   3        101.90         64.42        15.05 o
  -7   8   3        177.10        171.85        11.59 o
  -6   8   3        498.12        513.00        15.84 o
  -5   8   3        640.50        662.74        20.07 o
  -4   8   3        191.25        206.75         9.03 o
  -3   8   3        171.66        159.92         8.40 o
  -2   8   3       1997.01       2113.30        38.75 o
  -1   8   3       3173.42       3170.81        50.61 o
   0   8   3       3374.35       3466.05        58.67 o
   1   8   3       1973.39       1783.83        58.86 o
   2   8   3       1019.74        985.04        21.52 o
   3   8   3       1175.75       1128.73        24.16 o
   4   8   3         62.37         58.33         6.79 o
   5   8   3        269.28        288.71        15.75 o
   6   8   3          0.21         -3.14         5.41 o
   7   8   3        105.07         74.05        12.51 o
   8   8   3         19.85          8.10        10.82 o
  -7   9   3          6.62         -1.57         5.35 o
  -6   9   3        120.54        103.21         8.67 o
  -5   9   3        204.22        179.36        14.09 o
  -4   9   3        126.96        146.86         9.33 o
  -3   9   3        125.96        118.73         8.24 o
  -2   9   3       2749.05       2756.26        55.19 o
  -1   9   3        919.91        860.95        22.99 o
   0   9   3       2305.63       2408.86        42.48 o
   1   9   3        758.31        780.64        19.09 o
   2   9   3       3075.83       3074.75        54.80 o
   3   9   3        163.63        151.44         7.66 o
   4   9   3       2019.26       2078.98        41.16 o
   5   9   3        195.74        208.17        21.89 o
   6   9   3        317.70        308.36        18.28 o
   7   9   3         20.34          9.98         7.12 o
  -7  10   3         15.50         11.09        11.71 o
  -6  10   3        312.52        353.62        20.28 o
  -5  10   3         77.17         72.78         8.57 o
  -4  10   3       1417.25       1346.63        31.73 o
  -3  10   3          2.89         -4.04         4.04 o
  -2  10   3        481.34        468.92        14.73 o
  -1  10   3         17.59         10.53         4.84 o
   0  10   3       3169.20       3125.49        54.37 o
   1  10   3         17.05          7.94         3.31 o
   2  10   3        908.78        946.47        23.84 o
   3  10   3        294.41        267.71        14.96 o
   4  10   3        598.69        520.79        19.50 o
   5  10   3        235.83        249.19        19.49 o
   6  10   3        130.39        113.65        15.37 o
   7  10   3         16.78         15.05        10.64 o
  -7  11   3        111.12        124.61        54.35 o
  -6  11   3         66.25         67.60        12.55 o
  -5  11   3        461.92        487.49        28.01 o
  -4  11   3         88.49         63.97         9.49 o
  -3  11   3        591.87        653.57        24.79 o
  -2  11   3        123.20        145.38        12.92 o
  -1  11   3        407.68        386.54        15.74 o
   0  11   3        562.63        561.29        16.62 o
   1  11   3        301.97        333.70        11.95 o
   2  11   3       1063.54        984.69        28.86 o
   3  11   3        358.71        331.00        13.73 o
   4  11   3        191.60        220.02        14.70 o
   5  11   3          2.21          7.25         8.81 o
   6  11   3        195.90        200.02        16.99 o
  -6  12   3          7.22         -1.67        10.64 o
  -5  12   3         95.64         72.58         9.82 o
  -4  12   3         29.39         18.02         7.69 o
  -3  12   3        500.55        454.38        28.96 o
  -2  12   3        105.73         67.45        10.82 o
  -1  12   3        350.72        335.44        15.25 o
   0  12   3        246.11        249.92        11.84 o
   1  12   3        686.11        689.76        23.99 o
   2  12   3         29.81         21.55         8.72 o
   3  12   3        581.49        666.01        27.87 o
   4  12   3        125.31        122.11        22.45 o
   5  12   3        440.91        400.70        22.52 o
   6  12   3         24.74          5.02        16.72 o
  -5  13   3        229.51        239.65        18.10 o
  -4  13   3         15.46          4.55         7.46 o
  -3  13   3        363.85        357.98        65.23 o
  -2  13   3          7.93         -1.33         7.60 o
  -1  13   3        237.01        232.98        15.54 o
   0  13   3          4.55         13.31         5.96 o
   1  13   3        283.18        248.27        18.31 o
   2  13   3         33.45         28.01         9.30 o
   3  13   3        376.63        375.59        27.12 o
   4  13   3          0.44         -3.34         8.33 o
   5  13   3         53.00         38.47        18.40 o
  -5  14   3         75.35         70.24        23.41 o
  -3  14   3         66.62         42.08        14.75 o
  -2  14   3        179.69        184.77        23.04 o
  -1  14   3         78.99         59.64        11.27 o
   0  14   3         65.48         64.07         9.69 o
   1  14   3        241.81        156.80        17.04 o
   2  14   3         42.27         30.43        10.27 o
   3  14   3        114.05         77.49        13.74 o
   5  14   3        121.39        118.74        26.76 o
  -2  15   3        102.64         68.21        16.43 o
  -1  15   3          6.77         -1.47         7.22 o
   0  15   3        236.63        253.81        15.85 o
   1  15   3         48.43         33.70        11.51 o
   2  15   3        310.70        347.95        27.77 o
  -2  16   3        154.23         97.00        26.76 o
  -1  16   3         72.31         50.17        21.74 o
  -8   0   4          1.81         -1.13         7.60 o
  -6   0   4         88.64         74.71         7.24 o
  -4   0   4       2756.12       2867.75        53.85 o
  -2   0   4       1166.71       1159.01        60.21 o
   2   0   4       6023.59       5757.70       158.66 o
   4   0   4       7125.62       7374.68       121.65 o
   6   0   4       2236.56       2290.76        67.38 o
   8   0   4        170.64        240.83        30.10 o
  -9   1   4          6.66        -15.05        15.05 o
  -8   1   4        369.41        384.76        17.76 o
  -7   1   4         70.70         49.31         7.71 o
  -6   1   4       1108.43       1180.90        21.89 o
  -5   1   4         61.77         54.49         4.11 o
  -4   1   4       8118.16       7926.64       100.49 o
  -3   1   4        372.72        412.13        15.62 o
  -2   1   4       8000.67       7975.95       237.70 o
  -1   1   4       9190.72       9340.78       208.79 o
   0   1   4       7457.59       7769.42       214.26 o
   1   1   4       2828.82       2730.44        49.79 o
   2   1   4      21957.89      21936.19       415.86 o
   3   1   4       2090.47       2119.27        42.62 o
   4   1   4       5585.40       5633.78        64.63 o
   5   1   4       4259.68       4443.33        81.83 o
   6   1   4        783.04        759.50        24.45 o
   7   1   4         43.62         42.34         8.01 o
   8   1   4         39.46         20.07         9.46 o
   9   1   4         83.82         79.78        15.67 o
  -9   2   4        149.86        153.87        26.76 o
  -8   2   4         10.67         16.86         7.12 o
  -7   2   4       1307.91       1281.39        38.20 o
  -6   2   4         18.41         15.06         5.31 o
  -5   2   4       3569.23       3710.36        52.46 o
  -4   2   4        391.56        368.88         9.37 o
  -3   2   4      18290.89      17247.94       395.16 o
  -2   2   4          2.53         -0.24         2.43 o
  -1   2   4       5804.97       5822.76       106.86 o
   0   2   4      24788.79      26262.77       464.78 o
   1   2   4       3659.38       3770.82        66.87 o
   2   2   4         41.49         57.61         4.54 o
   3   2   4       7062.57       7351.03       115.95 o
   4   2   4       3583.42       3531.50        42.16 o
   5   2   4       2908.41       2978.06        64.45 o
   6   2   4       1194.20       1255.16        34.40 o
   7   2   4        180.71        157.89        13.17 o
   8   2   4         73.39         78.19        11.33 o
   9   2   4          9.71         13.38        11.83 o
  -9   3   4          0.72          6.69        16.72 o
  -8   3   4         12.43          8.36         6.69 o
  -7   3   4         24.27          4.35         6.62 o
  -6   3   4        185.61        195.58         8.78 o
  -5   3   4         40.29         39.32         5.36 o
  -4   3   4         14.04         24.33         6.21 o
  -3   3   4       2479.92       2535.75        58.29 o
  -2   3   4       1380.63       1343.90        40.27 o
  -1   3   4       6176.79       6489.87       121.93 o
   0   3   4       6771.74       7021.51       129.89 o
   1   3   4      14229.97      15240.38       329.87 o
   2   3   4       1653.71       1814.08        38.43 o
   3   3   4       6820.84       6741.58       197.95 o
   4   3   4          0.65          3.69         2.04 o
   5   3   4        775.71        791.66        26.80 o
   6   3   4          7.86          0.56         4.83 o
   7   3   4        962.84       1039.60        32.47 o
   8   3   4         39.69         40.62         9.30 o
   9   3   4         10.32          3.34        16.72 o
  -9   4   4        223.52        150.52        28.43 o
  -8   4   4          5.81          2.83         6.61 o
  -7   4   4       1192.86       1321.54        36.48 o
  -6   4   4         45.80         42.17         5.30 o
  -5   4   4       1159.54       1159.65        24.45 o
  -4   4   4         46.49         56.19         4.91 o
  -3   4   4      13916.47      13835.73       188.41 o
  -2   4   4       1491.99       1630.32        56.86 o
  -1   4   4       6511.09       6164.96       111.64 o
   0   4   4       1404.01       1423.77        30.30 o
   1   4   4       9358.97       9905.10       225.50 o
   2   4   4         13.31          5.47         2.03 o
   3   4   4       5776.66       5847.62        70.85 o
   4   4   4        975.53        987.31        20.05 o
   5   4   4         37.18         24.05         4.41 o
   6   4   4        288.39        309.72        14.00 o
   7   4   4        181.12        172.33        13.76 o
   8   4   4         87.20         82.62        10.92 o
  -8   5   4        212.45        239.73        23.90 o
  -7   5   4         68.53         52.80         6.93 o
  -6   5   4        251.99        224.49         8.91 o
  -5   5   4       1025.14       1100.14        21.63 o
  -4   5   4       6220.79       6289.40        80.07 o
  -3   5   4       2175.39       2293.45        35.21 o
  -2   5   4      11104.97      10920.17       148.75 o
  -1   5   4       8040.61       8163.83       143.56 o
   0   5   4      20179.64      21998.77       363.03 o
   1   5   4       1941.93       1956.37        34.36 o
   2   5   4       2804.84       2760.89        39.17 o
   3   5   4        853.45        883.71        17.65 o
   4   5   4        866.14        882.79        20.54 o
   5   5   4        871.34        828.48        24.42 o
   6   5   4        593.89        613.85        22.75 o
   7   5   4        233.38        247.12        15.39 o
   8   5   4         86.02         83.47        14.19 o
  -8   6   4         32.46         26.39         7.00 o
  -7   6   4         91.20         82.46         8.14 o
  -6   6   4        342.58        385.95        13.06 o
  -5   6   4         45.73         40.23         5.47 o
  -4   6   4        167.57        180.80         8.01 o
  -3   6   4          0.39          2.43         2.22 o
  -2   6   4       1095.80       1044.89        19.39 o
  -1   6   4        385.47        399.07         9.30 o
   0   6   4       3758.11       3847.89        54.44 o
   1   6   4        159.26        247.04        13.09 o
   2   6   4       3212.86       3126.90        46.65 o
   3   6   4        163.71        188.76         9.57 o
   4   6   4        316.91        328.48        12.07 o
   5   6   4         13.90          1.98         4.47 o
   6   6   4       1193.66       1262.63        36.90 o
   7   6   4         60.93         26.48         8.32 o
   8   6   4        276.17        335.42        24.75 o
  -8   7   4        326.65        271.26        64.39 o
  -7   7   4         36.98         26.40         6.27 o
  -6   7   4        884.40        945.89        22.47 o
  -5   7   4         39.47         27.41         4.97 o
  -4   7   4       3499.08       3444.16        47.37 o
  -3   7   4         33.25         31.12         3.57 o
  -2   7   4       8476.72       8213.97       100.22 o
  -1   7   4        304.76        291.85         7.74 o
   0   7   4       6919.46       6880.55        89.00 o
   1   7   4        383.85        423.72        10.23 o
   2   7   4       6063.86       6159.27        94.82 o
   3   7   4       1035.63       1047.03        21.00 o
   4   7   4       4751.50       4759.49        85.95 o
   5   7   4        160.05        195.21        12.46 o
   6   7   4        891.89        892.62        42.65 o
   7   7   4         79.97         51.40        11.83 o
   8   7   4         13.78         -1.67        15.05 o
  -8   8   4         11.54          7.31        11.71 o
  -7   8   4        133.21        125.41         9.74 o
  -6   8   4          1.52          3.47         4.68 o
  -5   8   4       1387.32       1455.31        29.05 o
  -4   8   4        249.14        218.65         7.58 o
  -3   8   4       1061.24       1117.09        24.22 o
  -2   8   4        218.43        189.54         8.38 o
  -1   8   4       2250.09       2248.68        37.83 o
   0   8   4       1977.43       2031.14        39.32 o
   1   8   4       6322.71       6117.64        96.51 o
   2   8   4          7.18          7.05         2.63 o
   3   8   4         57.49         51.13         5.53 o
   4   8   4        868.58        876.33        25.80 o
   5   8   4        233.22        235.57        14.42 o
   6   8   4        366.72        363.90        23.04 o
   7   8   4         38.07         28.50         8.58 o
   8   8   4         63.76         83.10        15.37 o
  -7   9   4          2.21         -5.54         5.54 o
  -6   9   4         34.33         26.77         5.94 o
  -5   9   4          4.20         -3.14         4.33 o
  -4   9   4         45.25         50.97         6.86 o
  -3   9   4       1121.35       1110.00        24.95 o
  -2   9   4        304.91        268.67        14.71 o
  -1   9   4       1419.39       1563.62        35.66 o
   0   9   4        705.40        701.10        20.92 o
   1   9   4         66.18         71.12         5.79 o
   2   9   4         66.55         64.68         6.01 o
   3   9   4        243.05        258.88        10.24 o
   4   9   4        513.39        522.28        17.29 o
   5   9   4        735.15        783.59        28.28 o
   6   9   4        188.26        153.26        22.33 o
   7   9   4        166.33        164.22        20.00 o
  -7  10   4        272.92        272.30        19.62 o
  -6  10   4         45.60         32.10         8.20 o
  -5  10   4        722.27        834.70        26.70 o
  -4  10   4         19.17          2.01         5.29 o
  -3  10   4       3227.29       2996.08        54.83 o
  -2  10   4        850.56        835.81        23.40 o
  -1  10   4       1946.68       2026.80        48.28 o
   0  10   4         34.33         31.39         5.33 o
   1  10   4       1247.38       1222.76        25.87 o
   2  10   4        493.45        490.29        16.11 o
   3  10   4        872.96        903.83        21.87 o
   4  10   4        109.30        140.11        17.73 o
   5  10   4        463.70        468.35        28.43 o
   6  10   4         93.79        108.32        15.37 o
   7  10   4         51.68         23.41        11.19 o
  -7  11   4         26.54         17.56        13.01 o
  -6  11   4        435.01        475.57        51.01 o
  -5  11   4        189.00        205.60        17.24 o
  -4  11   4        296.64        297.76        16.56 o
  -3  11   4          1.87          4.94         5.07 o
  -2  11   4        275.79        315.18        18.01 o
  -1  11   4        631.97        680.27        21.70 o
   0  11   4        584.72        637.71        19.59 o
   1  11   4        906.11        928.67        25.78 o
   2  11   4        903.76        877.91        23.70 o
   3  11   4        469.76        423.61        17.52 o
   4  11   4         94.27         95.04        24.37 o
   5  11   4        118.08         81.95        20.07 o
   6  11   4          8.83          8.08         8.26 o
  -6  12   4          0.00         10.87        11.83 o
  -5  12   4         49.21         25.98         7.61 o
  -4  12   4         39.27         22.11         7.78 o
  -3  12   4        103.15         88.20        23.41 o
  -2  12   4          1.03         -2.95         5.88 o
  -1  12   4        183.19        131.12        17.91 o
   0  12   4        141.30        149.64        18.82 o
   1  12   4         77.05         79.16        11.99 o
   2  12   4        490.44        531.68        23.99 o
   3  12   4         23.43         22.46         8.23 o
   4  12   4        577.18        622.19        23.49 o
   5  12   4         15.60          6.49         8.33 o
   6  12   4         43.76         50.17        21.74 o
  -5  13   4          8.66          8.00         8.75 o
  -4  13   4        400.37        393.27        19.94 o
  -3  13   4         20.82         24.67        12.54 o
  -2  13   4        759.23        664.64        44.32 o
  -1  13   4         42.09         43.08         7.81 o
   0  13   4        509.86        499.83        18.37 o
   1  13   4        153.43        161.90        13.78 o
   2  13   4        545.90        537.35        21.84 o
   3  13   4         70.97         81.73        12.17 o
   4  13   4        275.94        243.09        19.00 o
   5  13   4         59.37         91.98        23.41 o
  -5  14   4         58.84         36.79        20.07 o
  -3  14   4        295.52        300.45        26.59 o
  -2  14   4         68.23         38.68        13.56 o
  -1  14   4        276.50        287.16        17.13 o
   0  14   4         39.36         38.91         7.87 o
   1  14   4        114.31        124.63        15.28 o
   2  14   4         90.27         68.84        16.89 o
   3  14   4         92.74         77.46        13.43 o
  -2  15   4         28.89          5.55         9.30 o
  -1  15   4         45.48         28.65         8.79 o
   0  15   4        150.04        122.81        12.22 o
   1  15   4         72.17         64.90        12.71 o
   2  15   4         48.54         39.79        11.51 o
  -2  16   4          1.45        -11.71        18.40 o
  -1  16   4        119.59         13.38        16.72 o
  -7   0   5        345.47        317.96        14.54 o
  -5   0   5          0.24         -1.22         3.13 o
  -3   0   5         64.77         58.87         5.02 o
   1   0   5       1232.67       1289.94        41.67 o
   3   0   5      19666.61      19906.43       397.20 o
   5   0   5        295.25        347.91        13.82 o
   7   0   5        409.56        478.32        35.12 o
   9   0   5         64.91         40.14        18.40 o
  -9   1   5        319.46        329.47        38.47 o
  -8   1   5         39.43         60.32         9.59 o
  -7   1   5       1233.72       1287.32        26.91 o
  -6   1   5         14.52          8.51         3.71 o
  -5   1   5       4650.71       4659.44        56.27 o
  -4   1   5        341.97        382.58         8.75 o
  -3   1   5      16191.36      15903.92       282.72 o
  -2   1   5        356.38        369.73        18.30 o
  -1   1   5      13128.40      12360.88       325.10 o
   0   1   5       6282.31       6542.69       114.18 o
   1   1   5      32607.25      34690.40       854.79 o
   2   1   5        558.59        538.42        13.44 o
   3   1   5       2658.02       2584.17        43.75 o
   4   1   5        568.76        544.39         9.73 o
   5   1   5       1388.89       1359.07        26.44 o
   6   1   5        279.37        273.19        13.82 o
   7   1   5        818.41        856.69        43.66 o
   8   1   5         22.32         15.25        10.87 o
   9   1   5         46.72         44.32        13.01 o
  -9   2   5          8.45         11.71        15.05 o
  -8   2   5        285.98        308.98        16.23 o
  -7   2   5          2.54          2.83         5.39 o
  -6   2   5        781.42        780.12        22.10 o
  -5   2   5        195.18        211.49         9.88 o
  -4   2   5       6968.41       7115.32        91.89 o
  -3   2   5        370.11        394.53         9.87 o
  -2   2   5      13729.10      13643.11       338.04 o
  -1   2   5       3936.99       4145.50        93.47 o
   0   2   5      44078.17      45805.19       913.81 o
   1   2   5      10214.78      10762.07       210.38 o
   2   2   5      10456.87      11337.52       213.37 o
   3   2   5          8.29          0.22         1.61 o
   4   2   5       8286.89       8071.67       100.92 o
   5   2   5        589.96        521.89        15.40 o
   6   2   5        905.97       1000.79        31.38 o
   7   2   5          9.47         14.88         6.39 o
   8   2   5        321.87        305.08        17.69 o
   9   2   5          0.26          0.84        10.64 o
  -9   3   5          0.91        -10.03        15.05 o
  -8   3   5         30.65         26.05        10.14 o
  -7   3   5         11.14          1.76         5.76 o
  -6   3   5          0.41          3.30         3.56 o
  -5   3   5          3.15          2.30         2.62 o
  -4   3   5       1049.32       1104.29        24.89 o
  -3   3   5         36.94         49.21         5.99 o
  -2   3   5        593.63        672.35        30.68 o
  -1   3   5        537.19        500.19        14.54 o
   0   3   5         28.68         25.62         3.55 o
   1   3   5       8182.43       8274.23       143.48 o
   2   3   5       1048.14       1066.09        21.73 o
   3   3   5       1062.36       1248.72        23.64 o
   4   3   5       2422.90       2495.55        36.68 o
   5   3   5        424.68        414.95        17.20 o
   6   3   5        418.51        463.74        18.65 o
   7   3   5          7.16          3.42         9.09 o
   8   3   5        503.34        598.87        25.07 o
  -9   4   5         11.22         20.07        16.72 o
  -8   4   5        132.80        106.32        11.17 o
  -7   4   5         32.82         37.46         6.10 o
  -6   4   5       3060.91       3227.43        54.17 o
  -5   4   5         44.94         34.53         4.31 o
  -4   4   5       4464.44       4388.32        57.29 o
  -3   4   5          0.01         -0.67         1.97 o
  -2   4   5      10165.09      10204.99       244.62 o
  -1   4   5        454.45        559.62        14.20 o
   0   4   5      29654.43      30815.27      1010.62 o
   1   4   5       2047.37       2359.82        57.91 o
   2   4   5      11715.27      11731.88       152.96 o
   3   4   5       1177.75       1199.68        20.61 o
   4   4   5       4865.48       4831.06        68.01 o
   5   4   5        478.06        449.60        15.05 o
   6   4   5       1003.94        985.14        27.75 o
   7   4   5        175.12        205.90        12.79 o
   8   4   5        296.07        278.25        17.33 o
  -8   5   5          0.43         -0.30         6.06 o
  -7   5   5        359.83        379.00        16.70 o
  -6   5   5          7.28         -1.84         3.79 o
  -5   5   5       3005.20       3019.69        44.16 o
  -4   5   5         72.50         63.00         5.14 o
  -3   5   5       8008.36       8134.67       110.38 o
  -2   5   5         14.04         12.41         2.19 o
  -1   5   5       6736.62       6508.74       150.12 o
   0   5   5       1971.21       2006.44        35.05 o
   1   5   5       5815.19       5878.88       119.08 o
   2   5   5          1.54          2.53         1.55 o
   3   5   5       3954.52       3816.60        51.05 o
   4   5   5         50.54         49.15         5.93 o
   5   5   5       1670.96       1600.94        33.71 o
   6   5   5         18.42         24.56         7.42 o
   7   5   5        167.37        151.21        13.45 o
   8   5   5         36.25         30.63        11.19 o
  -8   6   5         60.05         77.97         8.62 o
  -7   6   5         76.49         63.48         7.23 o
  -6   6   5        107.29         96.66         8.18 o
  -5   6   5        447.01        467.37        14.19 o
  -4   6   5        112.52        128.40         6.06 o
  -3   6   5        986.98       1045.84        18.80 o
  -2   6   5        610.46        676.93        11.62 o
  -1   6   5       2689.22       2713.72        38.42 o
   0   6   5        750.62        760.54        15.34 o
   1   6   5       1798.40       1720.88        38.24 o
   2   6   5        310.69        321.31         9.08 o
   3   6   5        679.54        677.85        15.15 o
   4   6   5       1276.84       1296.47        31.14 o
   5   6   5        487.77        496.50        15.49 o
   6   6   5          0.65         -1.76         5.28 o
   7   6   5        693.27        897.08        31.53 o
   8   6   5        124.69        103.34        16.43 o
  -8   7   5         18.29         22.58        11.83 o
  -7   7   5        582.54        609.59        20.07 o
  -6   7   5        245.21        261.31        11.53 o
  -5   7   5       1738.34       1808.13        32.53 o
  -4   7   5         60.11         44.90         4.37 o
  -3   7   5       3161.93       3062.35        46.10 o
  -2   7   5         36.48         27.00         4.98 o
  -1   7   5      10792.88      11211.60       166.69 o
   0   7   5       2322.84       2536.74        34.20 o
   1   7   5       8748.30       8888.27       134.09 o
   2   7   5        494.27        473.68        11.33 o
   3   7   5       2825.75       2871.12        46.66 o
   4   7   5        212.10        181.25        13.46 o
   5   7   5       1812.22       1813.32        56.28 o
   6   7   5        281.54        293.54        25.09 o
   7   7   5         52.80         52.93        12.38 o
   8   7   5         31.29         30.10        18.40 o
  -8   8   5        201.80        181.42        22.58 o
  -7   8   5         12.86          3.10         5.54 o
  -6   8   5        292.78        294.25        12.01 o
  -5   8   5          2.36         -0.86         4.13 o
  -4   8   5        558.81        563.83        12.28 o
  -3   8   5         80.91         64.54         5.57 o
  -2   8   5       2695.15       2750.88        40.29 o
  -1   8   5        821.17        853.34        21.44 o
   0   8   5       2860.82       2879.91        48.85 o
   1   8   5          7.02          6.13         2.18 o
   2   8   5        991.10        970.93        17.94 o
   3   8   5        482.63        497.67        14.18 o
   4   8   5        624.77        653.23        18.76 o
   5   8   5         14.35         21.18         6.76 o
   6   8   5        244.43        237.27        24.25 o
   7   8   5         57.97         60.37        15.02 o
  -7   9   5          7.90          3.52         5.58 o
  -6   9   5          5.56          1.50         5.03 o
  -5   9   5         13.08          9.32         4.40 o
  -4   9   5         10.27          6.33         4.53 o
  -3   9   5       1765.32       1836.64        36.65 o
  -2   9   5         13.23         12.49         3.54 o
  -1   9   5         53.28         45.50         5.17 o
   0   9   5        189.24        189.17         8.48 o
   1   9   5         74.63        103.55         8.83 o
   2   9   5       1781.86       1775.88        36.91 o
   3   9   5        271.72        283.45        14.83 o
   4   9   5        588.47        561.84        15.20 o
   5   9   5         62.94         57.55         9.66 o
   6   9   5        250.98        250.84        20.10 o
   7   9   5        121.55         92.35        15.93 o
  -7  10   5         28.41         30.06        10.92 o
  -6  10   5        574.67        590.66        22.29 o
  -5  10   5         13.83         10.39         7.24 o
  -4  10   5        728.74        756.13        21.86 o
  -3  10   5        245.95        257.49        12.13 o
  -2  10   5       1512.69       1475.60        31.24 o
  -1  10   5         64.17         52.89         7.46 o
   0  10   5       2087.59       2118.13        36.54 o
   1  10   5         60.11         82.70         7.64 o
   2  10   5       1374.84       1448.40        32.64 o
   3  10   5        147.61        152.69         9.54 o
   4  10   5       1501.11       1542.45        37.25 o
   5  10   5         32.74         39.30        10.64 o
   6  10   5        346.67        353.68        23.65 o
   7  10   5         59.01         66.14        14.75 o
  -7  11   5         79.48         46.83        14.19 o
  -6  11   5          9.93          3.58         8.98 o
  -5  11   5        128.85         91.87        11.06 o
  -4  11   5         10.51         10.59         5.76 o
  -3  11   5        332.08        376.88        15.95 o
  -2  11   5         24.59         11.71         8.81 o
  -1  11   5       2651.78       2622.97        56.55 o
   0  11   5         34.74         32.43         5.75 o
   1  11   5       1004.08       1017.92        24.75 o
   2  11   5          5.08          1.90         4.58 o
   3  11   5        404.23        421.93        18.83 o
   4  11   5        140.50        111.44        13.29 o
   5  11   5        145.41        157.21        17.74 o
   6  11   5         11.26          3.34        10.64 o
  -6  12   5          7.21         -1.67        10.64 o
  -5  12   5         26.48         12.19         7.91 o
  -4  12   5          9.80          4.93         6.61 o
  -3  12   5          0.07         -5.31         7.04 o
  -2  12   5        333.42        301.14        23.04 o
  -1  12   5         46.99         43.61        10.61 o
   0  12   5          8.34          1.84         4.84 o
   1  12   5        381.27        368.29        17.62 o
   2  12   5        142.62        137.93        14.40 o
   3  12   5        431.39        414.39        21.38 o
   4  12   5        132.90        134.40        12.70 o
   5  12   5         85.93         68.11        11.88 o
   6  12   5         38.01         11.71        16.72 o
  -5  13   5        370.56        439.29        30.14 o
  -4  13   5         54.61         40.86         9.40 o
  -3  13   5        540.29        466.62        30.75 o
  -2  13   5          3.10         11.12        17.56 o
  -1  13   5       1036.70       1062.08        29.28 o
   0  13   5          0.44          4.08         5.31 o
   1  13   5        766.61        744.32        30.15 o
   2  13   5         20.60          6.16         7.36 o
   3  13   5        288.89        276.63        19.54 o
   4  13   5         18.30         16.12         9.40 o
   5  13   5        108.65         91.98        25.09 o
  -5  14   5          2.62         16.72        16.72 o
  -4  14   5        208.36        242.51        40.14 o
  -3  14   5          0.10          3.34        11.65 o
  -2  14   5        219.14        214.85        24.22 o
  -1  14   5         68.03         40.61         9.33 o
   0  14   5        143.40        134.38        17.62 o
   1  14   5         32.30         37.95         8.91 o
   2  14   5        263.71        279.88        20.09 o
   3  14   5        228.41        194.94        17.68 o
  -2  15   5         38.79         41.72        11.88 o
  -1  15   5        118.38        102.87        14.00 o
   0  15   5         19.92         23.86         7.78 o
   1  15   5         56.80         25.76        10.33 o
   2  15   5         48.40         41.81        23.41 o
  -2  16   5        271.30        299.37        38.47 o
  -1  16   5          1.09         -5.02        15.05 o
   0  16   5        295.58        297.70        35.12 o
  -8   0   6         51.20         60.05        10.27 o
  -6   0   6        529.54        559.77        17.73 o
  -4   0   6       1300.10       1535.60        30.52 o
   0   0   6       1440.03       1506.88        66.90 o
   2   0   6       1381.68       1366.27        36.04 o
   4   0   6       3015.16       2855.86        52.93 o
   6   0   6       1014.36       1087.58        45.16 o
   8   0   6         49.10         80.28        18.40 o
  -9   1   6         26.15         28.43        18.40 o
  -8   1   6        276.32        294.19        19.67 o
  -7   1   6          0.70         -4.29         4.29 o
  -6   1   6       2054.34       2104.89        36.86 o
  -5   1   6        194.43        214.11         7.23 o
  -4   1   6       2938.83       2825.81        44.67 o
  -3   1   6        136.76        192.09         8.67 o
  -1   1   6      36222.88      37403.49       707.97 o
   0   1   6      18006.45      18489.28       317.83 o
   1   1   6          0.95          1.34         1.50 o
   2   1   6      19427.98      21192.92       418.48 o
   3   1   6       1976.89       2142.79        34.31 o
   4   1   6       1939.75       1991.61        26.53 o
   5   1   6        539.23        526.96        12.27 o
   6   1   6       1969.23       2064.39        50.49 o
   7   1   6         13.79         21.89         7.36 o
   8   1   6        239.71        204.79        19.49 o
   9   1   6          6.24         28.11        12.38 o
  -9   2   6         95.70         66.90        20.07 o
  -8   2   6          0.49         -2.85         6.17 o
  -7   2   6        290.60        312.21        14.80 o
  -6   2   6         57.29         35.05         5.29 o
  -5   2   6       3751.06       3812.70        50.35 o
  -4   2   6        734.11        728.10        12.70 o
  -3   2   6       9724.57       9499.75       152.64 o
  -1   2   6      17444.34      16907.48       367.95 o
   0   2   6       1797.75       1874.15        46.91 o
   1   2   6      25457.83      25321.85       488.19 o
   2   2   6       4078.47       4182.23        96.18 o
   3   2   6       2946.39       2742.07        42.56 o
   4   2   6        330.82        301.08         7.97 o
   5   2   6       5192.01       5087.92        74.76 o
   6   2   6         20.25          5.21         5.09 o
   7   2   6        454.69        458.06        19.94 o
   8   2   6         59.66         62.50        10.62 o
   9   2   6        178.56        125.43        25.09 o
  -9   3   6         15.18          6.69        16.72 o
  -8   3   6         27.18         16.06         7.46 o
  -7   3   6        527.10        565.03        24.14 o
  -6   3   6         64.50         54.16         5.51 o
  -5   3   6        581.29        578.73        16.58 o
  -4   3   6        267.03        256.01         7.29 o
  -3   3   6        336.95        323.22         8.89 o
  -2   3   6        111.38        108.71        16.72 o
  -1   3   6        225.11        239.00        22.04 o
   0   3   6        222.08        244.89        11.28 o
   1   3   6       1462.87       1492.10        34.60 o
   2   3   6        851.56        945.85        24.68 o
   3   3   6          4.16         13.00         2.11 o
   4   3   6         50.29         57.18         4.08 o
   5   3   6       1627.27       1540.85        24.72 o
   6   3   6         28.57         24.21         6.39 o
   7   3   6        167.41        170.47        13.52 o
   8   3   6        176.84        196.11        16.07 o
  -9   4   6        107.10         63.55        21.74 o
  -8   4   6        127.70        137.85        12.43 o
  -7   4   6        340.27        332.78        12.78 o
  -6   4   6        760.25        789.07        19.28 o
  -5   4   6       5593.91       5711.88        83.83 o
  -4   4   6         42.56         27.88         3.77 o
  -3   4   6      10757.37      10229.98       190.94 o
  -2   4   6          6.89          4.53         2.19 o
  -1   4   6       9253.86       8692.53       174.04 o
   0   4   6        554.05        534.68        14.56 o
   1   4   6      34699.25      36410.74       701.79 o
   2   4   6        101.32        101.35         5.05 o
   3   4   6       5853.14       5719.37        65.53 o
   4   4   6         18.95         17.96         2.71 o
   5   4   6       2037.46       2142.69        33.43 o
   6   4   6        107.33        105.57        14.93 o
   7   4   6        759.89        795.47        24.21 o
   8   4   6          2.67          2.89         7.36 o
  -8   5   6         44.68         42.92         8.63 o
  -7   5   6        269.38        284.40        16.09 o
  -6   5   6        680.84        709.66        17.45 o
  -5   5   6        486.17        499.86        13.56 o
  -4   5   6       4888.02       4977.68        73.12 o
  -3   5   6        365.24        368.64        15.57 o
  -2   5   6       5076.92       5042.72        70.86 o
  -1   5   6        108.08        107.86         6.92 o
   0   5   6       7576.89       7270.87       142.12 o
   1   5   6        295.05        284.42         7.67 o
   2   5   6       5945.37       5602.00        70.09 o
   3   5   6        114.95        111.41         4.65 o
   4   5   6       5304.04       5321.30       101.86 o
   5   5   6         54.66         55.64         6.29 o
   6   5   6        507.39        554.46        26.59 o
   7   5   6          0.89          2.59         6.62 o
   8   5   6        159.33        162.23        26.76 o
  -8   6   6         35.20         34.27         7.16 o
  -7   6   6         62.09         59.31         7.23 o
  -6   6   6        188.81        185.24         9.84 o
  -5   6   6          5.61         -1.25         3.48 o
  -4   6   6        374.20        369.51        11.88 o
  -3   6   6          1.42          0.70         2.04 o
  -2   6   6        288.56        297.66         6.62 o
  -1   6   6        367.23        361.54         9.19 o
   0   6   6         92.60        117.40         5.77 o
   1   6   6       1998.65       2111.95        38.60 o
   2   6   6        582.63        587.48        12.59 o
   3   6   6        205.86        199.88         6.93 o
   4   6   6         80.81         91.21         7.87 o
   5   6   6        426.41        456.04        15.00 o
   6   6   6        128.97        140.19        15.89 o
   7   6   6         28.26         21.37         7.60 o
   8   6   6         39.48         45.96        13.56 o
  -8   7   6        245.97        272.59        25.92 o
  -7   7   6         81.61         80.32         8.47 o
  -6   7   6        913.92        921.32        23.53 o
  -5   7   6         96.64         82.29         7.40 o
  -4   7   6       2110.13       2128.81        30.68 o
  -3   7   6         35.99         24.77         3.24 o
  -2   7   6       4897.53       4760.23        60.48 o
  -1   7   6        101.46        135.05         6.10 o
   0   7   6       1635.74       1417.83        22.58 o
   1   7   6        101.04        109.21         6.92 o
   2   7   6      12823.26      13022.29       178.93 o
   3   7   6          0.45          7.41         3.14 o
   4   7   6       2620.98       2759.71        53.99 o
   5   7   6        118.01        123.78        10.55 o
   6   7   6        846.19        849.51        30.57 o
   7   7   6        119.24        129.17        16.56 o
   8   7   6        190.66        240.83        33.45 o
  -8   8   6          7.21          8.36         9.66 o
  -7   8   6        484.23        507.27        16.55 o
  -6   8   6         37.42         30.23         5.97 o
  -5   8   6        968.56        921.01        20.48 o
  -4   8   6        112.69        115.25         5.93 o
  -3   8   6       2563.67       2664.03        42.70 o
  -2   8   6          9.58          6.93         3.05 o
  -1   8   6       4108.92       4093.14        56.15 o
   0   8   6        958.91        957.19        22.49 o
   1   8   6       1753.72       1660.93        34.94 o
   2   8   6        367.37        380.22        10.75 o
   3   8   6       5980.78       5909.24        96.46 o
   4   8   6         58.47         38.60         6.01 o
   5   8   6        651.92        643.99        23.66 o
   6   8   6         14.83         22.32         8.01 o
   7   8   6         16.08         23.12        10.00 o
  -7   9   6         56.75         58.63         7.46 o
  -6   9   6        175.11        174.68        14.09 o
  -5   9   6        173.16        200.89         9.70 o
  -4   9   6        201.85        177.88        10.46 o
  -3   9   6        232.41        207.68        10.05 o
  -2   9   6        452.91        514.61        23.11 o
  -1   9   6          3.48          5.49         2.90 o
   0   9   6        147.82        157.53         9.81 o
   1   9   6        351.69        360.93        13.09 o
   2   9   6        331.24        318.05         9.88 o
   3   9   6        313.01        301.34        11.26 o
   4   9   6        159.99        183.26        16.32 o
   5   9   6        277.90        313.82        19.57 o
   6   9   6         63.90         80.37        11.24 o
   7   9   6         55.11         53.27        13.56 o
  -7  10   6        339.95        283.25        29.31 o
  -6  10   6        101.93         96.93        11.06 o
  -5  10   6        561.36        562.86        40.82 o
  -4  10   6        148.49        131.13        16.79 o
  -3  10   6       3417.05       3379.51        60.52 o
  -2  10   6        393.94        384.18        14.97 o
  -1  10   6       3301.69       3257.01        79.93 o
   0  10   6         10.95          8.71         4.08 o
   1  10   6       4502.68       4506.33        81.52 o
   2  10   6          4.87          4.13         4.04 o
   3  10   6       2185.30       2244.21        47.24 o
   4  10   6         69.42         56.99         7.16 o
   5  10   6        439.17        475.13        22.51 o
   6  10   6         61.68         60.23        11.82 o
   7  10   6        212.21        145.50        26.76 o
  -7  11   6          7.01         -5.11        11.19 o
  -6  11   6         93.02         76.75        17.30 o
  -5  11   6          0.26         -6.55         6.61 o
  -4  11   6        331.14        294.18        16.57 o
  -3  11   6          1.62          1.03         6.03 o
  -2  11   6        697.96        801.94        37.84 o
  -1  11   6         36.31         27.02         5.71 o
   0  11   6       1141.53       1236.21        26.06 o
   1  11   6         86.22         94.51         9.88 o
   2  11   6        539.39        579.20        19.64 o
   3  11   6         12.49          7.55         5.76 o
   4  11   6        695.50        689.94        23.27 o
   5  11   6         14.88         13.94         8.81 o
   6  11   6         77.52         61.15        13.01 o
  -6  12   6         15.35          1.58        11.19 o
  -5  12   6        212.54        201.28        17.38 o
  -4  12   6        146.40        170.08        14.11 o
  -3  12   6        468.52        429.40        22.52 o
  -2  12   6         86.80         58.34        14.22 o
  -1  12   6        229.53        228.92        12.69 o
   0  12   6         49.11         39.97         6.77 o
   1  12   6         63.00         72.18        10.31 o
   2  12   6          6.78         11.60         5.93 o
   3  12   6        119.80         91.71        12.55 o
   4  12   6        195.60        188.05        42.65 o
   5  12   6        124.62         73.59        20.07 o
   6  12   6         24.63         10.03        15.05 o
  -5  13   6         38.58         21.74        18.40 o
  -4  13   6        521.23        588.35        23.99 o
  -3  13   6        101.64         81.19        16.56 o
  -2  13   6        986.63        850.63        42.57 o
  -1  13   6          1.80         -4.53         5.50 o
   0  13   6        894.10        920.42        26.76 o
   1  13   6          3.15          2.26         6.17 o
   2  13   6        819.93        800.44        31.65 o
   3  13   6          1.91         -0.69         7.08 o
   4  13   6        153.51        129.19        20.00 o
   5  13   6         33.48         15.05        16.72 o
  -5  14   6         29.57         48.50        21.74 o
  -4  14   6         28.31         20.07        20.07 o
  -3  14   6         89.25         60.47        15.24 o
  -2  14   6         31.30         16.07         9.30 o
  -1  14   6        170.91        182.01        15.63 o
   0  14   6         21.09         33.24         8.02 o
   1  14   6         66.04         64.20        10.64 o
   2  14   6         75.56         70.85        10.64 o
   3  14   6         33.18         20.50         9.56 o
  -2  15   6         53.07         45.16        14.19 o
  -1  15   6         12.40         15.05         8.75 o
   0  15   6         68.25         45.73         9.07 o
   1  15   6          2.26          4.56         8.98 o
  -2  16   6          4.41         -1.67        16.72 o
  -1  16   6        107.22         80.28        25.09 o
   0  16   6          4.45         -6.69        13.38 o
  -7   0   7       1236.94       1351.11        38.84 o
  -5   0   7       2203.02       2133.95        43.82 o
  -3   0   7       7625.10       8140.38       176.94 o
  -1   0   7      13196.47      12272.71       325.10 o
   1   0   7        539.30        577.58        21.29 o
   3   0   7        250.93        251.64        10.75 o
   5   0   7          7.69          8.43         3.67 o
   7   0   7        355.11        371.28        30.10 o
   9   0   7         28.31         45.16        18.40 o
  -9   1   7         98.23         65.23        21.74 o
  -8   1   7         34.82         40.75        11.97 o
  -7   1   7        453.07        468.67        17.89 o
  -6   1   7         50.12         43.70         5.45 o
  -5   1   7       3695.00       3805.42        54.74 o
  -4   1   7        312.11        306.69         8.88 o
  -3   1   7      10576.28      10200.22       173.30 o
  -1   1   7     170173.28     149040.75      5294.35 o
   0   1   7       3398.66       3535.97        63.74 o
   1   1   7      15576.92      15978.08       256.80 o
   2   1   7          8.72          6.36         3.44 o
   3   1   7      10011.44       9999.03       143.51 o
   4   1   7        128.19        111.86         4.89 o
   5   1   7       7144.58       7208.43        90.00 o
   6   1   7         54.58         65.41        10.69 o
   7   1   7        735.68        748.63        26.04 o
   8   1   7          0.83          3.12         8.81 o
   9   1   7        265.26        270.94        35.12 o
  -9   2   7         65.22         16.72        15.05 o
  -8   2   7        184.70        169.31        20.80 o
  -7   2   7          5.08         10.24         5.61 o
  -6   2   7        533.90        504.76        15.37 o
  -5   2   7        641.14        641.17        13.05 o
  -4   2   7       2328.25       2239.82        31.70 o
  -3   2   7       3358.39       3033.71        62.56 o
  -2   2   7       8325.04       8144.83       285.99 o
  -1   2   7        808.98        833.03        36.45 o
   0   2   7      18424.67      18962.15       361.30 o
   1   2   7        243.13        241.30         7.97 o
   2   2   7       1014.76        849.44        25.07 o
   3   2   7         74.76         97.10         4.95 o
   4   2   7       5583.11       5329.28        70.75 o
   5   2   7          8.60          6.85         2.56 o
   6   2   7       1612.37       1708.81        44.05 o
   7   2   7         71.67         96.23        10.92 o
   8   2   7        222.65        206.12        16.36 o
  -9   3   7          5.72        -13.38        13.38 o
  -8   3   7        213.50        268.39        15.63 o
  -7   3   7        102.19        101.79         9.98 o
  -6   3   7        424.51        439.84        13.12 o
  -5   3   7        772.72        775.82        17.62 o
  -4   3   7        867.76        845.12        16.01 o
  -3   3   7         13.58         16.12         2.86 o
  -2   3   7       3065.99       3054.03        69.00 o
  -1   3   7        597.43        578.24        15.31 o
   0   3   7       4662.61       4833.16        90.69 o
   1   3   7       1326.62       1329.00        31.78 o
   2   3   7       1603.47       1644.29        35.09 o
   3   3   7        483.33        541.72         9.82 o
   4   3   7        556.31        588.04        12.38 o
   5   3   7        792.74        761.72        14.05 o
   6   3   7         14.44          5.75         5.41 o
   7   3   7          8.63          7.80         6.76 o
   8   3   7          0.30          3.04         7.36 o
  -9   4   7         31.44         43.48        20.07 o
  -8   4   7        302.03        300.24        16.29 o
  -7   4   7        123.42        143.46         9.47 o
  -6   4   7       1371.58       1387.82        28.05 o
  -5   4   7        128.53        115.81         6.95 o
  -4   4   7       1726.83       1725.01        28.93 o
  -3   4   7        471.85        389.91         9.54 o
  -2   4   7       7427.92       7297.90       126.53 o
  -1   4   7       1373.95       1522.93        39.58 o
   0   4   7       8031.85       7867.33       144.58 o
   1   4   7        184.27        187.62         5.57 o
   2   4   7       9402.88       9242.61       154.51 o
   3   4   7          0.13          1.53         1.61 o
   4   4   7       3437.75       3608.31        47.55 o
   5   4   7       1314.18       1263.75        22.45 o
   6   4   7       2039.59       2157.54        66.10 o
   7   4   7        110.53        132.18        14.57 o
   8   4   7        280.08        323.28        23.41 o
  -8   5   7          2.64          7.45         7.29 o
  -7   5   7        147.19        158.57         9.95 o
  -6   5   7         33.43         12.92         5.10 o
  -5   5   7       3408.86       3337.71        52.53 o
  -4   5   7        609.85        576.48        13.62 o
  -3   5   7       1831.20       1863.75        29.45 o
  -2   5   7         95.52         69.03         4.25 o
  -1   5   7       1585.45       1579.04        35.40 o
   0   5   7         61.50         58.34         5.07 o
   1   5   7      12334.80      12084.79       149.49 o
   2   5   7         26.27         26.23         2.49 o
   3   5   7       4970.32       4926.13        61.17 o
   4   5   7        523.01        543.47        14.41 o
   5   5   7       1455.96       1513.03        32.74 o
   6   5   7        133.28        124.60        13.56 o
   7   5   7        307.57        319.68        17.69 o
   8   5   7         16.92          0.00        15.05 o
  -8   6   7         35.87         31.43         8.84 o
  -7   6   7        483.66        514.65        22.31 o
  -6   6   7          4.78         -3.98         3.98 o
  -5   6   7       1689.92       1742.65        31.49 o
  -4   6   7        278.90        261.79         8.85 o
  -3   6   7       1378.68       1410.25        21.03 o
  -2   6   7         46.87         64.48         3.53 o
  -1   6   7        461.38        449.50        10.28 o
   0   6   7         95.18         95.80         6.42 o
   1   6   7        177.78        162.10         7.85 o
   2   6   7         80.99        103.47         5.91 o
   3   6   7        160.83        160.37         6.09 o
   4   6   7         54.81         55.78         5.89 o
   5   6   7          4.63         14.36         4.58 o
   6   6   7        140.76        132.36        13.06 o
   7   6   7          7.78          3.13         7.04 o
   8   6   7          2.22          4.09        10.45 o
  -8   7   7         63.27         42.65        11.51 o
  -7   7   7        364.02        348.05        12.93 o
  -6   7   7        178.25        191.04        10.64 o
  -5   7   7       1521.08       1581.80        29.65 o
  -4   7   7        529.66        462.01        10.70 o
  -3   7   7       2784.40       2828.76        36.43 o
  -2   7   7        221.16        233.66         9.27 o
  -1   7   7       8659.87       8335.75       144.78 o
   0   7   7        148.35        133.30         5.12 o
   1   7   7       4458.43       4643.72        65.44 o
   2   7   7        308.97        335.70         9.66 o
   3   7   7       8467.67       8658.98       173.27 o
   4   7   7        186.64        183.02        10.01 o
   5   7   7       1412.45       1454.18        37.75 o
   6   7   7        100.36        123.10        29.27 o
   7   7   7        228.99        152.04        17.12 o
   8   7   7         95.45         65.23        20.07 o
  -8   8   7         18.08          5.38         9.95 o
  -7   8   7         80.95         78.02         7.92 o
  -6   8   7        293.70        315.29        11.78 o
  -5   8   7         57.92         57.68         7.26 o
  -4   8   7       1331.85       1251.95        24.03 o
  -3   8   7        327.36        320.82        13.61 o
  -2   8   7       1141.51       1138.30        24.42 o
  -1   8   7        526.72        523.79        12.26 o
   0   8   7       4867.62       4785.60        80.62 o
   1   8   7          7.00          4.60         2.57 o
   2   8   7       4356.25       4305.84        61.47 o
   3   8   7        332.98        332.48        10.12 o
   4   8   7       1420.06       1446.34        36.97 o
   5   8   7          3.25          1.05         5.63 o
   6   8   7        321.77        352.04        21.49 o
   7   8   7          6.00         13.67        10.00 o
  -7   9   7         26.71         19.14         6.24 o
  -6   9   7        177.27        179.60        11.08 o
  -5   9   7        376.47        368.38        12.33 o
  -4   9   7       1536.65       1571.52        31.66 o
  -3   9   7         57.67         44.26         6.49 o
  -2   9   7        751.30        754.02        20.44 o
  -1   9   7        987.39       1022.46        46.83 o
   0   9   7       1191.74       1151.10        35.24 o
   1   9   7       1336.86       1413.00        26.72 o
   2   9   7         27.16         24.08         4.28 o
   3   9   7        168.92        148.65        13.59 o
   4   9   7          7.61          4.63         4.91 o
   5   9   7         98.16         93.43        10.53 o
   6   9   7         20.02         33.43         8.79 o
   7   9   7          8.21         13.38        15.05 o
  -7  10   7          1.44          4.91         9.21 o
  -6  10   7        127.35         95.14         9.63 o
  -5  10   7         44.34         43.44         9.67 o
  -4  10   7        875.67        953.95        25.34 o
  -3  10   7         10.71         -1.24         5.11 o
  -2  10   7       2826.22       2931.37        59.64 o
  -1  10   7         14.44         21.45         4.61 o
   0  10   7       2106.99       2101.52        41.31 o
   1  10   7        244.78        247.52        10.65 o
   2  10   7       1375.57       1426.90        32.37 o
   3  10   7         28.22         31.80         5.77 o
   4  10   7       1286.56       1372.62        33.91 o
   5  10   7          4.84          7.69         6.88 o
   6  10   7        351.55        370.35        21.46 o
   7  10   7          5.12         20.07        16.72 o
  -7  11   7         14.14         23.41        20.07 o
  -6  11   7          1.07          7.15         8.98 o
  -5  11   7         14.33         11.81         7.07 o
  -4  11   7          5.20          0.81         5.32 o
  -3  11   7        293.75        283.53        16.90 o
  -2  11   7         12.30         11.71         9.46 o
  -1  11   7        428.05        460.82        16.58 o
   0  11   7        241.85        233.21        10.60 o
   1  11   7        884.17        909.92        25.53 o
   2  11   7         99.77        105.96        11.27 o
   3  11   7        221.55        237.77        13.46 o
   4  11   7         20.00         12.05         7.48 o
   5  11   7        235.14        263.49        40.14 o
   6  11   7          2.56          7.53         9.46 o
  -6  12   7         63.47         98.58        27.60 o
  -5  12   7        132.02        118.74        12.86 o
  -4  12   7         90.39         72.72        14.48 o
  -3  12   7        514.95        552.48        25.66 o
  -2  12   7         34.08         14.36        10.00 o
  -1  12   7         23.46         24.41         7.53 o
   0  12   7         20.78         18.86         6.25 o
   1  12   7         15.35         12.39         5.88 o
   2  12   7        143.96        128.98        11.66 o
   3  12   7         30.35         22.18         7.88 o
   4  12   7          2.81         -1.61         7.25 o
   5  12   7          0.32          3.34        13.38 o
   6  12   7         73.70        105.36        26.76 o
  -5  13   7        126.44         70.24        21.74 o
  -4  13   7          2.03          2.42         7.91 o
  -3  13   7        606.30        551.83        33.69 o
  -2  13   7         11.07         31.54        12.38 o
  -1  13   7        700.25        708.87        25.86 o
   0  13   7          1.22          6.16         5.50 o
   1  13   7        713.93        743.11        25.86 o
   2  13   7          5.76          7.79         6.61 o
   3  13   7        321.17        279.13        19.40 o
   4  13   7         70.20         52.65        14.75 o
   5  13   7        180.49        178.95        30.10 o
  -5  14   7         10.70          3.34        18.40 o
  -3  14   7          0.35         -0.19        10.45 o
  -2  14   7        176.87        182.47        17.96 o
  -1  14   7         32.30         29.73        10.27 o
   0  14   7        414.39        420.31        18.06 o
   1  14   7          9.68          6.87         7.22 o
   2  14   7         80.76         60.93        10.08 o
   3  14   7          6.76          8.45         8.79 o
  -2  15   7         43.71         41.81        20.07 o
  -1  15   7         49.57         79.70        13.82 o
   0  15   7         27.86         12.62         8.32 o
   1  15   7         11.31         -2.08         7.52 o
  -2  16   7        230.15        252.54        38.47 o
  -1  16   7          5.83         16.72        16.72 o
   0  16   7        211.39        250.87        36.79 o
  -8   0   8        356.35        410.63        37.26 o
  -6   0   8       1246.58       1289.19        36.21 o
  -4   0   8       6070.54       5707.73       110.39 o
  -2   0   8       7223.79       8298.69       291.01 o
   0   0   8      15029.18      14973.44       610.44 o
   2   0   8      12005.73      12476.73       342.65 o
   4   0   8         10.03         16.10         3.23 o
   6   0   8         77.59         79.17        10.64 o
   8   0   8         28.91         18.40        15.05 o
  -9   1   8         51.11         50.17        20.07 o
  -8   1   8         89.83         83.62        11.80 o
  -7   1   8        650.19        631.30        33.31 o
  -6   1   8        108.55        105.55        11.02 o
  -5   1   8        117.80         95.84         5.63 o
  -4   1   8       2653.75       2658.78        42.53 o
  -3   1   8        309.29        247.81        10.67 o
  -2   1   8      10346.56      11135.17       388.01 o
  -1   1   8      10909.15      10856.08       186.85 o
   0   1   8       2515.35       2299.33        43.01 o
   1   1   8        930.98        954.07        20.86 o
   2   1   8       5386.89       5687.82       161.34 o
   3   1   8        608.38        632.05        16.61 o
   4   1   8       6242.51       6191.04        77.41 o
   5   1   8         73.02         60.67         4.83 o
   6   1   8       1795.48       1824.84        39.01 o
   7   1   8          0.02         -1.17         6.07 o
   8   1   8        436.62        369.42        63.55 o
  -9   2   8         20.79        -13.38        13.38 o
  -8   2   8         75.99         67.52        15.92 o
  -7   2   8        441.59        453.98        17.96 o
  -6   2   8       1208.10       1263.48        27.94 o
  -5   2   8        262.86        229.59         9.80 o
  -4   2   8       1734.37       1785.44        28.31 o
  -3   2   8       8586.74       8683.29       221.34 o
  -2   2   8       2050.35       1879.89        44.89 o
  -1   2   8      29436.09      29370.54       444.99 o
   0   2   8        536.85        548.41        17.96 o
   1   2   8      12988.98      13656.54       241.13 o
   2   2   8       3740.64       4418.04        73.32 o
   3   2   8      13296.85      13449.45       152.40 o
   4   2   8       2911.34       2921.08        44.06 o
   5   2   8         79.60         83.81         5.07 o
   6   2   8         70.66         59.94         6.79 o
   7   2   8        678.23        690.87        30.78 o
   8   2   8         13.22         15.05         8.01 o
  -9   3   8        192.49        215.75        31.78 o
  -8   3   8         24.92         11.11         8.33 o
  -7   3   8        965.69        998.56        28.80 o
  -6   3   8          0.24         -3.52         3.52 o
  -5   3   8       2259.89       2218.57        38.40 o
  -4   3   8        812.34        798.71        16.79 o
  -3   3   8       4560.21       4226.77        64.44 o
  -2   3   8        518.81        535.53        13.59 o
  -1   3   8       1462.79       1308.38        29.90 o
   0   3   8        464.41        451.64        14.22 o
   1   3   8       3139.10       3488.47        88.39 o
   2   3   8        298.85        345.31        18.69 o
   3   3   8        732.84        746.12        11.52 o
   4   3   8        122.70        135.65         6.25 o
   5   3   8        135.32        140.44         6.16 o
   6   3   8         42.47         31.00         5.61 o
   7   3   8         31.98         37.20         8.33 o
   8   3   8         10.14          4.55         7.25 o
  -9   4   8          0.29          1.67        15.05 o
  -8   4   8         83.13         77.74         9.47 o
  -7   4   8        390.01        345.19        13.04 o
  -6   4   8        475.27        494.96        14.64 o
  -5   4   8       2595.79       2631.17        42.78 o
  -4   4   8        193.73        188.97        10.15 o
  -3   4   8       7576.37       7347.23       113.91 o
  -2   4   8       1587.41       1565.28        26.07 o
  -1   4   8       8010.67       7540.52       145.03 o
   0   4   8        741.02        676.33        18.01 o
   1   4   8       5306.90       5005.63        72.09 o
   2   4   8        190.31        200.65         6.53 o
   3   4   8      12217.23      12473.93       167.51 o
   4   4   8          5.29          8.82         2.58 o
   5   4   8       3960.51       4027.44        56.44 o
   6   4   8         25.38         24.54         7.62 o
   7   4   8        689.18        703.49        59.78 o
   8   4   8          8.08         12.40        10.00 o
  -8   5   8         60.96         42.76         8.77 o
  -7   5   8        294.24        305.80        12.36 o
  -6   5   8       1089.86       1159.38        25.22 o
  -5   5   8       1365.68       1426.78        27.01 o
  -4   5   8       1403.93       1344.63        24.10 o
  -3   5   8       2159.06       2071.28        28.88 o
  -2   5   8       1155.89        943.51        14.92 o
  -1   5   8       4928.42       4981.04       111.27 o
   0   5   8       5477.30       5743.29        87.83 o
   1   5   8         70.52         86.06         4.58 o
   2   5   8      10014.25       9926.46       153.53 o
   3   5   8        417.98        437.17         9.91 o
   4   5   8       1929.47       2004.03        33.99 o
   5   5   8         96.89        108.85         9.24 o
   6   5   8        752.90        833.22        28.57 o
   7   5   8          5.20         11.71         8.28 o
   8   5   8        315.05        306.06        31.78 o
  -8   6   8        158.17        174.78        14.72 o
  -7   6   8        178.72        188.23        10.47 o
  -6   6   8        316.15        333.81        13.32 o
  -5   6   8         44.51         33.73         4.80 o
  -4   6   8        349.06        349.22        10.66 o
  -3   6   8       1263.22       1303.25        19.36 o
  -2   6   8       2844.37       2724.49        36.16 o
  -1   6   8         52.66         52.88         4.35 o
   0   6   8       2739.94       2770.89        39.11 o
   1   6   8         10.90         22.99         2.99 o
   2   6   8        241.54        250.38         9.88 o
   3   6   8       1540.45       1555.15        32.27 o
   4   6   8          4.82          7.01         3.25 o
   5   6   8        137.23        125.43        10.07 o
   6   6   8         55.64         52.38         8.79 o
   7   6   8         29.57         27.09         8.33 o
   8   6   8          8.98         -4.18         9.24 o
  -8   7   8         85.00         80.56        12.71 o
  -7   7   8        128.21        113.90         8.56 o
  -6   7   8        435.31        410.44        13.04 o
  -5   7   8        215.58        248.14         9.16 o
  -4   7   8       1904.88       2004.05        28.96 o
  -3   7   8        722.07        672.15        14.54 o
  -2   7   8       1111.08       1078.27        23.58 o
  -1   7   8        381.76        380.34         9.72 o
   0   7   8       7240.30       7088.87       100.24 o
   1   7   8       1045.27       1119.70        25.70 o
   2   7   8       4764.29       4802.44        65.69 o
   3   7   8        419.75        397.70        11.93 o
   4   7   8       1573.18       1633.90        33.41 o
   5   7   8         26.48         12.63         5.63 o
   6   7   8        438.43        437.11        25.41 o
   7   7   8          1.67          7.20         8.01 o
   8   7   8         93.27         65.73        15.37 o
  -8   8   8         24.72         20.97        10.53 o
  -7   8   8         20.39          6.05         5.45 o
  -6   8   8        163.69        181.82         9.26 o
  -5   8   8        354.89        356.90        10.53 o
  -4   8   8        128.81        123.85         6.22 o
  -3   8   8        667.27        611.78        15.31 o
  -2   8   8        530.82        489.01        15.64 o
  -1   8   8        992.76       1008.06        19.93 o
   0   8   8       1729.09       1779.91        28.11 o
   1   8   8       5577.75       5732.69        82.54 o
   2   8   8        172.53        182.00         9.72 o
   3   8   8       3134.03       3283.02        51.51 o
   4   8   8        518.87        521.29        16.01 o
   5   8   8       1154.42       1121.84        34.52 o
   6   8   8         99.66         96.02        28.43 o
   7   8   8        347.71        395.08        28.43 o
  -7   9   8        270.64        306.73        20.52 o
  -6   9   8          0.40         -2.27         4.54 o
  -5   9   8        596.85        597.92        15.82 o
  -4   9   8         87.17         90.39         8.39 o
  -3   9   8       2371.63       2501.83        47.27 o
  -2   9   8        102.16        100.18         9.05 o
  -1   9   8       2323.74       2216.82        72.33 o
   0   9   8        114.70        110.61         8.37 o
   1   9   8        501.46        462.00        17.08 o
   2   9   8        341.06        363.24        10.90 o
   3   9   8         13.27         18.09         4.12 o
   4   9   8         15.67         14.99         5.39 o
   5   9   8         22.63         10.95         6.62 o
   6   9   8         62.80         50.10        10.19 o
   7   9   8         28.73         15.05        16.72 o
  -7  10   8         93.71         84.91        13.45 o
  -6  10   8        154.34        199.90        16.30 o
  -5  10   8        560.90        547.43        20.83 o
  -4  10   8         67.62         88.71         8.85 o
  -3  10   8        706.96        772.02        20.51 o
  -2  10   8        327.04        326.18        14.22 o
  -1  10   8       2516.81       2428.21        98.20 o
   0  10   8          2.39         -1.10         3.27 o
   1  10   8       4074.98       4104.49        80.08 o
   2  10   8        249.31        229.70        11.02 o
   3  10   8       1655.50       1723.06        35.37 o
   4  10   8          9.16         13.18         5.61 o
   5  10   8        716.58        739.34        25.11 o
   6  10   8          0.67          9.92         8.23 o
   7  10   8        317.78        347.87        36.79 o
  -6  11   8         21.04          8.72         9.30 o
  -5  11   8        138.89        140.42        17.36 o
  -4  11   8        129.05        121.03        12.56 o
  -3  11   8        255.10        230.70        14.10 o
  -2  11   8       1203.20       1255.32        51.43 o
  -1  11   8        354.80        298.34        24.86 o
   0  11   8        561.94        608.77        25.76 o
   1  11   8       1067.56       1083.15        28.72 o
   2  11   8       1052.27       1078.29        29.09 o
   3  11   8        276.23        264.83        18.51 o
   4  11   8        155.45        141.75        12.07 o
   5  11   8          3.56          0.84         8.28 o
   6  11   8         65.45         30.10        16.72 o
  -6  12   8        189.60        187.63        22.38 o
  -5  12   8         58.37         65.73        10.82 o
  -4  12   8        149.02        163.48        13.89 o
  -3  12   8        260.90        212.60        17.63 o
  -2  12   8         36.16         13.48        10.00 o
  -1  12   8        269.88        262.92        24.72 o
   0  12   8        165.66        170.00        10.85 o
   1  12   8        399.28        410.34        17.93 o
   2  12   8        220.60        213.78        14.03 o
   3  12   8         76.47         72.48        15.51 o
   4  12   8         44.34         25.05         7.46 o
   5  12   8         35.86         41.81        18.40 o
   6  12   8         44.72         73.59        21.74 o
  -5  13   8         28.42         38.47        18.40 o
  -4  13   8        293.95        239.65        21.87 o
  -3  13   8          2.79          8.45        11.19 o
  -2  13   8        517.26        557.85        32.15 o
  -1  13   8         92.24         77.39        12.20 o
   0  13   8        446.67        427.61        27.76 o
   1  13   8         12.95         16.19         6.29 o
   2  13   8        388.57        408.55        37.31 o
   3  13   8         53.79         44.39        10.92 o
   4  13   8        250.00        274.28        35.12 o
   5  13   8          8.97         10.03        15.05 o
  -3  14   8         29.42         27.49        15.89 o
  -2  14   8         53.78         35.58        11.51 o
  -1  14   8         33.58         34.79        10.33 o
   0  14   8        128.21        120.78        12.86 o
   1  14   8        111.47         98.17        14.14 o
   2  14   8          3.62          8.68         8.01 o
   3  14   8         27.41         19.67         9.08 o
  -3  15   8         21.42         10.03        18.40 o
  -2  15   8          9.82         10.03        16.72 o
  -1  15   8         43.06         23.09        10.27 o
   0  15   8         29.16         30.72         9.59 o
   1  15   8         35.45         15.48         9.96 o
  -2  16   8          9.50          5.02        18.40 o
  -1  16   8         75.41         33.45        18.40 o
   0  16   8         17.01         26.76        18.40 o
   1  16   8        162.93        125.43        26.76 o
  -7   0   9       1921.21       2019.45        52.98 o
  -5   0   9       2569.70       2694.27        83.95 o
  -3   0   9      14297.95      13232.62       330.08 o
  -1   0   9        786.49        816.85        49.34 o
   3   0   9      11547.94      12009.67       201.54 o
   5   0   9       2003.66       2053.74        43.34 o
   7   0   9         69.38         93.66        18.40 o
  -9   1   9         10.96         15.05        16.72 o
  -8   1   9         66.41         66.42        20.38 o
  -7   1   9          2.93          3.73         5.53 o
  -6   1   9       1303.12       1368.23        29.35 o
  -5   1   9        154.74        166.93         7.38 o
  -4   1   9       2285.79       2462.84        40.33 o
  -3   1   9       8200.49       7821.93       198.56 o
  -2   1   9        156.89        136.80         9.88 o
  -1   1   9        235.30        216.32         7.43 o
   0   1   9       1231.46       1107.63        22.97 o
   1   1   9      15922.27      15900.18       280.47 o
   2   1   9       1029.88       1021.48        17.95 o
   3   1   9      10368.15      10305.68       111.62 o
   4   1   9        116.64        121.13         5.04 o
   5   1   9       1829.31       1903.85        28.43 o
   6   1   9        134.30        134.57         7.85 o
   7   1   9        863.24        901.77        85.29 o
   8   1   9         75.77         93.00        14.75 o
  -9   2   9         41.51         81.95        21.74 o
  -8   2   9         22.15         14.94         8.98 o
  -7   2   9        161.28        153.42        14.00 o
  -6   2   9        100.23        105.07        10.58 o
  -5   2   9       1387.36       1365.76        22.36 o
  -4   2   9       2603.71       2674.36        37.26 o
  -3   2   9       1375.91       1345.91        25.84 o
  -2   2   9      10921.65      11379.33       183.59 o
  -1   2   9       3327.40       3178.43        58.37 o
   0   2   9      13154.51      13541.05       260.11 o
   1   2   9      14172.31      15594.48       276.05 o
   2   2   9       2135.66       1991.38        30.26 o
   3   2   9        733.04        719.67        11.13 o
   4   2   9       3554.65       3443.21        45.50 o
   5   2   9        220.02        230.57         7.49 o
   6   2   9        771.90        751.95        17.66 o
   7   2   9         43.43         31.58         8.01 o
   8   2   9        570.95        630.21        43.48 o
  -9   3   9          0.26        -13.38        13.38 o
  -8   3   9        423.78        473.23        23.41 o
  -7   3   9          2.00         -0.80         7.04 o
  -6   3   9        871.60        909.59        20.79 o
  -5   3   9        501.18        488.69        13.52 o
  -4   3   9       4645.00       4496.27        63.80 o
  -3   3   9        263.71        272.66         9.73 o
  -2   3   9       7705.00       7745.77       108.71 o
  -1   3   9         57.49         51.57         4.38 o
   0   3   9       6573.58       6658.00       154.82 o
   1   3   9        588.38        554.57        20.23 o
   2   3   9       5406.78       5511.27        78.68 o
   3   3   9        263.06        291.47         6.54 o
   4   3   9       1089.88       1156.38        20.22 o
   5   3   9        362.76        353.28         9.20 o
   6   3   9        106.93         82.89         7.20 o
   7   3   9          1.67          8.36         6.76 o
   8   3   9         26.60         11.26         8.01 o
  -9   4   9         95.11        103.69        25.09 o
  -8   4   9         20.11         19.63         7.86 o
  -7   4   9        143.92        131.68        10.22 o
  -6   4   9        901.53        889.34        21.57 o
  -5   4   9        676.46        692.60        15.32 o
  -4   4   9       2100.97       2151.07        31.41 o
  -3   4   9        677.86        608.14        13.00 o
  -2   4   9       1293.74       1171.71        22.70 o
  -1   4   9       1174.23       1067.81        22.61 o
   0   4   9       7045.07       6924.38       121.98 o
   1   4   9       6431.06       6694.46       116.80 o
   2   4   9       6739.70       6899.45        92.00 o
   3   4   9          1.63          2.71         1.69 o
   4   4   9       5863.01       5929.18        71.09 o
   5   4   9        191.83        186.56         7.72 o
   6   4   9        765.31        789.11        23.09 o
   7   4   9         10.32         15.72         8.81 o
   8   4   9        228.86        262.49        36.79 o
  -8   5   9         99.85         70.99        10.33 o
  -7   5   9        146.88        114.36         8.55 o
  -6   5   9        451.11        471.29        13.60 o
  -5   5   9         38.25         40.80         4.73 o
  -4   5   9       1008.59       1001.36        30.62 o
  -3   5   9         12.16         11.07         2.43 o
  -2   5   9        599.86        512.31        10.23 o
  -1   5   9      15029.37      15660.61       233.04 o
   0   5   9       4292.49       4266.73        64.36 o
   1   5   9       3136.45       3383.09        59.66 o
   2   5   9        245.17        239.30         9.56 o
   3   5   9       3054.92       3033.34        42.41 o
   4   5   9        786.50        712.64        15.23 o
   5   5   9       2012.07       1927.88        44.78 o
   6   5   9        399.98        424.39        16.17 o
   7   5   9        420.38        473.45        26.02 o
   8   5   9         24.86         25.09        16.72 o
  -8   6   9          0.24         -6.71         6.91 o
  -7   6   9        311.94        347.34        12.72 o
  -6   6   9         42.65         39.60         5.53 o
  -5   6   9       1833.50       1749.70        29.48 o
  -4   6   9        422.14        400.91         9.60 o
  -3   6   9      11245.82      11180.55       125.50 o
  -2   6   9        261.52        240.27         7.08 o
  -1   6   9       5613.04       5426.57        71.99 o
   0   6   9        938.08       1105.91        19.74 o
   1   6   9       2290.93       2257.58        33.88 o
   2   6   9         60.01         47.86         4.33 o
   3   6   9        784.43        805.11        17.97 o
   4   6   9        461.45        454.69        17.25 o
   5   6   9        348.22        329.57        14.78 o
   6   6   9          0.87          2.23         4.76 o
   7   6   9         94.67        136.97        15.93 o
   8   6   9         18.85          0.84        10.64 o
  -8   7   9         46.86         53.08        11.74 o
  -7   7   9         52.39         39.89         6.35 o
  -6   7   9          4.62          1.13         4.31 o
  -5   7   9        621.49        613.65        13.55 o
  -4   7   9        652.77        632.62        12.85 o
  -3   7   9       2817.11       2785.90        36.13 o
  -2   7   9       1463.70       1465.51        26.27 o
  -1   7   9       2243.66       2167.74        30.84 o
   0   7   9        432.10        417.77        14.54 o
   1   7   9       4306.71       4190.55        59.55 o
   2   7   9        178.70        195.31         8.40 o
   3   7   9       2540.98       2707.26        50.41 o
   4   7   9         13.06          9.05         4.57 o
   5   7   9       1537.28       1548.07        51.67 o
   6   7   9          0.04         -0.75         6.07 o
   7   7   9        449.47        445.08        45.78 o
   8   7   9          4.53          6.51        11.19 o
  -8   8   9          0.15         13.43         9.95 o
  -7   8   9        140.45        129.42         9.40 o
  -6   8   9         29.46         24.51         5.46 o
  -5   8   9        461.42        521.97        14.30 o
  -4   8   9          3.59          1.56         2.92 o
  -3   8   9       1600.74       1460.59        26.78 o
  -2   8   9        691.67        634.04        16.49 o
  -1   8   9       2377.65       2407.53        45.96 o
   0   8   9        529.41        506.21        16.83 o
   1   8   9       2227.90       2237.69        33.21 o
   2   8   9        275.74        314.77         8.73 o
   3   8   9        115.44        145.73         8.57 o
   4   8   9       1141.30       1190.40        29.74 o
   5   8   9        410.42        394.54        24.25 o
   6   8   9        296.17        305.38        21.85 o
   7   8   9         11.99          6.69        15.05 o
  -7   9   9         40.53         25.51         7.48 o
  -6   9   9        476.04        501.32        15.31 o
  -5   9   9          0.39         -3.87         3.94 o
  -4   9   9       1047.91       1037.07        24.15 o
  -3   9   9          0.81         -0.08         3.98 o
  -2   9   9       2190.14       2262.58        44.88 o
  -1   9   9        253.29        280.78        17.45 o
   0   9   9        647.68        655.12        20.80 o
   1   9   9        932.38        962.32        25.15 o
   2   9   9       1862.33       1894.70        30.98 o
   3   9   9         78.39         63.94         7.77 o
   4   9   9        588.82        569.85        22.34 o
   5   9   9          0.27          3.05         5.63 o
   6   9   9        118.13         79.53        11.74 o
   7   9   9         16.56         36.79        18.40 o
  -7  10   9         62.40         47.99        14.86 o
  -6  10   9          0.80          1.36         6.79 o
  -5  10   9         81.19         81.86        10.03 o
  -4  10   9        368.08        363.80        16.78 o
  -3  10   9        366.99        376.39        13.89 o
  -2  10   9        524.29        549.27        22.04 o
  -1  10   9         59.94         55.31        10.14 o
   0  10   9       1662.45       1683.41        57.95 o
   1  10   9         76.39         63.25         6.77 o
   2  10   9        430.28        426.26        14.40 o
   3  10   9         48.39         45.95         7.47 o
   4  10   9        357.93        398.50        25.73 o
   5  10   9         35.15         30.57         8.33 o
   6  10   9        218.70        234.27        26.78 o
  -6  11   9        164.35        150.38        19.49 o
  -5  11   9         34.04         35.35         8.63 o
  -4  11   9        399.46        437.50        18.99 o
  -3  11   9        223.46        199.78        14.73 o
  -2  11   9        290.96        278.75        21.85 o
  -1  11   9        859.48        814.62        30.87 o
   0  11   9        381.12        338.97        19.98 o
   1  11   9        139.50        146.17        10.41 o
   2  11   9        253.55        254.09        14.69 o
   3  11   9        422.91        501.08        18.80 o
   4  11   9        256.53        267.50        19.27 o
   5  11   9        451.19        469.67        27.04 o
   6  11   9         29.58         25.09        16.72 o
  -6  12   9         78.92         56.84        22.58 o
  -5  12   9        507.38        538.09        27.76 o
  -4  12   9         41.88         32.01         7.70 o
  -3  12   9        492.55        523.22        25.42 o
  -2  12   9          1.33          0.29         7.04 o
  -1  12   9        544.17        584.33        47.55 o
   0  12   9        215.47        198.27        13.96 o
   1  12   9       1077.45       1065.89        31.47 o
   2  12   9         36.34         42.82         7.91 o
   3  12   9         84.58         80.61        11.55 o
   4  12   9          1.16         -0.30         6.62 o
   5  12   9         22.08         11.71        15.05 o
  -5  13   9         73.46         48.50        20.07 o
  -4  13   9         59.82         77.51        13.44 o
  -3  13   9         91.39        105.97        20.91 o
  -2  13   9         14.64         19.85         8.95 o
  -1  13   9        434.76        408.88        23.17 o
   0  13   9         29.34         33.39         8.93 o
   1  13   9        482.09        488.33        24.45 o
   2  13   9          0.22         -0.95         7.04 o
   3  13   9        443.72        434.23        28.52 o
   5  13   9        308.26        306.06        33.45 o
  -3  14   9        154.52        101.54        18.92 o
  -2  14   9         52.42         50.83        11.88 o
  -1  14   9        148.26         92.05        13.82 o
   0  14   9        185.06        214.60        18.83 o
   1  14   9        206.10        173.37        17.90 o
   2  14   9        205.46        241.28        31.04 o
   3  14   9        217.51        244.18        30.10 o
  -3  15   9         57.86         61.88        23.41 o
  -2  15   9         58.74         35.12        20.07 o
  -1  15   9         48.54         36.93        11.74 o
   0  15   9        172.72        138.00        19.56 o
   1  15   9          4.15         10.37        11.65 o
   2  15   9         79.65         88.64        21.74 o
  -2  16   9         54.39         56.86        23.41 o
  -1  16   9         11.44        -11.71        15.05 o
   0  16   9         48.40         48.50        21.74 o
   1  16   9          7.20          1.67        15.05 o
  -8   0  10        733.56        806.56        31.04 o
  -6   0  10       3461.83       3645.44        82.81 o
  -4   0  10       3255.16       3256.44        89.78 o
  -2   0  10      13070.45      12621.21       619.64 o
   0   0  10      12994.67       7495.92       285.99 o
   2   0  10       5116.23       5364.32       115.62 o
   4   0  10       8484.15       8443.75       131.17 o
   6   0  10        142.64        144.83        14.22 o
   8   0  10         69.33         66.90        18.40 o
  -9   1  10         79.40         75.26        20.07 o
  -8   1  10          1.36          0.84         8.01 o
  -7   1  10        397.64        426.28        20.23 o
  -6   1  10        466.63        449.21        14.73 o
  -5   1  10        993.74        944.69        24.37 o
  -4   1  10        327.81        320.98        12.48 o
  -3   1  10       1615.71       1768.20        30.03 o
  -2   1  10       2899.33       2754.84        50.04 o
  -1   1  10       6095.55       5943.31       105.37 o
   0   1  10        841.38        771.27        18.37 o
   1   1  10       2283.62       2110.11        41.89 o
   2   1  10       7629.65       7828.69       110.52 o
   3   1  10       2667.01       2879.13        34.06 o
   4   1  10         88.52        101.64         4.73 o
   5   1  10        152.41        177.85         7.72 o
   6   1  10        337.74        327.09        11.00 o
   7   1  10         81.27         80.11        12.38 o
   8   1  10        256.75        279.30        21.29 o
  -9   2  10          0.77         18.40        15.05 o
  -8   2  10        190.50        165.26        15.64 o
  -7   2  10         11.00          8.80         7.04 o
  -6   2  10        764.18        815.71        23.35 o
  -5   2  10         18.64         14.29         3.08 o
  -4   2  10        230.03        229.14         6.06 o
  -3   2  10         14.65         23.57         3.41 o
  -2   2  10       4773.28       4688.06        64.14 o
  -1   2  10        932.74        913.65        21.86 o
   0   2  10       3078.93       3086.57        64.14 o
   1   2  10      19020.29      20339.85       400.25 o
   2   2  10       2952.59       2911.40        43.48 o
   3   2  10       3418.49       3408.02        36.25 o
   4   2  10         35.42         34.95         3.17 o
   5   2  10       1094.36       1096.40        18.95 o
   6   2  10         51.92         62.15         6.57 o
   7   2  10        795.74        900.44        29.90 o
   8   2  10         76.88         60.10        13.56 o
  -9   3  10        191.35        165.19        20.47 o
  -8   3  10          0.71         -0.13         8.33 o
  -7   3  10       1246.18       1263.05        37.90 o
  -6   3  10        218.99        222.38         9.88 o
  -5   3  10       5298.80       5416.65        83.11 o
  -4   3  10        551.99        491.91        11.12 o
  -3   3  10      10744.64      10233.77       116.40 o
  -2   3  10        846.44        837.30        14.93 o
  -1   3  10      24110.85      24064.07       409.12 o
   0   3  10        938.66        913.70        28.25 o
   1   3  10      17531.61      18201.25       280.05 o
   2   3  10        221.92        279.94         8.13 o
   3   3  10       6090.19       6161.04        69.44 o
   4   3  10        459.42        459.75        10.25 o
   5   3  10       3313.05       3256.20        44.86 o
   6   3  10          4.14          3.49         3.14 o
   7   3  10        184.73        143.51        14.90 o
   8   3  10         58.58         59.02        10.19 o
  -8   4  10         21.31         16.08         7.71 o
  -7   4  10        139.53        132.30        11.35 o
  -6   4  10         10.25          6.40         4.03 o
  -5   4  10          2.46         -2.84         2.84 o
  -4   4  10        959.09        921.82        14.76 o
  -3   4  10        504.95        467.31        12.17 o
  -2   4  10        806.27        687.48        15.49 o
  -1   4  10         65.52         55.71         4.25 o
   0   4  10        846.96        848.98        17.82 o
   1   4  10       4297.30       4140.05        63.94 o
   2   4  10        777.39        755.27        14.13 o
   3   4  10       1931.26       1909.62        24.58 o
   4   4  10         86.37         91.31         4.64 o
   5   4  10       2527.66       2631.21        37.59 o
   6   4  10        255.37        247.88        10.79 o
   7   4  10        428.69        479.76        26.59 o
   8   4  10          6.27         21.74        16.72 o
  -8   5  10          0.76         -4.58         6.40 o
  -7   5  10         38.88         28.82         5.72 o
  -6   5  10         23.60         19.98         4.30 o
  -5   5  10        178.80        186.84         8.60 o
  -4   5  10        276.28        263.34         7.36 o
  -3   5  10       3338.15       3179.37        42.83 o
  -2   5  10       1374.62       1402.30        21.31 o
  -1   5  10       7116.70       7341.15       168.41 o
   0   5  10       2840.38       2829.08        50.58 o
   1   5  10       6637.60       6939.47        88.65 o
   2   5  10       2139.93       2137.50        46.71 o
   3   5  10       1373.61       1484.92        21.52 o
   4   5  10       1637.07       1602.59        27.39 o
   5   5  10        579.92        598.41        26.75 o
   6   5  10       1029.10       1025.20        30.41 o
   7   5  10        176.80        202.71        49.34 o
   8   5  10        110.91        120.42        25.09 o
  -8   6  10        338.08        371.94        17.01 o
  -7   6  10         51.64         44.95         6.81 o
  -6   6  10       1318.32       1413.10        25.28 o
  -5   6  10        257.70        289.06         9.22 o
  -4   6  10       2671.94       2644.10        37.22 o
  -3   6  10          9.69          6.82         2.69 o
  -2   6  10       9660.18       9490.05       117.59 o
  -1   6  10         30.90         31.42         4.70 o
   0   6  10       7046.73       7206.06       122.24 o
   1   6  10        357.20        391.27         9.29 o
   2   6  10       3745.68       3805.52        62.40 o
   3   6  10        648.70        594.17        15.83 o
   4   6  10        712.89        814.75        17.13 o
   5   6  10         20.83         14.15         5.53 o
   6   6  10        708.00        671.47        21.78 o
   7   6  10         46.22         48.70        11.65 o
   8   6  10         61.54         38.54        24.25 o
  -8   7  10          6.69         15.05         9.21 o
  -7   7  10          4.66          2.68         5.08 o
  -6   7  10        148.67        147.21         8.33 o
  -5   7  10         62.51         55.79         5.26 o
  -4   7  10         25.61         22.77         3.61 o
  -3   7  10        249.61        251.32         6.97 o
  -2   7  10       3337.45       3409.91        45.74 o
  -1   7  10         72.96         57.50         4.66 o
   0   7  10       1824.78       1912.43        32.13 o
   1   7  10        569.65        501.85        12.80 o
   2   7  10       2886.44       2880.46        46.00 o
   3   7  10        128.51        145.87        10.24 o
   4   7  10       1077.51       1115.10        29.80 o
   5   7  10          2.87         13.38         7.49 o
   6   7  10        240.98        290.09        14.34 o
   7   7  10          3.49         -1.80         7.62 o
  -8   8  10         49.54         52.66        12.20 o
  -7   8  10          5.94          5.30         5.46 o
  -6   8  10        447.74        440.40        18.56 o
  -5   8  10         22.15         13.69         4.34 o
  -4   8  10        821.32        884.84        16.32 o
  -3   8  10       1042.19       1060.70        22.19 o
  -2   8  10       2359.16       2397.45        40.04 o
  -1   8  10        482.18        496.66        11.24 o
   0   8  10         88.95        102.45         9.16 o
   1   8  10        475.46        466.97        15.86 o
   2   8  10          7.62          9.65         3.15 o
   3   8  10        777.43        832.02        21.32 o
   4   8  10       1115.80       1099.40        45.77 o
   5   8  10        242.27        245.33        18.40 o
   6   8  10        235.44        230.33        15.69 o
   7   8  10        365.27        451.56        40.14 o
  -7   9  10        213.46        245.72        18.22 o
  -6   9  10         62.96         58.65         7.07 o
  -5   9  10        938.95        909.48        22.04 o
  -4   9  10         45.33         56.67         7.69 o
  -3   9  10       2327.72       2296.40        43.79 o
  -2   9  10        386.09        337.47        18.57 o
  -1   9  10       4899.90       4889.96       101.25 o
   0   9  10        621.36        621.37        17.46 o
   1   9  10       1216.70       1273.55        31.54 o
   2   9  10         54.05         61.16         7.91 o
   3   9  10       1143.94       1139.12        25.43 o
   4   9  10         65.89         67.25         9.30 o
   5   9  10        341.29        352.08        22.58 o
   6   9  10         32.35         33.54        11.19 o
   7   9  10        160.68        162.23        30.10 o
  -7  10  10          8.62          7.41         9.30 o
  -6  10  10          2.10          2.61         7.07 o
  -5  10  10         18.90         23.20         7.46 o
  -4  10  10        366.81        380.60        17.07 o
  -3  10  10        203.31        218.85        13.12 o
  -2  10  10         57.14         52.59        10.84 o
  -1  10  10        684.72        666.89        50.75 o
   0  10  10        246.92        204.86        17.94 o
   1  10  10        678.30        678.90        23.32 o
   2  10  10          3.50          4.68         3.80 o
   3  10  10        953.64        902.96        23.00 o
   4  10  10         14.85         13.38         6.76 o
   5  10  10        154.48        171.58        20.73 o
   6  10  10         11.70          4.06         8.58 o
  -6  11  10         26.11         23.18        12.38 o
  -5  11  10        360.04        351.97        21.27 o
  -4  11  10         17.46          8.18         6.57 o
  -3  11  10         15.97         17.79         5.76 o
  -2  11  10          0.27         11.20         7.04 o
  -1  11  10       1225.76       1177.46        39.26 o
   0  11  10        181.29        187.59        17.30 o
   1  11  10        937.65        926.05        31.84 o
   2  11  10        497.87        574.12        24.29 o
   3  11  10        560.47        510.97        21.24 o
   4  11  10        208.50        192.97        14.98 o
   5  11  10        191.97        210.76        14.34 o
   6  11  10        218.30        195.68        30.10 o
  -6  12  10        233.52        239.41        30.94 o
  -5  12  10          0.67         -4.07         7.71 o
  -4  12  10        336.54        370.44        26.80 o
  -3  12  10         15.21         26.71         9.21 o
  -2  12  10        518.01        506.13        24.45 o
  -1  12  10         27.24         12.71         9.23 o
   0  12  10        927.76        929.29        29.69 o
   1  12  10        131.30        142.19        14.00 o
   2  12  10       1105.06       1131.60        47.13 o
   3  12  10          3.12         13.57        10.45 o
   4  12  10        214.77        224.01        15.69 o
   5  12  10         85.82         74.20        14.19 o
  -5  13  10          2.88         14.49        12.38 o
  -4  13  10         13.28          4.46         8.69 o
  -3  13  10          6.37          9.11        10.45 o
  -2  13  10          8.65          4.42         8.33 o
  -1  13  10          0.93          6.89         8.33 o
   0  13  10        240.43        250.76        15.87 o
   1  13  10         67.87         67.84        11.16 o
   2  13  10        162.69        136.87        17.62 o
   3  13  10          0.00          4.29         9.24 o
   5  13  10         40.46         21.74        18.40 o
  -3  14  10          0.54          6.57         9.30 o
  -2  14  10        116.79         89.89        13.69 o
  -1  14  10         35.73         20.76        12.38 o
   0  14  10        208.08        181.48        15.67 o
   1  14  10        163.44        157.98        14.18 o
   2  14  10        201.17        183.82        17.58 o
   3  14  10         67.22         80.28        21.74 o
  -2  15  10         41.21         41.81        20.07 o
  -1  15  10        307.82        346.91        27.12 o
   0  15  10          0.29         -1.94        10.82 o
   1  15  10        129.70        145.50        21.29 o
   2  15  10          9.35         10.03        16.72 o
  -1  16  10         44.40         58.54        21.74 o
   0  16  10          3.52          5.02        16.72 o
   1  16  10         79.28         86.97        25.09 o
  -9   0  11        138.70        135.47        26.76 o
  -7   0  11        902.49        925.81        31.15 o
  -5   0  11       4477.86       4518.55        97.93 o
  -3   0  11       9290.27       8534.18       166.78 o
   1   0  11      32126.30      34064.45      1266.04 o
   3   0  11       9548.78       9678.53       147.85 o
   5   0  11       1704.08       1700.35        38.33 o
   7   0  11        254.51        229.13        25.09 o
  -9   1  11         20.77         35.68        10.62 o
  -8   1  11        211.39        204.31        25.95 o
  -7   1  11          7.60          3.14         5.61 o
  -6   1  11        574.01        612.58        17.56 o
  -5   1  11         28.35         29.27         3.82 o
  -4   1  11       2395.39       2256.43        30.41 o
  -3   1  11       1097.05       1047.61        16.91 o
  -2   1  11       7031.94       7307.14       105.74 o
  -1   1  11        487.14        448.86        13.78 o
   0   1  11       1084.66       1028.90        22.52 o
   1   1  11       1661.81       1581.53        36.34 o
   2   1  11       4933.77       4957.83        71.89 o
   3   1  11       2189.27       2194.92        26.72 o
   4   1  11       3077.26       3167.24        40.34 o
   5   1  11       2106.56       2092.58        31.06 o
   6   1  11        294.34        277.11        12.26 o
   7   1  11         64.72         62.46        11.19 o
   8   1  11          7.58          2.20        15.89 o
  -9   2  11         85.90         86.13        13.99 o
  -8   2  11          4.27          2.88         8.33 o
  -7   2  11         34.48         19.04         8.01 o
  -6   2  11        132.34        123.12         9.98 o
  -5   2  11       1114.48       1104.62        19.23 o
  -4   2  11         22.63         27.90         2.77 o
  -3   2  11       1723.72       1787.80        23.72 o
  -2   2  11        570.93        639.00        12.50 o
  -1   2  11      17706.95      17816.10       342.31 o
   0   2  11       2937.20       2833.78        59.78 o
   1   2  11       8675.04       8940.16       140.29 o
   2   2  11       2830.25       2847.88        43.01 o
   3   2  11       2084.16       2066.98        24.41 o
   4   2  11       1005.09       1056.61        18.64 o
   5   2  11       1220.47       1218.37        20.67 o
   6   2  11        280.46        282.57        10.07 o
   7   2  11        253.67        258.01        15.75 o
   8   2  11        145.49        124.84        19.23 o
  -9   3  11          1.05         -1.93         8.86 o
  -8   3  11        477.83        479.44        22.52 o
  -7   3  11          7.35         -0.10         6.38 o
  -6   3  11       1053.78       1053.42        23.07 o
  -5   3  11         10.61          6.62         3.14 o
  -4   3  11       7379.12       7284.31        93.18 o
  -3   3  11        251.41        297.68         8.08 o
  -2   3  11       5033.25       4384.38        64.19 o
  -1   3  11       1559.52       1658.42        29.37 o
   0   3  11       8656.96       8514.52       185.63 o
   1   3  11         30.78          9.53         2.20 o
   2   3  11      16236.69      16586.88       224.47 o
   3   3  11         98.51         98.66         3.96 o
   4   3  11       1284.23       1245.97        18.74 o
   5   3  11         15.94          9.39         3.06 o
   6   3  11        740.07        757.78        16.44 o
   7   3  11          2.04          8.84         6.62 o
   8   3  11         54.03         43.71        10.98 o
  -8   4  11          1.34         10.61         6.11 o
  -7   4  11        239.31        225.62        13.37 o
  -6   4  11          8.30          1.71         3.53 o
  -5   4  11       1579.22       1626.49        26.34 o
  -4   4  11         56.65         65.68         4.20 o
  -3   4  11       2538.70       2557.67        36.97 o
  -2   4  11       2029.13       2120.28        37.97 o
  -1   4  11       1662.68       1681.36        46.21 o
   0   4  11       1489.03       1582.59        29.39 o
   1   4  11        698.81        619.36        13.56 o
   2   4  11        730.70        656.08        12.55 o
   3   4  11       2102.94       2078.11        27.32 o
   4   4  11        704.32        677.13        11.99 o
   5   4  11        856.72        862.01        29.22 o
   6   4  11        762.61        869.37        19.65 o
   7   4  11         25.25         36.79        10.64 o
   8   4  11          4.61          0.00        11.71 o
  -8   5  11        236.82        205.68        13.76 o
  -7   5  11        105.59        108.54         8.40 o
  -6   5  11        393.89        385.56        12.32 o
  -5   5  11        543.95        545.03        12.30 o
  -4   5  11       2848.91       2916.88        40.02 o
  -3   5  11        312.34        308.20         7.63 o
  -2   5  11       4497.92       4335.35        60.31 o
  -1   5  11        110.64        127.08         6.61 o
   0   5  11       2300.40       2256.77        36.96 o
   1   5  11         57.65         59.87         5.98 o
   2   5  11       1688.57       1794.38        27.30 o
   3   5  11        853.40        840.74        14.18 o
   4   5  11        258.03        275.07         9.12 o
   5   5  11        658.08        661.58        17.94 o
   6   5  11        438.50        500.70        18.15 o
   7   5  11        221.81        234.79        20.67 o
   8   5  11        236.89        210.73        30.10 o
  -8   6  11         25.82         25.18         8.32 o
  -7   6  11        143.91        162.58        12.12 o
  -6   6  11        103.03         94.77         7.75 o
  -5   6  11       2290.39       2259.10        31.95 o
  -4   6  11        690.14        703.87        14.14 o
  -3   6  11       7664.01       7454.57        93.31 o
  -2   6  11        129.15        125.59         6.47 o
  -1   6  11      12323.45      12290.11       159.90 o
   0   6  11         62.39         76.76         4.72 o
   1   6  11       7614.42       7799.39       105.66 o
   2   6  11         40.20         46.93         4.79 o
   3   6  11       3512.71       3432.10       105.55 o
   4   6  11         12.47         14.55         3.40 o
   5   6  11       1642.62       1638.51        34.81 o
   6   6  11          0.08          5.23         4.91 o
   7   6  11        224.74        182.57        35.96 o
   8   6  11          0.49          0.00        10.64 o
  -8   7  11          0.66          2.41         9.56 o
  -7   7  11        240.10        253.54        19.32 o
  -6   7  11        109.89        109.97         8.38 o
  -5   7  11          0.08          1.06         3.27 o
  -4   7  11        721.22        727.00        14.03 o
  -3   7  11          1.89          4.28         2.79 o
  -2   7  11        276.22        249.12         7.00 o
  -1   7  11        264.40        274.45         7.96 o
   0   7  11       4830.67       4821.00        66.85 o
   1   7  11         65.94         59.11         4.57 o
   2   7  11          6.69         10.57         3.58 o
   3   7  11         24.25          7.83         3.71 o
   4   7  11        186.58        209.53        11.76 o
   5   7  11        948.68        886.37        28.39 o
   6   7  11         42.13         56.67         7.97 o
   7   7  11        195.72        204.83        20.67 o
  -8   8  11         24.72         20.82        10.53 o
  -7   8  11        323.01        330.68        14.64 o
  -6   8  11         93.46        112.43         8.52 o
  -5   8  11        730.58        767.49        16.80 o
  -4   8  11        291.26        288.64         9.46 o
  -3   8  11       1768.20       1795.63        29.66 o
  -2   8  11         52.09         59.03         5.48 o
  -1   8  11       1740.28       1753.08        34.33 o
   0   8  11        400.97        393.12        18.53 o
   1   8  11       4233.66       4221.25        60.70 o
   2   8  11        555.29        607.06        16.10 o
   3   8  11       4814.60       4645.88        87.29 o
   4   8  11        539.98        567.59        19.75 o
   5   8  11        840.99        855.11        40.14 o
   6   8  11        181.31        209.00        15.39 o
   7   8  11         69.48         53.52        20.07 o
  -7   9  11          1.98          1.08         6.81 o
  -6   9  11        553.82        567.34        16.40 o
  -5   9  11          3.39         -1.11         5.09 o
  -4   9  11       1273.57       1167.60        30.40 o
  -3   9  11          1.26         -1.09         4.19 o
  -2   9  11       1871.53       2004.12        38.66 o
  -1   9  11         60.40         56.72         6.08 o
   0   9  11       2094.50       2151.90        55.52 o
   1   9  11        161.32        176.06        13.14 o
   2   9  11       1309.33       1290.32        26.23 o
   3   9  11         15.76         32.15         5.39 o
   4   9  11        849.96        932.86        30.24 o
   5   9  11          9.49          4.54         8.03 o
   6   9  11        170.72        134.31        13.69 o
   7   9  11         33.66         26.76        18.40 o
  -7  10  11         36.05         19.75        10.27 o
  -6  10  11          7.03          1.78         6.61 o
  -5  10  11         19.79         13.58         7.22 o
  -4  10  11          1.29          1.54         5.61 o
  -3  10  11         46.06         45.31         7.39 o
  -2  10  11         54.09         67.28        13.39 o
  -1  10  11         44.00         49.31        11.19 o
   0  10  11        394.40        438.54        29.87 o
   1  10  11        964.30        887.23        26.84 o
   2  10  11         28.79         30.60         4.77 o
   3  10  11         10.96         14.06         5.02 o
   4  10  11        204.13        218.37        15.11 o
   5  10  11          0.66          7.42         7.04 o
   6  10  11         35.58         31.94        12.38 o
  -6  11  11        248.10        188.33        21.29 o
  -5  11  11          8.48          6.47         7.64 o
  -4  11  11        781.22        842.14        58.42 o
  -3  11  11        106.60        123.30        10.22 o
  -2  11  11       1011.47        997.18        58.83 o
  -1  11  11         71.77         65.93        11.26 o
   0  11  11        659.05        644.82        25.07 o
   1  11  11        287.31        273.41        16.23 o
   2  11  11        731.72        797.79        29.90 o
   3  11  11        270.91        286.77        14.48 o
   4  11  11        217.79        201.87        15.49 o
   5  11  11         41.09         29.63         8.79 o
   6  11  11        239.53        177.28        30.10 o
  -6  12  11         19.60         19.35        12.38 o
  -5  12  11        220.45        205.33        15.82 o
  -4  12  11          2.14          3.40         7.29 o
  -3  12  11        448.01        463.38        24.10 o
  -2  12  11        166.63        149.85        16.07 o
  -1  12  11        928.00        927.11        35.05 o
   0  12  11          0.02          2.54         5.93 o
   1  12  11        593.74        582.57        24.99 o
   2  12  11          4.57          8.82         7.36 o
   3  12  11        432.23        450.99        27.62 o
   4  12  11          0.03         -0.84         7.36 o
   5  12  11         62.32         47.41        13.56 o
  -5  13  11          0.73         -0.09        11.19 o
  -4  13  11         77.14         75.24        12.71 o
  -3  13  11         23.61         21.18         9.66 o
  -2  13  11         38.99         36.10        12.84 o
  -1  13  11         42.88         48.14        11.74 o
   0  13  11         37.38         34.04         7.57 o
   1  13  11        103.22        133.61        14.66 o
   2  13  11         31.22         18.17        14.14 o
   3  13  11         65.14         55.15        18.40 o
   5  13  11         35.33         35.12        20.07 o
  -3  14  11        226.79        242.17        26.59 o
  -2  14  11          2.47          7.13         8.79 o
  -1  14  11        348.92        344.14        35.96 o
   0  14  11         47.92         50.67        10.00 o
   1  14  11        379.47        411.55        20.04 o
   2  14  11         57.01         54.43        13.19 o
  -3  15  11          0.13         -6.69        15.05 o
  -2  15  11        189.85        252.54        38.47 o
  -1  15  11         31.59         41.81        14.19 o
   0  15  11        256.40        279.30        35.12 o
   1  15  11          4.14          2.20        11.19 o
   2  15  11        176.42        133.80        26.76 o
  -1  16  11         17.84         23.41        18.40 o
   0  16  11         12.11          1.67        18.40 o
  -8   0  12        773.97        745.49        26.07 o
  -6   0  12       1870.34       1842.96        41.49 o
  -4   0  12       9212.53       9435.80       168.78 o
  -2   0  12      10811.23       9716.37       181.78 o
   2   0  12       8734.66       9028.17       170.47 o
   4   0  12       6005.28       6143.41       111.82 o
   6   0  12       1887.03       1916.91        57.91 o
   8   0  12        221.98        195.68        28.43 o
  -9   1  12         23.83         15.52         9.95 o
  -8   1  12          0.57         -0.07         6.05 o
  -7   1  12          5.68          8.49         4.82 o
  -6   1  12        121.51        132.61         7.69 o
  -5   1  12       2543.22       2532.90        38.09 o
  -4   1  12        420.87        388.79         8.24 o
  -3   1  12       1762.76       1730.21        24.71 o
  -2   1  12         27.59         15.04         2.54 o
  -1   1  12        166.24        162.71         8.69 o
   0   1  12       1164.63       1211.96        27.71 o
   1   1  12       3293.44       3245.03        59.67 o
   2   1  12       2301.05       2225.90        38.99 o
   3   1  12       4412.77       4147.36        49.20 o
   4   1  12          4.69          4.18         2.11 o
   5   1  12       1583.72       1628.83        25.75 o
   6   1  12         60.26         54.94         5.93 o
   7   1  12        112.38         98.19        13.12 o
   8   1  12         28.68         21.74        15.05 o
  -9   2  12         53.72         38.86        11.24 o
  -8   2  12         43.25         31.24         7.43 o
  -7   2  12         79.56         68.72         7.98 o
  -6   2  12        317.08        312.32        11.43 o
  -5   2  12        333.75        322.73        10.37 o
  -4   2  12       2986.64       2810.87        33.55 o
  -3   2  12       1009.89        989.95        14.26 o
  -2   2  12       2109.49       2152.68        30.63 o
  -1   2  12       1989.17       2102.92        36.78 o
   0   2  12      17489.75      17817.98       299.79 o
   1   2  12        628.52        724.57        16.49 o
   2   2  12        640.34        563.52        11.94 o
   3   2  12        518.82        521.64        12.21 o
   4   2  12         77.65         72.82         4.50 o
   5   2  12         89.41         81.29         6.08 o
   6   2  12        763.94        791.38        16.77 o
   7   2  12        306.99        320.52        17.62 o
   8   2  12         42.53         39.62        15.89 o
  -9   3  12         52.89         41.82        12.04 o
  -8   3  12          7.42          5.79         6.56 o
  -7   3  12        716.69        739.80        20.69 o
  -6   3  12         25.67         14.54         4.69 o
  -5   3  12       2535.68       2575.78        35.63 o
  -4   3  12          2.01          2.89         2.36 o
  -3   3  12       7785.41       7735.01        89.11 o
  -2   3  12          0.34          4.41         2.06 o
  -1   3  12      37932.76      37776.61       689.13 o
   0   3  12         25.01          7.03         3.32 o
   1   3  12      11398.18      11497.62       156.59 o
   2   3  12       1179.80       1277.17        24.34 o
   3   3  12      10292.35      10434.75       112.20 o
   4   3  12         43.95         42.14         3.74 o
   5   3  12       2145.62       2280.15        35.40 o
   6   3  12         37.40         35.79         4.71 o
   7   3  12       1025.19       1026.80        39.60 o
   8   3  12          9.02         11.81        12.54 o
  -8   4  12         28.06         27.27         6.79 o
  -7   4  12         83.70         87.84        10.98 o
  -6   4  12        213.38        209.75         8.91 o
  -5   4  12       1006.26       1006.11        17.74 o
  -4   4  12       1500.96       1407.48        20.79 o
  -3   4  12        230.05        214.55         8.69 o
  -2   4  12        370.84        363.03         9.70 o
  -1   4  12         21.56         35.08         5.32 o
   0   4  12       1136.85       1177.69        30.67 o
   1   4  12         75.79         69.52         6.38 o
   2   4  12        431.68        308.19         8.85 o
   3   4  12        281.34        269.88         7.05 o
   4   4  12       1421.67       1383.53        20.03 o
   5   4  12          9.40          6.70         3.37 o
   6   4  12         79.26         80.57         7.36 o
   7   4  12        114.75        132.27        15.93 o
   8   4  12          3.45         10.03        13.38 o
  -8   5  12         65.44         70.85        11.01 o
  -7   5  12        290.43        267.56        11.61 o
  -6   5  12        327.42        348.65        12.56 o
  -5   5  12        894.43        876.70        16.97 o
  -4   5  12        179.04        178.39         7.07 o
  -3   5  12       1327.50       1322.92        19.86 o
  -2   5  12         23.31         29.18         3.15 o
  -1   5  12       7943.80       7997.41       134.24 o
   0   5  12          7.53          1.27         2.32 o
   1   5  12       4217.85       4273.37        71.09 o
   2   5  12        267.85        313.70         9.57 o
   3   5  12       2651.16       2731.34        33.74 o
   4   5  12        566.13        591.15        11.91 o
   5   5  12        542.59        526.63        16.54 o
   6   5  12        206.48        214.35        14.31 o
   7   5  12        263.09        300.95        21.19 o
   8   5  12          2.02          3.34        13.38 o
  -8   6  12        136.62        111.86        17.88 o
  -7   6  12          4.27         -0.49         5.22 o
  -6   6  12       1315.44       1362.16        25.16 o
  -5   6  12         12.19          9.17         3.80 o
  -4   6  12       1895.36       1911.30        29.45 o
  -3   6  12          3.82          8.19         2.65 o
  -2   6  12       7068.27       6973.46        87.99 o
  -1   6  12        110.77        118.11         6.08 o
   0   6  12       9868.38       9727.67       128.86 o
   1   6  12        518.63        506.43        10.89 o
   2   6  12       5754.74       5770.54        91.45 o
   3   6  12          1.35          2.66         3.38 o
   4   6  12       3469.62       3445.88        48.69 o
   5   6  12        130.25        116.00         8.44 o
   6   6  12        364.78        362.54        15.72 o
   7   6  12          6.70         15.05         9.46 o
  -8   7  12         71.98         74.92        13.88 o
  -7   7  12          1.88          6.49         6.20 o
  -6   7  12        136.32        109.67         9.06 o
  -5   7  12          0.83          2.92         3.82 o
  -4   7  12         20.27         17.18         3.59 o
  -3   7  12        115.47        130.65         6.98 o
  -2   7  12         52.32         67.37         4.68 o
  -1   7  12        842.24        826.47        17.03 o
   0   7  12        309.65        282.33         8.95 o
   1   7  12        493.36        465.11        12.34 o
   2   7  12          2.54          1.94         3.12 o
   3   7  12         50.00         26.80         4.50 o
   4   7  12          0.91         -0.34         3.48 o
   5   7  12        122.61        105.54        10.82 o
   6   7  12        414.70        515.54        19.18 o
   7   7  12          0.24         13.38        13.38 o
  -7   8  12         75.65         59.00         8.46 o
  -6   8  12        142.06        114.69         9.43 o
  -5   8  12         27.36         20.54         6.75 o
  -4   8  12       1917.42       1897.32        30.14 o
  -3   8  12        263.13        261.52        10.09 o
  -2   8  12       1422.70       1482.92        32.29 o
  -1   8  12         78.06         85.76         6.94 o
   0   8  12       1003.16       1065.43        25.27 o
   1   8  12        657.83        646.67        16.44 o
   2   8  12       1289.13       1331.60        27.25 o
   3   8  12         59.88         70.75         7.03 o
   4   8  12        691.73        768.54        35.24 o
   5   8  12        303.88        314.70        20.47 o
   6   8  12        162.91        150.87        14.00 o
  -7   9  12        181.53        190.11        17.69 o
  -6   9  12         38.91         43.39         7.26 o
  -5   9  12        598.18        667.93        19.32 o
  -4   9  12          2.48          9.11         6.00 o
  -3   9  12       1668.30       1668.60        38.29 o
  -2   9  12         54.84         54.49         6.72 o
  -1   9  12       2500.83       2522.28        43.16 o
   0   9  12         56.05         69.11         7.01 o
   1   9  12       1715.98       1829.00        36.73 o
   2   9  12         31.14         35.90         4.63 o
   3   9  12       2602.96       2585.59        47.91 o
   4   9  12          0.15          6.27         6.07 o
   5   9  12        868.35        924.08        38.09 o
   6   9  12         86.12         71.66        10.75 o
   7   9  12        145.83        103.69        23.41 o
  -7  10  12         57.20         38.32        11.24 o
  -6  10  12          0.29          6.34         7.29 o
  -5  10  12         12.47          4.91         6.61 o
  -4  10  12          0.46          7.57         6.39 o
  -3  10  12         61.94         74.17        11.59 o
  -2  10  12        638.82        622.22        25.76 o
  -1  10  12          6.58         16.65         9.08 o
   0  10  12        186.97        153.77        22.05 o
   1  10  12          0.10          0.81         4.05 o
   2  10  12         23.13         24.46         4.74 o
   3  10  12        126.23        106.41         9.48 o
   4  10  12         57.24         63.41         9.56 o
   5  10  12         26.89         10.87        10.03 o
   6  10  12          1.46         -5.02        11.71 o
  -6  11  12          0.34          2.64        11.19 o
  -5  11  12         71.94         49.32         9.76 o
  -4  11  12        180.78        125.62        12.02 o
  -3  11  12        386.58        412.75        18.15 o
  -2  11  12         98.99         85.63        17.66 o
  -1  11  12        411.12        416.75        46.83 o
   0  11  12         16.17         11.50         6.62 o
   1  11  12        700.00        723.65        27.67 o
   2  11  12         63.83         51.72         7.97 o
   3  11  12       1009.52       1025.17        28.39 o
   4  11  12         17.97         20.07         8.01 o
   5  11  12        154.25        155.67        14.88 o
   6  11  12        114.79        152.19        28.43 o
  -6  12  12        122.78         99.34        17.74 o
  -5  12  12          3.15          0.88         7.91 o
  -4  12  12        342.55        364.04        18.37 o
  -3  12  12         26.11          9.83         8.33 o
  -2  12  12       1206.65       1276.15        48.08 o
  -1  12  12          1.85          5.28         5.88 o
   0  12  12       1410.37       1543.92        59.37 o
   1  12  12         40.59         57.52        10.33 o
   2  12  12        373.99        337.40        34.79 o
   3  12  12         23.78         38.47        15.05 o
   4  12  12        469.61        513.59        28.43 o
   5  12  12         17.04         20.69        11.19 o
  -5  13  12          3.23         14.22        13.01 o
  -4  13  12         84.62         84.09        13.52 o
  -3  13  12          0.27          0.60         8.33 o
  -2  13  12          3.62          3.71         7.88 o
  -1  13  12          3.40          5.72         8.01 o
   0  13  12         33.16         38.58         8.63 o
   1  13  12         62.93         71.26        11.16 o
   2  13  12        178.05        208.12        17.21 o
   3  13  12          4.52         -1.67        11.71 o
  -4  14  12         85.32         45.16        21.74 o
  -3  14  12         80.00         98.27        18.92 o
  -2  14  12        419.45        492.47        26.70 o
  -1  14  12          1.18         -0.66         8.58 o
   0  14  12        167.96        150.96        22.57 o
   1  14  12          3.94          1.03         7.78 o
   2  14  12        157.86        129.07        15.84 o
  -3  15  12        239.51        205.71        35.12 o
  -2  15  12         17.68          3.34        16.72 o
  -1  15  12        298.21        337.83        38.47 o
   0  15  12          0.28          6.69        15.05 o
   1  15  12        238.00        264.25        38.47 o
  -9   0  13         57.62         40.14        20.07 o
  -7   0  13        467.90        456.99        18.60 o
  -5   0  13       2615.95       2634.32        48.08 o
  -3   0  13       8208.67       8115.79       134.06 o
  -1   0  13      25061.97      25494.82      1040.26 o
   1   0  13      13402.03      12863.17       903.12 o
   3   0  13       4901.63       5040.96        72.72 o
   5   0  13       4143.01       4214.47        81.42 o
   7   0  13        646.92        589.51        27.12 o
  -9   1  13         38.85         26.97        11.38 o
  -8   1  13         43.38         31.03         7.75 o
  -7   1  13        379.66        395.01        21.61 o
  -6   1  13        123.98        124.48         8.85 o
  -5   1  13        368.63        341.28         8.54 o
  -4   1  13       1108.60       1020.22        15.73 o
  -3   1  13        807.63        700.35        12.80 o
  -2   1  13        688.78        706.12        14.22 o
  -1   1  13       2563.74       2530.11        49.11 o
   0   1  13       2383.66       2371.61        55.86 o
   1   1  13         94.91        106.67         5.59 o
   2   1  13       4087.39       3997.12        61.79 o
   3   1  13         79.42         83.18         3.90 o
   4   1  13        875.02        894.87        15.73 o
   5   1  13         88.35         82.73         6.09 o
   6   1  13        334.89        309.78        14.66 o
   7   1  13         35.61         47.17         7.72 o
   8   1  13        115.58        110.53        36.79 o
  -9   2  13         12.06         16.63        12.59 o
  -8   2  13         94.69         78.74         9.79 o
  -7   2  13        357.97        358.21        17.53 o
  -6   2  13        381.07        385.95        12.72 o
  -5   2  13         96.53         93.89         5.14 o
  -4   2  13        463.07        452.85        10.04 o
  -3   2  13       3802.04       3535.51        41.79 o
  -2   2  13      10173.59      10415.48       137.74 o
  -1   2  13        366.23        382.92        14.39 o
   0   2  13        195.24        209.80         8.15 o
   1   2  13       2659.02       2706.87        44.98 o
   2   2  13        330.17        343.83         6.76 o
   3   2  13       1206.26       1188.23        16.41 o
   4   2  13         28.86         29.30         3.33 o
   5   2  13        828.03        868.67        19.50 o
   6   2  13         14.34          9.94         3.87 o
   7   2  13        468.87        460.98        27.76 o
   8   2  13          4.71          4.18         9.46 o
  -8   3  13         72.08         54.10         8.69 o
  -7   3  13          3.97          7.16         5.33 o
  -6   3  13       2377.75       2443.24        35.48 o
  -5   3  13        129.37        121.12         6.23 o
  -4   3  13       3963.05       3901.77        50.88 o
  -3   3  13         25.95         25.50         2.50 o
  -2   3  13       7241.22       6649.60        87.44 o
  -1   3  13       1160.14       1201.35        35.15 o
   0   3  13      22588.58      22394.29       422.26 o
   1   3  13        315.00        280.48         8.28 o
   2   3  13       3484.87       3254.63        40.42 o
   3   3  13        291.21        300.92         6.83 o
   4   3  13       6988.80       7064.52        88.34 o
   5   3  13        316.94        301.62         9.56 o
   6   3  13       1748.93       1836.15        32.98 o
   7   3  13         19.23         24.25         6.53 o
   8   3  13        241.74        244.86        22.47 o
  -8   4  13        256.19        268.95        15.48 o
  -7   4  13          7.49          7.71         5.10 o
  -6   4  13       1474.61       1473.67        24.53 o
  -5   4  13        645.89        662.83        13.28 o
  -4   4  13        630.76        604.65        11.72 o
  -3   4  13        758.66        723.51        14.55 o
  -2   4  13         26.25         14.24         3.66 o
  -1   4  13        227.87        216.18         7.60 o
   0   4  13        164.30        156.18         8.60 o
   1   4  13       3808.20       3839.85        88.51 o
   2   4  13       1564.05       1604.58        24.05 o
   3   4  13       2347.75       2262.75        28.13 o
   4   4  13        299.05        249.74         7.02 o
   5   4  13        204.72        217.91         9.69 o
   6   4  13         12.15          9.05         4.61 o
   7   4  13          8.80         11.48         8.81 o
   8   4  13         56.09         25.09        16.72 o
  -8   5  13         49.14         57.89        11.51 o
  -7   5  13        440.57        441.28        14.59 o
  -6   5  13        143.45        158.70         8.70 o
  -5   5  13        444.33        451.43        11.51 o
  -4   5  13       1635.37       1549.28        23.38 o
  -3   5  13        684.29        671.12        14.78 o
  -2   5  13       2597.66       2640.34        36.04 o
  -1   5  13       1004.49        953.68        21.67 o
   0   5  13       7535.84       7693.72       118.53 o
   1   5  13        587.92        609.59        15.25 o
   2   5  13       2725.21       2708.41        36.02 o
   3   5  13        174.12        154.20         6.22 o
   4   5  13        719.65        769.16        15.17 o
   5   5  13          0.51          4.73         4.10 o
   6   5  13        118.91        111.63         9.33 o
   7   5  13          2.51          3.79         8.81 o
   8   5  13        101.03        118.74        25.09 o
  -8   6  13          9.68          3.75         7.64 o
  -7   6  13        389.29        388.14        13.96 o
  -6   6  13          2.94          1.40         4.17 o
  -5   6  13        887.85        925.27        17.93 o
  -4   6  13          4.19          3.66         2.93 o
  -3   6  13       2477.90       2384.34        36.76 o
  -2   6  13        282.63        315.17        10.44 o
  -1   6  13       5993.40       5675.15        97.74 o
   0   6  13          2.64          2.66         2.22 o
   1   6  13      10668.35      10518.53       139.92 o
   2   6  13         10.59         12.50         3.54 o
   3   6  13       3713.40       3712.63        63.13 o
   4   6  13        215.51        191.56         8.34 o
   5   6  13       1044.32       1142.19        29.44 o
   6   6  13          1.24          2.68         6.07 o
   7   6  13        549.83        578.34        30.14 o
  -8   7  13          5.12         -2.36         8.98 o
  -7   7  13        118.02        125.12        10.28 o
  -6   7  13         37.76         33.95         6.28 o
  -5   7  13         95.21         92.74        10.59 o
  -4   7  13        404.34        414.25        11.44 o
  -3   7  13        960.76        889.94        17.87 o
  -2   7  13        823.34        847.73        14.89 o
  -1   7  13       1085.86       1031.43        20.52 o
   0   7  13         91.93        109.74         9.48 o
   1   7  13       1786.84       1831.17        28.00 o
   2   7  13       1165.78       1130.77        24.14 o
   3   7  13          0.40          3.95         3.54 o
   4   7  13        107.79        102.52         8.85 o
   5   7  13          1.37          6.02         6.07 o
   6   7  13          1.94          0.51         7.04 o
   7   7  13         20.09          6.69        15.05 o
  -7   8  13        226.86        215.57        18.17 o
  -6   8  13        204.81        191.12        14.03 o
  -5   8  13        258.89        244.72        10.45 o
  -4   8  13         44.17         52.95         5.26 o
  -3   8  13        783.76        792.08        17.09 o
  -2   8  13        245.70        244.79         9.57 o
  -1   8  13         17.67         26.36         4.18 o
   0   8  13          6.19          2.02         3.60 o
   1   8  13       3354.10       3366.61        50.61 o
   2   8  13         12.20         18.84         4.36 o
   3   8  13       1748.60       1811.97        35.82 o
   4   8  13          4.57          3.53         5.19 o
   5   8  13        289.01        325.14        21.19 o
   6   8  13        229.16        275.26        16.93 o
  -7   9  13          4.97          6.03        10.09 o
  -6   9  13        291.56        271.43        15.71 o
  -5   9  13         15.59         11.71         5.42 o
  -4   9  13       1410.69       1543.78        58.54 o
  -3   9  13         22.53         18.06         5.25 o
  -2   9  13       2404.11       2435.35        46.18 o
  -1   9  13        393.87        415.47        14.14 o
   0   9  13       3642.54       3666.98        69.78 o
   1   9  13         20.87         15.61         4.04 o
   2   9  13       5560.80       5687.50        92.82 o
   3   9  13         41.15         59.44         6.61 o
   4   9  13        836.40        831.68        36.77 o
   5   9  13         31.91         41.55        10.82 o
   6   9  13         85.21         90.63        12.04 o
  -7  10  13          6.61          4.14         9.56 o
  -6  10  13         37.73         23.66         8.48 o
  -5  10  13          0.63         -4.74         6.23 o
  -4  10  13         27.06         32.63         8.58 o
  -3  10  13          7.01         13.84         6.65 o
  -2  10  13        418.87        404.19        19.55 o
  -1  10  13        202.14        221.90        23.38 o
   0  10  13         81.48         81.48        10.75 o
   1  10  13         79.54         78.23         7.79 o
   2  10  13         11.16         10.95         4.61 o
   3  10  13        245.82        251.37        12.74 o
   4  10  13         17.87          4.85         6.88 o
   5  10  13         17.02         13.60         8.81 o
   6  10  13          0.23         11.71        15.05 o
  -6  11  13        152.52        125.18        19.23 o
  -5  11  13        207.55        204.52        15.39 o
  -4  11  13        560.06        573.00        53.35 o
  -3  11  13        339.20        329.86        22.38 o
  -2  11  13       1008.73       1034.49        30.69 o
  -1  11  13        161.78        169.33        14.98 o
   0  11  13        837.90        858.85        30.54 o
   1  11  13          4.65          2.84         6.07 o
   2  11  13        485.62        519.72        17.60 o
   3  11  13          0.03          5.47         5.39 o
   4  11  13        246.55        246.97        16.93 o
   5  11  13         29.42         20.42        11.19 o
   6  11  13        241.27        200.69        31.78 o
  -6  12  13          1.92         16.01        12.38 o
  -5  12  13        292.62        268.25        17.76 o
  -4  12  13          1.93          0.09         6.92 o
  -3  12  13        756.46        774.30        31.38 o
  -2  12  13          4.06         -0.56         7.72 o
  -1  12  13        577.46        581.55        44.32 o
   0  12  13          2.49          7.64         7.04 o
   1  12  13        709.91        755.94        29.54 o
   2  12  13          5.26          6.15         7.25 o
   3  12  13        622.64        623.66        31.19 o
   4  12  13         40.81         30.46        10.82 o
   5  12  13        493.17        543.55        40.14 o
  -5  13  13        152.20        141.27        19.49 o
  -4  13  13         33.70         21.74        20.07 o
  -3  13  13        103.91        101.27        14.98 o
  -2  13  13         30.79         31.08        10.27 o
  -1  13  13         35.35         15.05         8.98 o
   0  13  13         13.83         10.47         7.72 o
   1  13  13        213.39        187.92        16.99 o
   2  13  13         13.59         11.88         8.79 o
   3  13  13          0.42         -5.02        11.71 o
  -4  14  13         32.23         55.19        23.41 o
  -3  14  13        197.15        147.72        21.29 o
  -2  14  13          0.53          0.14         9.56 o
  -1  14  13        262.08        216.14        19.80 o
   0  14  13         30.88         44.08         9.64 o
   1  14  13        313.25        341.23        23.25 o
   2  14  13          2.88          8.63        10.82 o
  -3  15  13         39.46         -8.36        16.72 o
  -2  15  13         70.43         71.92        23.41 o
  -1  15  13          0.53          5.02        15.05 o
   0  15  13         54.11         93.66        25.09 o
   1  15  13         51.99         46.83        20.07 o
  -8   0  14          9.97         -0.79        10.00 o
  -6   0  14       1197.11       1144.49        28.88 o
  -4   0  14       5479.41       5513.11       102.55 o
  -2   0  14      25697.90      24168.71       606.58 o
   0   0  14       9670.49       9025.52       242.78 o
   2   0  14       7522.81       7329.68       131.55 o
   4   0  14      14182.00      14424.76       243.49 o
   6   0  14       1087.16       1105.19        49.34 o
   8   0  14        470.49        491.70        40.14 o
  -9   1  14          4.17         -3.59         8.58 o
  -8   1  14        315.26        333.29        15.81 o
  -7   1  14        154.49        150.06        10.30 o
  -6   1  14        913.56        905.49        17.22 o
  -5   1  14        239.18        264.64         7.58 o
  -4   1  14       3907.22       3821.00        44.96 o
  -3   1  14       1388.50       1295.97        19.99 o
  -2   1  14       6043.23       5907.49        71.28 o
  -1   1  14       1098.94       1068.09        24.38 o
   0   1  14       1786.56       1767.88        34.30 o
   1   1  14        714.67        788.86        18.15 o
   2   1  14       1685.78       1687.28        22.99 o
   3   1  14       2726.25       2662.19        33.38 o
   4   1  14         27.12         35.73         3.29 o
   5   1  14       1305.26       1336.25        24.66 o
   6   1  14         38.34         48.70         6.61 o
   7   1  14         33.55         27.20         6.17 o
   8   1  14          1.54          6.79        10.00 o
  -8   2  14         75.43         79.39         9.94 o
  -7   2  14        266.55        297.25        16.85 o
  -6   2  14        726.39        734.99        17.24 o
  -5   2  14        531.93        523.16        11.55 o
  -4   2  14        641.94        682.30        11.77 o
  -3   2  14       2649.42       2542.10        30.33 o
  -2   2  14      19631.52      19529.55       193.49 o
  -1   2  14        839.04        757.98        18.67 o
   0   2  14       5203.56       5240.71        93.57 o
   1   2  14       4110.52       4222.31        67.57 o
   2   2  14       2910.93       2941.10        37.31 o
   3   2  14       1295.48       1316.63        18.81 o
   4   2  14       4499.91       4555.82        55.44 o
   5   2  14        100.18         97.00         6.07 o
   6   2  14        286.01        269.80        11.14 o
   7   2  14          9.12          0.00         4.61 o
   8   2  14        139.70        148.27        18.30 o
  -8   3  14          0.16          3.04         6.76 o
  -7   3  14         41.60         38.25         6.54 o
  -6   3  14        334.26        332.78        10.20 o
  -5   3  14        546.55        523.48        12.68 o
  -4   3  14        191.43        193.87         7.42 o
  -3   3  14       2806.47       2816.69        34.29 o
  -2   3  14       3595.73       3693.43        50.92 o
  -1   3  14       7925.85       7792.78       129.97 o
   0   3  14        129.15        129.74         8.32 o
   1   3  14       3208.73       2762.16        55.34 o
   2   3  14          9.04          8.03         2.04 o
   3   3  14       3457.32       3507.18        41.05 o
   4   3  14       1161.44       1124.79        19.32 o
   5   3  14       2330.49       2441.37        37.73 o
   6   3  14         15.89         10.88         4.86 o
   7   3  14        428.88        410.22        16.64 o
   8   3  14         39.88         28.43        15.89 o
  -8   4  14          4.62          1.02         6.28 o
  -7   4  14        177.98        200.61        10.96 o
  -6   4  14        132.25        119.90         8.72 o
  -5   4  14       1132.39       1154.47        19.14 o
  -4   4  14         53.07         48.67         4.06 o
  -3   4  14       1935.39       1753.06        28.11 o
  -2   4  14       1159.50       1144.37        18.38 o
  -1   4  14       2584.88       2689.78        49.70 o
   0   4  14       2277.95       2258.93        63.12 o
   1   4  14       1237.84       1124.33        24.52 o
   2   4  14        600.46        579.31        12.26 o
   3   4  14       2120.30       2135.69        26.97 o
   4   4  14        318.54        333.77         9.37 o
   5   4  14        479.26        481.24        12.87 o
   6   4  14        179.33        155.44         9.76 o
   7   4  14         47.51         44.36        11.19 o
   8   4  14        153.84        128.78        25.09 o
  -8   5  14        125.56        140.27        24.00 o
  -7   5  14        229.13        229.46        11.86 o
  -6   5  14        597.03        595.71        14.83 o
  -5   5  14        375.38        344.55        10.04 o
  -4   5  14       2087.90       2018.20        30.60 o
  -3   5  14        849.49        813.00        16.36 o
  -2   5  14        572.28        562.29        11.29 o
  -1   5  14       1307.02       1310.46        27.82 o
   0   5  14       1568.44       1526.28        32.67 o
   1   5  14       2772.32       2928.31        51.50 o
   2   5  14        145.26        160.71         5.72 o
   3   5  14       1180.36       1176.69        27.88 o
   4   5  14         34.42         37.31         4.09 o
   5   5  14       1110.84       1074.82        25.34 o
   6   5  14          2.92          4.34         5.19 o
   7   5  14        160.55        200.70        37.63 o
  -8   6  14         18.79          9.20         8.30 o
  -7   6  14         55.97         49.93         7.27 o
  -6   6  14        479.54        479.36        13.49 o
  -5   6  14          7.80          8.80         3.58 o
  -4   6  14        713.90        751.68        16.86 o
  -3   6  14          2.50          3.89         2.94 o
  -2   6  14       2386.86       2263.19        34.93 o
  -1   6  14         22.07         23.10         3.90 o
   0   6  14       4753.16       4488.18        68.37 o
   1   6  14        604.01        663.15        15.46 o
   2   6  14       4336.15       4523.15        74.22 o
   3   6  14        165.28        166.82         9.21 o
   4   6  14       1494.09       1566.97        28.37 o
   5   6  14        181.66        186.51        11.36 o
   6   6  14        540.28        541.10        22.09 o
   7   6  14          0.12          2.01         8.81 o
  -8   7  14        196.74        226.13        19.16 o
  -7   7  14         43.22         27.97         7.23 o
  -6   7  14        313.71        328.04        13.11 o
  -5   7  14         57.42         54.73         6.03 o
  -4   7  14        831.28        820.86        17.95 o
  -3   7  14         47.46         38.69         4.99 o
  -2   7  14       1728.54       1715.73        25.10 o
  -1   7  14       1719.30       1694.93        34.77 o
   0   7  14        217.66        208.15         7.79 o
   1   7  14        983.26        971.88        17.01 o
   2   7  14        790.47        845.82        30.98 o
   3   7  14       1225.99       1257.89        26.88 o
   4   7  14         98.71         94.40         8.20 o
   5   7  14         51.60         37.96         6.87 o
   6   7  14         10.04          4.87         7.04 o
   7   7  14        145.19        160.56        25.09 o
  -7   8  14        119.32        108.59        10.13 o
  -6   8  14        219.92        208.59        12.09 o
  -5   8  14       1177.35       1225.32        24.86 o
  -4   8  14        468.65        499.52        13.91 o
  -3   8  14        811.61        775.78        18.06 o
  -2   8  14       1599.82       1627.57        27.95 o
  -1   8  14        760.83        724.09        16.89 o
   0   8  14       3406.83       3588.89        62.01 o
   1   8  14        479.01        486.95        12.57 o
   2   8  14       2441.62       2343.63        43.21 o
   3   8  14          0.92          4.65         3.85 o
   4   8  14        642.75        660.79        21.00 o
   5   8  14          3.44         -1.67         5.79 o
   6   8  14         55.29         39.83        11.19 o
  -7   9  14         11.57         11.71         9.66 o
  -6   9  14          0.45         -4.21         5.66 o
  -5   9  14        313.17        279.41        18.20 o
  -4   9  14        104.58         85.61        11.36 o
  -3   9  14        664.64        697.31        21.44 o
  -2   9  14         78.26         73.01         7.51 o
  -1   9  14       1438.07       1462.46        28.26 o
   0   9  14        298.65        307.09        11.65 o
   1   9  14       2660.43       2740.38        45.72 o
   2   9  14         56.58         59.28         7.35 o
   3   9  14       1302.36       1317.29        29.09 o
   4   9  14          1.72          8.72         7.00 o
   5   9  14        637.85        673.95        72.54 o
   6   9  14         28.57          8.36        11.71 o
  -7  10  14         67.90         62.95        12.92 o
  -6  10  14         29.18         25.22         8.06 o
  -5  10  14        314.69        290.86        18.30 o
  -4  10  14         62.09         57.58         9.95 o
  -3  10  14        737.27        783.19        27.33 o
  -2  10  14          8.59          5.73         4.92 o
  -1  10  14        888.48        939.31        28.92 o
   0  10  14         16.66         15.58         7.72 o
   1  10  14        542.66        562.87        20.07 o
   2  10  14        299.64        280.50        11.96 o
   3  10  14         96.53         80.71         8.91 o
   4  10  14         27.10         21.18         7.72 o
   5  10  14          2.90         -3.11         8.03 o
   6  10  14         25.22         41.81        16.72 o
  -6  11  14         84.09         81.87        17.12 o
  -5  11  14        192.26        195.85        22.50 o
  -4  11  14        153.35        151.85        20.91 o
  -3  11  14        441.75        485.34        22.84 o
  -2  11  14         40.88         40.27        11.38 o
  -1  11  14        379.51        417.23        49.07 o
   0  11  14         94.83         79.49        13.01 o
   1  11  14        223.64        201.27        18.39 o
   2  11  14        101.26        106.30         9.10 o
   3  11  14        294.30        319.42        14.75 o
   4  11  14          9.87         13.74         7.60 o
   5  11  14        315.63        325.64        47.66 o
  -5  12  14         30.39         33.45        18.40 o
  -4  12  14        105.76         86.52        13.52 o
  -3  12  14          9.89          7.69         8.33 o
  -2  12  14        263.68        259.12        25.41 o
  -1  12  14         29.29         24.20         8.58 o
   0  12  14        512.67        565.24        30.00 o
   1  12  14         64.82         60.69        12.11 o
   2  12  14        223.10        269.06        58.54 o
   3  12  14         30.55         36.50         8.79 o
   4  12  14        308.47        315.78        18.87 o
   5  12  14        142.02        120.42        25.09 o
  -5  13  14          8.82          8.36        18.40 o
  -4  13  14        128.71        143.65        27.60 o
  -3  13  14        106.83         77.35        15.93 o
  -2  13  14        157.45        145.96        16.36 o
  -1  13  14         50.86         22.98        11.10 o
   0  13  14        107.10         97.31        11.35 o
   1  13  14          7.33          5.79         7.60 o
   2  13  14         63.88         68.16        14.75 o
   3  13  14        148.43        137.14        25.09 o
  -4  14  14        268.76        306.06        41.81 o
  -3  14  14         57.62         66.90        23.41 o
  -2  14  14        163.33        144.34        17.33 o
  -1  14  14         41.33         17.82         9.84 o
   0  14  14         88.61         67.72        12.55 o
   1  14  14         13.11         17.28         9.66 o
   2  14  14        120.66        130.71        30.94 o
  -2  15  14          0.11         -6.69        15.05 o
  -1  15  14        208.68        225.78        35.12 o
   0  15  14          2.98        -13.38        13.38 o
   1  15  14        109.58         60.21        21.74 o
  -7   0  15         22.82         27.86         6.68 o
  -5   0  15        287.68        285.59        19.86 o
  -3   0  15       2708.96       2756.28        51.62 o
  -1   0  15       3034.52       2900.71        85.57 o
   1   0  15       3993.37       4064.53        94.20 o
   3   0  15       8475.35       8483.85       119.22 o
   5   0  15       1606.30       1617.05        37.61 o
   7   0  15        990.51       1079.02        73.59 o
  -8   1  15          1.50         -0.86         6.56 o
  -7   1  15        601.40        598.13        23.19 o
  -6   1  15          6.36          3.17         3.20 o
  -5   1  15       2349.08       2318.64        32.78 o
  -4   1  15        135.24        147.27         5.83 o
  -3   1  15       4259.31       4230.36        55.30 o
  -2   1  15       4478.73       4349.72        46.41 o
  -1   1  15       8527.97       8363.71       144.89 o
   0   1  15       1528.92       1490.27        39.52 o
   1   1  15       7997.28       8120.67       137.63 o
   2   1  15       2753.15       2857.89        41.27 o
   3   1  15       3290.46       3357.32        43.04 o
   4   1  15        463.82        456.92         9.81 o
   5   1  15        392.79        381.38        11.38 o
   6   1  15        430.93        386.26        13.37 o
   7   1  15        276.14        261.91        13.57 o
   8   1  15         57.78         79.34        14.04 o
  -8   2  15        432.08        417.63        17.55 o
  -7   2  15         39.88         30.65         7.27 o
  -6   2  15        291.79        283.18        10.45 o
  -5   2  15        282.47        264.96         7.54 o
  -4   2  15       2862.00       2782.30        36.16 o
  -3   2  15        217.19        190.49         5.62 o
  -2   2  15       5880.44       5535.46        57.93 o
  -1   2  15        457.30        514.26        11.68 o
   0   2  15       5573.82       5497.43        95.98 o
   1   2  15        684.65        644.66        17.80 o
   2   2  15       1819.84       1796.58        27.69 o
   3   2  15       1011.55        982.43        16.44 o
   4   2  15         73.57         68.77         6.45 o
   5   2  15        699.01        687.57        14.60 o
   6   2  15         84.08         65.58         6.78 o
   7   2  15         39.91         74.84        10.62 o
   8   2  15         32.14         27.60        11.83 o
  -8   3  15         93.65         64.81         9.18 o
  -7   3  15        105.18         80.03         9.44 o
  -6   3  15        458.74        466.92        13.43 o
  -5   3  15          0.93          6.04         3.09 o
  -4   3  15       2500.78       2521.00        37.88 o
  -3   3  15         55.45         59.91         3.85 o
  -2   3  15       6972.49       6893.14        84.71 o
  -1   3  15         16.22         12.18         3.69 o
   0   3  15       2214.30       2043.77        46.56 o
   1   3  15       1544.86       1651.47        35.88 o
   2   3  15      11010.34      10971.65       130.64 o
   3   3  15        243.23        244.54         6.24 o
   4   3  15       2990.86       3036.02        41.89 o
   5   3  15         53.33         45.36         5.29 o
   6   3  15        864.75        935.88        25.18 o
   7   3  15          1.91          5.56         5.17 o
   8   3  15        350.33        346.79        25.09 o
  -8   4  15        242.51        252.23        19.84 o
  -7   4  15         31.65         21.17         6.24 o
  -6   4  15       1942.67       1952.47        39.58 o
  -5   4  15         44.76         40.88         5.09 o
  -4   4  15       1326.46       1241.15        21.13 o
  -3   4  15        165.41        151.88         6.40 o
  -2   4  15       5210.04       4909.21        66.29 o
  -1   4  15        883.19        857.04        20.29 o
   0   4  15       2081.85       2046.29        41.03 o
   1   4  15        789.30        784.27        19.10 o
   2   4  15       2147.50       2097.41        28.97 o
   3   4  15        253.93        244.17         6.43 o
   4   4  15        962.64        943.71        15.77 o
   5   4  15        335.07        346.13        12.73 o
   6   4  15         97.95        100.58         8.03 o
   7   4  15        257.85        305.83        21.85 o
   8   4  15         16.26         18.40        16.72 o
  -8   5  15         53.99         51.85        11.88 o
  -7   5  15        504.92        561.71        19.70 o
  -6   5  15         28.59         24.91         4.91 o
  -5   5  15        305.12        315.75        11.38 o
  -4   5  15        316.65        316.07        11.62 o
  -3   5  15       2075.46       2001.60        31.88 o
  -2   5  15        795.08        756.03        15.05 o
  -1   5  15       1743.70       1691.41        37.13 o
   0   5  15        906.98        926.58        22.64 o
   1   5  15       2484.80       2561.41        49.44 o
   2   5  15       3946.56       4028.60        53.91 o
   3   5  15        404.56        422.10         8.73 o
   4   5  15        314.55        326.18         9.40 o
   5   5  15        218.56        221.01        11.31 o
   6   5  15        185.29        163.79        18.83 o
   7   5  15         52.40         55.41         8.91 o
  -8   6  15          6.66          2.37         9.56 o
  -7   6  15        243.35        235.42        12.17 o
  -6   6  15         15.47         13.76         4.80 o
  -5   6  15        386.82        377.82        11.35 o
  -4   6  15        269.04        241.65        11.56 o
  -3   6  15        484.38        486.19        12.19 o
  -2   6  15         44.42         51.42         5.04 o
  -1   6  15       3380.60       3202.79        53.64 o
   0   6  15         62.36         56.97         5.39 o
   1   6  15       6220.52       5991.28        87.19 o
   2   6  15         38.74         52.33         5.19 o
   3   6  15       1791.25       1783.54        40.57 o
   4   6  15          3.24          8.59         3.90 o
   5   6  15        861.00        891.96        22.26 o
   6   6  15          0.25          2.90         5.32 o
   7   6  15        284.10        277.63        30.10 o
  -8   7  15         14.71         22.38        12.38 o
  -7   7  15        107.20        101.81         9.45 o
  -6   7  15          0.10         -0.50         5.25 o
  -5   7  15        719.76        744.70        18.00 o
  -4   7  15         32.07         34.94         5.38 o
  -3   7  15       1533.44       1538.29        26.62 o
  -2   7  15         15.66         18.72         3.17 o
  -1   7  15       4012.88       3971.21        61.48 o
   0   7  15        912.13        920.38        20.31 o
   1   7  15        129.46        139.04         7.40 o
   2   7  15         12.12         15.62         3.79 o
   3   7  15       1145.91       1106.97        25.93 o
   4   7  15        688.35        680.25        21.35 o
   5   7  15        388.85        374.12        17.77 o
   6   7  15         63.20         67.42        10.53 o
   7   7  15         89.05        112.05        21.74 o
  -7   8  15          0.29         -4.47         6.36 o
  -6   8  15        322.96        323.22        13.73 o
  -5   8  15        117.36        111.81         8.79 o
  -4   8  15       1675.49       1652.11        33.81 o
  -3   8  15        264.81        256.89         9.55 o
  -2   8  15       1229.14       1229.32        23.00 o
  -1   8  15        877.47        875.95        21.24 o
   0   8  15        704.22        696.85        19.65 o
   1   8  15        509.47        563.98        15.38 o
   2   8  15       1351.10       1371.87        30.61 o
   3   8  15         39.20         50.10         6.24 o
   4   8  15        227.19        227.74        12.64 o
   5   8  15        149.52        144.98        13.29 o
   6   8  15        107.51        114.11        16.72 o
  -7   9  15          3.87          8.90         9.30 o
  -6   9  15        109.76        114.36         9.98 o
  -5   9  15         11.24          0.26         5.50 o
  -4   9  15         79.52         79.30        13.56 o
  -3   9  15         34.85         39.04         6.06 o
  -2   9  15        640.67        625.50        18.25 o
  -1   9  15        149.89        154.77         8.71 o
   0   9  15       3450.63       3357.88        65.25 o
   1   9  15        440.42        445.80        13.72 o
   2   9  15       2344.65       2366.57        57.83 o
   3   9  15        193.22        213.61        11.17 o
   4   9  15        742.22        754.61        23.59 o
   5   9  15         35.65         24.88         8.32 o
   6   9  15        743.22        787.72        48.50 o
  -6  10  15        252.02        254.34        17.25 o
  -5  10  15          1.03         -7.53         8.28 o
  -4  10  15        648.32        731.83        35.42 o
  -3  10  15         11.76         11.94         7.36 o
  -2  10  15       1493.32       1483.63        39.91 o
  -1  10  15         30.69         25.56         6.21 o
   0  10  15       1436.46       1499.16        41.22 o
   1  10  15         80.83         87.38         8.14 o
   2  10  15        193.51        227.56        11.17 o
   3  10  15        112.24        112.10         9.86 o
   4  10  15        211.33        218.38        15.69 o
   5  10  15          6.36          8.14         7.88 o
   6  10  15        156.56        194.00        26.76 o
  -6  11  15         41.17         36.79        20.07 o
  -5  11  15        107.36        119.37        15.11 o
  -4  11  15        145.52        159.93        25.09 o
  -3  11  15        354.42        410.41        21.47 o
  -2  11  15        481.28        459.16        51.85 o
  -1  11  15        261.76        242.18        16.36 o
   0  11  15        435.35        473.94        26.43 o
   1  11  15        178.58        191.94        17.86 o
   2  11  15        340.88        348.80        14.94 o
   3  11  15         37.89         36.74         7.29 o
   4  11  15        200.91        214.00        16.23 o
   5  11  15          8.23         18.40        15.05 o
  -5  12  15         55.55         93.66        23.41 o
  -4  12  15         24.93         24.25         8.68 o
  -3  12  15        398.13        486.66        30.14 o
  -2  12  15          3.06          7.33         8.09 o
  -1  12  15        349.63        367.57        33.99 o
   0  12  15        141.78        149.37        18.07 o
   1  12  15        501.77        532.15        24.69 o
   2  12  15        230.71        247.52        28.43 o
   3  12  15        203.11        181.96        13.07 o
   4  12  15          3.49          2.36        15.05 o
   5  12  15        255.42        322.78        31.78 o
  -5  13  15        100.71         71.92        23.41 o
  -4  13  15         43.55         46.83        20.91 o
  -3  13  15         31.37         40.71        32.61 o
  -2  13  15         35.66         39.75        12.92 o
  -1  13  15        472.55        497.85        32.99 o
   0  13  15          9.91         11.58         8.58 o
   1  13  15        180.38        175.48        16.72 o
   2  13  15         11.68         21.74        15.05 o
   4  13  15         31.14         15.05        15.05 o
  -4  14  15          5.98          0.00        20.07 o
  -3  14  15         24.79         31.78        20.07 o
  -2  14  15         64.94         72.32        17.12 o
  -1  14  15         14.47          7.68         9.56 o
   0  14  15        129.18        113.71        20.10 o
   1  14  15         77.15         81.60        21.74 o
  -2  15  15         19.69         23.41        18.40 o
  -1  15  15         12.41         16.72        16.72 o
   0  15  15        106.09        128.78        28.43 o
   1  15  15          1.33         23.41        18.40 o
  -8   0  16         21.28         23.41        11.83 o
  -6   0  16          0.85          0.94         4.41 o
  -4   0  16       1860.59       1984.73        39.59 o
  -2   0  16        925.44        989.74        19.52 o
   0   0  16      10978.67      10784.60       290.59 o
   2   0  16       3763.13       3569.67        75.57 o
   4   0  16        795.12        785.94        21.06 o
   6   0  16        835.31        823.55        32.51 o
   8   0  16        142.98        158.88        26.76 o
  -8   1  16        339.72        368.81        16.62 o
  -7   1  16          1.46          0.43         4.58 o
  -6   1  16        712.73        681.95        19.28 o
  -5   1  16         11.45          9.12         2.95 o
  -4   1  16       3233.66       3108.86        40.65 o
  -3   1  16       1287.45       1322.04        20.23 o
  -2   1  16       3765.32       3481.66        36.49 o
  -1   1  16        832.43        799.44        20.97 o
   0   1  16      16961.23      16889.20       288.92 o
   1   1  16        178.63        169.77         7.01 o
   2   1  16       7715.59       7864.10       114.19 o
   3   1  16        669.88        714.64        12.24 o
   4   1  16       1023.67        973.89        15.96 o
   5   1  16        256.50        245.16         9.21 o
   6   1  16        463.44        461.45        15.54 o
   7   1  16        368.11        368.86        23.90 o
   8   1  16         90.64         70.63        14.19 o
  -8   2  16          0.01         -6.11         6.11 o
  -7   2  16        549.73        552.78        18.81 o
  -6   2  16          6.31          7.88         4.28 o
  -5   2  16       1952.37       1968.30        28.09 o
  -4   2  16        203.63        234.57        10.59 o
  -3   2  16       4741.24       4618.13        58.04 o
  -2   2  16        415.04        403.79         8.52 o
  -1   2  16       4325.64       4164.69        63.00 o
   0   2  16         28.53         19.79         3.32 o
   1   2  16       6618.57       6484.76       109.34 o
   2   2  16       3792.19       3821.42        53.49 o
   3   2  16        624.12        643.38        13.99 o
   4   2  16        440.41        458.12        10.00 o
   5   2  16        561.71        562.62        13.11 o
   6   2  16        252.05        252.26        11.14 o
   7   2  16         38.11         29.20         6.87 o
   8   2  16         25.74         18.84        11.19 o
  -8   3  16         10.25          4.80         7.15 o
  -7   3  16          5.60         -0.47         4.73 o
  -6   3  16         16.26         10.34         4.35 o
  -5   3  16        397.87        404.68        12.48 o
  -4   3  16         45.49         38.83         3.86 o
  -3   3  16        254.35        263.05         7.70 o
  -2   3  16        184.96        186.33         6.33 o
  -1   3  16       3083.28       3080.65        63.98 o
   0   3  16         57.82         74.84         7.28 o
   1   3  16       2977.36       2919.49        49.93 o
   2   3  16          0.61          3.04         2.37 o
   3   3  16       2990.49       2911.80        35.25 o
   4   3  16        155.60        165.75         6.59 o
   5   3  16       1016.77       1010.21        22.53 o
   6   3  16         35.09         40.71         5.51 o
   7   3  16        312.95        358.63        15.82 o
   8   3  16          4.46         -1.67        15.05 o
  -8   4  16          2.90          0.63         8.98 o
  -7   4  16        383.49        401.43        14.74 o
  -6   4  16        140.90        110.24         7.51 o
  -5   4  16       2118.17       2097.42        31.77 o
  -4   4  16         37.19         35.69         4.23 o
  -3   4  16       2176.16       2149.65        33.34 o
  -2   4  16       3120.77       3104.40        44.43 o
  -1   4  16       5092.06       4908.26        85.85 o
   0   4  16         97.19        102.74         8.08 o
   1   4  16       4135.75       4046.27        65.15 o
   2   4  16        240.93        249.62         9.52 o
   3   4  16       3229.36       3241.11        38.86 o
   4   4  16        223.55        217.60         7.25 o
   5   4  16        949.86        973.82        21.35 o
   6   4  16        146.91        144.22        16.76 o
   7   4  16        135.83        135.78        11.71 o
  -8   5  16        194.19        163.15        20.32 o
  -7   5  16         32.56         25.30         7.03 o
  -6   5  16        649.05        641.80        17.39 o
  -5   5  16        377.41        357.73        10.89 o
  -4   5  16       2816.65       2732.41        42.38 o
  -3   5  16         26.41         34.30         6.32 o
  -2   5  16       3020.32       2964.79        43.01 o
  -1   5  16        842.48        849.30        21.06 o
   0   5  16       3339.69       3272.97        56.51 o
   1   5  16         84.18         87.38         5.80 o
   2   5  16       1269.32       1253.48        21.43 o
   3   5  16       2313.22       2278.67        28.94 o
   4   5  16       1495.96       1518.56        23.19 o
   5   5  16         93.98         73.86         8.11 o
   6   5  16        103.95         99.85         9.48 o
   7   5  16         97.39        138.03        25.81 o
  -8   6  16          3.95         -1.31         9.30 o
  -7   6  16         36.92         16.79         6.28 o
  -6   6  16         16.43         15.37         5.69 o
  -5   6  16         37.46         29.27         5.61 o
  -4   6  16        176.09        168.30         9.22 o
  -3   6  16         31.86         27.12         4.41 o
  -2   6  16       1609.72       1681.73        27.70 o
  -1   6  16        302.47        326.59        10.07 o
   0   6  16        995.15       1016.05        20.24 o
   1   6  16         91.79         99.06         8.60 o
   2   6  16       1498.03       1513.95        30.08 o
   3   6  16        101.84         92.63         7.57 o
   4   6  16       2043.34       1932.67        37.93 o
   5   6  16         56.53         51.43         7.82 o
   6   6  16        581.68        651.85        21.37 o
   7   6  16         11.78          4.39        18.40 o
  -7   7  16          0.93         -1.37         6.72 o
  -6   7  16        635.94        699.41        21.76 o
  -5   7  16         78.28         63.16         7.45 o
  -4   7  16       4498.56       4482.27        70.61 o
  -3   7  16          4.01         -0.14         3.01 o
  -2   7  16       2232.42       2247.97        37.89 o
  -1   7  16        125.43        155.57         7.74 o
   0   7  16       2811.79       2833.25        45.13 o
   1   7  16         57.38         56.11         4.49 o
   2   7  16       1374.87       1407.41        28.72 o
   3   7  16        478.28        434.37        16.27 o
   4   7  16        814.31        816.73        28.89 o
   5   7  16        109.51        119.36        10.33 o
   6   7  16        245.04        257.66        23.28 o
   7   7  16         15.49          8.66        10.00 o
  -7   8  16        133.74        129.42        20.07 o
  -6   8  16         10.81          2.42         6.05 o
  -5   8  16        206.58        220.54        12.53 o
  -4   8  16        110.93        127.74         8.95 o
  -3   8  16       1542.23       1551.89        25.84 o
  -2   8  16         74.41         96.49         7.65 o
  -1   8  16        894.73        925.51        18.43 o
   0   8  16       1515.32       1609.04        32.22 o
   1   8  16       1649.74       1623.59        32.20 o
   2   8  16        182.45        178.66         9.78 o
   3   8  16        637.09        680.39        23.72 o
   4   8  16        291.97        260.38        13.41 o
   5   8  16         96.67        112.30        12.53 o
   6   8  16        115.13         83.07        14.75 o
  -7   9  16         20.56         11.71        16.72 o
  -6   9  16         38.40         40.45        12.79 o
  -5   9  16          0.19          0.11         6.23 o
  -4   9  16          0.89          2.60         5.19 o
  -3   9  16         38.61         38.95         6.44 o
  -2   9  16        261.06        297.94        15.24 o
  -1   9  16        345.69        353.00        11.99 o
   0   9  16        466.96        500.10        14.80 o
   1   9  16        284.75        299.33        19.06 o
   2   9  16         24.76         34.69         5.75 o
   3   9  16        238.64        243.43        12.62 o
   4   9  16        103.70        110.71        12.41 o
   5   9  16        168.51        159.40        14.72 o
   6   9  16         57.85         48.50        20.07 o
  -6  10  16          1.66         -0.84        10.64 o
  -5  10  16        587.76        592.03        36.79 o
  -4  10  16         23.54         35.62        11.71 o
  -3  10  16        817.08        865.23        31.09 o
  -2  10  16          0.11          0.97         5.07 o
  -1  10  16        739.44        713.51        23.07 o
   0  10  16         72.19         69.33         7.88 o
   1  10  16       1264.63       1380.96        31.24 o
   2  10  16        351.78        312.03        17.35 o
   3  10  16        769.40        756.62        31.62 o
   4  10  16        232.65        261.33        19.55 o
   5  10  16        262.02        228.40        17.81 o
   6  10  16          0.88         11.71        15.05 o
  -6  11  16        171.81        162.23        30.10 o
  -5  11  16         44.04         24.51         9.95 o
  -4  11  16        291.18        268.84        18.01 o
  -3  11  16         53.49         72.38        10.92 o
  -2  11  16        509.27        560.16        25.00 o
  -1  11  16        269.65        246.36        42.65 o
   0  11  16        381.04        360.41        23.56 o
   1  11  16         10.02          8.34         5.93 o
   2  11  16        174.32        150.27        21.00 o
   3  11  16          3.05         -1.38         5.76 o
   4  11  16          0.80         -1.00         6.88 o
   5  11  16         94.51        120.42        21.74 o
  -5  12  16          8.80          5.02        15.05 o
  -4  12  16         49.63         30.82         8.75 o
  -3  12  16          6.85         -1.08        10.00 o
  -2  12  16        162.69        178.12        29.27 o
  -1  12  16        159.43        160.47        18.51 o
   0  12  16         27.42         14.38         8.81 o
   1  12  16         20.10          5.47         7.60 o
   2  12  16        276.41        303.97        22.37 o
   3  12  16         53.90         67.78         9.52 o
   4  12  16        364.49        422.20        30.10 o
  -4  13  16        193.55        172.26        31.78 o
  -3  13  16         21.61         13.86        25.92 o
  -2  13  16        312.58        332.82        26.43 o
  -1  13  16          7.00          6.63         8.41 o
   0  13  16        790.47        752.99        61.88 o
   1  13  16         72.64         52.88        12.85 o
   2  13  16        235.29        317.77        33.45 o
   4  13  16        194.17        170.59        26.76 o
  -3  14  16         34.30         36.79        21.74 o
  -2  14  16         39.10         46.46        15.67 o
  -1  14  16        102.35         88.47        14.79 o
   0  14  16        143.46        117.67        28.13 o
   1  14  16         61.82         58.84        15.24 o
  -2  15  16         11.95         -1.67        15.05 o
  -1  15  16         19.29         18.40        18.40 o
   0  15  16         49.57         33.45        18.40 o
   1  15  16         74.69        100.35        26.76 o
  -7   0  17          1.53          5.65         6.45 o
  -5   0  17        214.34        206.30        16.45 o
  -3   0  17         45.99         43.63         6.61 o
  -1   0  17        416.58        370.71        14.08 o
   1   0  17       3008.24       2921.22        82.87 o
   3   0  17        990.29       1050.76        21.70 o
   5   0  17         20.72         23.41         7.10 o
   7   0  17        675.91        720.70        31.86 o
  -8   1  17         90.05         65.42         9.45 o
  -7   1  17        553.32        577.89        19.33 o
  -6   1  17          0.57          2.59         3.47 o
  -5   1  17       1180.97       1176.61        22.03 o
  -4   1  17        163.48        148.76         6.05 o
  -3   1  17       5052.10       5067.06        54.14 o
  -2   1  17        631.63        624.38         9.88 o
  -1   1  17       7930.67       7554.62       103.55 o
   0   1  17       2155.98       2221.71        44.65 o
   1   1  17       2975.06       2852.18        51.16 o
   2   1  17         92.53         98.50         6.17 o
   3   1  17       3104.52       3081.97        38.63 o
   4   1  17        464.50        468.09        10.19 o
   5   1  17        469.14        464.49        14.03 o
   6   1  17        203.85        212.95        12.60 o
   7   1  17        299.32        297.06        14.37 o
   8   1  17         31.06         15.89        10.64 o
  -8   2  17        275.26        262.51        17.40 o
  -7   2  17        133.35        111.93        10.69 o
  -6   2  17       1370.46       1404.04        31.29 o
  -5   2  17         55.47         51.09         4.89 o
  -4   2  17       3228.84       3205.36        41.81 o
  -3   2  17          5.96          6.34         2.16 o
  -2   2  17       5948.92       5685.05        63.66 o
  -1   2  17          3.85          4.45         3.12 o
   0   2  17      10948.26      10785.52       202.58 o
   1   2  17        112.20        123.43         7.44 o
   2   2  17       6232.52       6238.63        97.17 o
   3   2  17        912.94        926.12        15.54 o
   4   2  17       2727.95       2783.89        34.94 o
   5   2  17         28.31         20.86         4.29 o
   6   2  17        336.98        331.76        12.98 o
   7   2  17          5.86         11.28         6.03 o
  -8   3  17          0.59          2.19         8.86 o
  -7   3  17         71.55         43.96         7.87 o
  -6   3  17        336.54        326.48        11.43 o
  -5   3  17         63.78         69.51         5.69 o
  -4   3  17         18.62         11.26         3.13 o
  -3   3  17        119.62        122.77         5.92 o
  -2   3  17        181.10        197.27         8.99 o
  -1   3  17        328.31        339.95        12.98 o
   0   3  17       1582.91       1631.77        39.78 o
   1   3  17        122.23        153.63         6.42 o
   2   3  17       1373.89       1313.21        23.55 o
   3   3  17         68.19         67.85         4.26 o
   4   3  17        312.48        332.13         8.74 o
   5   3  17          0.14          3.77         3.50 o
   6   3  17        759.77        818.76        19.25 o
   7   3  17          7.89         11.34         5.81 o
  -8   4  17        179.36        142.09        15.45 o
  -7   4  17          7.11          7.38         5.38 o
  -6   4  17        533.06        552.24        16.28 o
  -5   4  17          6.60          9.82         3.96 o
  -4   4  17       2904.85       2833.06        40.66 o
  -3   4  17        160.86        181.80         7.46 o
  -2   4  17      10162.24      10016.04       121.55 o
  -1   4  17        521.47        484.82        14.26 o
   0   4  17       8434.01       8430.92       130.40 o
   1   4  17        138.35        153.26         7.03 o
   2   4  17       3700.68       3734.68        48.46 o
   3   4  17        260.75        257.06         7.75 o
   4   4  17       3152.56       3121.40        41.78 o
   5   4  17        442.14        479.12        14.98 o
   6   4  17        442.76        459.97        20.06 o
   7   4  17        130.31        150.63        13.37 o
  -8   5  17          3.42          4.19         8.58 o
  -7   5  17        240.89        243.28        14.63 o
  -6   5  17         50.14         49.70         6.89 o
  -5   5  17        595.82        593.92        16.69 o
  -4   5  17         26.34         31.43         4.46 o
  -3   5  17       2646.20       2576.71        36.90 o
  -2   5  17         36.77         41.05         4.18 o
  -1   5  17       4221.02       4276.50        59.90 o
   0   5  17        390.18        370.77         9.75 o
   1   5  17       3883.62       3804.04        62.39 o
   2   5  17          1.04          2.50         2.42 o
   3   5  17        863.80        916.03        14.70 o
   4   5  17        652.65        682.48        13.66 o
   5   5  17       1065.20       1156.72        29.07 o
   6   5  17         86.75         88.68         9.05 o
   7   5  17         41.06         21.37        18.40 o
  -8   6  17          4.79          4.91         9.56 o
  -7   6  17          1.82          5.74         6.07 o
  -6   6  17         61.14         51.79         8.60 o
  -5   6  17        114.38         92.94         7.87 o
  -4   6  17        320.61        312.66        10.66 o
  -3   6  17        256.99        256.78         9.05 o
  -2   6  17        406.96        398.59        11.50 o
  -1   6  17         38.22         32.62         4.43 o
   0   6  17        163.16        210.53        14.09 o
   1   6  17       1284.72       1229.55        24.85 o
   2   6  17        211.65        230.09         8.61 o
   3   6  17       1190.38       1116.24        26.38 o
   4   6  17         71.16         68.53         7.86 o
   5   6  17        314.79        306.25        14.48 o
   6   6  17        160.86        155.64        11.95 o
   7   6  17        134.75        118.36        15.93 o
  -7   7  17        366.07        377.57        17.41 o
  -6   7  17         40.61         24.02         8.07 o
  -5   7  17       1361.47       1408.98        37.04 o
  -4   7  17          0.29          4.49         4.43 o
  -3   7  17       2641.54       2659.14        41.23 o
  -2   7  17         35.28         40.54         5.40 o
  -1   7  17       1627.50       1622.73        25.51 o
   0   7  17          3.59          6.93         3.24 o
   1   7  17       1716.19       1772.31        30.25 o
   2   7  17       1041.92       1001.11        24.05 o
   3   7  17       2607.63       2570.88        50.00 o
   4   7  17        104.44        117.10        14.00 o
   5   7  17        678.52        630.61        21.38 o
   6   7  17         26.75         17.37         8.01 o
   7   7  17        164.75        178.68        20.00 o
  -7   8  17          1.80          6.69        15.05 o
  -6   8  17        256.95        259.55        16.69 o
  -5   8  17          5.06         10.48         6.61 o
  -4   8  17        926.84        931.57        23.69 o
  -3   8  17        330.98        314.07        10.55 o
  -2   8  17       1467.48       1435.45        30.24 o
  -1   8  17        937.12        976.68        19.66 o
   0   8  17        765.52        754.70        19.16 o
   1   8  17          3.64          7.35         4.14 o
   2   8  17        332.64        300.70        11.65 o
   3   8  17          8.51          9.24         4.76 o
   4   8  17        312.23        328.99        14.94 o
   5   8  17         56.37         57.14        15.83 o
   6   8  17        403.89        401.39        33.45 o
  -7   9  17         49.67         65.23        21.74 o
  -6   9  17         11.45         25.09         8.36 o
  -5   9  17          0.28         -3.56         6.03 o
  -4   9  17         36.30         35.81         7.07 o
  -3   9  17        124.19        125.55        14.03 o
  -2   9  17         97.78         89.43         9.04 o
  -1   9  17         32.30         41.78         7.80 o
   0   9  17          0.74          1.79         4.49 o
   1   9  17          6.52         13.75         4.81 o
   2   9  17        155.89        169.94        10.69 o
   3   9  17        251.78        261.28        13.03 o
   4   9  17         79.92         54.91         8.07 o
   5   9  17         29.65         32.39        10.50 o
   6   9  17        250.18        336.16        31.78 o
  -6  10  17        329.66        381.12        55.19 o
  -5  10  17         10.92          5.80        10.00 o
  -4  10  17        416.22        402.46        18.34 o
  -3  10  17         16.07         24.88         8.58 o
  -2  10  17       1523.30       1733.14        58.81 o
  -1  10  17          0.05          4.96         4.65 o
   0  10  17       1450.88       1497.56        35.92 o
   1  10  17        235.91        229.88        12.31 o
   2  10  17       1005.94       1005.16        37.42 o
   3  10  17         25.02         24.84         6.61 o
   4  10  17        598.11        606.04        33.31 o
   5  10  17         84.13         86.96        12.25 o
  -6  11  17          2.13          8.36        15.05 o
  -5  11  17        174.11        164.40        20.47 o
  -4  11  17          8.99          3.95         8.33 o
  -3  11  17        316.93        307.15        19.26 o
  -2  11  17         18.63         19.29         8.49 o
  -1  11  17        587.22        628.85        31.86 o
   0  11  17        131.87        125.05        16.56 o
   1  11  17        508.35        532.80        22.80 o
   2  11  17        184.55        197.12        12.56 o
   3  11  17        123.97        119.21        11.01 o
   4  11  17         79.26        106.24        21.08 o
   5  11  17        173.72        207.38        28.43 o
  -5  12  17         25.80         13.45        13.26 o
  -4  12  17          0.54          7.47         9.30 o
  -3  12  17         84.74         85.46        15.37 o
  -2  12  17        205.18        208.84        19.76 o
  -1  12  17         69.90         79.72        12.14 o
   0  12  17         96.88         99.46        15.93 o
   1  12  17         65.40         77.66        14.75 o
   2  12  17         87.67         81.04        12.14 o
   3  12  17        123.05        121.81        11.66 o
   4  12  17        133.76        163.90        25.09 o
  -4  13  17          2.47         15.05        16.72 o
  -3  13  17        204.88        162.23        30.10 o
  -2  13  17          1.57         11.07        12.38 o
  -1  13  17        567.44        597.58        34.17 o
   0  13  17         12.02         24.25        10.64 o
   1  13  17        472.54        523.77        30.68 o
   2  13  17         38.96         28.43        16.72 o
  -3  14  17          5.40         -1.67        18.40 o
  -2  14  17        185.49        148.85        30.10 o
  -1  14  17          0.93         13.09         9.84 o
   0  14  17        174.24        195.34        21.85 o
   1  14  17         15.27          0.00        15.05 o
  -1  15  17          9.71         -8.36        15.05 o
   0  15  17         24.13         33.45        18.40 o
  -8   0  18         23.89          9.28        15.89 o
  -6   0  18        211.98        214.78        12.66 o
  -4   0  18       1047.14       1025.34        25.28 o
  -2   0  18        684.41        664.78        20.03 o
   0   0  18        293.19        350.72        41.81 o
   2   0  18         32.23         21.67         5.09 o
   4   0  18       1011.17        958.93        28.16 o
   6   0  18         40.47         34.79         8.81 o
  -8   1  18        117.49        111.50        12.69 o
  -7   1  18         81.74         70.14        10.38 o
  -6   1  18       1045.27       1103.47        23.29 o
  -5   1  18         54.61         53.96         4.90 o
  -4   1  18       2617.47       2562.44        39.56 o
  -3   1  18        337.86        318.96         6.54 o
  -2   1  18       3896.30       3599.73        43.28 o
  -1   1  18         75.20         87.31         5.15 o
   0   1  18      10795.47      10370.49       214.89 o
   1   1  18         87.39         67.87         6.49 o
   2   1  18       5629.95       5579.78        87.81 o
   3   1  18        356.79        341.29         8.17 o
   4   1  18       2255.73       2217.98        32.12 o
   5   1  18         12.76          7.70         3.96 o
   6   1  18        711.23        710.24        19.66 o
   7   1  18         20.62         27.38         6.87 o
  -8   2  18         40.28         25.97         9.14 o
  -7   2  18        178.20        182.48        14.11 o
  -6   2  18         57.58         59.86         8.56 o
  -5   2  18       1510.17       1498.78        24.70 o
  -4   2  18        457.58        451.72        12.82 o
  -3   2  18       4048.47       3956.33        44.46 o
  -2   2  18        759.69        741.92        12.67 o
  -1   2  18       3701.82       3478.99        62.95 o
   0   2  18         95.73         77.02         7.18 o
   1   2  18      10698.62      10572.28       169.87 o
   2   2  18         12.69         10.03         3.47 o
   3   2  18       2622.88       2641.87        35.72 o
   4   2  18        378.12        356.48         8.81 o
   5   2  18        848.27        885.43        19.41 o
   6   2  18          2.05          2.58         4.23 o
   7   2  18        259.05        256.18        13.78 o
  -8   3  18         11.75         12.98         8.98 o
  -7   3  18         57.15         53.16        10.57 o
  -6   3  18         72.84         66.05         7.08 o
  -5   3  18        230.37        220.56        12.62 o
  -4   3  18         34.90         26.41         3.84 o
  -3   3  18        152.97        164.43         8.91 o
  -2   3  18       1092.71       1069.53        18.99 o
  -1   3  18         15.30         13.82         3.26 o
   0   3  18        185.37        210.23        14.27 o
   1   3  18        140.67        128.81         6.01 o
   2   3  18         16.33         12.79         3.00 o
   3   3  18        407.28        395.08         9.25 o
   4   3  18         67.07         73.62         5.41 o
   5   3  18        311.36        329.96        12.89 o
   6   3  18         20.27         25.99         5.17 o
   7   3  18         31.68         31.84         7.22 o
  -8   4  18         44.02         28.96        10.92 o
  -7   4  18        336.48        336.16        13.94 o
  -6   4  18        139.73        150.59        10.00 o
  -5   4  18       1667.67       1653.77        27.59 o
  -4   4  18          0.66          2.24         3.10 o
  -3   4  18       2815.70       2796.91        39.07 o
  -2   4  18       1131.03       1066.65        19.31 o
  -1   4  18       3400.38       3264.94        62.41 o
   0   4  18          1.83          3.90         2.68 o
   1   4  18       6116.50       6176.29       102.88 o
   2   4  18         45.66         42.17         3.66 o
   3   4  18       1232.41       1259.51        18.41 o
   4   4  18         28.88         34.11         4.02 o
   5   4  18       1343.30       1377.24        29.20 o
   6   4  18          0.40          4.63         4.54 o
   7   4  18        131.31        111.36        11.88 o
  -8   5  18         81.20         52.94        12.48 o
  -7   5  18         25.47         22.41         7.20 o
  -6   5  18        533.35        571.98        30.44 o
  -5   5  18         58.04         58.13         6.41 o
  -4   5  18       2050.39       2110.38        48.99 o
  -3   5  18          5.41          6.69         3.29 o
  -2   5  18       3801.03       3630.83        51.89 o
  -1   5  18         58.39         57.63         5.09 o
   0   5  18       2934.19       2873.67        44.88 o
   1   5  18          4.98         10.62         3.43 o
   2   5  18       4400.58       4456.49        62.24 o
   3   5  18          4.05          2.67         2.45 o
   4   5  18       2008.46       1957.16        31.56 o
   5   5  18         58.00         50.45         7.07 o
   6   5  18        205.19        200.52        13.57 o
   7   5  18         66.46         77.75        21.74 o
  -8   6  18         70.36         87.77        17.74 o
  -7   6  18         20.12         17.47         7.05 o
  -6   6  18        190.15        197.92        13.77 o
  -5   6  18         66.52         62.23         6.76 o
  -4   6  18          0.99          6.48         3.74 o
  -3   6  18        403.85        369.47        11.70 o
  -2   6  18        267.37        282.78        13.21 o
  -1   6  18        299.62        277.37         9.62 o
   0   6  18        212.27        204.74        11.47 o
   1   6  18        104.18        118.87         7.54 o
   2   6  18         77.47         55.75         5.44 o
   3   6  18          7.70         14.46         4.46 o
   4   6  18        474.75        421.89        16.60 o
   5   6  18          8.49          8.73         5.19 o
   6   6  18        189.00        206.26        13.85 o
   7   6  18        206.09        176.37        19.49 o
  -7   7  18        149.09        162.58        21.19 o
  -6   7  18        467.38        459.68        19.94 o
  -5   7  18          0.55          5.70         5.36 o
  -4   7  18       1763.21       1793.88        37.46 o
  -3   7  18         64.71         56.68         5.16 o
  -2   7  18       3133.25       3139.52        55.17 o
  -1   7  18        483.07        483.64        15.12 o
   0   7  18       7106.28       7115.50       103.41 o
   1   7  18         34.30         43.10         5.29 o
   2   7  18       2920.44       2849.31        53.88 o
   3   7  18         80.88         71.63         7.98 o
   4   7  18       1420.44       1540.20        43.42 o
   5   7  18         42.39         36.84         7.46 o
   6   7  18        390.15        404.79        20.50 o
  -7   8  18         92.74         95.33        25.09 o
  -6   8  18          8.24         11.25         7.29 o
  -5   8  18        535.43        563.35        21.31 o
  -4   8  18         82.58         94.73         7.83 o
  -3   8  18        683.21        760.00        17.40 o
  -2   8  18         52.42         56.22         6.56 o
  -1   8  18       1583.87       1648.35        28.64 o
   0   8  18         91.23         94.39         7.68 o
   1   8  18        759.08        745.12        20.05 o
   2   8  18        176.95        184.22        10.34 o
   3   8  18        759.39        758.56        22.85 o
   4   8  18         72.92         70.09        14.73 o
   5   8  18        227.97        230.29        22.20 o
   6   8  18          4.08         15.05        13.38 o
  -7   9  18         12.61         25.09        18.40 o
  -6   9  18         78.22         58.23        10.33 o
  -5   9  18         11.77         11.68         6.15 o
  -4   9  18         74.35         71.42         7.41 o
  -3   9  18         96.76         96.05         8.77 o
  -2   9  18        153.26        140.34         9.99 o
  -1   9  18         10.82         11.21         4.95 o
   0   9  18          3.05          4.94         4.76 o
   1   9  18        139.35        131.72         9.32 o
   2   9  18       1405.17       1401.00        34.29 o
   3   9  18        125.93        125.73        10.60 o
   4   9  18         79.56         60.34         8.48 o
   5   9  18         30.22         27.97         8.98 o
   6   9  18          5.93          6.69        13.38 o
  -6  10  18         29.01         -3.34        15.05 o
  -5  10  18        386.30        435.23        22.52 o
  -4  10  18         30.51         39.91         8.55 o
  -3  10  18        744.32        778.70        35.94 o
  -2  10  18         87.07         76.67        12.85 o
  -1  10  18        962.25       1022.35        33.03 o
   0  10  18         48.44         45.03         8.66 o
   1  10  18       1249.78       1313.46        33.02 o
   2  10  18          3.91         16.31         5.76 o
   3  10  18        446.00        476.93        18.63 o
   4  10  18          3.20         -2.95         6.23 o
   5  10  18        460.52        476.65        36.79 o
  -6  11  18         60.62         43.48        20.07 o
  -5  11  18         27.06         16.72        16.72 o
  -4  11  18        183.05        198.53        17.63 o
  -3  11  18          4.33         12.59        10.00 o
  -2  11  18        400.61        415.30        21.20 o
  -1  11  18          9.59          9.37         8.35 o
   0  11  18        402.63        415.22        20.09 o
   1  11  18         61.19         47.06         9.56 o
   2  11  18        454.15        384.87        16.44 o
   3  11  18          1.17          0.95         6.06 o
   4  11  18         52.10         54.44        10.86 o
   5  11  18         12.78         21.74        15.05 o
  -5  12  18          4.33          1.92        11.65 o
  -4  12  18          3.12          1.20         8.58 o
  -3  12  18        122.75         90.89        15.67 o
  -2  12  18         16.51         16.63        10.00 o
  -1  12  18         28.37         17.86         9.30 o
   0  12  18          7.99         14.22         9.46 o
   1  12  18        101.89         93.59        22.85 o
   2  12  18         17.60         29.93         8.98 o
   3  12  18         81.12         71.64         9.64 o
   4  12  18         17.44         11.71        13.38 o
  -4  13  18        132.06        140.51        20.07 o
  -3  13  18         22.22         33.45        20.07 o
  -2  13  18        408.61        419.62        28.38 o
  -1  13  18          0.26         -5.18         8.41 o
   0  13  18        422.54        441.52        30.10 o
   1  13  18          0.03         13.94        10.45 o
  -3  14  18         75.21         85.29        26.76 o
  -2  14  18         15.19          1.67        16.72 o
  -1  14  18        131.58        110.18        30.94 o
   0  14  18          6.72         25.09        18.40 o
   1  14  18        122.49         93.66        25.09 o
  -7   0  19        214.75        226.30        27.47 o
  -5   0  19        708.17        671.19        21.96 o
  -3   0  19        528.61        508.32        15.96 o
  -1   0  19          7.50          3.66         2.73 o
   1   0  19        188.57        178.69         9.77 o
   3   0  19        373.38        390.99        15.24 o
   5   0  19          6.39         16.60         7.62 o
   7   0  19          8.53          7.88         9.20 o
  -8   1  19          3.20          4.55         7.64 o
  -7   1  19        224.93        198.51        14.70 o
  -6   1  19        157.67        146.49         8.88 o
  -5   1  19       2068.08       1936.96        36.95 o
  -4   1  19        261.90        255.88         8.53 o
  -3   1  19       2155.25       2104.50        24.34 o
  -2   1  19        610.86        641.55        12.09 o
  -1   1  19       7391.06       7313.84        94.95 o
   0   1  19        413.31        475.31        10.98 o
   1   1  19       4588.87       4280.87        73.52 o
   2   1  19         29.07         30.81         4.34 o
   3   1  19       2259.12       2286.99        30.50 o
   4   1  19          9.92          7.94         3.02 o
   5   1  19       1964.85       1908.26        44.82 o
   6   1  19         37.57         40.94         6.87 o
   7   1  19        150.29        124.96        12.07 o
  -8   2  19         35.56         23.20        13.56 o
  -7   2  19         62.40         47.16         9.66 o
  -6   2  19       1178.33       1115.62        27.80 o
  -5   2  19        253.84        228.51         8.66 o
  -4   2  19       1610.61       1631.60        27.46 o
  -3   2  19         11.79          7.29         2.53 o
  -2   2  19       2508.68       2362.29        32.81 o
  -1   2  19         45.17         49.79         4.04 o
   0   2  19       4740.08       4636.76        72.72 o
   1   2  19          0.78          1.02         2.69 o
   2   2  19       6198.00       6195.40        97.26 o
   3   2  19         89.35         78.66         4.74 o
   4   2  19       4000.63       3995.35        48.06 o
   5   2  19         16.07         18.71         4.00 o
   6   2  19        601.07        606.68        18.04 o
   7   2  19          0.21         -3.90         6.76 o
  -8   3  19        135.72        123.32        19.49 o
  -7   3  19          4.12         -4.18         6.69 o
  -6   3  19        633.72        622.95        20.69 o
  -5   3  19         18.73         19.18         4.26 o
  -4   3  19       1379.10       1341.96        25.91 o
  -3   3  19        250.15        231.22         8.23 o
  -2   3  19       1072.81       1035.29        20.21 o
  -1   3  19        682.69        682.69        21.32 o
   0   3  19       2077.72       2017.94        39.41 o
   1   3  19        383.32        361.24         9.90 o
   2   3  19         34.47         28.84         3.99 o
   3   3  19          1.61          0.04         2.51 o
   4   3  19        150.43        152.30         6.65 o
   5   3  19         41.61         37.00         4.62 o
   6   3  19         46.06         48.66         6.23 o
   7   3  19         26.27         15.14         7.86 o
  -8   4  19         81.68         57.47        14.75 o
  -7   4  19        117.53        116.94        11.83 o
  -6   4  19        290.26        286.10        12.24 o
  -5   4  19         71.35         73.83         6.48 o
  -4   4  19       1464.53       1468.94        27.83 o
  -3   4  19        103.00        109.27         6.07 o
  -2   4  19      11500.99      11490.73       158.80 o
  -1   4  19          8.95         12.74         3.50 o
   0   4  19       5082.24       4961.20        78.12 o
   1   4  19        467.56        463.34        12.01 o
   2   4  19       4037.76       4037.44        52.32 o
   3   4  19          0.04          1.33         2.56 o
   4   4  19       1032.51       1111.08        22.44 o
   5   4  19          0.63          2.50         3.90 o
   6   4  19        969.93        990.14        24.69 o
   7   4  19         30.41         35.12        15.05 o
  -8   5  19         27.83         23.41        12.38 o
  -7   5  19         81.07         70.66        11.10 o
  -6   5  19        102.50         94.13        11.92 o
  -5   5  19        426.15        438.31        14.31 o
  -4   5  19        241.57        238.11         9.41 o
  -3   5  19       1284.99       1270.44        22.97 o
  -2   5  19         81.05         65.89         9.85 o
  -1   5  19       5029.43       4801.25        72.46 o
   0   5  19        448.69        432.98        11.54 o
   1   5  19       1130.26       1065.13        23.91 o
   2   5  19          9.08          5.11         2.89 o
   3   5  19       3384.69       3349.69        43.71 o
   4   5  19         44.60         40.91         4.83 o
   5   5  19        182.78        195.72        10.43 o
   6   5  19          1.72          8.93         6.38 o
   7   5  19        108.24         88.98        14.75 o
  -7   6  19        153.27        132.04        11.68 o
  -6   6  19        220.54        210.96        13.57 o
  -5   6  19        349.54        334.54        14.72 o
  -4   6  19         11.18         11.75         3.95 o
  -3   6  19        447.99        457.36        13.29 o
  -2   6  19        140.11        137.06         8.60 o
  -1   6  19       1506.90       1500.38        25.88 o
   0   6  19        144.16        153.14         7.81 o
   1   6  19        150.95        161.12         8.65 o
   2   6  19        488.58        455.77        15.46 o
   3   6  19         14.90         10.32         4.35 o
   4   6  19        124.55        106.72         9.59 o
   5   6  19        113.88        132.88        16.15 o
   6   6  19          3.47          1.70         6.06 o
   7   6  19          3.02          5.02         9.46 o
  -7   7  19        150.63        148.85        28.43 o
  -6   7  19          4.27          2.63         6.79 o
  -5   7  19        812.31        780.92        25.63 o
  -4   7  19        128.61        148.44         9.35 o
  -3   7  19       1390.70       1377.98        32.86 o
  -2   7  19        289.56        281.58        11.35 o
  -1   7  19       1730.45       1736.32        30.36 o
   0   7  19        434.79        426.36        16.19 o
   1   7  19       2726.60       2697.00        50.76 o
   2   7  19         14.52         11.53         4.61 o
   3   7  19       1174.97       1179.29        30.33 o
   4   7  19        154.11        138.32        11.35 o
   5   7  19        781.14        799.80        28.39 o
   6   7  19         48.44         43.48        12.38 o
  -7   8  19          2.03         10.03        16.72 o
  -6   8  19        119.11        108.27        12.32 o
  -5   8  19          2.07         -3.82         7.00 o
  -4   8  19        156.22        179.36        10.35 o
  -3   8  19         29.23         28.14         5.78 o
  -2   8  19       1377.86       1378.26        29.75 o
  -1   8  19        178.24        183.85         9.45 o
   0   8  19        809.96        803.35        20.40 o
   1   8  19        121.52        138.40        10.79 o
   2   8  19        691.66        672.07        20.74 o
   3   8  19         24.77         29.73        10.62 o
   4   8  19        730.64        715.65        23.30 o
   5   8  19          0.13         -4.09         6.07 o
   6   8  19         52.78         58.54        16.72 o
  -6   9  19         73.24         92.31        13.45 o
  -5   9  19        110.69        115.03        10.38 o
  -4   9  19        183.14        175.04        16.01 o
  -3   9  19          1.05          0.30         5.19 o
  -2   9  19         32.92         46.02         7.64 o
  -1   9  19         73.49         83.11         8.12 o
   0   9  19         68.79         64.16         8.03 o
   1   9  19         91.60         73.06         9.08 o
   2   9  19        308.05        333.58        14.54 o
   3   9  19         42.41         37.63         6.92 o
   4   9  19         20.53         25.20         6.98 o
   5   9  19          0.21          4.46         7.72 o
   6   9  19         36.19          6.69        15.05 o
  -6  10  19         57.32         50.17        21.74 o
  -5  10  19         12.73         10.24         8.79 o
  -4  10  19        527.13        578.94        22.12 o
  -3  10  19         37.68         51.69        12.38 o
  -2  10  19        438.40        470.38        27.20 o
  -1  10  19          7.60          5.46         6.39 o
   0  10  19       1103.27       1112.16        35.62 o
   1  10  19         93.54        103.03         9.48 o
   2  10  19       1667.72       1692.04        40.72 o
   3  10  19          3.84          1.16         5.93 o
   4  10  19        470.99        448.19        18.77 o
   5  10  19        279.96        239.16        30.10 o
  -5  11  19         61.20         60.21        20.07 o
  -4  11  19        127.77        109.85        14.08 o
  -3  11  19        251.47        265.15        22.47 o
  -2  11  19         53.10         34.70         9.56 o
  -1  11  19        435.10        427.09        26.43 o
   0  11  19         45.45         43.18         8.79 o
   1  11  19        109.50        126.96        13.33 o
   2  11  19         34.70         27.35         7.07 o
   3  11  19        492.81        471.11        19.10 o
   4  11  19         22.16         16.72        13.38 o
   5  11  19        121.68        140.49        25.09 o
  -5  12  19        198.15        246.24        25.41 o
  -4  12  19         17.01         27.06        15.05 o
  -3  12  19        149.46        164.94        16.02 o
  -2  12  19        103.56        103.55        15.93 o
  -1  12  19         26.56         29.93        10.27 o
   0  12  19          2.88          2.20         9.24 o
   1  12  19         19.39         23.11         7.65 o
   2  12  19        115.50        112.12        13.45 o
   3  12  19          0.83         -1.43         9.40 o
   4  12  19         11.86         -1.67        15.05 o
  -4  13  19          2.05          0.18        11.19 o
  -3  13  19        517.88        597.06        50.17 o
  -2  13  19          0.34          8.36        11.83 o
  -1  13  19        374.87        419.25        28.31 o
   0  13  19          6.57         10.39        11.19 o
   1  13  19        233.97        199.74        22.47 o
  -3  14  19         10.54         20.07        16.72 o
  -2  14  19         92.07         83.62        25.09 o
  -1  14  19          0.35        -13.38        13.38 o
   0  14  19         89.05        152.19        31.78 o
   1  14  19          0.59        -13.38        13.38 o
  -8   0  20        259.66        299.53        25.94 o
  -6   0  20        640.87        629.51        21.67 o
  -4   0  20       1277.92       1254.17        26.75 o
  -2   0  20       2879.35       2846.91        58.75 o
   0   0  20       1415.17       1399.88        41.52 o
   2   0  20        641.36        592.77        24.08 o
   4   0  20        185.85        202.24        12.96 o
   6   0  20         27.79         12.26        20.91 o
  -8   1  20         61.84         40.14        13.01 o
  -7   1  20         44.25         53.05         9.39 o
  -6   1  20        404.69        384.06        13.73 o
  -5   1  20        261.63        247.33         9.45 o
  -4   1  20       1605.27       1646.27        23.26 o
  -3   1  20        980.49        993.41        14.26 o
  -2   1  20       3481.86       3575.92        50.23 o
  -1   1  20         36.52         26.57         2.94 o
   0   1  20       2642.04       2565.27        37.99 o
   1   1  20          0.94          0.29         2.49 o
   2   1  20       3519.43       3434.23        56.94 o
   3   1  20        769.08        761.33        14.10 o
   4   1  20       2289.50       2260.22        35.25 o
   5   1  20          2.01         -0.17         3.86 o
   6   1  20        903.90        905.62        29.93 o
   7   1  20         88.79         70.11        13.56 o
  -8   2  20         49.58         75.86        39.30 o
  -7   2  20        227.49        201.12        15.18 o
  -6   2  20        148.93        150.69        15.40 o
  -5   2  20        582.04        582.46        18.02 o
  -4   2  20         86.50         86.92         6.24 o
  -3   2  20        180.98        191.53         6.91 o
  -2   2  20        969.97        964.90        17.62 o
  -1   2  20       4648.72       4507.62        62.34 o
   0   2  20         25.14         23.65         3.29 o
   1   2  20       2779.42       2593.29        42.37 o
   2   2  20        558.83        579.71        15.04 o
   3   2  20       2979.34       2945.07        39.62 o
   4   2  20         20.08         18.22         3.46 o
   5   2  20       1318.31       1373.07        28.98 o
   6   2  20          0.12         -0.10         4.84 o
   7   2  20        219.02        210.55        29.27 o
  -8   3  20         51.01         52.58        14.75 o
  -7   3  20        636.16        674.98        33.07 o
  -6   3  20         65.91         38.37         7.00 o
  -5   3  20        490.63        474.35        13.62 o
  -4   3  20         75.05         86.43         6.61 o
  -3   3  20       3120.55       3043.03        41.96 o
  -2   3  20         19.30         18.72         3.54 o
  -1   3  20       2502.38       2452.95        43.54 o
   0   3  20         41.86         52.23         7.04 o
   1   3  20        716.76        694.09        15.28 o
   2   3  20         23.40         18.20         3.96 o
   3   3  20         45.83         47.85         4.14 o
   4   3  20          0.45          2.21         2.63 o
   5   3  20        209.46        212.55         9.29 o
   6   3  20         15.00          6.33         5.68 o
   7   3  20          5.74         -1.67        13.38 o
  -8   4  20         36.57         46.96        17.56 o
  -7   4  20        130.07        134.03        14.69 o
  -6   4  20         29.18         26.16         5.65 o
  -5   4  20        441.21        421.84        12.95 o
  -4   4  20        385.50        410.37        10.95 o
  -3   4  20       3171.15       3177.55        43.91 o
  -2   4  20       1496.03       1426.33        29.54 o
  -1   4  20       4173.49       4068.94        61.90 o
   0   4  20        104.73        112.91         8.23 o
   1   4  20       2272.34       2264.27        37.69 o
   2   4  20        117.46        118.97         6.21 o
   3   4  20       2436.22       2425.45        32.72 o
   4   4  20         41.65         23.30         3.67 o
   5   4  20        706.79        712.37        21.81 o
   6   4  20          4.30          4.14         5.29 o
   7   4  20        264.66        274.28        31.78 o
  -8   5  20         21.66         20.71        12.38 o
  -7   5  20        217.14        244.70        34.19 o
  -6   5  20         76.94         69.95         8.90 o
  -5   5  20        132.26        107.75         8.20 o
  -4   5  20        512.08        542.62        15.18 o
  -3   5  20        312.74        315.41        10.02 o
  -2   5  20        937.48        920.89        21.18 o
  -1   5  20        178.44        176.35         9.72 o
   0   5  20       5490.64       5362.52        84.69 o
   1   5  20        933.75        961.32        22.65 o
   2   5  20       1781.86       1768.67        28.99 o
   3   5  20        152.40        163.53         8.88 o
   4   5  20        509.72        539.36        17.20 o
   5   5  20          1.43         -0.34         4.49 o
   6   5  20        264.59        260.28        14.25 o
   7   5  20          3.34          4.53        10.00 o
  -7   6  20          3.35          1.15         8.98 o
  -6   6  20        271.40        261.48        15.11 o
  -5   6  20         94.10         95.84         9.07 o
  -4   6  20        856.62        850.26        20.35 o
  -3   6  20          7.56          7.81         3.55 o
  -2   6  20       1644.80       1645.60        33.03 o
  -1   6  20        688.83        658.43        14.94 o
   0   6  20       1732.81       1718.33        30.16 o
   1   6  20         17.42         14.93         4.70 o
   2   6  20        471.98        519.03        14.01 o
   3   6  20          3.85          4.43         3.88 o
   4   6  20        202.46        203.28        11.66 o
   5   6  20         44.30         48.39         7.46 o
   6   6  20        128.95        147.11        13.54 o
  -7   7  20        107.90         93.66        23.41 o
  -6   7  20         64.03         69.54        10.39 o
  -5   7  20          7.24          7.43         6.17 o
  -4   7  20        322.92        306.52        11.93 o
  -3   7  20         33.39         38.55         6.13 o
  -2   7  20       1056.94       1104.98        22.62 o
  -1   7  20          2.39          7.04         2.98 o
   0   7  20       2304.06       2233.81        38.21 o
   1   7  20         73.44         82.48         7.43 o
   2   7  20       2052.64       2063.57        41.98 o
   3   7  20          3.58         -1.67         4.18 o
   4   7  20        407.76        424.77        24.86 o
   5   7  20         19.94         22.77         8.01 o
   6   7  20        629.39        666.79        31.86 o
  -7   8  20         21.54         10.03        16.72 o
  -6   8  20         31.01         16.46         8.30 o
  -5   8  20        324.06        293.02        17.93 o
  -4   8  20        229.77        230.73        11.18 o
  -3   8  20        537.08        566.39        17.62 o
  -2   8  20        436.38        443.95        17.96 o
  -1   8  20       1217.31       1184.47        29.00 o
   0   8  20        276.04        296.38        11.94 o
   1   8  20       2096.87       2050.41        36.93 o
   2   8  20        142.44        125.51        11.13 o
   3   8  20        340.29        330.75        14.70 o
   4   8  20        151.41        207.24        13.03 o
   5   8  20        117.17        121.84        13.52 o
   6   8  20         27.36          1.67        13.38 o
  -6   9  20         37.09         27.33         9.95 o
  -5   9  20        238.16        279.33        14.25 o
  -4   9  20        100.91         75.06         9.61 o
  -3   9  20        527.36        514.81        19.21 o
  -2   9  20         17.96         19.50         5.50 o
  -1   9  20        400.54        417.74        29.45 o
   0   9  20        245.91        269.40        15.39 o
   1   9  20        340.35        380.09        17.33 o
   2   9  20         80.21         89.39         9.28 o
   3   9  20         41.70         47.41         7.64 o
   4   9  20         18.63         23.72         7.46 o
   5   9  20         28.52         39.47        11.65 o
  -6  10  20         33.91         25.33        12.54 o
  -5  10  20        212.98        301.80        25.84 o
  -4  10  20         62.58         80.62        15.05 o
  -3  10  20        749.21        799.74        30.18 o
  -2  10  20          3.88          1.67         7.88 o
  -1  10  20        804.16        787.20        28.84 o
   0  10  20         76.79         56.74         7.98 o
   1  10  20       1252.78       1216.85        36.21 o
   2  10  20          7.28         13.50         5.88 o
   3  10  20        476.70        492.71        29.50 o
   4  10  20         23.42         16.92         7.28 o
   5  10  20        182.06        210.73        26.76 o
  -5  11  20          2.71         -3.34        15.05 o
  -4  11  20         36.33         12.54        11.83 o
  -3  11  20        137.71        106.21        16.56 o
  -2  11  20         82.95        111.21        13.02 o
  -1  11  20        137.02        157.49        18.92 o
   0  11  20        296.45        302.76        17.81 o
   1  11  20          1.74          4.43         6.07 o
   2  11  20        425.97        446.16        18.18 o
   3  11  20         77.32         63.16        14.97 o
   4  11  20        355.00        377.97        33.45 o
  -5  12  20         69.96        108.71        25.09 o
  -4  12  20        212.58        239.12        41.81 o
  -3  12  20         31.96         41.60        10.82 o
  -2  12  20        126.70        109.68        19.23 o
  -1  12  20         51.85         44.28        12.38 o
   0  12  20        167.98        178.98        20.47 o
   1  12  20        111.68        120.16        13.45 o
   2  12  20        112.79        126.47        16.41 o
   3  12  20         26.89         16.72        13.38 o
   4  12  20         11.45         -3.34        13.38 o
  -4  13  20        183.14        191.63        28.43 o
  -3  13  20          1.30         11.71        16.72 o
  -2  13  20        153.16        180.81        21.85 o
  -1  13  20         68.70         62.15        13.02 o
   0  13  20        247.69        263.15        24.50 o
  -2  14  20         61.97         38.47        21.74 o
  -1  14  20         18.11         -1.67        16.72 o
   0  14  20        178.88        187.31        33.45 o
  -7   0  21        252.25        212.45        17.63 o
  -5   0  21       1491.22       1532.55        51.50 o
  -3   0  21       6751.86       6727.71       103.01 o
  -1   0  21       2866.01       2760.65        49.74 o
   1   0  21       5696.66       5583.38       120.17 o
   3   0  21         99.71         88.25        15.47 o
   5   0  21        113.15        103.90         9.66 o
   7   0  21         56.09         61.88        18.40 o
  -8   1  21         23.36         24.37        28.43 o
  -7   1  21        238.32        202.80        15.05 o
  -6   1  21        114.94         98.84        10.35 o
  -5   1  21        386.78        391.82        11.90 o
  -4   1  21        335.39        330.77         7.72 o
  -3   1  21       2999.02       2985.45        36.94 o
  -2   1  21       1388.43       1372.05        23.19 o
  -1   1  21       2780.75       2689.97        34.88 o
   0   1  21       1799.81       1811.89        26.64 o
   1   1  21       2653.44       2547.22        63.73 o
   2   1  21        922.98        939.01        20.68 o
   3   1  21       7862.08       7705.94        99.18 o
   4   1  21         52.27         41.51         5.36 o
   5   1  21        639.56        629.75        29.69 o
   6   1  21         11.86         10.37         5.61 o
   7   1  21        266.25        349.43        23.65 o
  -8   2  21         11.25         18.64        12.54 o
  -7   2  21        463.39        474.49        20.22 o
  -6   2  21         27.06         29.66        10.86 o
  -5   2  21        908.19        889.24        24.61 o
  -4   2  21        417.12        425.86        10.37 o
  -3   2  21        167.43        158.25         6.97 o
  -2   2  21       1024.27       1028.13        18.74 o
  -1   2  21       1331.77       1261.99        19.07 o
   0   2  21       1002.92        941.02        16.93 o
   1   2  21        558.76        531.59        14.37 o
   2   2  21       1437.37       1410.82        27.89 o
   3   2  21       2072.74       2045.28        32.79 o
   4   2  21       1999.54       2030.25        30.14 o
   5   2  21         35.34         42.23         7.82 o
   6   2  21         96.19         93.86         9.18 o
   7   2  21          0.36         -0.84         9.46 o
  -8   3  21        141.97        143.59        20.10 o
  -7   3  21          7.72          7.05         7.22 o
  -6   3  21        348.21        333.45        14.47 o
  -5   3  21         88.75         87.63         8.36 o
  -4   3  21       2123.05       2133.22        32.38 o
  -3   3  21        959.45        990.40        18.21 o
  -2   3  21       1070.92       1028.57        22.83 o
  -1   3  21         70.43         68.11         4.98 o
   0   3  21       2351.45       2256.25        39.80 o
   1   3  21          4.57          7.49         3.00 o
   2   3  21       2631.46       2667.11        46.94 o
   3   3  21         91.43         85.31         5.21 o
   4   3  21        735.54        688.78        14.68 o
   5   3  21         21.03         14.21         4.45 o
   6   3  21        214.39        235.80        13.70 o
   7   3  21         11.04         13.38        13.38 o
  -8   4  21          0.18        -10.64        10.64 o
  -7   4  21         97.56        112.19        10.90 o
  -6   4  21         92.47         94.53         8.51 o
  -5   4  21        356.69        324.35        13.28 o
  -4   4  21        407.88        415.00        11.15 o
  -3   4  21       1141.33       1197.41        20.93 o
  -2   4  21       1254.64       1194.85        25.82 o
  -1   4  21        361.02        350.06        10.97 o
   0   4  21       1094.64       1035.87        22.35 o
   1   4  21         56.25         69.13         5.49 o
   2   4  21       1460.09       1428.97        26.47 o
   3   4  21         81.53         87.99         5.50 o
   4   4  21       1048.04       1011.58        19.12 o
   5   4  21         23.42         20.46         5.46 o
   6   4  21        384.06        348.93        14.22 o
   7   4  21         21.28         38.47        16.72 o
  -7   5  21          0.33         -4.18         7.53 o
  -6   5  21        283.48        267.53        13.56 o
  -5   5  21         71.53         45.63         7.46 o
  -4   5  21        358.51        340.80        11.93 o
  -3   5  21        905.53        911.94        18.63 o
  -2   5  21       1280.39       1324.79        31.25 o
  -1   5  21       1122.85       1084.75        20.57 o
   0   5  21       1876.06       1860.45        34.66 o
   1   5  21        540.09        498.77        15.07 o
   2   5  21        885.55        901.04        17.87 o
   3   5  21        641.03        678.00        14.05 o
   4   5  21        676.33        713.76        16.88 o
   5   5  21        357.50        359.49        14.95 o
   6   5  21         23.11         17.58         7.03 o
  -7   6  21        168.49        165.29        17.33 o
  -6   6  21          0.41         10.71         6.63 o
  -5   6  21        874.84        996.98        26.09 o
  -4   6  21         14.19         19.60         4.74 o
  -3   6  21        921.10        942.80        20.84 o
  -2   6  21        138.66        118.04         8.16 o
  -1   6  21        643.04        657.61        15.20 o
   0   6  21        178.58        197.93         9.26 o
   1   6  21       1279.72       1323.50        29.21 o
   2   6  21          9.74          6.91         3.88 o
   3   6  21        436.03        422.57        13.87 o
   4   6  21        106.36         87.68        10.62 o
   5   6  21         77.65         63.36         8.30 o
   6   6  21          2.67          8.36         7.72 o
  -7   7  21         44.72         18.40        18.40 o
  -6   7  21        185.62        179.15        17.04 o
  -5   7  21        127.17        135.34        14.56 o
  -4   7  21        200.18        184.64        11.03 o
  -3   7  21        391.11        387.11        20.52 o
  -2   7  21        390.36        390.04        12.56 o
  -1   7  21       2129.73       2171.84        33.27 o
   0   7  21        224.28        212.79         8.49 o
   1   7  21       1202.98       1175.99        27.31 o
   2   7  21         13.06         22.02         5.55 o
   3   7  21        633.75        617.80        21.48 o
   4   7  21         17.99         23.29         6.06 o
   5   7  21        239.57        250.46        16.61 o
   6   7  21         23.67         14.22        10.64 o
  -7   8  21         58.84         66.90        21.74 o
  -6   8  21          5.21          2.57         6.92 o
  -5   8  21        220.06        199.82        12.95 o
  -4   8  21         15.65         10.24         5.60 o
  -3   8  21        526.13        551.27        19.79 o
  -2   8  21        449.08        469.83        20.86 o
  -1   8  21        545.97        539.72        15.62 o
   0   8  21       1342.47       1360.85        34.41 o
   1   8  21        609.58        647.31        19.06 o
   2   8  21        937.96        954.62        26.61 o
   3   8  21         67.27         58.80         9.17 o
   4   8  21        309.37        286.56        14.54 o
   5   8  21        117.54        112.25        12.92 o
   6   8  21        231.88        277.64        21.29 o
  -6   9  21        323.50        353.61        26.76 o
  -5   9  21         10.29          8.94         6.37 o
  -4   9  21        672.26        773.19        28.60 o
  -3   9  21        118.55        154.69        29.21 o
  -2   9  21        582.20        603.04        18.50 o
  -1   9  21        215.11        205.35        13.00 o
   0   9  21       1098.28       1135.97        36.21 o
   1   9  21         81.38         78.59         9.56 o
   2   9  21        197.87        205.39        12.23 o
   3   9  21         45.07         29.32         7.07 o
   4   9  21         35.92         23.12         7.64 o
   5   9  21          0.50         -3.34        11.71 o
  -6  10  21         64.00         60.19        13.56 o
  -5  10  21          2.17          7.04         8.98 o
  -4  10  21        142.62        138.02        17.74 o
  -3  10  21          0.87          8.73         7.88 o
  -2  10  21        149.86        197.72        15.21 o
  -1  10  21         41.83         26.12         8.01 o
   0  10  21        385.12        397.59        16.63 o
   1  10  21        236.72        239.73        18.27 o
   2  10  21        375.64        385.95        16.44 o
   3  10  21          5.54          3.88         6.03 o
   4  10  21        580.76        651.70        23.90 o
   5  10  21          0.14         -3.34        13.38 o
  -5  11  21          7.26         21.74        16.72 o
  -4  11  21        201.18        217.74        22.47 o
  -3  11  21          0.77          9.15        11.19 o
  -2  11  21        268.30        330.08        19.62 o
  -1  11  21         86.71         80.01        11.51 o
   0  11  21        239.21        281.27        18.02 o
   1  11  21        308.96        294.72        18.05 o
   2  11  21        124.62        119.82        11.18 o
   3  11  21         97.49         80.04        10.37 o
   4  11  21        221.52        254.21        30.10 o
  -4  12  21         34.86         23.19        24.25 o
  -3  12  21        133.89        153.83        16.07 o
  -2  12  21         18.70         17.56        10.64 o
  -1  12  21        225.00        249.04        23.56 o
   0  12  21         19.98          3.84         9.59 o
   1  12  21        133.51        154.58        15.39 o
   2  12  21         17.79         20.91         7.39 o
   3  12  21         55.36         45.16        16.72 o
  -3  13  21         90.39         86.97        25.09 o
  -2  13  21         27.34         51.85        21.74 o
  -1  13  21         50.42         56.89        14.99 o
   0  13  21          1.11         -5.02        15.05 o
  -2  14  21         57.22         66.90        23.41 o
  -1  14  21         42.87         65.23        23.41 o
   0  14  21          1.23         18.40        20.07 o
  -8   0  22        203.31        229.13        33.45 o
  -6   0  22       1028.49       1019.88        34.11 o
  -4   0  22       3748.07       3770.14        66.40 o
  -2   0  22       5792.75       5754.23       110.49 o
   0   0  22       5715.13       5884.33       110.88 o
   2   0  22       6192.69       6145.05       153.47 o
   4   0  22       1427.70       1231.25        38.97 o
   6   0  22        916.62        935.69        57.70 o
  -8   1  22          7.20          8.36        10.64 o
  -7   1  22         18.79         16.20         8.58 o
  -6   1  22          1.09          2.81         5.61 o
  -5   1  22        570.74        587.93        15.04 o
  -4   1  22         27.12         26.76         3.11 o
  -3   1  22        234.71        222.03         7.65 o
  -2   1  22         19.65         26.67         3.80 o
  -1   1  22       1919.47       1876.28        30.23 o
   0   1  22        503.12        505.42        11.38 o
   1   1  22        311.47        285.47        11.48 o
   2   1  22       2009.43       1951.76        36.02 o
   3   1  22        139.99        125.02         6.61 o
   4   1  22        511.47        497.56        14.67 o
   5   1  22         86.97         83.00         8.30 o
   6   1  22        374.73        384.70        18.83 o
   7   1  22         32.26         25.92        11.65 o
  -8   2  22         86.74         74.88        15.37 o
  -7   2  22         42.82         29.33         8.97 o
  -6   2  22        158.67        116.32        15.16 o
  -5   2  22         75.15         75.34         7.81 o
  -4   2  22        217.92        220.62         7.95 o
  -3   2  22       1181.56       1217.06        22.17 o
  -2   2  22       1806.80       1747.39        33.08 o
  -1   2  22        215.54        195.39         6.52 o
   0   2  22       3225.75       3182.14        48.61 o
   1   2  22       1835.43       1752.16        34.02 o
   2   2  22        660.96        638.45        19.28 o
   3   2  22        497.14        485.26        11.88 o
   4   2  22        244.87        241.04        11.12 o
   5   2  22        521.37        519.03        15.90 o
   6   2  22         95.67         92.36         9.39 o
   7   2  22        181.84        175.43        30.10 o
  -8   3  22          1.72          9.20        11.83 o
  -7   3  22        430.55        410.34        23.42 o
  -6   3  22         43.46         38.64         8.69 o
  -5   3  22        987.92        952.20        24.23 o
  -4   3  22          5.43          6.35         3.53 o
  -3   3  22       5410.18       5328.22        77.91 o
  -2   3  22        323.95        312.76        12.78 o
  -1   3  22       3009.33       2892.23        43.12 o
   0   3  22         85.49         93.13         6.71 o
   1   3  22       3070.68       3000.11        47.99 o
   2   3  22          4.22          3.03         3.55 o
   3   3  22       1137.29       1151.57        19.47 o
   4   3  22          1.07          4.62         3.39 o
   5   3  22        258.64        254.86        12.65 o
   6   3  22         73.09         66.98         8.85 o
   7   3  22         96.20         81.95        20.07 o
  -7   4  22          3.07          8.80         6.63 o
  -6   4  22         22.46         21.05         7.22 o
  -5   4  22         46.37         61.20         6.90 o
  -4   4  22        256.93        270.90         9.29 o
  -3   4  22        720.13        718.70        15.85 o
  -2   4  22        287.23        299.04        17.38 o
  -1   4  22        214.93        212.59         9.08 o
   0   4  22        594.71        567.73        15.36 o
   1   4  22       3580.88       3607.48        56.98 o
   2   4  22         20.31         18.95         3.99 o
   3   4  22        398.85        373.25         9.67 o
   4   4  22         97.75        115.91         7.44 o
   5   4  22        181.75        169.11        10.89 o
   6   4  22         23.56         13.09         5.84 o
  -7   5  22        207.01        234.58        32.61 o
  -6   5  22          9.30          8.69         7.60 o
  -5   5  22        332.14        310.58        13.28 o
  -4   5  22         38.22         33.47         5.73 o
  -3   5  22        360.56        347.66        11.66 o
  -2   5  22        442.12        454.52        16.14 o
  -1   5  22        426.59        408.70        15.64 o
   0   5  22        968.79        933.66        21.35 o
   1   5  22        544.39        568.77        18.72 o
   2   5  22        364.90        349.90        10.41 o
   3   5  22        656.38        643.03        14.58 o
   4   5  22        476.42        483.35        13.62 o
   5   5  22        115.03        108.10         9.93 o
   6   5  22        250.78        261.16        15.02 o
  -7   6  22          4.57         19.23        19.23 o
  -6   6  22        471.59        484.39        30.17 o
  -5   6  22          1.68          0.40         5.00 o
  -4   6  22       1042.51       1138.72        25.02 o
  -3   6  22         54.99         63.73         7.15 o
  -2   6  22       2520.54       2560.27        46.29 o
  -1   6  22          4.76          3.40         3.19 o
   0   6  22        852.41        862.79        20.49 o
   1   6  22        152.25        139.42         9.25 o
   2   6  22       2313.22       2240.61        41.83 o
   3   6  22         18.69         17.38         5.00 o
   4   6  22        712.88        704.24        25.93 o
   5   6  22          3.34          4.94         7.04 o
   6   6  22        207.89        239.35        39.30 o
  -7   7  22         25.30         26.76        16.72 o
  -6   7  22         47.54         38.74         8.84 o
  -5   7  22         84.22         78.87         9.59 o
  -4   7  22         34.74         34.67         6.51 o
  -3   7  22        201.58        194.30        13.12 o
  -2   7  22        358.05        367.40        12.67 o
  -1   7  22         71.55         76.79         6.01 o
   0   7  22        619.51        678.22        15.60 o
   1   7  22        213.36        229.79        14.82 o
   2   7  22        310.09        326.13        13.91 o
   3   7  22        180.98        171.02        16.17 o
   4   7  22        285.97        268.19        13.91 o
   5   7  22        102.12        108.86        12.25 o
   6   7  22        182.35        179.22        19.49 o
  -6   8  22        156.76        189.44        16.66 o
  -5   8  22         64.28         63.93         9.48 o
  -4   8  22        243.36        261.95        14.78 o
  -3   8  22         30.05         23.95        12.49 o
  -2   8  22        762.58        773.58        23.78 o
  -1   8  22        776.90        775.48        23.30 o
   0   8  22        491.61        486.16        18.78 o
   1   8  22        146.60        139.76         9.21 o
   2   8  22        363.36        363.85        15.60 o
   3   8  22        309.95        311.40        17.38 o
   4   8  22        203.39        213.65        14.18 o
   5   8  22        499.96        519.05        46.83 o
  -6   9  22          0.30         -5.90         9.59 o
  -5   9  22        510.34        538.88        21.26 o
  -4   9  22         28.90         22.02         8.32 o
  -3   9  22        813.26        902.35        37.79 o
  -2   9  22         39.21         59.61         7.20 o
  -1   9  22       1547.40       1587.86        39.87 o
   0   9  22          1.39          4.14         6.39 o
   1   9  22       1420.68       1459.52        40.95 o
   2   9  22         75.64         62.10         8.07 o
   3   9  22        553.46        574.24        20.61 o
   4   9  22         59.27         40.23         8.44 o
   5   9  22        308.01        317.77        31.78 o
  -5  10  22          8.59         11.11         8.23 o
  -4  10  22         17.26         13.56        12.54 o
  -3  10  22         68.73         72.00        11.51 o
  -2  10  22         24.21         28.03         8.98 o
  -1  10  22        341.91        357.16        18.93 o
   0  10  22          6.50          9.71         5.93 o
   1  10  22        580.48        560.05        34.35 o
   2  10  22          4.47          7.07         6.03 o
   3  10  22        277.54        299.51        15.56 o
   4  10  22         28.45         26.76        15.05 o
  -5  11  22         92.11         85.29        23.41 o
  -4  11  22          7.87         30.10        16.72 o
  -3  11  22        232.10        236.09        23.56 o
  -2  11  22         79.09         97.63        15.93 o
  -1  11  22        273.00        301.57        17.63 o
   0  11  22         94.60         87.16        12.48 o
   1  11  22        109.71        123.98        13.35 o
   2  11  22         47.81         47.45         8.55 o
   3  11  22        111.32         77.40        15.05 o
   4  11  22         84.45         78.61        20.07 o
  -4  12  22        211.75        231.83        24.22 o
  -3  12  22         78.10         74.99        13.34 o
  -2  12  22        468.53        503.41        31.32 o
  -1  12  22         14.08         33.61        12.38 o
   0  12  22        262.97        299.08        47.66 o
   1  12  22          1.62         12.78         8.23 o
   2  12  22        125.93        128.13        25.92 o
   3  12  22          0.50         11.71        15.05 o
  -3  13  22          8.85        -11.71        16.72 o
  -2  13  22          7.87         11.71        18.40 o
  -1  13  22          0.10          3.34        15.05 o
   0  13  22         71.87         30.10        18.40 o
  -7   0  23        188.36        183.56        49.34 o
  -5   0  23       1023.54       1036.51        28.97 o
  -3   0  23       2336.19       2399.04        57.92 o
  -1   0  23      11474.65      11460.30       208.74 o
   1   0  23       6049.04       6060.01       165.57 o
   3   0  23        687.31        677.50        23.20 o
   5   0  23        941.61        909.81        34.23 o
   7   0  23        238.87        217.42        30.10 o
  -8   1  23         15.66         15.37        12.38 o
  -7   1  23         21.25         13.18         8.33 o
  -6   1  23        141.44        133.53        11.38 o
  -5   1  23         10.52         14.01         3.56 o
  -4   1  23        869.30        893.85        14.77 o
  -3   1  23         89.56         83.66         5.85 o
  -2   1  23       1616.47       1542.07        30.19 o
  -1   1  23        196.93        191.58         7.09 o
   0   1  23       1790.11       1754.39        27.70 o
   1   1  23        892.08        871.19        22.65 o
   2   1  23         50.83         59.76         6.81 o
   3   1  23         18.92         13.77         3.52 o
   4   1  23        148.24        135.50         9.33 o
   5   1  23        315.83        313.11        13.42 o
   6   1  23        216.54        251.95        13.99 o
   7   1  23         52.10         35.96        13.01 o
  -8   2  23         11.96         10.03        12.04 o
  -7   2  23         50.77         40.68        10.27 o
  -6   2  23         29.66         13.38         8.01 o
  -5   2  23        525.18        535.84        15.04 o
  -4   2  23          0.35          3.60         3.11 o
  -3   2  23       1012.68        964.24        20.53 o
  -2   2  23        212.62        225.52        12.34 o
  -1   2  23        859.68        825.60        14.56 o
   0   2  23        557.79        588.85        13.87 o
   1   2  23       1612.74       1571.94        31.48 o
   2   2  23        488.22        472.40        13.86 o
   3   2  23        782.91        784.46        16.14 o
   4   2  23        389.83        370.71        11.43 o
   5   2  23        487.46        494.58        18.10 o
   6   2  23        260.01        287.13        14.41 o
   7   2  23         75.41         79.32        14.75 o
  -7   3  23          3.39          1.40         8.33 o
  -6   3  23        920.41        960.51        42.73 o
  -5   3  23         52.56         46.01         5.77 o
  -4   3  23       1798.23       1805.23        28.94 o
  -3   3  23        185.80        191.40         9.27 o
  -2   3  23       2449.16       2518.06        58.21 o
  -1   3  23          8.26         10.01         3.11 o
   0   3  23       3903.57       3965.92        65.40 o
   1   3  23        279.42        280.18         9.59 o
   2   3  23       2765.08       2812.83        49.65 o
   3   3  23          7.38          9.04         3.52 o
   4   3  23       1400.58       1455.96        24.89 o
   5   3  23          0.35          0.39         4.23 o
   6   3  23        206.69        203.34        14.11 o
  -7   4  23         17.14         28.43        11.83 o
  -6   4  23         73.49         61.19         9.39 o
  -5   4  23        283.47        289.65        11.80 o
  -4   4  23          5.90          6.06         3.61 o
  -3   4  23        309.15        296.49        10.71 o
  -2   4  23         35.27         29.65         6.40 o
  -1   4  23        808.68        810.66        18.47 o
   0   4  23         19.55          8.56         3.65 o
   1   4  23        719.16        690.36        16.29 o
   2   4  23        945.90        909.68        21.35 o
   3   4  23        173.69        162.76         7.40 o
   4   4  23        229.98        200.98         8.45 o
   5   4  23         93.11        113.96         9.39 o
   6   4  23         81.87         93.10         9.09 o
  -7   5  23         38.10         67.74        15.37 o
  -6   5  23         86.50         70.94        16.39 o
  -5   5  23         18.36         12.94         5.42 o
  -4   5  23        427.99        411.77        18.32 o
  -3   5  23        228.45        235.61        11.17 o
  -2   5  23        832.43        891.18        30.30 o
  -1   5  23         28.26         19.87         4.17 o
   0   5  23       1940.33       1940.52        51.86 o
   1   5  23        185.23        171.60        13.78 o
   2   5  23       1236.87       1230.57        22.94 o
   3   5  23        460.17        457.78        12.30 o
   4   5  23        423.30        419.98        12.67 o
   5   5  23        323.91        329.47        14.87 o
   6   5  23        115.56        115.91        36.79 o
  -7   6  23        259.61        230.43        23.56 o
  -6   6  23         28.67         46.10         9.33 o
  -5   6  23       1313.46       1354.16        31.83 o
  -4   6  23          0.99         -1.40         4.04 o
  -3   6  23       1383.82       1531.85        36.75 o
  -2   6  23        157.40        159.43        10.28 o
  -1   6  23       1841.28       1821.02        33.34 o
   0   6  23        132.24        137.49         8.01 o
   1   6  23       2267.21       2258.82        44.85 o
   2   6  23          0.07         -0.12         3.86 o
   3   6  23       1684.01       1767.40        35.69 o
   4   6  23          4.66          4.25         5.39 o
   5   6  23        282.99        243.90        20.00 o
   6   6  23          0.95         -3.34         9.46 o
  -7   7  23          4.94          5.95        10.45 o
  -6   7  23         17.24         22.86         7.71 o
  -5   7  23         35.85         33.26         8.93 o
  -4   7  23        100.79         84.19        12.72 o
  -3   7  23          6.85          7.44         6.07 o
  -2   7  23          1.26          7.42         5.63 o
  -1   7  23        512.69        515.12        14.74 o
   0   7  23        556.78        502.68        15.50 o
   1   7  23        138.27        149.33        13.28 o
   2   7  23        371.27        342.15        15.93 o
   3   7  23        574.96        552.99        20.21 o
   4   7  23         49.26         45.16         9.33 o
   5   7  23         62.50         47.90        14.44 o
   6   7  23          5.97         -1.28        10.00 o
  -6   8  23         48.39         30.44        13.38 o
  -5   8  23        430.72        468.70        21.48 o
  -4   8  23          7.21          8.33         6.06 o
  -3   8  23        416.55        431.29        20.28 o
  -2   8  23         36.04         37.56         8.58 o
  -1   8  23       1005.75       1107.71        29.57 o
   0   8  23          9.48          6.06         4.89 o
   1   8  23        396.64        410.29        14.14 o
   2   8  23        130.26        140.79        10.82 o
   3   8  23        247.80        230.91        13.41 o
   4   8  23         54.84         76.03        10.60 o
   5   8  23        297.07        339.37        23.04 o
  -6   9  23        134.85        110.70        17.62 o
  -5   9  23         82.36         67.69        12.55 o
  -4   9  23        618.64        660.32        26.38 o
  -3   9  23          0.32          7.02         6.88 o
  -2   9  23        877.59        905.64        29.21 o
  -1   9  23          9.69         18.78         6.87 o
   0   9  23       1053.07       1159.27        32.15 o
   1   9  23          2.45         10.47         6.39 o
   2   9  23        630.23        680.79        22.56 o
   3   9  23         30.19         30.27         7.45 o
   4   9  23        232.56        226.57        15.22 o
   5   9  23         57.48         -6.69        11.71 o
  -5  10  23         74.42         77.65        15.37 o
  -4  10  23          5.63         15.89        10.64 o
  -3  10  23         41.47         50.56        16.46 o
  -2  10  23         45.97         55.56        13.01 o
  -1  10  23         31.63         36.21         8.58 o
   0  10  23          2.38         -1.03         5.53 o
   1  10  23         13.37          9.37         6.88 o
   2  10  23          5.22         -1.57         5.76 o
   3  10  23          3.23          4.96         6.61 o
   4  10  23         54.29         31.78        15.05 o
  -5  11  23         11.14         13.38        15.05 o
  -4  11  23         72.39         60.21        20.07 o
  -3  11  23          0.10         10.21        11.19 o
  -2  11  23        300.07        321.68        26.76 o
  -1  11  23          2.64          6.13         7.72 o
   0  11  23        296.02        318.50        25.45 o
   1  11  23        202.04        166.77        14.42 o
   2  11  23        373.56        369.37        17.44 o
   3  11  23        184.84        252.54        26.76 o
   4  11  23        151.72        120.42        23.41 o
  -4  12  23          5.65         10.03        18.40 o
  -3  12  23        254.27        354.43        26.59 o
  -2  12  23          0.78          1.30        10.87 o
  -1  12  23        408.68        409.04        28.31 o
   0  12  23         21.59         21.59         9.40 o
   1  12  23        308.47        355.04        26.76 o
   2  12  23          3.21        -10.03        11.71 o
   3  12  23        141.91         93.66        21.74 o
  -2  13  23          8.70         11.71        18.40 o
  -1  13  23          4.42         -5.02        15.05 o
   0  13  23         19.47          0.00        18.40 o
  -8   0  24        126.57        157.21        30.10 o
  -6   0  24        406.47        416.09        24.83 o
  -4   0  24       1811.69       1880.68        38.13 o
  -2   0  24       3656.58       3487.83        96.33 o
   0   0  24       2328.43       2332.56        50.01 o
   2   0  24       1336.74       1307.86        53.52 o
   4   0  24        847.51        758.13        50.17 o
   6   0  24        541.94        539.08        45.99 o
  -8   1  24          0.33          0.00        15.05 o
  -7   1  24        152.96        131.45        18.76 o
  -6   1  24        110.93         96.77        10.43 o
  -5   1  24        367.92        380.22        10.69 o
  -4   1  24        160.79        150.15         7.00 o
  -3   1  24        819.34        826.97        17.24 o
  -2   1  24          0.52          0.38         2.97 o
  -1   1  24       2327.65       2293.66        35.58 o
   0   1  24          0.69          5.23         2.80 o
   1   1  24        974.61        936.46        24.29 o
   2   1  24        153.87        145.16        11.10 o
   3   1  24        877.80        866.19        18.32 o
   4   1  24          8.53          6.47         4.35 o
   5   1  24        203.81        187.66        12.91 o
   6   1  24        139.48        131.76        11.44 o
  -7   2  24        165.61        134.59        15.39 o
  -6   2  24        118.67        101.73        12.20 o
  -5   2  24        148.13        136.14         8.64 o
  -4   2  24        751.48        775.40        16.34 o
  -3   2  24         25.36         18.34         4.62 o
  -2   2  24       1469.45       1495.16        36.79 o
  -1   2  24         57.98         70.04         4.67 o
   0   2  24        553.51        589.41        13.26 o
   1   2  24         14.50         11.57         3.67 o
   2   2  24       1148.47       1130.27        31.47 o
   3   2  24        119.93        122.28         8.69 o
   4   2  24        391.30        370.24        17.36 o
   5   2  24        194.41        200.12        14.80 o
   6   2  24         92.86         75.88        10.53 o
  -7   3  24        153.06        159.23        28.86 o
  -6   3  24          0.76          5.57         7.72 o
  -5   3  24        861.20        872.21        19.83 o
  -4   3  24         11.00         16.85         4.04 o
  -3   3  24       2607.13       2659.01        44.38 o
  -2   3  24         20.77         23.59         5.90 o
  -1   3  24       5323.52       5195.02        72.37 o
   0   3  24         11.31         11.57         4.09 o
   1   3  24       4103.25       4068.35        68.86 o
   2   3  24         70.72         60.55         7.56 o
   3   3  24       3070.32       3093.92        47.90 o
   4   3  24        125.93        124.30         7.40 o
   5   3  24        426.53        446.06        15.00 o
   6   3  24          4.94         10.00         8.09 o
  -7   4  24         28.94         20.57        11.71 o
  -6   4  24         73.41         72.74        12.09 o
  -5   4  24        198.01        178.85        10.41 o
  -4   4  24        260.35        240.51        13.58 o
  -3   4  24        356.02        357.33        12.19 o
  -2   4  24        445.49        456.03        16.03 o
  -1   4  24          6.04          6.73         3.62 o
   0   4  24        743.65        726.89        18.66 o
   1   4  24         37.68         32.18         4.45 o
   2   4  24        350.47        370.82        12.93 o
   3   4  24         10.96         10.02         3.78 o
   4   4  24        440.77        453.90        14.01 o
   5   4  24        236.80        242.03        11.51 o
   6   4  24         32.56         40.63        16.72 o
  -7   5  24         86.15         91.29        18.30 o
  -6   5  24         53.90         48.94         8.15 o
  -5   5  24        642.80        711.58        25.01 o
  -4   5  24          3.08          8.93         4.29 o
  -3   5  24       1338.53       1337.19        35.24 o
  -2   5  24        232.43        224.84        11.09 o
  -1   5  24       1015.34        999.82        24.37 o
   0   5  24         15.46         13.22         4.38 o
   1   5  24        557.60        576.05        20.48 o
   2   5  24        459.32        430.52        13.71 o
   3   5  24       1061.50        999.97        22.84 o
   4   5  24         38.55         27.53         5.98 o
   5   5  24        588.64        639.06        21.89 o
   6   5  24        137.57        128.23        23.41 o
  -7   6  24         11.91         19.59         9.56 o
  -6   6  24        361.20        348.83        29.00 o
  -5   6  24          4.86          7.78         5.93 o
  -4   6  24        892.26        906.15        24.06 o
  -3   6  24         12.17         12.98         5.61 o
  -2   6  24       1502.40       1480.21        40.18 o
  -1   6  24          6.11          7.11         3.74 o
   0   6  24       1689.32       1702.77        31.42 o
   1   6  24        214.91        218.18        11.48 o
   2   6  24       2321.37       2337.38        43.98 o
   3   6  24         82.59         74.25         8.48 o
   4   6  24        870.99        940.32        26.37 o
   5   6  24         16.65         10.69         7.88 o
   6   6  24        186.88        143.68        17.12 o
  -6   7  24         52.90         52.04        12.85 o
  -5   7  24         72.10         88.45        21.48 o
  -4   7  24          0.87          4.90         5.76 o
  -3   7  24        114.50        139.36        20.63 o
  -2   7  24          0.46         -0.52         5.41 o
  -1   7  24         70.71         78.60         7.69 o
   0   7  24          1.03          3.34         4.30 o
   1   7  24         46.22         42.81        12.36 o
   2   7  24         28.05         27.79         6.49 o
   3   7  24         90.28         93.86         9.66 o
   4   7  24         59.06         42.80         8.79 o
   5   7  24         94.06        110.76        15.93 o
  -6   8  24        101.68         87.63        15.93 o
  -5   8  24         38.76         31.00         8.15 o
  -4   8  24        284.05        324.08        16.05 o
  -3   8  24          0.20          1.76         6.39 o
  -2   8  24        486.76        479.72        21.50 o
  -1   8  24        222.99        200.29        12.81 o
   0   8  24        678.78        708.14        22.05 o
   1   8  24        255.05        236.80        11.33 o
   2   8  24        699.78        714.54        22.89 o
   3   8  24         36.77         34.08         7.28 o
   4   8  24        246.01        252.02        14.70 o
   5   8  24         13.83          5.76        10.45 o
  -6   9  24          2.53          8.27        11.19 o
  -5   9  24        199.26        214.61        15.78 o
  -4   9  24          7.52         13.95         7.80 o
  -3   9  24        499.83        549.60        23.80 o
  -2   9  24         78.09         76.32         9.45 o
  -1   9  24        769.80        848.39        26.74 o
   0   9  24         62.60         54.44         9.56 o
   1   9  24        437.43        426.77        19.53 o
   2   9  24          0.07          5.67         5.76 o
   3   9  24        542.55        530.80        20.50 o
   4   9  24         56.07         47.80        13.01 o
  -5  10  24          1.96          0.73         9.24 o
  -4  10  24         12.14         15.46         8.97 o
  -3  10  24         11.66          7.89         8.33 o
  -2  10  24         52.09         61.63        12.67 o
  -1  10  24          0.37         -2.22         6.62 o
   0  10  24        401.38        427.10        22.27 o
   1  10  24          1.60          5.19         6.39 o
   2  10  24          9.65         11.25         6.37 o
   3  10  24         28.10         19.23         7.39 o
   4  10  24         52.39         20.07        15.05 o
  -4  11  24         58.53         60.21        21.74 o
  -3  11  24        338.31        349.37        26.59 o
  -2  11  24          0.23         -0.84        10.64 o
  -1  11  24        336.30        304.21        32.28 o
   0  11  24         12.54         21.32         9.30 o
   1  11  24        284.03        311.10        17.90 o
   2  11  24         11.14         17.49         7.46 o
   3  11  24        312.77        322.78        30.10 o
  -3  12  24          0.49        -10.45        10.45 o
  -2  12  24        381.62        438.18        43.48 o
  -1  12  24          3.27         -1.67        16.72 o
   0  12  24        202.18        192.52        22.38 o
   2  12  24        203.61        229.13        28.43 o
  -2  13  24          1.15          0.00        16.72 o
  -1  13  24          2.14          6.69        16.72 o
   0  13  24          0.01         18.40        18.40 o
  -7   0  25        365.91        305.11        29.27 o
  -5   0  25        788.19        882.26        23.16 o
  -3   0  25       1800.65       1791.57        72.23 o
  -1   0  25       4650.70       4507.24        97.40 o
   1   0  25       3301.36       3328.17       123.76 o
   3   0  25       2685.05       2665.68        70.84 o
   5   0  25        933.16        940.40        35.42 o
  -7   1  25        205.90        186.39        33.45 o
  -6   1  25         94.27         72.92         7.58 o
  -5   1  25        459.08        448.83        13.72 o
  -4   1  25        224.33        218.52        10.18 o
  -3   1  25         61.92         59.39         5.27 o
  -2   1  25        406.48        393.79        11.21 o
  -1   1  25         45.99         44.13         4.73 o
   0   1  25       1096.69       1114.45        18.94 o
   1   1  25        267.38        258.92        11.82 o
   2   1  25        367.52        382.39        20.25 o
   3   1  25         43.58         43.74         5.22 o
   4   1  25        142.48        115.99        10.69 o
   5   1  25          2.95          7.12         5.19 o
   6   1  25        233.12        242.49        22.58 o
  -7   2  25          5.53          2.31         8.98 o
  -6   2  25        239.57        247.69        13.22 o
  -5   2  25        279.01        276.73        13.20 o
  -4   2  25        214.46        212.33         8.89 o
  -3   2  25        428.34        447.42        14.66 o
  -2   2  25        191.33        177.58         9.87 o
  -1   2  25        834.38        811.41        16.59 o
   0   2  25        146.97        150.85         7.78 o
   1   2  25       1115.23       1079.13        23.54 o
   2   2  25        263.47        269.90        10.84 o
   3   2  25        380.86        396.99        20.17 o
   4   2  25          0.13          2.57         3.99 o
   5   2  25        238.47        205.84        13.04 o
   6   2  25          4.20          6.10        10.03 o
  -7   3  25         15.32         16.56        18.40 o
  -6   3  25        346.37        351.09        15.24 o
  -5   3  25          2.21          4.39         4.73 o
  -4   3  25       1398.97       1417.87        26.89 o
  -3   3  25        229.36        234.25        11.37 o
  -2   3  25       2145.59       2073.53        40.43 o
  -1   3  25          4.96          8.35         3.72 o
   0   3  25       4692.63       4769.75        77.75 o
   1   3  25         37.65         35.74         6.08 o
   2   3  25       1859.95       1893.34        36.91 o
   3   3  25        137.57        122.83        12.22 o
   4   3  25       1250.24       1292.16        23.36 o
   5   3  25          0.57          0.71         5.39 o
   6   3  25        355.97        337.83        33.45 o
  -7   4  25         21.79         14.46         9.08 o
  -6   4  25         37.00         28.26         6.17 o
  -5   4  25        107.70        115.50         8.85 o
  -4   4  25         28.14         18.84         5.03 o
  -3   4  25         30.98         24.19         5.48 o
  -2   4  25        863.48        838.10        21.91 o
  -1   4  25        190.21        207.23        10.92 o
   0   4  25         99.00        102.26         7.57 o
   1   4  25        968.74       1009.53        21.48 o
   2   4  25          5.79          2.43         4.54 o
   3   4  25        139.04        120.48        13.46 o
   4   4  25         36.20         31.13         4.82 o
   5   4  25         31.21         16.84         5.25 o
   6   4  25         16.93         15.05        13.38 o
  -7   5  25         66.75         82.65        12.71 o
  -6   5  25        106.40         96.58         9.72 o
  -5   5  25         25.39         23.85         6.40 o
  -4   5  25        382.27        385.16        15.17 o
  -3   5  25       1521.39       1518.44        36.78 o
  -2   5  25          4.01          2.27         4.09 o
  -1   5  25        165.70        170.96        12.65 o
   0   5  25        992.15       1040.63        25.55 o
   1   5  25          1.08          5.17         4.23 o
   2   5  25        321.59        306.39        11.39 o
   3   5  25         20.08         15.77         4.47 o
   4   5  25        310.61        314.75        11.36 o
   5   5  25          0.06         -5.00         5.00 o
   6   5  25        107.70         99.52        15.93 o
  -7   6  25        128.92        158.28        17.04 o
  -6   6  25          8.88          1.04         6.33 o
  -5   6  25        410.99        379.27        28.47 o
  -4   6  25          0.18          2.39         5.17 o
  -3   6  25       1406.93       1544.52        56.96 o
  -2   6  25        161.33        123.64        11.74 o
  -1   6  25       3254.02       3330.84        67.58 o
   0   6  25          2.05          5.39         4.41 o
   1   6  25       2615.95       2764.49        58.20 o
   2   6  25         36.23         29.92         5.84 o
   3   6  25       1706.69       1727.50        39.06 o
   4   6  25         29.07         27.42         6.92 o
   5   6  25        477.03        516.01        27.77 o
  -6   7  25          4.08         11.02        10.00 o
  -5   7  25         89.96         97.45        11.59 o
  -4   7  25          4.15         14.22         6.69 o
  -3   7  25        319.56        329.88        15.25 o
  -2   7  25         58.56         54.37         7.46 o
  -1   7  25        417.58        419.25        17.34 o
   0   7  25        239.03        237.38        14.87 o
   1   7  25        137.55        132.55        10.60 o
   2   7  25        130.94        111.29        10.25 o
   3   7  25          2.19          6.27         5.88 o
   4   7  25         76.83         70.18        11.06 o
   5   7  25          0.05         11.71        13.38 o
  -6   8  25         38.01         47.18        14.04 o
  -5   8  25        190.73        209.73        15.10 o
  -4   8  25        139.35        119.13        16.86 o
  -3   8  25        546.12        521.60        36.71 o
  -2   8  25        159.09        187.65        15.93 o
  -1   8  25        404.98        485.10        18.48 o
   0   8  25          0.94          1.42         5.19 o
   1   8  25        671.68        746.00        20.41 o
   2   8  25          0.84          3.84         5.19 o
   3   8  25        213.18        182.12        13.46 o
   4   8  25          0.10         -0.84         7.36 o
   5   8  25        152.07        139.62        17.12 o
  -5   9  25          2.67         -7.53        10.87 o
  -4   9  25        304.37        300.59        43.65 o
  -3   9  25          0.13          3.90         7.72 o
  -2   9  25        826.19        928.77        33.11 o
  -1   9  25         22.92         22.73         7.46 o
   0   9  25        575.59        613.91        25.07 o
   1   9  25        101.50         99.06        12.52 o
   2   9  25        401.46        400.98        19.42 o
   3   9  25          3.03          9.37         6.98 o
   4   9  25        523.53        573.65        40.14 o
  -5  10  25          7.25         18.22        11.71 o
  -4  10  25         51.01         34.36        10.82 o
  -3  10  25         27.83         21.85         9.56 o
  -2  10  25         61.70         42.23        10.82 o
  -1  10  25         43.99         35.38         9.95 o
   0  10  25         29.27         45.64         8.98 o
   1  10  25         88.50         92.34        11.88 o
   2  10  25         11.70         16.11         6.74 o
   3  10  25          1.63        -10.03        10.03 o
   4  10  25         21.64         10.03        13.38 o
  -4  11  25         97.62         98.67        25.09 o
  -2  11  25         79.95         63.65        20.91 o
  -1  11  25         20.46         15.25         9.81 o
   0  11  25        354.80        377.81        25.41 o
   1  11  25         17.29         11.40         7.80 o
   2  11  25        217.58        212.40        26.76 o
   3  11  25          6.42         11.71        13.38 o
  -3  12  25        147.88        183.97        33.45 o
  -2  12  25         18.61         13.38        16.72 o
  -1  12  25        226.46        291.01        36.79 o
   2  12  25          5.14          6.69        15.05 o
  -1  13  25          4.07          6.69        18.40 o
  -6   0  26        384.63        370.69        19.94 o
  -4   0  26        388.86        391.55        19.66 o
  -2   0  26       2813.66       2812.50        66.58 o
   0   0  26       3090.50       3011.94        68.82 o
   2   0  26        496.87        543.55        31.78 o
   4   0  26       1983.90       1842.97        54.91 o
   6   0  26         60.17         53.52        18.40 o
  -7   1  26         81.17         74.79        12.73 o
  -6   1  26        282.54        284.46        12.47 o
  -5   1  26         72.53         67.91         7.67 o
  -4   1  26        182.85        209.37        11.09 o
  -3   1  26        182.96        191.20         9.39 o
  -2   1  26        477.57        460.04        11.81 o
  -1   1  26        424.43        417.11        12.23 o
   0   1  26        712.60        739.43        15.60 o
   1   1  26       1002.35        946.41        25.12 o
   2   1  26        424.46        419.56        18.48 o
   3   1  26        924.34        859.32        22.60 o
   4   1  26        122.09        101.16         8.75 o
   5   1  26        167.67        135.36        10.64 o
   6   1  26          7.19         -2.61        14.22 o
  -7   2  26        288.14        272.26        19.57 o
  -6   2  26        177.11        160.04        11.81 o
  -5   2  26        459.90        455.74        16.43 o
  -4   2  26        274.78        292.72        14.71 o
  -3   2  26        685.54        703.17        19.25 o
  -2   2  26        571.62        602.43        15.92 o
  -1   2  26       1090.71       1066.83        20.67 o
   0   2  26        333.97        339.63        13.94 o
   1   2  26        544.59        544.68        15.20 o
   2   2  26       1151.56       1099.17        26.55 o
   3   2  26        248.68        257.28        11.27 o
   4   2  26        380.17        331.59        13.50 o
   5   2  26         24.03          8.59         7.55 o
   6   2  26        118.69         64.47        13.56 o
  -7   3  26        114.49        110.32        15.75 o
  -6   3  26          3.68          5.01         5.87 o
  -5   3  26        316.75        335.34        17.83 o
  -4   3  26          2.74          8.50         5.11 o
  -3   3  26       1114.64       1132.34        26.38 o
  -2   3  26          7.04          8.67         4.46 o
  -1   3  26       2028.31       2018.55        36.09 o
   0   3  26         44.31         42.00         7.35 o
   1   3  26       1966.12       1930.31        43.45 o
   2   3  26         43.40         47.06         6.38 o
   3   3  26       1944.97       1979.81        34.04 o
   4   3  26          0.08          1.88         4.10 o
   5   3  26        732.42        818.94        54.35 o
   6   3  26          7.73          1.67        13.38 o
  -7   4  26         75.96         72.92        12.31 o
  -6   4  26         10.66         14.27         6.01 o
  -5   4  26        586.03        594.56        17.52 o
  -4   4  26         49.28         53.87         7.32 o
  -3   4  26        619.91        584.10        23.16 o
  -2   4  26        283.71        299.42        14.83 o
  -1   4  26       1307.39       1276.68        28.86 o
   0   4  26        644.03        649.15        20.16 o
   1   4  26        175.42        180.03         9.70 o
   2   4  26        798.54        794.17        21.70 o
   3   4  26        163.97        157.37        10.60 o
   4   4  26          8.90          9.63         4.19 o
   5   4  26         17.15         18.65         5.59 o
   6   4  26         25.40         20.07        16.72 o
  -7   5  26         47.24         42.21        12.13 o
  -6   5  26        157.89        181.64        13.00 o
  -5   5  26        132.81        128.85        10.58 o
  -4   5  26        425.98        422.73        17.34 o
  -3   5  26       1336.95       1302.92        47.88 o
  -2   5  26        536.62        579.56        22.17 o
  -1   5  26        823.27        856.53        25.64 o
   0   5  26         31.71         40.35         6.61 o
   1   5  26        877.53        855.54        24.18 o
   2   5  26        345.92        342.22        12.43 o
   3   5  26        300.88        259.12        10.36 o
   4   5  26          7.51          2.83         4.60 o
   5   5  26        134.98        112.92         9.94 o
  -6   6  26        141.25        148.38        27.70 o
  -5   6  26          0.02          0.81         5.65 o
  -4   6  26        288.41        313.49        15.25 o
  -3   6  26         21.39         33.03         9.24 o
  -2   6  26       1133.45       1196.19        31.26 o
  -1   6  26        236.42        239.39        23.00 o
   0   6  26        468.31        471.59        15.78 o
   1   6  26         16.47         11.87         5.93 o
   2   6  26       1038.59       1076.73        25.44 o
   3   6  26         52.94         63.14         9.66 o
   4   6  26        551.59        597.03        25.11 o
   5   6  26         44.78         51.85        16.72 o
  -6   7  26        103.89        109.63        36.79 o
  -5   7  26         12.57         12.25         7.07 o
  -4   7  26        284.00        331.02        18.93 o
  -3   7  26        149.97        167.64        12.90 o
  -2   7  26        622.38        639.83        21.26 o
  -1   7  26         65.84         63.29         8.30 o
   0   7  26        596.97        615.06        18.35 o
   1   7  26         59.60         57.55         8.69 o
   2   7  26         88.68         86.72         9.66 o
   3   7  26         85.31         87.57        23.79 o
   4   7  26         14.29          5.57         7.80 o
   5   7  26         23.49        -10.03        11.71 o
  -6   8  26         65.52         39.12        13.56 o
  -5   8  26         95.30        119.50        17.52 o
  -4   8  26         57.25         52.57        10.87 o
  -3   8  26        216.52        227.32        14.62 o
  -2   8  26        154.49        147.25        10.69 o
  -1   8  26         27.90         31.99         7.46 o
   0   8  26        498.29        483.69        22.79 o
   1   8  26         93.34         97.36         8.65 o
   2   8  26        197.93        184.53        12.69 o
   3   8  26          0.49         -0.04         5.93 o
   4   8  26        228.62        227.45        28.43 o
  -5   9  26         60.74         86.85        15.93 o
  -4   9  26          1.62          9.08         8.23 o
  -3   9  26        230.75        253.54        29.27 o
  -2   9  26         24.77         30.08        13.80 o
  -1   9  26        493.22        551.83        21.29 o
   0   9  26          8.58         11.83         7.60 o
   1   9  26        516.10        533.95        22.75 o
   2   9  26          6.66          8.61         6.17 o
   3   9  26        476.41        473.86        19.94 o
   4   9  26        153.58        153.87        25.09 o
  -4  10  26          6.51          4.18         9.46 o
  -3  10  26         69.82         80.30        14.75 o
  -2  10  26         24.22         28.76        10.27 o
  -1  10  26        136.69        118.78        13.82 o
   0  10  26          0.40         16.07         8.91 o
   1  10  26        231.43        228.21        20.68 o
   2  10  26        151.73        147.86        13.00 o
   3  10  26         27.78         23.41        15.05 o
  -4  11  26         82.04         91.98        23.41 o
  -2  11  26         34.66         26.44        12.38 o
  -1  11  26         79.55         50.73        11.59 o
   0  11  26         29.59         45.16        12.85 o
   1  11  26        378.70        416.44        33.45 o
   2  11  26         10.88         30.10        15.05 o
  -2  12  26        101.81         71.92        23.41 o
  -1  12  26          8.32          6.69        18.40 o
  -7   0  27        104.33        102.02        25.09 o
  -5   0  27        311.48        323.65        21.29 o
  -3   0  27        647.46        639.25        23.80 o
  -1   0  27        287.28        274.20        24.07 o
   1   0  27       1783.90       1665.76        71.92 o
   3   0  27       2287.67       2118.91        64.39 o
   5   0  27        955.61        946.48        41.81 o
  -7   1  27        202.66        226.54        18.65 o
  -6   1  27         25.49         24.08         6.28 o
  -5   1  27        332.06        333.17        14.03 o
  -4   1  27         44.75         32.43         9.43 o
  -3   1  27       1364.04       1346.19        30.05 o
  -2   1  27        343.00        354.35        12.54 o
  -1   1  27        955.54        964.74        23.68 o
   0   1  27         99.76        109.58         7.85 o
   1   1  27        710.02        699.96        23.13 o
   2   1  27        610.80        570.36        23.65 o
   3   1  27        460.25        475.89        15.89 o
   4   1  27        334.49        339.85        13.78 o
   5   1  27          2.57         10.45         5.85 o
   6   1  27         14.64         10.65        11.19 o
  -7   2  27          2.31         10.42         8.86 o
  -6   2  27        171.25        171.01        12.37 o
  -5   2  27         34.58         36.67         7.15 o
  -4   2  27        609.26        629.09        21.31 o
  -3   2  27        303.08        295.66        13.84 o
  -2   2  27        897.88        875.20        24.57 o
  -1   2  27        565.79        561.07        14.69 o
   0   2  27        611.67        639.83        15.81 o
   1   2  27        455.60        446.23        14.07 o
   2   2  27       1020.18       1037.08        28.05 o
   3   2  27         68.79         62.96         7.07 o
   4   2  27        283.68        272.88        12.32 o
   5   2  27        128.54        124.75         9.21 o
   6   2  27         93.95         77.51        14.19 o
  -7   3  27          0.20         -1.82         8.09 o
  -6   3  27         31.81         29.61         7.27 o
  -5   3  27         13.44         10.88         5.44 o
  -4   3  27        187.95        223.31        14.18 o
  -3   3  27          0.50         -4.03         5.36 o
  -2   3  27       1067.21       1081.40        33.12 o
  -1   3  27         10.30          9.58         4.65 o
   0   3  27       1208.80       1198.59        26.52 o
   1   3  27          2.02         10.86         5.02 o
   2   3  27       1117.15       1076.31        26.66 o
   3   3  27          0.50         -0.54         3.78 o
   4   3  27        502.55        497.40        14.25 o
   5   3  27         10.84         -3.34         6.70 o
   6   3  27        259.96        260.90        33.45 o
  -7   4  27          6.74          3.86         9.08 o
  -6   4  27        165.53        172.84        12.01 o
  -5   4  27          4.50          0.54         5.17 o
  -4   4  27       1239.65       1277.76        30.34 o
  -3   4  27        125.59        115.47        14.75 o
  -2   4  27       1254.39       1231.46        31.69 o
  -1   4  27        586.26        590.01        18.17 o
   0   4  27        521.63        537.53        17.18 o
   1   4  27        150.14        132.16        12.21 o
   2   4  27        467.04        489.66        16.88 o
   3   4  27        130.35        144.94        12.01 o
   4   4  27        103.77         86.47         6.82 o
   5   4  27         58.02         56.02         7.70 o
  -6   5  27         27.42         44.77        10.27 o
  -5   5  27        426.49        474.11        17.60 o
  -4   5  27        210.26        209.54        13.99 o
  -3   5  27       1205.27       1209.12        54.35 o
  -2   5  27        444.27        437.57        17.31 o
  -1   5  27        585.47        556.58        35.00 o
   0   5  27        153.72        151.73        11.17 o
   1   5  27        504.67        541.74        19.31 o
   2   5  27        226.42        218.06        10.81 o
   3   5  27         62.04         69.48         6.70 o
   4   5  27        251.85        274.48        11.33 o
   5   5  27        138.93        137.79        15.93 o
  -6   6  27         23.13         30.39        10.08 o
  -5   6  27         29.90         36.96         7.67 o
  -4   6  27          0.32         -1.57         5.39 o
  -3   6  27        200.99        229.11        15.39 o
  -2   6  27         59.29         57.37         9.66 o
  -1   6  27        893.28        945.35        42.49 o
   0   6  27        185.48        201.03        13.75 o
   1   6  27        987.70        956.15        35.24 o
   2   6  27         21.43         19.31         9.66 o
   3   6  27        136.46        146.63        11.38 o
   4   6  27         10.75          9.61         6.38 o
   5   6  27        449.97        468.29        36.79 o
  -6   7  27          0.02         -5.85         9.46 o
  -5   7  27        173.77        183.80        14.26 o
  -4   7  27         65.86         72.35        10.92 o
  -3   7  27        518.78        513.18        40.93 o
  -2   7  27         28.15         21.88         6.45 o
  -1   7  27        668.69        689.92        24.38 o
   0   7  27        253.80        245.32        11.70 o
   1   7  27        508.99        495.84        26.55 o
   2   7  27         95.57         97.38        10.00 o
   3   7  27        452.26        441.20        21.07 o
   4   7  27         10.62         33.45        15.05 o
   5   7  27        145.40        135.47        23.41 o
  -5   8  27         40.76         12.54        10.64 o
  -4   8  27        131.14        148.78        15.39 o
  -3   8  27        122.68        109.94        12.35 o
  -2   8  27        178.97        196.92        15.68 o
  -1   8  27        151.50        173.91        12.69 o
   0   8  27        416.02        473.77        23.28 o
   1   8  27        219.51        232.71        12.08 o
   2   8  27         75.61         81.13         9.33 o
   3   8  27         98.10        105.48        11.17 o
   4   8  27          0.27          1.67        11.71 o
  -5   9  27         30.20         18.23        11.65 o
  -4   9  27        149.04        151.67        15.39 o
  -3   9  27          0.76         -6.69         8.28 o
  -2   9  27        287.99        282.13        19.04 o
  -1   9  27          5.40         18.55         7.64 o
   0   9  27        412.84        424.83        21.20 o
   1   9  27         17.81         15.96         7.36 o
   2   9  27        243.01        245.40        16.66 o
   3   9  27        108.12         91.46        15.24 o
   4   9  27        220.89        265.92        31.78 o
  -4  10  27        188.34        204.09        22.47 o
  -3  10  27         20.42         14.69         7.95 o
  -2  10  27        339.80        344.55        20.58 o
  -1  10  27          1.25          3.80         8.01 o
   0  10  27        127.07        125.04        13.70 o
   1  10  27         17.39         17.63         8.86 o
   2  10  27        165.04        150.52        23.41 o
   3  10  27         91.25        113.73        21.74 o
  -2  11  27         54.03         53.52        21.74 o
  -1  11  27        164.44        200.14        22.38 o
   0  11  27        248.53        257.56        30.10 o
   1  11  27        182.58        178.95        25.09 o
   2  11  27        100.42         78.61        18.40 o
  -2  12  27          0.17         18.40        20.07 o
  -1  12  27        157.29        155.54        31.78 o
   1  12  27        216.67        245.85        30.10 o
  -6   0  28          6.65          8.43         7.80 o
  -4   0  28        141.16        166.91        14.08 o
  -2   0  28        692.80        678.29        21.08 o
   0   0  28        903.92        837.45        63.55 o
   2   0  28       5079.34       4993.93       167.24 o
   4   0  28        387.31        340.90        21.74 o
   6   0  28         95.54         93.66        21.74 o
  -7   1  28          6.42          3.90         8.69 o
  -6   1  28        391.14        383.10        21.59 o
  -5   1  28          5.77          0.91         5.52 o
  -4   1  28       1256.85       1260.65        37.42 o
  -3   1  28        136.21        143.22        16.31 o
  -2   1  28       1456.43       1405.31        25.91 o
  -1   1  28          8.68         10.93         3.98 o
   0   1  28       2028.15       2036.31        36.12 o
   1   1  28         25.59         34.68         8.28 o
   2   1  28        629.09        632.88        25.92 o
   3   1  28        120.88        104.77         8.75 o
   4   1  28        315.74        329.86        16.17 o
   5   1  28         13.61          8.47         6.03 o
   6   1  28        104.91         72.27        30.10 o
  -7   2  28         60.61         62.69        12.42 o
  -6   2  28         22.52         17.50         6.68 o
  -5   2  28        464.02        503.91        19.79 o
  -4   2  28        199.52        196.73        13.75 o
  -3   2  28        896.98        977.70        38.97 o
  -2   2  28        114.58        142.01         7.67 o
  -1   2  28       1198.60       1210.81        24.36 o
   0   2  28        100.00        109.08         7.59 o
   1   2  28       1530.72       1544.50        32.36 o
   2   2  28        509.37        478.61        21.29 o
   3   2  28        395.67        389.82        14.18 o
   4   2  28         45.81         39.88         9.90 o
   5   2  28        214.22        239.23        15.69 o
  -7   3  28          8.81         12.26         8.69 o
  -6   3  28          3.47         10.52         6.29 o
  -5   3  28         80.08         96.78         8.55 o
  -4   3  28          1.05          6.79         5.76 o
  -3   3  28         78.73         60.09        11.83 o
  -2   3  28          1.50          6.83         4.67 o
  -1   3  28        206.54        221.55        11.25 o
   0   3  28         66.54         80.00         9.72 o
   1   3  28        485.99        502.48        19.16 o
   2   3  28         81.59         62.03         8.21 o
   3   3  28        919.73        895.39        19.88 o
   4   3  28          0.15          3.90         4.75 o
   5   3  28        121.80        127.11        21.74 o
  -6   4  28         12.65         14.81         6.81 o
  -5   4  28        512.29        548.36        20.72 o
  -4   4  28         31.22         30.48         7.39 o
  -3   4  28        662.42        694.13        32.51 o
  -2   4  28          2.45          5.47         5.79 o
  -1   4  28       1561.76       1513.87        42.11 o
   0   4  28          4.68          2.66         5.19 o
   1   4  28       1494.52       1492.47        52.68 o
   2   4  28         75.89         65.78         7.93 o
   3   4  28        779.23        774.51        23.06 o
   4   4  28        139.23        138.78         9.56 o
   5   4  28        171.89        213.95        32.61 o
  -6   5  28        221.32        232.15        18.87 o
  -5   5  28          4.82          4.80         5.93 o
  -4   5  28        627.11        651.20        22.98 o
  -3   5  28          1.66          2.43         6.27 o
  -2   5  28        176.86        187.53        15.51 o
  -1   5  28        173.41        176.23        12.50 o
   0   5  28        851.88        878.52        25.58 o
   1   5  28         44.18         40.68         7.01 o
   2   5  28        489.87        500.09        18.01 o
   3   5  28         88.07         85.39         7.27 o
   4   5  28         90.44         80.08        11.47 o
   5   5  28         31.99         12.59        10.00 o
  -6   6  28         16.56         16.69         9.77 o
  -5   6  28          0.41          7.67         6.19 o
  -4   6  28        127.61        125.05        11.66 o
  -3   6  28         14.56          6.41         6.62 o
  -2   6  28        502.72        527.81        23.13 o
  -1   6  28         82.79         70.27         8.84 o
   0   6  28        178.92        184.79        11.65 o
   1   6  28         47.15         46.41         7.53 o
   2   6  28        156.32        174.23        14.09 o
   3   6  28         67.65         64.84         8.75 o
   4   6  28        169.77        138.89        12.02 o
   5   6  28         23.72         10.03        13.38 o
  -6   7  28        180.98        172.99        25.09 o
  -5   7  28          3.19         13.19        10.45 o
  -4   7  28        335.52        372.07        20.31 o
  -3   7  28         29.79         25.96         8.33 o
  -2   7  28        550.64        543.90        20.04 o
  -1   7  28         72.42         67.98         8.97 o
   0   7  28        833.62        854.99        23.11 o
   1   7  28         73.36         78.41        16.90 o
   2   7  28        247.55        239.46        13.70 o
   3   7  28          8.55         10.80         9.25 o
   4   7  28        246.11        269.26        28.43 o
  -5   8  28        169.15        157.37        18.92 o
  -4   8  28         16.88         16.18         8.79 o
  -3   8  28        276.45        288.11        19.03 o
  -2   8  28        118.96        107.46         9.86 o
  -1   8  28        761.28        756.44        25.64 o
   0   8  28         25.06         22.15         7.29 o
   1   8  28        237.08        223.41        13.89 o
   2   8  28        107.70        101.97        10.82 o
   3   8  28         70.32         55.19        16.72 o
   4   8  28         21.78         20.07        15.05 o
  -5   9  28          0.75         11.71        15.05 o
  -4   9  28         40.96         35.27        12.85 o
  -3   9  28         25.06         21.74        11.83 o
  -2   9  28         25.47         11.71        10.64 o
  -1   9  28        202.14        176.32        16.42 o
   0   9  28         48.15         33.05        11.34 o
   1   9  28        279.28        290.80        17.17 o
   2   9  28         17.21         10.90         6.92 o
   3   9  28        350.28        314.42        30.10 o
  -4  10  28         17.11         13.38        11.65 o
  -3  10  28        229.35        219.09        30.10 o
  -2  10  28          5.36          5.02        11.19 o
  -1  10  28        381.08        411.54        21.87 o
   0  10  28          0.74          6.75         8.01 o
   1  10  28        181.71        229.13        28.43 o
   2  10  28          4.76         -3.34        11.71 o
   3  10  28        256.61        282.64        30.10 o
  -2  11  28        174.53        137.14        30.10 o
  -1  11  28         24.00         23.41        18.40 o
   0  11  28        202.92        165.57        25.09 o
   1  11  28          0.65         15.05        13.38 o
  -7   0  29         65.57         50.17        20.07 o
  -5   0  29         42.53         44.89        11.19 o
  -3   0  29        226.80        214.99        17.12 o
  -1   0  29          0.40          1.57         5.41 o
   1   0  29        299.09        331.15        26.76 o
   3   0  29        137.69        126.20        13.56 o
   5   0  29        100.84         97.00        20.07 o
  -7   1  29        111.64        105.55        14.08 o
  -6   1  29          0.62         -0.10         6.53 o
  -5   1  29        505.81        539.81        26.80 o
  -4   1  29         70.92         58.02         8.75 o
  -3   1  29       1594.93       1644.49        45.03 o
  -2   1  29         50.72         50.29         5.48 o
  -1   1  29       2352.17       2399.68        45.71 o
   0   1  29          9.49         22.22         5.76 o
   1   1  29       2035.30       1966.16        46.48 o
   2   1  29        617.48        591.07        47.66 o
   3   1  29        951.74        929.64        24.21 o
   4   1  29         99.35         92.61         9.90 o
   5   1  29        524.96        503.41        24.83 o
  -7   2  29          0.01          4.27        10.45 o
  -6   2  29        211.97        238.71        14.94 o
  -5   2  29          6.28          2.47         6.20 o
  -4   2  29        829.13        852.05        26.10 o
  -3   2  29          2.85          4.14         6.39 o
  -2   2  29       1225.29       1272.44        23.07 o
  -1   2  29         44.67         42.48         5.57 o
   0   2  29       1180.90       1201.76        25.56 o
   1   2  29         97.55         99.32         9.64 o
   2   2  29        129.84        162.99        36.79 o
   3   2  29          0.62          5.02         5.02 o
   4   2  29        322.74        322.13        13.96 o
   5   2  29         32.85         47.46        11.83 o
  -6   3  29         16.85          3.16         6.92 o
  -5   3  29          4.73          6.65         5.93 o
  -4   3  29         24.70         20.13         9.41 o
  -3   3  29         48.37         26.27        10.00 o
  -2   3  29          0.40          1.04         4.42 o
  -1   3  29          5.48          5.85         6.07 o
   0   3  29        583.63        569.24        19.40 o
   1   3  29         17.90          9.62         6.07 o
   2   3  29         17.02         14.85         6.03 o
   3   3  29          2.49          9.39         5.39 o
   4   3  29         29.64         34.31         5.93 o
   5   3  29          4.89         -3.34        13.38 o
  -6   4  29        343.32        363.74        33.80 o
  -5   4  29          4.88         -2.65         5.81 o
  -4   4  29        813.35        841.95        26.52 o
  -3   4  29        172.10        163.41        17.74 o
  -2   4  29        685.13        670.09        22.15 o
  -1   4  29         12.21          5.53         5.79 o
   0   4  29        795.27        811.09        24.43 o
   1   4  29         56.88         67.05        18.40 o
   2   4  29       1338.37       1333.85        32.05 o
   3   4  29         88.00         88.20         7.48 o
   4   4  29        231.66        213.67        10.09 o
   5   4  29        100.08        108.90        15.24 o
  -6   5  29          1.36          2.25         8.58 o
  -5   5  29        261.43        304.32        16.89 o
  -4   5  29         67.25         63.10        12.90 o
  -3   5  29        509.63        511.99        53.27 o
  -2   5  29         19.74         17.10         9.17 o
  -1   5  29        465.02        429.44        17.34 o
   0   5  29        144.88        127.90         9.82 o
   1   5  29        720.10        724.85        31.86 o
   2   5  29          2.36          1.08         5.53 o
   3   5  29        439.57        408.39        13.55 o
   4   5  29         17.24         20.28         5.66 o
   5   5  29        153.00        179.23        20.91 o
  -6   6  29          2.74          3.06         8.98 o
  -5   6  29          4.03         13.14         8.09 o
  -4   6  29          4.39         -0.96         8.03 o
  -3   6  29          5.97          1.25         6.07 o
  -2   6  29         91.90         91.97        16.89 o
  -1   6  29         22.06          8.10         5.53 o
   0   6  29         26.33         32.98         6.51 o
   1   6  29         42.81         35.12         9.07 o
   2   6  29          4.90          5.24         6.23 o
   3   6  29         65.47         52.90         8.28 o
   4   6  29          1.09          2.23         8.81 o
  -5   7  29        164.85        192.20        20.67 o
  -4   7  29          3.52         10.16         8.01 o
  -3   7  29        641.68        629.14        25.42 o
  -2   7  29         81.84         82.24        10.17 o
  -1   7  29        608.83        604.87        21.26 o
   0   7  29          6.58         -2.93         5.85 o
   1   7  29        886.45        890.17        38.34 o
   2   7  29         11.06          5.54         6.20 o
   3   7  29        418.20        443.75        21.78 o
   4   7  29        149.88        153.87        25.09 o
  -5   8  29          0.60          8.18        10.45 o
  -4   8  29        190.86        228.98        22.47 o
  -3   8  29          4.83          1.64         6.61 o
  -2   8  29        547.66        581.45        21.84 o
  -1   8  29         20.94         28.15         6.91 o
   0   8  29        554.78        555.20        25.35 o
   1   8  29          4.69          5.78         7.36 o
   2   8  29        429.45        442.31        40.55 o
   3   8  29        158.93        132.12        21.74 o
  -4   9  29          2.15         21.74        15.05 o
  -3   9  29         48.96         35.60        12.38 o
  -2   9  29         14.75         14.79        11.19 o
  -1   9  29         40.49         29.51         9.30 o
   0   9  29         28.64         16.84         8.23 o
   1   9  29         12.15         13.32         8.01 o
   2   9  29         96.14         93.66        20.07 o
   3   9  29         77.98         98.67        21.74 o
  -3  10  29          1.11         -8.36        11.71 o
  -1  10  29         26.31         28.43        18.40 o
   0  10  29        516.39        592.05        41.81 o
   1  10  29         56.18         45.16        16.72 o
   2  10  29        289.06        279.30        30.10 o
   0  11  29         34.67         11.71        15.05 o
   1  11  29         15.29         11.71        15.05 o
  -6   0  30         50.26         43.48        18.40 o
  -4   0  30         45.03         34.79        19.23 o
  -2   0  30        165.77        160.70        15.01 o
   0   0  30         78.30         80.71        24.25 o
   2   0  30         94.51         85.29        16.72 o
   4   0  30         78.33         64.22        11.19 o
  -6   1  30        210.71        247.21        18.65 o
  -5   1  30         66.54         58.14         9.14 o
  -4   1  30        542.87        635.97        31.62 o
  -3   1  30          2.41          2.56         5.88 o
  -2   1  30       1603.09       1638.53        34.81 o
  -1   1  30          7.72         11.11         4.47 o
   0   1  30       1536.05       1575.01        36.72 o
   1   1  30         69.65         77.79         8.79 o
   2   1  30        603.46        634.67        27.60 o
   3   1  30         10.48          0.42         5.02 o
   4   1  30        710.82        678.54        20.86 o
   5   1  30         10.64         10.87         9.46 o
  -6   2  30          2.57         13.15         7.59 o
  -5   2  30        445.10        461.89        24.62 o
  -4   2  30        174.89        166.10        12.86 o
  -3   2  30       1030.62       1083.27        34.43 o
  -2   2  30          0.18          4.04         4.55 o
  -1   2  30       1378.01       1370.66        30.29 o
   0   2  30          8.34         21.47         6.03 o
   1   2  30        647.93        639.54        22.23 o
   2   2  30         77.45         75.12        15.05 o
   3   2  30        615.07        597.19        18.80 o
   4   2  30         31.96         21.10         5.93 o
   5   2  30        404.58        440.45        24.22 o
  -6   3  30          0.14         -6.88         6.88 o
  -5   3  30         26.25         24.64         7.78 o
  -4   3  30         26.50         18.87         8.23 o
  -3   3  30         46.14         71.65        15.05 o
  -2   3  30         45.08         50.18         7.78 o
  -1   3  30          0.08         -3.90         5.79 o
   0   3  30         94.47         93.48         9.76 o
   1   3  30         48.03         28.04         6.62 o
   2   3  30         10.14          6.18         5.53 o
   3   3  30         54.65         29.22         7.48 o
   4   3  30         39.17         41.30         7.37 o
   5   3  30         80.59        107.04        20.07 o
  -6   4  30          0.39         -1.45         7.29 o
  -5   4  30        309.16        317.88        16.62 o
  -4   4  30          1.15         -1.67         6.88 o
  -3   4  30        349.93        369.25        18.97 o
  -2   4  30        129.05        108.69        10.43 o
  -1   4  30       1526.84       1615.75        39.46 o
   0   4  30         92.94        100.63        10.39 o
   1   4  30       1692.08       1665.89        55.54 o
   2   4  30         47.34         48.37         7.64 o
   3   4  30        606.99        624.09        17.70 o
   4   4  30         61.50         50.97         6.86 o
   5   4  30        189.11        170.59        25.09 o
  -6   5  30        161.26        153.97        16.42 o
  -5   5  30         15.60         15.22         7.40 o
  -4   5  30        359.09        340.39        23.04 o
  -3   5  30         10.09          7.78         7.04 o
  -2   5  30        399.86        387.47        16.86 o
  -1   5  30          1.49         -3.05         5.76 o
   0   5  30       1452.12       1520.55        34.15 o
   1   5  30          5.76          0.96         8.03 o
   2   5  30        352.38        361.78        15.82 o
   3   5  30         11.58         11.39         5.22 o
   4   5  30        320.80        339.84        15.25 o
  -5   6  30         15.01         18.89        11.15 o
  -4   6  30          9.89         12.13        10.03 o
  -3   6  30        155.04        137.81        13.82 o
  -2   6  30          0.33          4.36         5.93 o
  -1   6  30          4.60          0.71         5.76 o
   0   6  30         36.89         38.80         7.34 o
   1   6  30          3.35         15.43         7.36 o
   2   6  30         86.06         66.06         9.05 o
   3   6  30         18.15          9.34         6.61 o
   4   6  30         13.12          7.53         9.46 o
  -5   7  30          5.98          1.94        11.19 o
  -4   7  30        264.82        297.54        33.15 o
  -3   7  30         91.70         69.28        10.62 o
  -2   7  30        692.01        695.04        30.42 o
  -1   7  30         36.76         21.33         7.22 o
   0   7  30        654.38        725.44        24.18 o
   1   7  30          0.11         -1.11         6.76 o
   2   7  30        669.22        662.77        28.27 o
   3   7  30          7.83          1.67        13.38 o
   4   7  30        263.43        270.94        28.43 o
  -4   8  30          3.36          3.34         9.46 o
  -3   8  30        125.80        130.18        14.32 o
  -2   8  30          2.92         -0.76         6.87 o
  -1   8  30        316.49        336.54        15.22 o
   0   8  30          0.97          3.76         6.38 o
   1   8  30        421.60        441.55        21.37 o
   2   8  30          1.77          5.75         9.24 o
   3   8  30        153.12        158.88        25.09 o
  -4   9  30          6.26          1.67        15.05 o
  -3   9  30         14.25         11.71        13.38 o
  -2   9  30         50.40         44.14        13.56 o
  -1   9  30        114.55        107.82        13.52 o
   0   9  30         26.38         22.23         7.64 o
   1   9  30          0.69          1.67        11.71 o
   2   9  30         24.51         31.78        15.05 o
  -3  10  30        319.76        336.16        35.12 o
   0  10  30          9.42          6.69        13.38 o
   1  10  30        244.34        237.49        30.10 o
   0  11  30        105.25        107.04        21.74 o
  -5   0  31        151.39        187.42        20.67 o
  -3   0  31         54.28         48.72         9.66 o
  -1   0  31        195.83        212.79        15.11 o
   1   0  31        223.23        203.96        28.43 o
   3   0  31         27.77         22.52        13.38 o
   5   0  31          0.62          1.67        13.38 o
  -6   1  31         19.00         20.34         9.21 o
  -5   1  31        274.70        301.43        16.29 o
  -4   1  31         63.76         44.85        17.02 o
  -3   1  31        736.76        802.05        25.49 o
  -2   1  31         71.03         72.30        10.15 o
  -1   1  31        614.09        644.33        18.97 o
   0   1  31         65.09         95.12        10.53 o
   1   1  31        499.77        488.62        26.35 o
   2   1  31          0.46          6.69        10.87 o
   3   1  31        568.59        544.19        18.12 o
   4   1  31          0.31          4.60         5.85 o
   5   1  31        227.13        260.84        20.10 o
  -6   2  31         92.61        102.03        13.82 o
  -5   2  31         98.24         71.27        10.00 o
  -4   2  31        581.29        591.06        87.80 o
  -3   2  31         20.55         25.09         6.73 o
  -2   2  31       1483.16       1476.21        32.69 o
  -1   2  31         69.35         77.85         8.29 o
   0   2  31       1132.46       1107.64        29.18 o
   1   2  31         67.12         84.31        12.38 o
   2   2  31       1115.73       1057.51        36.66 o
   3   2  31        117.78        107.95         8.62 o
   4   2  31        276.44        279.00        16.02 o
   5   2  31         19.54         40.23        11.19 o
  -6   3  31        159.10        156.22        16.42 o
  -5   3  31         17.63         19.06         7.29 o
  -4   3  31        109.25        126.41        16.56 o
  -3   3  31          0.25         -3.07         4.91 o
  -2   3  31         71.68         73.72        19.74 o
  -1   3  31         20.47         14.18         7.04 o
   0   3  31        163.61        184.90        15.11 o
   1   3  31        156.66        172.58        13.45 o
   2   3  31         68.25         83.59        11.42 o
   3   3  31          2.26          0.64         4.41 o
   4   3  31         73.40         83.20        13.01 o
  -6   4  31        267.47        282.98        20.32 o
  -5   4  31         25.55         30.53         8.55 o
  -4   4  31        240.85        264.11        22.86 o
  -3   4  31        138.70        164.10        15.45 o
  -2   4  31        885.56        860.05        30.50 o
  -1   4  31          6.80          5.59         5.93 o
   0   4  31        795.36        860.99        30.21 o
   1   4  31          3.89          2.83         7.62 o
   2   4  31       1174.42       1202.63        36.35 o
   3   4  31          0.29          2.78         4.22 o
   4   4  31        541.85        595.64        22.84 o
  -5   5  31        164.08        179.60        49.34 o
  -4   5  31        149.62        140.07        35.12 o
  -3   5  31        181.05        188.69        15.93 o
  -2   5  31         41.20         43.37         9.84 o
  -1   5  31        328.96        347.70        16.05 o
   0   5  31         63.58         83.15         9.28 o
   1   5  31       1018.13       1050.66        41.34 o
   2   5  31         31.46         27.21         7.22 o
   3   5  31        586.40        569.99        22.76 o
   4   5  31          3.34          0.22         9.20 o
  -5   6  31         36.72         26.12        12.38 o
  -4   6  31         62.02         44.66        10.19 o
  -3   6  31         54.06         38.01         8.07 o
  -2   6  31         22.46         18.13         8.33 o
  -1   6  31        254.03        248.68        14.88 o
   0   6  31          3.21          8.58         6.38 o
   1   6  31          1.65          4.01        13.38 o
   2   6  31         79.79         81.68        21.41 o
   3   6  31          2.99         -2.53         6.93 o
   4   6  31          7.81         11.71        15.05 o
  -5   7  31        131.50        143.83        26.76 o
  -4   7  31          1.98          9.15        10.00 o
  -3   7  31        404.24        365.31        17.73 o
  -2   7  31         61.07         67.65         9.89 o
  -1   7  31        853.24        881.47        28.48 o
   0   7  31         29.84         25.60         8.45 o
   1   7  31        591.49        604.13        31.14 o
   2   7  31         40.02         37.93         7.98 o
   3   7  31        344.85        418.11        35.12 o
  -4   8  31         77.71         56.30        13.56 o
  -3   8  31         15.52         17.63         8.86 o
  -2   8  31        137.59        119.47        14.97 o
  -1   8  31         31.00         34.19         7.49 o
   0   8  31         99.35         94.79        17.14 o
   1   8  31          0.17         -5.25         7.36 o
   2   8  31        274.48        287.66        28.43 o
   3   8  31         20.84         20.07        15.05 o
  -3   9  31         48.23         23.41        16.72 o
   0   9  31          7.98         -9.24         9.24 o
   1   9  31         34.86         40.14        16.72 o
   2   9  31         15.71         25.09        15.05 o
   0  10  31        153.94        183.97        26.76 o
   1  10  31          2.94          6.69        13.38 o
  -6   0  32        223.54        215.75        33.45 o
  -4   0  32         57.24         28.43        15.05 o
  -2   0  32        328.82        339.31        18.30 o
   0   0  32        535.18        501.73        36.79 o
   2   0  32         75.49         63.55        15.05 o
   4   0  32         51.27         20.07        13.38 o
  -6   1  32         91.81         61.46        11.88 o
  -5   1  32         33.86         31.10         9.33 o
  -4   1  32        241.16        290.72        66.06 o
  -3   1  32         90.79         95.95         8.37 o
  -2   1  32        580.83        600.35        21.23 o
  -1   1  32         67.26         62.86         7.60 o
   0   1  32        789.36        818.13        28.31 o
   1   1  32         31.27         44.01         7.29 o
   2   1  32        677.14        684.07        28.38 o
   3   1  32         22.84          1.74         5.39 o
   4   1  32        307.27        263.73        18.92 o
  -6   2  32         29.06         10.41         9.21 o
  -5   2  32        137.87        116.96        13.76 o
  -4   2  32        147.68        125.99        16.56 o
  -3   2  32        323.58        345.01        16.53 o
  -2   2  32         14.62          8.69         5.81 o
  -1   2  32        717.16        739.87        21.20 o
   0   2  32        158.56        185.46        18.57 o
   1   2  32        482.11        510.14        24.75 o
   2   2  32          7.48         -1.67         7.10 o
   3   2  32        364.31        344.49        25.35 o
   4   2  32          3.03          1.00        10.03 o
  -6   3  32          0.25         -1.06         8.58 o
  -5   3  32        144.25        158.30        13.91 o
  -4   3  32          0.31         -6.69         8.28 o
  -3   3  32        573.48        623.75        24.62 o
  -2   3  32         13.63          6.91         7.04 o
  -1   3  32        496.99        512.81        19.64 o
   0   3  32         14.50         11.61         6.80 o
   1   3  32        367.20        331.07        19.30 o
   2   3  32          2.72         -0.84         7.10 o
   3   3  32         47.70         42.64         6.63 o
   4   3  32         20.52         17.67        12.54 o
  -5   4  32        170.46        183.18        17.04 o
  -4   4  32         44.82         53.77        25.92 o
  -3   4  32         85.75         80.34        14.26 o
  -2   4  32          6.36          9.32         7.30 o
  -1   4  32        947.28        970.18        28.82 o
   0   4  32          4.04          3.48         7.25 o
   1   4  32        475.94        468.15        25.41 o
   2   4  32         66.04         77.46         9.28 o
   3   4  32        374.07        379.77        13.11 o
   4   4  32          1.59          0.00         7.72 o
  -5   5  32          6.89          1.88         9.24 o
  -4   5  32         38.53         35.28         9.08 o
  -3   5  32         58.76         65.78        12.31 o
  -2   5  32        566.19        522.53        23.44 o
  -1   5  32          3.99         10.94         6.61 o
   0   5  32        833.66        854.00        30.45 o
   1   5  32         46.46         30.10        11.71 o
   2   5  32        362.06        366.54        16.41 o
   3   5  32         10.28         11.18         6.19 o
   4   5  32        166.74        157.85        17.74 o
  -5   6  32         11.29         13.38        15.05 o
  -4   6  32        659.78        693.20        55.19 o
  -3   6  32          1.05          2.17         6.41 o
  -2   6  32        457.21        432.62        36.53 o
  -1   6  32          0.69          3.12         6.23 o
   0   6  32        109.78         99.18        10.63 o
   1   6  32         14.80          4.54         6.62 o
   2   6  32         61.54         60.94         8.75 o
   3   6  32          3.84          5.85         9.46 o
  -4   7  32        319.74        356.66        30.94 o
  -3   7  32        111.86         99.72        15.52 o
  -2   7  32        277.83        291.45        16.69 o
  -1   7  32          3.78          0.16         6.53 o
   0   7  32        456.67        481.81        20.04 o
   1   7  32          0.19          8.02         7.07 o
   2   7  32        367.91        363.85        22.47 o
   3   7  32          8.76         15.05        15.05 o
  -4   8  32         24.96         19.23        11.83 o
  -3   8  32        101.37        113.14        18.78 o
  -2   8  32         86.62        100.76        23.41 o
  -1   8  32        108.94        105.87        12.00 o
   0   8  32        104.46         96.64        12.77 o
   1   8  32        141.74        115.40        21.74 o
   2   8  32         17.83         18.40        15.05 o
  -3   9  32         85.30         97.00        25.09 o
  -1   9  32         67.50         56.86        18.40 o
   0   9  32         55.33         50.17        16.72 o
   1   9  32         67.99         76.93        20.07 o
  -5   0  33         92.01         93.66        25.09 o
  -3   0  33        452.89        473.25        29.95 o
  -1   0  33        637.98        638.03        25.66 o
   1   0  33        227.93        229.80        18.07 o
   3   0  33        323.15        296.48        19.49 o
  -6   1  33         62.61         64.31        12.04 o
  -5   1  33         43.69         43.97        10.27 o
  -4   1  33         73.16         71.42        12.04 o
  -3   1  33        305.06        316.19        13.84 o
  -2   1  33        110.88        109.00         9.69 o
  -1   1  33        452.12        469.22        22.34 o
   0   1  33        135.87        148.32        13.52 o
   1   1  33        247.93        244.17        12.62 o
   2   1  33        446.35        449.36        36.79 o
   3   1  33        463.88        423.81        20.52 o
   4   1  33         59.77         56.34        11.83 o
  -5   2  33         51.36         57.00        13.28 o
  -4   2  33         62.16         64.82        15.89 o
  -3   2  33        191.13        201.97        11.74 o
  -2   2  33        235.20        246.17        13.75 o
  -1   2  33        292.20        311.21        13.87 o
   0   2  33        355.09        398.43        28.87 o
   1   2  33        306.93        341.84        51.85 o
   2   2  33        565.85        567.75        26.59 o
   3   2  33         19.71         14.13         6.38 o
   4   2  33        264.31        235.59        26.76 o
  -5   3  33          0.03          4.82        10.00 o
  -4   3  33        352.65        366.95        24.22 o
  -3   3  33         11.63         15.67         7.01 o
  -2   3  33        753.17        745.88        28.63 o
  -1   3  33          0.05          2.48         6.03 o
   0   3  33        500.55        532.54        37.68 o
   1   3  33          6.89          2.61         5.61 o
   2   3  33        115.12         96.72        13.56 o
   3   3  33         59.23         41.42         6.63 o
   4   3  33        129.19        116.53        25.92 o
  -5   4  33         45.00         28.83        12.38 o
  -4   4  33        122.17        119.63        14.77 o
  -3   4  33        155.75        137.09        12.46 o
  -2   4  33        336.80        318.95        42.69 o
  -1   4  33         25.33         26.31         8.69 o
   0   4  33        429.42        430.58        27.81 o
   1   4  33        154.02        161.11        20.76 o
   2   4  33        511.09        480.65        20.86 o
   3   4  33          4.18          4.24         8.81 o
   4   4  33        182.71        190.25        15.05 o
  -5   5  33          6.63         -1.67        13.38 o
  -4   5  33        110.25        102.92        15.93 o
  -3   5  33         80.49         86.39        10.54 o
  -2   5  33        342.69        332.03        25.41 o
  -1   5  33        230.75        220.83        15.25 o
   0   5  33        167.99        189.98        27.36 o
   1   5  33        285.05        266.64        17.57 o
   2   5  33         78.24         62.96         9.33 o
   3   5  33        184.01        175.62        20.91 o
  -4   6  33         54.15         76.92        15.24 o
  -3   6  33        210.23        231.04        22.92 o
  -2   6  33         43.23         40.09         8.91 o
  -1   6  33        328.64        360.95        17.31 o
   0   6  33          7.39         -0.03         6.61 o
   1   6  33        299.30        289.53        18.87 o
   2   6  33          0.11         -0.67        10.03 o
   3   6  33         72.69         51.78        15.89 o
  -4   7  33         69.44         45.16        13.01 o
  -3   7  33         86.27         72.34        12.20 o
  -2   7  33          2.57          7.08        10.00 o
  -1   7  33         55.05         62.36         9.03 o
   0   7  33         43.29         43.64         8.75 o
   1   7  33        155.58        143.83        21.74 o
   2   7  33          0.21          3.46         8.81 o
  -3   8  33        146.38        129.31        14.79 o
  -2   8  33        110.16         89.78        15.24 o
  -1   8  33         64.05         66.15        14.47 o
   0   8  33         76.06         41.81        16.72 o
   1   8  33         42.00          3.34        13.38 o
   2   8  33        149.27        130.45        23.41 o
  -1   9  33         63.43         80.28        21.74 o
   0   9  33        120.98        113.73        21.74 o
  -4   0  34        851.91        934.61       123.76 o
  -2   0  34        454.31        441.13        33.60 o
   0   0  34        588.27        590.37        40.14 o
   2   0  34        591.88        551.91        36.79 o
   4   0  34         68.99         50.17        16.72 o
  -5   1  34          3.01         -5.02        13.38 o
  -4   1  34         52.17         51.20        10.92 o
  -3   1  34        223.94        232.87        12.43 o
  -2   1  34         40.83         36.72         7.27 o
  -1   1  34        180.01        190.72        12.22 o
   0   1  34        254.32        275.43        20.10 o
   1   1  34        263.45        292.03        14.62 o
   2   1  34        323.49        320.90        20.67 o
   3   1  34        112.14         89.77        17.56 o
   4   1  34        208.30        189.92        17.74 o
  -5   2  34          2.19         -6.69        11.71 o
  -4   2  34         86.63         95.58        21.74 o
  -3   2  34         52.91         43.93         7.08 o
  -2   2  34        299.65        298.44        14.03 o
  -1   2  34         78.36         82.57         9.98 o
   0   2  34         61.80         47.23        11.83 o
   1   2  34        191.92        189.13        20.86 o
   2   2  34        155.79        146.46        15.37 o
   3   2  34        151.31        141.94        15.93 o
   4   2  34         14.79          3.34        15.05 o
  -5   3  34        381.25        561.94        45.16 o
  -4   3  34          5.04          8.17         7.80 o
  -3   3  34        464.54        499.09        32.11 o
  -2   3  34          2.73          8.59         7.36 o
  -1   3  34        350.78        355.17        17.38 o
   0   3  34          6.03          8.73         7.88 o
   1   3  34        822.61        792.43        27.52 o
   2   3  34         38.99         35.12        10.64 o
   3   3  34        264.82        284.95        16.36 o
  -5   4  34          2.40          0.00        13.38 o
  -4   4  34         97.77         43.08        20.07 o
  -3   4  34        175.91        186.66        14.41 o
  -2   4  34         66.94         50.13         9.95 o
  -1   4  34         70.85         68.51        10.14 o
   0   4  34         91.54         75.97        12.78 o
   1   4  34        156.45        183.19        15.11 o
   2   4  34         75.35         84.14        13.68 o
   3   4  34        110.17         98.15        15.05 o
  -4   5  34          8.10         21.74        10.64 o
  -3   5  34        331.59        327.91        19.53 o
  -2   5  34        166.61        173.31        16.36 o
  -1   5  34        166.66        173.70        13.70 o
   0   5  34         81.86         66.20        11.60 o
   1   5  34        110.14        114.98        14.49 o
   2   5  34         29.21         37.73         9.56 o
   3   5  34         46.72         24.91        11.19 o
  -4   6  34        329.45        336.69        20.58 o
  -3   6  34          0.03          7.53         8.23 o
  -2   6  34        406.00        430.92        27.12 o
  -1   6  34         10.45          3.51         7.22 o
   0   6  34        426.51        489.36        29.57 o
   1   6  34          0.74          7.67        11.71 o
   2   6  34        191.83        169.23        17.62 o
  -3   7  34         22.98         47.64        11.16 o
  -2   7  34          7.96         12.50        11.19 o
  -1   7  34         23.49         19.23        17.56 o
   0   7  34        152.62        162.23        26.76 o
   1   7  34         10.23         10.03        13.38 o
   2   7  34         23.72         16.43        10.00 o
  -2   8  34         86.51         99.54        23.41 o
  -1   8  34         44.44         38.92        13.38 o
   0   8  34        132.05        142.16        25.09 o
   1   8  34         64.10         80.28        20.07 o
  -3   0  35        504.20        514.99        29.49 o
  -1   0  35        781.74        878.96        43.58 o
   1   0  35       1326.99       1444.72       121.25 o
   3   0  35        500.21        424.80        33.45 o
  -5   1  35          0.12          6.69        13.38 o
  -4   1  35         40.10         40.93        10.92 o
  -3   1  35         18.79         14.48         6.87 o
  -2   1  35         78.47         86.12        12.13 o
  -1   1  35         16.80         16.48         7.48 o
   0   1  35         84.91         87.05        13.56 o
   1   1  35        646.24        641.63        21.03 o
   2   1  35        156.57        155.61        16.56 o
   3   1  35         35.69         41.45        11.19 o
  -5   2  35        103.13         83.62        21.74 o
  -4   2  35          4.83          8.17         7.62 o
  -3   2  35        154.32        136.47        15.45 o
  -2   2  35          6.38          8.26         6.29 o
  -1   2  35        468.25        500.96        24.14 o
   0   2  35          2.23          1.67        11.71 o
   1   2  35         37.44         34.54         8.58 o
   2   2  35         81.14         78.61        12.54 o
   3   2  35         44.47         34.29        10.64 o
  -5   3  35         21.89         31.78        16.72 o
  -4   3  35        439.41        471.12        23.80 o
  -3   3  35         11.54         20.07         8.36 o
  -2   3  35        598.00        562.15        27.94 o
  -1   3  35         30.91         24.35         7.64 o
   0   3  35       1050.77       1089.44        36.31 o
   1   3  35         22.32         22.58         8.01 o
   2   3  35        349.84        347.67        21.85 o
   3   3  35          0.00          4.41         7.36 o
  -4   4  35         22.27         13.55         8.79 o
  -3   4  35         17.23         20.84        12.83 o
  -2   4  35         26.39         36.59        14.63 o
  -1   4  35        162.19        162.57        13.50 o
   0   4  35         22.35          8.84         8.23 o
   1   4  35         44.87         46.54         9.84 o
   2   4  35         85.40         95.16        14.75 o
   3   4  35         14.33          2.51         9.46 o
  -4   5  35         35.71         33.79        10.27 o
  -3   5  35          4.52          6.29         8.33 o
  -2   5  35        223.78        242.95        30.10 o
  -1   5  35         19.30         20.17         7.93 o
   0   5  35        244.82        293.61        18.60 o
   1   5  35          0.32          1.67         9.46 o
   2   5  35        157.74        149.69        17.74 o
  -3   6  35        177.80        190.50        22.58 o
  -2   6  35          2.41         -9.24         9.24 o
  -1   6  35        450.98        508.12        30.00 o
   0   6  35          2.40          6.69        13.38 o
   1   6  35        257.90        314.42        30.10 o
   2   6  35          1.72          3.76        10.03 o
  -3   7  35         13.69         20.55        14.22 o
  -2   7  35         68.36         88.93        16.43 o
  -1   7  35          3.63          4.52        11.65 o
   0   7  35         41.62         38.47        16.72 o
   1   7  35         25.87         20.91        10.64 o
  -1   8  35        147.94        144.38        19.69 o
   0   8  35         18.79         16.72        16.72 o
  -4   0  36        538.55        686.05        35.42 o
  -2   0  36        780.15        792.78        53.52 o
   0   0  36       1129.84       1207.51        65.23 o
   2   0  36        541.76        660.62        41.81 o
  -4   1  36         68.47         45.29         8.62 o
  -3   1  36        104.44        100.94        11.60 o
  -2   1  36         30.14         20.32         7.16 o
  -1   1  36        247.94        243.03        29.21 o
   0   1  36          0.20         23.32        15.89 o
   1   1  36         43.30         46.68         8.24 o
   2   1  36          2.89          2.68        10.03 o
   3   1  36        100.62         81.19        14.19 o
  -4   2  36        112.83        113.70        12.19 o
  -3   2  36        104.04         98.31        11.38 o
  -2   2  36        221.56        267.14        16.57 o
  -1   2  36          9.01          5.90         7.12 o
   0   2  36        211.29        249.19        31.78 o
   1   2  36        104.68        110.58        16.90 o
   2   2  36        257.62        198.68        30.94 o
   3   2  36          1.82         10.87         9.46 o
  -4   3  36          0.01          5.66         9.21 o
  -3   3  36        233.75        212.88        22.47 o
  -2   3  36          0.20         13.11        10.71 o
  -1   3  36        311.07        301.61        16.69 o
   0   3  36          1.94          9.14         7.60 o
   1   3  36        368.27        414.97        32.77 o
   2   3  36         17.01         16.72         8.69 o
  -4   4  36         32.55         25.92        14.00 o
  -3   4  36          6.56          6.88        13.38 o
  -2   4  36         72.91         71.58        19.23 o
  -1   4  36          1.64          0.22         6.98 o
   0   4  36         94.04        103.69        16.43 o
   1   4  36         26.63         15.74        10.00 o
   2   4  36         90.85         74.29        13.56 o
  -3   5  36        172.91        180.18        35.96 o
  -2   5  36         22.65         34.64        12.04 o
  -1   5  36        188.09        155.04        18.92 o
   0   5  36          0.99          0.00        11.71 o
   1   5  36        185.67        229.13        28.43 o
   2   5  36          3.22         -5.02         9.46 o
  -3   6  36         26.20         13.62        12.38 o
  -2   6  36        252.81        259.26        23.56 o
  -1   6  36         16.42         28.91        20.07 o
   0   6  36        349.85        384.66        35.12 o
   1   6  36          0.01         15.05        15.05 o
  -2   7  36          0.03         -0.56        10.45 o
  -1   7  36         69.14         93.82        31.78 o
   0   7  36          0.50          6.69        13.38 o
  -3   0  37        314.50        388.32        26.59 o
  -1   0  37        398.88        410.78        25.41 o
   1   0  37        461.44        486.04        26.43 o
  -4   1  37         61.39         48.40         8.87 o
  -3   1  37        143.54        130.23        11.40 o
  -2   1  37         95.57         86.81        20.05 o
  -1   1  37         21.03         15.07         8.79 o
   0   1  37         88.54        117.05        15.93 o
   1   1  37        153.33        149.79        12.28 o
   2   1  37        114.51         77.02        17.56 o
  -4   2  37         52.01         55.42         9.64 o
  -3   2  37         46.98         40.14        13.26 o
  -2   2  37         29.67         37.19         9.39 o
  -1   2  37        248.58        282.54        22.38 o
   0   2  37          4.09         11.71        13.38 o
   1   2  37         29.67         14.18         8.33 o
   2   2  37          2.50         19.23        10.64 o
  -4   3  37        184.80        199.69        27.36 o
  -3   3  37         25.11         26.46        12.85 o
  -2   3  37        578.26        590.15        33.05 o
  -1   3  37         17.82          4.33         9.08 o
   0   3  37        574.69        558.25       104.53 o
   1   3  37         49.93         47.75         9.95 o
   2   3  37        309.78        328.68        40.81 o
  -3   4  37         26.96         28.43        13.01 o
  -2   4  37          5.15          9.25        10.00 o
  -1   4  37         98.89        136.70        18.81 o
   0   4  37         86.69         61.88        18.40 o
   1   4  37          8.55         19.81        11.19 o
  -3   5  37         39.67         42.64        19.23 o
  -2   5  37         45.35         45.37        14.04 o
  -1   5  37         18.48         35.96        13.01 o
   0   5  37        167.21        135.47        25.09 o
   1   5  37          0.46         -1.67        13.38 o
  -2   6  37          1.77          3.09        11.65 o
  -1   6  37        399.18        377.97        36.79 o
   0   6  37          0.03          6.69        13.38 o
  -2   0  38        239.85        295.83        39.30 o
   0   0  38        124.07         93.66        21.74 o
   2   0  38        267.52        232.47        28.43 o
  -3   1  38         63.11         60.06        10.25 o
  -2   1  38        122.77        135.73        13.88 o
  -1   1  38         99.94         99.83        34.29 o
   0   1  38        108.30         88.03        14.75 o
   1   1  38        139.39        136.84        13.69 o
   2   1  38         79.91         51.85        18.40 o
  -3   2  38        120.12        125.25        18.81 o
  -2   2  38         10.15         18.48        11.65 o
  -1   2  38        119.62        170.59        28.43 o
   0   2  38        120.28        109.31        15.93 o
   1   2  38         78.24         79.53        20.32 o
  -3   3  38        342.21        401.71        27.12 o
  -2   3  38         20.35         20.55        12.04 o
  -1   3  38        238.46        252.54        33.45 o
   0   3  38         44.38         35.12        16.72 o
   1   3  38        380.20        420.13        30.67 o
  -2   4  38         11.40          7.69        20.07 o
  -1   4  38        212.53        180.62        28.43 o
   0   4  38         46.19         60.21        20.07 o
   1   4  38         83.07         51.85        18.40 o
  -1   5  38         87.57         76.93        21.74 o
   0   5  38         30.35         45.16        16.72 o
  -3   0  39         77.07        101.34        19.23 o
  -1   0  39        199.62        259.23        33.45 o
   1   0  39         99.54         88.64        20.07 o
  -2   1  39         40.39         44.46        10.13 o
  -1   1  39        203.80        270.16        24.22 o
   0   1  39         92.13        108.68        12.85 o
   1   1  39         54.20         32.04        11.19 o
  -2   2  39        175.61        182.30        21.85 o
  -1   2  39         60.37         51.85        18.40 o
   0   2  39        125.15        134.48        16.56 o
  -2   3  39        135.56        135.49        19.27 o
  -1   3  39         10.26          6.69        15.05 o
   0   3  39         82.42        115.40        25.09 o
                                                
