# Supplementary material for: A systematic structural study of halogen bonding versus hydrogen bonding within competitive supramolecular systems
Source: IUCrJ. 2015 Jul 30;2(Pt 5):498–510. doi: 10.1107/S2052252515010854 (PMC4547818; doi:10.1107/S2052252515010854)
Supplement: Supplementary file 25 [file m-02-00498-IF4OX13sup25.hkl]

#
# h,k,l, Fc-squared, Fo-squared, sigma(Fo-squared), status flag
#
data_IF4OX13
_shelx_title ' IF4OX13 in P2(1)/c'
_shelx_refln_list_code          4
_shelx_F_calc_maximum      299.56
_exptl_crystal_F_000       888.00
_reflns_d_resolution_high  0.6500

loop_
 _space_group_symop_operation_xyz
 'x, y, z'
 '-x, y+1/2, -z+1/2'
 '-x, -y, -z'
 'x, -y-1/2, z-1/2'

_cell_length_a     4.1573
_cell_length_b    14.8817
_cell_length_c    26.2084
_cell_angle_alpha  90.000
_cell_angle_beta   91.345
_cell_angle_gamma  90.000

_shelx_F_squared_multiplier     1.000

loop_
 _refln_index_h
 _refln_index_k
 _refln_index_l
 _refln_F_squared_calc
 _refln_F_squared_meas
 _refln_F_squared_sigma
 _refln_observed_status
   1   0   0       1463.71       1357.14        30.38 o
   2   0   0      14784.63      14616.26       401.84 o
   3   0   0       1209.50       1244.98        24.95 o
   4   0   0       3526.49       3496.26        60.23 o
   5   0   0       1815.22       1927.86        60.77 o
   6   0   0        202.69        210.72        29.40 o
   2   1   0       3385.97       3208.85        96.05 o
   3   1   0       8363.64       8133.34        86.30 o
   4   1   0       1780.06       1789.38        25.08 o
   5   1   0       1017.16       1053.12        20.60 o
   6   1   0       1037.88       1114.63        38.81 o
   0   2   0      23670.27      23122.57       744.88 o
   1   2   0          8.70          4.90         4.90 o
   2   2   0      13881.99      13324.82       252.65 o
   3   2   0       8707.55       8307.77        75.89 o
   4   2   0       4133.24       4119.28        44.80 o
   5   2   0       1642.96       1810.29        29.02 o
   6   2   0         87.68        122.51        26.46 o
   1   3   0      15820.86      14784.84       448.89 o
   2   3   0       3499.79       3418.60       109.77 o
   3   3   0       6693.97       6458.33        55.57 o
   4   3   0       2208.65       2107.36        32.54 o
   5   3   0        879.62        900.28        19.18 o
   6   3   0       1462.11       1598.55        67.63 o
   0   4   0      68195.96      65656.06      2104.28 o
   1   4   0        219.92        190.14         9.80 o
   2   4   0       9491.65       8768.72       152.78 o
   3   4   0       2115.89       2053.93        20.27 o
   4   4   0       2837.34       2687.20        62.10 o
   5   4   0       1581.42       1598.00        27.33 o
   6   4   0          6.71         12.90         9.94 o
   1   5   0      25105.24      24700.54       750.76 o
   2   5   0        434.86        448.89        17.64 o
   3   5   0       9658.16       9481.69        77.53 o
   4   5   0       2841.61       2728.61        41.17 o
   5   5   0       1131.66       1167.96        23.91 o
   6   5   0        378.21        388.12        37.24 o
   0   6   0      28173.03      27937.81       898.75 o
   1   6   0       2012.85       2253.25        76.45 o
   2   6   0       7031.96       7087.12       155.84 o
   3   6   0       2409.51       2366.92        24.14 o
   4   6   0       1562.52       1493.97        21.14 o
   5   6   0        708.53        778.60        18.29 o
   6   6   0        257.35        265.61        34.30 o
   1   7   0      18850.00      19464.83       597.86 o
   2   7   0        709.77        706.54        10.44 o
   3   7   0       2976.08       2953.51        29.23 o
   4   7   0       2324.55       2249.34        28.62 o
   5   7   0        496.86        503.81        23.21 o
   1   8   0        144.45        153.70         6.41 o
   2   8   0       4345.59       4083.61        32.16 o
   3   8   0       3382.23       3353.95        32.90 o
   4   8   0       1075.92       1109.24        19.47 o
   5   8   0        631.39        640.70        16.36 o
   1   9   0      10478.37       9612.88       113.20 o
   2   9   0        359.60        367.23         6.15 o
   3   9   0       5726.02       5588.96        51.01 o
   4   9   0        630.19        601.90        12.72 o
   5   9   0        215.03        195.90        12.35 o
   0  10   0       8931.25       8679.78       185.24 o
   1  10   0        117.41         83.97         5.36 o
   2  10   0       3401.23       3225.74        27.31 o
   3  10   0       1672.19       1764.89        23.27 o
   4  10   0        959.90        979.73        18.79 o
   5  10   0        847.38        874.88        56.85 o
   1  11   0       5012.14       4772.36        46.59 o
   2  11   0        295.70        274.90         6.03 o
   3  11   0       2176.39       2141.46        36.92 o
   4  11   0        691.44        675.01        15.62 o
   5  11   0        286.55        281.13        16.28 o
   0  12   0       7054.96       6771.48       110.88 o
   1  12   0         25.98         12.68         4.24 o
   2  12   0       2419.97       2324.67        24.62 o
   3  12   0       1153.90       1252.22        36.92 o
   4  12   0        451.59        435.57        13.06 o
   5  12   0        300.02        273.55        16.28 o
   1  13   0        683.79        765.17        12.23 o
   2  13   0          1.36         16.30         3.56 o
   3  13   0        817.59        876.49        17.65 o
   4  13   0         91.17         91.89         8.31 o
   0  14   0       4915.43       4719.22        60.18 o
   1  14   0        615.06        533.84        10.75 o
   2  14   0       1319.30       1274.87        16.81 o
   3  14   0       1162.03       1206.62        21.70 o
   4  14   0        585.09        595.06        16.18 o
   1  15   0        643.33        641.02        11.87 o
   2  15   0        212.22        216.99         7.88 o
   3  15   0        212.76        234.89        11.81 o
   4  15   0         54.31         61.88        17.64 o
   0  16   0       1402.65       1454.96        25.29 o
   1  16   0          3.74          3.79         3.63 o
   2  16   0        753.39        754.21        13.92 o
   3  16   0         65.59         64.00         8.55 o
   4  16   0        274.05        254.38        15.94 o
   1  17   0        770.90        749.10        16.04 o
   2  17   0         12.59         25.68         4.92 o
   3  17   0        201.46        208.00        11.81 o
   0  18   0        323.81        300.78        14.89 o
   1  18   0          3.97          3.00         4.07 o
   2  18   0         30.91         27.15         5.24 o
   3  18   0         26.00         30.87         9.01 o
   1  19   0         54.05         50.39         5.68 o
   2  19   0         45.05         52.96        10.03 o
   0  20   0        102.91         80.62        12.74 o
   1  20   0         32.36         37.75         7.79 o
   2  20   0         50.39         49.01        14.70 o
   1  21   0        266.94        275.48        12.77 o
  -6   1   1          0.01          5.41        13.51 o
  -5   1   1         63.89         59.64        12.67 o
  -4   1   1        110.23         91.90         5.47 o
  -3   1   1       1057.57       1243.99        17.64 o
  -2   1   1       1587.90       1547.58        50.97 o
  -1   1   1       6366.90       6737.58       138.68 o
   1   1   1         74.43         28.42         5.88 o
   3   1   1        411.55        475.05        16.83 o
   4   1   1        102.74         96.29         6.23 o
   5   1   1          6.69          3.23         5.80 o
   6   1   1         10.17         21.32        12.81 o
  -6   2   1         31.80         42.14        19.60 o
  -5   2   1          0.27          1.62         5.06 o
  -4   2   1          9.45          0.82         5.09 o
  -3   2   1        281.48        505.85        13.95 o
  -2   2   1        275.90        277.36         7.36 o
  -1   2   1        202.95        196.06         7.62 o
   0   2   1      14546.32      14946.79       481.72 o
   1   2   1       1526.93       1463.29        49.01 o
   2   2   1         22.16         29.32         5.86 o
   3   2   1        149.66        250.10         6.41 o
   4   2   1        208.02        210.66        12.24 o
   5   2   1         29.54         22.82         7.33 o
   6   2   1         19.74         27.44        18.62 o
  -6   3   1          7.76         26.46        18.62 o
  -5   3   1        218.56        195.24        10.15 o
  -4   3   1         33.15         29.68         4.81 o
  -3   3   1         60.32        194.84        11.10 o
  -2   3   1        769.74        749.11        15.93 o
  -1   3   1          4.69          1.96         3.92 o
   0   3   1       2365.07       2458.46        57.84 o
   1   3   1       1557.70       1422.13        47.04 o
   2   3   1       2537.99       2548.39        49.29 o
   3   3   1          0.36         58.14         3.98 o
   4   3   1        485.37        487.81        17.81 o
   5   3   1         34.95         34.92         6.87 o
   6   3   1         62.57         82.33        23.52 o
  -6   4   1         25.49         36.26        19.60 o
  -5   4   1          4.77         13.36         5.37 o
  -4   4   1        318.05        286.24         9.97 o
  -3   4   1        453.12        496.99        10.01 o
  -2   4   1        204.05        190.19         7.79 o
   0   4   1        795.15        827.45        18.86 o
   1   4   1       6971.16       6377.52       197.00 o
   2   4   1          0.91         14.51         7.84 o
   3   4   1       1066.60       1194.94        12.38 o
   4   4   1         28.49         24.94         5.22 o
   5   4   1          1.68         11.54         5.23 o
   6   4   1          4.10         15.68        18.62 o
  -6   5   1         82.67         99.97        25.48 o
  -5   5   1        415.18        384.30        16.98 o
  -4   5   1        394.62        368.29        11.04 o
  -3   5   1       1014.75       1161.40        15.72 o
  -2   5   1       2936.69       2803.09        67.63 o
   0   5   1       3232.84       3283.55        64.27 o
   1   5   1        629.61        581.20        24.50 o
   2   5   1       4869.48       4887.77       109.77 o
   3   5   1        373.96        507.74         9.50 o
   4   5   1         33.74         33.66         5.36 o
   5   5   1         25.77         25.26         5.92 o
   6   5   1        203.80        195.04        31.36 o
  -5   6   1         34.54         41.15         6.08 o
  -4   6   1         27.42         20.09         3.63 o
  -3   6   1         99.22        148.78         5.26 o
  -2   6   1       2678.06       2578.65        63.71 o
   0   6   1       2782.48       2978.73        72.73 o
   1   6   1         23.02          7.84         3.92 o
   2   6   1         78.41        112.71         9.80 o
   3   6   1         21.67         96.67         4.88 o
   4   6   1        211.40        175.97         8.25 o
   5   6   1        199.82        186.00        10.17 o
   6   6   1        299.05        261.69        34.30 o
  -5   7   1        392.07        401.94        13.22 o
  -4   7   1        221.29        218.18         8.19 o
  -3   7   1        486.15        522.67         9.03 o
  -2   7   1       2454.76       2431.05        26.61 o
   0   7   1        137.11         89.20         6.93 o
   1   7   1       2687.12       2683.52        91.15 o
   2   7   1       1711.96       1639.32        20.60 o
   3   7   1        122.55        192.31         6.84 o
   4   7   1        959.07        935.13        15.31 o
   5   7   1         13.78          9.98         6.17 o
  -5   8   1        260.39        264.53        11.28 o
  -4   8   1       2193.54       2135.57        25.35 o
  -3   8   1       2789.53       2861.32        27.63 o
  -2   8   1        111.86        112.07         8.49 o
  -1   8   1       2506.42       2245.23        29.71 o
   0   8   1       1960.14       2043.05        41.84 o
   1   8   1       8301.36       8020.76       176.59 o
   2   8   1        359.60        383.50         6.71 o
   3   8   1       2329.57       2347.18        24.72 o
   4   8   1        952.66        953.87        15.77 o
   5   8   1        158.53        146.27         9.46 o
  -5   9   1        191.82        195.68        12.09 o
  -4   9   1        430.17        409.51        10.80 o
  -3   9   1          3.74         79.39        11.76 o
  -2   9   1       1894.87       1845.01        17.17 o
  -1   9   1        413.51        368.00         9.19 o
   0   9   1       1841.01       1624.73        36.05 o
   1   9   1         79.56         80.82         3.74 o
   2   9   1       1920.14       1790.60        20.56 o
   3   9   1          7.33         55.12         6.37 o
   4   9   1        544.21        523.13        11.42 o
   5   9   1        360.93        329.98        12.49 o
  -5  10   1        214.48        194.21        14.19 o
  -4  10   1        644.19        623.12        14.54 o
  -3  10   1        901.70        925.76        17.23 o
  -2  10   1       1232.49       1232.30        13.14 o
  -1  10   1       7882.21       7631.49       100.42 o
   0  10   1        433.21        368.65        11.42 o
   1  10   1       5087.63       4819.86        45.00 o
   2  10   1         61.12         64.43         5.38 o
   3  10   1       2521.15       2479.57        31.67 o
   4  10   1        218.06        189.09         7.88 o
   5  10   1        180.32        181.80        24.99 o
  -5  11   1        362.68        345.72        17.66 o
  -4  11   1        222.03        205.90         9.51 o
  -3  11   1        950.88        975.84        18.44 o
  -2  11   1        804.45        785.84        10.72 o
  -1  11   1         99.58         85.20         5.36 o
   0  11   1       1794.76       1657.64        18.78 o
   1  11   1        176.59        148.20         5.86 o
   2  11   1       2664.12       2600.42        24.66 o
   3  11   1          4.28         41.72         5.66 o
   4  11   1        490.66        477.04        13.20 o
   5  11   1        149.77        144.00        13.50 o
  -5  12   1         39.32         36.19         9.63 o
  -4  12   1        843.75        823.23        17.80 o
  -3  12   1        400.70        415.25        13.90 o
  -2  12   1        748.77        696.48        10.36 o
  -1  12   1       3931.90       3706.10        66.52 o
   0  12   1        321.18        355.31         7.41 o
   1  12   1       1738.49       1756.69        23.07 o
   2  12   1       1971.30       1945.26        20.28 o
   3  12   1        654.93        709.31        15.03 o
   4  12   1        249.57        226.64        10.14 o
   5  12   1        339.66        303.34        16.97 o
  -4  13   1        256.12        258.98        11.05 o
  -3  13   1        358.49        370.49        13.51 o
  -2  13   1       1376.49       1411.23        17.39 o
  -1  13   1        912.37        858.37        12.71 o
   0  13   1       4783.51       4600.89        40.99 o
   1  13   1          0.05          2.52         2.79 o
   2  13   1       1044.32       1043.13        15.71 o
   3  13   1         61.36         54.90         6.23 o
   4  13   1        769.43        802.67        18.15 o
  -4  14   1        372.67        396.40        15.14 o
  -3  14   1        985.99       1070.45        23.84 o
  -2  14   1        515.38        499.09         9.90 o
  -1  14   1       3096.37       3043.66        34.91 o
   0  14   1        998.79        951.48        12.82 o
   1  14   1       1774.19       1852.10        22.59 o
   2  14   1        883.45        942.82        15.10 o
   3  14   1       2830.05       2919.40        39.51 o
   4  14   1        304.28        275.16        11.79 o
  -4  15   1        734.36        738.07        24.60 o
  -3  15   1        633.66        671.03        22.74 o
  -2  15   1       1697.27       1703.25        20.78 o
  -1  15   1         18.23         27.54         7.25 o
   0  15   1       2742.88       2808.35        28.64 o
   1  15   1         19.69          6.79         3.59 o
   2  15   1       1742.52       1762.12        27.43 o
   3  15   1         20.74         12.77         6.46 o
   4  15   1        309.41        285.37        15.94 o
  -4  16   1        448.91        453.39        20.10 o
  -3  16   1         60.00         55.89        10.59 o
  -2  16   1         57.09         65.33         5.68 o
  -1  16   1       1144.09       1194.18        17.81 o
   0  16   1        171.71        148.93         5.75 o
   1  16   1       2526.17       2531.67        29.85 o
   2  16   1         22.72         29.20         4.78 o
   3  16   1       1287.13       1360.54        38.08 o
   4  16   1        142.29        119.84        13.23 o
  -3  17   1        503.82        511.72        21.18 o
  -2  17   1       1425.74       1526.31        27.67 o
  -1  17   1        486.37        488.26        11.14 o
   0  17   1       1268.76       1371.15        19.60 o
   1  17   1         65.05         61.11         7.39 o
   2  17   1        801.90        796.97        16.88 o
   3  17   1         18.79          8.63         7.25 o
  -3  18   1        189.20        187.14        23.03 o
  -2  18   1        435.33        467.23        11.55 o
  -1  18   1       1167.18       1237.27        19.13 o
   0  18   1         67.40         58.26         6.17 o
   1  18   1        937.80        973.36        16.68 o
   2  18   1        332.62        313.57        11.13 o
   3  18   1        322.06        303.87        16.28 o
  -2  19   1       1543.50       1645.77        26.88 o
  -1  19   1        256.28        241.25         8.88 o
   0  19   1        993.32       1045.55        20.33 o
   1  19   1          0.09          3.80         4.29 o
   2  19   1        940.44       1034.99        42.14 o
  -2  20   1         51.48         33.32        13.72 o
  -1  20   1        652.51        680.33        23.83 o
   0  20   1         83.08         75.29         8.66 o
   1  20   1       1932.73       2168.87        36.10 o
   2  20   1          8.53          3.92        11.76 o
  -1  21   1        101.35        100.28        10.93 o
   0  21   1        138.09        131.73        12.81 o
   1  21   1        149.30        152.97        13.86 o
  -6   0   2         16.63         20.38        11.54 o
  -5   0   2       2963.33       3017.73        83.31 o
  -4   0   2       3470.60       3468.45        49.17 o
  -3   0   2      16571.52      16230.37       286.68 o
  -1   0   2       8938.83       9051.22       147.49 o
   1   0   2        986.40        991.31        23.56 o
   2   0   2      28884.55      25001.43       680.19 o
   3   0   2       1466.08       1556.35        29.86 o
   4   0   2       8175.94       8292.64       167.60 o
   5   0   2        883.54        958.60        26.09 o
   6   0   2        787.04        835.05        47.04 o
  -6   1   2       1247.49       1282.47        50.01 o
  -5   1   2        132.10        145.80        11.35 o
  -4   1   2       1714.42       1687.28        25.00 o
  -3   1   2       3255.78       3144.74        32.99 o
  -2   1   2       8921.69       8316.17       233.26 o
  -1   1   2      35930.05      35605.58       596.51 o
   1   1   2      28658.36      27409.54       739.00 o
   2   1   2        860.01        939.92        35.28 o
   3   1   2       6443.85       6079.15        74.38 o
   4   1   2       1356.74       1322.76        27.03 o
   5   1   2       2364.04       2485.82        35.50 o
   6   1   2        628.74        669.40        34.30 o
  -6   2   2          6.22         21.28        11.76 o
  -5   2   2       2899.66       2976.28        51.91 o
  -4   2   2        741.47        693.46        13.01 o
  -3   2   2       6839.09       6483.57        68.30 o
  -2   2   2      10658.12      10191.85       172.46 o
  -1   2   2      17894.09      18145.66       377.78 o
   0   2   2      30310.39      30994.54       668.43 o
   1   2   2       6129.91       6223.65       183.28 o
   2   2   2      30505.25      30112.89      1124.18 o
   3   2   2        368.84        344.33         7.56 o
   4   2   2       3586.70       3626.60        40.45 o
   5   2   2       1122.47       1184.45        25.99 o
   6   2   2        301.30        308.10        19.22 o
  -6   3   2       2057.40       2133.86       145.06 o
  -5   3   2        170.05        165.96        11.65 o
  -4   3   2       3988.50       3799.57        48.27 o
  -3   3   2       3612.25       3377.07        35.69 o
  -2   3   2       7186.04       7080.79       109.67 o
  -1   3   2      12692.10      12850.12       394.98 o
   0   3   2       3511.29       3620.74        81.78 o
   1   3   2      24290.87      23307.81       705.67 o
   2   3   2        612.94        617.83        16.86 o
   3   3   2       4262.04       4053.14        32.30 o
   4   3   2       1286.26       1314.39        19.05 o
   5   3   2       2223.10       2263.05        39.66 o
   6   3   2        382.23        385.65        21.17 o
  -6   4   2         32.60         60.77        22.54 o
  -5   4   2       2442.81       2467.59        36.86 o
  -4   4   2        881.33        838.16        16.52 o
  -3   4   2       5303.50       5027.85        48.04 o
  -2   4   2       7684.82       7085.79        98.91 o
  -1   4   2       7081.37       7142.00       225.42 o
   0   4   2      17640.67      17848.32       395.69 o
   1   4   2        168.02        154.86         8.82 o
   2   4   2      13051.36      12861.56       221.62 o
   3   4   2       1546.33       1534.60        14.57 o
   4   4   2       4738.46       4689.43        58.05 o
   5   4   2       1292.35       1336.81        27.82 o
   6   4   2        406.38        413.60        37.24 o
  -6   5   2        754.15        839.95        49.01 o
  -5   5   2        213.34        208.58         9.36 o
  -4   5   2       3024.17       2947.46        43.01 o
  -3   5   2       7377.30       7131.53        69.25 o
  -2   5   2      10805.26      10526.30       225.42 o
  -1   5   2      10318.01      10196.98       319.51 o
   0   5   2        118.33        126.35         5.83 o
   1   5   2      39727.62      37972.10      1150.64 o
   2   5   2        870.65        945.80        28.42 o
   3   5   2       8361.50       7837.72        65.76 o
   4   5   2        346.85        349.46         9.32 o
   5   5   2       1589.16       1638.73        31.97 o
   6   5   2        477.53        506.71        41.16 o
  -5   6   2       2023.02       2066.43        29.77 o
  -4   6   2         79.07         98.46         8.11 o
  -3   6   2       3181.19       3112.43        30.19 o
  -2   6   2      10999.17      10139.05       158.29 o
   0   6   2      12705.50      12652.95       234.45 o
   1   6   2        596.74        627.27        26.46 o
   2   6   2      18777.43      17949.59       377.34 o
   3   6   2        667.77        619.79        10.22 o
   4   6   2       4759.62       4658.76        47.00 o
   5   6   2        227.54        256.30        11.27 o
   6   6   2        241.34        295.99        35.28 o
  -5   7   2        529.22        496.15        14.44 o
  -4   7   2       1070.39       1022.26        17.08 o
  -3   7   2       3581.56       3456.43        31.20 o
  -2   7   2      10358.44       9529.83        90.03 o
   0   7   2         33.26         91.55        11.76 o
   1   7   2      20479.69      19572.64       600.80 o
   2   7   2        271.04        273.44         6.27 o
   3   7   2       1282.51       1229.45        17.11 o
   4   7   2        184.76        182.10         6.58 o
   5   7   2       1129.45       1127.69        40.06 o
  -5   8   2       1390.93       1478.11        26.53 o
  -4   8   2         30.70         33.35         4.75 o
  -3   8   2       4598.84       4522.93        43.22 o
  -2   8   2       2773.97       2641.79        28.44 o
  -1   8   2       3314.48       3028.60        50.53 o
   0   8   2       6653.45       6436.11       135.74 o
   1   8   2        616.47        548.43        12.37 o
   2   8   2       5847.83       5605.87        48.54 o
   3   8   2       1769.76       1712.03        27.16 o
   4   8   2       2050.60       2037.16        22.92 o
   5   8   2        743.74        787.69        20.80 o
  -5   9   2         13.05         16.64         7.18 o
  -4   9   2       3131.72       3163.17        34.44 o
  -3   9   2       3073.59       3033.97        33.91 o
  -2   9   2       2585.04       2524.71        31.92 o
  -1   9   2       1907.69       1652.58        29.54 o
   0   9   2       2644.23       2638.33        52.98 o
   1   9   2      12376.02      11591.64       106.05 o
   2   9   2         21.65         29.68         2.66 o
   3   9   2       3180.70       3125.19        36.85 o
   4   9   2        227.05        226.31        10.61 o
   5   9   2       1034.25       1062.37        24.31 o
  -5  10   2        647.23        683.89        24.95 o
  -4  10   2        521.40        514.46        12.23 o
  -3  10   2        714.55        826.22        14.06 o
  -2  10   2       4512.56       4375.77        44.33 o
  -1  10   2       1005.34        982.80        12.64 o
   0  10   2       8055.38       7569.81       112.49 o
   1  10   2        362.24        356.15         6.13 o
   2  10   2       7203.12       7107.17        57.46 o
   3  10   2        708.38        708.33        12.54 o
   4  10   2       1299.96       1332.46        19.61 o
   5  10   2        328.44        310.43        16.59 o
  -5  11   2         79.81         61.26        10.78 o
  -4  11   2        751.17        764.49        16.72 o
  -3  11   2       1683.31       1693.25        22.77 o
  -2  11   2       2415.85       2342.90        24.77 o
  -1  11   2       5230.90       5091.52        55.52 o
   0  11   2          9.32          6.09         2.41 o
   1  11   2       4357.35       4277.30        42.20 o
   2  11   2        675.99        689.32         9.94 o
   3  11   2       2490.26       2563.06        34.06 o
   4  11   2        146.91        136.29         7.27 o
   5  11   2        332.35        298.22        13.76 o
  -5  12   2        600.13        586.18        22.18 o
  -4  12   2         94.22         89.83         8.07 o
  -3  12   2       2322.19       2364.15        29.32 o
  -2  12   2       1243.59       1212.51        17.11 o
  -1  12   2        924.31        904.59        12.20 o
   0  12   2       2298.79       2265.10        31.86 o
   1  12   2        351.80        304.29         8.03 o
   2  12   2       5587.72       5569.27        50.50 o
   3  12   2          4.03         11.01         4.30 o
   4  12   2        979.48        948.62        19.28 o
   5  12   2        200.09        188.45        15.19 o
  -4  13   2        403.00        412.67        17.68 o
  -3  13   2        139.10        134.35         7.37 o
  -2  13   2        773.68        722.74        11.66 o
  -1  13   2        229.60        232.04         9.97 o
   0  13   2        631.96        627.21        10.39 o
   1  13   2       2507.27       2309.06        28.79 o
   2  13   2       1639.11       1653.16        21.30 o
   3  13   2        342.17        404.12        17.63 o
   4  13   2        190.71        189.03        10.14 o
  -4  14   2        172.90        158.47        11.58 o
  -3  14   2        664.57        753.78        16.40 o
  -2  14   2       1922.68       1848.61        26.57 o
  -1  14   2       1480.00       1416.39        23.54 o
   0  14   2       2420.94       2467.55        24.98 o
   1  14   2        492.12        459.65        12.35 o
   2  14   2        296.98        334.24        11.04 o
   3  14   2         17.22         12.27         5.28 o
   4  14   2        370.19        359.29        13.02 o
  -4  15   2        488.80        489.17        20.10 o
  -3  15   2          1.42         13.48         7.98 o
  -2  15   2        310.88        325.76         9.30 o
  -1  15   2       1448.01       1449.82        19.07 o
   0  15   2        256.55        187.53         7.04 o
   1  15   2       1890.62       1920.88        26.71 o
   2  15   2         63.64         80.33        13.16 o
   3  15   2       1060.34       1130.02        28.42 o
   4  15   2         73.50         83.30        11.42 o
  -4  16   2        146.88        172.89        14.19 o
  -3  16   2         31.76         39.99         9.80 o
  -2  16   2        607.02        593.14        12.35 o
  -1  16   2        662.47        592.47        12.40 o
   0  16   2       1012.05        954.04        17.41 o
   1  16   2         81.51         70.07         6.79 o
   2  16   2        802.91        833.67        16.75 o
   3  16   2         36.51         41.90         7.93 o
   4  16   2        197.69        194.39        19.11 o
  -3  17   2        171.39        170.00        14.32 o
  -2  17   2        352.62        351.31        10.06 o
  -1  17   2         98.13         82.76        10.04 o
   0  17   2         59.55         59.07         5.19 o
   1  17   2        182.12        172.11         7.31 o
   2  17   2          2.36          5.69         4.91 o
   3  17   2        425.82        415.41        17.66 o
  -3  18   2         80.41         86.25        15.68 o
  -2  18   2         66.55         73.37         6.35 o
  -1  18   2         85.52         83.78         6.25 o
   0  18   2        192.32        177.78        11.43 o
   1  18   2          1.30          3.40         3.81 o
   2  18   2         75.86         67.92         8.29 o
   3  18   2         13.18         10.57         7.95 o
  -2  19   2         59.54         59.80        11.60 o
  -1  19   2         87.25         87.84         7.34 o
   0  19   2         50.81         55.12         6.83 o
   1  19   2        729.68        757.82        15.02 o
   2  19   2         12.02         17.13         8.48 o
  -2  20   2        113.35        124.78        16.66 o
  -1  20   2        156.06        171.17        12.16 o
   0  20   2         83.52         90.46         9.23 o
   1  20   2         26.00         49.73         9.63 o
   2  20   2          1.46         19.60        12.74 o
  -1  21   2        250.12        248.89        14.79 o
   0  21   2         20.52         40.93        23.03 o
   1  21   2          9.02         19.60         9.01 o
  -6   1   3          1.54          6.27         9.36 o
  -5   1   3        162.16        140.55         9.61 o
  -4   1   3         56.03         55.89         4.28 o
  -3   1   3          0.10         87.77         7.06 o
  -2   1   3       3171.95       3110.84        93.11 o
  -1   1   3      10214.76      10653.48       201.45 o
   1   1   3       1917.09       1864.15        55.87 o
   2   1   3       3175.49       3014.79        92.13 o
   3   1   3         76.79         88.13         4.17 o
   4   1   3          0.46         -0.38        11.27 o
   5   1   3         30.01         33.05         5.97 o
   6   1   3          3.28         -1.32         8.30 o
  -6   2   3         27.02         40.31        13.50 o
  -5   2   3         40.69         30.25        11.52 o
  -4   2   3        468.33        438.80        10.28 o
  -3   2   3          0.13         11.70         2.34 o
  -2   2   3          5.56         23.52         6.86 o
  -1   2   3        241.90        283.92         8.38 o
   0   2   3       1582.91       1667.15        54.89 o
   1   2   3        128.34        108.79         8.82 o
   2   2   3         43.59         23.03         5.54 o
   3   2   3        183.22        372.89         6.27 o
   4   2   3        147.95        136.12         7.31 o
   5   2   3         23.32         19.10         7.07 o
   6   2   3          8.65         11.37         9.79 o
  -6   3   3          1.27         23.52        18.62 o
  -5   3   3         10.01         10.41         6.30 o
  -4   3   3        215.45        214.33        11.24 o
  -3   3   3       1092.06       1096.28        14.60 o
  -2   3   3       1021.67       1006.97        22.05 o
  -1   3   3       2637.09       2486.54        58.56 o
   0   3   3        531.35        526.36        15.94 o
   1   3   3       2949.15       2840.34        90.17 o
   2   3   3       1704.04       1750.46        61.75 o
   3   3   3        125.94        134.69         3.65 o
   4   3   3        614.81        596.88        11.94 o
   5   3   3          0.55          3.24         5.73 o
   6   3   3        101.39        125.45        27.44 o
  -6   4   3         45.16         43.12        20.58 o
  -5   4   3          0.03         -0.38         4.72 o
  -4   4   3         68.23         71.62         5.93 o
  -3   4   3        780.86        794.13        11.78 o
  -2   4   3         25.98         52.31        10.78 o
  -1   4   3       3449.76       3324.51       109.77 o
   0   4   3         91.48        101.15         8.33 o
   1   4   3       2771.96       2619.02        74.98 o
   2   4   3        566.82        646.38        27.44 o
   3   4   3        575.17        661.49         8.39 o
   4   4   3          1.25          1.15         3.84 o
   5   4   3         75.65         77.71         8.73 o
   6   4   3         44.42         73.51        23.52 o
  -6   5   3         17.02         36.26        21.56 o
  -5   5   3         49.20         46.23         7.21 o
  -4   5   3          2.60          6.37         4.81 o
  -3   5   3       1029.42       1171.01        17.35 o
  -2   5   3         14.32          7.35         3.47 o
  -1   5   3        532.33        548.86        26.46 o
   0   5   3       6396.19       6260.78       142.68 o
   1   5   3        417.59        396.05        28.42 o
   2   5   3       1951.96       1864.15        48.03 o
   3   5   3         92.10        108.79         5.14 o
   4   5   3        589.21        569.07         9.50 o
   5   5   3        225.87        228.04        12.34 o
   6   5   3        318.62        300.89        34.30 o
  -5   6   3         27.52         20.50         5.84 o
  -4   6   3        922.37        879.50        14.34 o
  -3   6   3        370.85        372.24         8.19 o
  -2   6   3       1758.58       1832.18        39.69 o
   0   6   3        290.36        348.72        14.19 o
   1   6   3        791.93        811.52        32.34 o
   2   6   3          8.58         11.76         3.47 o
   3   6   3       1265.99       1304.49        15.08 o
   4   6   3        191.99        179.60         8.19 o
   5   6   3         38.34         37.37         7.31 o
   6   6   3        145.88        190.14        32.34 o
  -5   7   3        648.51        621.07        16.21 o
  -4   7   3         76.37         71.64         6.10 o
  -3   7   3       1844.82       1846.67        25.89 o
  -2   7   3        244.34        231.50        11.88 o
  -1   7   3         30.33         73.51         8.82 o
   0   7   3        426.56        354.95        14.79 o
   1   7   3       2228.17       2206.06        42.41 o
   2   7   3        383.39        371.46        15.68 o
   3   7   3        624.91        562.46        10.02 o
   4   7   3        830.09        792.07        11.66 o
   5   7   3        105.46        111.43        11.29 o
  -5   8   3          1.91          5.86         5.67 o
  -4   8   3        751.39        735.15        14.64 o
  -3   8   3        327.79        378.22        14.61 o
  -2   8   3       1626.85       1598.21        19.21 o
  -1   8   3        791.66        637.05        12.58 o
   0   8   3       4173.21       4278.41        80.44 o
   1   8   3       6987.45       6515.34        90.77 o
   2   8   3       1230.18       1143.11        13.99 o
   3   8   3        526.99        623.36        12.07 o
   4   8   3         76.10         74.95         4.99 o
   5   8   3        214.70        208.31        18.37 o
  -5   9   3        611.82        578.13        18.57 o
  -4   9   3        891.18        877.92        14.71 o
  -3   9   3        439.68        466.92        11.60 o
  -2   9   3       1099.54       1093.59        13.71 o
  -1   9   3        304.01        267.00         7.62 o
   0   9   3       5781.64       5609.81       104.63 o
   1   9   3          2.05          4.41         2.34 o
   2   9   3       3605.67       3641.16        33.73 o
   3   9   3       1358.02       1327.03        19.73 o
   4   9   3        891.21        924.97        15.11 o
   5   9   3          7.01         18.00         7.53 o
  -5  10   3          0.52          9.80         8.32 o
  -4  10   3        473.59        469.49        10.77 o
  -3  10   3         13.11         31.33         4.05 o
  -2  10   3       3039.27       3048.29        30.08 o
  -1  10   3       4947.63       4676.87        42.45 o
   0  10   3        756.92        702.98        16.97 o
   1  10   3       2446.31       2280.42        20.79 o
   2  10   3        531.31        517.95        10.23 o
   3  10   3       5745.28       5554.63        60.42 o
   4  10   3         12.34          7.44         4.76 o
   5  10   3        503.88        494.60        16.03 o
  -5  11   3        366.65        323.80        16.97 o
  -4  11   3        100.65         98.64         7.18 o
  -3  11   3       1347.10       1404.70        20.10 o
  -2  11   3        971.71        941.66        13.16 o
  -1  11   3       1259.74       1106.26        13.61 o
   0  11   3       1978.66       2006.95        28.29 o
   1  11   3         39.35         40.33         3.06 o
   2  11   3        115.10        122.43         5.72 o
   3  11   3          0.92         12.02         4.49 o
   4  11   3        440.74        413.32        10.80 o
   5  11   3         65.26         46.55        11.67 o
  -5  12   3         22.23         22.94         9.34 o
  -4  12   3       1006.19       1012.60        20.23 o
  -3  12   3        200.57        190.69         7.83 o
  -2  12   3        888.39       1007.17        15.34 o
  -1  12   3       1296.49       1192.25        14.79 o
   0  12   3       2700.70       2813.67        37.64 o
   1  12   3       3268.46       3145.65        36.12 o
   2  12   3        258.57        260.53         8.03 o
   3  12   3       1087.16       1152.35        19.91 o
   4  12   3         85.10         83.17         8.03 o
   5  12   3        685.76        685.08        25.97 o
  -4  13   3        295.72        295.80        11.68 o
  -3  13   3       2494.10       2498.43        31.13 o
  -2  13   3        411.69        447.28        10.06 o
  -1  13   3       1092.71        980.76        13.32 o
   0  13   3       2442.26       2407.44        33.90 o
   1  13   3          1.16         10.41         2.97 o
   2  13   3       2006.40       2062.39        25.78 o
   3  13   3         28.60         29.98         5.44 o
   4  13   3        703.95        712.29        16.85 o
  -4  14   3        407.53        414.53        21.24 o
  -3  14   3         61.07         58.57         6.70 o
  -2  14   3        944.54        931.77        15.24 o
  -1  14   3       5766.93       5392.61        53.57 o
   0  14   3        195.79        218.73         9.52 o
   1  14   3       1829.54       1794.90        28.71 o
   2  14   3        190.37        176.92        10.98 o
   3  14   3       1828.97       1961.28        36.29 o
   4  14   3         20.63         25.90         7.76 o
  -4  15   3        753.67        798.80        25.64 o
  -3  15   3        293.18        292.77        12.22 o
  -2  15   3        593.47        599.59        13.69 o
  -1  15   3       1182.72       1221.49        17.39 o
   0  15   3       2176.66       2345.92        24.58 o
   1  15   3        634.59        683.78        16.11 o
   2  15   3       2194.54       2264.15        37.40 o
   3  15   3          0.02         14.61         6.11 o
   4  15   3        455.17        468.15        19.41 o
  -4  16   3        754.41        715.94        24.60 o
  -3  16   3        165.89        154.80        10.56 o
  -2  16   3       1307.31       1340.04        24.86 o
  -1  16   3        607.93        622.12        12.11 o
   0  16   3        571.33        557.80        13.42 o
   1  16   3       1012.67       1019.20        16.22 o
   2  16   3         54.42         41.41         6.74 o
   3  16   3       1337.86       1443.06        33.61 o
   4  16   3        151.75        131.33        18.62 o
  -3  17   3        958.04       1100.18        55.38 o
  -2  17   3        487.93        445.43        14.30 o
  -1  17   3        562.42        576.55        11.96 o
   0  17   3       1472.79       1572.81        26.93 o
   1  17   3        602.79        617.54        12.57 o
   2  17   3        635.43        604.74        17.26 o
   3  17   3         15.73         24.50         8.32 o
  -3  18   3        201.15        172.50        18.62 o
  -2  18   3        368.77        354.07        11.74 o
  -1  18   3        791.94        851.77        21.07 o
   0  18   3        169.91        174.55         8.24 o
   1  18   3       1077.25       1145.11        18.84 o
   2  18   3          0.21          1.33         6.02 o
   3  18   3        799.99        813.37        25.29 o
  -2  19   3         73.00         68.58         8.50 o
  -1  19   3        236.69        224.55         9.67 o
   0  19   3       1669.48       1754.74        28.03 o
   1  19   3        338.77        337.92        10.42 o
   2  19   3        674.90        658.63        33.32 o
  -2  20   3       1560.86       1815.97        40.04 o
  -1  20   3        769.96        826.93        24.42 o
   0  20   3         93.57         84.30        11.09 o
   1  20   3        672.98        693.42        23.56 o
   2  20   3          0.54         11.27         8.32 o
  -1  21   3          5.37         15.17        10.78 o
   0  21   3        795.28        918.56        27.72 o
   1  21   3        370.04        380.64        18.36 o
  -6   0   4         43.00         40.71        16.17 o
  -5   0   4       1854.07       1897.10        45.57 o
  -4   0   4         49.33         34.04         5.45 o
  -3   0   4       9320.60       9286.81       147.00 o
  -1   0   4      89737.27      96987.68      2002.88 o
   1   0   4       9741.47       9475.63       259.73 o
   2   0   4      33243.85      30335.14       823.29 o
   3   0   4        852.14        860.53        25.48 o
   4   0   4       6658.61       6840.13       142.11 o
   5   0   4        154.95        144.08        15.68 o
   6   0   4       1230.60       1334.68        70.08 o
  -6   1   4       1244.04       1314.21        34.21 o
  -5   1   4          3.98         19.10         4.61 o
  -4   1   4       5528.83       5464.03        59.17 o
  -3   1   4       1063.93       1025.20        14.20 o
  -2   1   4       3227.48       2880.38        53.93 o
  -1   1   4      52319.04      54834.88       730.22 o
   1   1   4      26017.76      25670.84       692.93 o
   2   1   4       2573.89       2648.24        82.33 o
   3   1   4       9688.70       9654.16        93.19 o
   4   1   4         25.97         36.93         6.24 o
   5   1   4       2652.69       2741.28        37.97 o
   6   1   4        107.21        144.98        13.32 o
  -6   2   4         73.98         69.49        15.04 o
  -5   2   4       3206.46       3254.33        47.41 o
  -4   2   4          2.53         10.07         5.03 o
  -3   2   4       9767.61       9228.62        79.21 o
  -2   2   4       2472.68       2413.25        35.93 o
  -1   2   4      79039.32      82232.07      1433.41 o
   1   2   4        498.39        506.71        21.56 o
   2   2   4       9063.39       8781.05       179.62 o
   3   2   4        795.31        773.06        10.22 o
   4   2   4       5451.56       5359.37        71.06 o
   5   2   4        651.40        680.82        15.74 o
   6   2   4        920.90       1018.35        32.00 o
  -6   3   4       1092.60       1150.64        57.83 o
  -5   3   4         11.28         45.26         8.02 o
  -4   3   4       7408.92       7443.25        84.73 o
  -3   3   4        138.74        125.19         4.23 o
  -2   3   4      12547.91      11858.57       134.02 o
  -1   3   4        345.57        254.87         8.82 o
   0   3   4       4482.93       4670.36       103.96 o
   1   3   4      12294.15      12024.00       220.52 o
   2   3   4       1057.26        848.03        19.14 o
   3   3   4      10538.41       9720.37        70.76 o
   4   3   4         20.81         17.66         3.61 o
   5   3   4       1069.11       1057.77        32.98 o
   6   3   4         43.13         64.69        22.54 o
  -6   4   4         20.71         23.52        19.60 o
  -5   4   4       1819.93       1880.00        37.39 o
  -4   4   4         66.92         78.10         6.24 o
  -3   4   4       7094.56       6639.21        62.51 o
  -2   4   4       6364.43       5896.11        97.30 o
  -1   4   4      14358.39      13784.10       250.54 o
   0   4   4      16042.50      16892.04       365.92 o
   1   4   4       5885.89       5606.62        97.29 o
   2   4   4      23236.32      22344.78       287.27 o
   3   4   4       1001.96        904.16        10.49 o
   4   4   4       4327.49       4280.33        44.65 o
   5   4   4        446.52        417.23        15.24 o
   6   4   4       1004.00        978.14        51.95 o
  -6   5   4       1192.73       1292.75        60.77 o
  -5   5   4         97.85         88.88        13.30 o
  -4   5   4       3666.82       3519.60        40.95 o
  -3   5   4       1751.29       1683.62        20.36 o
  -2   5   4       6154.67       5523.39       136.23 o
  -1   5   4      22044.11      22578.53       502.51 o
   0   5   4      25624.11      25931.41       559.28 o
   1   5   4      17354.36      17513.35       294.48 o
   2   5   4        953.08        993.76        25.48 o
   3   5   4       8913.81       8724.26        67.17 o
   4   5   4          9.77         11.67         3.00 o
   5   5   4       1470.31       1458.83        29.67 o
   6   5   4        174.54        209.74        32.34 o
  -5   6   4       1929.27       2002.27        28.99 o
  -4   6   4         29.51         22.29         4.53 o
  -3   6   4       2870.94       2855.21        35.86 o
  -2   6   4       1379.64       1265.30        40.19 o
   0   6   4      11917.39      11967.35       304.81 o
   1   6   4       1472.47       1540.84        38.81 o
   2   6   4      10559.90       9951.35       176.12 o
   3   6   4        153.97        166.36         5.55 o
   4   6   4       3269.43       3236.69        30.51 o
   5   6   4         11.49         19.88         6.65 o
   6   6   4       1296.59       1480.93        67.63 o
  -5   7   4        134.35        121.33         9.23 o
  -4   7   4       5991.65       6021.05        73.63 o
  -3   7   4        363.33        352.27         9.53 o
  -2   7   4      14104.89      13904.92       181.50 o
  -1   7   4       3861.33       3498.96        83.31 o
   0   7   4       7445.80       7779.62       183.62 o
   1   7   4       2290.55       2002.56        30.34 o
   2   7   4       1957.21       1939.76        19.33 o
   3   7   4       9419.79       9211.99        85.56 o
   4   7   4         11.56         16.29         3.31 o
   5   7   4       1566.70       1607.68        36.96 o
  -5   8   4        647.61        659.27        16.97 o
  -4   8   4          5.76          0.59         4.55 o
  -3   8   4       3843.37       3671.51        45.27 o
  -2   8   4       2627.25       2555.26        25.28 o
  -1   8   4       3649.82       3100.33        52.24 o
   0   8   4       9751.50       9649.93       301.38 o
   1   8   4        828.03        721.50        41.65 o
   2   8   4       5668.74       5286.06        63.24 o
   3   8   4       1149.26       1114.73        17.15 o
   4   8   4       1115.95       1150.71        15.66 o
   5   8   4        154.72        149.00        10.33 o
  -5   9   4          5.48         14.08         6.21 o
  -4   9   4       3994.58       4014.38        46.71 o
  -3   9   4        608.11        610.31        13.30 o
  -2   9   4       3907.08       3776.31        39.17 o
  -1   9   4       1710.97       1520.79        23.30 o
   0   9   4      13202.24      12854.14       258.75 o
   1   9   4       6233.19       5980.09        48.32 o
   2   9   4          2.80         19.73         3.08 o
   3   9   4       1995.40       1946.06        25.62 o
   4   9   4         10.97          6.16         3.92 o
   5   9   4        699.84        674.31        23.33 o
  -5  10   4        859.20        861.91        28.51 o
  -4  10   4         96.79         94.41         6.22 o
  -3  10   4       2154.35       2251.51        27.35 o
  -2  10   4       1225.85       1150.46        14.66 o
  -1  10   4       2742.14       2636.92        28.92 o
   0  10   4       2633.94       2486.23        31.81 o
   1  10   4       1324.17       1204.13        12.69 o
   2  10   4      13588.78      13221.73       100.27 o
   3  10   4         30.79         33.73         6.51 o
   4  10   4       2252.99       2204.21        27.34 o
   5  10   4          0.31          5.45         6.34 o
  -5  11   4          0.16         12.06         8.93 o
  -4  11   4       1396.90       1399.82        21.69 o
  -3  11   4        182.21        155.55         7.01 o
  -2  11   4       1313.73       1373.61        18.30 o
  -1  11   4       2402.38       2453.17        30.78 o
   0  11   4       2425.76       2404.68        32.61 o
   1  11   4       1993.33       1891.70        18.32 o
   2  11   4        726.34        676.68        10.03 o
   3  11   4       2611.13       2598.06        30.10 o
   4  11   4        176.99        179.38         7.78 o
   5  11   4        478.95        458.49        22.45 o
  -5  12   4        512.92        488.09        29.40 o
  -4  12   4         17.77         20.67         5.44 o
  -3  12   4       1050.07       1087.23        17.47 o
  -2  12   4        556.63        530.84        10.63 o
  -1  12   4       5587.33       5187.82        46.80 o
   0  12   4       2389.11       2484.13        34.32 o
   1  12   4       1016.99        980.48        11.87 o
   2  12   4       2895.52       2959.24        30.45 o
   3  12   4        145.78        138.91         7.58 o
   4  12   4        680.85        711.32        16.36 o
   5  12   4         13.25         21.56        12.74 o
  -4  13   4       1384.21       1433.19        25.46 o
  -3  13   4        315.72        284.43         9.54 o
  -2  13   4        779.90        857.99        14.16 o
  -1  13   4       1797.06       1655.78        18.97 o
   0  13   4        734.51        751.66        15.12 o
   1  13   4        882.96        889.19        15.10 o
   2  13   4         10.20         20.71         4.13 o
   3  13   4        396.78        463.72        22.39 o
   4  13   4          1.65          2.55         5.63 o
  -4  14   4        194.43        166.64        13.17 o
  -3  14   4       1549.43       1667.44        26.57 o
  -2  14   4          9.06          8.24         3.77 o
  -1  14   4       2179.68       2075.97        24.80 o
   0  14   4        483.53        469.48        12.09 o
   1  14   4        545.28        521.88        11.71 o
   2  14   4       1810.98       1836.78        24.13 o
   3  14   4        457.82        463.78        14.23 o
   4  14   4        534.98        531.11        17.12 o
  -4  15   4        270.70        279.54        21.07 o
  -3  15   4        257.00        243.45        10.29 o
  -2  15   4        872.74        846.62        14.88 o
  -1  15   4        495.78        454.22        10.15 o
   0  15   4         11.22         13.48         3.87 o
   1  15   4        768.88        804.94        15.22 o
   2  15   4         20.33         17.19         5.22 o
   3  15   4        640.95        633.97        17.64 o
   4  15   4         30.14         27.81         9.34 o
  -4  16   4          3.63         10.93        10.78 o
  -3  16   4        223.48        235.16        11.71 o
  -2  16   4        156.78        152.42         8.46 o
  -1  16   4        757.85        771.97        13.72 o
   0  16   4        838.97        821.53        14.04 o
   1  16   4        290.75        295.22        22.69 o
   2  16   4        867.85        919.28        17.98 o
   3  16   4          4.14          7.61         7.25 o
  -3  17   4          1.34         11.09         7.09 o
  -2  17   4        164.85        156.14         9.59 o
  -1  17   4        194.78        171.60         7.40 o
   0  17   4        554.38        561.04        14.65 o
   1  17   4        354.82        348.43        12.45 o
   2  17   4        202.17        227.11        11.29 o
   3  17   4        286.49        332.24        16.28 o
  -3  18   4        197.92        229.68        20.09 o
  -2  18   4         35.33         26.16         6.34 o
  -1  18   4        237.36        208.90         8.97 o
   0  18   4         79.59         83.86         6.71 o
   1  18   4         30.92         28.26         4.94 o
   2  18   4         37.60         31.34         6.36 o
   3  18   4          5.09          7.97         7.95 o
  -2  19   4        390.73        387.03        14.28 o
  -1  19   4         58.51         62.63         6.77 o
   0  19   4         29.18         24.03         5.94 o
   1  19   4         96.06         73.94         6.51 o
   2  19   4         36.34         32.54         9.01 o
  -2  20   4          3.19          2.77         8.59 o
  -1  20   4         35.45         30.54         8.48 o
   0  20   4         51.98         44.77         7.53 o
   1  20   4         12.33         14.70         8.32 o
   2  20   4         48.80         36.80         9.63 o
  -1  21   4         96.68        103.30        11.29 o
   0  21   4         94.00        112.71        12.81 o
   1  21   4         86.62         84.79        15.19 o
  -6   1   5         16.25          9.80        13.72 o
  -5   1   5          3.10         -1.63         4.00 o
  -4   1   5        319.29        291.25         8.71 o
  -3   1   5        376.98        585.63        13.66 o
  -2   1   5        806.67        721.81        17.66 o
  -1   1   5      46137.48      49405.20       655.76 o
   1   1   5        450.48        489.07        18.62 o
   2   1   5        594.55        539.06        24.50 o
   3   1   5          2.38         15.74         2.32 o
   4   1   5          0.39          2.58         3.74 o
   5   1   5         16.38         15.15         5.46 o
   6   1   5          9.68          4.33         8.05 o
  -6   2   5         24.82          2.94        13.72 o
  -5   2   5          0.86         -2.87         3.78 o
  -4   2   5        290.67        271.60         7.78 o
  -3   2   5         17.06         23.45         2.26 o
  -2   2   5       1452.85       1736.81        30.23 o
  -1   2   5       6179.68       5543.42       862.49 o
   1   2   5        132.67        146.98        13.23 o
   2   2   5          4.68         12.52         4.46 o
   3   2   5         87.04        211.21         7.29 o
   4   2   5         89.89         91.77         6.05 o
   5   2   5         16.83          9.21         5.02 o
   6   2   5          2.49          3.92        17.64 o
  -5   3   5        122.93        104.74         9.16 o
  -4   3   5         74.05         69.61         5.19 o
  -3   3   5        507.86        757.01        14.66 o
  -2   3   5       2703.48       2706.85        34.07 o
  -1   3   5        137.46        136.99         6.17 o
   0   3   5       1143.62       1202.59        43.12 o
   1   3   5       3680.01       3604.82        76.45 o
   2   3   5       4219.78       4326.17       136.23 o
   3   3   5         94.16         90.81         3.49 o
   4   3   5         38.45         32.48         6.78 o
   5   3   5        170.42        150.52        10.77 o
   6   3   5         11.86         17.64        18.62 o
  -5   4   5         23.80         19.30         6.31 o
  -4   4   5        231.22        223.46         8.65 o
  -3   4   5          0.21         19.42         2.53 o
  -2   4   5        177.56        253.18        14.17 o
  -1   4   5       1751.81       1646.50        35.59 o
   0   4   5         53.04         65.99         5.16 o
   1   4   5       3875.36       3623.85        64.51 o
   2   4   5          0.51          8.82         3.40 o
   3   4   5        377.62        574.98         7.86 o
   4   4   5          3.28          3.95         3.19 o
   5   4   5       1383.39       1344.99        28.27 o
   6   4   5         58.47        102.91        24.50 o
  -5   5   5         89.59         97.88         8.87 o
  -4   5   5          0.05          6.05         3.54 o
  -3   5   5       1235.14       1398.70        18.25 o
  -2   5   5        951.42       1051.38        22.87 o
  -1   5   5       2613.29       2402.59        61.88 o
   0   5   5        908.15        890.02        25.64 o
   1   5   5       2657.97       2589.24        48.20 o
   2   5   5        505.39        595.59        14.94 o
   3   5   5        508.00        552.25         7.99 o
   4   5   5         64.64         65.77         5.26 o
   5   5   5         36.68         45.44         7.67 o
   6   5   5         41.09         65.67        22.54 o
  -5   6   5         77.11         63.26         6.66 o
  -4   6   5       1435.76       1447.20        24.15 o
  -3   6   5         12.20         23.00         3.55 o
  -2   6   5        711.93        561.06        10.88 o
  -1   6   5        254.61        298.93        21.56 o
   0   6   5       1565.96       1553.43        41.23 o
   1   6   5        674.05        685.68        16.86 o
   2   6   5         97.52        107.64         3.66 o
   3   6   5        732.30        849.41        10.53 o
   4   6   5         20.73         36.01         4.01 o
   5   6   5        268.40        239.82        12.82 o
   6   6   5          2.51         17.64        20.58 o
  -5   7   5        180.01        159.42         9.02 o
  -4   7   5         45.56         32.67         8.91 o
  -3   7   5       1957.10       2162.80        29.40 o
  -2   7   5        260.03        295.80        12.73 o
  -1   7   5       4114.47       4106.35        80.57 o
   0   7   5       2341.73       2736.45        96.05 o
   1   7   5        861.05        798.29        13.90 o
   2   7   5        701.08        707.06         9.86 o
   3   7   5         29.16         40.37         4.43 o
   4   7   5        338.84        295.07         7.66 o
   5   7   5         15.58         16.07         6.40 o
  -5   8   5        163.49        147.88         8.88 o
  -4   8   5        386.20        373.69        10.59 o
  -3   8   5         63.59         65.70         5.47 o
  -2   8   5       2445.96       2213.34        25.31 o
  -1   8   5        480.80        619.02        15.49 o
   0   8   5       2860.74       2914.84        57.58 o
   1   8   5       4232.71       4034.08        63.39 o
   2   8   5        162.78        147.15         4.16 o
   3   8   5       2573.28       2583.57        31.25 o
   4   8   5         40.79         46.81         4.80 o
   5   8   5        307.87        302.08        13.17 o
  -5   9   5        414.35        382.48        12.46 o
  -4   9   5         99.79         99.91         7.39 o
  -3   9   5       1379.71       1391.57        22.22 o
  -2   9   5       1486.43       1399.02        17.85 o
  -1   9   5        208.61        144.27         8.36 o
   0   9   5       4476.32       4520.05        85.78 o
   1   9   5       1597.15       1434.07        19.58 o
   2   9   5       2752.26       2669.28        27.81 o
   3   9   5         67.62         81.16         7.64 o
   4   9   5        588.06        587.68        10.70 o
   5   9   5          1.53          6.42         8.90 o
  -5  10   5         15.46         14.63         7.53 o
  -4  10   5        823.05        853.48        14.83 o
  -3  10   5         30.84         32.56         4.20 o
  -2  10   5       3763.05       3813.99        45.54 o
  -1  10   5        667.22        645.62        11.70 o
   0  10   5       2696.53       2758.55        35.03 o
   1  10   5       1658.41       1567.71        16.91 o
   2  10   5       1961.68       1940.36        17.96 o
   3  10   5       1168.19       1206.97        18.83 o
   4  10   5          9.17         21.87         4.06 o
   5  10   5        494.83        448.12        15.46 o
  -5  11   5        424.77        381.88        19.52 o
  -4  11   5         45.77         40.77         5.72 o
  -3  11   5        859.33        951.97        15.84 o
  -2  11   5        158.07        166.46         6.86 o
  -1  11   5       1377.58       1303.35        16.85 o
   0  11   5       2054.15       1941.12        21.23 o
   1  11   5        609.25        562.15         9.07 o
   2  11   5        434.23        400.39         8.09 o
   3  11   5         75.43         84.08         7.96 o
   4  11   5       1319.03       1312.33        17.69 o
   5  11   5        152.69        131.85        16.99 o
  -5  12   5         57.42         36.26        14.70 o
  -4  12   5        771.32        763.48        15.66 o
  -3  12   5          0.22          3.85         3.67 o
  -2  12   5       4925.79       4797.61        48.98 o
  -1  12   5         62.09         60.46         6.08 o
   0  12   5       1271.17       1309.41        20.98 o
   1  12   5       6118.95       5907.17        52.43 o
   2  12   5       1156.97       1169.61        16.37 o
   3  12   5       1156.04       1208.58        18.44 o
   4  12   5        171.88        154.35         7.18 o
   5  12   5        371.20        434.19        26.46 o
  -4  13   5          2.32          7.30         5.28 o
  -3  13   5       1867.01       1922.20        28.78 o
  -2  13   5        847.47        810.18        13.82 o
  -1  13   5       2021.16       2015.14        24.05 o
   0  13   5        305.67        342.74        11.71 o
   1  13   5        138.76        140.54         5.97 o
   2  13   5        450.92        471.32         9.47 o
   3  13   5         12.65         14.64         5.15 o
   4  13   5       1059.24       1097.19        21.37 o
  -4  14   5        397.53        367.28        17.33 o
  -3  14   5        225.33        212.19         9.61 o
  -2  14   5       1963.46       2024.03        25.48 o
  -1  14   5        602.41        591.98        11.19 o
   0  14   5        991.96       1093.67        28.91 o
   1  14   5       1752.54       1742.93        37.81 o
   2  14   5       1869.58       1878.85        22.21 o
   3  14   5       1229.99       1281.64        22.44 o
   4  14   5         75.96         60.04        10.40 o
  -4  15   5         60.59         44.53         9.70 o
  -3  15   5       1135.57       1184.41        21.73 o
  -2  15   5        211.10        198.52         7.97 o
  -1  15   5       2391.05       2390.16        31.48 o
   0  15   5       2335.53       2382.21        45.36 o
   1  15   5        561.26        573.58        21.07 o
   2  15   5       1598.86       1651.98        22.47 o
   3  15   5        137.93        165.47         9.24 o
   4  15   5       1013.87       1057.49        29.45 o
  -4  16   5        227.50        208.76        21.56 o
  -3  16   5         14.02         21.35         6.77 o
  -2  16   5        771.21        831.71        16.74 o
  -1  16   5         37.11         65.07         5.96 o
   0  16   5        568.70        606.53        13.03 o
   1  16   5       2143.96       2131.12        35.06 o
   2  16   5        568.79        581.04        12.51 o
   3  16   5        559.89        552.91        16.55 o
  -3  17   5       1464.06       1683.76        37.03 o
  -2  17   5        123.73        121.35        10.35 o
  -1  17   5       1142.43       1194.74        20.36 o
   0  17   5        524.68        497.54        11.92 o
   1  17   5        703.28        675.65        17.72 o
   2  17   5        502.41        506.36        13.72 o
   3  17   5         43.56         37.10         6.73 o
  -3  18   5         78.55         85.31        11.27 o
  -2  18   5       1222.69       1319.00        25.60 o
  -1  18   5        237.28        237.24         9.63 o
   0  18   5       1553.46       1662.59        23.01 o
   1  18   5        794.86        817.29        17.52 o
   2  18   5        221.63        236.32        10.20 o
   3  18   5        646.40        687.74        39.20 o
  -2  19   5         94.96         80.21         8.74 o
  -1  19   5        537.42        552.85        14.12 o
   0  19   5        647.68        707.83        13.81 o
   1  19   5         69.30         66.43         6.39 o
   2  19   5        677.91        688.68        23.15 o
  -2  20   5        392.68        360.50        14.28 o
  -1  20   5        114.06        105.66        11.72 o
   0  20   5        383.20        407.91        18.02 o
   1  20   5        357.29        327.30        16.97 o
   2  20   5        201.19        166.62        21.56 o
  -1  21   5        243.14        268.75        15.06 o
   0  21   5        683.54        812.50        36.26 o
   1  21   5        328.85        332.99        18.02 o
  -6   0   6        506.97        461.63        33.32 o
  -5   0   6       1387.99       1445.57        66.65 o
  -4   0   6       1637.08       1547.99        34.29 o
  -3   0   6      16169.46      15409.26       168.32 o
  -2   0   6       1578.56       1954.32        49.99 o
  -1   0   6       1760.44       1724.78        39.55 o
   1   0   6      21832.28      21167.27       572.38 o
   2   0   6       8648.54       8366.15       236.20 o
   3   0   6       1568.15       1451.05        26.68 o
   4   0   6       5793.01       6103.19        89.00 o
   5   0   6         10.06          6.86         8.82 o
   6   0   6       1049.08       1083.99        53.91 o
  -6   1   6        742.51        737.04        41.16 o
  -5   1   6         44.71         49.06         6.04 o
  -4   1   6       5005.99       5017.02        46.95 o
  -3   1   6        102.14         97.91         4.72 o
  -2   1   6      25504.86      26273.60       557.68 o
  -1   1   6       7889.64       8137.63       124.44 o
   1   1   6      20899.67      20995.75       568.46 o
   2   1   6       4369.18       4062.52       120.55 o
   3   1   6      12504.07      12339.80       107.77 o
   4   1   6        882.35        889.67        17.14 o
   5   1   6       2387.97       2616.13        42.38 o
   6   1   6         28.21         40.57        14.19 o
  -5   2   6       2391.79       2422.35        33.89 o
  -4   2   6        283.00        245.85         7.56 o
  -3   2   6       6972.41       6610.93        59.24 o
  -2   2   6        412.56        478.46        10.64 o
  -1   2   6      20978.80      20806.31       462.33 o
   1   2   6      37661.23      37323.42       516.62 o
   2   2   6        884.78        702.68        21.45 o
   3   2   6       3205.08       3317.75        28.55 o
   4   2   6       6275.25       6234.55        68.42 o
   5   2   6         65.37         67.99         7.78 o
   6   2   6        780.80        823.29        47.04 o
  -5   3   6        632.63        593.01        18.84 o
  -4   3   6       4944.33       4865.65        50.83 o
  -3   3   6         14.75         21.46         2.40 o
  -2   3   6      18094.22      18185.29       203.22 o
  -1   3   6       7162.86       7418.96       170.60 o
   0   3   6      33820.74      35249.35       581.45 o
   1   3   6       2683.91       2483.58        54.89 o
   2   3   6       2064.03       1995.49        69.59 o
   3   3   6       7297.58       7146.55        64.33 o
   4   3   6        100.74        109.23         9.14 o
   5   3   6       1068.35       1123.94        25.28 o
   6   3   6         25.81         30.38        19.60 o
  -5   4   6       1886.13       1917.37        37.63 o
  -4   4   6        105.43        109.58         6.41 o
  -3   4   6      10470.98      10050.27        94.33 o
  -2   4   6         59.16         64.08         6.37 o
  -1   4   6      11893.37      11939.96       305.48 o
   0   4   6       1818.15       1853.37        64.69 o
   1   4   6      23918.65      24100.64       402.05 o
   2   4   6      17867.23      17115.97       281.58 o
   3   4   6        754.05        738.49        11.32 o
   4   4   6       4219.73       4108.84        43.32 o
   5   4   6         52.49         66.45        15.53 o
   6   4   6        938.92        961.48        50.97 o
  -5   5   6         57.85         67.62        12.01 o
  -4   5   6       3684.61       3553.59        40.64 o
  -3   5   6        848.25        847.39        13.17 o
  -2   5   6      11753.26      10779.72       165.60 o
  -1   5   6       4494.85       4415.88       106.48 o
   0   5   6      16712.39      17279.23       375.63 o
   1   5   6       6247.71       6330.40       109.61 o
   2   5   6        544.75        394.00         8.66 o
   3   5   6       5779.52       5680.38        56.18 o
   4   5   6       1209.49       1180.29        17.37 o
   5   5   6       2800.76       2827.97        47.31 o
   6   5   6          5.95          8.82        18.62 o
  -5   6   6        336.90        324.33        15.06 o
  -4   6   6         48.43         44.68        11.25 o
  -3   6   6       7343.59       7226.56        71.87 o
  -2   6   6        639.33        578.36        10.88 o
  -1   6   6       5317.16       4733.89       168.58 o
   0   6   6      15337.18      15396.42       476.33 o
   1   6   6      12689.29      13058.72       168.53 o
   2   6   6       6053.76       5774.02        53.11 o
   3   6   6       3477.69       3398.78        29.32 o
   4   6   6       2982.97       2898.66        29.95 o
   5   6   6         47.14         35.11        15.20 o
   6   6   6       1009.44       1133.00        57.83 o
  -5   7   6       1033.74       1040.75        20.28 o
  -4   7   6       6197.39       6116.41        75.29 o
  -3   7   6         57.32         45.35         4.68 o
  -2   7   6       6770.42       6381.45        62.88 o
  -1   7   6       1739.87       1510.56        36.26 o
   1   7   6       4011.59       3863.44       103.46 o
   2   7   6       2760.75       2509.80        22.11 o
   3   7   6       3813.21       3769.20        34.17 o
   4   7   6        488.89        444.51        12.32 o
   5   7   6        685.78        727.43        18.62 o
  -5   8   6        952.29        987.99        19.23 o
  -4   8   6          3.87          7.74         3.76 o
  -3   8   6       5204.17       5144.49        60.49 o
  -2   8   6          5.53         11.13         2.44 o
  -1   8   6       9558.21       8820.23       335.19 o
   0   8   6         43.90         98.99         8.82 o
   1   8   6       5802.08       5336.89       118.10 o
   2   8   6       4554.26       4412.03        36.14 o
   3   8   6        885.13        879.85        14.62 o
   4   8   6       3356.36       3330.35        38.94 o
   5   8   6         19.15         23.80         6.40 o
  -5   9   6        180.87        167.60         9.90 o
  -4   9   6       2324.87       2337.55        28.55 o
  -3   9   6        184.61        198.24         8.20 o
  -2   9   6       5049.32       4853.54        48.84 o
  -1   9   6       1400.97       1368.35        18.45 o
   0   9   6       8054.49       7877.19       105.14 o
   1   9   6        694.67        605.52         9.55 o
   2   9   6        276.16        272.43         5.43 o
   3   9   6       1317.15       1307.02        17.62 o
   4   9   6        182.15        173.68         6.52 o
   5   9   6       1476.02       1541.25        42.15 o
  -5  10   6        702.85        655.03        17.84 o
  -4  10   6         46.08         45.75         5.72 o
  -3  10   6       2374.72       2368.45        37.49 o
  -2  10   6        213.89        217.07         8.21 o
  -1  10   6       6591.14       6683.31        73.42 o
   0  10   6       2708.12       2742.95        28.63 o
   1  10   6       9719.88       9342.29        78.36 o
   2  10   6       5627.06       5452.52        41.78 o
   3  10   6        403.97        394.39         9.24 o
   4  10   6       1104.28       1089.48        15.43 o
   5  10   6        122.03        130.57         8.80 o
  -5  11   6        121.96        113.03        11.71 o
  -4  11   6       1114.33       1128.33        20.61 o
  -3  11   6         18.23         13.72         4.21 o
  -2  11   6       1816.91       1764.12        34.18 o
  -1  11   6        748.79        679.53        17.68 o
   0  11   6       2974.88       2959.48        31.08 o
   1  11   6       7130.27       6804.40        59.15 o
   2  11   6        518.17        501.30        11.40 o
   3  11   6       1745.56       1797.09        22.97 o
   4  11   6        245.10        227.03         7.72 o
   5  11   6        377.57        364.92        12.58 o
  -4  12   6         15.25         20.46         5.36 o
  -3  12   6       2183.07       2177.40        27.94 o
  -2  12   6         68.73         68.86         5.51 o
  -1  12   6       3572.55       3456.21        40.90 o
   0  12   6         60.28         75.92         6.65 o
   1  12   6       1806.53       1770.22        21.80 o
   2  12   6        264.82        324.37        10.23 o
   3  12   6        601.19        572.94        11.87 o
   4  12   6       1240.20       1257.38        18.63 o
  -4  13   6        981.08       1005.11        18.82 o
  -3  13   6         42.07         35.14         5.51 o
  -2  13   6       1648.48       1646.51        24.39 o
  -1  13   6        365.36        336.05        11.29 o
   0  13   6       2763.74       2741.90        48.45 o
   1  13   6       1080.90       1074.25        15.94 o
   2  13   6       1205.01       1201.44        16.14 o
   3  13   6       1067.42       1052.34        20.26 o
   4  13   6         17.20         19.43         5.97 o
  -4  14   6        160.32        137.59        12.39 o
  -3  14   6       1500.35       1561.78        25.52 o
  -2  14   6          7.41         19.03         4.55 o
  -1  14   6        768.91        792.73        24.21 o
   0  14   6         75.95         77.67         8.82 o
   1  14   6        925.92        954.00        15.30 o
   2  14   6        363.80        380.08         9.07 o
   3  14   6        101.71         91.27         6.90 o
   4  14   6        532.09        539.42        20.44 o
  -4  15   6         21.94         24.35         8.93 o
  -3  15   6         69.05         61.75         6.98 o
  -2  15   6       1355.67       1369.42        20.12 o
  -1  15   6        754.64        671.66        13.90 o
   0  15   6       1541.83       1544.62        33.56 o
   1  15   6        275.02        267.26        15.32 o
   2  15   6        269.25        258.42         9.18 o
   3  15   6        657.63        697.50        14.49 o
   4  15   6        129.57        125.61        15.68 o
  -3  16   6        501.14        529.83        14.67 o
  -2  16   6        174.07        160.26         8.69 o
  -1  16   6        485.53        483.51        11.93 o
   0  16   6        313.92        362.26        12.42 o
   1  16   6        434.11        429.56        13.93 o
   2  16   6        260.66        249.46         8.73 o
   3  16   6         92.82         79.05         6.89 o
  -3  17   6        121.34        137.35        12.81 o
  -2  17   6        276.79        273.06        12.98 o
  -1  17   6        187.73        188.22        11.33 o
   0  17   6        272.35        284.41         8.57 o
   1  17   6        339.47        318.65        12.63 o
   2  17   6        189.84        186.42         9.39 o
   3  17   6        241.07        258.75        12.79 o
  -3  18   6        412.74        440.27        18.67 o
  -2  18   6         34.33         48.18         7.21 o
  -1  18   6        177.95        156.52         8.35 o
   0  18   6          4.94         11.09         3.52 o
   1  18   6        190.94        174.93        10.89 o
   2  18   6        146.18        124.10         9.02 o
   3  18   6         11.32         22.01         7.45 o
  -2  19   6        239.81        237.00        11.47 o
  -1  19   6          1.84          4.64         4.97 o
   0  19   6        436.35        453.01        10.35 o
   1  19   6         32.76         35.61         5.99 o
   2  19   6        294.47        322.29        24.50 o
  -2  20   6          3.60          1.76         6.58 o
  -1  20   6         17.78         12.03         7.53 o
   0  20   6        210.96        221.22        22.05 o
   1  20   6          1.45          8.99         7.95 o
   2  20   6         12.13         17.64        13.72 o
  -1  21   6         24.96         64.69        16.66 o
   0  21   6         16.36         19.30         8.93 o
   1  21   6          8.70         16.66        12.74 o
  -6   1   7         20.89         28.42        15.68 o
  -5   1   7        261.69        224.54         9.50 o
  -4   1   7        111.44        106.75         5.37 o
  -3   1   7          3.04        334.43        42.14 o
  -2   1   7        120.86        114.95         7.25 o
  -1   1   7       1684.03       1994.98        39.59 o
   1   1   7        494.93        470.87        13.81 o
   2   1   7       2052.09       2147.40        69.59 o
   3   1   7        402.62        428.79         7.97 o
   4   1   7          1.12         -3.74         3.74 o
   5   1   7         50.46         71.24         8.35 o
   6   1   7         23.19         13.14        13.23 o
  -5   2   7          1.99         -1.11         4.61 o
  -4   2   7         44.83         43.81         4.36 o
  -3   2   7         21.72         86.51         3.69 o
  -2   2   7        263.00        236.14         7.14 o
  -1   2   7          0.05         -1.91         1.91 o
   0   2   7        667.54        719.40        18.62 o
   1   2   7       4778.85       5124.98        92.62 o
   2   2   7        172.14        277.37        17.64 o
   3   2   7         29.27        216.54         6.22 o
   4   2   7         70.98         67.93         7.78 o
   5   2   7         96.09         92.31        14.28 o
   6   2   7          0.03          6.86        16.66 o
  -5   3   7        198.30        144.35        13.11 o
  -4   3   7         51.62         39.04         4.24 o
  -3   3   7          3.47        217.62        17.55 o
  -2   3   7          0.26          1.72         2.03 o
  -1   3   7       1711.31       1659.59        28.48 o
   0   3   7       2457.82       2514.94        54.89 o
   1   3   7       9485.54       9862.77       199.94 o
   2   3   7          1.76         10.78         5.88 o
   3   3   7          1.64          9.74         3.91 o
   4   3   7          4.31          3.82         4.42 o
   5   3   7         57.51         55.42         8.55 o
   6   3   7         89.16         99.97        24.50 o
  -5   4   7         26.24         37.50         8.72 o
  -4   4   7        336.99        321.42        12.20 o
  -3   4   7        490.17        523.46         8.04 o
  -2   4   7       2231.06       2111.47        38.46 o
  -1   4   7         77.77         53.12         9.31 o
   0   4   7          4.61          7.56         4.90 o
   1   4   7       6355.74       6752.90       139.17 o
   2   4   7         42.09         43.62         3.67 o
   3   4   7       1526.22       1633.71        17.05 o
   4   4   7        140.60        116.17         6.85 o
   5   4   7        347.43        333.93        14.08 o
   6   4   7         27.94         35.28        19.60 o
  -5   5   7        224.40        183.03        11.88 o
  -4   5   7        122.17        109.63         6.64 o
  -3   5   7        197.35        331.62         8.12 o
  -2   5   7          0.26          7.22        10.78 o
  -1   5   7       2138.59       1844.55        74.49 o
   0   5   7         14.76         18.62         4.90 o
   1   5   7        514.84        634.73        16.14 o
   2   5   7       1555.22       1668.18        18.08 o
   3   5   7        892.12        939.72        11.02 o
   4   5   7        212.21        204.04         6.75 o
   5   5   7        136.17        145.54        11.08 o
   6   5   7         22.73         48.03        21.56 o
  -5   6   7        455.55        441.87        16.96 o
  -4   6   7       1115.62       1069.31        18.30 o
  -3   6   7         63.68        127.00         5.37 o
  -2   6   7        639.29        572.02        11.00 o
  -1   6   7          5.30         13.58         4.70 o
   1   6   7         58.67         37.65         5.35 o
   2   6   7       2203.47       2145.42        20.86 o
   3   6   7        232.61        329.49         7.52 o
   4   6   7         42.18         45.91         3.94 o
   5   6   7        702.70        625.98        22.94 o
   6   6   7          0.60         19.60        20.58 o
  -5   7   7        724.20        719.97        21.85 o
  -4   7   7         51.20         42.96         6.26 o
  -3   7   7       1264.53       1308.93        18.77 o
  -2   7   7         36.14         33.08         3.48 o
  -1   7   7       6518.82       6345.18       145.06 o
   0   7   7        129.02        140.15         8.82 o
   1   7   7       2629.30       2433.02        68.52 o
   2   7   7        356.75        417.91         7.11 o
   3   7   7        505.69        504.55         8.45 o
   4   7   7         24.16         21.77         3.70 o
   5   7   7          0.11          3.40         5.67 o
  -5   8   7          7.49          7.09         5.44 o
  -4   8   7        296.50        298.49         9.89 o
  -3   8   7        222.42        224.43         7.69 o
  -2   8   7       2799.04       2715.06        34.11 o
  -1   8   7        448.06        441.64        13.72 o
   0   8   7       3136.44       3005.95        55.38 o
   1   8   7         33.64         28.20         3.80 o
   2   8   7         23.61         27.74         3.48 o
   3   8   7        515.68        539.78        11.10 o
   4   8   7         55.13         48.98         4.59 o
   5   8   7        596.33        572.85        19.06 o
  -5   9   7        255.87        262.96        12.15 o
  -4   9   7        203.49        181.29         9.31 o
  -3   9   7        983.08       1021.52        16.61 o
  -2   9   7        154.69        162.80         5.80 o
  -1   9   7       2400.36       2246.65        24.57 o
   0   9   7       1311.81       1371.66        20.88 o
   1   9   7       1791.30       1637.34        15.80 o
   2   9   7       8669.79       8382.04        67.32 o
   3   9   7        726.65        705.72        11.95 o
   4   9   7        548.16        532.91        10.31 o
   5   9   7         18.60         34.69         7.15 o
  -5  10   7         75.03         64.94         8.05 o
  -4  10   7        400.34        401.00        14.42 o
  -3  10   7         21.58         23.18         4.34 o
  -2  10   7        737.05        715.70        13.14 o
  -1  10   7         61.89         74.83         6.73 o
   0  10   7       4887.56       4835.67        42.69 o
   1  10   7        202.12        213.56         6.24 o
   2  10   7       2285.49       2260.41        21.36 o
   3  10   7        621.89        676.73        11.05 o
   4  10   7        407.32        385.45         9.03 o
   5  10   7        378.49        351.25        13.74 o
  -5  11   7        503.29        475.03        32.04 o
  -4  11   7         98.38         85.87         7.29 o
  -3  11   7       2228.36       2218.33        27.77 o
  -2  11   7          4.03          1.29         2.69 o
  -1  11   7       4252.02       4098.04       163.53 o
   0  11   7       1967.52       1923.42        20.06 o
   1  11   7         99.11        128.62         7.96 o
   2  11   7       2581.87       2563.64        32.71 o
   3  11   7        271.67        265.72         8.03 o
   4  11   7        629.91        601.57        15.93 o
   5  11   7          0.80          0.90         5.36 o
  -4  12   7        818.13        785.77        16.11 o
  -3  12   7        123.76        128.14         7.87 o
  -2  12   7       5647.25       5479.99        72.50 o
  -1  12   7        181.80        166.98        10.29 o
   0  12   7       1707.11       1715.34        18.85 o
   1  12   7       1530.73       1510.88        19.56 o
   2  12   7       2827.64       2826.64        29.01 o
   3  12   7        726.53        698.95        15.37 o
   4  12   7        287.43        266.18         8.39 o
  -4  13   7        449.12        418.91        12.19 o
  -3  13   7        725.35        785.41        16.31 o
  -2  13   7        201.16        181.49        13.67 o
  -1  13   7       1967.68       2139.07        51.46 o
   0  13   7        957.11        974.42        14.09 o
   1  13   7       3395.88       3358.95        36.50 o
   2  13   7       1319.72       1371.45        19.07 o
   3  13   7        270.08        278.48        10.67 o
   4  13   7        709.86        699.34        20.63 o
  -4  14   7        368.20        333.94        14.08 o
  -3  14   7         38.19         34.42         5.69 o
  -2  14   7       1411.76       1441.71        23.91 o
  -1  14   7         71.33         85.69        21.07 o
   0  14   7       1755.70       1795.59        29.02 o
   1  14   7       1675.33       1683.98        22.23 o
   2  14   7        670.28        669.24        11.81 o
   3  14   7       1091.46       1123.04        18.16 o
   4  14   7        259.44        242.23        11.74 o
  -4  15   7        171.82        151.04        11.32 o
  -3  15   7       1113.42       1161.69        21.59 o
  -2  15   7          3.13          4.82         6.22 o
  -1  15   7       2131.64       2214.91        34.57 o
   0  15   7         71.58         76.04         6.96 o
   1  15   7        956.62        998.66        23.58 o
   2  15   7       1102.63       1156.38        16.65 o
   3  15   7        327.92        310.56        11.45 o
   4  15   7        544.68        556.71        21.13 o
  -3  16   7          7.96          6.41         5.23 o
  -2  16   7       2254.39       2400.05        36.22 o
  -1  16   7        266.64        239.14         8.65 o
   0  16   7       1705.95       1793.93        30.72 o
   1  16   7        307.90        312.43        11.88 o
   2  16   7       1099.35       1192.74        19.30 o
   3  16   7        765.57        801.28        16.16 o
  -3  17   7        724.95        776.43        34.23 o
  -2  17   7         75.06         62.87         7.31 o
  -1  17   7       2321.68       2415.35        33.06 o
   0  17   7          8.24         10.14         3.66 o
   1  17   7        789.49        807.33        19.79 o
   2  17   7        468.95        445.33        15.00 o
   3  17   7        239.31        235.73        13.28 o
  -3  18   7        132.60        133.05        13.11 o
  -2  18   7        703.02        779.62        34.52 o
  -1  18   7        238.89        252.12        10.00 o
   0  18   7        511.06        512.95        11.69 o
   1  18   7        344.74        334.32        22.90 o
   2  18   7        845.39        899.76        20.09 o
   3  18   7        722.97        740.61        20.12 o
  -2  19   7        180.86        196.23        11.29 o
  -1  19   7       1516.02       1594.71        25.84 o
   0  19   7         26.17         24.11         4.37 o
   1  19   7        521.28        570.21        14.93 o
   2  19   7        331.20        318.53        25.48 o
  -2  20   7        262.66        258.43        12.37 o
  -1  20   7          8.71         16.21         8.23 o
   0  20   7       1103.53       1263.74        39.20 o
   1  20   7        413.61        459.75        19.41 o
  -1  21   7        956.42       1034.01        38.22 o
   0  21   7          1.29          2.77         7.95 o
   1  21   7        289.26        329.31        24.50 o
  -6   0   8        775.56        750.76        41.16 o
  -5   0   8        384.39        401.03        14.80 o
  -4   0   8       1017.30        963.68        24.54 o
  -3   0   8       3747.48       3681.19        64.77 o
  -2   0   8         35.98         76.45         7.84 o
  -1   0   8       7342.60       7058.51       180.34 o
   2   0   8       3500.69       3111.82        95.07 o
   3   0   8       6155.25       6431.06        91.83 o
   4   0   8       5181.70       5488.29        81.38 o
   5   0   8        764.99        794.86        32.34 o
   6   0   8        918.62        985.00        50.97 o
  -6   1   8        403.26        409.68        30.38 o
  -5   1   8       1943.37       1920.70        31.82 o
  -4   1   8       3891.38       3766.17        40.38 o
  -3   1   8        251.02        241.13         5.34 o
  -2   1   8      34519.64      36693.40       486.15 o
  -1   1   8       1131.93       1264.84        26.92 o
   1   1   8       1971.56       1965.75        43.60 o
   3   1   8       5898.15       5840.36        54.03 o
   4   1   8        919.33        895.83        17.71 o
   5   1   8       1571.15       1747.45        32.28 o
   6   1   8         34.46         37.98        14.19 o
  -5   2   8       1216.69       1283.48        22.24 o
  -4   2   8       2723.49       2663.03        28.27 o
  -3   2   8       9603.47       9491.74        81.88 o
  -2   2   8      14182.77      14987.24       198.24 o
  -1   2   8      12908.84      13118.79       229.30 o
   0   2   8       2843.62       3204.93        68.61 o
   1   2   8      16412.50      16564.44       314.58 o
   2   2   8       1585.59       1644.22        33.35 o
   3   2   8       6325.95       6154.96        51.27 o
   4   2   8       3447.91       3411.65        36.46 o
   5   2   8        735.62        747.68        28.15 o
   6   2   8       1127.85       1191.80        56.85 o
  -5   3   8       1026.97       1025.92        25.42 o
  -4   3   8       3298.31       3281.64        39.45 o
  -3   3   8        458.51        383.87         7.05 o
  -2   3   8      16952.08      16279.28       274.72 o
  -1   3   8        152.34        123.74         5.44 o
   0   3   8      37497.51      39378.55       778.20 o
   1   3   8       5493.37       6007.05       124.47 o
   2   3   8      15442.83      15072.72       248.18 o
   3   3   8       2035.02       1945.31        23.86 o
   4   3   8        234.60        223.98         8.37 o
   5   3   8        946.78       1021.75        24.06 o
   6   3   8         82.67        102.91        25.48 o
  -5   4   8        778.56        754.38        21.46 o
  -4   4   8        883.97        841.60        17.21 o
  -3   4   8       5705.37       5481.09        48.50 o
  -2   4   8        876.97        826.30        19.05 o
  -1   4   8      25307.83      25367.79       428.35 o
   0   4   8       1400.39       1455.07        29.68 o
   1   4   8      14885.10      14600.58       294.03 o
   2   4   8       1625.87       1564.32        32.62 o
   3   4   8       3751.24       3656.25        35.71 o
   4   4   8       1757.01       1694.32        21.93 o
   5   4   8       1117.84       1108.73        25.47 o
   6   4   8        887.84        942.86        50.97 o
  -5   5   8       1372.70       1397.01        39.88 o
  -4   5   8       2180.80       2214.64        26.81 o
  -3   5   8       1541.86       1597.34        21.16 o
  -2   5   8      13079.83      12695.76       148.54 o
  -1   5   8         55.82         52.93        10.78 o
   0   5   8      10909.34      11473.08       233.26 o
   1   5   8       4215.23       4313.59        77.56 o
   2   5   8      14269.38      13413.83        98.87 o
   3   5   8       3870.84       3878.12        32.39 o
   4   5   8        784.52        784.14        13.70 o
   5   5   8       2169.33       2227.57        33.14 o
   6   5   8         54.34         85.27        25.48 o
  -5   6   8        874.47        851.79        23.37 o
  -4   6   8        567.05        521.70        13.95 o
  -3   6   8       5866.03       5693.44        53.56 o
  -2   6   8         38.46         70.52         4.00 o
  -1   6   8      10103.90       9316.82       173.29 o
   1   6   8       8792.40       8827.69       127.85 o
   2   6   8       4723.50       4461.78        38.88 o
   3   6   8       3005.49       2939.47        26.03 o
   4   6   8       4012.70       3932.75        38.26 o
   5   6   8        359.63        361.11        12.05 o
   6   6   8        501.59        491.03        39.20 o
  -5   7   8       1811.00       1803.97        46.07 o
  -4   7   8       1984.03       2012.45        31.33 o
  -3   7   8        680.91        723.02        13.47 o
  -2   7   8       7232.38       6984.38        63.19 o
  -1   7   8       4111.66       3900.31       115.65 o
   0   7   8      10407.84      10752.42       155.17 o
   1   7   8        427.37        395.06        14.07 o
   2   7   8       6205.38       5950.04        47.29 o
   3   7   8        578.66        559.85         8.39 o
   4   7   8       1242.16       1193.49        15.70 o
   5   7   8       1474.10       1498.99        28.06 o
  -5   8   8       1558.88       1474.27        30.50 o
  -4   8   8        282.02        257.99        10.53 o
  -3   8   8       3914.38       3915.47        43.68 o
  -2   8   8        747.18        751.51        12.04 o
  -1   8   8      15860.40      15353.23       180.67 o
   0   8   8       1165.51       1279.96        24.23 o
   1   8   8      10760.66      10520.48        97.62 o
   2   8   8        661.60        660.52         8.20 o
   3   8   8       1386.84       1377.98        14.13 o
   4   8   8        904.08        898.31        13.31 o
   5   8   8        365.50        376.78        30.87 o
  -5   9   8        743.25        738.12        18.92 o
  -4   9   8       1024.66       1023.96        18.05 o
  -3   9   8        843.27        838.89        13.11 o
  -2   9   8       5479.28       5331.12        73.54 o
  -1   9   8        244.12        237.20         5.88 o
   0   9   8       5253.70       5120.88        54.43 o
   1   9   8       3821.06       3600.64        30.47 o
   2   9   8       9853.25       9803.15        75.39 o
   3   9   8       1533.69       1557.45        18.27 o
   4   9   8        366.44        366.28         8.70 o
   5   9   8        640.91        658.02        26.25 o
  -5  10   8        316.07        293.49        17.92 o
  -4  10   8        542.71        527.05        12.93 o
  -3  10   8       2133.85       2141.35        31.37 o
  -2  10   8        165.39        136.77        10.27 o
  -1  10   8       4724.21       4593.39        46.04 o
   0  10   8        434.16        423.38         7.34 o
   1  10   8       4970.80       4756.41        39.56 o
   2  10   8         17.67         30.78         3.34 o
   3  10   8        903.41        932.23        13.28 o
   4  10   8        877.27        894.45        16.60 o
   5  10   8        301.82        287.51        14.01 o
  -5  11   8        535.97        547.08        24.92 o
  -4  11   8        834.79        841.63        18.94 o
  -3  11   8         10.39         10.80         4.81 o
  -2  11   8       3051.08       3097.46        37.95 o
  -1  11   8        978.49       1037.15        17.12 o
   0  11   8       3600.60       3580.65        33.31 o
   1  11   8       2886.23       2839.86        27.89 o
   2  11   8        325.92        318.20         6.74 o
   3  11   8       2053.69       2057.18        25.17 o
   4  11   8        906.90        859.12        13.91 o
   5  11   8        823.96        869.80        21.63 o
  -4  12   8        394.19        380.36        13.19 o
  -3  12   8        532.89        597.57        13.91 o
  -2  12   8        566.17        562.80        19.66 o
  -1  12   8       3750.13       3665.72        60.19 o
   0  12   8         47.01         63.25         5.70 o
   1  12   8       6113.21       6157.95        54.63 o
   2  12   8        183.65        176.03         6.15 o
   3  12   8        920.67        975.87        15.81 o
   4  12   8        442.81        448.42        11.27 o
  -4  13   8        605.94        597.05        18.96 o
  -3  13   8        285.22        288.58        10.53 o
  -2  13   8       4016.73       3994.23        56.33 o
  -1  13   8         99.31         88.42         7.95 o
   0  13   8       1416.20       1452.48        18.55 o
   1  13   8        115.24        107.31         6.32 o
   2  13   8       2263.90       2293.82        26.14 o
   3  13   8        306.88        350.90         9.92 o
   4  13   8        169.64        160.71         7.42 o
  -4  14   8         41.33         62.07        10.73 o
  -3  14   8        529.02        593.93        28.29 o
  -2  14   8        271.00        312.62        11.91 o
  -1  14   8       1055.51       1037.93        36.26 o
   0  14   8         67.23         55.39         4.36 o
   1  14   8       1766.91       1733.55        22.79 o
   2  14   8         15.24         19.61         3.76 o
   3  14   8        339.27        363.41        11.68 o
   4  14   8        273.51        242.14        20.37 o
  -4  15   8        582.40        566.01        22.74 o
  -3  15   8        143.64        142.19         9.14 o
  -2  15   8        480.46        511.90        13.18 o
  -1  15   8          1.21          2.45         5.54 o
   0  15   8        888.58        925.48        23.63 o
   1  15   8        485.67        498.68        11.13 o
   2  15   8        495.70        487.95        12.18 o
   3  15   8        606.64        672.23        14.14 o
   4  15   8         96.92         98.05         8.69 o
  -3  16   8        318.07        345.82        12.18 o
  -2  16   8         12.83         24.30        12.74 o
  -1  16   8        551.86        579.56        13.30 o
   0  16   8         15.98         10.90         4.88 o
   1  16   8        626.89        628.92        16.98 o
   2  16   8         58.52         61.17         6.12 o
   3  16   8        668.15        695.91        14.92 o
  -3  17   8         35.17         37.63         7.72 o
  -2  17   8        388.66        370.56        15.23 o
  -1  17   8          2.14          2.44         5.66 o
   0  17   8        614.74        609.09        16.59 o
   1  17   8          3.86         10.51         5.83 o
   2  17   8        198.09        185.51         9.25 o
   3  17   8         59.53         73.33         8.03 o
  -3  18   8         25.44         26.85         8.64 o
  -2  18   8         62.35         59.33         8.02 o
  -1  18   8        534.09        536.25        13.52 o
   0  18   8          0.06          3.47         3.99 o
   1  18   8        261.79        252.46        11.69 o
   2  18   8        193.87        207.08        13.00 o
   3  18   8         51.48         71.17         9.42 o
  -2  19   8        308.92        304.62        12.94 o
  -1  19   8         24.90         25.84         5.85 o
   0  19   8        119.07        110.82         6.49 o
   1  19   8         71.51         74.26         8.66 o
   2  19   8        167.38        138.19        19.60 o
  -2  20   8         57.12         57.31        10.73 o
  -1  20   8          5.09          3.68         6.83 o
   0  20   8         46.00         45.60         7.34 o
   1  20   8         95.51         70.57        14.70 o
   0  21   8         26.23         35.63        11.76 o
  -6   1   9          0.11         -7.84        12.74 o
  -5   1   9         21.06         15.37         4.64 o
  -4   1   9         44.22         40.71         4.67 o
  -3   1   9         14.27        199.91         7.88 o
  -2   1   9       2400.91       2525.14        38.94 o
  -1   1   9          5.54         -0.98         2.94 o
   1   1   9       1316.62       1413.31        48.03 o
   3   1   9         11.44        116.37        10.82 o
   4   1   9        309.20        272.10         8.42 o
   5   1   9          7.55         14.33         6.27 o
   6   1   9          0.02         10.78        11.78 o
  -5   2   9          0.61          3.77         4.54 o
  -4   2   9        212.37        207.58         7.15 o
  -3   2   9        458.78        591.91         8.88 o
  -2   2   9       2351.02       2553.17        63.71 o
  -1   2   9          1.76         -1.47         2.52 o
   0   2   9       1662.21       1799.47        41.16 o
   1   2   9         67.17         92.39         8.33 o
   2   2   9        106.35         73.83         6.12 o
   3   2   9        119.05        258.71         5.86 o
   4   2   9        311.24        313.33        13.40 o
   5   2   9         33.50         46.51        10.78 o
   6   2   9          0.49         24.50        17.64 o
  -5   3   9         37.59         35.49        10.78 o
  -4   3   9        145.14        129.39         6.71 o
  -3   3   9        159.27        239.38         5.83 o
  -2   3   9       4189.01       4197.00       157.80 o
  -1   3   9        126.83        169.54         7.01 o
   0   3   9       2395.17       2813.87        61.75 o
   1   3   9        103.13        115.65         7.84 o
   2   3   9         18.73         92.13        10.78 o
   3   3   9         16.05        229.68         9.70 o
   4   3   9         59.61         58.74         5.62 o
   5   3   9          0.29          1.34         4.95 o
   6   3   9         60.73         76.45        21.56 o
  -5   4   9        298.88        298.42        17.66 o
  -4   4   9         68.27         64.45         7.45 o
  -3   4   9         98.96        184.89         5.54 o
  -2   4   9        519.76        630.54        16.28 o
  -1   4   9       2013.55       1999.61        39.20 o
   0   4   9       2636.62       2771.73        61.75 o
   1   4   9       2494.83       2783.49        62.73 o
   2   4   9        434.05        417.10         5.44 o
   3   4   9        565.28        565.26         8.78 o
   4   4   9       1329.86       1289.01        18.32 o
   5   4   9         40.59         36.63         6.27 o
   6   4   9         44.33         71.55        22.54 o
  -5   5   9        183.66        184.84        17.46 o
  -4   5   9        348.24        320.27        10.71 o
  -3   5   9       2093.39       2218.43        27.13 o
  -2   5   9          5.95         28.42         6.86 o
  -1   5   9       1604.37       1659.73        36.83 o
   0   5   9       1232.48       1343.72        34.30 o
   1   5   9       2013.30       2218.55        62.73 o
   2   5   9        480.19        539.85         9.63 o
   3   5   9         45.22         88.73         3.91 o
   4   5   9       1617.17       1512.94        20.72 o
   5   5   9          2.45          2.88         5.11 o
   6   5   9        128.49        179.36        30.38 o
  -5   6   9        126.28        132.96        11.93 o
  -4   6   9        650.55        633.00        15.31 o
  -3   6   9          1.43         59.98         4.53 o
  -2   6   9       1232.26       1148.49        14.05 o
  -1   6   9        841.44        801.72        27.44 o
   0   6   9       6231.29       6568.64       138.19 o
   1   6   9        179.03        184.78         7.62 o
   2   6   9        988.32        948.01        10.44 o
   3   6   9         10.10         54.30         3.74 o
   4   6   9        324.00        309.50         8.09 o
   5   6   9         70.13         64.12         7.27 o
  -5   7   9        398.53        371.86        16.21 o
  -4   7   9        243.13        234.49        16.13 o
  -3   7   9        870.35        872.24        13.14 o
  -2   7   9       2179.63       2202.28        23.38 o
  -1   7   9       2068.74       2013.36        36.26 o
   0   7   9         20.51         34.02         4.46 o
   1   7   9       2674.50       2723.10        44.70 o
   2   7   9        938.21        911.28        10.55 o
   3   7   9        812.73        867.46        10.28 o
   4   7   9         73.49         86.04         6.10 o
   5   7   9        197.34        181.84        14.91 o
  -5   8   9         83.57        110.27        17.90 o
  -4   8   9        291.41        294.41        11.57 o
  -3   8   9        515.52        515.26        13.65 o
  -2   8   9        511.56        493.28        10.59 o
  -1   8   9        179.13        226.14        12.74 o
   0   8   9       1567.92       1430.39        26.68 o
   1   8   9         14.73         15.25         2.17 o
   2   8   9       3240.04       3227.87        30.11 o
   3   8   9        423.31        464.10         7.55 o
   4   8   9        594.09        576.83        11.83 o
   5   8   9        182.10        176.28        12.81 o
  -5   9   9         30.30         24.65         8.05 o
  -4   9   9        281.25        246.16        13.34 o
  -3   9   9       1600.33       1648.01        22.28 o
  -2   9   9         17.64         16.96         4.46 o
  -1   9   9       7359.79       7228.81        68.10 o
   0   9   9        110.36        112.19         3.95 o
   1   9   9        652.29        639.58         7.35 o
   2   9   9        316.49        370.45         7.32 o
   3   9   9        162.49        201.15         5.44 o
   4   9   9       1070.52       1010.36        15.19 o
   5   9   9        178.12        181.65        30.38 o
  -5  10   9        285.33        270.30        14.89 o
  -4  10   9        431.47        418.90        15.72 o
  -3  10   9        992.83        963.18        16.10 o
  -2  10   9        358.25        309.82        10.18 o
  -1  10   9        207.31        235.85         6.73 o
   0  10   9       6810.33       6757.28        58.05 o
   1  10   9        661.49        607.24         7.94 o
   2  10   9        548.16        563.46         7.82 o
   3  10   9         55.63         61.80         4.80 o
   4  10   9        267.87        241.85         7.57 o
   5  10   9        239.13        239.75        12.39 o
  -5  11   9        209.02        212.26        17.66 o
  -4  11   9        385.41        399.38        13.19 o
  -3  11   9       1792.24       1849.21        33.32 o
  -2  11   9         38.60         33.53         5.02 o
  -1  11   9       1814.21       1825.31        24.18 o
   0  11   9         13.27         22.59         2.77 o
   1  11   9       4432.05       4312.80        36.91 o
   2  11   9        530.06        551.33         8.89 o
   3  11   9       2287.87       2193.49        26.35 o
   4  11   9        679.50        637.82        14.14 o
  -4  12   9        486.89        522.88        15.38 o
  -3  12   9        976.62        995.32        18.67 o
  -2  12   9       1451.32       1501.54        22.67 o
  -1  12   9         97.05        104.94         6.17 o
   0  12   9       2632.65       2705.43        27.04 o
   1  12   9       1445.39       1425.05        17.40 o
   2  12   9       2007.30       2008.76        22.40 o
   3  12   9        864.57        854.71        14.66 o
   4  12   9         87.44         92.85         6.64 o
  -4  13   9        206.68        200.58        14.01 o
  -3  13   9       2066.49       2071.43        30.36 o
  -2  13   9        173.15        201.63        10.25 o
  -1  13   9       2294.31       2285.96        41.89 o
   0  13   9        264.61        271.42         6.88 o
   1  13   9       2129.52       2165.14        23.90 o
   2  13   9        766.13        794.81        12.65 o
   3  13   9       1191.53       1201.80        18.39 o
   4  13   9        409.97        405.03        10.31 o
  -4  14   9        584.93        531.00        27.44 o
  -3  14   9        277.28        289.19        13.44 o
  -2  14   9       1048.39       1106.27        22.62 o
  -1  14   9         18.73         10.10         4.46 o
   0  14   9       3032.53       3144.06        34.12 o
   1  14   9         64.69         53.73         4.47 o
   2  14   9        685.94        709.71        12.26 o
   3  14   9        375.47        359.61        12.71 o
   4  14   9        484.62        460.17        13.57 o
  -4  15   9        612.11        612.39        36.26 o
  -3  15   9        586.53        617.00        15.35 o
  -2  15   9        306.47        321.24        14.09 o
  -1  15   9       1528.62       1551.51        33.96 o
   0  15   9         61.03         61.24         5.50 o
   1  15   9       1779.37       1798.23        21.97 o
   2  15   9        126.84        113.74         7.83 o
   3  15   9        663.43        658.04        15.84 o
   4  15   9        275.02        233.90        16.51 o
  -3  16   9        212.04        226.06        10.44 o
  -2  16   9        966.03       1030.09        35.28 o
  -1  16   9         37.48         34.64         7.93 o
   0  16   9       2618.39       2715.75        41.82 o
   1  16   9          2.02          8.10         3.98 o
   2  16   9        698.26        674.22        15.67 o
   3  16   9        704.98        739.70        17.17 o
  -3  17   9        758.49        818.50        20.75 o
  -2  17   9        266.49        254.37        19.60 o
  -1  17   9       1565.60       1580.94        24.63 o
   0  17   9          2.81          3.18         5.03 o
   1  17   9       1891.36       1992.29        50.88 o
   2  17   9        107.25         99.40         8.26 o
   3  17   9        391.29        428.55        17.61 o
  -3  18   9        128.52        118.64        10.30 o
  -2  18   9        573.62        611.33        17.14 o
  -1  18   9        169.49        187.68         9.07 o
   0  18   9       1059.16       1043.90        21.79 o
   1  18   9          0.93          2.37         5.26 o
   2  18   9        844.00        903.65        38.22 o
   3  18   9         96.59         96.61        11.42 o
  -2  19   9         24.07         16.63         6.91 o
  -1  19   9        938.99        987.13        19.48 o
   0  19   9         21.25         28.98         5.16 o
   1  19   9        815.65        837.89        21.46 o
   2  19   9        127.15        149.96        21.56 o
  -2  20   9        202.04        210.00        21.56 o
  -1  20   9         25.77         16.58         9.31 o
   0  20   9        782.37        835.67        20.49 o
   1  20   9        145.40        140.15        19.60 o
   0  21   9         37.07         19.60        13.72 o
  -5   0  10        633.66        668.39        19.58 o
  -4   0  10       4050.65       4003.13        60.51 o
  -3   0  10       3064.41       3146.97        77.56 o
  -2   0  10       4534.44       4302.65       100.95 o
  -1   0  10      15818.34      16344.18       348.92 o
   1   0  10       5928.49       6248.15       175.44 o
   3   0  10       9615.18       9810.39       136.52 o
   4   0  10       2335.77       2412.03        35.61 o
   5   0  10       1102.91       1138.88        40.18 o
   6   0  10        688.90        756.64        44.10 o
  -5   1  10       2452.84       2453.98        31.11 o
  -4   1  10       1585.65       1550.72        23.77 o
  -3   1  10       5405.66       5346.97        50.86 o
  -2   1  10       7870.45       7737.45       121.97 o
  -1   1  10       2442.59       2438.49        58.81 o
   1   1  10         95.12        111.73         8.82 o
   3   1  10       2116.82       2159.03        23.48 o
   4   1  10       1819.95       1848.12        18.91 o
   5   1  10       1374.57       1420.36        24.53 o
   6   1  10        384.94        378.34        22.87 o
  -5   2  10        205.16        222.46        10.62 o
  -4   2  10       2592.09       2487.03        29.39 o
  -3   2  10       6876.50       6928.49        59.25 o
  -2   2  10        101.01        155.01         6.22 o
  -1   2  10      18725.65      19967.62       424.38 o
   0   2  10      11683.47      12813.86       257.77 o
   1   2  10      21701.47      23346.10       458.98 o
   2   2  10        446.03        456.73        24.50 o
   3   2  10       7631.30       7804.63        70.27 o
   4   2  10          8.96         10.82         3.37 o
   5   2  10        550.70        551.32        16.40 o
   6   2  10        457.32        472.03        25.29 o
  -5   3  10       1501.01       1500.82        40.20 o
  -4   3  10       1086.32       1078.42        19.93 o
  -3   3  10       9983.47       9972.03        90.64 o
  -2   3  10      22730.00      21588.56       322.90 o
  -1   3  10       4575.00       4666.27        98.01 o
   0   3  10      20978.11      22057.20       440.07 o
   1   3  10        629.07        652.75        20.58 o
   2   3  10      12069.21      11734.12        97.84 o
   3   3  10        623.30        509.73        10.02 o
   4   3  10       5503.40       5575.44        56.02 o
   5   3  10       1286.60       1332.06        37.49 o
   6   3  10        369.66        355.78        33.32 o
  -5   4  10        475.32        479.19        21.82 o
  -4   4  10       2516.44       2473.68        34.73 o
  -3   4  10       1791.22       1744.08        20.64 o
  -2   4  10       2556.04       2400.59        39.84 o
  -1   4  10      20432.96      20713.50       351.49 o
   0   4  10       6537.05       7544.83       155.84 o
   1   4  10       7429.97       7006.51       102.21 o
   2   4  10        699.52        629.81         8.57 o
   3   4  10       5449.42       5294.51        46.38 o
   4   4  10       1624.94       1677.50        22.01 o
   5   4  10       1126.05       1172.80        21.88 o
   6   4  10        607.21        591.98        40.18 o
  -5   5  10       1853.03       1862.60        37.46 o
  -4   5  10       1098.60       1110.10        20.36 o
  -3   5  10       2689.53       2544.75        30.48 o
  -2   5  10       4443.23       4323.42        50.68 o
  -1   5  10       1547.29       1670.17        34.92 o
   0   5  10      12076.17      13646.94       276.39 o
   1   5  10       2512.30       2702.00        43.31 o
   2   5  10      10833.11      10265.14        71.02 o
   3   5  10        465.69        462.91         7.49 o
   4   5  10        939.32        930.60        13.85 o
   5   5  10        560.10        578.61        14.97 o
  -5   6  10        681.61        643.51        20.49 o
  -4   6  10       2675.60       2628.59        33.52 o
  -3   6  10       2488.33       2450.46        26.71 o
  -2   6  10        871.54        784.74        11.90 o
  -1   6  10      12130.85      12233.64       248.95 o
   0   6  10        584.95        575.15        13.50 o
   1   6  10      16506.11      16156.85       229.37 o
   2   6  10        710.68        730.17         7.88 o
   3   6  10       7925.49       7565.19        53.64 o
   4   6  10       1252.06       1207.33        18.08 o
   5   6  10        899.71        888.03        23.20 o
  -5   7  10       1266.35       1273.62        40.78 o
  -4   7  10        623.57        598.94        15.18 o
  -3   7  10       2458.81       2389.01        26.58 o
  -2   7  10       4768.44       4616.56        47.90 o
  -1   7  10       3479.13       3324.10        51.92 o
   0   7  10      12303.81      12163.22       143.12 o
   1   7  10          0.55         10.86         3.54 o
   2   7  10       6278.53       6329.18        49.63 o
   3   7  10        158.83        166.00         4.75 o
   4   7  10       1794.82       1802.42        22.80 o
   5   7  10        632.24        690.19        21.45 o
  -5   8  10        647.89        623.04        52.93 o
  -4   8  10       1376.14       1348.24        24.61 o
  -3   8  10       2383.20       2270.17        25.94 o
  -2   8  10       1538.92       1539.80        22.02 o
  -1   8  10      10095.09       9955.81       100.58 o
   0   8  10       2583.57       2687.11        30.95 o
   1   8  10       8073.80       7903.08       109.64 o
   2   8  10         23.34         29.38         2.70 o
   3   8  10       4066.50       4089.43        32.81 o
   4   8  10        466.79        443.81        10.30 o
   5   8  10        668.99        682.91        49.50 o
  -5   9  10        903.68        905.44        39.23 o
  -4   9  10        480.66        471.96        14.07 o
  -3   9  10       1682.71       1708.15        26.45 o
  -2   9  10       6684.66       6686.19        99.47 o
  -1   9  10        998.89        985.80        13.11 o
   0   9  10       5353.00       5136.79        82.62 o
   1   9  10        177.45        145.95         4.29 o
   2   9  10       2980.93       2901.74        28.02 o
   3   9  10        375.81        386.18         8.17 o
   4   9  10       1711.56       1673.73        20.29 o
   5   9  10        300.00        314.48        34.30 o
  -5  10  10        106.22         85.67        10.22 o
  -4  10  10        632.46        672.43        16.59 o
  -3  10  10        448.61        447.77        10.64 o
  -2  10  10       2407.13       2453.48        49.60 o
  -1  10  10       2613.47       2609.82        31.38 o
   0  10  10        355.81        360.84         6.88 o
   1  10  10       3216.93       3148.59        27.83 o
   2  10  10        368.87        345.37         7.40 o
   3  10  10       2957.55       2888.14        29.05 o
   4  10  10        411.60        398.55         9.45 o
   5  10  10        211.91        223.77        15.19 o
  -5  11  10        493.82        449.63        30.87 o
  -4  11  10        125.95        136.55         9.30 o
  -3  11  10        648.10        716.16        15.53 o
  -2  11  10       1986.98       1919.19        31.88 o
  -1  11  10        289.04        280.89         7.82 o
   0  11  10      13845.81      14276.08       117.72 o
   1  11  10        182.31        187.41         5.77 o
   2  11  10       1940.48       1953.32        18.29 o
   3  11  10         38.93         63.09         5.14 o
   4  11  10       1008.82       1020.25        16.73 o
  -4  12  10       1198.67       1184.38        26.77 o
  -3  12  10        631.78        681.86        18.44 o
  -2  12  10        778.89        820.10        19.35 o
  -1  12  10        918.73        988.65        18.26 o
   0  12  10         16.72         20.29         2.73 o
   1  12  10       1710.24       1763.51        20.32 o
   2  12  10         60.93         74.28         3.96 o
   3  12  10       1334.31       1312.90        18.95 o
   4  12  10          2.78          5.51         4.54 o
  -4  13  10        377.39        370.50        18.28 o
  -3  13  10        777.24        775.69        21.94 o
  -2  13  10       1917.38       1908.89        27.50 o
  -1  13  10        931.78        964.98        22.74 o
   0  13  10       1215.07       1232.00        15.59 o
   1  13  10        340.93        352.70        11.16 o
   2  13  10       2579.69       2624.92        25.72 o
   3  13  10        370.79        383.26        11.27 o
   4  13  10        315.54        302.19         9.81 o
  -4  14  10        302.56        328.68        17.98 o
  -3  14  10        320.09        278.66        10.51 o
  -2  14  10        186.15        190.02         9.23 o
  -1  14  10       2008.51       2036.27        39.43 o
   0  14  10        447.58        467.87         9.78 o
   1  14  10       1063.36       1064.52        15.29 o
   2  14  10          3.63          7.02         3.56 o
   3  14  10       1026.30       1084.45        20.15 o
   4  14  10         56.65         51.26         7.09 o
  -4  15  10         55.30         40.73        10.03 o
  -3  15  10        225.99        223.63        11.32 o
  -2  15  10        504.41        511.82        17.58 o
  -1  15  10        191.35        175.46        17.15 o
   0  15  10       1585.39       1669.86        21.67 o
   1  15  10         11.21          8.81         3.58 o
   2  15  10        839.57        830.34        21.93 o
   3  15  10         14.13         28.63         6.29 o
   4  15  10        156.71        121.06        10.75 o
  -3  16  10         30.09         53.56         8.49 o
  -2  16  10          1.28         10.78         7.84 o
  -1  16  10        135.08        144.08        11.09 o
   0  16  10        115.80        122.62         8.66 o
   1  16  10        403.18        393.10        10.30 o
   2  16  10        182.79        214.71        19.66 o
   3  16  10        243.51        247.90        10.82 o
  -3  17  10        534.10        572.28        22.20 o
  -2  17  10        465.52        489.07        24.50 o
  -1  17  10        427.28        480.59        14.47 o
   0  17  10        190.65        191.74        25.10 o
   1  17  10          0.08          5.88         5.66 o
   2  17  10        568.93        625.02        44.52 o
   3  17  10          0.14          9.87         6.99 o
  -3  18  10          1.95          4.41         7.62 o
  -2  18  10         31.64         27.70        10.29 o
  -1  18  10        574.74        601.67        14.66 o
   0  18  10          3.10          1.31         5.66 o
   1  18  10        349.58        339.62        15.37 o
   2  18  10          6.29          7.84        11.76 o
   3  18  10        222.28        204.84        20.58 o
  -2  19  10         77.66         58.42         9.70 o
  -1  19  10          0.89         -1.32         5.60 o
   0  19  10          6.82          6.75         4.28 o
   1  19  10        105.03        115.65        17.64 o
   2  19  10        122.12        106.83        18.62 o
  -1  20  10         99.82        122.88        12.00 o
   0  20  10         97.09        116.71         9.92 o
   1  20  10        205.99        232.28        21.56 o
   0  21  10          4.34          7.80         8.33 o
  -5   1  11         40.24         35.00         5.68 o
  -4   1  11        125.06        107.54         5.75 o
  -3   1  11         41.98        131.19         5.79 o
  -2   1  11        148.61        167.80         7.62 o
  -1   1  11         16.83         15.68         3.92 o
   1   1  11        390.39        358.72        17.64 o
   2   1  11         29.99         41.16         9.80 o
   3   1  11        248.91        422.40         9.70 o
   4   1  11         15.70         21.86         3.81 o
   5   1  11         53.64         57.46         6.76 o
   6   1  11         13.91         19.11        12.47 o
  -5   2  11          7.00          3.24         5.13 o
  -4   2  11          0.20         -3.65         3.65 o
  -3   2  11        598.65        756.65        11.61 o
  -2   2  11       1209.13       1159.08        15.41 o
  -1   2  11         41.02         66.78         4.16 o
   0   2  11      12430.19      14278.13       287.17 o
   1   2  11         35.00         34.30         5.88 o
   2   2  11        297.87        403.76         7.66 o
   3   2  11        185.10        201.10         6.02 o
   4   2  11        533.08        527.51         9.89 o
   5   2  11          4.76         10.78         6.27 o
   6   2  11         31.47         49.35        14.89 o
  -5   3  11          0.38          5.80         7.95 o
  -4   3  11        114.80        107.48         7.16 o
  -3   3  11         29.11         49.69         3.66 o
  -2   3  11       1281.91       1223.98        18.12 o
  -1   3  11          7.81          2.45         4.41 o
   0   3  11        561.11        631.19        19.60 o
   1   3  11       4192.22       4817.17        72.07 o
   2   3  11        169.10        246.65        13.08 o
   3   3  11        383.31        616.58        11.36 o
   4   3  11          1.06          3.60         3.68 o
   5   3  11          2.89          3.31         5.07 o
   6   3  11         64.12         78.41        25.48 o
  -5   4  11        235.46        190.99        18.62 o
  -4   4  11        521.24        498.76        12.76 o
  -3   4  11        229.28        355.61         7.84 o
  -2   4  11        212.85        213.26        13.13 o
  -1   4  11          4.91          0.98         2.94 o
   0   4  11       2640.01       2993.23        66.65 o
   1   4  11          4.73          0.18         2.35 o
   2   4  11       1586.21       1634.38        17.89 o
   3   4  11        727.71        721.99        11.29 o
   4   4  11        142.57        143.24         7.17 o
   5   4  11        338.08        285.16        11.06 o
   6   4  11         13.30         23.52        20.58 o
  -5   5  11         37.75         36.23         9.89 o
  -4   5  11         90.37         78.45         6.58 o
  -3   5  11          6.62         23.52         4.41 o
  -2   5  11        891.51        894.44        13.03 o
  -1   5  11          7.37         -0.98         3.92 o
   0   5  11         16.89         60.77         6.86 o
   1   5  11       4147.50       4407.90        53.46 o
   2   5  11        199.58        196.39         4.75 o
   3   5  11        471.34        490.40         9.06 o
   4   5  11          9.98          4.08         3.38 o
   5   5  11         26.21         19.27         5.73 o
  -5   6  11         75.03         64.06         9.23 o
  -4   6  11        149.71        137.05         8.15 o
  -3   6  11        588.09        732.64        13.20 o
  -2   6  11       1453.23       1432.85        20.38 o
  -1   6  11        336.76        374.40        14.70 o
   0   6  11        985.28        939.17        18.67 o
   1   6  11         27.12         38.02         4.46 o
   2   6  11       1527.53       1584.83        13.59 o
   3   6  11         40.76         55.01         3.43 o
   4   6  11       1468.33       1408.68        20.21 o
   5   6  11         33.21         25.12         6.34 o
  -5   7  11         28.55         24.71         7.48 o
  -4   7  11        309.44        305.76         9.77 o
  -3   7  11        689.84        649.78        11.41 o
  -2   7  11       1446.09       1382.89        20.15 o
  -1   7  11       5445.53       5361.59        65.37 o
   0   7  11        870.73        893.19        15.26 o
   1   7  11       2604.48       2605.54        42.15 o
   2   7  11        283.41        300.01         5.69 o
   3   7  11        120.84        205.29         5.29 o
   4   7  11        213.37        184.35         8.07 o
   5   7  11        188.56        172.18        12.81 o
  -5   8  11        356.67        348.18        34.30 o
  -4   8  11        113.28        140.40         9.23 o
  -3   8  11        333.65        422.21        10.20 o
  -2   8  11       1852.12       1772.49        24.72 o
  -1   8  11       1178.50       1129.10        15.79 o
   0   8  11       2940.43       2847.86        32.78 o
   1   8  11         56.45         77.40         4.21 o
   2   8  11       1186.77       1187.33        14.07 o
   3   8  11         30.73         39.44         3.09 o
   4   8  11        281.12        246.84         8.23 o
   5   8  11         72.00         81.38        10.73 o
  -5   9  11          2.49          8.77         7.06 o
  -4   9  11        733.88        718.23        21.64 o
  -3   9  11        189.57        215.31         6.99 o
  -2   9  11        699.13        681.30        13.26 o
  -1   9  11       1792.24       1774.18        22.74 o
   0   9  11        563.50        556.80         8.29 o
   1   9  11       4300.85       4288.19        38.38 o
   2   9  11          3.85          6.26         2.37 o
   3   9  11       1500.86       1510.28        17.49 o
   4   9  11        531.46        520.23        11.46 o
   5   9  11        233.49        210.72        13.86 o
  -5  10  11        313.74        332.51        16.21 o
  -4  10  11        259.12        241.65        12.77 o
  -3  10  11        778.82        850.60        16.66 o
  -2  10  11        789.14        820.16        24.07 o
  -1  10  11        628.79        603.58        11.19 o
   0  10  11        643.66        610.73        12.24 o
   1  10  11        387.11        375.19         7.57 o
   2  10  11       1545.54       1546.89        16.28 o
   3  10  11         11.46         11.29         3.11 o
   4  10  11        976.94        955.23        22.53 o
   5  10  11         95.96        102.46        11.42 o
  -5  11  11         15.94         20.58        13.72 o
  -4  11  11        639.48        643.42        16.59 o
  -3  11  11       1140.24       1132.34        20.31 o
  -2  11  11       1384.62       1413.72        25.69 o
  -1  11  11       5514.54       5612.44        61.61 o
   0  11  11       1399.04       1405.56        16.57 o
   1  11  11      11912.63      11468.90        97.41 o
   2  11  11         73.84         72.05         3.99 o
   3  11  11        613.35        654.90        11.20 o
   4  11  11         73.72         52.78         5.51 o
  -4  12  11        198.46        172.58        11.58 o
  -3  12  11        503.36        543.41        18.25 o
  -2  12  11       1132.46       1149.06        32.02 o
  -1  12  11        306.20        309.99         9.73 o
   0  12  11        605.46        602.08         9.86 o
   1  12  11        400.26        381.98         8.06 o
   2  12  11       1460.18       1487.95        15.48 o
   3  12  11         12.34         23.00         4.43 o
   4  12  11        113.76        104.10         6.98 o
  -4  13  11        485.28        478.27        20.76 o
  -3  13  11        678.45        643.38        14.99 o
  -2  13  11        868.70        915.18        25.97 o
  -1  13  11       1923.58       1946.92        33.14 o
   0  13  11        395.11        384.38         8.19 o
   1  13  11       3040.08       3002.77        31.05 o
   2  13  11         15.29         20.46         3.30 o
   3  13  11       1315.59       1315.01        19.54 o
   4  13  11        232.02        204.05         8.67 o
  -4  14  11         66.58         49.91        14.70 o
  -3  14  11        458.12        472.95        17.68 o
  -2  14  11        963.92       1037.58        20.98 o
  -1  14  11        261.16        263.27        12.42 o
   0  14  11       1121.04       1192.74        19.21 o
   1  14  11          0.13          3.56         3.04 o
   2  14  11       1974.50       1972.83        25.94 o
   3  14  11         96.81        105.84         9.62 o
   4  14  11        293.89        271.07        11.13 o
  -4  15  11        500.49        495.86        21.76 o
  -3  15  11        546.92        545.76        14.67 o
  -2  15  11        389.33        409.53        16.66 o
  -1  15  11        773.52        815.29        38.71 o
   0  15  11         85.84         86.11         5.49 o
   1  15  11       2092.73       2140.11        24.91 o
   2  15  11         30.02         48.66         7.68 o
   3  15  11        641.21        649.75        15.87 o
  -3  16  11        964.03       1025.24        23.36 o
  -2  16  11       1234.64       1293.73        41.16 o
  -1  16  11        465.26        445.95        24.50 o
   0  16  11       1151.38       1163.61        17.57 o
   1  16  11         39.10         39.92         4.99 o
   2  16  11       1560.16       1645.31        31.83 o
   3  16  11          6.54          8.69         9.21 o
  -3  17  11        190.03        192.79        11.44 o
  -2  17  11        964.24       1017.35        36.26 o
  -1  17  11        795.61        785.06        34.30 o
   0  17  11        106.28        107.11         8.66 o
   1  17  11       1437.67       1434.11        23.69 o
   2  17  11          4.94         11.27         7.11 o
   3  17  11        318.70        324.28        14.36 o
  -3  18  11        149.85        156.82        21.56 o
  -2  18  11       1196.39       1255.51        42.14 o
  -1  18  11         84.34         89.13        11.31 o
   0  18  11       1282.24       1355.76        27.15 o
   1  18  11         39.21         46.28         7.31 o
   2  18  11       1290.88       1438.79        50.97 o
  -2  19  11        477.35        468.91        18.67 o
  -1  19  11        181.74        167.70        10.66 o
   0  19  11        135.33        144.07         9.05 o
   1  19  11        977.75        972.26        40.18 o
   2  19  11         29.23         16.66        11.76 o
  -1  20  11        178.09        182.29        15.68 o
   0  20  11        612.92        651.87        21.76 o
   1  20  11         77.45         89.19        16.66 o
   0  21  11          0.97         10.78         9.80 o
  -5   0  12          8.49         12.74         7.62 o
  -4   0  12       3049.79       3057.13        79.42 o
  -3   0  12       1178.16       1183.95        19.38 o
  -2   0  12       5563.80       5773.40        94.58 o
  -1   0  12       8333.96       8749.37       191.12 o
   1   0  12       7290.31       7794.75       216.60 o
   2   0  12       1251.38       1209.45        31.36 o
   3   0  12       8682.20       8599.52       121.28 o
   4   0  12         73.84         64.70         6.74 o
   5   0  12       1068.90       1216.98        25.60 o
   6   0  12        107.47        117.61        25.48 o
  -5   1  12       2390.33       2390.57        70.59 o
  -4   1  12        607.45        630.15        13.21 o
  -3   1  12       8871.02       8864.13        82.62 o
  -2   1  12       3930.79       4034.87        42.80 o
  -1   1  12       7589.91       8080.94       177.40 o
   1   1  12       2318.59       2621.81        80.86 o
   2   1  12      14004.78      13684.59       154.35 o
   3   1  12       1451.40       1483.88        18.12 o
   4   1  12       3807.59       3996.34        33.30 o
   5   1  12        291.32        322.93        11.29 o
   6   1  12        789.99        782.92        32.22 o
  -5   2  12          2.02          7.48         6.17 o
  -4   2  12       3543.45       3391.05        45.80 o
  -3   2  12       1744.26       1708.30        21.62 o
  -2   2  12       5632.12       5089.05        43.07 o
  -1   2  12       5148.81       5264.12        89.68 o
   0   2  12      13845.61      14779.94       297.95 o
   1   2  12      16217.79      16488.09       409.68 o
   2   2  12        177.77         87.23         6.86 o
   3   2  12       5085.37       5262.14        49.54 o
   4   2  12         25.71         24.19         3.90 o
   5   2  12       2266.22       2376.27        48.95 o
   6   2  12        322.27        332.75        22.18 o
  -5   3  12       2484.18       2477.84       143.09 o
  -4   3  12        819.88        789.91        14.83 o
  -3   3  12      11248.16      11237.78        93.47 o
  -2   3  12       4708.17       4827.59        66.99 o
  -1   3  12       7662.81       7814.18       116.90 o
   0   3  12      19698.68      22132.67       442.03 o
   1   3  12      11119.54      11321.29       128.55 o
   2   3  12      12168.86      11829.45       116.08 o
   3   3  12        191.30        205.12         6.83 o
   4   3  12       3813.94       3972.61        42.48 o
   5   3  12        333.38        335.19        15.84 o
   6   3  12        500.85        528.28        39.20 o
  -5   4  12          4.36         13.25         7.95 o
  -4   4  12       3908.26       3770.18        56.85 o
  -3   4  12        847.11        916.90        14.79 o
  -2   4  12       5457.64       5228.21        84.17 o
  -1   4  12      16178.04      16715.64       335.19 o
   0   4  12        473.65        721.47        15.68 o
   1   4  12      13498.33      13530.12       153.23 o
   2   4  12       1786.31       1837.72        19.85 o
   3   4  12       5558.13       5569.81        64.08 o
   4   4  12          8.05         14.71         4.05 o
   5   4  12       1215.17       1266.98        23.20 o
  -5   5  12       1290.48       1245.07        36.73 o
  -4   5  12         76.74         84.81         6.16 o
  -3   5  12       2942.77       2834.83        37.55 o
  -2   5  12       1442.19       1459.71        20.64 o
  -1   5  12       7503.30       7977.05       164.66 o
   0   5  12       9493.49       9698.11       199.94 o
   1   5  12       2810.69       2990.55        38.37 o
   2   5  12       5701.37       5367.86        42.92 o
   3   5  12        471.72        428.31         9.06 o
   4   5  12       4078.75       4038.30        39.76 o
   5   5  12        128.48        152.64         9.39 o
  -5   6  12        100.96        124.94        16.17 o
  -4   6  12       2905.00       2891.12        40.46 o
  -3   6  12       1672.67       1634.87        24.21 o
  -2   6  12       9020.40       9082.07        97.68 o
  -1   6  12       5152.62       5228.13        77.54 o
   0   6  12       3799.42       3943.92        60.94 o
   1   6  12       6328.20       5994.16        74.61 o
   2   6  12         43.98         76.08         5.50 o
   3   6  12       6073.89       5834.00        51.73 o
   4   6  12        206.87        188.29         8.22 o
   5   6  12       1259.69       1312.25        54.08 o
  -5   7  12        760.42        749.39        22.62 o
  -4   7  12        171.18        148.00         7.67 o
  -3   7  12       4639.81       4626.39        51.33 o
  -2   7  12       1098.39       1050.94        16.89 o
  -1   7  12       2374.44       2361.11        28.03 o
   0   7  12       8818.35       9064.88       131.99 o
   1   7  12       2477.84       2448.77        34.48 o
   2   7  12       4917.63       4915.47        37.08 o
   3   7  12         89.07         87.45         4.28 o
   4   7  12       2328.18       2274.69        30.53 o
   5   7  12        122.47        110.53        11.09 o
  -5   8  12         30.49         34.68         9.89 o
  -4   8  12       2075.37       2082.85        34.94 o
  -3   8  12        871.83        889.72        15.48 o
  -2   8  12       3469.99       3401.81        41.41 o
  -1   8  12       7281.86       7197.93        66.93 o
   0   8  12       2859.34       2962.30        60.26 o
   1   8  12      11419.88      11298.32       101.64 o
   2   8  12        625.56        642.06         9.57 o
   3   8  12       4075.50       4100.38        35.15 o
   4   8  12          3.77         -0.50         4.03 o
   5   8  12        724.14        708.99        31.97 o
  -5   9  12        633.99        600.48        20.74 o
  -4   9  12        267.35        270.54        11.37 o
  -3   9  12       1963.23       2062.97        29.60 o
  -2   9  12        300.50        310.18         8.76 o
  -1   9  12       3285.37       3336.41        34.13 o
   0   9  12       9565.79       9647.71        80.11 o
   1   9  12       4400.14       4284.22        42.59 o
   2   9  12       4129.90       4108.09        37.59 o
   3   9  12         42.73         35.28         3.53 o
   4   9  12       1624.31       1600.24        27.51 o
   5   9  12        186.75        193.45        11.12 o
  -5  10  12          0.04         -1.61         6.60 o
  -4  10  12       1063.28       1080.48        26.02 o
  -3  10  12        130.59        119.71         8.55 o
  -2  10  12       4023.63       4095.35        49.40 o
  -1  10  12       4365.08       4268.34        43.07 o
   0  10  12         18.05         34.06         4.84 o
   1  10  12        107.44        128.75         5.43 o
   2  10  12         67.72         71.09         5.56 o
   3  10  12       2428.87       2470.03        24.06 o
   4  10  12         66.60         53.96         6.11 o
   5  10  12        638.84        695.87        33.32 o
  -4  11  12         42.10         45.30         7.64 o
  -3  11  12       3636.33       3755.09        55.81 o
  -2  11  12        585.42        542.87        17.99 o
  -1  11  12        420.17        438.53         9.90 o
   0  11  12       3984.33       3978.07        56.58 o
   1  11  12        618.81        625.59        11.15 o
   2  11  12       2864.82       2885.76        26.56 o
   3  11  12          4.80         18.90         3.74 o
   4  11  12       1264.20       1295.19        19.37 o
  -4  12  12        268.24        253.85        18.02 o
  -3  12  12        436.56        417.32        12.27 o
  -2  12  12       1402.94       1389.51        30.98 o
  -1  12  12        688.19        700.97        15.04 o
   0  12  12       3601.54       3741.31        33.20 o
   1  12  12        783.00        802.40        13.35 o
   2  12  12         37.92         41.55         4.47 o
   3  12  12       1349.07       1318.77        19.21 o
   4  12  12         11.49          8.58         4.70 o
  -4  13  12         65.94         52.56        11.27 o
  -3  13  12        848.20        901.83        18.50 o
  -2  13  12        482.96        483.34        32.83 o
  -1  13  12       1036.45       1056.66        19.96 o
   0  13  12       4535.39       4653.78        40.31 o
   1  13  12        209.82        195.09         6.52 o
   2  13  12       2390.10       2469.02        26.54 o
   3  13  12          2.45          9.26         4.10 o
   4  13  12        579.14        574.07        13.14 o
  -4  14  12        480.26        468.37        20.76 o
  -3  14  12         39.70         40.95         6.19 o
  -2  14  12        630.50        653.63        20.37 o
  -1  14  12        237.45        249.00         9.59 o
   0  14  12        554.47        576.01         9.69 o
   1  14  12       1051.10       1038.26        15.13 o
   2  14  12        213.89        218.60         8.32 o
   3  14  12        529.57        547.24        15.14 o
   4  14  12          1.27          0.15         5.50 o
  -3  15  12        520.99        555.12        14.77 o
  -2  15  12        223.64        212.65         9.96 o
  -1  15  12        367.84        371.50        15.20 o
   0  15  12        582.38        576.53        10.50 o
   1  15  12        343.42        337.12         9.43 o
   2  15  12        711.66        719.35        13.82 o
   3  15  12         90.06         90.14         7.76 o
  -3  16  12         20.21         19.81         6.54 o
  -2  16  12        494.53        514.55        24.50 o
  -1  16  12        152.08        161.92        11.42 o
   0  16  12        119.82        118.67         6.25 o
   1  16  12        254.76        247.21         8.63 o
   2  16  12         62.92         69.54         7.12 o
   3  16  12        109.32        133.07        10.56 o
  -3  17  12        155.70        164.37        15.54 o
  -2  17  12        162.93        175.44        16.66 o
  -1  17  12        203.99        219.54        19.60 o
   0  17  12        140.71        128.83         9.42 o
   1  17  12          6.21          5.85         4.70 o
   2  17  12        603.95        618.78        19.13 o
   3  17  12          0.24          8.49         9.18 o
  -3  18  12        245.35        257.77        25.48 o
  -2  18  12        180.74        180.34        17.64 o
  -1  18  12        106.20         90.10        10.33 o
   0  18  12        308.17        336.27        14.11 o
   1  18  12        380.55        387.74        18.34 o
   2  18  12         74.06         68.60        23.03 o
  -2  19  12          0.57          0.00         9.80 o
  -1  19  12        138.66        132.08        20.09 o
   0  19  12          7.29         -0.49         7.62 o
   1  19  12         69.70         82.33        16.66 o
   2  19  12         18.18         17.64        12.74 o
  -1  20  12         23.61         26.63         8.23 o
   0  20  12        106.44        123.60        12.42 o
   1  20  12        328.64        361.66        26.46 o
  -5   1  13         53.29         49.33         8.50 o
  -4   1  13          0.09         -1.24         3.31 o
  -3   1  13        503.62        605.02         9.40 o
  -2   1  13          1.54          7.59         2.55 o
  -1   1  13        121.51        156.82         9.80 o
   1   1  13        123.51        137.51         7.25 o
   2   1  13         13.10         26.31         3.51 o
   3   1  13         82.42        186.23         5.93 o
   4   1  13          0.15          5.12         2.95 o
   5   1  13          5.24          6.41         4.99 o
  -5   2  13         33.67         21.46         6.99 o
  -4   2  13         60.37         54.08         6.24 o
  -3   2  13       1750.29       1930.59        22.47 o
  -2   2  13        859.73        883.31        10.83 o
  -1   2  13         20.07         17.02         4.90 o
   1   2  13        325.32        357.47        10.33 o
   2   2  13        740.42        933.49        19.84 o
   3   2  13       2174.09       2187.36        24.07 o
   4   2  13        152.37        136.12         6.05 o
   5   2  13         22.88         22.88         5.66 o
  -5   3  13        101.46         94.45        12.70 o
  -4   3  13         99.58        102.38         6.67 o
  -3   3  13       1292.07       1351.42        17.10 o
  -2   3  13         16.77         24.25         2.97 o
  -1   3  13        852.79        997.42        19.37 o
   0   3  13         81.17        100.65         3.48 o
   1   3  13         90.69         93.93         8.28 o
   2   3  13        471.85        475.06        11.25 o
   3   3  13       1998.10       2025.32        33.10 o
   4   3  13        201.15        183.14         7.39 o
   5   3  13         76.06         73.98         8.63 o
  -5   4  13         25.73         30.35         9.34 o
  -4   4  13        668.66        611.69        16.81 o
  -3   4  13         13.57        143.67         6.95 o
  -2   4  13        269.73        245.58         5.90 o
  -1   4  13       3064.94       3148.90        94.58 o
   0   4  13       1470.86       1581.40        26.92 o
   1   4  13         18.63         12.48         2.05 o
   3   4  13          8.09         31.32         4.81 o
   4   4  13         26.61         18.01         5.04 o
   5   4  13         23.50         27.90         7.08 o
  -5   5  13          4.48          1.83         7.77 o
  -4   5  13        386.32        363.95        10.06 o
  -3   5  13        369.97        371.35        13.60 o
  -2   5  13        636.79        645.09        14.68 o
  -1   5  13        513.43        524.35        17.64 o
   0   5  13        902.99        877.88        17.49 o
   1   5  13         26.19         16.28         2.51 o
   2   5  13         25.57         30.69         2.58 o
   3   5  13        876.07        883.53        11.61 o
   4   5  13         34.59         28.95         4.09 o
   5   5  13        185.58        156.71         9.43 o
  -5   6  13        104.95         86.51        13.72 o
  -4   6  13         55.92         48.91         6.05 o
  -3   6  13        727.77        836.94        14.60 o
  -2   6  13       1858.87       1937.85        34.23 o
  -1   6  13       1811.74       1795.55        45.08 o
   0   6  13       2644.79       2821.83        45.72 o
   1   6  13       1361.37       1467.36        22.99 o
   2   6  13       2053.92       2195.03        21.78 o
   3   6  13        176.95        158.39         5.11 o
   4   6  13        230.38        213.66         8.08 o
   5   6  13         44.94         43.51         6.79 o
  -5   7  13          1.33          4.51         8.64 o
  -4   7  13        810.74        822.48        22.33 o
  -3   7  13        218.99        209.52         7.62 o
  -2   7  13        855.68        877.58        15.70 o
  -1   7  13        926.71        887.83        21.06 o
   0   7  13        599.31        672.29        16.66 o
   1   7  13       2100.03       2027.26        24.95 o
   2   7  13        150.28        139.81         4.41 o
   3   7  13       2846.41       2834.92        30.83 o
   4   7  13          0.08          3.92         4.14 o
   5   7  13        117.75         98.82         9.02 o
  -5   8  13        420.13        377.51        16.55 o
  -4   8  13         37.33         40.88         5.61 o
  -3   8  13        646.44        742.35        15.75 o
  -2   8  13        266.01        276.52        18.91 o
  -1   8  13       1000.56        953.45        14.09 o
   0   8  13        933.01        953.35        22.94 o
   1   8  13          1.25          3.87         1.95 o
   2   8  13        228.29        341.56         9.64 o
   3   8  13        262.81        219.86         6.62 o
   4   8  13        537.69        471.77        12.11 o
   5   8  13         24.74         29.12         6.96 o
  -5   9  13          3.88          0.18         6.63 o
  -4   9  13        785.72        761.39        18.24 o
  -3   9  13          2.58          1.00         3.34 o
  -2   9  13       2068.76       2089.59        28.64 o
  -1   9  13       1319.53       1364.47        16.80 o
   0   9  13        300.99        307.97         7.69 o
   1   9  13       2396.31       2278.01        26.00 o
   2   9  13         31.72         33.17         3.21 o
   3   9  13       1592.03       1560.03        17.08 o
   4   9  13          9.76         11.34         5.45 o
   5   9  13        263.60        242.94        17.76 o
  -5  10  13        313.08        256.98        14.69 o
  -4  10  13         73.74         67.44        16.66 o
  -3  10  13        304.29        329.81        13.97 o
  -2  10  13       1414.43       1441.77        25.16 o
  -1  10  13       1991.18       1997.92        22.93 o
   0  10  13        773.33        776.34        10.77 o
   1  10  13       1099.61       1100.20        17.01 o
   2  10  13        790.29        803.50        11.74 o
   3  10  13        400.31        360.15         8.45 o
   4  10  13        357.15        358.21        14.67 o
  -4  11  13       1571.13       1594.95        41.23 o
  -3  11  13        820.91        785.80        19.58 o
  -2  11  13       1149.44       1176.39        27.21 o
  -1  11  13        910.35        900.40        14.54 o
   0  11  13       1895.79       1924.58        20.62 o
   1  11  13       1477.62       1457.48        19.19 o
   2  11  13        318.56        282.62         6.51 o
   3  11  13       1702.79       1714.35        20.54 o
   4  11  13         35.50         39.98         5.99 o
  -4  12  13         54.49         59.00         8.83 o
  -3  12  13        354.72        408.76        14.23 o
  -2  12  13         33.30         20.95         5.16 o
  -1  12  13       1086.96       1106.91        20.14 o
   0  12  13       2770.69       2776.90        27.83 o
   1  12  13         26.19         34.84         3.94 o
   2  12  13       2510.50       2474.39        24.06 o
   3  12  13         27.53         22.05         4.17 o
   4  12  13        509.28        510.05        17.78 o
  -4  13  13        848.60        825.47        26.92 o
  -3  13  13        217.07        207.65        10.94 o
  -2  13  13       1318.38       1278.60        30.00 o
  -1  13  13       1080.20       1130.05        20.89 o
   0  13  13       2388.47       2446.92        24.07 o
   1  13  13       2208.34       2205.81        26.99 o
   2  13  13        393.61        395.95         9.86 o
   3  13  13       1010.51       1024.40        16.95 o
   4  13  13          1.02         -0.51         5.36 o
  -4  14  13         18.50         16.58         8.64 o
  -3  14  13        905.30        944.21        19.15 o
  -2  14  13        604.98        591.63        19.67 o
  -1  14  13        981.61       1018.18        19.96 o
   0  14  13        281.56        281.64         6.88 o
   1  14  13        182.11        184.17         7.37 o
   2  14  13       1223.70       1204.39        22.35 o
   3  14  13          8.91          7.06         5.41 o
   4  14  13        353.35        311.72        11.85 o
  -3  15  13         26.03         30.78         6.48 o
  -2  15  13        563.67        552.58        19.67 o
  -1  15  13        773.73        809.84        19.47 o
   0  15  13        750.37        781.48        11.85 o
   1  15  13       1018.38       1024.96        18.96 o
   2  15  13         12.30         12.43         5.68 o
   3  15  13        775.92        763.17        17.20 o
  -3  16  13        720.05        745.18        20.63 o
  -2  16  13        382.00        360.68        20.58 o
  -1  16  13        808.01        812.50        23.15 o
   0  16  13       1335.85       1334.93        19.32 o
   1  16  13        162.33        169.24         8.56 o
   2  16  13       1244.43       1311.56        31.60 o
   3  16  13        143.73        130.14        15.99 o
  -3  17  13        153.89        145.47        11.65 o
  -2  17  13        576.46        571.40        26.46 o
  -1  17  13        699.11        652.75        31.36 o
   0  17  13       1056.96       1100.20        35.80 o
   1  17  13        463.49        462.23        13.19 o
   2  17  13        217.89        232.03        11.81 o
   3  17  13       1208.81       1332.41        35.44 o
  -2  18  13        291.08        239.14        18.62 o
  -1  18  13        712.95        725.28        33.32 o
   0  18  13        615.00        630.96        17.69 o
   1  18  13         35.91         35.15         6.91 o
   2  18  13        521.92        542.00        34.30 o
  -2  19  13        639.61        701.75        31.36 o
  -1  19  13        315.83        361.70        16.59 o
   0  19  13        478.84        487.48        19.60 o
   1  19  13        859.60        942.86        40.18 o
  -1  20  13        290.82        306.40        27.44 o
   0  20  13        345.44        360.68        25.48 o
  -5   0  14        179.60        184.66        24.99 o
  -4   0  14       4055.09       3863.84        72.73 o
  -3   0  14         37.58         67.18         7.95 o
  -2   0  14       8177.58       8370.12        90.45 o
  -1   0  14          9.39         19.60         3.92 o
   0   0  14       6503.33       7445.84       134.27 o
   1   0  14       9952.93      10135.24       180.34 o
   2   0  14       1733.19       1718.12        42.14 o
   3   0  14        777.02        848.98        32.52 o
   4   0  14         74.60         70.93         6.96 o
   5   0  14       1487.74       1562.51        37.64 o
  -5   1  14       1934.17       1927.13        56.89 o
  -4   1  14         90.54         84.19         6.29 o
  -3   1  14       6051.06       5996.90        52.63 o
  -2   1  14        422.15        487.61         7.59 o
  -1   1  14      15202.26      15755.55       168.88 o
   0   1  14       7276.51       7904.53       100.49 o
   1   1  14       9011.76       9075.18       114.70 o
   2   1  14      12533.64      12486.79       116.08 o
   3   1  14        776.63        771.01        14.71 o
   4   1  14       4793.00       4917.71        42.91 o
   5   1  14          1.59          8.78         7.92 o
  -5   2  14        102.63        105.96        10.49 o
  -4   2  14       4938.10       4618.24        59.52 o
  -3   2  14       1611.63       1723.62        28.80 o
  -2   2  14      12982.81      13173.25       111.07 o
  -1   2  14       2749.55       2836.79        62.23 o
   0   2  14       7833.35       8356.04       106.03 o
   1   2  14      14908.39      14971.74       185.39 o
   2   2  14       1264.35       1300.39        14.58 o
   3   2  14       4494.50       4544.25        44.11 o
   4   2  14         26.56         31.79         4.27 o
   5   2  14       1777.28       1906.46        34.10 o
  -5   3  14        880.32        887.58        30.14 o
  -4   3  14        433.61        375.35        10.26 o
  -3   3  14       5562.90       5561.94        63.70 o
  -2   3  14       2224.93       2077.58        22.36 o
  -1   3  14      14304.43      14934.94       141.63 o
   0   3  14      11450.49      11894.67       110.29 o
   1   3  14       8109.37       8405.32        92.76 o
   2   3  14       6342.61       6374.86        55.15 o
   3   3  14       3823.67       3629.97        40.85 o
   4   3  14       3346.03       3439.49        38.22 o
   5   3  14          8.27         16.09        10.59 o
  -5   4  14         82.84         84.25        12.11 o
  -4   4  14       4207.64       4216.56        53.65 o
  -3   4  14       1599.02       1693.45        20.20 o
  -2   4  14      10505.33      10486.87       101.66 o
   0   4  14       4416.86       4352.73        67.94 o
   1   4  14       8115.32       8080.15        79.10 o
   2   4  14       3275.06       3380.63        30.14 o
   3   4  14       6133.16       6315.74        66.00 o
   4   4  14          0.29         -0.18         3.64 o
   5   4  14       1648.13       1751.54        27.76 o
  -5   5  14       2066.45       1940.13        49.21 o
  -4   5  14        247.89        219.12         8.15 o
  -3   5  14       5864.25       5831.09        60.48 o
  -2   5  14        159.66        180.70         5.60 o
  -1   5  14       8450.90       8429.90       122.28 o
   0   5  14       3542.97       3594.27        44.59 o
   1   5  14       2668.27       2716.80        39.70 o
   2   5  14       3784.72       3511.76        31.27 o
   3   5  14          6.57         10.84         2.55 o
   4   5  14       3260.90       3261.68        38.61 o
   5   5  14        118.47        120.18         9.48 o
  -5   6  14        133.75        139.79        15.20 o
  -4   6  14       1374.89       1415.81        20.76 o
  -3   6  14         18.86         27.35         3.71 o
  -2   6  14       7669.67       7899.73       106.29 o
  -1   6  14       2530.30       2670.92        82.04 o
   0   6  14       6564.07       6621.06       138.68 o
   1   6  14       8436.73       8548.30        88.79 o
   2   6  14       3958.98       3823.59        38.37 o
   3   6  14       1991.41       2060.13        22.01 o
   4   6  14        130.37        112.85         7.63 o
   5   6  14       1238.67       1292.05        25.45 o
  -5   7  14        869.22        789.57        72.53 o
  -4   7  14         47.49         43.15         6.07 o
  -3   7  14       3335.48       3370.19        44.52 o
  -2   7  14       1160.75       1148.80        21.46 o
  -1   7  14       5335.04       5310.90        66.10 o
   0   7  14       4292.14       4521.39        70.32 o
   1   7  14       4674.50       4605.83        44.56 o
   2   7  14       5566.93       5381.31        51.94 o
   3   7  14        495.94        490.70        11.56 o
   4   7  14       1494.95       1512.58        23.21 o
   5   7  14         39.10         37.41        14.59 o
  -5   8  14         31.35         24.31         7.45 o
  -4   8  14       2105.76       2126.87        30.29 o
  -3   8  14        182.96        179.90         8.24 o
  -2   8  14       7838.67       7662.51       114.43 o
  -1   8  14        423.47        474.03        10.61 o
   0   8  14       3742.77       3756.26        53.75 o
   1   8  14       5089.47       5015.19        48.39 o
   2   8  14       1917.23       1863.49        18.35 o
   3   8  14       3984.19       3845.14        39.82 o
   4   8  14         61.84         77.82         7.36 o
   5   8  14       1025.80       1059.40        23.01 o
  -5   9  14        520.33        472.43        27.73 o
  -4   9  14         81.85         71.00         8.91 o
  -3   9  14       3839.11       3750.46        47.14 o
  -2   9  14        357.55        338.62        10.49 o
  -1   9  14      10247.56      10266.90        94.23 o
   0   9  14       2169.67       2245.96        31.81 o
   1   9  14        221.72        287.36        17.28 o
   2   9  14       1351.74       1483.94        17.26 o
   3   9  14        495.80        487.59        10.48 o
   4   9  14       1653.95       1652.29        28.43 o
   5   9  14         26.37         33.43         9.34 o
  -5  10  14         76.85         73.51        19.60 o
  -4  10  14        761.31        785.01        27.00 o
  -3  10  14          8.74         14.28         4.27 o
  -2  10  14        841.01        812.59        17.47 o
  -1  10  14       1529.73       1513.00        18.72 o
   0  10  14       1792.55       1918.54        22.04 o
   1  10  14       2238.67       2218.00        28.62 o
   2  10  14       2847.29       2691.93        27.22 o
   3  10  14       1734.12       1741.04        20.52 o
   4  10  14         16.37         12.19         5.83 o
  -4  11  14         93.81         79.70        11.76 o
  -3  11  14       3102.71       3112.09        48.49 o
  -2  11  14        106.69        103.13         8.50 o
  -1  11  14       2057.60       2085.38        24.56 o
   0  11  14          4.51          8.07         2.92 o
   1  11  14       2036.26       2061.34        27.95 o
   2  11  14       2755.50       2783.31        28.42 o
   3  11  14        285.54        298.10         8.08 o
   4  11  14        828.64        847.80        19.61 o
  -4  12  14        834.93        745.40        42.14 o
  -3  12  14          9.30          8.26         5.39 o
  -2  12  14       1675.82       1727.27        36.55 o
  -1  12  14       1105.06       1133.49        18.96 o
   0  12  14        889.22        934.70        13.10 o
   1  12  14       1749.33       1725.95        22.20 o
   2  12  14        421.75        411.27         8.14 o
   3  12  14        389.30        395.05         9.36 o
   4  12  14          6.67          4.85         6.83 o
  -4  13  14          0.44          2.39         7.77 o
  -3  13  14        801.31        829.97        20.98 o
  -2  13  14         46.51         39.63         6.56 o
  -1  13  14       3835.28       3900.24        45.97 o
   0  13  14       1339.76       1375.59        17.17 o
   1  13  14        844.22        869.23        14.64 o
   2  13  14        765.58        770.55        20.89 o
   3  13  14        357.72        322.20         8.82 o
   4  13  14       1179.59       1229.79        30.79 o
  -4  14  14        236.12        218.38        17.64 o
  -3  14  14         17.66         14.26         9.31 o
  -2  14  14        832.36        892.20        39.20 o
  -1  14  14         18.24         18.83         4.17 o
   0  14  14        638.99        639.83        11.02 o
   1  14  14        789.39        764.09        13.94 o
   2  14  14        253.84        243.68        11.87 o
   3  14  14        183.99        178.28         7.46 o
  -3  15  14        527.54        553.16        16.51 o
  -2  15  14          1.55          1.96         5.54 o
  -1  15  14        631.98        650.87        15.99 o
   0  15  14        139.16        132.61         6.09 o
   1  15  14        739.49        738.39        16.98 o
   2  15  14        782.52        809.08        30.38 o
   3  15  14         24.21         21.83         6.77 o
  -3  16  14         56.23         61.15        12.33 o
  -2  16  14        522.37        478.59        17.66 o
  -1  16  14         15.98         19.11         6.83 o
   0  16  14        319.63        329.15        11.06 o
   1  16  14        372.12        380.15        14.29 o
   2  16  14         86.36         81.50         8.30 o
   3  16  14        211.05        245.69        18.18 o
  -3  17  14        186.48        206.35        11.78 o
  -2  17  14         25.17          9.80         8.82 o
  -1  17  14        133.86        112.28        11.09 o
   0  17  14         69.20         51.35         6.24 o
   1  17  14        407.92        427.20        12.81 o
   2  17  14          1.14         12.01        10.78 o
   3  17  14          0.76          3.92        10.78 o
  -2  18  14        263.63        214.64        18.62 o
  -1  18  14          2.14         -5.88         9.80 o
   0  18  14        276.32        274.89        12.63 o
   1  18  14        235.99        211.61        11.06 o
   2  18  14        265.60        259.79        35.28 o
  -1  19  14         80.67         58.81        11.76 o
   0  19  14        205.14        235.22        21.56 o
   1  19  14         22.36         25.48        12.74 o
   0  20  14        241.17        223.46        22.54 o
  -5   1  15          3.73          5.69         6.17 o
  -4   1  15         13.74         14.01         4.64 o
  -3   1  15          2.74         18.27         3.07 o
  -2   1  15         19.13         14.41         3.56 o
  -1   1  15        879.67        947.70        14.36 o
   0   1  15       1153.49       1300.11        21.48 o
   1   1  15        331.09        387.23         9.70 o
   2   1  15        782.54        764.19        12.24 o
   3   1  15       1181.64       1315.37        19.19 o
   4   1  15         93.61         87.95         5.53 o
   5   1  15         31.54         25.76         5.28 o
  -5   2  15         38.61         40.42        11.61 o
  -4   2  15          3.51         12.04         3.97 o
  -3   2  15         39.80        187.11         8.82 o
  -2   2  15        112.30        134.68         4.31 o
  -1   2  15       2642.52       2807.80        29.46 o
   0   2  15        463.32        506.76        11.09 o
   1   2  15        918.20        977.30        17.33 o
   2   2  15        196.94        342.81        13.31 o
   3   2  15          6.09          6.95         3.24 o
   4   2  15        124.22        116.21         6.64 o
   5   2  15          5.47         14.22         6.93 o
  -5   3  15         21.56         14.58         8.64 o
  -4   3  15        170.76        157.18         6.32 o
  -3   3  15        138.24        207.80         7.49 o
  -2   3  15          0.97          6.19         2.66 o
  -1   3  15       1252.75       1418.01        14.09 o
   0   3  15         55.83         37.67         2.78 o
   1   3  15          9.07         12.59         2.41 o
   2   3  15         74.78         81.64         4.05 o
   3   3  15        113.96        165.97         7.64 o
   4   3  15        227.78        217.64         8.07 o
   5   3  15        102.94         95.70         8.63 o
  -5   4  15         97.07         64.95        12.11 o
  -4   4  15        462.11        422.08        15.42 o
  -3   4  15       1797.48       1975.28        22.21 o
  -2   4  15         23.96         34.27         3.39 o
  -1   4  15        885.73        888.92        11.60 o
   0   4  15          7.40          6.11         1.72 o
   1   4  15        257.48        309.87         6.06 o
   2   4  15        586.30        656.24        12.87 o
   3   4  15        845.85        804.94        13.81 o
   4   4  15        390.19        367.81         9.80 o
   5   4  15         19.69         23.13         6.22 o
  -5   5  15         69.56         58.40        12.00 o
  -4   5  15         15.36         13.26         5.83 o
  -3   5  15        389.34        393.82         7.93 o
  -2   5  15        700.07        731.70        11.65 o
  -1   5  15          6.15          6.33         2.60 o
   0   5  15        115.10        120.41         5.74 o
   1   5  15       1037.35       1062.88        11.88 o
   2   5  15         13.38          8.65         2.34 o
   3   5  15        259.29        328.80         8.10 o
   4   5  15          2.30          5.97         3.79 o
   5   5  15        103.33         99.03        10.04 o
  -5   6  15        357.48        318.58        19.41 o
  -4   6  15          6.71          2.39         3.20 o
  -3   6  15        954.44        931.77        21.56 o
  -2   6  15        470.93        485.74        16.44 o
  -1   6  15       1428.67       1459.89        22.62 o
   0   6  15       1400.09       1545.21        31.85 o
   1   6  15       1944.50       1855.18        20.57 o
   2   6  15        907.65       1104.25        17.24 o
   3   6  15          3.71         21.29         3.25 o
   4   6  15        316.36        297.48         9.36 o
   5   6  15         36.68         30.36         6.96 o
  -5   7  15         53.02         39.42        11.27 o
  -4   7  15        241.19        222.28         8.87 o
  -3   7  15        117.72        131.03         7.36 o
  -2   7  15       1609.46       1592.66        26.21 o
  -1   7  15       1250.64       1187.07        21.52 o
   0   7  15       4141.64       4239.09        47.07 o
   1   7  15        447.56        436.05         8.17 o
   2   7  15        915.50        840.10        12.67 o
   3   7  15       1399.19       1329.57        18.07 o
   4   7  15         28.70         25.71         5.83 o
   5   7  15        193.82        175.23        11.37 o
  -5   8  15        241.95        219.09        19.74 o
  -4   8  15          7.27          8.29         4.42 o
  -3   8  15        984.41       1084.98        20.80 o
  -2   8  15          6.84          8.33         4.16 o
  -1   8  15        529.38        503.55        14.50 o
   0   8  15        564.91        583.22        11.03 o
   1   8  15        728.54        701.44        12.36 o
   2   8  15        224.46        314.30        11.30 o
   3   8  15        124.79        117.12         6.79 o
   4   8  15        513.12        473.48        21.04 o
   5   8  15         18.96         21.99         7.15 o
  -5   9  15         78.89         82.88        10.36 o
  -4   9  15        661.84        656.29        16.96 o
  -3   9  15          0.00          3.23         4.19 o
  -2   9  15       3276.21       3313.90        56.02 o
  -1   9  15        222.01        225.93         6.93 o
   0   9  15       1840.20       1783.26        76.83 o
   1   9  15        272.33        251.49         7.62 o
   2   9  15        296.70        286.31         6.31 o
   3   9  15       1113.15       1069.27        18.28 o
   4   9  15         86.61         66.93         7.31 o
  -4  10  15         29.37         28.14         9.41 o
  -3  10  15       1344.33       1374.87        28.51 o
  -2  10  15        204.93        204.57        12.64 o
  -1  10  15        403.66        395.28        12.87 o
   0  10  15       1790.40       1852.74        24.22 o
   1  10  15        984.62        941.56        23.62 o
   2  10  15        910.21        974.55        12.23 o
   3  10  15         21.51         27.51         4.80 o
   4  10  15        282.11        242.89        10.90 o
  -4  11  15        578.88        587.64        69.10 o
  -3  11  15        100.04         74.76         7.64 o
  -2  11  15       2649.77       2642.15        40.20 o
  -1  11  15         32.00         35.86         4.12 o
   0  11  15       6070.19       6219.24        59.54 o
   1  11  15       1264.70       1194.49        18.87 o
   2  11  15        489.54        495.87         9.41 o
   3  11  15       1118.00       1120.62        15.75 o
   4  11  15         59.97         58.04         9.01 o
  -4  12  15        131.09         89.19        16.66 o
  -3  12  15        915.74        970.84        29.89 o
  -2  12  15        209.84        173.08        11.02 o
  -1  12  15       1902.67       1905.58        26.16 o
   0  12  15       2630.89       2685.81        29.75 o
   1  12  15        623.96        613.14        13.29 o
   2  12  15        614.35        642.08        13.51 o
   3  12  15        196.83        200.99         7.14 o
   4  12  15        674.18        668.09        21.76 o
  -4  13  15        528.76        512.59        21.06 o
  -3  13  15          3.22          5.94         5.86 o
  -2  13  15       1005.82        980.20        25.93 o
  -1  13  15        258.90        247.60        17.54 o
   0  13  15       3140.64       3198.45        34.66 o
   1  13  15        979.61        944.79        17.38 o
   2  13  15        147.30        128.63         6.05 o
   3  13  15        390.50        363.83         9.37 o
   4  13  15         94.78         80.14         9.41 o
  -4  14  15         23.92         22.54        12.74 o
  -3  14  15        965.19        979.52        27.91 o
  -2  14  15         21.38         20.58         6.24 o
  -1  14  15        369.34        371.92        10.49 o
   0  14  15        297.45        289.03         7.63 o
   1  14  15       1065.65       1049.25        21.84 o
   2  14  15       1030.34        980.30        21.44 o
   3  14  15          0.89          7.94         4.21 o
   4  14  15        603.17        643.93        36.26 o
  -3  15  15         25.71         12.74         9.80 o
  -2  15  15       1393.10       1455.45        47.04 o
  -1  15  15        141.36        127.55         8.25 o
   0  15  15        923.31        928.72        15.39 o
   1  15  15        407.72        364.23        15.56 o
   2  15  15        366.96        371.09        17.47 o
   3  15  15        531.54        502.00        14.14 o
  -3  16  15       1071.05       1110.54        24.69 o
  -2  16  15         98.53         90.17        13.72 o
  -1  16  15       1032.00       1040.38        29.68 o
   0  16  15        617.90        646.32        15.42 o
   1  16  15       1109.04       1151.91        20.81 o
   2  16  15        444.26        423.25        18.21 o
   3  16  15        227.54        235.37        16.01 o
  -3  17  15          9.46         14.06         7.95 o
  -2  17  15        262.86        215.62        18.62 o
  -1  17  15         64.46         60.38         8.93 o
   0  17  15       1066.92       1153.28        21.04 o
   1  17  15        992.73       1013.86        20.03 o
   2  17  15        108.79        101.21        11.76 o
   3  17  15        523.42        514.55        28.42 o
  -2  18  15          3.14          9.80         9.80 o
   0  18  15        364.30        392.25        12.43 o
   1  18  15        791.45        872.01        22.11 o
   2  18  15        339.85        361.24        18.12 o
   0  19  15        382.58        390.08        25.48 o
   1  19  15        291.67        298.93        24.50 o
   0  20  15         60.14         63.71        15.68 o
  -5   0  16        597.09        601.78        35.28 o
  -4   0  16       2742.44       2622.32        56.85 o
  -3   0  16        284.42        255.52        12.42 o
  -2   0  16       5742.95       5824.96        56.45 o
  -1   0  16         54.99         61.75         6.86 o
   0   0  16      12556.02      12948.13       229.34 o
   1   0  16       5735.75       5465.05       101.93 o
   2   0  16        528.45        591.00        21.56 o
   3   0  16       1490.66       1511.46        30.79 o
   4   0  16        959.81        945.76        26.95 o
   5   0  16       1329.12       1470.37        29.37 o
  -5   1  16       1318.48       1338.13        31.12 o
  -4   1  16        839.67        779.46        17.37 o
  -3   1  16       5622.57       5611.08        50.72 o
  -2   1  16        255.07        292.29         5.22 o
  -1   1  16      26187.92      26989.63       248.37 o
   0   1  16        668.74        683.92        14.21 o
   1   1  16       9367.27       9248.33       117.47 o
   2   1  16       7593.88       7856.16        87.99 o
   3   1  16       3698.02       3808.64        43.29 o
   4   1  16       1815.77       1892.12        21.77 o
   5   1  16        347.60        339.24        11.24 o
  -5   2  16        358.24        386.21        16.41 o
  -4   2  16       3859.82       3754.09        44.78 o
  -3   2  16        457.04        440.03         8.31 o
  -2   2  16       8244.13       8335.09        72.75 o
  -1   2  16       3679.16       3788.90        29.82 o
   0   2  16       9453.04       9813.09       124.40 o
   1   2  16        418.62        449.41        16.66 o
   2   2  16       5275.41       5303.78        49.36 o
   3   2  16       2913.29       3010.80        31.85 o
   4   2  16        426.21        411.48        11.00 o
   5   2  16       1792.72       1840.46        28.81 o
  -5   3  16       1616.50       1584.29        43.31 o
  -4   3  16        448.32        425.33        10.78 o
  -3   3  16       3340.82       3421.60        32.93 o
  -2   3  16          3.13         11.00         2.44 o
  -1   3  16      11434.26      11351.94        77.68 o
   0   3  16        228.48        222.89         6.22 o
   1   3  16      12163.94      12452.25       171.86 o
   2   3  16       8271.79       8264.22        73.40 o
   3   3  16       3205.82       3311.89        38.14 o
   4   3  16       2853.83       2897.36        36.33 o
   5   3  16         55.29         64.74        14.43 o
  -5   4  16        872.87        776.23        38.22 o
  -4   4  16       2836.69       2747.18        34.70 o
  -3   4  16        128.21        141.46         5.17 o
  -2   4  16       9311.74       9766.20        86.80 o
  -1   4  16       1233.15       1402.34        14.20 o
   0   4  16      20338.48      21630.87       180.46 o
   1   4  16       2672.58       2678.65        26.62 o
   2   4  16       3526.10       3521.14        35.91 o
   3   4  16       2505.88       2521.60        30.94 o
   4   4  16        905.75        908.87        15.51 o
   5   4  16       1102.43       1163.54        21.65 o
  -5   5  16        768.76        746.37        28.41 o
  -4   5  16        580.78        546.26        12.43 o
  -3   5  16       3558.35       3590.24        36.94 o
  -2   5  16        263.60        269.38         7.14 o
  -1   5  16       5747.89       5700.83        60.72 o
   0   5  16         60.24         55.39         5.20 o
   1   5  16       3885.82       3819.66        33.32 o
   2   5  16       3171.09       3235.72        32.70 o
   3   5  16       2456.60       2472.53        27.83 o
   4   5  16       1094.86       1149.40        17.92 o
   5   5  16         18.18         16.99         6.01 o
  -5   6  16        561.02        478.31        35.77 o
  -4   6  16       2198.34       2199.32        33.99 o
  -3   6  16        867.27        845.10        16.10 o
  -2   6  16       9460.01       9526.37        91.11 o
  -1   6  16        259.20        283.62         7.42 o
   0   6  16       6881.19       6755.03        81.62 o
   1   6  16        750.02        675.07         8.44 o
   2   6  16       2109.51       2219.95        25.05 o
   3   6  16       2494.95       2614.46        26.96 o
   4   6  16        505.47        507.60        12.44 o
   5   6  16        814.64        825.01        20.14 o
  -5   7  16        564.40        503.77        33.32 o
  -4   7  16        259.02        262.25         9.76 o
  -3   7  16       2965.36       2937.19        35.23 o
  -2   7  16         98.67         99.89         5.59 o
  -1   7  16      11424.66      11609.59       138.54 o
   0   7  16        104.28         94.05         4.97 o
   1   7  16       4096.41       4207.94        47.25 o
   2   7  16       4429.00       4280.77        43.01 o
   3   7  16       1004.35       1019.98        17.43 o
   4   7  16       1295.77       1258.95        23.55 o
   5   7  16        133.07        120.44         9.99 o
  -5   8  16        381.14        342.89        30.38 o
  -4   8  16       1403.91       1426.81        25.80 o
  -3   8  16        167.57        148.84         7.86 o
  -2   8  16       5748.82       5741.48        90.66 o
  -1   8  16       1765.68       1808.77        23.51 o
   0   8  16       6391.33       6603.66        70.93 o
   1   8  16       1425.24       1455.31        24.49 o
   2   8  16       5675.10       5548.17        54.18 o
   3   8  16       1935.96       1946.26        27.38 o
   4   8  16        430.00        427.18        13.38 o
  -5   9  16        586.88        563.79        24.60 o
  -4   9  16        703.76        685.04        15.02 o
  -3   9  16        779.02        826.30        16.66 o
  -2   9  16         65.60         77.02         7.62 o
  -1   9  16       2310.38       2389.44        30.29 o
   0   9  16         58.79         59.30         4.38 o
   1   9  16       4108.98       4010.11        46.06 o
   2   9  16        811.20        877.01        17.90 o
   3   9  16       1366.30       1354.73        21.30 o
   4   9  16       1207.02       1238.87        25.88 o
  -4  10  16       1325.77       1383.83        39.69 o
  -3  10  16        440.02        420.99        13.56 o
  -2  10  16       4787.77       4788.51        65.17 o
  -1  10  16         29.15         45.59         5.38 o
   0  10  16       3332.60       3349.05        90.56 o
   1  10  16       1183.42       1128.10        18.00 o
   2  10  16       1269.77       1220.76        14.19 o
   3  10  16        734.98        694.24        14.53 o
   4  10  16        161.29        154.48        10.31 o
  -4  11  16        354.46        363.34        35.77 o
  -3  11  16       1473.53       1515.50        28.34 o
  -2  11  16         10.87         22.09         4.31 o
  -1  11  16       4601.15       4674.45        60.08 o
   0  11  16        644.46        639.36        10.92 o
   1  11  16       1927.44       1948.18        26.81 o
   2  11  16       1174.67       1242.44        15.94 o
   3  11  16        220.63        215.24         9.16 o
   4  11  16        476.46        483.91        22.12 o
  -4  12  16        694.05        643.93        35.28 o
  -3  12  16        127.53        113.69        10.73 o
  -2  12  16        899.49        925.06        24.54 o
  -1  12  16         83.30         82.73         6.74 o
   0  12  16        150.07        144.89         9.13 o
   1  12  16        527.41        525.28        12.19 o
   2  12  16       1821.85       1855.44        21.57 o
   3  12  16        963.33        999.04        16.73 o
   4  12  16        308.51        293.40        13.05 o
  -4  13  16        186.52        169.95        14.19 o
  -3  13  16        682.78        700.49        30.38 o
  -2  13  16          1.42          0.68         4.46 o
  -1  13  16       4298.78       4343.88        50.60 o
   0  13  16        531.67        536.48        11.63 o
   1  13  16       2448.20       2388.72        32.59 o
   2  13  16        324.30        332.72        10.29 o
   3  13  16        862.38        862.87        15.72 o
   4  13  16        325.01        334.31        14.20 o
  -3  14  16         63.13         55.64        13.23 o
  -2  14  16        442.13        452.82        17.28 o
  -1  14  16          0.00          4.17         3.89 o
   0  14  16       1137.15       1191.28        30.93 o
   1  14  16         85.77         91.04         7.92 o
   2  14  16        113.60         94.49         8.34 o
   3  14  16        200.47        184.68         7.66 o
  -3  15  16        388.52        406.04        31.85 o
  -2  15  16         90.78         56.85        11.76 o
  -1  15  16        826.19        837.31        18.82 o
   0  15  16         10.19         14.36         3.98 o
   1  15  16        796.36        804.17        24.60 o
   2  15  16        382.99        382.69        13.81 o
   3  15  16        316.41        316.35        15.42 o
  -3  16  16        222.10        229.41        19.19 o
  -2  16  16        297.54        304.81        20.58 o
  -1  16  16          0.64          9.63         5.26 o
   0  16  16        493.61        499.49        17.24 o
   1  16  16          6.35          8.41         7.49 o
   2  16  16         10.44          5.01         5.68 o
   3  16  16         58.16         60.27         9.02 o
  -2  17  16          0.14          9.08         6.56 o
  -1  17  16        322.10        326.79        18.62 o
   0  17  16         10.68          3.30         5.60 o
   1  17  16        549.79        543.47        16.94 o
   2  17  16         80.91         83.47        11.05 o
  -2  18  16         71.78         52.93        12.74 o
  -1  18  16         68.70         91.26        11.09 o
   0  18  16        341.89        353.96        13.49 o
   1  18  16         18.04         21.20         8.88 o
   2  18  16        137.21        114.44        12.87 o
   0  19  16         28.08         43.12        13.72 o
   1  19  16         18.73         14.70         8.82 o
  -5   1  17          1.18          9.31         6.96 o
  -4   1  17         20.60         23.28         4.29 o
  -3   1  17         11.60         81.65         8.45 o
  -2   1  17        578.28        662.43         8.30 o
  -1   1  17        839.59        870.83         9.96 o
   0   1  17          2.48          4.48         1.86 o
   1   1  17         94.93         79.76         4.56 o
   2   1  17       1882.30       1886.09        27.49 o
   3   1  17        351.96        426.21        15.42 o
   4   1  17         16.40         13.05         3.70 o
   5   1  17         61.37         67.17         6.37 o
  -5   2  17         59.32         52.38         9.05 o
  -4   2  17         25.48         26.06         4.12 o
  -3   2  17        134.75        198.31         6.19 o
  -2   2  17         39.29         90.65         7.16 o
  -1   2  17         59.49         45.48         2.36 o
   0   2  17        200.82        188.31         5.66 o
   1   2  17        311.97        336.62         8.90 o
   2   2  17        152.95        199.76         5.64 o
   3   2  17          0.27         22.49         3.31 o
   4   2  17         91.27         87.36         6.02 o
   5   2  17          7.62          9.05         4.16 o
  -5   3  17          2.09          3.76         8.23 o
  -4   3  17          3.43          7.29         3.77 o
  -3   3  17         26.05         99.69         5.11 o
  -2   3  17         10.69         26.46         8.82 o
  -1   3  17        782.43        857.62         9.96 o
   0   3  17         84.40        104.32         3.92 o
   1   3  17       1226.49       1236.82        16.13 o
   2   3  17        787.21        806.70        12.91 o
   3   3  17        154.72        201.68         7.70 o
   4   3  17         46.53         32.26         5.01 o
   5   3  17         34.45         38.44         5.44 o
  -5   4  17        226.88        182.56        16.28 o
  -4   4  17        780.20        707.29        13.27 o
  -3   4  17        874.83        951.97        13.27 o
  -2   4  17        114.72        107.49         6.94 o
  -1   4  17        411.59        397.34         5.84 o
   0   4  17        595.60        600.63         8.04 o
   1   4  17        244.13        261.96         5.86 o
   2   4  17        106.36        147.24         7.91 o
   3   4  17         85.05        100.16         6.22 o
   4   4  17        244.04        227.26         8.91 o
   5   4  17         36.24         29.26         5.24 o
  -5   5  17         40.26         39.27        10.59 o
  -4   5  17         37.42         22.57         5.23 o
  -3   5  17         90.41        132.75         5.83 o
  -2   5  17       2628.77       2696.19        30.76 o
  -1   5  17        444.39        515.54        11.50 o
   0   5  17        251.14        243.46         4.98 o
   1   5  17         11.73         23.90         2.15 o
   2   5  17        879.98        802.81        13.93 o
   3   5  17        204.96        244.50         8.18 o
   4   5  17         15.22         13.44         4.52 o
   5   5  17         46.06         22.66         6.30 o
  -5   6  17        194.15        160.67        14.09 o
  -4   6  17         11.74         12.11         4.29 o
  -3   6  17        998.83       1049.59        16.67 o
  -2   6  17        396.56        424.29         8.89 o
  -1   6  17       2462.74       2527.09        35.25 o
   0   6  17        269.85        253.60         6.10 o
   1   6  17       1021.32       1000.46        12.64 o
   2   6  17        113.35        179.94         6.50 o
   3   6  17         75.33        103.52         9.20 o
   4   6  17        203.32        185.79         8.45 o
   5   6  17        184.62        174.14        13.09 o
  -5   7  17        142.08        118.21        13.18 o
  -4   7  17        249.93        241.36         8.96 o
  -3   7  17        209.83        225.51         8.76 o
  -2   7  17        528.15        524.29        15.42 o
  -1   7  17        226.27        247.40         8.88 o
   0   7  17        975.38        917.06        14.54 o
   1   7  17       1388.19       1480.67        20.62 o
   2   7  17       3206.75       2929.21        31.40 o
   3   7  17        471.59        465.17        11.43 o
   4   7  17        137.97        134.67         8.66 o
   5   7  17        119.48        101.38        14.70 o
  -5   8  17         72.93         72.10        12.47 o
  -4   8  17        167.73        159.58         8.28 o
  -3   8  17       1464.67       1519.62        35.37 o
  -2   8  17         34.05         34.69         4.99 o
  -1   8  17        495.80        512.19        10.53 o
   0   8  17        432.01        417.24         9.37 o
   1   8  17        349.28        420.27         9.60 o
   2   8  17        884.26        870.91        12.23 o
   3   8  17        299.59        315.75         9.73 o
   4   8  17        304.73        292.28        10.33 o
  -4   9  17        550.79        533.59        13.56 o
  -3   9  17          0.57         14.07         4.70 o
  -2   9  17       1005.46       1032.78        24.23 o
  -1   9  17        693.57        684.47        11.03 o
   0   9  17       3877.89       3865.21        39.11 o
   1   9  17         48.43         32.04         3.87 o
   2   9  17       1407.05       1341.74        16.28 o
   3   9  17        231.61        256.95         9.11 o
   4   9  17         69.93         58.35         7.57 o
  -4  10  17          0.78          1.84         5.96 o
  -3  10  17        799.35        805.78        23.83 o
  -2  10  17        215.21        212.28        11.09 o
  -1  10  17       2426.82       2346.04        28.95 o
   0  10  17         18.45         18.32         2.94 o
   1  10  17        894.68        827.76        14.81 o
   2  10  17        850.84        830.76        12.43 o
   3  10  17        162.72        149.10         7.83 o
   4  10  17        462.97        466.38        15.09 o
  -4  11  17        342.39        308.73        24.50 o
  -3  11  17        198.34        182.70         9.59 o
  -2  11  17       1642.89       1640.93        28.76 o
  -1  11  17        421.55        416.63        17.07 o
   0  11  17        839.70        827.42        12.84 o
   1  11  17        430.09        444.09        12.02 o
   2  11  17       1262.58       1234.35        16.08 o
   3  11  17        215.79        203.55         9.05 o
   4  11  17        164.37        184.75        11.14 o
  -4  12  17         38.40         33.32        12.74 o
  -3  12  17        771.47        744.34        23.02 o
  -2  12  17         14.84         11.43         4.53 o
  -1  12  17       3808.25       3827.22        60.74 o
   0  12  17        701.25        692.94        14.29 o
   1  12  17       1030.82       1020.86        18.06 o
   2  12  17        834.14        857.75        14.78 o
   3  12  17        699.04        718.12        15.78 o
   4  12  17        293.79        248.76        12.61 o
  -4  13  17        539.25        558.66        33.32 o
  -3  13  17        143.35        129.92        11.42 o
  -2  13  17        704.08        676.76        21.06 o
  -1  13  17        332.41        336.72        11.66 o
   0  13  17       1055.29       1074.03        21.08 o
   1  13  17        506.01        489.48        12.40 o
   2  13  17        836.22        786.20        15.81 o
   3  13  17        139.28        124.62         8.67 o
   4  13  17        169.23        168.58        23.52 o
  -3  14  17        605.58        601.55        22.05 o
  -2  14  17          0.87          0.49         4.85 o
  -1  14  17       1982.12       2091.75        40.18 o
   0  14  17        393.67        364.21        12.33 o
   1  14  17       1528.47       1537.95        28.11 o
   2  14  17         88.64         68.20         9.61 o
   3  14  17        246.92        238.02        12.90 o
  -3  15  17         13.21         11.76         6.93 o
  -2  15  17        962.36        963.44        37.24 o
  -1  15  17        181.48        188.26        11.09 o
   0  15  17       1127.30       1143.94        22.43 o
   1  15  17        230.27        221.02        10.76 o
   2  15  17       1053.03       1061.00        38.69 o
   3  15  17        488.82        484.17        18.25 o
  -3  16  17        599.72        569.44        33.32 o
  -2  16  17         19.14         21.56         9.80 o
  -1  16  17       1417.81       1454.26        32.57 o
   0  16  17         27.61         30.46        14.21 o
   1  16  17        400.19        425.96        14.64 o
   2  16  17        429.95        391.18        23.52 o
   3  16  17        290.28        290.11        22.54 o
  -2  17  17        776.23        803.68        34.30 o
  -1  17  17          0.43          9.80         8.82 o
   0  17  17        680.20        731.16        31.36 o
   1  17  17        161.15        141.88        10.40 o
   2  17  17        814.91        837.79        26.14 o
  -2  18  17         24.87         29.40        11.76 o
  -1  18  17       1233.97       1307.46        45.08 o
   0  18  17        446.86        429.28        24.50 o
   1  18  17       1119.33       1144.72        74.49 o
   2  18  17         90.27         81.35        14.70 o
   1  19  17         50.72         53.91        13.72 o
  -5   0  18       1305.18       1292.75        53.91 o
  -4   0  18       2493.88       2389.10        42.01 o
  -3   0  18       2441.39       2469.22        39.89 o
  -2   0  18       6584.59       6913.88        73.53 o
  -1   0  18        975.52        978.51        28.91 o
   0   0  18      13469.89      13861.64       223.46 o
   1   0  18       3011.86       2906.10        43.60 o
   2   0  18         50.77         69.59         8.82 o
   3   0  18       2356.07       2377.15        43.91 o
   4   0  18       1891.73       1918.75        39.12 o
   5   0  18       1358.05       1465.02        28.25 o
  -5   1  18        415.60        412.38        23.62 o
  -4   1  18       1594.34       1545.12        23.47 o
  -3   1  18       3737.16       3822.15        37.13 o
  -2   1  18       1982.16       2056.69        20.05 o
  -1   1  18      11939.08      12635.83        96.59 o
   0   1  18        440.58        470.10         8.20 o
   1   1  18      13142.36      13386.91       102.25 o
   2   1  18        714.20        683.15        24.49 o
   3   1  18       4754.44       4868.20        62.52 o
   4   1  18       1304.96       1314.47        19.06 o
   5   1  18        584.94        612.84        13.39 o
  -5   2  18       1463.50       1404.81        32.81 o
  -4   2  18       1427.27       1451.66        22.49 o
  -3   2  18       1879.01       1890.60        21.04 o
  -2   2  18       5113.74       5304.38        44.26 o
  -1   2  18        112.01        122.70         4.83 o
   0   2  18      15683.25      16607.47       170.29 o
   1   2  18       1969.17       2026.34        20.70 o
   2   2  18      12105.39      12392.14       144.45 o
   3   2  18       2737.93       2771.90        30.09 o
   4   2  18       1301.00       1313.60        19.06 o
   5   2  18        499.42        471.97        11.99 o
  -5   3  18        646.69        579.54        36.26 o
  -4   3  18        158.72        152.91         7.23 o
  -3   3  18       3430.93       3415.24        33.27 o
  -2   3  18       2657.61       2685.43        29.61 o
  -1   3  18      10350.54      10715.93        83.15 o
   0   3  18         76.09         84.34         3.63 o
   1   3  18       8238.10       8194.97        87.75 o
   2   3  18       1543.07       1565.59        27.87 o
   3   3  18       3238.79       3355.66        39.25 o
   4   3  18       1118.29       1154.27        19.70 o
   5   3  18        910.38        964.22        17.13 o
  -5   4  18       1352.09       1311.38        55.87 o
  -4   4  18       2492.96       2492.32        33.38 o
  -3   4  18       1925.83       1961.58        21.88 o
  -2   4  18       3857.00       3909.01        33.61 o
  -1   4  18       1003.67       1033.35        11.62 o
   0   4  18      12295.19      12402.21       128.10 o
   1   4  18         15.73         16.10         2.80 o
   2   4  18       3645.47       3715.16        40.69 o
   3   4  18       1579.41       1589.70        26.04 o
   4   4  18       1568.60       1557.63        23.60 o
   5   4  18        474.92        447.74        12.72 o
  -5   5  18         37.71         47.04        16.66 o
  -4   5  18       1739.70       1725.02        25.41 o
  -3   5  18       3795.61       3852.36        36.91 o
  -2   5  18        757.03        766.15        11.18 o
  -1   5  18       5908.43       5994.93        60.91 o
   0   5  18        135.17        155.39         4.06 o
   1   5  18       9200.63       9068.03        79.81 o
   2   5  18         39.27         61.58         4.98 o
   3   5  18       2890.58       2837.12        40.13 o
   4   5  18       1604.37       1595.96        22.15 o
   5   5  18         94.88         99.80         8.27 o
  -5   6  18        698.25        750.75        34.30 o
  -4   6  18       1309.76       1322.30        21.55 o
  -3   6  18       1907.35       1937.04        25.41 o
  -2   6  18       3456.23       3526.90        37.94 o
  -1   6  18        111.57        113.52         5.13 o
   0   6  18      12027.49      12567.48       101.99 o
   1   6  18         24.36         39.65         3.43 o
   2   6  18       3303.50       3459.78        32.57 o
   3   6  18        545.82        541.89        12.40 o
   4   6  18        875.51        867.29        15.35 o
   5   6  18        453.85        460.50        19.05 o
  -5   7  18        170.52        151.62        15.04 o
  -4   7  18        953.96        947.27        20.65 o
  -3   7  18       2494.51       2510.68        31.15 o
  -2   7  18        907.40        958.85        16.54 o
  -1   7  18       4923.52       5091.55        80.37 o
   0   7  18        480.65        485.42        10.00 o
   1   7  18       4373.91       4534.72        44.21 o
   2   7  18        691.50        709.90        12.91 o
   3   7  18       2415.50       2428.37        31.95 o
   4   7  18        883.75        912.73        33.95 o
  -5   8  18        379.39        401.84        28.42 o
  -4   8  18        500.82        525.08        12.82 o
  -3   8  18        852.05        876.39        15.90 o
  -2   8  18       4269.86       4337.12        57.44 o
  -1   8  18         68.22         77.22         4.91 o
   0   8  18       7761.82       7891.91       113.86 o
   1   8  18          8.88          7.40         2.44 o
   2   8  18       3417.46       3209.81        35.36 o
   3   8  18        879.59        891.14        25.67 o
   4   8  18        991.15       1007.49        35.56 o
  -4   9  18        916.19        943.62        17.72 o
  -3   9  18       2149.27       2147.26        30.46 o
  -2   9  18       1337.86       1345.52        50.78 o
  -1   9  18       1209.34       1278.26        19.78 o
   0   9  18          9.15          8.15         2.69 o
   1   9  18       5553.08       5403.07        52.94 o
   2   9  18        893.47        770.47        11.58 o
   3   9  18       1028.05       1093.77        19.66 o
   4   9  18        772.30        777.45        36.22 o
  -4  10  18       1099.68       1098.61        26.09 o
  -3  10  18        268.63        298.46        24.60 o
  -2  10  18       2133.01       2159.66        41.20 o
  -1  10  18        669.30        648.36        11.16 o
   0  10  18       3388.65       3449.46        39.84 o
   1  10  18        180.05        133.11         6.73 o
   2  10  18       2082.25       2145.11        23.26 o
   3  10  18        430.22        453.77        14.15 o
   4  10  18        558.25        538.33        16.41 o
  -4  11  18        752.73        750.54        25.53 o
  -3  11  18        386.85        394.19        13.56 o
  -2  11  18        259.55        251.54        10.30 o
  -1  11  18       1374.06       1364.44        20.55 o
   0  11  18         24.29         27.67         3.70 o
   1  11  18       2880.50       2825.07        35.85 o
   2  11  18         21.74         20.27         3.48 o
   3  11  18       1010.03       1008.27        18.75 o
   4  11  18        428.17        433.75        15.22 o
  -4  12  18        147.98        134.35        18.13 o
  -3  12  18        299.46        329.76        15.89 o
  -2  12  18       2107.08       2104.65        35.16 o
  -1  12  18         85.72         86.03         6.88 o
   0  12  18       3289.73       3368.81        40.48 o
   1  12  18          0.11         -1.36         2.85 o
   2  12  18        671.49        660.02        14.34 o
   3  12  18        749.69        761.99        27.30 o
   4  12  18        146.55        138.10        11.09 o
  -3  13  18        582.91        574.14        20.93 o
  -2  13  18        689.50        728.06        22.45 o
  -1  13  18        377.19        376.21        12.15 o
   0  13  18        144.26        127.55         6.86 o
   1  13  18       1861.07       1855.93        31.53 o
   2  13  18         15.54         24.07         4.25 o
   3  13  18        843.42        853.95        20.71 o
  -3  14  18        145.59        139.93        12.00 o
  -2  14  18        733.95        715.45        32.83 o
  -1  14  18         10.81          7.84         5.54 o
   0  14  18       1195.67       1227.95        24.05 o
   1  14  18        416.17        412.40        13.63 o
   2  14  18        308.52        274.12        11.78 o
   3  14  18        106.14        108.23        11.22 o
  -3  15  18        119.50        120.09        12.11 o
  -2  15  18        325.67        331.27        21.56 o
  -1  15  18        985.18        957.49        52.44 o
   0  15  18         94.97         95.20         7.92 o
   1  15  18        369.47        357.14        13.18 o
   2  15  18         15.44         22.21         6.19 o
   3  15  18        747.24        769.60        26.51 o
  -3  16  18        260.98        248.05        19.60 o
  -2  16  18        109.55        112.71        15.68 o
  -1  16  18        147.05        152.76        13.23 o
   0  16  18        506.31        497.89        24.50 o
   1  16  18         72.49         71.26         8.02 o
   2  16  18        332.10        345.51        29.40 o
  -2  17  18         46.31         52.93        12.74 o
  -1  17  18        248.95        221.15        13.17 o
   0  17  18         14.33          8.82         8.82 o
   1  17  18        128.39        123.41        12.68 o
   2  17  18         40.15         47.37         9.63 o
  -1  18  18         49.77         46.06        12.74 o
   0  18  18        478.93        439.09        25.48 o
   1  18  18          3.64          5.57         7.69 o
   0  19  18         13.41          6.86         9.80 o
  -5   1  19          0.24          8.04         6.74 o
  -4   1  19          2.37          9.02         3.38 o
  -3   1  19        161.04        243.72        17.77 o
  -2   1  19        187.43        196.46         5.10 o
  -1   1  19         69.00         73.43         3.18 o
   0   1  19         71.15         62.01         4.60 o
   1   1  19        372.13        341.47         5.85 o
   3   1  19        517.52        541.63        13.76 o
   4   1  19         61.77         56.35         5.52 o
   5   1  19          2.21          1.48         4.70 o
  -5   2  19          6.81         23.16         8.02 o
  -4   2  19          0.57          4.40         3.29 o
  -3   2  19          1.36         79.81         6.92 o
  -2   2  19         15.92         37.24         8.82 o
  -1   2  19        138.35        149.70         3.73 o
   0   2  19         23.82         37.45         3.40 o
   1   2  19       1837.56       1770.71        25.32 o
   2   2  19        848.78        984.29        18.31 o
   3   2  19        371.88        402.73         9.10 o
   4   2  19         36.83         29.95         4.54 o
   5   2  19          5.62          4.27         5.45 o
  -5   3  19         55.05         32.00        10.73 o
  -4   3  19        181.40        166.00         8.81 o
  -3   3  19         67.38        134.00         6.56 o
  -2   3  19        918.04        956.05        13.69 o
  -1   3  19          0.81          4.91         1.59 o
   0   3  19        736.03        797.89        10.51 o
   1   3  19         69.19         65.58         4.02 o
   2   3  19          0.78          7.00         2.38 o
   3   3  19         37.85         38.89         4.52 o
   4   3  19         13.03         15.99         4.86 o
   5   3  19          4.56          7.31         4.63 o
  -5   4  19         67.28         66.65        18.62 o
  -4   4  19        418.55        396.23        10.06 o
  -3   4  19        260.05        304.66         7.52 o
  -2   4  19        277.48        314.29         6.62 o
  -1   4  19        220.17        226.95         5.03 o
   0   4  19        747.07        740.13        11.26 o
   1   4  19        598.37        581.04        10.27 o
   2   4  19        761.16        756.52        12.87 o
   3   4  19         28.06         47.04         5.60 o
   4   4  19          0.40         -4.14         4.14 o
   5   4  19          1.73          0.95         4.67 o
  -5   5  19        116.71        118.59        22.54 o
  -4   5  19        390.33        359.51        10.51 o
  -3   5  19         84.18        141.47         6.31 o
  -2   5  19        231.26        209.58         6.46 o
  -1   5  19        174.30        179.43         5.05 o
   0   5  19        927.84        862.26        12.35 o
   1   5  19         67.25         59.83         3.60 o
   2   5  19        343.65        383.55         9.16 o
   3   5  19        526.67        510.47        13.29 o
   4   5  19        157.81        145.29         7.47 o
   5   5  19         15.09         19.07         8.93 o
  -5   6  19          3.17         -0.04         7.69 o
  -4   6  19        517.22        492.43        14.57 o
  -3   6  19        309.69        319.87         9.03 o
  -2   6  19        135.48        166.89        13.99 o
  -1   6  19        791.77        771.99        15.65 o
   0   6  19         81.67         75.12         3.54 o
   1   6  19       1023.89        930.03        11.91 o
   2   6  19        582.66        574.03         8.71 o
   3   6  19       1194.76       1162.41        19.11 o
   4   6  19         61.19         54.14         5.53 o
  -5   7  19          6.98         10.78        10.78 o
  -4   7  19        193.36        189.19         9.34 o
  -3   7  19        271.47        331.26        10.29 o
  -2   7  19       1776.02       1807.92        25.84 o
  -1   7  19         84.95         84.01         5.83 o
   0   7  19        936.70        989.30        18.80 o
   1   7  19        116.30         81.44         3.89 o
   2   7  19        727.14        691.74        12.23 o
   3   7  19         92.96         86.84         7.45 o
   4   7  19        268.62        250.50        11.33 o
  -4   8  19         69.22         62.88         6.40 o
  -3   8  19        589.81        596.63        14.09 o
  -2   8  19        380.55        385.93        13.11 o
  -1   8  19       1845.10       1871.16        28.96 o
   0   8  19        949.62        888.48        14.40 o
   1   8  19       1926.41       1812.14        19.39 o
   2   8  19        823.24        790.51        11.68 o
   3   8  19        254.27        280.26         9.51 o
   4   8  19        139.31        134.83         9.87 o
  -4   9  19        245.06        225.03         9.20 o
  -3   9  19       1358.00       1356.57        22.59 o
  -2   9  19         41.25         42.65         5.45 o
  -1   9  19       1025.18        987.11        15.75 o
   0   9  19       1392.53       1385.08        22.92 o
   1   9  19         43.09         30.02         4.14 o
   2   9  19       1025.49        953.15        13.44 o
   3   9  19          9.40         26.87         4.97 o
   4   9  19        372.86        370.90        13.86 o
  -4  10  19        387.32        358.59        17.22 o
  -3  10  19        694.68        670.93        15.11 o
  -2  10  19        178.79        174.03         8.66 o
  -1  10  19       3719.63       3715.72        39.48 o
   0  10  19        173.82        183.26         8.49 o
   1  10  19        604.36        617.47        12.90 o
   2  10  19        124.38        118.02         5.53 o
   3  10  19        535.73        518.24        13.30 o
   4  10  19        250.09        223.39        15.92 o
  -4  11  19        104.72         93.24        12.11 o
  -3  11  19        227.34        235.26         9.62 o
  -2  11  19        548.48        549.61        19.10 o
  -1  11  19        255.46        246.13         8.34 o
   0  11  19       1327.50       1344.17        20.15 o
   1  11  19          6.51          6.45         3.61 o
   2  11  19       1667.00       1620.19        21.35 o
   3  11  19         64.41         75.16         7.92 o
   4  11  19        486.82        447.71        15.47 o
  -4  12  19        486.52        449.95        26.95 o
  -3  12  19        697.49        692.45        18.60 o
  -2  12  19         15.26          5.88         3.96 o
  -1  12  19       2259.56       2190.85        29.24 o
   0  12  19         56.14         58.57         4.66 o
   1  12  19       1451.00       1384.60        26.17 o
   2  12  19        170.79        149.19         6.93 o
   3  12  19        585.22        580.40        14.62 o
   4  12  19         75.75         52.93        16.66 o
  -3  13  19        389.64        361.99        16.88 o
  -2  13  19       1132.63       1115.40        29.01 o
  -1  13  19        356.41        344.65        10.24 o
   0  13  19       1114.06       1099.34        21.29 o
   1  13  19        186.15        194.15        11.11 o
   2  13  19        567.41        547.52        13.48 o
   3  13  19        181.74        142.55        12.42 o
  -3  14  19        364.33        334.34        16.88 o
  -2  14  19        442.10        422.66        31.36 o
  -1  14  19       1835.13       1841.72        37.07 o
   0  14  19          6.84         12.74         5.54 o
   1  14  19        910.81        878.33        19.89 o
   2  14  19         32.29         21.56         5.06 o
   3  14  19        672.05        649.04        18.66 o
  -3  15  19        143.58        172.20        13.81 o
  -2  15  19        413.08        380.28        23.52 o
  -1  15  19        165.84        153.90        11.09 o
   0  15  19       1165.94       1200.03        28.41 o
   1  15  19          7.41          4.93         6.47 o
   2  15  19        404.37        400.75        14.24 o
   3  15  19         12.15          4.00         8.93 o
  -2  16  19        201.14        208.76        18.62 o
  -1  16  19       1193.39       1294.24        50.48 o
   0  16  19        171.40        174.46        15.68 o
   1  16  19       1452.17       1488.12        29.96 o
   2  16  19        120.81        122.50        12.68 o
  -2  17  19        554.94        549.84        29.40 o
  -1  17  19          0.76          2.94         6.24 o
   0  17  19       1065.09       1113.40        40.18 o
   1  17  19         56.64         35.49         9.31 o
   2  17  19        763.23        784.88        25.90 o
  -1  18  19        456.93        456.73        26.46 o
   0  18  19         96.97         99.97        15.68 o
   1  18  19        335.44        330.05        30.87 o
  -5   0  20       1683.75       1663.23        64.69 o
  -4   0  20        383.89        375.56        15.42 o
  -3   0  20       2107.81       2122.92        46.40 o
  -2   0  20       7874.06       8218.04       110.77 o
  -1   0  20       1232.76       1291.32        22.87 o
   0   0  20       7822.14       8174.82       107.75 o
   1   0  20        389.02        352.25        10.07 o
   2   0  20      10604.75      10861.60       175.44 o
   3   0  20          3.92          7.78         5.16 o
   4   0  20       2878.22       2956.25        79.39 o
   5   0  20        662.39        620.72        21.76 o
  -5   1  20        124.61        140.55        14.89 o
  -4   1  20       2155.61       2128.66        30.15 o
  -3   1  20        993.80       1018.62        17.43 o
  -2   1  20       8275.34       8501.51        79.90 o
  -1   1  20       4000.84       4135.36        37.79 o
   0   1  20       1139.69       1134.84        15.42 o
   1   1  20       9915.86      10182.59        79.08 o
   2   1  20        373.04        383.42        10.93 o
   3   1  20       2972.70       3084.03        38.03 o
   4   1  20        127.68        131.88         7.64 o
   5   1  20        607.80        610.79        13.81 o
  -5   2  20       1326.24       1318.61        32.05 o
  -4   2  20        401.54        402.86        13.73 o
  -3   2  20       2346.85       2366.23        25.47 o
  -2   2  20       7502.45       7864.10        63.46 o
  -1   2  20       3911.72       3960.97        31.30 o
   0   2  20       5342.52       5586.87        62.05 o
   1   2  20        318.79        293.91         7.53 o
   2   2  20       4548.16       4676.57        58.70 o
   3   2  20        532.42        525.53        13.72 o
   4   2  20       2344.47       2337.38        32.26 o
   5   2  20        682.67        722.34        14.87 o
  -5   3  20        139.11        141.06        18.13 o
  -4   3  20       1519.27       1573.96        22.31 o
  -3   3  20        944.09        983.28        14.01 o
  -2   3  20       1662.15       1665.08        17.51 o
  -1   3  20       6400.82       6674.81        54.07 o
   0   3  20       1035.79       1067.81        14.33 o
   1   3  20      11901.50      12058.24       102.52 o
   2   3  20        248.81        229.26         7.20 o
   3   3  20       3741.30       3773.37        50.58 o
   4   3  20        656.10        603.50        13.81 o
   5   3  20       1144.95       1201.03        26.20 o
  -5   4  20       1193.73       1184.94        53.91 o
  -4   4  20         50.31         50.78         5.98 o
  -3   4  20       3183.65       3168.54        31.97 o
  -2   4  20       3333.13       3395.50        28.73 o
  -1   4  20       3215.08       3420.55        30.21 o
   0   4  20       7195.79       7384.10        71.77 o
   1   4  20        106.76        130.93        11.46 o
   2   4  20       7055.33       7191.29        65.33 o
   3   4  20         17.55         16.17         4.31 o
   4   4  20       1319.64       1300.32        21.51 o
  -5   5  20        171.47        150.22        14.83 o
  -4   5  20       1247.76       1267.86        28.29 o
  -3   5  20       1357.82       1376.55        18.81 o
  -2   5  20       2353.79       2354.15        24.33 o
  -1   5  20       3368.31       3401.70        33.33 o
   0   5  20       1285.62       1350.99        14.69 o
   1   5  20       7937.64       8190.95        73.27 o
   2   5  20         37.49         39.75         3.42 o
   3   5  20       2115.72       2104.04        32.32 o
   4   5  20         99.51         83.33         6.18 o
  -5   6  20       1232.28       1270.21        49.01 o
  -4   6  20        871.06        863.01        18.91 o
  -3   6  20       3644.07       3639.71        37.06 o
  -2   6  20       4173.17       4400.41        45.38 o
  -1   6  20       4906.59       4928.87        60.26 o
   0   6  20       2825.72       2925.45        27.11 o
   1   6  20        316.91        329.96         7.87 o
   2   6  20       6144.37       6124.27        49.28 o
   3   6  20          2.57          6.55         3.80 o
   4   6  20        625.77        607.83        14.49 o
  -4   7  20       1068.86       1016.98        21.00 o
  -3   7  20        343.62        345.62         9.58 o
  -2   7  20       1106.43       1125.65        16.80 o
  -1   7  20       2595.90       2664.18        38.45 o
   0   7  20        263.71        232.16         5.51 o
   1   7  20       4192.13       4237.24        43.35 o
   2   7  20         16.09         16.21         3.29 o
   3   7  20       2547.77       2611.73        39.31 o
   4   7  20        174.43        139.09         9.49 o
  -4   8  20         59.98         59.77         6.49 o
  -3   8  20       2618.40       2628.14        49.37 o
  -2   8  20       3374.58       3391.27        41.35 o
  -1   8  20        609.83        603.96        11.71 o
   0   8  20       4081.69       4150.23        63.65 o
   1   8  20        175.64        207.11         6.37 o
   2   8  20       3227.29       3295.63        35.72 o
   3   8  20         43.34         44.35         5.44 o
   4   8  20       1212.78       1181.20        24.50 o
  -4   9  20        576.54        552.84        13.76 o
  -3   9  20       1338.66       1290.60        19.64 o
  -2   9  20        210.22        226.92         9.05 o
  -1   9  20       1365.62       1454.12        23.72 o
   0   9  20        960.62        945.55        18.04 o
   1   9  20       5182.46       5131.43        57.93 o
   2   9  20         74.72         60.01         4.29 o
   3   9  20       1291.97       1313.35        21.69 o
   4   9  20         29.46         23.33         7.11 o
  -4  10  20         53.28         46.02         6.63 o
  -3  10  20       1311.96       1312.04        22.59 o
  -2  10  20        422.08        424.28        12.63 o
  -1  10  20       2538.82       2634.65        34.52 o
   0  10  20       2873.64       2933.13        35.56 o
   1  10  20        412.94        393.30        13.80 o
   2  10  20       2072.93       2026.67        22.78 o
   3  10  20         27.87         36.26         5.63 o
   4  10  20        173.82        166.47        10.76 o
  -4  11  20        485.56        465.07        17.91 o
  -3  11  20        336.02        338.16        11.09 o
  -2  11  20       2267.93       2222.99        35.44 o
  -1  11  20        544.81        557.53        10.65 o
   0  11  20        632.36        625.64        14.63 o
   1  11  20       1719.46       1795.78        25.99 o
   2  11  20         16.00         20.49         4.95 o
   3  11  20       1115.79       1172.85        20.81 o
   4  11  20        154.00        151.65        14.70 o
  -4  12  20        125.98        127.41        19.60 o
  -3  12  20        376.51        392.77        12.09 o
  -2  12  20       1445.86       1432.25        31.97 o
  -1  12  20        121.90        125.13         6.90 o
   0  12  20       1572.78       1575.43        22.85 o
   1  12  20         62.62         61.14         6.79 o
   2  12  20       1328.27       1272.83        21.30 o
   3  12  20          5.69          5.63         5.22 o
  -3  13  20        117.53        106.08         9.05 o
  -2  13  20        838.41        811.36        25.37 o
  -1  13  20        235.65        251.18        10.15 o
   0  13  20        327.37        308.13        13.17 o
   1  13  20       1561.74       1558.20        28.34 o
   2  13  20          0.28         12.90         4.77 o
   3  13  20        387.84        389.04        18.03 o
  -3  14  20        302.83        300.77        13.15 o
  -2  14  20        438.75        426.30        14.47 o
  -1  14  20         14.56         18.99         5.60 o
   0  14  20        462.15        461.55        16.28 o
   1  14  20          8.60          9.01         4.84 o
   2  14  20        987.76       1013.16        19.51 o
   3  14  20          0.13         11.76         6.96 o
  -3  15  20        106.55         85.30        10.73 o
  -2  15  20        642.81        658.63        30.38 o
  -1  15  20        681.25        640.12        26.46 o
   0  15  20        672.00        689.51        20.79 o
   1  15  20        130.02        125.39         9.14 o
   2  15  20        325.01        316.09        12.96 o
  -2  16  20         19.23         21.56         9.80 o
  -1  16  20        435.28        478.78        18.02 o
   0  16  20        364.60        366.56        21.56 o
   1  16  20         23.08         25.39         6.77 o
   2  16  20        404.24        418.98        15.09 o
  -2  17  20        316.62        348.92        23.52 o
  -1  17  20        106.17        103.22        23.03 o
   0  17  20         59.98         52.93        11.76 o
   1  17  20        413.94        405.68        18.60 o
   2  17  20         19.89         23.24         8.23 o
  -1  18  20         62.85         53.91        13.72 o
   0  18  20         22.30         27.44        10.78 o
   1  18  20         10.24          6.86        15.68 o
  -5   1  21          6.90         17.50         9.34 o
  -4   1  21          2.96          8.14         3.72 o
  -3   1  21         54.16        118.57         6.01 o
  -2   1  21        270.95        293.97         7.32 o
  -1   1  21         54.96         66.27         3.87 o
   0   1  21       2222.60       2200.44        24.50 o
   1   1  21         11.39          7.89         2.08 o
   2   1  21          0.10         95.07        11.76 o
   3   1  21         33.54         48.81         5.06 o
   4   1  21         29.90         37.12         5.20 o
  -5   2  21          0.88          8.86         9.63 o
  -4   2  21         82.23         78.61         6.65 o
  -3   2  21         17.96         36.30         3.69 o
  -2   2  21         28.77         59.98         9.11 o
  -1   2  21        157.45        145.39         3.93 o
   0   2  21         23.99         31.91         3.40 o
   1   2  21        402.42        402.41         7.34 o
   2   2  21        239.04        237.66         8.62 o
   3   2  21         24.28         46.43         5.45 o
   4   2  21         78.24         81.61        15.42 o
  -5   3  21         49.41         34.42        20.58 o
  -4   3  21         79.06         81.35         7.14 o
  -3   3  21        114.35        184.40        10.87 o
  -2   3  21         31.40         30.89         3.08 o
  -1   3  21          1.19          3.31         1.68 o
   0   3  21         26.10         21.36         2.66 o
   1   3  21        387.61        358.33         9.17 o
   2   3  21        388.36        430.48         9.65 o
   3   3  21         65.48         72.90         6.79 o
   4   3  21         13.76          9.42         5.40 o
  -4   4  21        184.40        166.12         8.41 o
  -3   4  21        154.36        152.88         6.05 o
  -2   4  21        337.78        408.20         9.63 o
  -1   4  21         44.78         48.66         2.98 o
   0   4  21        502.47        543.02         9.78 o
   1   4  21        149.53        137.11         6.30 o
   2   4  21         46.79         46.27         4.63 o
   3   4  21        389.76        411.54        12.20 o
   4   4  21         14.08         12.01         4.90 o
  -5   5  21         84.50         54.89        14.70 o
  -4   5  21        349.77        326.80        18.51 o
  -3   5  21        486.67        543.38        11.08 o
  -2   5  21        681.02        697.69        10.75 o
  -1   5  21        538.40        584.03         9.67 o
   0   5  21       1278.59       1292.88        17.24 o
   1   5  21        615.57        527.72        12.02 o
   2   5  21        183.35        232.02         6.79 o
   3   5  21          0.64          8.82         4.53 o
   4   5  21        213.10        208.73         9.21 o
  -4   6  21        343.64        312.45        11.54 o
  -3   6  21        119.44        122.42         5.69 o
  -2   6  21          4.26         14.59         3.96 o
  -1   6  21        479.28        464.42         9.56 o
   0   6  21          2.02         -0.16         1.62 o
   1   6  21        944.69        909.58        13.24 o
   2   6  21         37.05         27.20         3.29 o
   3   6  21        341.14        350.45        10.49 o
   4   6  21          3.73          5.00         6.02 o
  -4   7  21         70.71         66.81         6.40 o
  -3   7  21        238.09        277.92         9.84 o
  -2   7  21        141.99        145.21         6.89 o
  -1   7  21        151.40        137.20         5.30 o
   0   7  21        864.18        891.16        11.55 o
   1   7  21         35.22         24.78         3.25 o
   2   7  21        908.80        916.42        14.09 o
   3   7  21         33.24         46.79         6.40 o
   4   7  21        219.57        184.84        10.56 o
  -4   8  21        842.65        794.31        16.47 o
  -3   8  21         23.57         26.46         5.13 o
  -2   8  21       1112.21       1124.99        18.73 o
  -1   8  21       1199.49       1211.64        18.44 o
   0   8  21         84.75         83.98         5.80 o
   1   8  21       2972.77       2744.09        30.01 o
   2   8  21         64.40         53.74         4.94 o
   3   8  21        434.50        434.10        20.81 o
   4   8  21         90.64         77.81         8.72 o
  -4   9  21        167.88        160.63         8.53 o
  -3   9  21        159.65        168.53         7.34 o
  -2   9  21        328.56        320.38         9.55 o
  -1   9  21        666.29        653.82        12.84 o
   0   9  21        483.02        475.59        15.20 o
   1   9  21        942.96        908.02        14.00 o
   2   9  21        465.27        437.40        13.58 o
   3   9  21          4.59          7.60         4.47 o
   4   9  21         10.14          6.56         6.30 o
  -4  10  21        209.37        195.26         9.88 o
  -3  10  21        311.35        311.95         9.41 o
  -2  10  21        972.16        941.37        19.79 o
  -1  10  21       1513.58       1489.79        21.30 o
   0  10  21         91.99         71.69         7.89 o
   1  10  21       1159.72       1127.02        19.03 o
   2  10  21        133.84        134.48         7.12 o
   3  10  21       1047.93       1016.24        18.95 o
   4  10  21         98.36         90.34        11.74 o
  -4  11  21         57.44         56.95         8.23 o
  -3  11  21        731.69        731.88        16.23 o
  -2  11  21        782.35        749.22        20.92 o
  -1  11  21        465.94        465.39        11.14 o
   0  11  21       1082.19       1107.12        46.11 o
   1  11  21          4.53          6.19         3.75 o
   2  11  21        499.70        466.50        12.15 o
   3  11  21         61.10         56.59         6.51 o
  -3  12  21         67.04         65.56         6.75 o
  -2  12  21        847.95        830.17        16.98 o
  -1  12  21        348.11        360.82        15.21 o
   0  12  21         19.36         19.48         4.36 o
   1  12  21       1959.40       1865.19        31.29 o
   2  12  21         12.92         10.15         4.39 o
   3  12  21        486.52        496.68        15.91 o
  -3  13  21        217.95        231.06        14.38 o
  -2  13  21        514.45        467.04        14.85 o
  -1  13  21         13.53         15.47         4.83 o
   0  13  21       1666.94       1684.80        34.30 o
   1  13  21        639.99        624.27        16.48 o
   2  13  21        727.19        692.39        15.43 o
   3  13  21          2.61          3.13         6.54 o
  -3  14  21        330.88        300.82        13.51 o
  -2  14  21       2226.34       2233.23        38.02 o
  -1  14  21       1178.41       1185.33        40.18 o
   0  14  21         92.47         78.29        16.66 o
   1  14  21        428.99        385.62        13.49 o
   2  14  21        152.51        155.48         8.82 o
   3  14  21        758.62        751.64        23.54 o
  -2  15  21         56.90         51.94        11.76 o
  -1  15  21        358.77        362.71        15.25 o
   0  15  21        888.80        865.92        23.56 o
   1  15  21        204.72        192.14        10.56 o
   2  15  21        674.60        634.87        18.21 o
  -2  16  21        618.12        570.56        20.76 o
  -1  16  21        844.67        864.93        43.61 o
   0  16  21         94.86         98.99        14.70 o
   1  16  21       1080.33       1050.90        29.67 o
   2  16  21          1.70         11.75         6.76 o
  -1  17  21         88.56         72.07         9.70 o
   0  17  21        525.90        509.65        26.46 o
   1  17  21         24.16         20.28        10.78 o
   0  18  21        258.71        259.73        20.58 o
  -5   0  22       1526.81       1551.50        62.73 o
  -4   0  22         19.16         10.55         6.29 o
  -3   0  22       5643.85       5838.99       118.10 o
  -2   0  22       3474.82       3509.63        58.17 o
  -1   0  22       5750.39       5921.24        81.41 o
   0   0  22      12276.34      12603.67       162.82 o
   1   0  22       6385.97       6515.60        76.24 o
   2   0  22       7840.25       8003.68       118.91 o
   3   0  22         21.50         24.32         9.80 o
   4   0  22       1169.74       1133.19        23.33 o
  -5   1  22          0.13          8.75         9.34 o
  -4   1  22       2359.47       2394.54        30.24 o
  -3   1  22        287.07        280.16         8.32 o
  -2   1  22       4793.42       4990.27        45.56 o
  -1   1  22       1999.64       2088.97        24.25 o
   0   1  22       3358.06       3522.05        42.06 o
   1   1  22         95.49        114.90         5.83 o
   2   1  22        658.76        667.31        16.20 o
   3   1  22       4402.04       4546.95        52.92 o
   4   1  22          0.86          4.72         4.76 o
  -5   2  22        845.05        970.30        48.03 o
  -4   2  22          2.79          3.34         4.22 o
  -3   2  22       2621.19       2690.93        32.61 o
  -2   2  22        686.60        723.04        10.62 o
  -1   2  22       5217.63       5368.78        44.74 o
   0   2  22       8884.06       9308.89        99.76 o
   1   2  22        662.62        670.33        14.85 o
   2   2  22       7135.68       7245.38        87.34 o
   3   2  22        228.14        215.96        10.08 o
   4   2  22       2683.36       2722.71        36.51 o
  -5   3  22          0.15         11.76        13.72 o
  -4   3  22       2560.11       2676.19        48.07 o
  -3   3  22         78.43         92.46         5.51 o
  -2   3  22       3279.14       3396.75        35.32 o
  -1   3  22       2270.77       2287.20        24.24 o
   0   3  22       2890.85       3029.09        42.04 o
   1   3  22       5649.34       5555.71        56.51 o
   2   3  22        303.92        296.36         8.41 o
   3   3  22       3931.11       3983.54        53.58 o
   4   3  22          8.40         17.46         5.13 o
  -4   4  22          0.07          4.23         4.31 o
  -3   4  22       3490.37       3550.94        38.07 o
  -2   4  22       1190.39       1220.91        15.63 o
  -1   4  22       4811.96       4937.78        46.12 o
   0   4  22       3044.91       3162.81        34.61 o
   1   4  22       1667.24       1673.87        35.08 o
   2   4  22       4280.07       4271.10        56.47 o
   3   4  22          3.96          0.98         4.25 o
   4   4  22        910.08        905.56        20.65 o
  -4   5  22       2144.90       2143.00        35.08 o
  -3   5  22        101.28        106.53         8.47 o
  -2   5  22       4746.93       4872.40        47.68 o
  -1   5  22       3442.10       3499.49        42.30 o
   0   5  22       4106.02       4212.28        39.48 o
   1   5  22       1627.52       1776.35        22.62 o
   2   5  22        573.61        548.17        10.05 o
   3   5  22       2896.05       2918.20        50.70 o
   4   5  22         31.60         30.08         5.73 o
  -4   6  22         22.92         20.08         4.95 o
  -3   6  22       1561.34       1611.01        22.23 o
  -2   6  22        757.33        745.31        11.50 o
  -1   6  22       6157.10       6207.13        52.84 o
   0   6  22       2650.98       2678.30        25.33 o
   1   6  22       1242.39       1215.57        27.22 o
   2   6  22       3118.41       3099.09        33.46 o
   3   6  22        246.65        220.30         8.88 o
   4   6  22       1054.00       1053.13        22.98 o
  -4   7  22       2160.30       2147.91        39.45 o
  -3   7  22        502.86        483.40        14.58 o
  -2   7  22        477.56        494.29        10.11 o
  -1   7  22       3141.64       3024.67        28.87 o
   0   7  22       2100.96       2197.97        24.02 o
   1   7  22       3772.51       3544.89        60.41 o
   2   7  22        641.57        634.31        13.26 o
   3   7  22       2763.48       2706.07        40.79 o
   4   7  22        109.53         88.27         8.72 o
  -4   8  22         62.67         56.18         6.17 o
  -3   8  22       2267.74       2269.53        33.42 o
  -2   8  22         28.02         24.95         3.60 o
  -1   8  22       3349.53       3353.11        45.46 o
   0   8  22        387.28        453.53        14.71 o
   1   8  22        326.03        330.55         8.21 o
   2   8  22       2249.36       2317.59        30.69 o
   3   8  22         39.87         41.48         6.54 o
   4   8  22        871.91        878.73        21.32 o
  -4   9  22        907.95        887.07        19.58 o
  -3   9  22         21.26         18.30         4.67 o
  -2   9  22       1390.69       1390.09        22.03 o
  -1   9  22       1206.25       1210.39        21.46 o
   0   9  22       2625.71       2516.69        35.41 o
   1   9  22       2718.75       2695.73        30.08 o
   2   9  22         91.32         87.89         6.40 o
   3   9  22       1830.14       1837.71        35.22 o
   4   9  22        258.99        243.94        12.15 o
  -4  10  22          0.10         -2.11         4.94 o
  -3  10  22       1481.04       1484.66        22.37 o
  -2  10  22        253.55        232.36        11.88 o
  -1  10  22       1866.90       1879.09        31.94 o
   0  10  22       1201.32       1256.38        22.54 o
   1  10  22        485.00        509.09        10.69 o
   2  10  22       1499.74       1509.88        23.26 o
   3  10  22         33.61         37.69         6.09 o
   4  10  22        173.39        164.66        23.52 o
  -3  11  22         34.44         28.33         5.68 o
  -2  11  22       1010.49       1025.11        24.97 o
  -1  11  22       1415.80       1424.63        21.41 o
   0  11  22       1946.23       1922.67        30.62 o
   1  11  22        730.68        706.15        17.19 o
   2  11  22        356.98        334.41        10.42 o
   3  11  22        676.76        632.26        15.16 o
  -3  12  22        891.89        894.46        18.80 o
  -2  12  22          1.06          6.53         4.17 o
  -1  12  22       1755.53       1763.03        29.41 o
   0  12  22        936.11        964.17        19.05 o
   1  12  22        200.99        180.42         9.65 o
   2  12  22       1109.07       1154.42        20.30 o
   3  12  22          9.39          8.99         6.40 o
  -3  13  22         61.83         57.90         7.88 o
  -2  13  22         79.90         62.54         7.31 o
  -1  13  22         88.50         78.32         7.31 o
   0  13  22        659.25        665.61        19.41 o
   1  13  22         62.67         53.83         5.76 o
   2  13  22        109.47        114.08         7.62 o
   3  13  22        542.55        564.51        17.42 o
  -3  14  22        926.73        918.21        35.38 o
  -2  14  22        185.81        164.02        10.72 o
  -1  14  22        741.74        742.22        21.82 o
   0  14  22        601.96        553.30        18.02 o
   1  14  22        340.29        366.73        25.45 o
   2  14  22       1092.73       1112.53        28.62 o
   3  14  22          1.37         -2.94        11.76 o
  -2  15  22        332.92        314.49        26.95 o
  -1  15  22         17.11         23.13         6.83 o
   0  15  22         50.00         43.54         7.95 o
   1  15  22        202.60        186.20        10.59 o
   2  15  22        455.56        492.44        19.30 o
  -2  16  22         56.83         24.26        10.29 o
  -1  16  22        458.15        459.37        18.02 o
   0  16  22        106.40        125.45        15.68 o
   1  16  22        121.29        133.92        12.15 o
   2  16  22        157.67        158.78        16.66 o
  -1  17  22        151.15        141.64        11.78 o
   0  17  22        335.07        327.35        21.56 o
   1  17  22         30.32         27.58        10.29 o
  -4   1  23          0.31          4.82         3.90 o
  -3   1  23         55.97        158.19        11.98 o
  -2   1  23        130.27        135.22         5.71 o
  -1   1  23        133.05        130.36         5.13 o
   0   1  23        606.76        582.54        11.88 o
   1   1  23       3749.44       3680.28        54.06 o
   2   1  23         76.44        127.15         7.28 o
   3   1  23         81.06         81.00         6.65 o
   4   1  23        117.39        127.41         8.52 o
  -5   2  23         20.53         26.46        19.60 o
  -4   2  23          0.36          0.64         4.10 o
  -3   2  23         52.36         70.39         4.99 o
  -2   2  23         23.47        101.93        11.76 o
  -1   2  23        109.47        112.59         9.34 o
   0   2  23        990.08       1021.36        16.69 o
   1   2  23          8.22          4.04         2.38 o
   2   2  23          6.50         10.39         3.56 o
   3   2  23         41.75         63.52         8.32 o
   4   2  23          0.25         12.97         5.01 o
  -5   3  23         68.36         64.69        21.56 o
  -4   3  23          8.12          8.93         4.85 o
  -3   3  23        159.35        236.51        10.01 o
  -2   3  23        358.72        362.26         8.39 o
  -1   3  23        615.34        605.35        10.04 o
   0   3  23        241.49        244.77         6.73 o
   1   3  23        185.00        153.38         5.62 o
   2   3  23        479.39        546.55        15.80 o
   3   3  23          9.03         15.47         5.03 o
   4   3  23          0.79          3.59         4.52 o
  -4   4  23         95.97         78.55         7.12 o
  -3   4  23         15.98         14.14         3.79 o
  -2   4  23        120.10        163.55         6.09 o
  -1   4  23        114.13        115.89         5.26 o
   0   4  23        399.72        411.13        10.61 o
   1   4  23        423.56        418.36        10.55 o
   2   4  23        189.33        187.84         7.20 o
   3   4  23         17.92         37.72         9.59 o
   4   4  23         48.54         40.96         6.91 o
  -4   5  23         11.13         13.51         5.83 o
  -3   5  23        315.14        354.45        11.53 o
  -2   5  23         48.47         59.37         4.33 o
  -1   5  23        274.44        258.12         7.02 o
   0   5  23        354.53        351.48         9.94 o
   1   5  23         66.94         58.35         4.88 o
   2   5  23        755.25        766.47        15.99 o
   3   5  23         65.27         67.80         6.96 o
   4   5  23         94.24         86.03        12.31 o
  -4   6  23        191.45        166.25         9.26 o
  -3   6  23        344.09        358.35        13.49 o
  -2   6  23        199.89        219.08         8.08 o
  -1   6  23          2.18          3.59         2.05 o
   0   6  23        854.39        762.40        11.37 o
   1   6  23        449.70        445.95         9.91 o
   2   6  23         67.07         55.88         8.06 o
   3   6  23        437.89        446.81        11.91 o
   4   6  23         96.25         91.78         8.96 o
  -4   7  23         17.94         12.28         4.79 o
  -3   7  23        139.03        184.00         9.34 o
  -2   7  23        155.20        154.98         5.91 o
  -1   7  23        458.51        462.27         8.37 o
   0   7  23        352.40        310.04         7.91 o
   1   7  23        117.70         78.67         7.36 o
   2   7  23        495.48        536.04        14.00 o
   3   7  23         70.18         70.25         9.17 o
   4   7  23        497.80        468.61        15.57 o
  -4   8  23        413.70        381.40        11.85 o
  -3   8  23        177.27        179.33         8.12 o
  -2   8  23       1804.91       1803.75        22.85 o
  -1   8  23        224.42        224.70        11.64 o
   0   8  23        562.26        515.03        10.82 o
   1   8  23       1714.71       1614.98        21.78 o
   2   8  23        287.57        246.75         8.52 o
   3   8  23        198.23        161.83         9.73 o
   4   8  23          0.78          3.68         8.95 o
  -4   9  23         30.45         24.38         5.93 o
  -3   9  23        285.05        331.97        10.76 o
  -2   9  23        125.58        107.68         5.91 o
  -1   9  23        891.51        845.43        17.92 o
   0   9  23        433.84        378.80         9.48 o
   1   9  23        390.88        357.75         9.80 o
   2   9  23        352.48        369.85        10.59 o
   3   9  23         35.79         31.95         6.54 o
   4   9  23        141.92        115.89        12.95 o
  -4  10  23        598.88        590.36        22.87 o
  -3  10  23         27.48         27.40         4.57 o
  -2  10  23       1273.57       1251.87        21.17 o
  -1  10  23        371.47        388.04        11.86 o
   0  10  23        783.92        760.08        14.13 o
   1  10  23       1689.33       1574.69        23.01 o
   2  10  23         37.16         32.05         6.08 o
   3  10  23        743.15        704.07        17.40 o
  -3  11  23        325.20        322.22        10.11 o
  -2  11  23        104.72        105.58         9.97 o
  -1  11  23        293.14        303.35         9.16 o
   0  11  23        438.12        435.66        15.25 o
   1  11  23        465.36        453.79        11.36 o
   2  11  23        332.32        308.33        12.45 o
   3  11  23        252.82        242.69        14.00 o
  -3  12  23        229.83        219.20         9.00 o
  -2  12  23       1094.25       1091.23        22.82 o
  -1  12  23        666.47        637.39        15.82 o
   0  12  23        178.06        161.26         8.49 o
   1  12  23        549.85        485.06        18.69 o
   2  12  23        117.49         98.77         7.69 o
   3  12  23        796.62        818.99        23.88 o
  -3  13  23        791.70        746.45        22.04 o
  -2  13  23         95.80         81.93         8.25 o
  -1  13  23        480.12        481.83        14.12 o
   0  13  23        246.61        205.21        11.42 o
   1  13  23        289.55        293.76        10.03 o
   2  13  23       1015.02        986.20        22.74 o
   3  13  23        225.19        203.73        23.03 o
  -2  14  23        829.27        793.04        20.48 o
  -1  14  23         81.21         75.64        10.29 o
   0  14  23        898.92        897.48        24.26 o
   1  14  23        534.33        483.34        15.34 o
   2  14  23         44.85         50.65         9.61 o
  -2  15  23        358.42        328.76        16.28 o
  -1  15  23        586.50        586.37        21.07 o
   0  15  23       1119.98       1159.05        28.41 o
   1  15  23         92.70         81.54         8.73 o
   2  15  23        257.12        240.53        17.64 o
  -2  16  23        637.99        606.68        31.36 o
  -1  16  23        133.39         98.10        10.40 o
   0  16  23        522.08        503.77        26.46 o
   1  16  23        519.06        512.49        20.24 o
  -1  17  23        422.68        428.49        35.77 o
   0  17  23        278.43        258.75        20.58 o
   1  17  23         98.67         92.13        20.58 o
  -4   0  24          5.45          2.48         6.17 o
  -3   0  24       8537.03       8570.60       147.26 o
  -2   0  24         80.91         80.69         7.42 o
  -1   0  24       1985.24       2125.27        31.02 o
   0   0  24        398.37        395.70        12.11 o
   1   0  24       8324.07       8367.13       156.82 o
   2   0  24       4415.48       4489.77        72.61 o
   3   0  24       2081.66       2151.56        42.21 o
   4   0  24       1354.53       1383.42        26.71 o
  -4   1  24       1316.30       1374.23        24.91 o
  -3   1  24        137.54        145.68        10.19 o
  -2   1  24       3284.65       3424.45        41.21 o
  -1   1  24       1023.81       1048.26        13.20 o
   0   1  24       6446.98       6612.67        73.93 o
   1   1  24       1935.40       1850.14        31.88 o
   2   1  24       1648.30       1666.67        27.86 o
   3   1  24       2174.87       2215.71        35.98 o
   4   1  24         41.03         42.52         6.34 o
  -5   2  24        618.72        710.57        41.16 o
  -4   2  24        181.80        171.92         8.12 o
  -3   2  24       4501.47       4690.12        59.72 o
  -2   2  24         21.04         21.19         2.96 o
  -1   2  24       6338.36       6532.36        61.02 o
   0   2  24       3442.17       3580.43        38.09 o
   1   2  24       3683.88       3676.82        39.18 o
   2   2  24       1875.91       1893.88        29.39 o
   3   2  24        423.86        422.90        14.71 o
   4   2  24       2367.37       2406.37        33.95 o
  -5   3  24        331.77        347.94        30.38 o
  -4   3  24       1517.15       1569.01        25.44 o
  -3   3  24         24.72         25.15         4.25 o
  -2   3  24       4845.27       4909.91        48.87 o
  -1   3  24        275.42        278.25         6.72 o
   0   3  24       3628.20       3837.24        40.54 o
   1   3  24        626.57        624.09        12.99 o
   2   3  24        435.25        468.34        18.29 o
   3   3  24       1730.57       1761.95        48.35 o
   4   3  24        212.73        189.83         9.29 o
  -4   4  24        157.34        145.17        10.47 o
  -3   4  24       2873.53       2917.26        33.19 o
  -2   4  24          0.58          2.68         2.77 o
  -1   4  24       3567.97       3608.46        32.66 o
   0   4  24       2295.08       2362.47        27.67 o
   1   4  24       4515.92       4593.82        55.77 o
   2   4  24       2509.74       2558.33        37.06 o
   3   4  24        385.38        363.87        14.15 o
   4   4  24       1479.80       1582.06        29.33 o
  -4   5  24       1292.76       1316.48        29.23 o
  -3   5  24          0.22          2.66         3.44 o
  -2   5  24       4516.24       4584.57        45.94 o
  -1   5  24        935.89        921.67        13.45 o
   0   5  24       4720.97       4806.56        44.99 o
   1   5  24       3062.14       2982.29        39.20 o
   2   5  24       2673.83       2634.82        32.54 o
   3   5  24       1127.82       1099.79        21.79 o
   4   5  24        467.35        470.62        13.48 o
  -4   6  24        449.92        384.24        13.14 o
  -3   6  24       3560.62       3664.10        41.50 o
  -2   6  24         53.89         57.34         4.46 o
  -1   6  24       2576.53       2644.42        26.20 o
   0   6  24        258.10        286.90         8.16 o
   1   6  24       4331.30       4309.48        68.60 o
   2   6  24        772.98        828.88        19.52 o
   3   6  24        235.48        232.97         9.21 o
   4   6  24       2040.55       2088.40        54.24 o
  -4   7  24       1228.21       1225.76        21.42 o
  -3   7  24        383.57        344.86         9.67 o
  -2   7  24       2334.38       2355.98        36.05 o
  -1   7  24          3.21         11.37         3.12 o
   0   7  24       3040.69       3177.67        35.94 o
   1   7  24       2340.09       2306.53        26.40 o
   2   7  24        573.48        607.45        15.14 o
   3   7  24        744.23        720.97        17.76 o
   4   7  24        159.21        158.82        10.88 o
  -4   8  24        334.81        309.92        10.91 o
  -3   8  24        717.88        713.91        15.38 o
  -2   8  24        113.06        119.26         5.43 o
  -1   8  24       2727.80       2702.04        32.16 o
   0   8  24       1442.56       1403.73        19.99 o
   1   8  24       1889.84       1905.62        25.93 o
   2   8  24       1020.05       1081.92        30.98 o
   3   8  24        238.58        228.62        10.87 o
   4   8  24       1156.37       1205.68        31.78 o
  -4   9  24        845.32        861.80        19.58 o
  -3   9  24         26.85         30.11         4.66 o
  -2   9  24       2302.81       2317.87        31.42 o
  -1   9  24        426.92        421.98         9.18 o
   0   9  24       1957.46       2056.52        26.57 o
   1   9  24        619.86        637.62        13.34 o
   2   9  24        726.24        722.98        15.05 o
   3   9  24        810.18        810.55        27.49 o
  -3  10  24       1303.52       1281.37        20.76 o
  -2  10  24          0.44          2.39         3.80 o
  -1  10  24       2278.76       2303.37        34.67 o
   0  10  24        190.02        179.89         8.92 o
   1  10  24       1552.21       1607.25        23.62 o
   2  10  24        586.74        604.70        14.03 o
   3  10  24         68.44         72.39         8.28 o
  -3  11  24         19.13         24.52         4.94 o
  -2  11  24        964.17        996.57        25.12 o
  -1  11  24          1.50          5.28         3.50 o
   0  11  24       1989.72       2006.14        30.51 o
   1  11  24        681.16        641.48        15.14 o
   2  11  24        658.98        637.02        14.47 o
   3  11  24         51.02         33.46         7.24 o
  -3  12  24        959.75        970.28        18.10 o
  -2  12  24          9.33         14.15         5.25 o
  -1  12  24        981.20        982.41        17.37 o
   0  12  24        593.91        592.21        18.36 o
   1  12  24        743.94        721.90        15.02 o
   2  12  24        528.75        554.03        16.23 o
   3  12  24        412.69        411.65        19.26 o
  -3  13  24        118.39        100.70         7.42 o
  -2  13  24        366.82        353.97        11.86 o
  -1  13  24         24.17         14.90         7.81 o
   0  13  24        601.00        644.06        15.84 o
   1  13  24        188.07        180.58        10.11 o
   2  13  24         55.19         59.02         9.89 o
  -2  14  24         33.37         15.21         7.77 o
  -1  14  24        682.10        677.08        21.13 o
   0  14  24         17.90         25.81         6.56 o
   1  14  24        927.07        972.03        26.62 o
   2  14  24         30.78         12.03         6.81 o
  -2  15  24        384.83        409.56        18.36 o
  -1  15  24         42.46         48.41         8.23 o
   0  15  24        312.98        308.08        14.89 o
   1  15  24         51.11         56.56         9.89 o
   2  15  24        123.44        135.25        15.68 o
  -1  16  24        359.79        350.36        16.28 o
   0  16  24        100.80         97.03        14.70 o
   1  16  24        667.32        702.43        24.25 o
  -5   1  25          4.35         -4.90        17.64 o
  -4   1  25         17.95         25.75         5.33 o
  -3   1  25         34.85         87.84        12.81 o
  -2   1  25         14.14         23.06         4.10 o
  -1   1  25         72.70         89.10         4.51 o
   0   1  25          3.51         13.92         3.17 o
   1   1  25         79.18         68.04         6.56 o
   2   1  25          0.73         32.63         6.40 o
   3   1  25          7.29          6.63         4.88 o
   4   1  25         57.19         45.78         6.34 o
  -5   2  25         40.26         46.06        20.58 o
  -4   2  25         10.07         12.94         4.90 o
  -3   2  25        164.75        171.01         7.33 o
  -2   2  25         15.36         22.26         3.67 o
  -1   2  25        131.98        138.25         5.62 o
   0   2  25         43.76         47.93         4.53 o
   1   2  25         75.68         64.92         4.81 o
   2   2  25         45.30         38.14         5.19 o
   3   2  25        130.56        150.63         7.77 o
   4   2  25          3.80          7.84         5.39 o
  -5   3  25        113.37        126.43        26.46 o
  -4   3  25          0.52          6.86         5.09 o
  -3   3  25        110.86        150.42         6.88 o
  -2   3  25          2.51          3.97         2.99 o
  -1   3  25        347.94        332.78        16.13 o
   0   3  25         85.93         92.07         4.90 o
   1   3  25          2.85         -1.31         2.83 o
   2   3  25        298.34        319.94         9.11 o
   3   3  25         28.98         29.82         8.42 o
   4   3  25        298.38        270.93        10.53 o
  -4   4  25        143.44        144.24         9.46 o
  -3   4  25         15.92         21.47         4.26 o
  -2   4  25        493.90        498.76        11.29 o
  -1   4  25          2.38          3.92         2.17 o
   0   4  25        386.72        396.03         9.06 o
   1   4  25        122.03         93.11         6.70 o
   2   4  25        280.92        261.07        13.58 o
   3   4  25         20.78         34.73         5.60 o
   4   4  25         48.76         39.98         6.51 o
  -4   5  25          0.07          9.10         5.99 o
  -3   5  25        128.59        140.71         7.00 o
  -2   5  25          2.73         13.40         3.04 o
  -1   5  25        609.98        573.26        10.37 o
   0   5  25         15.18         17.31         3.04 o
   1   5  25        241.64        226.99         8.45 o
   2   5  25        161.99        218.35         9.16 o
   3   5  25        297.85        258.54        12.52 o
   4   5  25         60.12         58.82         9.20 o
  -4   6  25        302.94        301.08        13.87 o
  -3   6  25         38.73         35.20         4.89 o
  -2   6  25        252.28        246.23         8.80 o
  -1   6  25         53.81         56.51         3.89 o
   0   6  25       1084.73       1034.94        14.37 o
   1   6  25        514.12        475.38        10.82 o
   2   6  25         24.86         21.54         4.00 o
   3   6  25        305.77        300.21        13.86 o
   4   6  25          0.25          6.79         6.17 o
  -4   7  25          3.26          6.30         4.35 o
  -3   7  25         87.07         92.30         6.49 o
  -2   7  25         47.99         59.75         4.83 o
  -1   7  25        366.02        355.28         9.04 o
   0   7  25        157.38        158.76         6.45 o
   1   7  25        265.53        268.74         8.42 o
   2   7  25        248.77        300.75        11.01 o
   3   7  25         51.09         48.38         7.77 o
   4   7  25        440.14        384.61        32.34 o
  -4   8  25         18.04         27.71         5.75 o
  -3   8  25        218.28        200.04         8.63 o
  -2   8  25       1027.30        988.19        16.84 o
  -1   8  25        299.12        281.81         8.27 o
   0   8  25        693.64        663.56        12.93 o
   1   8  25        125.20        131.61         6.70 o
   2   8  25        594.89        602.89        19.84 o
   3   8  25        217.52        174.98        10.22 o
  -3   9  25       1322.37       1298.92        19.89 o
  -2   9  25        174.07        161.69         6.03 o
  -1   9  25        780.87        743.67        13.91 o
   0   9  25        210.60        179.50         7.28 o
   1   9  25        289.91        275.25         8.96 o
   2   9  25        366.15        355.81        10.55 o
   3   9  25        131.80        117.36        14.15 o
  -3  10  25          0.81          5.83         3.91 o
  -2  10  25        946.65        911.65        15.51 o
  -1  10  25        110.97        103.55         6.80 o
   0  10  25       1888.30       1835.55        28.09 o
   1  10  25        285.05        264.29         9.04 o
   2  10  25        252.89        225.66        10.76 o
   3  10  25        398.55        377.51        17.86 o
  -3  11  25        375.85        354.39        10.83 o
  -2  11  25          0.08          5.67         3.68 o
  -1  11  25        672.16        633.08        16.85 o
   0  11  25         37.96         31.19         4.27 o
   1  11  25        251.55        220.81         8.96 o
   2  11  25        460.18        462.38        28.36 o
   3  11  25         35.51         32.78        10.03 o
  -3  12  25         87.49         86.39         6.98 o
  -2  12  25        271.06        248.87        11.47 o
  -1  12  25        202.80        189.64         9.96 o
   0  12  25        552.90        521.33        13.95 o
   1  12  25        195.96        159.03         8.04 o
   2  12  25        806.22        827.90        22.47 o
   3  12  25       1516.43       1486.82        49.99 o
  -2  13  25         90.39         70.26         6.95 o
  -1  13  25       1114.52       1089.86        34.30 o
   0  13  25          1.16         -1.38         4.48 o
   1  13  25        375.98        349.26        11.13 o
   2  13  25        548.31        510.56        20.02 o
  -2  14  25        439.92        427.00        19.60 o
  -1  14  25        421.27        373.27        15.94 o
   0  14  25       1398.82       1420.70        32.57 o
   1  14  25        151.52        144.39         9.99 o
   2  14  25        327.50        324.83        16.47 o
  -2  15  25        189.51        180.34        20.58 o
  -1  15  25        670.59        725.91        35.28 o
   0  15  25         33.94         33.44         8.33 o
   1  15  25        571.90        545.38        20.93 o
  -1  16  25          2.49          6.45         7.84 o
   0  16  25        152.01        167.60        16.66 o
  -4   0  26        483.70        485.46        17.98 o
  -3   0  26       2270.43       2254.24        71.55 o
  -2   0  26        923.60        907.49        23.31 o
  -1   0  26      14660.73      14481.82       181.07 o
   0   0  26       1109.32       1094.55        22.87 o
   1   0  26       5850.11       5885.51       116.63 o
   2   0  26       1850.05       1886.85        46.55 o
   3   0  26        892.84        869.90        24.23 o
   4   0  26        968.34       1043.44        57.83 o
  -4   1  26       1435.27       1422.34        22.37 o
  -3   1  26        158.21        163.77        20.09 o
  -2   1  26       3064.06       3167.99        39.46 o
  -1   1  26         57.44         72.50         6.43 o
   0   1  26       2062.27       2151.21        29.99 o
   1   1  26       1281.98       1246.27        26.46 o
   2   1  26       4218.59       4319.07        50.22 o
   3   1  26        712.88        686.11        15.03 o
   4   1  26        329.87        318.09        11.37 o
  -4   2  26        952.97        926.43        21.73 o
  -3   2  26       2163.42       2277.96        38.20 o
  -2   2  26         50.51         64.15         5.77 o
  -1   2  26       5284.21       5335.36        51.88 o
   0   2  26         11.09          7.37         2.79 o
   1   2  26       5903.76       5816.47        58.50 o
   2   2  26        740.31        742.48        16.39 o
   3   2  26       1305.20       1280.88        21.25 o
   4   2  26        800.19        786.63        17.34 o
  -4   3  26        951.58        992.70        19.81 o
  -3   3  26        666.39        667.94        15.69 o
  -2   3  26       2942.72       3025.32        33.55 o
  -1   3  26         30.32         29.36         3.78 o
   0   3  26       1487.00       1571.91        20.81 o
   1   3  26        787.08        768.42        15.26 o
   2   3  26       3250.68       3285.36        39.12 o
   3   3  26        758.52        745.20        17.84 o
   4   3  26        183.92        162.75         9.03 o
  -4   4  26        592.38        555.88        23.77 o
  -3   4  26       2478.72       2507.46        36.04 o
  -2   4  26        610.05        653.13        13.12 o
  -1   4  26       5877.21       6011.65        51.12 o
   0   4  26         84.91         97.12         5.22 o
   1   4  26       2945.17       3028.53        40.33 o
   2   4  26        635.76        645.49        13.32 o
   3   4  26       1599.64       1697.62        29.48 o
   4   4  26        842.76        836.54        17.83 o
  -4   5  26        826.91        831.72        22.83 o
  -3   5  26         75.34         80.34         6.10 o
  -2   5  26       4374.10       4265.13        43.92 o
  -1   5  26          5.03          5.77         3.05 o
   0   5  26       4691.56       4808.72        50.44 o
   1   5  26        279.82        272.37         9.23 o
   2   5  26       2421.87       2406.18        30.94 o
   3   5  26        543.50        502.30        16.52 o
   4   5  26        533.45        549.36        14.79 o
  -4   6  26        177.59        197.79        10.08 o
  -3   6  26        750.85        735.04        20.97 o
  -2   6  26        318.08        313.00         8.34 o
  -1   6  26       2822.18       2919.59        28.99 o
   0   6  26        100.78         97.70         5.36 o
   1   6  26       3566.12       3492.83        40.74 o
   2   6  26        511.25        493.24        13.79 o
   3   6  26        554.42        571.40        16.28 o
   4   6  26        341.39        372.89        18.12 o
  -4   7  26        812.53        816.60        17.57 o
  -3   7  26        247.80        221.65         8.42 o
  -2   7  26       3534.12       3582.80        38.49 o
  -1   7  26        269.67        241.18         7.82 o
   0   7  26       3315.19       3331.12        43.18 o
   1   7  26        419.57        394.87        10.20 o
   2   7  26       2441.72       2470.44        47.44 o
   3   7  26        983.79        991.48        21.89 o
  -4   8  26        187.91        184.26        24.50 o
  -3   8  26        346.45        347.52        10.87 o
  -2   8  26        474.13        476.27        10.45 o
  -1   8  26       1286.79       1339.64        30.98 o
   0   8  26        182.50        171.84         7.72 o
   1   8  26       1236.82       1267.29        22.83 o
   2   8  26        292.01        299.12        13.89 o
   3   8  26        463.16        431.71        18.67 o
  -3   9  26        202.62        187.35         8.54 o
  -2   9  26       2241.35       2166.08        24.41 o
  -1   9  26         86.94         79.93         5.80 o
   0   9  26       1865.45       1904.00        28.85 o
   1   9  26          2.23          0.36         3.55 o
   2   9  26       1356.87       1331.38        31.52 o
   3   9  26         88.63        100.11        12.42 o
  -3  10  26        643.76        634.18        13.61 o
  -2  10  26        212.89        195.85         6.72 o
  -1  10  26       2040.90       2054.17        24.76 o
   0  10  26        359.11        333.81        10.72 o
   1  10  26       1600.12       1635.70        24.55 o
   2  10  26        291.49        286.51        11.91 o
   3  10  26       1369.38       1433.99        36.14 o
  -3  11  26         84.80         66.92         5.59 o
  -2  11  26       1105.74       1060.29        21.08 o
  -1  11  26        160.33        146.94         6.54 o
   0  11  26       1290.16       1269.70        24.91 o
   1  11  26        315.67        283.37         9.84 o
   2  11  26        551.58        517.83        15.84 o
   3  11  26          7.06          2.65         8.23 o
  -3  12  26        193.28        206.98        28.91 o
  -2  12  26         80.91         68.31         6.63 o
  -1  12  26       1674.29       1702.74        29.39 o
   0  12  26         40.93         38.82         4.73 o
   1  12  26        878.40        887.60        17.35 o
   2  12  26        116.10        129.95        12.25 o
  -2  13  26        638.84        606.86        19.10 o
  -1  13  26          0.26          0.00         6.86 o
   0  13  26        108.26        104.92         6.93 o
   1  13  26         29.21         18.82         6.65 o
   2  13  26        619.20        623.07        22.13 o
  -2  14  26        492.77        456.85        22.05 o
  -1  14  26        435.86        412.62        23.52 o
   0  14  26          0.07         -0.58         9.80 o
   1  14  26        935.07        987.94        37.24 o
   2  14  26        266.84        276.39        20.58 o
  -1  15  26         18.33         15.68         9.80 o
   0  15  26        449.15        464.90        17.66 o
   1  15  26         41.49         29.40        10.78 o
  -4   1  27         21.28         23.30         5.93 o
  -3   1  27        160.07        150.63        15.68 o
  -2   1  27         32.50         34.31         4.72 o
  -1   1  27        314.12        317.73         8.21 o
   0   1  27          0.02          9.25         3.30 o
   1   1  27          7.15          5.39         4.16 o
   2   1  27        122.29        153.57        11.12 o
   3   1  27         13.34         16.31         4.97 o
   4   1  27          3.50          1.75         5.25 o
  -4   2  27         18.47         24.95         7.43 o
  -3   2  27         82.70        116.45         9.97 o
  -2   2  27         29.03         34.61         6.22 o
  -1   2  27         10.47         15.77         3.22 o
   0   2  27        785.62        780.64        13.47 o
   1   2  27          9.61          7.99         3.56 o
   2   2  27          0.58         13.13         3.48 o
   3   2  27         10.56         23.94         4.97 o
   4   2  27         34.76         43.53         6.57 o
  -4   3  27         12.31         16.32         6.88 o
  -3   3  27         55.52         71.62         7.03 o
  -2   3  27          2.53         21.87         3.92 o
  -1   3  27        986.91        976.03        15.55 o
   0   3  27        550.10        551.40        15.30 o
   1   3  27        640.86        617.65        16.97 o
   2   3  27        141.25        190.35         9.02 o
   3   3  27        289.67        306.50        10.39 o
   4   3  27         39.71         31.29         6.45 o
  -4   4  27         83.81        107.73         9.70 o
  -3   4  27          8.28         30.05         5.34 o
  -2   4  27        156.07        156.87         6.98 o
  -1   4  27        119.01        116.36         5.75 o
   0   4  27       1145.64       1084.39        16.77 o
   1   4  27          4.29          4.84         3.17 o
   2   4  27         29.91         24.99         4.30 o
   3   4  27         42.99         39.64         7.29 o
   4   4  27         15.55         10.78         9.80 o
  -4   5  27         16.80         18.69         6.40 o
  -3   5  27        118.61        128.61         7.54 o
  -2   5  27          0.08         11.39         3.15 o
  -1   5  27        348.00        308.40         7.93 o
   0   5  27         61.68         64.70         4.90 o
   1   5  27        548.77        496.81        12.63 o
   2   5  27        217.47        241.06         9.96 o
   3   5  27         79.70         82.69        10.08 o
  -4   6  27         86.87         87.81        11.60 o
  -3   6  27        404.97        394.54        11.55 o
  -2   6  27         44.43         38.81         4.59 o
  -1   6  27         69.67         59.06         5.73 o
   0   6  27        181.45        181.79         8.35 o
   1   6  27         66.91         61.24         5.44 o
   2   6  27         50.04         42.09         5.97 o
   3   6  27         73.62         64.76         9.89 o
  -4   7  27          2.78          3.92        13.72 o
  -3   7  27        422.14        415.51        13.86 o
  -2   7  27        106.70        118.06         5.97 o
  -1   7  27       1061.47       1000.16        16.50 o
   0   7  27        427.85        414.29        11.50 o
   1   7  27        482.60        457.60        11.17 o
   2   7  27          0.82          6.63         5.62 o
   3   7  27        110.97         99.07        11.54 o
  -3   8  27         77.39         88.98         7.42 o
  -2   8  27        632.04        610.78        11.13 o
  -1   8  27         33.27         33.63         5.18 o
   0   8  27        721.11        685.05        21.47 o
   1   8  27          0.88          2.45         3.76 o
   2   8  27        377.62        358.85        15.76 o
   3   8  27        615.72        605.02        29.40 o
  -3   9  27        503.90        486.31        11.92 o
  -2   9  27          9.26          8.36         3.16 o
  -1   9  27        369.11        339.53        11.58 o
   0   9  27        160.91        141.46         9.40 o
   1   9  27        460.06        448.14        14.61 o
   2   9  27         17.73         13.92         6.52 o
   3   9  27        569.97        550.81        38.71 o
  -3  10  27        119.74        131.39         7.37 o
  -2  10  27        465.28        412.26        12.73 o
  -1  10  27          3.84          3.27         3.33 o
   0  10  27       1969.74       1868.79        29.03 o
   1  10  27         68.76         61.92         6.09 o
   2  10  27        563.93        561.48        20.23 o
   3  10  27         91.69         79.86        11.54 o
  -3  11  27        389.04        356.91         9.83 o
  -2  11  27          1.46          6.62         3.81 o
  -1  11  27        414.21        366.41         9.45 o
   0  11  27          0.08         -0.35         3.54 o
   1  11  27        547.44        514.99        13.14 o
   2  11  27         42.87         33.51         8.23 o
  -2  12  27        863.55        818.55        17.18 o
  -1  12  27         61.85         53.78         5.15 o
   0  12  27        897.04        874.40        16.28 o
   1  12  27        226.32        206.74        13.38 o
   2  12  27        891.40        899.08        26.35 o
  -2  13  27         34.69         27.88         6.41 o
  -1  13  27        462.38        416.81        16.59 o
   0  13  27         15.00         10.19         4.88 o
   1  13  27        466.59        405.76        22.54 o
   2  13  27         21.17         16.74         8.82 o
  -1  14  27         73.23         69.59        12.74 o
   0  14  27        578.23        542.33        19.05 o
   1  14  27        138.09        122.51        16.66 o
   0  15  27         13.72         13.72         9.80 o
  -4   0  28       1984.45       1987.82        47.68 o
  -3   0  28        580.96        581.20        33.32 o
  -2   0  28         85.89        106.45        10.68 o
  -1   0  28       4617.72       4527.10        79.00 o
   0   0  28         54.34         37.24         8.82 o
   1   0  28       4844.25       4994.60       102.91 o
   2   0  28         33.04         35.28        10.78 o
   3   0  28       2732.92       2781.53        78.41 o
  -4   1  28        603.18        610.35        17.15 o
  -3   1  28        880.45        909.90        29.45 o
  -2   1  28       2388.56       2397.80        32.55 o
  -1   1  28       1372.93       1398.00        18.94 o
   0   1  28       4930.45       5053.13        60.17 o
   1   1  28         57.20         40.58        16.17 o
   2   1  28       2806.25       2813.71        36.06 o
   3   1  28        389.04        360.78        11.24 o
   4   1  28        842.59        840.93        34.30 o
  -4   2  28       1434.19       1484.41        32.92 o
  -3   2  28       1235.86       1234.17        28.04 o
  -2   2  28       1164.56       1147.04        19.55 o
  -1   2  28       1783.18       1809.84        27.16 o
   0   2  28       2382.52       2381.96        28.89 o
   1   2  28       4100.26       4073.40        51.05 o
   2   2  28        298.31        283.58        10.90 o
   3   2  28       1083.62       1073.43        25.95 o
  -4   3  28        256.71        263.01        13.91 o
  -3   3  28        972.64       1008.26        20.91 o
  -2   3  28       3099.66       3170.19        40.12 o
  -1   3  28         88.23         92.84         9.62 o
   0   3  28       3028.62       3099.35        40.91 o
   1   3  28          1.28          0.00         4.16 o
   2   3  28       1304.17       1321.77        24.09 o
   3   3  28        234.87        223.15         9.61 o
  -4   4  28       1038.39       1081.37        23.62 o
  -3   4  28        741.57        731.77        33.35 o
  -2   4  28        534.68        536.02        12.28 o
  -1   4  28       3333.07       3382.15        44.13 o
   0   4  28        458.65        446.76        10.14 o
   1   4  28       2596.94       2596.68        36.36 o
   2   4  28         98.58         74.14        10.54 o
   3   4  28       3124.11       3245.81        86.74 o
  -3   5  28       1308.29       1298.15        23.62 o
  -2   5  28       1324.06       1326.40        18.97 o
  -1   5  28        504.04        486.48        10.13 o
   0   5  28       4556.71       4598.04        49.22 o
   1   5  28          7.65          5.26         3.74 o
   2   5  28       1951.68       1868.51        38.45 o
   3   5  28        123.67        122.08        21.07 o
  -3   6  28        425.45        394.04        11.81 o
  -2   6  28        434.00        439.20        10.11 o
  -1   6  28       2307.17       2261.69        41.87 o
   0   6  28        113.68        121.58         6.66 o
   1   6  28       2421.95       2561.33        32.74 o
   2   6  28         23.93         15.22         4.57 o
   3   6  28       2275.69       2332.92        48.56 o
  -3   7  28       1452.11       1460.61        24.57 o
  -2   7  28       1181.77       1192.62        18.02 o
  -1   7  28        344.99        340.73        11.74 o
   0   7  28       3866.22       3774.52        48.47 o
   1   7  28         13.69         10.45         3.80 o
   2   7  28        712.65        706.05        21.89 o
   3   7  28         59.28         51.73        10.29 o
  -3   8  28        203.89        193.83         8.90 o
  -2   8  28        732.68        707.69        12.27 o
  -1   8  28       1578.64       1588.15        22.85 o
   0   8  28        756.91        741.02        17.77 o
   1   8  28       1072.66       1110.40        24.73 o
   2   8  28        369.75        365.29        16.25 o
   3   8  28       1259.30       1216.82        59.30 o
  -3   9  28        724.89        743.59        14.88 o
  -2   9  28        803.74        784.12        16.07 o
  -1   9  28        176.77        166.58         7.62 o
   0   9  28       1528.43       1586.33        28.98 o
   1   9  28          0.37          2.85         4.57 o
   2   9  28        950.90        895.98        25.65 o
   3   9  28         33.23         25.70         9.18 o
  -3  10  28        304.89        279.20         9.58 o
  -2  10  28        381.74        370.12         9.92 o
  -1  10  28       1799.17       1720.08        22.37 o
   0  10  28        136.09        136.43         8.10 o
   1  10  28       1140.28       1161.53        28.44 o
   2  10  28         45.72         77.07        13.23 o
   3  10  28       1506.01       1475.05        49.99 o
  -2  11  28        662.80        630.35        17.26 o
  -1  11  28         97.61         99.10         6.22 o
   0  11  28        711.51        716.13        18.01 o
   1  11  28          4.05          5.70         4.74 o
   2  11  28        344.34        319.82        17.15 o
  -2  12  28        248.87        232.27        11.20 o
  -1  12  28        593.91        589.63        16.83 o
   0  12  28        189.02        195.00         8.20 o
   1  12  28        878.80        858.94        19.55 o
   2  12  28         12.20         15.19         7.98 o
  -2  13  28         48.67         52.93        14.70 o
  -1  13  28        251.72        239.13        13.11 o
   0  13  28        800.75        849.52        20.51 o
   1  13  28         11.94          8.82         8.82 o
   2  13  28        760.63        847.79        34.30 o
  -1  14  28        369.72        350.29        23.52 o
   0  14  28        176.06        169.12        12.11 o
   1  14  28         74.65         68.61        12.74 o
  -4   1  29         53.17         58.13         8.30 o
  -3   1  29         13.17         30.87        11.09 o
  -2   1  29        152.63        172.90        21.50 o
  -1   1  29         64.57         74.31         6.37 o
   0   1  29        297.35        318.74         9.99 o
   1   1  29          6.26          2.45         4.85 o
   2   1  29        101.27        135.12         9.67 o
   3   1  29          0.08          1.56         4.76 o
  -4   2  29         20.32         14.60         6.39 o
  -3   2  29          9.43         21.92         6.73 o
  -2   2  29        290.10        286.17         9.74 o
  -1   2  29          2.51          4.57         3.40 o
   0   2  29         14.09         15.71         3.48 o
   1   2  29          0.04          1.23         3.56 o
   2   2  29         10.01         35.83         5.58 o
   3   2  29        109.04         92.91         9.35 o
  -4   3  29         41.64         48.89        14.19 o
  -3   3  29         15.14         18.88         6.71 o
  -2   3  29        207.41        236.99         9.16 o
  -1   3  29        203.79        183.98         6.81 o
   0   3  29         18.65         24.54         3.31 o
   1   3  29        132.76        111.77         8.32 o
   2   3  29        115.23        129.11        11.26 o
   3   3  29        434.89        429.73        14.89 o
  -4   4  29         44.11         33.32        18.62 o
  -3   4  29         58.70        106.04         8.44 o
  -2   4  29         48.83         47.26         6.85 o
  -1   4  29         43.60         54.34         5.83 o
   0   4  29         91.48         76.04         5.50 o
   1   4  29        263.52        248.38        10.99 o
   2   4  29        204.12        221.13        10.10 o
   3   4  29         30.41         29.25         8.48 o
  -3   5  29         30.72         38.81         5.52 o
  -2   5  29        156.97        140.14         6.37 o
  -1   5  29        942.22        870.49        17.35 o
   0   5  29          0.08          3.68         2.94 o
   1   5  29        412.70        388.60        11.69 o
   2   5  29         14.99         16.62         5.25 o
   3   5  29         76.36         67.55        10.33 o
  -3   6  29        322.60        357.81        16.13 o
  -2   6  29        453.76        440.27        10.37 o
  -1   6  29         79.51         69.48         5.50 o
   0   6  29        252.33        241.92         8.07 o
   1   6  29         88.29         77.33         5.94 o
   2   6  29        335.72        307.56        11.71 o
   3   6  29          0.38          4.53         7.25 o
  -3   7  29        112.58        113.96         8.04 o
  -2   7  29         33.36         32.94         5.65 o
  -1   7  29        135.55        124.77         6.66 o
   0   7  29         31.08         21.87         4.46 o
   1   7  29        223.14        197.09         8.07 o
   2   7  29        112.50        107.20        10.83 o
   3   7  29        409.73        390.31        18.28 o
  -3   8  29         83.29         88.06         7.66 o
  -2   8  29        321.57        297.23         8.84 o
  -1   8  29        132.33        111.36         6.93 o
   0   8  29        449.74        446.82        12.63 o
   1   8  29          1.08          0.14         4.70 o
   2   8  29        145.90        125.19        12.74 o
   3   8  29         14.20         22.17         8.23 o
  -3   9  29        230.91        210.17         8.56 o
  -2   9  29        134.97        125.40         6.21 o
  -1   9  29       1103.25       1007.12        17.71 o
   0   9  29          2.93          5.41         4.13 o
   1   9  29        727.46        657.31        21.07 o
   2   9  29         18.37         27.61         7.98 o
   3   9  29        395.96        458.69        27.44 o
  -3  10  29        165.04        152.90        17.64 o
  -2  10  29        511.27        465.21        12.70 o
  -1  10  29         94.90         85.49         9.53 o
   0  10  29        451.23        439.07        18.95 o
   1  10  29         38.31         35.63         6.93 o
   2  10  29       1407.98       1399.85        33.88 o
  -2  11  29        234.45        215.06        13.70 o
  -1  11  29        127.93        108.00         9.34 o
   0  11  29          6.51          8.49         3.98 o
   1  11  29        635.19        573.68        19.05 o
   2  11  29        570.21        593.51        21.43 o
  -2  12  29        444.29        415.21        14.47 o
  -1  12  29        467.76        459.06        16.78 o
   0  12  29        383.22        380.46        19.60 o
   1  12  29        184.91        204.84        17.64 o
   2  12  29        248.04        205.82        18.62 o
  -1  13  29        500.27        446.86        24.99 o
   0  13  29          3.26          1.62         4.69 o
   1  13  29       1315.05       1288.83        43.12 o
   2  13  29         48.86         37.24        12.74 o
   0  14  29        529.82        526.79        19.74 o
   1  14  29          6.67          8.82         9.80 o
  -4   0  30        480.82        515.53        34.30 o
  -3   0  30        265.45        225.42        23.52 o
  -2   0  30       3335.56       3378.62        60.99 o
  -1   0  30        530.55        558.23        38.71 o
   0   0  30       1541.12       1587.77        44.10 o
   1   0  30       3520.44       3503.87        78.41 o
   3   0  30       1991.15       2115.06        64.69 o
  -4   1  30        149.01        145.61        19.05 o
  -3   1  30       1180.22       1244.93        36.38 o
  -2   1  30       1580.73       1638.70        30.72 o
  -1   1  30        954.55        988.65        16.86 o
   0   1  30       4244.67       4192.23        45.68 o
   1   1  30        608.66        620.30        14.89 o
   2   1  30       1406.84       1433.89        44.10 o
   3   1  30         55.50         47.18         9.34 o
  -4   2  30       1319.38       1371.12        40.54 o
  -3   2  30        204.08        217.84        12.81 o
  -2   2  30       2738.69       2785.55        56.34 o
  -1   2  30        428.82        443.02        15.94 o
   0   2  30        551.07        538.33        11.63 o
   1   2  30       3352.70       3306.61        54.32 o
   2   2  30         60.89         50.97        10.78 o
   3   2  30       1281.86       1362.27        27.47 o
  -4   3  30        143.04        145.50        18.36 o
  -3   3  30       1316.33       1382.16        30.82 o
  -2   3  30        736.97        725.11        23.14 o
  -1   3  30        511.96        520.07        11.51 o
   0   3  30       2942.47       2995.05        33.04 o
   1   3  30       1094.92       1086.25        20.54 o
   2   3  30       1961.49       1952.87        51.95 o
   3   3  30         35.55         23.28         7.11 o
  -4   4  30        917.07        886.99        45.08 o
  -3   4  30        268.18        253.44        10.19 o
  -2   4  30       1543.82       1564.87        27.57 o
  -1   4  30       1108.17       1130.86        20.94 o
   0   4  30       1176.11       1212.87        18.73 o
   1   4  30       1261.53       1262.55        31.92 o
   2   4  30        428.79        443.99        16.63 o
   3   4  30        890.53        884.54        21.46 o
  -4   5  30        167.38        162.70        28.42 o
  -3   5  30       1496.42       1486.87        24.85 o
  -2   5  30        649.70        647.42        12.80 o
  -1   5  30       1436.21       1406.28        24.14 o
   0   5  30       2275.23       2267.65        29.42 o
   1   5  30        304.68        316.39        10.75 o
   2   5  30       2825.15       2896.26       100.46 o
   3   5  30          9.32          9.53         7.84 o
  -3   6  30        153.51        132.57         8.45 o
  -2   6  30       1185.87       1179.51        18.24 o
  -1   6  30       1603.30       1533.84        25.46 o
   0   6  30        309.41        309.32         9.06 o
   1   6  30       2050.71       2022.63        31.66 o
   2   6  30          7.54          7.59         4.73 o
   3   6  30       1445.37       1466.33        36.14 o
  -3   7  30       1779.98       1773.91        28.52 o
  -2   7  30        352.70        347.68        11.98 o
  -1   7  30        935.84        918.47        16.46 o
   0   7  30        862.19        882.67        18.09 o
   1   7  30        795.59        842.41        22.18 o
   2   7  30        996.71        998.58        27.49 o
   3   7  30         35.74         40.62        11.27 o
  -3   8  30        165.66        150.12         8.54 o
  -2   8  30        883.88        878.82        14.20 o
  -1   8  30       1311.80       1266.78        21.93 o
   0   8  30        422.96        386.72        11.91 o
   1   8  30        953.93        959.11        31.85 o
   2   8  30        197.81        188.24        12.95 o
   3   8  30        255.00        235.22        20.58 o
  -3   9  30       1088.10       1181.02        44.10 o
  -2   9  30        111.32        111.78         7.05 o
  -1   9  30        758.97        741.01        15.13 o
   0   9  30        890.26        889.41        18.66 o
   1   9  30        100.31         78.17         9.01 o
   2   9  30       1120.91       1148.13        30.56 o
  -2  10  30        722.30        712.68        16.14 o
  -1  10  30        671.73        622.89        12.69 o
   0  10  30        291.53        283.10        10.93 o
   1  10  30        721.21        679.11        20.44 o
   2  10  30        525.89        568.16        21.18 o
  -2  11  30        340.15        314.19        12.72 o
  -1  11  30        163.23        158.85         8.18 o
   0  11  30        371.76        357.78        12.25 o
   1  11  30        412.00        397.92        23.52 o
   2  11  30        810.17        823.60        25.39 o
  -1  12  30        122.92        123.41         9.45 o
   0  12  30        305.98        322.23        15.25 o
   1  12  30        722.58        730.18        31.36 o
   2  12  30         58.73         59.79        13.72 o
  -1  13  30        352.82        314.61        20.58 o
   0  13  30        207.68        216.68        20.31 o
   1  13  30         21.30         29.40        10.78 o
   2  13  30          2.42         11.76         9.80 o
   1  14  30        439.87        450.85        25.48 o
  -4   1  31         56.39         52.32        14.89 o
  -3   1  31        106.10        118.12        15.25 o
  -2   1  31        190.65        183.46        10.91 o
  -1   1  31        197.03        184.95         8.49 o
   0   1  31          8.93         20.43         4.69 o
   1   1  31         28.57         19.86         4.62 o
   2   1  31          1.45          1.96         6.86 o
   3   1  31          0.23          0.49         7.62 o
  -4   2  31         28.20         35.28        13.17 o
  -3   2  31          0.35         18.31         6.98 o
  -2   2  31         69.69         68.96        13.48 o
  -1   2  31         65.30         57.98         5.25 o
   0   2  31          5.99         -0.76         3.04 o
   1   2  31         13.17         16.66         4.53 o
   2   2  31         86.16         72.53        11.76 o
   3   2  31          0.09         -0.58         5.97 o
  -4   3  31         31.75         46.06        13.86 o
  -3   3  31        125.01        138.70        13.06 o
  -2   3  31        330.95        324.30        11.70 o
  -1   3  31        176.69        172.62         7.33 o
   0   3  31        168.38        148.62         8.39 o
   1   3  31          5.83         -1.63         3.96 o
   2   3  31         48.35         42.35         7.62 o
   3   3  31         82.93         73.49        15.01 o
  -4   4  31         53.05         66.65        21.56 o
  -3   4  31          0.90          1.76         5.23 o
  -2   4  31         25.12         29.83         5.65 o
  -1   4  31         33.55         29.41         4.88 o
   0   4  31        208.66        206.66         7.82 o
   1   4  31          0.15          0.05         3.74 o
   2   4  31        192.39        190.27        11.78 o
   3   4  31          8.16          1.15         5.97 o
  -3   5  31         27.69         26.46         6.14 o
  -2   5  31        502.74        488.62        12.68 o
  -1   5  31        735.45        700.43        20.02 o
   0   5  31        133.07        127.27         6.48 o
   1   5  31         72.51         57.66         7.82 o
   2   5  31         96.32         99.53         9.80 o
   3   5  31        218.22        214.75        12.37 o
  -3   6  31        100.99        120.46         8.24 o
  -2   6  31         63.86         70.84         5.93 o
  -1   6  31         89.70         74.54         6.74 o
   0   6  31         54.36         60.33         5.50 o
   1   6  31         30.15         26.96         5.09 o
   2   6  31        127.02        128.53         8.96 o
   3   6  31          0.65          0.98         9.80 o
  -3   7  31         43.01         38.00         6.07 o
  -2   7  31        357.88        318.72         9.41 o
  -1   7  31        205.56        172.29         7.91 o
   0   7  31        254.40        243.43        10.48 o
   1   7  31        214.39        170.16        10.73 o
   2   7  31          1.75         -6.34         6.34 o
  -2   8  31         54.76         59.42         5.64 o
  -1   8  31        120.53        109.41         7.25 o
   0   8  31        530.31        518.09        13.95 o
   1   8  31        186.45        179.96        11.09 o
   2   8  31        913.20        914.35        26.35 o
  -2   9  31         91.53         76.52        10.75 o
  -1   9  31        627.18        573.73        13.42 o
   0   9  31         78.28         68.66         6.74 o
   1   9  31         87.97         69.71         9.01 o
   2   9  31          0.38          3.03         7.53 o
  -2  10  31        110.09         80.27         8.15 o
  -1  10  31        366.12        347.80        12.45 o
   0  10  31        143.95        137.91        10.40 o
   1  10  31         91.28         74.49        12.74 o
   2  10  31        531.51        528.87        20.48 o
  -1  11  31        518.02        490.87        13.05 o
   0  11  31        217.84        213.36        11.71 o
   1  11  31        412.49        351.86        22.54 o
   2  11  31          2.86          7.84         8.82 o
  -1  12  31        702.18        704.14        29.67 o
   0  12  31       1112.01       1121.91        28.70 o
   1  12  31        132.33        119.57        16.66 o
   2  12  31         31.56         35.28        11.76 o
   0  13  31         39.17         28.42         7.62 o
   1  13  31        314.30        281.29        20.58 o
   1  14  31        242.22        247.97        19.60 o
  -4   0  32        979.13        982.06        48.03 o
  -3   0  32         32.85         15.68        16.66 o
  -2   0  32       2259.95       2248.90        75.47 o
  -1   0  32       1003.40        903.65        32.34 o
   0   0  32       1689.24       1766.14        49.01 o
   1   0  32       2106.23       2126.82        55.87 o
   2   0  32        300.91        287.17        19.60 o
   3   0  32        848.68        795.84        36.26 o
  -3   1  32       1406.52       1417.45        40.20 o
  -2   1  32         27.21         18.99         6.81 o
  -1   1  32       2096.72       2074.31        31.50 o
   0   1  32       1658.74       1696.47        28.20 o
   1   1  32        596.08        570.65        22.69 o
   2   1  32       1528.76       1465.25        46.06 o
   3   1  32        263.06        252.39        22.05 o
  -3   2  32        135.20        147.36        12.34 o
  -2   2  32       1218.10       1259.86        26.68 o
  -1   2  32        196.16        178.06         9.10 o
   0   2  32       2125.72       2153.72        28.29 o
   1   2  32        576.88        524.62        13.95 o
   2   2  32        739.23        747.28        21.82 o
   3   2  32        911.64        912.50        22.02 o
  -3   3  32       2343.78       2204.12       101.44 o
  -2   3  32         90.85         95.70         8.50 o
  -1   3  32       4216.59       4102.98        45.94 o
   0   3  32        542.79        539.28        12.47 o
   1   3  32        473.82        443.00        13.20 o
   2   3  32       1416.77       1396.97        31.53 o
   3   3  32        138.29        136.07        11.06 o
  -3   4  32         28.80         25.32         7.59 o
  -2   4  32        748.72        723.19        17.79 o
  -1   4  32         53.18         56.98         6.22 o
   0   4  32       1431.82       1449.28        21.80 o
   1   4  32       1983.83       1921.86        30.73 o
   2   4  32        689.83        717.04        21.48 o
   3   4  32        899.47        888.67        21.85 o
  -3   5  32        816.97        805.95        21.41 o
  -2   5  32        328.64        297.74        12.02 o
  -1   5  32       1557.72       1565.42        26.60 o
   0   5  32       1012.55        974.25        17.03 o
   1   5  32        433.81        414.41        12.82 o
   2   5  32       1442.50       1462.31        46.06 o
   3   5  32        316.02        294.03        22.54 o
  -3   6  32          0.56          5.88         8.82 o
  -2   6  32       1942.51       1900.10        25.88 o
  -1   6  32        508.84        472.81        16.54 o
   0   6  32        918.44        963.78        17.14 o
   1   6  32        586.69        550.36        14.69 o
   2   6  32        782.51        822.16        25.12 o
  -2   7  32        132.10        109.24        14.43 o
  -1   7  32       1866.21       1789.35        42.35 o
   0   7  32        340.72        351.09        12.29 o
   1   7  32        424.60        413.41        15.58 o
   2   7  32        826.14        838.34        51.46 o
  -2   8  32        788.85        765.67        15.09 o
  -1   8  32         19.79         13.42         5.25 o
   0   8  32        630.71        656.88        20.38 o
   1   8  32        756.83        700.79        20.79 o
   2   8  32       1055.84       1081.68        29.86 o
  -2   9  32        213.85        180.13         9.12 o
  -1   9  32       1255.92       1183.24        23.52 o
   0   9  32        284.25        258.97        12.81 o
   1   9  32        190.88        207.78        17.64 o
   2   9  32        491.58        501.62        20.48 o
  -1  10  32          1.32          4.81         4.53 o
   0  10  32        627.99        605.70        19.41 o
   1  10  32        272.45        239.14        18.62 o
   2  10  32        163.24        153.88        17.64 o
  -1  11  32        369.30        364.28        11.70 o
   0  11  32        527.44        532.84        15.42 o
   1  11  32        774.45        753.70        32.34 o
   2  11  32        604.82        645.89        30.38 o
  -1  12  32         26.88         17.64        10.78 o
   0  12  32        258.79        251.42        13.86 o
   1  12  32         80.01         60.77        12.74 o
  -1  13  32        524.36        568.46        29.40 o
   0  13  32         63.20         56.85        12.74 o
   1  13  32        140.32        138.19        17.64 o
  -3   1  33         82.88         86.81        15.25 o
  -2   1  33         23.30         24.42         6.78 o
  -1   1  33        115.22        126.87         7.72 o
   0   1  33          4.37          4.31         5.45 o
   1   1  33        233.72        210.57         9.62 o
  -3   2  33         34.04         54.63         9.30 o
  -2   2  33         18.27         16.31        13.23 o
  -1   2  33        102.79         91.94         7.53 o
   0   2  33         60.47         67.95         7.78 o
   1   2  33         89.28         80.33         8.64 o
   2   2  33        133.40        165.64        16.66 o
  -3   3  33          0.06          4.90         7.09 o
  -2   3  33         11.27         17.73         5.57 o
  -1   3  33         89.28         93.60         6.60 o
   0   3  33         54.15         37.71         4.86 o
   1   3  33          0.47          6.50         4.31 o
   2   3  33         21.75          4.90         7.84 o
  -3   4  33        303.67        301.61        16.14 o
  -2   4  33        221.24        199.11        10.03 o
  -1   4  33         25.34         11.99         4.69 o
   0   4  33        287.24        258.50         8.94 o
   1   4  33        153.31        148.38         8.66 o
   2   4  33        247.82        248.95        18.62 o
  -3   5  33         17.93         20.58        18.62 o
  -2   5  33        346.40        313.45        21.21 o
  -1   5  33         57.30         63.25         9.12 o
   0   5  33         47.13         38.93         4.90 o
   1   5  33        220.40        201.57         9.62 o
   2   5  33        226.48        184.26        16.66 o
  -3   6  33        183.26        168.58        24.50 o
  -2   6  33         29.68         39.48         9.31 o
  -1   6  33         88.84         87.57         7.53 o
   0   6  33         36.50         20.36         5.66 o
   1   6  33         81.38         58.32         8.32 o
   2   6  33         65.20         50.73         9.61 o
  -2   7  33        374.58        344.81        24.21 o
  -1   7  33         84.94         78.86         9.34 o
   0   7  33        258.11        239.00        10.36 o
   1   7  33         36.83         26.46         9.80 o
   2   7  33         69.58         68.05        10.59 o
  -2   8  33         35.16         31.33         5.58 o
  -1   8  33        298.99        292.39        14.19 o
   0   8  33         75.70         59.82        12.25 o
   1   8  33        166.18        162.70        15.68 o
   2   8  33        138.75        102.73        11.76 o
  -1   9  33         56.53         54.70         7.18 o
   0   9  33        229.41        193.73        21.56 o
   1   9  33       1262.97       1209.45        42.14 o
   2   9  33        114.30         77.43        13.72 o
  -1  10  33        204.22        197.00        10.47 o
   0  10  33          9.87          0.69         5.86 o
   1  10  33        287.27        255.81        19.60 o
   2  10  33         76.82         56.85        12.74 o
  -1  11  33        319.43        334.21        22.54 o
   0  11  33        445.73        458.47        18.62 o
   1  11  33        688.06        688.03        31.36 o
  -1  12  33        111.09         99.97        16.66 o
   0  12  33         58.83         51.95        12.74 o
   1  12  33          3.39         -3.92         8.82 o
   0  13  33        750.01        754.68        33.32 o
  -3   0  34         97.07        110.75        24.50 o
  -2   0  34        719.96        811.52        41.16 o
  -1   0  34         12.91         17.64         8.82 o
   0   0  34       1990.44       2007.47        39.15 o
   1   0  34        277.68        207.42        22.05 o
  -3   1  34       1698.06       1717.69        46.43 o
  -2   1  34          0.49          7.62         8.03 o
  -1   1  34       2745.93       2709.76        47.82 o
   0   1  34        157.24        156.51         8.85 o
   1   1  34        673.28        628.43        21.44 o
  -3   2  34        349.26        328.98        20.76 o
  -2   2  34       1131.17       1160.23        56.85 o
  -1   2  34        243.87        211.79         9.80 o
   0   2  34       2292.32       2345.31        30.87 o
   1   2  34        110.01         82.21         9.34 o
   2   2  34        872.93        948.74        36.26 o
  -3   3  34        666.67        651.77        39.20 o
  -2   3  34         89.73         85.17        11.24 o
  -1   3  34       2905.42       2833.77        40.55 o
   0   3  34        100.06         85.07         9.28 o
   1   3  34       2110.10       2060.25        97.03 o
   2   3  34        526.07        520.43        26.46 o
  -3   4  34         80.45         87.23        22.54 o
  -2   4  34       1180.56       1103.60        28.89 o
  -1   4  34         64.09         50.41         7.95 o
   0   4  34       1323.57       1335.26        27.62 o
   1   4  34        532.97        485.62        17.66 o
   2   4  34        326.61        328.33        21.56 o
  -3   5  34       1004.08        985.00        48.03 o
  -2   5  34          0.69         -0.46         5.16 o
  -1   5  34       1632.54       1658.27        46.55 o
   0   5  34          4.57          3.65         3.74 o
   1   5  34       1732.31       1723.02        50.97 o
   2   5  34        612.59        595.90        28.42 o
  -3   6  34         35.08         27.44        19.60 o
  -2   6  34       1113.02       1101.29        29.01 o
  -1   6  34         49.82         26.46         6.93 o
   0   6  34        953.74        962.14        20.36 o
   1   6  34        272.67        204.84        17.64 o
   2   6  34        637.46        666.06        30.87 o
  -2   7  34         31.30         42.13         8.23 o
  -1   7  34        817.12        849.67        23.21 o
   0   7  34        141.70        129.06        10.33 o
   1   7  34        840.97        832.11        34.30 o
   2   7  34        301.93        322.45        21.56 o
  -1   8  34         25.92         10.03         5.86 o
   0   8  34       1032.46        988.20        28.42 o
   1   8  34          7.94         -6.86         6.86 o
   2   8  34        245.55        258.75        19.60 o
  -1   9  34        916.44        936.48        45.57 o
   0   9  34          1.29          3.63         5.86 o
   1   9  34       1977.29       1974.91        57.83 o
   2   9  34        217.19        220.52        19.60 o
  -1  10  34         36.92         30.72         8.69 o
   0  10  34        548.92        533.49        19.05 o
   1  10  34        103.60        113.69        15.68 o
  -1  11  34        255.96        225.42        20.58 o
   0  11  34         14.42         28.42         9.80 o
   1  11  34        408.55        367.54        23.52 o
   0  12  34        813.66        803.68        34.30 o
  -3   1  35         19.72         45.01        13.50 o
  -2   1  35          2.29          5.88         7.01 o
  -1   1  35         44.39         40.18        10.78 o
   0   1  35          0.53         -2.47         4.13 o
  -3   2  35         71.10         89.19        23.52 o
  -2   2  35          0.01         19.67        14.21 o
  -1   2  35         33.85         25.48         9.80 o
   0   2  35          0.03          9.31         3.92 o
   1   2  35         69.92         51.95        10.78 o
   2   2  35          9.64         25.48         9.80 o
  -3   3  35         86.32        124.47        25.48 o
  -2   3  35          0.98         -3.71         6.92 o
  -1   3  35          9.85         26.46         9.80 o
   0   3  35        231.78        225.14        13.80 o
   1   3  35         60.47         68.61        12.74 o
   2   3  35          2.56         12.74         8.82 o
  -3   4  35        149.67        170.54        28.42 o
  -2   4  35        291.61        253.57        14.09 o
  -1   4  35        100.35        133.29        13.72 o
   0   4  35          7.98         13.78         5.86 o
   1   4  35         53.27         36.26        10.78 o
   2   4  35        121.33        102.91        14.70 o
  -2   5  35        135.78        130.05        12.25 o
  -1   5  35         65.99         41.16        10.78 o
   0   5  35          7.92          8.24         5.86 o
   1   5  35         30.36         40.18        10.78 o
   2   5  35         24.76          3.92         7.84 o
  -2   6  35         28.15         34.30        11.76 o
  -1   6  35        293.45        251.89        17.64 o
   0   6  35        123.90         90.69         9.70 o
   1   6  35        347.14        311.67        20.58 o
   2   6  35         65.93         48.03        11.76 o
  -1   7  35          2.73          3.92         5.54 o
   0   7  35        257.28        229.18        12.81 o
   1   7  35         75.35         70.57        13.72 o
   2   7  35        292.80        293.05        21.56 o
  -1   8  35        148.97        128.39        16.66 o
   0   8  35          0.60         -0.49         5.54 o
   1   8  35        306.53        229.34        19.60 o
   2   8  35         19.42          4.90         8.82 o
  -1   9  35          0.98          3.92         8.82 o
   0   9  35        186.57        162.30        12.11 o
   1   9  35        511.81        525.33        27.44 o
  -1  10  35        601.86        594.92        29.40 o
   0  10  35         86.27         69.59        13.72 o
   1  10  35        137.74        136.23        17.64 o
   0  11  35        137.20        115.65        16.66 o
  -3   0  36        359.96        335.19        30.38 o
  -2   0  36        783.23        829.17        42.14 o
  -3   1  36        453.65        457.92        29.40 o
  -2   1  36        238.55        236.20        27.44 o
  -2   2  36       1746.20       1747.49        40.50 o
  -1   2  36        162.24        158.78        14.70 o
   0   2  36       1220.68       1178.08        41.16 o
   1   2  36          3.96         -0.98         7.84 o
  -1   3  36       1444.85       1473.09        46.06 o
   0   3  36         62.12         56.85        12.74 o
   1   3  36       1568.20       1559.34        49.99 o
   2   3  36          7.70         -2.94         8.82 o
  -1   4  36        149.36        150.94        15.68 o
   0   4  36       1436.04       1429.38        32.22 o
   1   4  36         50.86         38.22        10.78 o
   2   4  36        934.87        868.37        35.28 o
  -1   5  36        865.42        809.56        32.34 o
   0   5  36         20.90         18.78         6.56 o
   1   5  36       1309.10       1243.75        43.12 o
   2   5  36         58.86         31.36        10.78 o
  -1   6  36         41.26         41.16        10.78 o
   0   6  36       1336.86       1362.68        31.86 o
   1   6  36          1.11         -1.96         7.84 o
   2   6  36        442.33        430.26        24.50 o
   0   7  36         23.38         20.58        10.29 o
   1   7  36       1436.66       1458.39        49.01 o
   0   8  36        427.46        441.05        25.48 o
   1   8  36         13.48         22.54         9.80 o
   0   9  36          1.20          1.96         8.82 o
   1   9  36        706.70        680.19        31.36 o
   0  10  36        947.80        959.52        38.22 o
  -2   1  37         62.04         45.08        20.58 o
   2   1  37          8.99         24.50         9.80 o
   0   2  37        100.77         99.97        14.70 o
   1   2  37         56.82         37.24        10.78 o
   2   2  37         10.75         10.78         9.80 o
  -1   3  37          8.96          4.90         7.84 o
   0   3  37          0.33         -4.90         7.84 o
   1   3  37         15.28         16.66         8.82 o
   2   3  37          2.79          3.92         8.82 o
   0   4  37         10.98         12.85         6.12 o
   1   4  37        139.84        108.79        15.68 o
   2   4  37        113.94         98.01        14.70 o
   0   5  37        208.41        196.36        12.42 o
   1   5  37          3.74          6.86         8.82 o
   0   6  37         17.20         21.56         9.80 o
   1   6  37        242.02        202.88        18.62 o
   0   7  37        209.60        211.70        18.62 o
   1   7  37          4.21          0.00         8.82 o
   0   8  37          4.01         -1.96         8.82 o
   1   8  37        106.91        105.85        15.68 o
   0   9  37        896.25        894.83        36.26 o
   0   1  38        118.87         75.47        13.72 o
   0   2  38       1017.49        911.50        36.26 o
   1   2  38         13.87         17.64         9.80 o
   0   3  38        470.40        450.85        25.48 o
   1   3  38       1013.36        951.68        37.24 o
   0   4  38       1239.29       1146.72        41.16 o
   1   4  38         56.07         41.16        11.76 o
   0   5  38        151.37        160.74        17.64 o
   1   5  38        710.67        647.85        31.36 o
   0   6  38        488.48        463.59        25.48 o
   1   6  38         10.50         -2.94         7.84 o
   0   7  38        600.52        606.68        30.38 o
   0   1  39         52.11         60.77        12.74 o
   1   1  39          0.48          1.96         8.82 o
   0   2  39         22.30         26.46        10.78 o
   1   2  39         44.41         37.24        10.78 o
   0   3  39         18.58          7.84         9.80 o
   1   3  39          0.14         -0.98         8.82 o
   0   4  39         17.33         25.48         9.80 o
   1   4  39         38.63         17.64         8.82 o
   0   5  39         45.78         44.10        11.76 o
   0   2  40        701.86        644.91        31.36 o
                                                
