# Supplementary material for: A systematic structural study of halogen bonding versus hydrogen bonding within competitive supramolecular systems
Source: IUCrJ. 2015 Jul 30;2(Pt 5):498–510. doi: 10.1107/S2052252515010854 (PMC4547818; doi:10.1107/S2052252515010854)
Supplement: Supplementary file 26 [file m-02-00498-IF4OX3sup26.hkl]

#
# h,k,l, Fc-squared, Fo-squared, sigma(Fo-squared), status flag
#
data_IF4OX3
_shelx_title ' IF4OX3 in P2(1)/c'
_shelx_refln_list_code          4
_shelx_F_calc_maximum      355.00
_exptl_crystal_F_000      1712.00
_reflns_d_resolution_high  0.6693

loop_
 _space_group_symop_operation_xyz
 'x, y, z'
 '-x, y+1/2, -z+1/2'
 '-x, -y, -z'
 'x, -y-1/2, z-1/2'

_cell_length_a    13.9735
_cell_length_b    17.2451
_cell_length_c    13.6166
_cell_angle_alpha  90.000
_cell_angle_beta  105.489
_cell_angle_gamma  90.000

_shelx_F_squared_multiplier     1.000

loop_
 _refln_index_h
 _refln_index_k
 _refln_index_l
 _refln_F_squared_calc
 _refln_F_squared_meas
 _refln_F_squared_sigma
 _refln_observed_status
   3   0   0        775.46        712.43        41.99 o
   4   0   0      61021.80      58993.04      1452.49 o
   5   0   0       1100.71       1091.58        43.38 o
   6   0   0      23219.59      23736.72       794.37 o
   7   0   0       1769.19       1776.81        49.73 o
   8   0   0      99634.26     103675.05      1984.27 o
   9   0   0        606.31        571.82        31.99 o
  10   0   0      10168.26      10818.49       228.60 o
  11   0   0        317.62        308.25        30.36 o
  12   0   0       5817.46       5402.95       126.45 o
  13   0   0        260.67        258.81        32.85 o
  14   0   0       1042.28        849.78        60.94 o
  15   0   0          2.85         46.41        37.99 o
  16   0   0         40.37         73.14        52.82 o
  17   0   0          4.99          1.35        54.18 o
  18   0   0         44.51         96.16        69.08 o
   2   1   0      15342.82      16908.90       418.04 o
   3   1   0       7698.43       8228.55       174.39 o
   4   1   0      10468.41      10317.09       429.35 o
   5   1   0       2833.64       2722.49        83.06 o
   6   1   0       4897.11       4472.29       190.30 o
   7   1   0      16004.44      17326.04       243.65 o
   8   1   0       7897.13       7855.10       119.06 o
   9   1   0       1996.85       1781.41        35.39 o
  10   1   0       3263.12       3364.20        57.15 o
  11   1   0       1166.20       1202.08        34.83 o
  12   1   0       3928.19       3916.35        76.19 o
  13   1   0       2065.25       1798.99        64.51 o
  14   1   0       4564.68       4515.24       109.57 o
  15   1   0        586.44        647.78        38.93 o
  16   1   0       1294.66       1393.72        75.18 o
  17   1   0        538.09        505.92        54.10 o
  18   1   0        417.00        428.11        56.02 o
  19   1   0         20.49         63.66        71.78 o
   0   2   0       1174.69       1217.63        47.40 o
   1   2   0      41136.09      49087.07      1367.97 o
   2   2   0       8952.46      10239.45       296.62 o
   3   2   0          3.62         -9.48         9.48 o
   4   2   0       9508.11      10091.82       350.80 o
   5   2   0       2764.46       3216.76       128.67 o
   6   2   0       1223.36       1301.60        70.43 o
   7   2   0       2729.50       3862.41        82.26 o
   8   2   0        803.09        819.41        31.26 o
   9   2   0       1986.00       2483.33        47.21 o
  10   2   0         88.86         91.61        15.16 o
  11   2   0       8940.18       8508.86       138.95 o
  12   2   0         56.92         60.07        16.63 o
  13   2   0        366.72        374.89        26.15 o
  14   2   0        158.43        167.16        25.60 o
  15   2   0          0.97        -13.79        28.85 o
  16   2   0          0.15         29.88        41.52 o
  17   2   0         12.92         25.03        58.24 o
  18   2   0        148.78        148.41        47.34 o
  19   2   0         45.30        102.94        73.14 o
   2   3   0       2562.82       3062.46        68.00 o
   3   3   0        566.72        715.14        32.51 o
   5   3   0         10.24          9.48         9.48 o
   7   3   0        115.19         61.68        41.31 o
   8   3   0      14021.68      13543.40       321.68 o
   9   3   0        203.08        204.32        19.37 o
  10   3   0      27709.84      26404.97       442.32 o
  11   3   0        599.47        532.33        30.15 o
  12   3   0       6268.13       6212.58       119.80 o
  13   3   0        574.62        550.18        64.55 o
  14   3   0       3083.82       2917.83       140.64 o
  15   3   0        650.73        667.11        46.24 o
  16   3   0       3527.13       3746.62       102.45 o
  17   3   0        458.59        521.56        46.82 o
  18   3   0       1137.78       1119.43        68.09 o
   0   4   0      74176.13      81769.35      2627.58 o
   2   4   0      37381.62      44570.07      1246.07 o
   3   4   0        240.89        292.56        20.32 o
   4   4   0     102004.80     116166.33      3235.72 o
   5   4   0       2069.11       2455.13        63.64 o
   6   4   0      34579.36      35427.90       928.72 o
   7   4   0         12.16          2.60        10.13 o
   8   4   0      19384.75      18664.22       354.33 o
   9   4   0       1187.90        990.85        52.81 o
  10   4   0        581.01        426.27        25.22 o
  11   4   0         13.24          0.13        13.17 o
  12   4   0       4732.13       4543.11        94.49 o
  13   4   0         21.76         15.78        15.19 o
  14   4   0        216.35        261.23        29.97 o
  15   4   0        222.97        234.13        31.17 o
  16   4   0          2.65         20.54        29.36 o
  17   4   0        209.19        278.26        36.82 o
  18   4   0          2.69         -0.90        39.05 o
   1   5   0      32113.75      35827.25      1160.74 o
   2   5   0          3.47         14.90         8.13 o
   3   5   0      17655.44      22288.42       632.52 o
   4   5   0         46.91         97.52        17.61 o
   5   5   0      26772.40      30700.07       555.41 o
   6   5   0         11.69         37.24        12.12 o
   7   5   0      12781.30      12727.15       193.30 o
   8   5   0         30.88         58.79        10.66 o
   9   5   0       1080.40       1198.64        36.00 o
  10   5   0          2.22         20.74        15.49 o
  11   5   0       6913.44       6360.63       107.13 o
  12   5   0         19.51        148.20        27.17 o
  13   5   0        508.70        672.21        39.63 o
  14   5   0          0.48         71.43        25.84 o
  15   5   0        381.32        435.73        35.90 o
  16   5   0          3.98        124.65        59.23 o
  17   5   0        237.87        239.65        36.66 o
  18   5   0          0.76         32.84        38.89 o
   0   6   0      42956.19      46284.77      1177.23 o
   1   6   0        229.96        267.71        16.74 o
   2   6   0      14539.51      15953.79       403.62 o
   3   6   0        100.92        109.71        16.25 o
   4   6   0      38158.68      40975.42      1155.32 o
   5   6   0      13161.51      14152.91       229.63 o
   6   6   0      13796.19      14821.36       289.64 o
   7   6   0       5138.04       5139.21        96.08 o
   8   6   0      11314.34      11128.97       171.64 o
   9   6   0       3761.70       3529.51        64.38 o
  10   6   0        546.10        503.30        28.15 o
  11   6   0         54.07        101.21        18.97 o
  12   6   0        877.65        912.52        43.11 o
  13   6   0       3946.60       3560.92        82.14 o
  14   6   0        111.41        103.31        47.31 o
  15   6   0        819.49        849.67        48.28 o
  16   6   0         46.80         70.06        31.23 o
  17   6   0        287.36        292.64        38.50 o
  18   6   0        760.56        752.48        61.44 o
   1   7   0       7450.10       8509.65       227.80 o
   2   7   0        137.92        186.91        25.73 o
   3   7   0        135.51        129.96        14.64 o
   4   7   0       3876.58       4721.58        98.92 o
   5   7   0       1414.22       1634.68        35.70 o
   6   7   0       8254.00       8638.30       152.25 o
   7   7   0       1501.06       1395.39        35.79 o
   8   7   0      15222.75      14270.41       247.30 o
   9   7   0       3369.38       3495.09        73.37 o
  10   7   0       6230.68       6275.55       120.19 o
  11   7   0        879.21        846.87        56.27 o
  12   7   0       1921.92       1948.05        88.36 o
  13   7   0       1308.74       1288.77        56.51 o
  14   7   0       3432.75       3346.12        82.12 o
  15   7   0        526.50        560.64        41.01 o
  16   7   0       1137.17       1236.67        58.14 o
  17   7   0        200.28        185.21        46.97 o
  18   7   0       1383.26       1339.53       143.57 o
   0   8   0       8178.74       8178.02       356.21 o
   1   8   0        115.80         42.58        10.02 o
   2   8   0       2733.90       2658.64        93.46 o
   3   8   0       2059.46       1827.80        39.17 o
   4   8   0       2953.61       3046.23        53.62 o
   5   8   0       3151.18       3296.10        65.22 o
   6   8   0       1168.75       1053.63        29.76 o
   7   8   0       1780.27       1556.51        38.63 o
   8   8   0        768.74        728.67        29.13 o
   9   8   0       8356.26       8152.83       150.14 o
  10   8   0       1535.36       1515.06        52.84 o
  11   8   0        586.30        556.91        50.73 o
  12   8   0        170.76        214.21        40.22 o
  13   8   0       2568.73       2450.49        79.04 o
  14   8   0         54.76         -4.18        31.56 o
  15   8   0       2598.96       2460.42        86.21 o
  16   8   0        109.07        150.87        42.06 o
  17   8   0       2255.54       2294.97        91.63 o
  18   8   0         86.35        143.57        90.75 o
  19   8   0         36.66         16.25        86.68 o
   1   9   0       6158.54       5906.93       130.83 o
   2   9   0        671.11        700.33        81.27 o
   3   9   0      43586.27      50557.60       750.51 o
   4   9   0       4479.64       4314.94        75.30 o
   5   9   0      15413.91      15569.14       266.02 o
   6   9   0       2674.71       2805.55        53.62 o
   7   9   0      11885.64      12694.66       198.84 o
   8   9   0       3760.89       3929.62        81.08 o
   9   9   0         20.54          2.04        17.72 o
  10   9   0       1022.48       1092.85        46.19 o
  11   9   0       2436.11       2354.42       117.06 o
  12   9   0       1185.54       1098.71        71.31 o
  13   9   0        363.78        428.38        55.06 o
  14   9   0        848.63        782.91        65.56 o
  15   9   0         69.87         64.08        56.72 o
  16   9   0        477.41        495.09        52.14 o
  17   9   0          2.30         64.50        44.74 o
  18   9   0         38.57        143.57        86.68 o
   0  10   0      41863.06      44097.56      1004.70 o
   1  10   0        105.79         90.79        10.61 o
   2  10   0      19825.46      20606.91       373.93 o
   3  10   0        141.95        155.85        12.46 o
   4  10   0       6990.63       7363.93       113.27 o
   5  10   0        423.61        414.88        18.07 o
   6  10   0        122.95        110.58        12.14 o
   7  10   0        503.40        540.63        22.49 o
   8  10   0       8319.24       8319.55       137.32 o
   9  10   0        645.99        693.88        28.76 o
  10  10   0        295.32        236.66        30.17 o
  11  10   0        116.07        138.71        27.70 o
  12  10   0         60.70         34.07        39.22 o
  13  10   0         31.10         45.75        41.05 o
  14  10   0        118.99        149.00        37.33 o
  15  10   0          3.06         50.19        36.42 o
  16  10   0         18.06        120.47        49.47 o
  17  10   0          5.44         95.98        58.89 o
  18  10   0        652.41        535.00       104.29 o
   1  11   0      20598.42      22741.42       333.88 o
   2  11   0        105.50        123.43        12.71 o
   3  11   0      16131.94      17004.60       277.20 o
   4  11   0       2232.62       2622.96       106.51 o
   5  11   0      19254.60      19722.27       287.90 o
   6  11   0       1386.09       1270.77        56.03 o
   7  11   0      14209.18      14043.90       204.33 o
   8  11   0        594.01        560.89        31.44 o
   9  11   0       5302.82       5491.45        98.82 o
  10  11   0       2128.67       2007.11        55.38 o
  11  11   0       2658.65       2496.92        64.95 o
  12  11   0        974.98       1031.80        40.99 o
  13  11   0       1269.60       1153.36        71.16 o
  14  11   0        363.86        388.63        36.56 o
  15  11   0        377.96        402.10        34.93 o
  16  11   0          9.67         62.61        29.16 o
  17  11   0         49.12        108.35        88.04 o
  18  11   0         49.67        100.23        89.39 o
   0  12   0         65.44         60.87        12.46 o
   1  12   0       2657.42       2399.53        48.87 o
   2  12   0        117.34        185.09        13.46 o
   3  12   0       3543.56       3507.69        67.30 o
   4  12   0         20.47         18.05         8.23 o
   5  12   0       2678.73       2690.38        55.53 o
   6  12   0        137.78        125.72        12.50 o
   7  12   0       2690.66       2760.80        53.23 o
   8  12   0        289.72        323.58        21.26 o
   9  12   0      10117.77      10434.22       171.60 o
  10  12   0        683.94        652.95        32.16 o
  11  12   0       5647.39       5222.95        99.30 o
  12  12   0        542.81        599.95        34.47 o
  13  12   0       6898.41       6617.78       218.56 o
  14  12   0        632.00        611.84        44.01 o
  15  12   0        903.84        871.28        46.23 o
  16  12   0        588.93        541.07        47.84 o
  17  12   0       1263.37       1163.45       143.57 o
   1  13   0       9535.06       9497.29       149.37 o
   2  13   0       4840.26       4783.10       148.65 o
   3  13   0       2802.85       2867.66        58.64 o
   4  13   0        166.85        247.93        14.60 o
   5  13   0       2544.90       2888.85        59.87 o
   6  13   0        115.25        135.58        13.43 o
   7  13   0       2021.47       2069.95        44.59 o
   8  13   0       4175.03       4103.04        80.87 o
   9  13   0       1038.47       1056.55        36.94 o
  10  13   0       2034.00       2146.43        59.49 o
  11  13   0         89.92         66.76        20.40 o
  12  13   0        305.78        356.75        30.03 o
  13  13   0        141.13        203.49        31.62 o
  14  13   0         79.95         68.78        30.82 o
  15  13   0         53.17        100.88        33.02 o
  16  13   0          1.33        -52.82        59.59 o
  17  13   0          0.12         63.66        94.81 o
   0  14   0       3832.01       4508.12       105.45 o
   1  14   0        910.35       1067.77        30.91 o
   2  14   0         74.12         84.61        11.10 o
   3  14   0          1.60          4.73         9.01 o
   4  14   0       2750.26       2602.87        56.20 o
   5  14   0       1086.24       1197.88        31.88 o
   6  14   0        136.92        162.93        17.16 o
   7  14   0        487.62        596.12        25.57 o
   8  14   0        812.64        650.94        45.29 o
   9  14   0       1621.58       1595.64        46.46 o
  10  14   0        363.08        365.87        28.97 o
  11  14   0        545.81        563.62        32.75 o
  12  14   0        199.56        205.29        51.54 o
  13  14   0        761.85        726.98        70.79 o
  14  14   0        110.06        131.30        52.66 o
  15  14   0        818.11        815.18        58.85 o
  16  14   0        268.78        247.86        67.72 o
   1  15   0      19323.17      19944.00       361.07 o
   2  15   0        117.37        124.99        14.58 o
   3  15   0      21332.58      21400.06       352.06 o
   4  15   0         60.84         89.49        14.77 o
   5  15   0       6828.69       6907.91       169.49 o
   6  15   0          7.55         23.82        13.30 o
   7  15   0       2891.16       2949.98        85.82 o
   8  15   0         62.08         65.78        17.97 o
   9  15   0       5839.46       5742.39       109.71 o
  10  15   0         15.38          0.81        18.71 o
  11  15   0       1898.82       1883.62        88.95 o
  12  15   0         20.97         -4.49        24.56 o
  13  15   0          4.00         15.57        35.27 o
  14  15   0         12.65          8.37        34.44 o
  15  15   0        252.35        299.33        71.78 o
  16  15   0         15.77        -40.63        62.30 o
   0  16   0         58.68         20.25        18.52 o
   1  16   0          6.81         34.45        10.18 o
   2  16   0         86.34         90.69        14.41 o
   3  16   0        194.73        244.41        19.55 o
   4  16   0        279.12        321.18        21.89 o
   5  16   0       4745.29       4662.03       104.25 o
   6  16   0       1807.37       1817.24        64.91 o
   7  16   0       2092.41       2261.94        62.96 o
   8  16   0        552.95        507.00        34.67 o
   9  16   0       1573.48       1735.45        57.66 o
  10  16   0        518.38        527.05        32.00 o
  11  16   0       1642.75       1739.57        54.62 o
  12  16   0       1449.91       1573.90        59.90 o
  13  16   0       1000.21       1065.71        63.18 o
  14  16   0       1195.53       1282.86        70.95 o
  15  16   0       1475.63       1694.39       135.44 o
   1  17   0         39.37         92.75        24.05 o
   2  17   0         26.67         18.02         8.89 o
   3  17   0          0.15          3.65         8.72 o
   4  17   0        363.43        377.64        23.92 o
   5  17   0         45.07         87.02        25.30 o
   6  17   0         63.92         62.13        37.31 o
   7  17   0          4.34         66.97        42.60 o
   8  17   0          9.00          1.68        19.55 o
   9  17   0          0.17         35.10        21.61 o
  10  17   0        286.41        236.19        32.80 o
  11  17   0         10.89         25.04        23.01 o
  12  17   0         19.51        -13.07        30.81 o
  13  17   0         60.28         87.41        37.06 o
  14  17   0         34.37          2.71        56.89 o
  15  17   0         63.04         31.15        56.89 o
   0  18   0        598.45        620.84        37.15 o
   1  18   0        297.19        264.57        22.84 o
   2  18   0        383.65        394.93        27.10 o
   3  18   0        426.51        472.26        26.08 o
   4  18   0        592.67        518.57        32.61 o
   5  18   0       1376.79       1502.21        60.34 o
   6  18   0        504.41        542.80        41.58 o
   7  18   0       2172.03       2218.07        77.88 o
   8  18   0        113.19         57.87        26.80 o
   9  18   0       2084.79       2026.50        90.71 o
  10  18   0        226.37        191.87        29.61 o
  11  18   0       1249.92       1313.54        62.23 o
  12  18   0          6.16         81.57        70.43 o
  13  18   0       3382.25       3707.06       197.75 o
  14  18   0         65.39        104.29        65.01 o
   1  19   0       2379.66       2492.67       116.08 o
   2  19   0         87.49         88.70        20.90 o
   3  19   0       4124.17       4064.63        95.45 o
   4  19   0        163.20        174.56        23.12 o
   5  19   0       4383.48       4440.56       123.27 o
   6  19   0          5.22          8.73        23.44 o
   7  19   0        600.03        544.71        61.03 o
   8  19   0         29.37        -13.55        24.55 o
   9  19   0        227.18        143.90        41.83 o
  10  19   0          2.45         -1.43        31.48 o
  11  19   0        121.95        103.65        34.08 o
  12  19   0          0.12        -12.19        58.24 o
  13  19   0          6.79         32.51        63.66 o
   0  20   0       1765.66       1893.84        82.64 o
   1  20   0          7.95          9.19        16.07 o
   2  20   0        895.36        744.84        55.90 o
   3  20   0         40.44         -0.91        20.77 o
   4  20   0       1310.12       1183.50        47.88 o
   5  20   0         30.37         29.04        23.23 o
   6  20   0       1052.71        961.76        54.66 o
   7  20   0         60.88         88.45        30.61 o
   8  20   0       2132.47       2043.60       159.14 o
   9  20   0        108.77        155.43        43.09 o
  10  20   0        212.02        176.08        54.18 o
  11  20   0         45.33         76.71        46.82 o
  12  20   0       1151.07        941.33       128.67 o
   1  21   0        346.21        405.15        37.60 o
   2  21   0         11.69         13.69        61.63 o
   3  21   0       1573.47       1662.41        81.38 o
   4  21   0          1.92        -13.95        29.54 o
   5  21   0        174.12        188.41        32.43 o
   6  21   0        194.32        222.99        42.94 o
   7  21   0        656.44        715.99        65.41 o
   8  21   0        270.43        173.12        46.07 o
   9  21   0         21.01         35.75        45.37 o
  10  21   0        301.66        279.01        86.68 o
  11  21   0         11.43        -43.34        71.78 o
   0  22   0          6.30         23.03        54.18 o
   1  22   0         50.17         23.03        55.53 o
   2  22   0         10.18         70.56        27.00 o
   3  22   0        121.62        186.56        42.94 o
   4  22   0         12.66         26.76        66.37 o
   5  22   0       1152.93       1110.04        73.18 o
   6  22   0          5.01         49.44        39.09 o
   7  22   0       1598.72       1744.56        91.45 o
   8  22   0         10.95         14.85        46.73 o
   9  22   0        413.19        362.99        89.39 o
  10  22   0         60.54        157.11        82.62 o
   1  23   0        541.00        677.59        62.29 o
   2  23   0         29.19         18.14        34.06 o
   3  23   0        191.39        208.72        44.23 o
   4  23   0         42.71         20.61        35.83 o
   5  23   0          3.02         30.07        36.06 o
   6  23   0        100.71         56.43        42.31 o
   7  23   0        107.08        101.58        70.43 o
   8  23   0        120.23         86.68        71.78 o
   0  24   0       2154.86       2328.26       155.76 o
   1  24   0         73.35        101.17        45.37 o
   2  24   0       1212.64       1099.79       119.19 o
   3  24   0          7.74        -24.38        60.95 o
   4  24   0        270.68        214.00        74.49 o
   5  24   0        313.08        329.13        79.91 o
   6  24   0       1603.00       1396.41       139.51 o
   7  24   0          7.64        -27.09        70.43 o
   1  25   0        318.27        490.30        86.68 o
   2  25   0          5.90         50.11        63.66 o
   3  25   0        106.26         65.01        69.08 o
   4  25   0         76.58        169.30        78.56 o
 -19   1   1         54.99        124.98        78.56 o
 -18   1   1        633.02        675.97        66.37 o
 -17   1   1        146.28        173.61        38.74 o
 -16   1   1       1339.36       1424.34        56.06 o
 -15   1   1         10.43        106.47        41.10 o
 -14   1   1       6265.24       6159.96       137.88 o
 -13   1   1          0.58          7.79        21.99 o
 -12   1   1       5422.98       5151.42        93.24 o
 -11   1   1         65.80         59.61        16.55 o
 -10   1   1        669.00        580.06        26.13 o
  -9   1   1         72.67        120.50        15.31 o
  -8   1   1        353.13        367.61        24.28 o
  -7   1   1       7874.21       8117.55       130.86 o
  -6   1   1        347.79        242.55        19.80 o
  -5   1   1        363.90        398.69        50.11 o
  -4   1   1       7092.65       7328.88       192.04 o
  -3   1   1      12246.86      12392.27       258.40 o
  -2   1   1        730.24        863.65        23.33 o
   2   1   1      61854.89      68738.43      2494.85 o
   3   1   1        820.64        815.21        53.50 o
   4   1   1      86098.79      87566.39      3486.29 o
   5   1   1        304.96        314.63        26.08 o
   6   1   1      21106.75      19482.37       291.76 o
   7   1   1        378.83        602.26        20.46 o
   8   1   1      42890.45      42038.87       577.47 o
   9   1   1       1725.24       1817.19        39.69 o
  10   1   1      17703.89      17819.01       255.96 o
  11   1   1        705.11        667.19        30.69 o
  12   1   1       4704.47       4802.82       100.14 o
  13   1   1        536.14        581.55        39.05 o
  14   1   1       5088.62       5017.51       116.76 o
  15   1   1        506.83        525.26        39.58 o
  16   1   1       1749.49       1723.64        94.05 o
  17   1   1         80.30        139.99        31.05 o
  18   1   1       1256.23       1341.98        83.26 o
 -19   2   1          0.58         16.31        44.53 o
 -18   2   1         75.52        128.66        87.15 o
 -17   2   1         32.76         38.54        35.54 o
 -16   2   1       1666.95       1651.80        67.72 o
 -15   2   1        116.63        162.97        31.73 o
 -14   2   1       2403.04       2262.36        83.11 o
 -13   2   1        553.71        558.10        38.66 o
 -12   2   1       5312.97       5370.15        96.26 o
 -11   2   1        220.76        300.33        21.28 o
 -10   2   1      16734.85      15629.37       242.10 o
  -9   2   1        637.00        556.63        24.50 o
  -8   2   1      34269.15      33626.33       554.14 o
  -7   2   1       1025.55       1125.28        36.66 o
  -6   2   1      52193.93      53428.01      1781.07 o
  -5   2   1       1755.02       1774.30        79.91 o
  -4   2   1     102859.84     108492.16      3578.39 o
  -3   2   1        974.18       1082.19        41.99 o
  -2   2   1      53695.10      60972.39      1143.15 o
  -1   2   1        855.17        825.92        29.27 o
   3   2   1         38.97         46.05        10.84 o
   4   2   1      59331.08      65913.09      2402.75 o
   5   2   1        651.36        680.55        39.96 o
   7   2   1        957.47        993.98        25.33 o
   8   2   1       1656.31       1891.05        37.63 o
   9   2   1         26.76         27.57        10.04 o
  10   2   1        364.37        331.21        23.35 o
  11   2   1       1784.75       1785.50        44.44 o
  12   2   1          5.91        -12.99        15.00 o
  13   2   1        568.37        534.35        35.70 o
  14   2   1       1532.66       1436.37        55.97 o
  15   2   1        237.43        229.82        32.79 o
  16   2   1        257.53        257.11        36.34 o
  17   2   1        422.47        434.74        45.48 o
  18   2   1       1202.14       1352.22       109.62 o
 -19   3   1        576.72        536.35        86.68 o
 -18   3   1        220.75        318.25        40.67 o
 -17   3   1        271.99        291.75        41.55 o
 -16   3   1        134.85        254.25        46.54 o
 -15   3   1         96.74         86.78        30.73 o
 -14   3   1         82.81        123.58        29.34 o
 -13   3   1        877.21        946.28        53.50 o
 -12   3   1        151.28        121.67        18.25 o
 -11   3   1       2140.93       2141.16        50.53 o
 -10   3   1       1837.32       1948.48        40.50 o
  -9   3   1       2607.70       2292.69        48.02 o
  -8   3   1         10.85         -8.97         9.57 o
  -7   3   1         12.42         35.80        20.89 o
  -6   3   1         27.38         33.86        13.54 o
  -4   3   1        668.42        853.29        39.28 o
  -3   3   1       9482.21      10596.32       216.92 o
  -2   3   1       1550.21       1624.05        40.01 o
  -1   3   1       8621.84       9808.75       323.71 o
   4   3   1       2137.30       2111.55        81.27 o
   5   3   1        216.87        136.80        20.32 o
   6   3   1       6797.10       6640.00       157.44 o
   7   3   1       4892.19       5290.67       105.77 o
   8   3   1       2597.84       2618.25        54.03 o
   9   3   1       5714.42       5581.42        92.74 o
  10   3   1       1801.26       1711.97        44.15 o
  11   3   1       1308.10       1126.53        34.73 o
  12   3   1       1259.20       1325.87        40.21 o
  13   3   1        793.03        687.19        36.24 o
  14   3   1        494.07        575.95        35.45 o
  15   3   1          3.52        -19.56        36.75 o
  16   3   1        449.82        474.73        51.72 o
  17   3   1          0.86        -18.27        35.56 o
  18   3   1         71.72         66.60        47.30 o
 -19   4   1        433.49        660.96       102.94 o
 -18   4   1          0.13        -14.76        42.41 o
 -17   4   1        385.77        357.72        47.16 o
 -16   4   1         40.78         24.09        37.06 o
 -15   4   1         85.96         75.69        27.63 o
 -14   4   1        519.08        653.11        44.04 o
 -13   4   1        172.15        147.70        27.52 o
 -12   4   1       5881.88       5798.87       127.17 o
 -11   4   1       2335.50       2085.45        49.77 o
 -10   4   1       1465.84       1450.69        42.17 o
  -9   4   1       1985.07       1684.40        46.96 o
  -8   4   1       8187.02       7883.68       168.46 o
  -7   4   1        821.16        980.89        28.40 o
  -6   4   1      16760.10      17312.42       442.43 o
  -5   4   1       1121.89       1457.36        59.59 o
  -4   4   1      49102.14      57867.81      1621.25 o
  -3   4   1        261.13        346.73        21.67 o
  -2   4   1      35881.56      40837.27      1583.32 o
  -1   4   1       2269.65       2501.62        92.10 o
   2   4   1        363.21        468.63        23.03 o
   3   4   1       2160.88       2597.79        85.33 o
   4   4   1      11561.12      12925.28       422.58 o
   5   4   1        603.03        506.55        32.51 o
   6   4   1       1859.40       1977.34        54.93 o
   7   4   1       3004.31       3029.52        59.79 o
   8   4   1       1438.74       1435.16        37.50 o
   9   4   1       7327.12       6986.85       112.76 o
  10   4   1       1136.29       1078.65        56.97 o
  11   4   1         97.50         80.01        15.35 o
  12   4   1        239.54        265.39        22.43 o
  13   4   1         34.89         29.34        20.68 o
  14   4   1        793.05        752.88        37.43 o
  15   4   1        809.31        772.62        44.98 o
  16   4   1        506.10        426.44        43.98 o
  17   4   1          1.50        -17.74        36.19 o
  18   4   1        342.87        373.43       116.75 o
 -19   5   1         65.22         25.73        85.33 o
 -18   5   1        654.13        671.07        58.25 o
 -17   5   1        347.79        416.82        48.35 o
 -16   5   1       2628.68       2764.26        87.78 o
 -15   5   1        336.43        367.16        34.65 o
 -14   5   1       4652.68       4476.36        97.34 o
 -13   5   1        574.54        649.16        45.74 o
 -12   5   1       3123.24       3231.66        73.82 o
 -11   5   1          0.55         17.70        31.63 o
 -10   5   1        258.11        275.84        24.83 o
  -9   5   1        122.60        139.87        15.73 o
  -8   5   1      10149.48      10839.15       188.43 o
  -7   5   1         45.85         55.22         9.38 o
  -6   5   1       3890.30       3393.39       154.32 o
  -5   5   1         94.13        124.61        18.96 o
  -4   5   1      27198.87      32115.90       642.63 o
  -3   5   1        196.68        179.07        31.15 o
  -1   5   1         69.12         65.01        12.19 o
   2   5   1      52011.52      57553.59      1606.35 o
   3   5   1        104.49        144.20        11.94 o
   4   5   1      84957.69      89987.91      4529.20 o
   5   5   1        988.02        948.83        23.85 o
   6   5   1      16134.57      15673.42       515.32 o
   7   5   1       1300.68       1272.05        29.38 o
   8   5   1      25327.47      25555.56       378.65 o
   9   5   1       2098.41       1933.43        47.65 o
  10   5   1      24174.30      23490.92       347.74 o
  11   5   1       1023.47        962.85        32.59 o
  12   5   1      22408.89      20575.71       309.74 o
  13   5   1       1176.29       1013.23        39.64 o
  14   5   1       2523.55       2522.46        68.76 o
  15   5   1        305.73        358.62        35.30 o
  16   5   1       1288.09       1252.36        64.37 o
  17   5   1        254.10        259.39        43.44 o
  18   5   1        265.31        304.11        48.09 o
 -19   6   1         22.13        -65.01        82.62 o
 -18   6   1          1.86        -18.65        43.03 o
 -17   6   1        194.86        176.39        43.73 o
 -16   6   1        867.79       1024.02        63.75 o
 -15   6   1        419.78        486.76        45.36 o
 -14   6   1       1183.83       1209.36        72.53 o
 -13   6   1       2124.71       1847.39        55.93 o
 -12   6   1       6093.23       5885.54       136.23 o
 -11   6   1       2363.39       2212.60        65.93 o
 -10   6   1       1230.19       1285.04        46.44 o
  -9   6   1       1025.69       1171.87        30.54 o
  -8   6   1      17022.72      16621.68       249.54 o
  -7   6   1        377.03        357.88        17.99 o
  -6   6   1       9634.70       9639.33       221.85 o
  -5   6   1        205.31        279.40        14.63 o
  -4   6   1      56477.36      63044.43      1767.52 o
  -3   6   1      16735.90      18484.58       427.40 o
  -2   6   1      11112.67      10458.87       446.96 o
  -1   6   1       4662.17       5124.05       140.25 o
   0   6   1      24235.79      25006.35       547.93 o
   1   6   1       6558.98       7063.33       307.45 o
   2   6   1      15517.42      18761.47       455.76 o
   4   6   1       3191.62       2986.02        55.42 o
   5   6   1      21642.38      24001.02       439.70 o
   6   6   1       8272.88       9045.58       226.68 o
   7   6   1       8642.05       9288.19       192.69 o
   8   6   1       2364.53       2245.62        51.30 o
   9   6   1       8943.56       8793.09       158.15 o
  10   6   1          3.54         19.56        14.08 o
  11   6   1       1839.72       1733.74        49.56 o
  12   6   1        155.20        148.54        21.07 o
  13   6   1       4896.11       4547.83       125.90 o
  14   6   1         56.48        128.09        35.80 o
  15   6   1       1798.17       1729.36        60.90 o
  16   6   1         25.48         77.42        31.62 o
  17   6   1       1228.66       1007.47        67.03 o
  18   6   1        175.52        212.64        75.85 o
 -19   7   1        127.76        -71.78        86.68 o
 -18   7   1        199.12        321.76        51.83 o
 -17   7   1         48.97         11.07        42.20 o
 -16   7   1        336.69        419.73        48.39 o
 -15   7   1       2799.74       2844.63        91.97 o
 -14   7   1        759.01        824.58        61.23 o
 -13   7   1       5194.63       4714.45       100.35 o
 -12   7   1       1604.42       1452.46        77.70 o
 -11   7   1      10870.45      10418.12       217.54 o
 -10   7   1        463.88        523.31        27.33 o
  -9   7   1      15154.96      16225.85       328.53 o
  -8   7   1       1003.08        995.43        30.01 o
  -7   7   1      28242.14      27162.97       455.47 o
  -6   7   1        812.44        881.40        24.71 o
  -5   7   1      21882.76      25073.58       480.59 o
  -4   7   1        179.33        238.01        14.74 o
  -3   7   1      14026.20      15425.21       315.58 o
  -2   7   1        222.78        245.15        25.73 o
  -1   7   1      52870.46      57898.79      1474.31 o
   0   7   1       1029.40       1005.59        31.69 o
   1   7   1     101466.29     110636.21      4587.44 o
   2   7   1       1110.65       1310.97        42.82 o
   3   7   1       3779.89       3761.66        62.19 o
   4   7   1       1371.59       1453.38        38.77 o
   5   7   1       6624.10       7539.21       128.26 o
   6   7   1       1151.77       1193.45        36.87 o
   7   7   1       1610.19       1692.55        48.32 o
   8   7   1       2176.46       2079.92        58.68 o
   9   7   1       8584.33       8600.56       184.56 o
  10   7   1        278.67        277.75        36.86 o
  11   7   1        950.24        820.30        50.24 o
  12   7   1         71.70         40.47        15.93 o
  13   7   1        108.66        134.97        26.64 o
  14   7   1         30.45         42.77        34.80 o
  15   7   1         18.48         11.22        29.38 o
  16   7   1          0.24         17.05        38.27 o
  17   7   1        176.49        103.18        58.24 o
 -19   8   1          4.26        -25.73        90.75 o
 -18   8   1          1.93         17.61        86.68 o
 -17   8   1        120.47        196.12        65.38 o
 -16   8   1         14.41          4.80        40.40 o
 -15   8   1        444.34        483.50        46.98 o
 -14   8   1          1.11        -22.02        30.29 o
 -13   8   1        819.55        745.05        64.64 o
 -12   8   1        460.55        428.68        48.84 o
 -11   8   1         69.29         39.34        21.10 o
 -10   8   1       5905.52       5970.20       184.18 o
  -9   8   1        581.78        567.39        32.26 o
  -8   8   1       4518.24       4523.80       104.18 o
  -7   8   1        149.93        130.93        15.34 o
  -6   8   1      15409.32      16568.88       282.55 o
  -5   8   1        235.41        273.11        15.38 o
  -4   8   1       6550.58       5872.41        97.98 o
  -3   8   1        965.78       1241.94        30.18 o
  -2   8   1       3444.53       3689.54       108.35 o
  -1   8   1        964.15       1036.28        40.49 o
   0   8   1      29122.79      31379.43       685.25 o
   1   8   1       1571.04       1412.67        77.20 o
   2   8   1      10497.05      10658.41       182.63 o
   3   8   1       7356.99       8238.33       117.22 o
   4   8   1       6143.68       7075.75       144.74 o
   5   8   1       2533.70       2553.82        53.38 o
   6   8   1       2273.45       2931.34        61.14 o
   7   8   1       2407.57       2308.96       109.38 o
   8   8   1       1134.98       1120.61        73.95 o
   9   8   1       1111.27       1081.08        43.20 o
  10   8   1        142.65        172.36        20.34 o
  11   8   1        789.49        790.55        42.03 o
  12   8   1       1921.55       1998.81        68.70 o
  13   8   1         72.70         96.49        32.03 o
  14   8   1       2442.69       2480.86        88.86 o
  15   8   1         29.51         54.12        35.98 o
  16   8   1        669.69        641.05        55.30 o
  17   8   1         22.72        138.64        45.53 o
 -19   9   1        189.66        270.89       101.58 o
 -18   9   1        221.11        430.71       107.00 o
 -17   9   1        535.76        614.54        58.53 o
 -16   9   1        358.72        452.32        49.90 o
 -15   9   1        511.58        564.62        49.97 o
 -14   9   1       2565.54       2484.49       109.17 o
 -13   9   1       2609.98       2620.34       107.25 o
 -12   9   1        883.81        986.39        78.56 o
 -11   9   1       3182.03       3144.88        86.35 o
 -10   9   1       3203.35       3551.22        91.06 o
  -9   9   1        804.35        722.65        36.47 o
  -8   9   1         61.52         59.63        14.26 o
  -7   9   1       5642.32       6064.66       101.63 o
  -6   9   1         18.27         41.92        10.42 o
  -5   9   1       7487.73       7999.10       132.04 o
  -4   9   1         18.95         34.72         7.60 o
  -3   9   1       9517.24      10738.02       232.26 o
  -2   9   1         54.94        165.14        32.51 o
  -1   9   1       1367.84       1445.79        41.52 o
   0   9   1      13010.59      13275.57       468.53 o
   1   9   1       1429.57       1414.02        79.91 o
   2   9   1       2245.07       1878.03        46.95 o
   3   9   1       9450.68      11028.82       154.70 o
   4   9   1      13472.90      14089.32       262.97 o
   5   9   1       2591.69       2493.73        53.87 o
   6   9   1       8050.58       8285.82       135.59 o
   7   9   1       2024.50       2164.16        45.59 o
   8   9   1      17881.00      17982.10       251.94 o
   9   9   1        201.55        225.15        18.23 o
  10   9   1        429.41        409.40        27.20 o
  11   9   1        780.21        648.94        42.59 o
  12   9   1       1906.14       1980.50        89.07 o
  13   9   1         15.72         30.13        30.67 o
  14   9   1        489.52        447.55        45.08 o
  15   9   1         65.47        109.30        37.88 o
  16   9   1       1215.23       1200.96        79.91 o
  17   9   1          0.17         -7.95        43.69 o
 -18  10   1        157.54         81.27        88.04 o
 -17  10   1       1753.09       1671.91        83.13 o
 -16  10   1        215.25        281.25        48.20 o
 -15  10   1        127.05        115.25        38.85 o
 -14  10   1        278.88        383.22        57.37 o
 -13  10   1        672.89        799.30        68.94 o
 -12  10   1        217.39        194.47        42.42 o
 -11  10   1        732.26        776.02        57.80 o
 -10  10   1        219.31        211.13        22.79 o
  -9  10   1       7572.22       7034.43       133.68 o
  -8  10   1        501.22        593.20        32.64 o
  -7  10   1       1050.79       1075.37        29.87 o
  -6  10   1        236.32        227.12        12.81 o
  -5  10   1       1350.39       1305.68        31.33 o
  -4  10   1        238.26        247.00        14.13 o
  -3  10   1       9748.82      10324.59       224.45 o
  -2  10   1        477.67        513.27        20.34 o
  -1  10   1       1511.86       1578.26        34.32 o
   0  10   1        813.16        865.49        23.41 o
   1  10   1      28668.75      32953.17       581.04 o
   2  10   1        428.39        421.15        18.27 o
   3  10   1      10941.91      12081.78       247.42 o
   4  10   1        675.51        707.59        21.99 o
   5  10   1      15896.14      15838.30       256.52 o
   6  10   1        701.91        702.19        23.32 o
   7  10   1      21152.77      21174.16       324.25 o
   8  10   1       1571.55       1616.19        40.60 o
   9  10   1       7603.17       7466.34       126.80 o
  10  10   1        404.50        403.11        25.64 o
  11  10   1       9792.29       9305.80       157.21 o
  12  10   1        466.20        518.96        41.46 o
  13  10   1       5758.82       5456.45       244.41 o
  14  10   1        271.94        221.24        39.77 o
  15  10   1       2984.00       2918.53        96.79 o
  16  10   1        283.52        284.35        47.99 o
  17  10   1        617.52        721.91       112.42 o
  18  10   1         80.62        124.61        86.68 o
 -18  11   1        274.38        228.90        94.81 o
 -17  11   1        353.52        422.58       100.23 o
 -16  11   1        572.28        701.97        58.55 o
 -15  11   1        710.00        881.21        79.42 o
 -14  11   1       1244.48       1098.10        65.27 o
 -13  11   1       1216.64       1058.37        59.46 o
 -12  11   1       1979.86       1863.58        69.97 o
 -11  11   1       4541.29       4445.47        86.54 o
 -10  11   1       5565.63       5131.17        94.98 o
  -9  11   1      10120.27      10363.72       169.14 o
  -8  11   1          6.58         31.10        12.90 o
  -7  11   1       9203.00       9296.15       132.78 o
  -6  11   1       1918.37       1975.72        81.07 o
  -5  11   1      21839.52      21836.09       291.78 o
  -4  11   1        109.55        168.54        30.47 o
  -3  11   1      22037.09      23947.07       506.19 o
  -2  11   1          2.85        -11.43        14.47 o
  -1  11   1      24647.63      27270.12       390.99 o
   0  11   1       1011.16       1251.28        35.77 o
   1  11   1      10160.02      10771.67       163.78 o
   2  11   1       1343.14       1301.25        36.36 o
   3  11   1       5495.83       5558.71        89.41 o
   4  11   1       9845.35      10397.15       174.85 o
   5  11   1       3146.61       3281.69        57.90 o
   6  11   1       3604.88       3342.15        61.18 o
   7  11   1       7549.46       7367.62       125.11 o
   8  11   1         90.62        109.44        18.18 o
   9  11   1          7.20         55.67        15.27 o
  10  11   1       1232.32       1121.68        38.82 o
  11  11   1         50.86         67.44        22.38 o
  12  11   1       1133.96       1075.69        42.36 o
  13  11   1          8.03         24.37        25.11 o
  14  11   1         15.56         19.08        26.81 o
  15  11   1         34.91         -3.43        31.55 o
  16  11   1         44.22         43.21        34.63 o
  17  11   1        252.49        261.40        98.87 o
 -18  12   1        258.61        409.04       105.65 o
 -17  12   1         59.15         85.43        49.35 o
 -16  12   1        852.44        856.65        48.88 o
 -15  12   1         29.38         39.34        30.73 o
 -14  12   1         79.82         56.33        29.50 o
 -13  12   1        102.53        167.38        28.55 o
 -12  12   1          0.08         27.15        22.88 o
 -11  12   1         25.30         37.37        18.14 o
 -10  12   1        171.17        219.50        21.30 o
  -9  12   1         45.58         53.13        15.76 o
  -8  12   1         67.57        110.08        14.71 o
  -7  12   1         49.35         57.98        12.61 o
  -6  12   1        707.08        712.13        23.02 o
  -5  12   1        189.07        247.27        14.40 o
  -4  12   1       2407.22       2319.60        61.80 o
  -3  12   1        297.92        325.26        19.52 o
  -2  12   1       1116.11       1056.85        25.54 o
  -1  12   1          1.69          3.81         6.98 o
   0  12   1       2808.70       2874.10        54.91 o
   1  12   1        214.72        207.33        11.56 o
   2  12   1       2569.41       2800.25        78.78 o
   3  12   1        552.22        594.25        21.68 o
   4  12   1        659.86        646.63        23.92 o
   5  12   1        308.06        342.99        17.82 o
   6  12   1        934.89        765.73        41.69 o
   7  12   1          5.26         30.48        10.87 o
   8  12   1          1.59         11.82        13.01 o
   9  12   1        962.58       1088.56        41.04 o
  10  12   1       1607.32       1501.70        66.20 o
  11  12   1        356.45        429.29        29.53 o
  12  12   1        792.17        854.49        39.30 o
  13  12   1        587.24        672.51        46.33 o
  14  12   1       1033.61        993.68        47.36 o
  15  12   1        308.78        323.09        41.46 o
  16  12   1        510.07        520.87        71.92 o
  17  12   1        167.68         70.43        96.16 o
 -17  13   1        777.25        732.88        74.84 o
 -16  13   1          0.37          3.14        33.57 o
 -15  13   1        218.58        223.52        36.69 o
 -14  13   1          2.95          2.13        33.04 o
 -13  13   1       4530.30       4341.35       104.16 o
 -12  13   1         17.35         55.14        32.93 o
 -11  13   1       2120.76       2028.83        63.51 o
 -10  13   1        169.37        220.33        22.40 o
  -9  13   1       9655.12       9243.56       159.89 o
  -8  13   1        111.33        107.68        24.04 o
  -7  13   1      14328.06      14012.12       229.54 o
  -6  13   1         20.97         13.41        12.51 o
  -5  13   1      13882.58      15674.00       234.84 o
  -4  13   1        368.93        430.52        18.00 o
  -3  13   1       9979.25       9942.42       194.52 o
  -2  13   1       1036.27       1082.34        45.51 o
  -1  13   1      12906.26      13247.71       197.78 o
   0  13   1        192.18        170.33        17.85 o
   1  13   1      30339.49      31678.24       425.54 o
   2  13   1         32.17          9.89         6.86 o
   3  13   1       1381.04       1352.81        62.19 o
   4  13   1          2.73         30.76        11.49 o
   5  13   1       3088.62       3231.28        65.69 o
   6  13   1          6.96         -2.61         9.63 o
   7  13   1       1680.49       1691.32        43.01 o
   8  13   1         21.37         47.03        15.24 o
   9  13   1        795.63        734.44        36.55 o
  10  13   1         22.71          3.76        22.38 o
  11  13   1         33.19         30.88        21.49 o
  12  13   1         60.92         82.24        24.89 o
  13  13   1         82.10         94.80        26.78 o
  14  13   1         39.75         21.14        29.32 o
  15  13   1        342.27        388.20        42.62 o
 -17  14   1        904.75        994.52        85.78 o
 -16  14   1        387.41        450.29        70.43 o
 -15  14   1       1584.70       1521.76        76.83 o
 -14  14   1        238.79        236.60        35.41 o
 -13  14   1       1001.08       1098.51        70.18 o
 -12  14   1        304.99        291.24        33.91 o
 -11  14   1        865.94        892.02        48.64 o
 -10  14   1        390.27        358.54        26.67 o
  -9  14   1       2094.96       2114.25        53.67 o
  -8  14   1        101.67         79.88        21.26 o
  -7  14   1         64.09         33.15        15.07 o
  -6  14   1          6.59          3.36        13.09 o
  -5  14   1          2.37         12.28        11.39 o
  -4  14   1       2062.16       2027.86        55.23 o
  -3  14   1        474.78        459.56        22.25 o
  -2  14   1          0.10         -3.44         7.55 o
  -1  14   1       1070.78       1059.30        27.39 o
   0  14   1        794.21        854.16        27.22 o
   1  14   1      14072.39      14931.93       207.41 o
   2  14   1         97.03         88.11        12.30 o
   3  14   1       3246.70       3211.30        74.11 o
   4  14   1        243.27        250.56        17.42 o
   5  14   1      11208.62      11116.33       216.03 o
   6  14   1        125.41        151.51        18.73 o
   7  14   1       8887.09       8834.97       140.96 o
   8  14   1       1557.84       1446.49        42.87 o
   9  14   1       6945.61       7019.04       128.22 o
  10  14   1       1235.11       1295.59        52.36 o
  11  14   1       2572.57       2596.11        65.29 o
  12  14   1        812.93        781.43        44.51 o
  13  14   1       1251.25       1163.47        74.29 o
  14  14   1        647.89        566.60        64.59 o
  15  14   1       1162.01       1023.95       123.25 o
 -16  15   1        407.67        432.06        79.91 o
 -15  15   1          8.75         43.96        53.17 o
 -14  15   1         75.88         68.90        34.75 o
 -13  15   1         32.24         48.81        32.80 o
 -12  15   1        413.73        352.47        36.36 o
 -11  15   1         90.86        115.74        25.86 o
 -10  15   1        904.96        923.21        57.61 o
  -9  15   1        287.43        381.72        32.39 o
  -8  15   1        219.89        225.20        32.06 o
  -7  15   1        487.57        562.78        44.38 o
  -6  15   1       5056.13       4872.32       137.02 o
  -5  15   1       1095.97       1180.36        41.27 o
  -4  15   1        223.85        398.70        28.39 o
  -3  15   1        756.86        820.78        28.72 o
  -2  15   1        724.47        686.93        23.40 o
  -1  15   1       1013.18       1131.23        37.41 o
   0  15   1       2424.81       2374.37        47.20 o
   1  15   1        532.13        535.77        19.97 o
   2  15   1       4257.91       4125.95        74.41 o
   3  15   1        776.93        784.97        34.46 o
   4  15   1        950.06        964.32        39.54 o
   5  15   1         50.64         73.65        16.29 o
   6  15   1        857.67        739.94        34.56 o
   7  15   1         14.46         11.93        14.39 o
   8  15   1         65.80         51.71        18.04 o
   9  15   1          5.25         57.40        18.74 o
  10  15   1         58.64         44.28        20.27 o
  11  15   1          0.71          8.81        20.26 o
  12  15   1         41.03         52.22        23.17 o
  13  15   1         14.90         96.06        28.18 o
  14  15   1        102.87         98.36        36.08 o
 -15  16   1       1708.50       1758.04       139.51 o
 -14  16   1         43.40         16.28        40.22 o
 -13  16   1        620.11        530.18        48.37 o
 -12  16   1        406.37        370.57        37.31 o
 -11  16   1        783.02        908.24        64.90 o
 -10  16   1         71.94         81.35        22.09 o
  -9  16   1        212.11        252.69        26.39 o
  -8  16   1          1.65        -16.90        16.90 o
  -7  16   1         19.40         41.15        16.95 o
  -6  16   1        724.41        649.17        34.76 o
  -5  16   1        376.12        441.61        29.16 o
  -4  16   1        630.92        547.93        30.58 o
  -3  16   1       1592.83       1500.23        55.51 o
  -2  16   1        143.85        166.55        16.19 o
  -1  16   1       1013.14        982.55        31.06 o
   0  16   1         16.75          3.18         9.92 o
   1  16   1       1580.58       1561.56        40.50 o
   2  16   1       1155.74       1070.94        34.40 o
   3  16   1       3094.11       3280.41        63.49 o
   4  16   1         16.59         26.37        12.74 o
   5  16   1       6579.63       6523.37       138.56 o
   6  16   1        203.88        123.28        33.23 o
   7  16   1       5266.90       5336.34       118.88 o
   8  16   1        181.97        178.78        21.69 o
   9  16   1       3076.01       3030.96        80.43 o
  10  16   1          9.84          8.83        20.10 o
  11  16   1       1518.44       1443.95        50.99 o
  12  16   1         24.65         46.15        26.02 o
  13  16   1       1027.38       1044.63        53.19 o
  14  16   1        196.82        234.32        62.30 o
 -15  17   1        233.92        265.47        74.49 o
 -14  17   1        184.50        181.20        79.91 o
 -13  17   1       2395.00       2444.32       101.42 o
 -12  17   1         95.66         81.31        38.30 o
 -11  17   1       2429.27       2377.56        89.54 o
 -10  17   1        112.83        185.08        31.28 o
  -9  17   1       4499.12       4472.91       105.89 o
  -8  17   1         92.97        133.52        21.80 o
  -7  17   1       6640.92       6768.50       150.07 o
  -6  17   1        118.02        153.46        25.49 o
  -5  17   1      11869.35      11728.04       227.53 o
  -4  17   1        234.27        244.54        23.48 o
  -3  17   1       7557.76       8018.16       191.74 o
  -2  17   1          0.03        -22.10        22.10 o
  -1  17   1      13595.34      13185.47       247.77 o
   0  17   1         40.80         30.30        14.32 o
   1  17   1       6171.84       6090.94       111.39 o
   2  17   1          1.62         -9.61         9.61 o
   3  17   1       3416.23       3499.73       145.88 o
   4  17   1         53.14        100.53        22.87 o
   5  17   1       2652.35       2630.40       148.18 o
   6  17   1         38.25         45.21        18.91 o
   7  17   1        924.45        887.15        52.00 o
   8  17   1         24.11         -0.14        26.53 o
   9  17   1         69.19         67.12        30.89 o
  10  17   1         38.76         37.94        24.17 o
  11  17   1        307.76        331.69        34.13 o
  12  17   1         21.16        -19.04        26.73 o
  13  17   1          9.15         13.28        30.54 o
  14  17   1        228.60        326.42        77.20 o
 -14  18   1       1847.32       1755.33       135.44 o
 -13  18   1        366.92        438.78        50.92 o
 -12  18   1        181.43        116.52        44.53 o
 -11  18   1         58.24        126.50        40.88 o
 -10  18   1       2402.81       2317.34        72.93 o
  -9  18   1        127.43        180.58        24.51 o
  -8  18   1        523.93        471.09        41.80 o
  -7  18   1        186.87        270.75        32.68 o
  -6  18   1       1112.08       1110.91        53.42 o
  -5  18   1          1.66          3.31        16.62 o
  -4  18   1       1379.92       1323.78        46.99 o
  -3  18   1        182.12        178.26        21.39 o
  -2  18   1       1997.69       1919.81        64.72 o
  -1  18   1        307.97        372.77        26.79 o
   0  18   1        745.98        801.11        36.91 o
   1  18   1        898.39        873.33        37.20 o
   2  18   1         25.04         17.82        14.62 o
   3  18   1       1141.90       1188.75        38.67 o
   4  18   1       1531.41       1377.30        42.57 o
   5  18   1       1362.01       1502.39        51.73 o
   6  18   1       3104.20       3117.38        81.75 o
   7  18   1        787.89        901.70        69.83 o
   8  18   1       1171.34       1073.62        56.40 o
   9  18   1        481.65        595.42        46.99 o
  10  18   1        805.27        837.21        57.42 o
  11  18   1        527.14        611.79        50.86 o
  12  18   1       1013.55       1019.63        60.89 o
  14  18   1        378.22        391.43        83.97 o
 -13  19   1        117.88        113.77        67.72 o
 -12  19   1          8.00         43.85        44.53 o
 -11  19   1        144.86        177.43        46.38 o
 -10  19   1        951.91        864.80        73.44 o
  -9  19   1        223.95        260.38        36.48 o
  -8  19   1          2.47         29.45        31.69 o
  -7  19   1          8.31        -12.85        38.15 o
  -6  19   1          4.22         10.18        22.43 o
  -5  19   1       1354.21       1474.88        52.46 o
  -4  19   1        554.75        499.26        33.33 o
  -3  19   1        712.58        711.47        43.19 o
  -2  19   1        603.97        520.39        45.85 o
  -1  19   1        411.36        494.29        60.32 o
   0  19   1        912.59        868.05        37.79 o
   1  19   1          3.28         -1.55        14.83 o
   2  19   1        236.97        247.59        23.28 o
   3  19   1         59.94         51.28        18.44 o
   4  19   1        134.56        181.91        28.62 o
   5  19   1         18.35         35.57        17.10 o
   6  19   1        651.82        642.85        51.52 o
   7  19   1         14.31          7.66        23.71 o
   8  19   1         38.48         -0.10        25.84 o
   9  19   1        103.15        122.21        48.08 o
  10  19   1       1191.81       1176.37        76.13 o
  11  19   1         65.44         27.28        39.28 o
  12  19   1        471.09        333.19        82.62 o
  13  19   1        436.35        516.04        86.68 o
 -12  20   1         29.93        -17.31        45.85 o
 -11  20   1        823.00        735.45       111.06 o
 -10  20   1          0.15        -36.57        66.37 o
  -9  20   1       3038.41       3132.52       120.36 o
  -8  20   1         46.17         53.42        37.07 o
  -7  20   1         44.41         60.11        26.72 o
  -6  20   1         64.47         14.84        40.56 o
  -5  20   1         73.00         74.02        21.63 o
  -4  20   1        160.88        145.93        23.41 o
  -3  20   1        111.15         79.50        24.11 o
  -2  20   1         83.45         35.10        27.28 o
  -1  20   1        891.99        900.43        52.39 o
   0  20   1         62.72         94.59        20.28 o
   1  20   1       2015.10       2030.31        79.96 o
   2  20   1         70.15         57.39        23.26 o
   3  20   1       2144.70       2157.90        62.56 o
   4  20   1          0.71          7.48        22.48 o
   5  20   1       1572.66       1654.76        70.47 o
   6  20   1          0.64        -27.42        27.42 o
   7  20   1       1516.01       1504.04        98.18 o
   8  20   1         64.94         55.35        37.83 o
   9  20   1       2797.79       2934.92       242.44 o
  10  20   1          0.27         39.92        41.34 o
  11  20   1       1894.35       1805.45       157.11 o
  12  20   1         62.83         -9.48        71.78 o
 -11  21   1         41.49         40.63        75.85 o
 -10  21   1        100.59         59.59        73.14 o
  -9  21   1       1309.90       1441.36       136.80 o
  -8  21   1        171.02        215.31        46.19 o
  -7  21   1       1430.85       1353.40        96.16 o
  -6  21   1          6.47         19.95        32.80 o
  -5  21   1       1496.26       1561.32        87.39 o
  -4  21   1        172.97        185.14        30.63 o
  -3  21   1       2489.52       2682.85        84.24 o
  -2  21   1        237.38        267.76        32.29 o
  -1  21   1       1508.48       1574.14        73.70 o
   0  21   1         66.78         59.06        20.90 o
   1  21   1        486.03        590.53        48.09 o
   2  21   1        206.35        242.06        30.06 o
   3  21   1       1473.80       1503.61        78.28 o
   4  21   1         24.55          3.96        23.19 o
   5  21   1         26.34         93.93        29.74 o
   6  21   1        175.81        136.55        89.39 o
   7  21   1        290.43        339.96        50.33 o
   8  21   1        569.80        573.60        61.16 o
   9  21   1        166.33        202.66        48.06 o
  10  21   1        661.46        503.85        96.16 o
  11  21   1          9.02        -31.15        71.78 o
 -10  22   1       2108.35       1648.34       157.11 o
  -9  22   1         12.49        -40.63        65.01 o
  -8  22   1        534.15        414.43        56.10 o
  -7  22   1         16.05         50.37        39.57 o
  -6  22   1       3718.28       3554.26       243.80 o
  -5  22   1         16.94         44.81        36.58 o
  -4  22   1        467.81        412.17        48.31 o
  -3  22   1          7.37          0.69        25.70 o
  -2  22   1       2225.76       2157.47        92.63 o
  -1  22   1         10.73         -5.51        25.39 o
   0  22   1        604.02        561.05        44.74 o
   1  22   1          1.35        -10.47        26.26 o
   2  22   1       3469.07       2989.44       115.70 o
   3  22   1          3.12         28.80        47.40 o
   4  22   1        859.61        733.51        65.08 o
   5  22   1         12.52         53.17        41.99 o
   6  22   1        486.26        402.15        69.08 o
   7  22   1         34.37         33.86        38.84 o
   8  22   1        404.42        381.95        90.75 o
   9  22   1          0.59        -12.19        73.14 o
  -9  23   1        728.45        522.81       100.23 o
  -8  23   1          1.33         83.97        71.78 o
  -7  23   1        491.28        480.82        92.10 o
  -6  23   1         59.49         85.39        40.98 o
  -5  23   1          9.50        -29.35        35.05 o
  -4  23   1         30.13         21.57        38.60 o
  -3  23   1        168.49        222.14        38.63 o
  -2  23   1        203.31        195.89        39.79 o
  -1  23   1       1863.10       2179.34       113.77 o
   0  23   1        123.14        185.21        32.86 o
   1  23   1         42.51         74.08        37.10 o
   2  23   1        336.20        287.97        46.54 o
   3  23   1        172.99        156.12        41.96 o
   4  23   1        287.33        332.17       103.61 o
   5  23   1         59.68          7.31        56.89 o
   6  23   1        489.18        507.91        93.46 o
   7  23   1        101.93        144.92        77.20 o
   8  23   1        325.92        326.42        88.04 o
  -7  24   1         73.57         39.28        71.78 o
  -6  24   1         39.99         62.30        70.43 o
  -5  24   1        937.14       1040.20       121.90 o
  -4  24   1         30.81         81.43        37.58 o
  -3  24   1          1.45          0.00        33.81 o
  -2  24   1         51.66         53.21        35.53 o
  -1  24   1         26.17         28.98        33.81 o
   0  24   1        151.15        272.24        70.43 o
   1  24   1        467.61        631.16        92.10 o
   2  24   1         60.05         67.72        63.66 o
   3  24   1        262.60        235.67        77.20 o
   4  24   1          5.42         70.43        65.01 o
   5  24   1        593.98        576.99        97.52 o
   6  24   1        288.55        369.76        93.46 o
  -4  25   1          7.57         -2.17        37.83 o
  -3  25   1         37.83         46.59        39.29 o
  -2  25   1         29.89         -8.13        62.30 o
  -1  25   1         25.56         90.75        66.37 o
   1  25   1         31.96        121.90        66.37 o
   2  25   1        283.76        318.29        79.91 o
   3  25   1         61.05        146.28        73.14 o
   4  25   1       1655.66       1479.03       144.92 o
 -19   0   2        259.77        354.86        65.70 o
 -18   0   2       1943.43       1887.73        97.16 o
 -17   0   2        286.08        357.39        53.37 o
 -16   0   2       6812.50       6714.25       251.92 o
 -15   0   2        379.38        347.56        44.81 o
 -14   0   2       4899.81       5668.27       214.00 o
 -13   0   2       1014.04       1006.07       165.24 o
 -12   0   2      30317.05      28955.26       673.22 o
 -11   0   2       1210.98       1070.70        51.71 o
 -10   0   2      44227.98      44366.04       860.68 o
  -9   0   2       1092.20       1070.24        39.74 o
  -8   0   2      53598.22      51244.40       987.31 o
  -7   0   2        357.12        272.24        37.92 o
  -6   0   2      83170.27      83872.77      3065.06 o
  -5   0   2        275.06        295.26        32.51 o
  -3   0   2          1.33          0.00         8.13 o
   2   0   2      31912.53      32820.43      1093.02 o
   4   0   2       3429.05       3518.80       142.21 o
   5   0   2          8.14         12.19        20.32 o
   6   0   2       1926.90       1927.68        69.08 o
   7   0   2         61.86         85.67        17.53 o
   8   0   2       2615.81       2312.83        97.49 o
   9   0   2       1028.62        977.49        41.25 o
  10   0   2       6997.19       6902.82       135.06 o
  11   0   2       1094.73       1073.52        57.60 o
  12   0   2       9746.70       8983.21       235.26 o
  13   0   2       1212.69       1228.46        86.68 o
  14   0   2       1205.24       1414.19        68.00 o
  15   0   2        592.55        642.87        54.10 o
  16   0   2       2632.28       2544.96       142.21 o
  17   0   2        421.63        398.81        52.65 o
  18   0   2        961.20        766.60        93.46 o
 -19   1   2        670.11        830.16        77.84 o
 -18   1   2         12.04        -16.95        34.94 o
 -17   1   2        113.02        107.97        32.70 o
 -16   1   2         29.38         56.01        29.05 o
 -15   1   2        785.23        810.75        48.72 o
 -14   1   2        303.97        316.55        32.97 o
 -13   1   2        639.46        640.37        32.24 o
 -12   1   2        219.23        157.67        55.68 o
 -11   1   2        215.38        201.40        21.78 o
 -10   1   2       1224.36       1312.83        36.21 o
  -9   1   2       1376.09       1669.19        37.25 o
  -8   1   2       8247.94       7846.88       140.76 o
  -7   1   2       2441.75       2306.08        78.28 o
  -6   1   2       2778.87       2766.18        86.01 o
  -5   1   2       4907.51       4959.34       136.53 o
  -4   1   2      40949.65      41686.50      1530.50 o
  -3   1   2      16775.73      17720.64       342.65 o
  -2   1   2      27555.71      27952.99       852.61 o
  -1   1   2      14442.00      13629.61      1554.20 o
   0   1   2      33366.30      37803.52      1034.82 o
   1   1   2         12.45         29.80         9.48 o
   3   1   2       2092.94       2177.92        90.75 o
   4   1   2      53820.04      53657.29      1016.22 o
   5   1   2      14850.88      15705.77       323.17 o
   6   1   2      13785.35      13378.16       204.74 o
   7   1   2        532.17        494.48        20.11 o
   8   1   2      18239.51      17544.93       268.16 o
   9   1   2        379.07        373.57        23.05 o
  10   1   2       9093.17       8999.86       135.38 o
  11   1   2       1006.70        969.95        34.17 o
  12   1   2       1770.50       1844.12        48.98 o
  13   1   2         51.80         64.34        28.25 o
  14   1   2        547.33        638.49        46.48 o
  15   1   2          7.68         29.53        28.87 o
  16   1   2        431.54        441.59        35.87 o
  17   1   2         57.82         93.35        30.71 o
  18   1   2        290.34        416.84        49.02 o
 -20   2   2          2.16        131.38       100.23 o
 -19   2   2         48.40          9.89        60.27 o
 -18   2   2        218.61        292.35        49.86 o
 -17   2   2          5.03         79.95        39.06 o
 -16   2   2        248.23        296.63        38.40 o
 -15   2   2         44.07         47.22        29.65 o
 -14   2   2        618.64        781.57        72.72 o
 -13   2   2        418.65        433.05        28.06 o
 -12   2   2        459.23        535.71        28.91 o
 -11   2   2       1855.38       2108.17        51.81 o
 -10   2   2       2704.19       2614.30        53.25 o
  -9   2   2          0.62          8.13        11.73 o
  -8   2   2       3424.80       3464.10        83.00 o
  -7   2   2        494.89        449.24        33.36 o
  -6   2   2       5763.75       5967.05       165.46 o
  -5   2   2      10530.35      11420.60       221.41 o
  -4   2   2       3043.98       3192.57        67.86 o
  -3   2   2      10015.32      10486.04       188.07 o
  -2   2   2         99.31         58.24        14.90 o
  -1   2   2      10237.53      11467.08       212.02 o
   0   2   2        723.91        830.26        46.05 o
   4   2   2         31.90         43.90        10.98 o
   5   2   2      16160.01      16935.69       580.37 o
   6   2   2       1180.12       1249.56        47.23 o
   7   2   2         16.37         34.20         8.84 o
   8   2   2       1070.95        978.68        29.72 o
   9   2   2         53.67         74.76        11.86 o
  10   2   2       2237.85       2106.44        40.14 o
  11   2   2       2783.93       2688.06        62.46 o
  12   2   2        257.13        269.02        27.99 o
  13   2   2        821.45        819.60        44.52 o
  14   2   2        481.25        517.33        38.71 o
  15   2   2         33.00        -26.50        26.50 o
  16   2   2        251.56        325.43        40.56 o
  17   2   2         11.49         16.27        30.52 o
  18   2   2        441.90        422.52        51.41 o
 -20   3   2        319.39        182.85       101.58 o
 -19   3   2         16.94        116.45        46.16 o
 -18   3   2       2851.15       2933.15       171.33 o
 -17   3   2         48.79         77.06        50.11 o
 -16   3   2        715.10        775.65        66.86 o
 -15   3   2          9.91         27.51        27.75 o
 -14   3   2        369.62        334.55        49.17 o
 -13   3   2         38.48          4.28        20.79 o
 -12   3   2        283.02        329.58        26.05 o
 -11   3   2        761.88        745.44        31.46 o
 -10   3   2       3889.76       4100.48        76.23 o
  -9   3   2        103.80        116.33        20.81 o
  -8   3   2       1542.82       1593.39        41.21 o
  -7   3   2          2.52          8.84        10.00 o
  -6   3   2      17316.02      17420.93       385.96 o
  -5   3   2       2052.09       2233.45        81.27 o
  -4   3   2      19640.43      21517.75       612.20 o
  -3   3   2       1271.13       1458.47        43.53 o
  -2   3   2      38093.12      41808.62      1686.94 o
  -1   3   2        173.99        189.86        13.67 o
   3   3   2       1699.88       1693.03        66.37 o
   4   3   2      43706.69      45050.89      1441.11 o
   5   3   2       3773.90       3734.23        77.36 o
   6   3   2      40465.07      41742.96       663.95 o
   7   3   2        589.29        456.51        19.28 o
   8   3   2      21075.86      20009.94       325.78 o
   9   3   2       1252.81       1191.56        35.25 o
  10   3   2       1363.52       1345.33        40.24 o
  11   3   2       1775.99       1567.34        58.13 o
  12   3   2       5998.64       5448.63       118.44 o
  13   3   2        223.77        210.76        26.27 o
  14   3   2       1365.42       1348.68        53.17 o
  15   3   2        158.34        146.33        32.27 o
  16   3   2        543.19        691.08        43.01 o
  17   3   2         36.08         27.93        37.47 o
  18   3   2        260.81        296.32        59.23 o
 -20   4   2       1019.52       1271.81       144.92 o
 -19   4   2         61.74         86.96        53.98 o
 -18   4   2        872.24        844.25        61.97 o
 -17   4   2         38.73        156.86        43.63 o
 -16   4   2       1536.69       1469.34        84.66 o
 -15   4   2        867.02       1098.60       182.17 o
 -14   4   2       4827.68       4925.76       117.46 o
 -13   4   2        973.29        960.34        47.15 o
 -12   4   2      18142.54      17342.51       333.06 o
 -11   4   2         46.02        -12.07        23.03 o
 -10   4   2      15466.68      15297.61       312.74 o
  -9   4   2       2197.68       2223.44        51.75 o
  -8   4   2      13319.34      12764.88       329.00 o
  -7   4   2        747.01        692.11        37.92 o
  -6   4   2      27005.72      29645.66       846.52 o
  -5   4   2       1822.39       2003.19        74.49 o
  -4   4   2      44640.30      47590.50      1088.08 o
  -3   4   2        623.20        713.48        26.99 o
  -2   4   2      76023.67      82618.91      2538.87 o
  -1   4   2       1372.27       1606.35        65.01 o
   3   4   2        313.44        299.33        23.03 o
   4   4   2         14.46         -2.71        10.84 o
   5   4   2       2683.53       2780.52        53.64 o
   6   4   2        459.80        465.15        30.69 o
   7   4   2       1813.05       1711.48        39.39 o
   8   4   2          9.86         18.94         9.86 o
   9   4   2       4687.75       4634.50        81.36 o
  10   4   2       2064.66       2033.97        51.57 o
  11   4   2         43.83         55.49        13.39 o
  12   4   2       4795.30       4491.33        93.50 o
  13   4   2       1681.32       1644.77        52.73 o
  14   4   2       2005.80       2066.57        61.52 o
  15   4   2       1804.58       1787.84        59.47 o
  16   4   2        525.91        625.92        42.11 o
  17   4   2        744.51        822.33        61.21 o
  18   4   2        542.42        654.19        96.16 o
 -20   5   2         59.72        135.44        93.46 o
 -19   5   2        386.04        312.64        66.00 o
 -18   5   2         42.68         20.93        43.10 o
 -17   5   2       1907.87       1888.02        90.33 o
 -16   5   2         91.38        172.25        39.85 o
 -15   5   2       1953.03       1918.75        73.98 o
 -14   5   2         71.55         62.02        31.83 o
 -13   5   2       3856.03       3685.24       122.55 o
 -12   5   2        252.46        260.25        35.71 o
 -11   5   2       1005.19       1106.43        44.03 o
 -10   5   2        448.69        449.21        31.79 o
  -9   5   2      15259.91      14419.39       379.53 o
  -8   5   2        184.27        208.89        15.13 o
  -7   5   2      12722.72      15353.76       544.48 o
  -6   5   2        225.64        233.09        21.97 o
  -5   5   2      23832.46      23172.86       663.67 o
  -4   5   2        543.17        637.39        33.18 o
  -3   5   2         23.54         20.05        14.90 o
  -2   5   2        275.66        316.29        19.84 o
  -1   5   2        352.33        459.15        29.80 o
   3   5   2      12479.33      14056.10       302.75 o
   4   5   2        239.59        267.21        15.54 o
   5   5   2         48.81          9.66         8.71 o
   6   5   2        434.80        453.03        18.28 o
   7   5   2        380.41        414.65        17.82 o
   8   5   2        132.61        155.63        12.67 o
   9   5   2       1934.56       1740.83        40.15 o
  10   5   2        610.65        624.35        31.16 o
  11   5   2         43.91         75.93        15.79 o
  12   5   2        377.42        478.46        35.05 o
  13   5   2        378.62        404.29        28.30 o
  14   5   2        134.01        140.78        28.02 o
  15   5   2        334.04        335.39        33.45 o
  16   5   2        118.16        126.03        37.74 o
  17   5   2        685.93        729.02        63.29 o
 -19   6   2         45.89        -10.84        88.04 o
 -18   6   2        176.21        194.50        47.92 o
 -17   6   2         39.03        129.61        41.94 o
 -16   6   2       1119.93       1264.06        68.24 o
 -15   6   2        183.36        211.24        39.22 o
 -14   6   2       2662.97       2614.28        83.87 o
 -13   6   2        537.99        548.72        44.42 o
 -12   6   2       8609.52       8633.95       239.84 o
 -11   6   2        286.68        325.34        29.22 o
 -10   6   2       6844.70       6775.75       146.36 o
  -9   6   2       2368.51       2565.88        56.41 o
  -8   6   2      16393.43      16612.59       280.12 o
  -7   6   2       2621.16       2736.97       125.31 o
  -6   6   2       4254.93       3644.24       292.56 o
  -4   6   2      58807.93      69356.05      1943.60 o
  -3   6   2      20362.49      21908.25       629.74 o
  -2   6   2       6003.52       5448.40       126.51 o
  -1   6   2      16253.34      17863.51       590.53 o
   0   6   2       5484.45       5540.95       243.80 o
   1   6   2      15629.22      15691.01       663.67 o
   2   6   2       4918.49       6195.14       273.59 o
   3   6   2      22741.47      24316.25       521.78 o
   4   6   2      15969.52      18408.36       265.01 o
   5   6   2      10352.88      11142.72       183.71 o
   6   6   2         95.09         86.01        13.57 o
   7   6   2       6185.49       6360.18       117.45 o
   8   6   2       4260.85       4178.63        73.89 o
   9   6   2       5413.63       5623.04        95.19 o
  10   6   2       1858.15       1756.16        42.69 o
  11   6   2       1882.34       1778.15        45.56 o
  12   6   2       5017.52       4872.52        90.44 o
  13   6   2         21.74         62.40        21.69 o
  14   6   2       2705.09       2596.52        63.53 o
  15   6   2          0.05        -21.71        31.59 o
  16   6   2       1554.74       1602.34        72.63 o
  17   6   2          0.38          2.35        38.45 o
 -19   7   2        204.55        257.34        96.16 o
 -18   7   2       1350.27       1585.73        81.51 o
 -17   7   2        293.86        230.95        47.50 o
 -16   7   2        713.63        864.97        62.25 o
 -15   7   2        575.65        617.71        59.08 o
 -14   7   2       1064.22       1107.34        57.45 o
 -13   7   2        511.74        739.24        84.65 o
 -12   7   2       1260.77       1440.67        72.77 o
 -11   7   2       1181.23       1350.22       121.90 o
 -10   7   2         47.03         89.17        26.32 o
  -9   7   2        201.38        229.68        62.98 o
  -8   7   2       2735.75       2629.61        79.65 o
  -7   7   2        924.87        993.15        54.99 o
  -6   7   2        169.39        145.82        14.90 o
  -5   7   2        354.98        526.25        26.76 o
  -4   7   2       6699.39       6032.64       180.14 o
  -3   7   2        562.28        650.53        25.43 o
  -2   7   2      14776.49      16233.69       426.63 o
  -1   7   2         23.09          9.12         7.14 o
   0   7   2      30597.64      29936.86      1254.20 o
   1   7   2       2328.20       2433.90       119.19 o
   2   7   2      22631.87      24037.48       510.83 o
   3   7   2       1811.62       1890.77        41.95 o
   4   7   2      21715.79      21759.30       347.41 o
   5   7   2        928.77        971.76        21.72 o
   6   7   2       5922.79       5883.12       108.67 o
   7   7   2        380.53        409.43        23.26 o
   8   7   2      13034.98      12834.11       225.23 o
   9   7   2        664.15        674.66        43.20 o
  10   7   2       3687.05       3569.59        77.34 o
  11   7   2         14.98          9.56        19.90 o
  12   7   2        797.28        819.93        64.66 o
  13   7   2         11.66         31.53        24.02 o
  14   7   2        258.41        196.64        36.99 o
  15   7   2         40.98         92.97        43.77 o
  16   7   2         37.57         54.36       102.26 o
  17   7   2         11.73         85.12        51.40 o
 -19   8   2        145.81         37.92        89.39 o
 -18   8   2        182.51        162.22        48.93 o
 -17   8   2        222.73        255.96        47.50 o
 -16   8   2        193.14        275.43        44.23 o
 -15   8   2        510.62        505.05        46.53 o
 -14   8   2        446.67        567.60       118.51 o
 -13   8   2         90.99        104.48        42.11 o
 -12   8   2        655.59        756.04        60.34 o
 -11   8   2       1699.97       1737.52        77.09 o
 -10   8   2        719.86        758.34        51.69 o
  -9   8   2       4100.17       4073.78       124.90 o
  -8   8   2       1877.93       1806.12        52.15 o
  -7   8   2       4386.78       5058.39       111.55 o
  -6   8   2       4516.61       5170.05        96.29 o
  -5   8   2       2609.93       2599.46        52.55 o
  -4   8   2       1012.77        897.74        20.91 o
  -3   8   2      32056.63      38284.87       834.70 o
  -2   8   2        421.11        427.31        19.45 o
  -1   8   2      13127.50      13753.75       532.71 o
   0   8   2       1086.31       1126.68        43.93 o
   1   8   2      11202.43      10668.81       460.50 o
   2   8   2       2095.06       2183.91        55.84 o
   3   8   2      37126.54      42245.19       731.42 o
   4   8   2       2119.92       2313.66        56.18 o
   5   8   2      12549.02      12202.78       185.33 o
   6   8   2         81.24        151.74        13.40 o
   7   8   2      10481.73      10852.19       170.82 o
   8   8   2          9.83         13.59        11.83 o
   9   8   2       9557.74       9124.97       167.16 o
  10   8   2         13.32         37.52        20.32 o
  11   8   2       7743.98       7315.21       139.42 o
  12   8   2          0.24         19.44        21.67 o
  13   8   2       1877.11       1831.91        69.90 o
  14   8   2         18.16          0.23        33.03 o
  15   8   2        114.72         98.92        37.64 o
  16   8   2          9.92         34.47        54.85 o
  17   8   2       1307.42       1377.45       148.99 o
 -19   9   2        366.85        371.11       111.06 o
 -18   9   2        278.31        386.01       105.65 o
 -17   9   2        591.31        648.92        75.38 o
 -16   9   2        188.13        182.91        44.36 o
 -15   9   2        921.59        784.60        69.93 o
 -14   9   2       1770.46       1725.90        91.46 o
 -13   9   2       6462.21       5865.57       187.59 o
 -12   9   2        634.58        599.82        57.79 o
 -11   9   2       4819.91       4552.14       142.70 o
 -10   9   2       2470.37       2599.69        93.86 o
  -9   9   2       4668.64       4414.75       104.55 o
  -8   9   2        924.03       1049.77        36.75 o
  -7   9   2      13507.56      13490.92       204.87 o
  -6   9   2        255.99        302.27        17.22 o
  -5   9   2      18719.17      20460.43       274.61 o
  -4   9   2       1963.86       2358.35        42.38 o
  -3   9   2       6178.66       6350.73       126.84 o
  -2   9   2         50.75         21.87        14.64 o
  -1   9   2       4216.19       4341.23       113.72 o
   0   9   2      11296.89      11795.54       315.34 o
   1   9   2       2869.63       3272.29       157.11 o
   2   9   2       1027.95        842.63        24.64 o
   3   9   2       2054.39       2373.57        46.98 o
   4   9   2       3219.64       3480.55        64.82 o
   5   9   2       1246.30       1356.80        35.47 o
   6   9   2       1467.51       1489.09        39.64 o
   7   9   2       2023.59       1943.09        42.62 o
   8   9   2       4529.74       4697.94        76.72 o
   9   9   2        295.67        241.10        17.60 o
  10   9   2         53.56         77.60        16.13 o
  11   9   2        528.48        489.50        31.39 o
  12   9   2         10.06        -24.30        33.54 o
  13   9   2       2487.74       2266.10        85.91 o
  14   9   2        648.86        619.80        49.25 o
  15   9   2        510.61        572.32        61.32 o
  16   9   2          5.17        -32.20        39.60 o
 -18  10   2         22.74        -31.15        88.04 o
 -17  10   2         59.40        145.46        46.94 o
 -16  10   2       1438.39       1572.34        77.20 o
 -15  10   2          8.95         19.02        48.82 o
 -14  10   2        378.27        326.19        55.01 o
 -13  10   2        108.57        142.21        43.10 o
 -12  10   2       1169.97       1125.25       104.97 o
 -11  10   2         42.48         37.34        40.63 o
 -10  10   2       6304.25       6114.59       141.32 o
  -9  10   2        148.08        177.61        32.26 o
  -8  10   2      18589.88      19243.11       296.22 o
  -7  10   2         99.76        144.87        16.65 o
  -6  10   2       7891.52       7679.09       119.91 o
  -5  10   2        210.62        235.33        13.61 o
  -4  10   2       1764.84       1643.64        56.15 o
  -3  10   2        605.41        621.45        21.92 o
  -2  10   2       8607.36       9266.17       224.04 o
  -1  10   2       1253.56       1364.88        36.08 o
   0  10   2       3275.01       3466.83        63.67 o
   1  10   2        782.51        710.39        26.78 o
   2  10   2        161.53        263.96        15.16 o
   3  10   2        907.04        906.14        28.13 o
   4  10   2       1272.21       1419.05        54.62 o
   5  10   2        323.28        345.05        18.36 o
   6  10   2        605.37        570.28        25.86 o
   7  10   2        686.81        742.53        29.45 o
   8  10   2       5791.24       6055.54       104.87 o
   9  10   2        132.54        167.25        24.99 o
  10  10   2       4295.42       4015.85        96.30 o
  11  10   2         33.40         51.94        15.50 o
  12  10   2       1316.07       1201.75        50.59 o
  13  10   2         95.69        133.13        35.10 o
  14  10   2        396.69        401.91        44.88 o
  15  10   2          7.84         79.50        48.75 o
  16  10   2       1458.66       1594.80        94.33 o
 -18  11   2         27.78        161.18        90.75 o
 -17  11   2       2133.49       2143.27        91.53 o
 -16  11   2          9.15         37.63        41.27 o
 -15  11   2       2220.01       2090.01       280.37 o
 -14  11   2        224.70        181.47        51.69 o
 -13  11   2       2946.67       2679.07        87.38 o
 -12  11   2          8.06         29.11        27.87 o
 -11  11   2       7844.25       7592.08       173.01 o
 -10  11   2        281.44        294.43        40.66 o
  -9  11   2      11325.12      11740.15       188.61 o
  -8  11   2        253.45        246.29        19.21 o
  -7  11   2       1525.57       1576.81        35.52 o
  -6  11   2          4.25         -8.92         8.92 o
  -5  11   2      11771.71      12123.91       178.35 o
  -4  11   2       3073.20       3084.47        61.35 o
  -3  11   2      13523.29      14606.33       316.23 o
  -2  11   2        655.05        584.51        17.13 o
  -1  11   2      11870.33      13487.55       198.85 o
   0  11   2       2082.80       2316.80        42.91 o
   1  11   2        968.86        862.13        22.82 o
   2  11   2       1258.84       1272.14        28.48 o
   3  11   2         45.99         65.94        10.78 o
   4  11   2       5181.23       4918.54        89.52 o
   5  11   2         56.05         62.42        12.11 o
   6  11   2       1125.13       1057.74        28.40 o
   7  11   2       1993.10       2149.97        52.98 o
   8  11   2       1426.13       1435.79        43.30 o
   9  11   2        542.46        677.76        62.75 o
  10  11   2        235.45        231.13        22.65 o
  11  11   2       1327.16       1238.30        42.60 o
  12  11   2        606.94        672.26        88.00 o
  13  11   2        419.64        372.30        37.11 o
  14  11   2         19.91          4.63        34.83 o
  15  11   2        396.87        405.98        42.28 o
  16  11   2        103.02        118.20        55.97 o
 -18  12   2         64.85         49.55        51.36 o
 -17  12   2        193.62        124.52        41.89 o
 -16  12   2         30.83         84.00        33.95 o
 -15  12   2          7.03         32.18        28.67 o
 -14  12   2         17.81        -26.87        26.87 o
 -13  12   2        201.18        258.61        32.01 o
 -12  12   2          6.87          3.00        22.42 o
 -11  12   2        703.78        651.25        38.06 o
 -10  12   2         74.80         26.52        21.13 o
  -9  12   2       8665.16       8192.71       138.14 o
  -8  12   2          7.38         25.51        19.05 o
  -7  12   2         53.77         94.91        12.70 o
  -6  12   2         96.00         99.73        11.56 o
  -5  12   2      10519.36      11278.58       186.67 o
  -4  12   2         26.31         27.48        11.54 o
  -3  12   2      35479.22      37227.55       664.90 o
  -2  12   2         95.59         88.62         8.49 o
  -1  12   2      22171.00      22331.12       299.25 o
   0  12   2         90.77         83.16         8.75 o
   1  12   2      23956.02      24095.40       326.64 o
   2  12   2       1514.77       1592.62        31.42 o
   3  12   2      44944.32      46542.43      1101.61 o
   4  12   2        913.38        917.89        31.67 o
   5  12   2      25916.08      26221.02       381.19 o
   6  12   2       1106.31       1101.11        30.80 o
   7  12   2       3021.65       3186.87        60.24 o
   8  12   2       1010.50       1009.23        34.35 o
   9  12   2      18478.90      17539.55       307.68 o
  10  12   2       1241.90       1175.59        58.06 o
  11  12   2       6580.41       6167.18       126.67 o
  12  12   2        722.15        734.56        42.52 o
  13  12   2       1168.91       1021.24        60.12 o
  14  12   2        214.60        220.94        36.41 o
  15  12   2       1277.64       1175.07        61.05 o
 -17  13   2        200.24        208.46        57.52 o
 -16  13   2        893.85        786.99        52.59 o
 -15  13   2        105.67         99.06        31.76 o
 -14  13   2        766.37        799.12        50.15 o
 -13  13   2       1016.31       1243.40        54.58 o
 -12  13   2        708.88        757.15        43.83 o
 -11  13   2       1065.73       1125.80        47.32 o
 -10  13   2       3524.16       3411.22       115.20 o
  -9  13   2       2290.00       2463.03        52.78 o
  -8  13   2       1382.33       1351.47        48.19 o
  -7  13   2       2885.57       2928.24        60.88 o
  -6  13   2       2894.43       2646.26        55.71 o
  -5  13   2       2821.06       3085.83        56.74 o
  -4  13   2       1131.76       1142.84        36.62 o
  -3  13   2       3746.35       3892.98        99.50 o
  -2  13   2       2050.19       2278.42        53.71 o
  -1  13   2        538.56        550.31        19.73 o
   0  13   2       4438.61       4125.41        64.02 o
   1  13   2       1456.06       1545.38        31.97 o
   2  13   2        975.19       1136.05        36.75 o
   3  13   2         18.27         37.06         9.75 o
   4  13   2       2557.73       2456.13        60.51 o
   5  13   2          4.82         17.78        10.98 o
   6  13   2        392.21        334.31        18.80 o
   7  13   2        274.23        282.36        19.03 o
   8  13   2         14.60         -1.25        14.29 o
   9  13   2        241.88        271.01        22.89 o
  10  13   2       1300.76       1217.82        45.98 o
  11  13   2         94.92        153.15        25.36 o
  12  13   2        213.46        220.57        29.04 o
  13  13   2        448.43        429.49        56.69 o
  14  13   2        205.60        254.92        42.99 o
  15  13   2          8.29         13.10        54.17 o
 -17  14   2        109.46        105.84        53.52 o
 -16  14   2         18.97        -17.80        39.86 o
 -15  14   2         40.80         42.71        42.41 o
 -14  14   2         81.83         59.78        30.87 o
 -13  14   2         42.16          2.67        28.16 o
 -12  14   2          9.39        -20.64        20.64 o
 -11  14   2          8.72         11.64        19.49 o
 -10  14   2         17.72         23.37        19.27 o
  -9  14   2         83.23        117.26        18.60 o
  -8  14   2        413.89        312.56        22.59 o
  -7  14   2       1020.49        988.49        37.04 o
  -6  14   2         62.22         84.18        14.08 o
  -5  14   2       1057.56       1104.66        33.64 o
  -4  14   2       3467.05       3125.44        65.20 o
  -3  14   2        350.34        358.90        37.35 o
  -2  14   2         97.24        127.62        16.15 o
  -1  14   2       2404.22       2613.57        61.24 o
   0  14   2        204.17        216.73        18.15 o
   1  14   2       4289.42       4690.28        74.52 o
   2  14   2        107.23        105.65        12.48 o
   3  14   2        322.79        380.09        19.93 o
   4  14   2        950.17        839.43        80.15 o
   5  14   2       3147.28       3148.67        74.98 o
   6  14   2        153.55        139.98        22.13 o
   7  14   2       2816.90       2794.80        57.22 o
   8  14   2        403.58        364.77        24.87 o
   9  14   2       1489.40       1501.32        46.10 o
  10  14   2        294.63        274.44        25.69 o
  11  14   2        513.19        569.78        35.05 o
  12  14   2         17.27          8.22        24.36 o
  13  14   2        300.16        335.94        41.58 o
  14  14   2        257.13        346.24        76.18 o
 -16  15   2         22.73         66.37        51.27 o
 -15  15   2       2772.87       2655.30       193.93 o
 -14  15   2         78.99        113.71        32.62 o
 -13  15   2       3880.95       3624.94        97.69 o
 -12  15   2         80.35        102.30        27.47 o
 -11  15   2       3666.98       3867.04       109.87 o
 -10  15   2         60.14         99.41        23.86 o
  -9  15   2      10834.50      10779.01       210.19 o
  -8  15   2         30.83         47.20        18.10 o
  -7  15   2      10144.28      10463.83       202.40 o
  -6  15   2          0.04         15.39        13.38 o
  -5  15   2      23162.89      22760.33       366.98 o
  -4  15   2         17.06         21.89        13.97 o
  -3  15   2        435.36        412.13        55.64 o
  -2  15   2          2.59         -1.74        12.00 o
  -1  15   2      13632.99      14525.02       261.75 o
   0  15   2          9.79         -1.49        11.28 o
   1  15   2        362.61        361.93        35.13 o
   2  15   2         47.08         41.65        10.99 o
   3  15   2      15113.38      14637.26       246.29 o
   4  15   2         39.72         25.91        15.13 o
   5  15   2       1864.73       1698.49        85.63 o
   6  15   2          7.39        -13.52        14.96 o
   7  15   2        771.24        762.39        32.31 o
   8  15   2         77.20         87.73        19.55 o
   9  15   2       2421.22       2341.03        73.62 o
  10  15   2        155.07        166.31        24.21 o
  11  15   2        882.30        969.27        42.92 o
  12  15   2        152.08        117.40        26.86 o
  13  15   2       1275.33       1166.72        63.93 o
  14  15   2        156.55        223.33        53.15 o
 -16  16   2        230.47        163.89        69.08 o
 -15  16   2        100.76        146.28        66.37 o
 -14  16   2          2.48        -38.71        38.71 o
 -13  16   2         38.56         60.38        40.29 o
 -12  16   2        246.41        164.89        53.40 o
 -11  16   2          5.29         45.97        27.85 o
 -10  16   2        111.85        126.50        30.67 o
  -9  16   2        222.25        264.43        32.64 o
  -8  16   2        302.27        296.61        27.76 o
  -7  16   2       2288.69       2174.26        55.24 o
  -6  16   2         28.70         18.39        14.77 o
  -5  16   2       2467.60       2516.84        65.95 o
  -4  16   2        783.68        730.37        34.28 o
  -3  16   2       7848.33       7839.28       186.36 o
  -2  16   2        878.47        795.23        57.74 o
  -1  16   2       5582.29       5521.17       113.04 o
   0  16   2         70.47         52.65        14.13 o
   1  16   2       6690.76       6410.78       115.93 o
   2  16   2       2395.13       2322.89        50.05 o
   3  16   2       9137.18       9119.17       162.38 o
   4  16   2        306.57        356.81        26.52 o
   5  16   2       6429.08       6615.47       141.11 o
   6  16   2        395.42        420.73        30.58 o
   7  16   2       6265.84       6196.41       135.08 o
   8  16   2       1850.45       1760.00        80.13 o
   9  16   2       2661.86       2802.18        76.99 o
  10  16   2        413.14        502.57        33.20 o
  11  16   2        874.92        964.73        64.57 o
  12  16   2        101.42        151.58        30.54 o
  13  16   2        373.54        318.06        51.66 o
 -15  17   2         29.28         13.54        62.30 o
 -14  17   2       2919.41       2838.22       124.76 o
 -13  17   2         62.67        105.69        42.42 o
 -12  17   2        471.56        380.10        51.06 o
 -11  17   2         71.55        131.17        32.68 o
 -10  17   2       1123.90       1160.07        75.82 o
  -9  17   2        104.37        179.11        30.32 o
  -8  17   2        431.35        404.22        31.75 o
  -7  17   2          8.48         95.22        20.36 o
  -6  17   2       1442.63       1491.37        50.16 o
  -5  17   2         31.01        126.39        19.94 o
  -4  17   2       4219.49       3837.27        89.24 o
  -3  17   2          8.44         51.20        19.66 o
  -2  17   2       1555.91       1481.46        54.83 o
  -1  17   2         10.98         43.69        13.85 o
   0  17   2        128.11         82.55        15.48 o
   1  17   2         18.67         20.13        13.33 o
   2  17   2        893.53        891.31        30.21 o
   3  17   2          2.53         -0.36        12.52 o
   4  17   2       3176.89       2790.41        72.81 o
   5  17   2         39.24         38.24        17.91 o
   6  17   2       1100.85       1060.62        44.65 o
   7  17   2         35.84         67.62        20.69 o
   8  17   2        418.02        382.25        32.24 o
   9  17   2        170.97        162.74        37.72 o
  10  17   2        928.56        937.62        48.16 o
  11  17   2        126.66        153.96        30.41 o
  12  17   2        216.45        146.48        31.51 o
  13  17   2        114.42        124.61        66.37 o
 -14  18   2         90.17        205.87        69.08 o
 -13  18   2        221.90        189.27        75.85 o
 -12  18   2         11.12          8.87        37.74 o
 -11  18   2          0.40         18.01        36.64 o
 -10  18   2        351.19        362.97        40.01 o
  -9  18   2          5.02         17.18        22.83 o
  -8  18   2        139.68         93.22        23.35 o
  -7  18   2          2.26          9.56        22.81 o
  -6  18   2         44.75         50.55        19.34 o
  -5  18   2       1232.39       1229.61        49.66 o
  -4  18   2         88.76        114.36        19.97 o
  -3  18   2       2963.54       2946.86        88.78 o
  -2  18   2        379.17        379.97        32.20 o
  -1  18   2       2604.56       2590.96        69.21 o
   0  18   2         14.74         -1.25        15.07 o
   1  18   2       3935.46       3858.89        78.87 o
   2  18   2         51.41         44.13        14.39 o
   3  18   2       5162.55       5202.65       102.97 o
   4  18   2          2.70         19.16        16.94 o
   5  18   2       4679.15       4701.66       169.88 o
   6  18   2         29.27          1.29        19.01 o
   7  18   2        908.56        813.00        70.18 o
   8  18   2         10.61         12.34        21.26 o
   9  18   2       1178.85       1264.34        65.92 o
  10  18   2        101.44        107.00        39.01 o
  11  18   2       1006.57        850.00        94.13 o
  12  18   2          2.06        -17.26        37.20 o
  13  18   2        499.30        740.87       101.58 o
 -13  19   2       2114.07       2435.26       159.82 o
 -12  19   2        308.05        360.11        58.05 o
 -11  19   2       1462.64       1427.17        87.70 o
 -10  19   2        916.52        994.88        75.74 o
  -9  19   2       2488.92       2693.57       104.62 o
  -8  19   2         61.68         66.10        27.75 o
  -7  19   2        778.96        785.29        49.58 o
  -6  19   2        124.39        140.77        28.46 o
  -5  19   2       5071.58       5204.80       117.06 o
  -4  19   2         92.85        110.32        24.61 o
  -3  19   2       2729.72       2890.11       105.44 o
  -2  19   2        107.38         91.92        25.26 o
  -1  19   2       2886.75       2913.59        74.06 o
   0  19   2        306.86        287.74        25.38 o
   1  19   2         24.92         55.46        18.36 o
   2  19   2         92.47         75.40        18.35 o
   3  19   2          6.12         15.25        14.98 o
   4  19   2        118.81        110.69        19.13 o
   5  19   2        973.65       1056.90        71.49 o
   6  19   2        223.42        252.90        34.21 o
   7  19   2          2.11        -15.49        19.39 o
   8  19   2         40.15         29.63        23.11 o
   9  19   2        729.54        830.17        67.28 o
  10  19   2        737.25        715.15       129.35 o
  11  19   2        307.43        322.35        67.72 o
 -13  20   2          0.20         28.44        62.30 o
 -12  20   2       1922.92       1662.42       101.43 o
 -11  20   2          5.47         60.41        46.86 o
 -10  20   2          4.25        -40.63        63.66 o
  -9  20   2          0.23        -16.25        62.30 o
  -8  20   2        360.47        285.78        79.91 o
  -7  20   2         64.75         30.40        42.32 o
  -6  20   2        524.68        520.37        47.31 o
  -5  20   2         53.49         73.69        22.50 o
  -4  20   2       1025.13       1100.68        46.39 o
  -3  20   2        179.36        238.34        38.36 o
  -2  20   2          4.73          9.75        20.80 o
  -1  20   2        289.05        323.02        28.63 o
   0  20   2        188.59        190.64        24.11 o
   1  20   2        313.05        371.36        26.06 o
   2  20   2       1513.26       1542.61        51.93 o
   3  20   2        299.95        304.27        27.22 o
   4  20   2         13.03        -16.06        16.06 o
   5  20   2        212.64        250.46        24.64 o
   6  20   2         26.19         11.17        20.44 o
   7  20   2        198.62        241.33        34.61 o
   8  20   2         45.16        107.89        40.28 o
   9  20   2         19.31         76.47        42.09 o
  10  20   2       1077.92        987.38       127.32 o
  11  20   2         71.24         69.08        74.49 o
 -11  21   2         35.62         17.61        74.49 o
 -10  21   2        343.84        265.47        88.04 o
  -9  21   2       1504.51       1583.32       144.92 o
  -8  21   2        695.84        692.11       101.58 o
  -7  21   2        357.52        356.19        48.76 o
  -6  21   2        324.75        293.55        37.32 o
  -5  21   2       1127.64       1269.11        52.05 o
  -4  21   2        561.93        518.47        41.25 o
  -3  21   2        309.19        436.10        41.51 o
  -2  21   2       1322.67       1227.10        57.60 o
  -1  21   2        505.69        587.21        39.15 o
   0  21   2        704.64        666.16        39.50 o
   1  21   2          1.11         15.25        18.51 o
   2  21   2       1176.66       1136.28        47.33 o
   3  21   2          4.46         31.46        19.99 o
   4  21   2        843.49        783.75        38.39 o
   5  21   2        355.33        306.01        30.73 o
   6  21   2        457.79        357.78        49.46 o
   7  21   2        105.99        123.50        41.27 o
   8  21   2        800.62        766.08        67.98 o
   9  21   2       1103.76       1072.70       132.73 o
  10  21   2        452.88        361.63        89.39 o
 -10  22   2         20.15         54.18        73.14 o
  -9  22   2        183.65        293.91        83.97 o
  -8  22   2          8.67        -14.90        62.30 o
  -7  22   2         90.51        132.24        52.15 o
  -6  22   2          1.07         53.80        37.03 o
  -5  22   2        372.93        432.57        42.58 o
  -4  22   2         20.41         18.12        25.99 o
  -3  22   2         76.15        118.13        24.46 o
  -2  22   2          8.14          1.82        23.78 o
  -1  22   2       1652.02       1825.37        65.21 o
   0  22   2          4.59         13.05        19.73 o
   1  22   2       2660.82       2816.35        84.21 o
   2  22   2         31.20         44.45        21.29 o
   3  22   2        484.27        503.27        45.58 o
   4  22   2        101.63         87.88        28.76 o
   5  22   2       1232.94       1270.03        78.39 o
   6  22   2         17.10         28.74        37.58 o
   7  22   2       1069.70       1034.78       123.25 o
   8  22   2        111.83        223.48        79.91 o
   9  22   2        286.80        239.73        86.68 o
  -9  23   2        428.61        346.73        92.10 o
  -8  23   2        540.07        452.38        92.10 o
  -7  23   2        323.42        372.47        86.68 o
  -6  23   2       1181.30       1167.88        78.40 o
  -5  23   2         94.14         96.79        40.08 o
  -4  23   2        512.67        489.30        43.82 o
  -3  23   2        141.70        149.59        27.67 o
  -2  23   2       1129.32       1065.70        59.94 o
  -1  23   2        606.21        700.06        58.70 o
   0  23   2        130.27        107.98        23.44 o
   1  23   2         18.60         46.26        37.08 o
   2  23   2       1341.46       1288.12       169.98 o
   3  23   2          6.26         -0.36        26.10 o
   4  23   2        607.13        547.48        58.55 o
   5  23   2         10.65          9.48        62.30 o
   6  23   2       1297.57       1243.36       128.67 o
   7  23   2          7.35         81.27        71.78 o
   8  23   2       1276.46       1159.39       134.09 o
  -7  24   2         21.51         58.24        73.14 o
  -6  24   2         15.21         78.56        70.43 o
  -5  24   2         42.39          0.00        62.30 o
  -4  24   2        599.16        638.19        59.76 o
  -3  24   2         12.59         19.73        27.47 o
  -2  24   2        620.35        627.55        44.96 o
  -1  24   2          7.00         38.22        33.84 o
   0  24   2        228.27        252.07        43.61 o
   1  24   2         11.05         23.71        31.78 o
   2  24   2         37.99         27.09        62.30 o
   3  24   2         17.14        -13.54        63.66 o
   4  24   2         26.94        111.06        63.66 o
   5  24   2          0.15         60.95        69.08 o
   6  24   2        554.86        438.83        92.10 o
  -5  25   2       1535.64       1920.57       142.21 o
  -4  25   2         55.84         54.81        39.57 o
  -3  25   2         44.79         21.60        35.48 o
  -2  25   2         94.74        175.82        42.55 o
  -1  25   2          2.89        100.18        37.83 o
   0  25   2        170.45        215.35        56.89 o
   1  25   2         28.74         48.76        65.01 o
   2  25   2        131.76         -8.13        66.37 o
   3  25   2        270.52        208.58        77.20 o
 -20   1   3        196.96        231.09        72.71 o
 -19   1   3        117.18        127.77       181.49 o
 -18   1   3         60.39        121.53        62.68 o
 -17   1   3          5.67          6.73        36.73 o
 -16   1   3        185.31        137.34        44.81 o
 -15   1   3        197.98        185.43        31.54 o
 -14   1   3       1404.48       1376.04        45.50 o
 -13   1   3        133.47        158.82        22.83 o
 -12   1   3       1070.53       1147.91        66.27 o
 -11   1   3        407.27        365.95        22.04 o
 -10   1   3       8406.76       8827.85       141.11 o
  -9   1   3       1743.58       1874.95        36.40 o
  -8   1   3      42059.67      40908.83       791.09 o
  -7   1   3        327.02        524.70        32.78 o
  -6   1   3      17607.80      16655.37       635.23 o
  -5   1   3       1820.90       1961.07        57.81 o
  -4   1   3     108226.48     115429.52      3214.05 o
  -3   1   3        571.97        530.56        17.70 o
  -2   1   3     122455.89     129007.63      4680.89 o
   0   1   3      83224.63      95365.08      3679.97 o
   1   1   3       5537.48       5671.08       150.76 o
   2   1   3      29218.42      29232.56       976.54 o
   4   1   3      45738.54      44310.39      1024.50 o
   5   1   3         61.70         25.98        13.22 o
   6   1   3      14952.02      14922.60       221.37 o
   7   1   3       6603.65       6576.88        98.79 o
   8   1   3       9987.29       9700.61       130.54 o
   9   1   3       1094.61       1017.73        28.78 o
  10   1   3       5626.15       5415.83        86.45 o
  11   1   3        136.31        129.36        17.65 o
  12   1   3        225.94        316.70        30.59 o
  13   1   3        202.98        199.95        30.19 o
  14   1   3        247.95        220.41        28.24 o
  15   1   3         64.46        103.29        26.40 o
  16   1   3          1.05         18.49        24.84 o
  17   1   3         18.33         17.59        37.66 o
 -20   2   3        617.97        669.09       117.83 o
 -19   2   3        173.19        340.40        72.71 o
 -18   2   3       3160.41       3256.81       106.31 o
 -17   2   3        467.11        517.76        59.52 o
 -16   2   3       2524.79       2456.93       153.05 o
 -15   2   3        309.82        299.95        54.85 o
 -14   2   3       9663.33       9645.78       249.34 o
 -13   2   3        985.54        995.25        37.42 o
 -12   2   3       6229.70       6073.63       115.55 o
 -11   2   3       2803.99       2863.62        62.40 o
 -10   2   3      18874.79      18298.01       275.89 o
  -9   2   3       1279.21       1298.54        36.83 o
  -8   2   3      13991.99      12370.57       232.07 o
  -7   2   3         40.63         74.49        27.09 o
  -6   2   3      34947.80      35585.59       665.14 o
  -5   2   3       1062.28       1147.55        38.23 o
  -4   2   3        376.12        414.01        16.29 o
  -3   2   3        339.61        356.47        35.89 o
  -2   2   3       7481.53       8023.58       215.96 o
  -1   2   3       5742.98       6342.77       265.47 o
   0   2   3       6105.93       6452.48       268.18 o
   1   2   3        301.86        284.79        26.41 o
   2   2   3       1718.49       1462.78        65.01 o
   4   2   3      17487.61      16226.59       384.13 o
   5   2   3       4524.96       4557.79        81.47 o
   6   2   3      18377.11      18784.98       279.88 o
   7   2   3       2286.28       2339.24        46.24 o
   8   2   3      11959.78      11155.99       170.15 o
   9   2   3       2800.01       2630.09        52.78 o
  10   2   3      11275.79      10438.56       163.34 o
  11   2   3       1607.83       1553.58        41.40 o
  12   2   3       4944.28       4817.76       110.46 o
  13   2   3       1756.65       1667.82        66.53 o
  14   2   3       2934.65       2763.57        71.30 o
  15   2   3        727.74        710.11        43.08 o
  16   2   3       2306.01       2393.56        71.54 o
  17   2   3        501.28        473.82        58.16 o
 -20   3   3          0.20         33.86        94.81 o
 -19   3   3        338.83        327.73        55.54 o
 -18   3   3          6.23         34.87        75.85 o
 -17   3   3        338.10        286.68        54.02 o
 -16   3   3        108.43        135.02        71.78 o
 -15   3   3        637.83        592.68        74.49 o
 -14   3   3        142.48         67.87        38.07 o
 -13   3   3          6.65        -26.81        26.81 o
 -12   3   3        602.98        677.24        30.65 o
 -11   3   3       6572.55       6114.00       116.21 o
 -10   3   3        823.43        801.50        31.12 o
  -9   3   3        241.55        261.61        17.70 o
  -8   3   3       2340.98       2156.25        83.48 o
  -7   3   3        754.77       1023.11        89.39 o
  -6   3   3       7027.27       7156.01       145.87 o
  -5   3   3       1899.21       2062.46        61.06 o
  -4   3   3       5698.89       5695.13       139.18 o
  -3   3   3       3214.50       3314.98        83.92 o
  -2   3   3       8117.67       8144.94       176.05 o
  -1   3   3       1139.54       1065.56        43.07 o
   0   3   3      11731.64      12720.76       510.62 o
   2   3   3       5204.17       5393.32       182.85 o
   3   3   3        550.48        614.91        33.86 o
   4   3   3       7103.64       6933.30       237.02 o
   5   3   3       3095.94       3148.43        53.57 o
   6   3   3       3654.77       3701.94        63.46 o
   7   3   3        420.43        406.26        18.47 o
   8   3   3       2344.62       2223.91        42.01 o
   9   3   3        465.81        408.89        20.68 o
  10   3   3         56.38         45.03        16.56 o
  11   3   3        977.70        893.53        33.75 o
  12   3   3        214.79        254.11        26.74 o
  13   3   3        276.74        277.63        28.88 o
  14   3   3        173.16        138.78        32.44 o
  15   3   3          6.53         43.75        26.64 o
  16   3   3         70.76         56.15        30.22 o
  17   3   3         89.75         78.84        38.69 o
 -20   4   3        321.03        559.38       117.83 o
 -19   4   3        157.78         99.26        45.97 o
 -18   4   3        547.14        612.90        66.89 o
 -17   4   3        163.98        186.86        51.02 o
 -16   4   3       1223.42       1373.46        81.02 o
 -15   4   3        360.73        362.85        47.48 o
 -14   4   3       2524.55       2594.12       125.28 o
 -13   4   3          1.09        -13.33        44.70 o
 -12   4   3       4011.12       4185.17       188.27 o
 -11   4   3        319.29        297.85        33.75 o
 -10   4   3       8123.45       8013.45       161.87 o
  -9   4   3       5244.58       5190.71       100.60 o
  -8   4   3       2101.97       2128.31        56.30 o
  -7   4   3       2192.01       2191.46       117.83 o
  -6   4   3       2432.74       2573.31        76.04 o
  -5   4   3       1294.56       1206.79        54.18 o
  -4   4   3         41.38         23.67        12.19 o
  -2   4   3       7727.91       8200.69       181.28 o
  -1   4   3      21614.08      24628.89       621.13 o
   2   4   3       3429.04       3571.62       125.96 o
   3   4   3       1946.04       1871.82        74.49 o
   4   4   3      14177.29      14577.93       340.91 o
   5   4   3       3993.51       4317.69        69.93 o
   6   4   3       8078.32       8139.87       124.96 o
   7   4   3         32.18         54.77        10.32 o
   8   4   3       6459.53       6113.67        85.88 o
   9   4   3         10.51         21.66        11.99 o
  10   4   3       1013.09        915.47        27.40 o
  11   4   3        632.10        569.89        30.20 o
  12   4   3       4647.80       4442.86        93.91 o
  13   4   3         50.12         39.55        24.24 o
  14   4   3       1372.82       1374.68        52.29 o
  15   4   3          5.00         26.98        37.50 o
  16   4   3        393.59        469.73        39.25 o
  17   4   3         73.30        110.38        68.16 o
 -20   5   3         57.23        158.47        90.75 o
 -19   5   3         10.93         61.41        46.64 o
 -18   5   3         96.04        112.78        46.96 o
 -17   5   3          2.09        110.92        42.22 o
 -16   5   3         14.82         73.54        38.16 o
 -15   5   3          3.91         61.37        32.85 o
 -14   5   3          9.14         48.63        31.27 o
 -13   5   3         82.02        158.21        81.27 o
 -12   5   3      12991.42      11488.23       429.35 o
 -11   5   3         88.67        111.06        44.70 o
 -10   5   3      16619.71      16710.90       593.24 o
  -9   5   3        375.79        449.35        83.30 o
  -8   5   3      25614.85      26818.15       550.93 o
  -7   5   3        198.57        243.80        35.22 o
  -4   5   3     104210.81     114257.95      3186.96 o
  -2   5   3      93560.57     100854.88      2502.85 o
  -1   5   3        816.52        830.74        34.82 o
   3   5   3       4363.91       4479.08       157.11 o
   4   5   3     105488.47     111065.90      2093.39 o
   5   5   3       1193.31       1187.82        35.43 o
   6   5   3      14936.72      14707.37       290.25 o
   7   5   3       1522.62       1370.91        28.86 o
   8   5   3       1422.99       1288.71        32.20 o
   9   5   3        235.24        258.25        16.46 o
  10   5   3       4933.53       4930.20        91.97 o
  11   5   3       1148.49       1030.82        36.78 o
  12   5   3       1677.73       1651.05        52.44 o
  13   5   3          5.99         23.99        23.57 o
  14   5   3          0.36          0.46        25.06 o
  15   5   3         14.28        -12.70        31.23 o
  16   5   3         88.25        140.88        32.30 o
  17   5   3         85.03        171.18        54.18 o
 -20   6   3         10.78         48.76        96.16 o
 -19   6   3        604.89        632.67        72.48 o
 -18   6   3        838.84        884.90        64.94 o
 -17   6   3        777.30        781.04        60.94 o
 -16   6   3        927.28       1125.90        65.62 o
 -15   6   3       1180.16       1208.39        63.28 o
 -14   6   3       2110.24       2278.43        89.96 o
 -13   6   3       4202.40       4254.56       141.24 o
 -12   6   3       2102.14       2503.23        98.16 o
 -11   6   3       1935.43       1785.65        77.09 o
 -10   6   3       7697.02       7796.35       213.05 o
  -9   6   3      11902.50      11718.36       302.60 o
  -8   6   3       2479.93       2933.31        91.94 o
  -7   6   3      14105.74      14604.05       331.17 o
  -6   6   3        330.02        254.63        31.15 o
  -5   6   3      32678.64      36519.36      1228.46 o
  -4   6   3       6497.99       7428.55       172.01 o
  -3   6   3      18788.96      20454.33       592.08 o
  -2   6   3       1550.73       1539.08        44.61 o
  -1   6   3      22842.02      25278.99       830.26 o
   0   6   3         83.18         59.59        14.90 o
   1   6   3      22191.39      21799.47       916.95 o
   2   6   3        350.87        506.55        37.92 o
   3   6   3      35696.53      40372.79       767.28 o
   4   6   3       9538.99      10192.59       151.36 o
   5   6   3       7573.07       7760.96       158.23 o
   6   6   3       1182.41       1185.76        32.25 o
   7   6   3       7556.61       7271.68       131.71 o
   8   6   3       5758.61       5594.61       100.41 o
   9   6   3       7818.13       7449.67       134.43 o
  10   6   3        154.34        198.82        20.29 o
  11   6   3      10103.62       9231.19       166.06 o
  12   6   3       2264.42       2369.50        65.28 o
  13   6   3        421.44        514.77        35.83 o
  14   6   3        947.79        959.45        47.61 o
  15   6   3        430.60        446.77        49.66 o
  16   6   3        913.48       1054.32        64.37 o
  17   6   3        160.23        137.22        53.80 o
 -19   7   3        129.46        143.57        97.52 o
 -18   7   3        246.01        343.44        51.44 o
 -17   7   3       1586.78       1502.94        76.07 o
 -16   7   3        137.54        212.91        41.25 o
 -15   7   3       2141.49       2036.03        76.55 o
 -14   7   3        118.07        215.07        46.81 o
 -13   7   3       1472.34       1369.40       130.70 o
 -12   7   3        305.09        318.09        43.93 o
 -11   7   3      12619.76      11499.50       304.07 o
 -10   7   3         24.59          6.22        25.65 o
  -9   7   3        140.24        216.53        30.60 o
  -8   7   3        568.95        558.79        37.31 o
  -7   7   3       5386.22       5608.99       138.80 o
  -6   7   3        178.03        235.30        24.68 o
  -5   7   3       2233.86       2066.85        89.39 o
  -4   7   3        787.41        786.93        41.99 o
  -3   7   3      12108.17      14328.64       296.29 o
  -2   7   3        483.97        495.53        19.03 o
  -1   7   3      16407.71      18245.17       504.79 o
   0   7   3       1116.76       1129.59        63.66 o
   1   7   3      11078.00      11188.63       598.66 o
   2   7   3        661.04        745.07        21.85 o
   3   7   3         41.20         85.17         9.33 o
   4   7   3         13.72         19.30         6.85 o
   5   7   3       3108.45       3185.05        51.07 o
   6   7   3         71.28         77.54        10.11 o
   7   7   3       7252.55       6733.74       111.04 o
   8   7   3        465.58        465.23        26.88 o
   9   7   3       5410.91       5422.34        94.33 o
  10   7   3         51.96         27.74        21.12 o
  11   7   3       3134.12       2800.08        68.79 o
  12   7   3       1185.05       1027.88        85.24 o
  13   7   3       3152.96       2743.60        83.45 o
  14   7   3        653.77        643.53        47.73 o
  15   7   3       2316.49       2336.06        82.16 o
  16   7   3        411.60        503.99       130.02 o
 -19   8   3        160.70        311.52       107.00 o
 -18   8   3        393.77        442.37        62.13 o
 -17   8   3          0.30         26.02        42.59 o
 -16   8   3        936.39        979.66        64.73 o
 -15   8   3          1.44         35.48        34.47 o
 -14   8   3       3543.35       3585.83       131.66 o
 -13   8   3          0.72         -5.47        35.91 o
 -12   8   3       6433.71       6151.15       182.90 o
 -11   8   3        187.39        217.54        35.91 o
 -10   8   3       1410.20       1463.65        66.52 o
  -9   8   3       1167.73       1267.37        59.36 o
  -8   8   3      10730.61      10866.96       280.12 o
  -7   8   3       2224.40       2299.40        49.56 o
  -6   8   3      17369.97      19323.17       290.29 o
  -5   8   3       2571.91       2633.73        69.79 o
  -4   8   3       1649.59       1598.76        98.52 o
  -3   8   3       7338.15       7985.89       173.14 o
  -2   8   3        907.72        846.54        31.01 o
  -1   8   3       5245.22       5633.87       145.57 o
   0   8   3       5859.69       6288.60       280.37 o
   1   8   3       3191.79       3520.58       166.59 o
   2   8   3        197.92        176.23        26.85 o
   3   8   3       3695.83       4022.82        73.80 o
   4   8   3       1428.58       1243.47        45.52 o
   5   8   3        449.14        476.68        20.19 o
   6   8   3       9578.09       9717.46       170.75 o
   7   8   3        333.23        368.95        20.18 o
   8   8   3       4196.25       4165.45        76.16 o
   9   8   3         36.90         -0.22        16.60 o
  10   8   3       7609.14       7410.14       139.60 o
  11   8   3         42.79         59.66        31.47 o
  12   8   3       2274.89       2142.60        62.15 o
  13   8   3        228.18        241.41        35.48 o
  14   8   3        788.92        816.75        52.20 o
  15   8   3        131.19        165.32        48.59 o
  16   8   3        246.55        236.25        54.56 o
 -19   9   3        639.31        701.59       119.19 o
 -18   9   3         14.50        -11.92        45.39 o
 -17   9   3        518.21        570.18        57.00 o
 -16   9   3        254.83        256.13        45.41 o
 -15   9   3        367.74        390.43        57.94 o
 -14   9   3         10.02         16.32        41.31 o
 -13   9   3       1255.28       1257.80        75.18 o
 -12   9   3        443.25        407.44        47.86 o
 -11   9   3        318.64        371.51        42.14 o
 -10   9   3        243.59        422.88        81.27 o
  -9   9   3       1866.01       1896.62        74.68 o
  -8   9   3      11717.86      11915.90       205.20 o
  -7   9   3        626.22        568.62        20.75 o
  -6   9   3       6665.73       6898.82       100.27 o
  -5   9   3        933.87       1124.21        24.97 o
  -4   9   3      20392.57      21046.89       393.67 o
  -3   9   3        615.03        705.94        21.82 o
  -2   9   3       5797.93       5159.58       154.38 o
  -1   9   3       1300.61       1479.69        51.07 o
   0   9   3      32287.69      32601.64       696.20 o
   1   9   3        915.58        969.85        28.30 o
   2   9   3       4007.83       3567.48        74.43 o
   3   9   3        306.11        353.47        15.65 o
   4   9   3       5445.22       5701.15       100.02 o
   5   9   3        498.97        524.05        21.91 o
   6   9   3       3573.00       3461.52        73.35 o
   7   9   3       1351.77       1339.72        38.41 o
   8   9   3       6446.42       6213.24       116.70 o
   9   9   3         11.71         -5.43        20.45 o
  10   9   3         51.86         29.24        19.72 o
  11   9   3        920.12        850.42        40.62 o
  12   9   3        213.06        221.87        28.36 o
  13   9   3       1294.41       1489.85        94.42 o
  14   9   3        283.29        316.24        56.98 o
  15   9   3        353.24        363.75        56.21 o
  16   9   3          7.26        106.56        53.10 o
 -19  10   3         56.10         13.54        96.16 o
 -18  10   3         18.20         39.28        93.46 o
 -17  10   3          1.39         95.30        46.00 o
 -16  10   3          0.01         81.80        40.30 o
 -15  10   3       1069.17       1029.88        81.78 o
 -14  10   3          0.82         38.92        42.81 o
 -13  10   3       2977.03       2719.48       109.18 o
 -12  10   3          0.00        -28.91        33.48 o
 -11  10   3       8101.95       7882.08       222.19 o
 -10  10   3         16.03         48.03        23.21 o
  -9  10   3       4633.50       4591.39       109.74 o
  -8  10   3          2.19        100.23        15.92 o
  -7  10   3      25102.24      25239.66       342.38 o
  -6  10   3         13.16          9.12         7.66 o
  -5  10   3      25926.49      26155.52       320.03 o
  -4  10   3         92.59         75.17        11.50 o
  -3  10   3      22729.45      24578.68       403.81 o
  -2  10   3        225.44        206.48        13.68 o
  -1  10   3      50854.61      55950.86       977.52 o
   0  10   3        399.34        350.08        18.50 o
   1  10   3      18064.91      19142.41       285.74 o
   2  10   3        257.35        282.37        16.87 o
   3  10   3      34709.80      35559.11       641.87 o
   4  10   3        474.54        513.50        20.12 o
   5  10   3      18143.04      18642.17       302.76 o
   6  10   3        354.25        369.12        19.65 o
   7  10   3      17100.07      16946.19       293.77 o
   8  10   3         49.21        132.75        18.95 o
   9  10   3        433.20        531.30        27.28 o
  10  10   3         56.36         74.22        26.47 o
  11  10   3       1599.30       1482.35        45.54 o
  12  10   3         27.11        -21.98        21.98 o
  13  10   3        787.75        748.21        46.66 o
  14  10   3          6.02          9.18        30.85 o
  15  10   3        880.86        774.30        74.80 o
 -18  11   3        444.69        422.58       105.65 o
 -17  11   3       1292.79       1532.70        81.35 o
 -16  11   3        737.95        980.08        86.90 o
 -15  11   3       1195.06       1242.25        87.44 o
 -14  11   3        781.13        770.42        73.15 o
 -13  11   3       1703.84       1869.16        83.97 o
 -12  11   3         44.72          6.21        26.75 o
 -11  11   3       3736.18       3880.58       102.45 o
 -10  11   3         40.08         -2.72        24.26 o
  -9  11   3       5905.19       6067.06       119.69 o
  -8  11   3        227.59        285.68        21.70 o
  -7  11   3         38.50         96.76        11.16 o
  -6  11   3        396.71        293.55        13.98 o
  -5  11   3       1127.99       1198.24        34.42 o
  -4  11   3       7347.66       7649.24       135.79 o
  -3  11   3       1191.60       1351.39        34.96 o
  -2  11   3       1693.09       1639.31        34.51 o
  -1  11   3         41.13         87.71        10.45 o
   0  11   3       2678.49       2780.12        46.66 o
   1  11   3       2551.45       2798.87        43.40 o
   2  11   3        901.48        794.60        27.71 o
   3  11   3       3760.49       3714.21        91.49 o
   4  11   3        306.71        283.29        19.73 o
   5  11   3       6160.57       5962.38        96.44 o
   6  11   3        240.51        259.82        26.55 o
   7  11   3       1905.92       1808.01        48.14 o
   8  11   3        336.50        340.48        26.00 o
   9  11   3       5221.32       5140.56       105.72 o
  10  11   3       1609.75       1468.84        57.70 o
  11  11   3       2512.02       2368.97        76.39 o
  12  11   3        901.79        929.09        55.89 o
  13  11   3        831.65        765.77        56.00 o
  14  11   3        921.09        928.76       122.50 o
  15  11   3        386.22        370.98        46.83 o
 -18  12   3         12.43          5.42        86.68 o
 -17  12   3         17.37         38.22        67.72 o
 -16  12   3        194.65        205.16        56.50 o
 -15  12   3         52.33         78.56        52.82 o
 -14  12   3        823.30        919.81        61.74 o
 -13  12   3        208.54        260.84        37.76 o
 -12  12   3        982.28       1004.52        52.23 o
 -11  12   3        204.75        275.93        27.60 o
 -10  12   3       3168.08       2855.09        95.80 o
  -9  12   3       1098.63       1263.61        43.48 o
  -8  12   3        174.31        259.19        27.76 o
  -7  12   3          2.37         24.26        10.78 o
  -6  12   3       2738.28       2574.41        58.28 o
  -5  12   3        168.99        202.66        13.47 o
  -4  12   3          4.40          3.69        11.05 o
  -3  12   3        876.02       1028.28        29.82 o
  -2  12   3       6712.42       6910.21       112.76 o
  -1  12   3        622.08        734.59        24.90 o
   0  12   3        330.44        326.33        15.35 o
   1  12   3        258.60        304.42        14.34 o
   2  12   3        782.54        791.03        41.18 o
   3  12   3        568.18        633.71        26.85 o
   4  12   3       1361.13       1192.58        73.51 o
   5  12   3       1109.45       1162.36        32.97 o
   6  12   3       1391.10       1406.82        53.00 o
   7  12   3        123.51        171.55        15.81 o
   8  12   3         80.52         61.11        15.64 o
   9  12   3        717.45        738.43        36.39 o
  10  12   3       1308.88       1371.41       100.73 o
  11  12   3        117.01        155.19        31.92 o
  12  12   3        356.56        475.08        36.55 o
  13  12   3         62.44         44.12        33.77 o
  14  12   3        316.69        344.75        64.66 o
  15  12   3         44.58         53.36        39.48 o
 -17  13   3       1561.62       1595.45       284.43 o
 -16  13   3         10.66         64.29        39.51 o
 -15  13   3       2607.37       2555.47       231.69 o
 -14  13   3          2.85          5.15        30.55 o
 -13  13   3       2942.35       2812.92        92.33 o
 -12  13   3          0.72          7.59        26.71 o
 -11  13   3       4306.85       4365.39       115.94 o
 -10  13   3         28.50         20.13        22.23 o
  -9  13   3       3081.21       3270.05        81.29 o
  -8  13   3         21.85         -3.25        21.15 o
  -7  13   3       1459.38       1551.15        44.97 o
  -6  13   3        111.15        116.32        15.09 o
  -5  13   3       1683.19       1686.52        37.09 o
  -4  13   3         12.65         -4.31        10.53 o
  -3  13   3       4584.47       4831.07       101.54 o
  -2  13   3          2.23          6.99         9.19 o
  -1  13   3       2019.00       2125.29        46.58 o
   0  13   3       1077.63       1056.68        27.91 o
   1  13   3       1324.58       1319.16        35.94 o
   2  13   3        289.80        361.46        28.46 o
   3  13   3        726.95        640.24        27.25 o
   4  13   3        844.07        861.26        32.54 o
   5  13   3       2685.96       2926.41        70.30 o
   6  13   3        166.39        185.23        16.06 o
   7  13   3       4677.71       4635.02        82.04 o
   8  13   3         52.55         29.38        19.87 o
   9  13   3       5534.17       5199.87       100.86 o
  10  13   3          8.29         44.38        21.86 o
  11  13   3       1351.95       1245.62        76.60 o
  12  13   3        205.64        181.98        34.56 o
  13  13   3       3958.44       3876.44       243.92 o
  14  13   3         84.93         96.72        38.75 o
 -17  14   3         12.30         33.78        72.46 o
 -16  14   3         17.60         28.27        48.48 o
 -15  14   3        213.30        275.91        45.13 o
 -14  14   3         72.15         50.07        37.47 o
 -13  14   3        181.52        169.38        52.05 o
 -12  14   3        160.16        136.88        38.34 o
 -11  14   3        662.64        691.40        42.77 o
 -10  14   3        275.02        316.40        31.20 o
  -9  14   3       4571.05       4614.56       123.20 o
  -8  14   3        722.99        638.38        44.48 o
  -7  14   3       8427.17       8272.41       235.57 o
  -6  14   3          5.61         -0.20        13.53 o
  -5  14   3      13389.60      13398.72       222.59 o
  -4  14   3         67.92         77.27        15.25 o
  -3  14   3       5796.13       5734.17       118.94 o
  -2  14   3        385.72        377.96        19.22 o
  -1  14   3      27761.76      28836.77       446.51 o
   0  14   3        186.11        150.48        16.07 o
   1  14   3      10941.83      10931.01       145.88 o
   2  14   3          6.07          9.88        10.00 o
   3  14   3       6759.00       6742.71       138.74 o
   4  14   3       3331.57       3316.66        78.46 o
   5  14   3       4643.91       4551.77       100.85 o
   6  14   3       1364.92       1449.94        47.28 o
   7  14   3       5767.46       5625.78        97.53 o
   8  14   3        426.18        487.56        29.38 o
   9  14   3        556.06        585.90        32.73 o
  10  14   3         48.22         35.89        20.48 o
  11  14   3        366.91        297.60        35.67 o
  12  14   3         37.95         44.15        27.15 o
  13  14   3        135.89        137.19        37.64 o
  14  14   3          4.50         20.88        37.42 o
 -16  15   3        829.77        785.68        81.55 o
 -15  15   3         20.66         71.72        63.51 o
 -14  15   3        955.64        913.14        62.78 o
 -13  15   3        121.98        274.15        35.17 o
 -12  15   3        142.29         79.13        27.35 o
 -11  15   3        107.75        164.02        31.61 o
 -10  15   3        868.19        812.72        68.40 o
  -9  15   3        189.33        247.15        30.88 o
  -8  15   3        474.57        423.03        35.16 o
  -7  15   3        218.96        245.27        22.92 o
  -6  15   3         39.01         24.00        14.25 o
  -5  15   3        229.97        281.68        26.68 o
  -4  15   3        999.05       1031.10        45.87 o
  -3  15   3         14.39         31.60        16.34 o
  -2  15   3       5872.86       5773.10       103.89 o
  -1  15   3         39.85         46.49        11.60 o
   0  15   3        719.75        704.84        27.44 o
   1  15   3        108.73        114.91        12.22 o
   2  15   3        929.44        939.70        37.27 o
   3  15   3        122.02        198.07        20.10 o
   4  15   3        101.26         80.73        20.33 o
   5  15   3        212.46        218.71        21.90 o
   6  15   3       3394.54       3092.95        77.54 o
   7  15   3        104.44        127.87        21.93 o
   8  15   3        200.49        200.80        37.08 o
   9  15   3         99.15        154.68        22.56 o
  10  15   3        712.93        683.32        37.51 o
  11  15   3         14.22          4.86        29.91 o
  12  15   3        590.12        598.40        51.19 o
  13  15   3          6.92         19.59        29.71 o
 -16  16   3         50.47         94.81        65.01 o
 -15  16   3        179.88        164.57        53.40 o
 -14  16   3         98.01         76.95        43.28 o
 -13  16   3        205.69        321.42        50.43 o
 -12  16   3          0.93        -29.02        29.02 o
 -11  16   3        404.49        387.88        51.28 o
 -10  16   3         10.05        -24.57        24.57 o
  -9  16   3       1133.66       1253.45        58.43 o
  -8  16   3        125.68         99.55        36.57 o
  -7  16   3       3934.44       4270.74       122.21 o
  -6  16   3        245.55        210.31        19.95 o
  -5  16   3       7429.06       7440.91       151.76 o
  -4  16   3         20.50          0.24        19.53 o
  -3  16   3       6614.40       6703.01       223.46 o
  -2  16   3        760.36        658.43        33.51 o
  -1  16   3       3736.65       3763.63        76.11 o
   0  16   3        101.95         68.42        14.51 o
   1  16   3       4638.97       4559.95        80.05 o
   2  16   3        187.21        202.28        24.03 o
   3  16   3       6630.66       6641.81       125.30 o
   4  16   3        306.05        317.81        25.89 o
   5  16   3       1345.45       1388.58        62.36 o
   6  16   3        215.22        215.72        26.78 o
   7  16   3       2013.79       2080.09        62.83 o
   8  16   3         12.40         -1.00        23.74 o
   9  16   3       1016.91       1027.60        56.08 o
  10  16   3          1.05         10.78        21.16 o
  11  16   3        106.70        108.58        34.02 o
  12  16   3        120.06        102.90        44.70 o
  13  16   3         96.32        135.44        59.59 o
 -15  17   3       1654.17       1925.99       147.63 o
 -14  17   3        305.17        445.61        83.97 o
 -13  17   3       1274.26       1302.96       115.13 o
 -12  17   3        125.21        159.82        56.89 o
 -11  17   3       3704.82       3863.60       146.76 o
 -10  17   3        177.43        164.44        37.20 o
  -9  17   3       4873.71       4954.63       169.86 o
  -8  17   3          8.75         10.87        23.36 o
  -7  17   3       1836.96       2040.74        74.50 o
  -6  17   3          1.26         10.49        16.79 o
  -5  17   3       1088.89       1229.52        44.91 o
  -4  17   3          3.80         31.89        20.12 o
  -3  17   3        229.67        275.03        28.39 o
  -2  17   3         11.76         34.31        20.08 o
  -1  17   3         86.35         95.36        17.83 o
   0  17   3          1.45        -13.91        13.91 o
   1  17   3       1713.82       1653.57        44.21 o
   2  17   3         25.23          4.89        13.24 o
   3  17   3        508.56        517.22        31.28 o
   4  17   3        392.22        435.80        30.78 o
   5  17   3       4432.46       4406.77       103.35 o
   6  17   3        317.93        366.26        29.78 o
   7  17   3       2773.40       2810.81        77.67 o
   8  17   3        335.65        389.76        39.29 o
   9  17   3       2468.92       2461.52        86.03 o
  10  17   3        427.81        492.34        54.66 o
  11  17   3       1855.69       1792.05        74.14 o
  12  17   3        257.66        273.06        42.46 o
 -14  18   3        107.20         86.68        69.08 o
 -13  18   3         93.65         65.01        59.59 o
 -12  18   3         11.79        -44.70        44.70 o
 -11  18   3        221.52        255.99        60.95 o
 -10  18   3          4.98         -3.92        26.98 o
  -9  18   3        309.56        427.02        56.42 o
  -8  18   3         10.87        -11.85        24.58 o
  -7  18   3        672.71        669.25        61.32 o
  -6  18   3        484.32        469.87        33.05 o
  -5  18   3       1620.91       1613.22        54.77 o
  -4  18   3        215.07        211.20        23.04 o
  -3  18   3       2033.10       1969.46        82.10 o
  -2  18   3        467.11        453.26        30.39 o
  -1  18   3       2089.19       2186.68        61.01 o
   0  18   3        118.52        127.65        20.18 o
   1  18   3       1824.54       1857.34        49.03 o
   2  18   3         42.93          9.40        13.98 o
   3  18   3       1540.03       1703.20        80.25 o
   4  18   3          7.50        -10.11        17.11 o
   5  18   3       1083.28       1067.20        46.02 o
   6  18   3          0.76         -5.06        18.97 o
   7  18   3        271.09        295.85        36.75 o
   8  18   3         65.76        100.23        28.88 o
   9  18   3         89.06         63.40        37.42 o
  10  18   3        314.88        361.41        54.85 o
  11  18   3        164.38        138.76        44.25 o
 -14  19   3        389.52        402.26        81.27 o
 -13  19   3        601.29        826.20       109.71 o
 -12  19   3        867.17        790.98       101.58 o
 -11  19   3        219.52        247.73        49.73 o
 -10  19   3       2358.93       2327.64       107.79 o
  -9  19   3        510.39        674.57        52.47 o
  -8  19   3        370.87        262.05        46.09 o
  -7  19   3         40.60         86.90        35.46 o
  -6  19   3       1642.67       1558.45        54.46 o
  -5  19   3         42.28         99.45        21.91 o
  -4  19   3        778.13        736.66        38.25 o
  -3  19   3          5.24         16.72        50.11 o
  -2  19   3        771.52        674.11        43.74 o
  -1  19   3        157.02        124.25        21.26 o
   0  19   3       1656.24       1573.10        45.78 o
   1  19   3         67.29         52.47        16.24 o
   2  19   3       1362.50       1298.27        46.37 o
   3  19   3        353.89        338.97        25.53 o
   4  19   3       1404.34       1285.94        44.38 o
   5  19   3       1371.32       1409.91        53.30 o
   6  19   3        447.20        432.68        33.93 o
   7  19   3         50.19         53.42        22.76 o
   8  19   3         18.08        -24.40        25.78 o
   9  19   3        510.11        472.93        54.66 o
  10  19   3       1533.76       1408.35        83.96 o
 -13  20   3         59.04        142.84        52.63 o
 -12  20   3         42.67         51.68        47.51 o
 -11  20   3        325.34        395.19        92.78 o
 -10  20   3          3.98        -39.38        39.38 o
  -9  20   3       1057.62       1083.54       125.96 o
  -8  20   3         14.00         42.44        37.31 o
  -7  20   3        996.61        974.16       174.04 o
  -6  20   3          8.19          9.11        20.72 o
  -5  20   3       1098.72       1015.62        52.09 o
  -4  20   3          0.01         -9.61        21.24 o
  -3  20   3       2490.17       2424.60        98.42 o
  -2  20   3         17.20         -3.79        20.23 o
  -1  20   3       3581.18       3584.07        88.73 o
   0  20   3         65.62         46.46        18.65 o
   1  20   3       3163.00       3154.33        93.21 o
   2  20   3         67.87         60.97        19.95 o
   3  20   3       2071.25       2133.07        63.97 o
   4  20   3        152.05        143.95        33.63 o
   5  20   3       1000.57       1048.12        52.26 o
   6  20   3         49.02         54.76        23.48 o
   7  20   3       1090.33       1097.80        76.45 o
   8  20   3         98.26        100.55        32.38 o
   9  20   3        124.51        125.46        44.84 o
  10  20   3          3.22        107.00        74.49 o
  11  20   3         21.49         12.19        70.43 o
 -12  21   3         31.07        104.39        83.30 o
 -11  21   3        272.62        319.64        90.75 o
 -10  21   3        665.68        665.02       109.71 o
  -9  21   3       1688.33       1851.50       155.76 o
  -8  21   3       1153.87       1302.96       131.38 o
  -7  21   3        198.02        215.35        73.14 o
  -6  21   3        606.38        547.85        46.03 o
  -5  21   3        918.02        971.58        46.87 o
  -4  21   3        188.77        206.74        30.94 o
  -3  21   3          1.17          7.01        26.55 o
  -2  21   3        675.17        670.89        48.42 o
  -1  21   3        120.10        103.07        23.22 o
   0  21   3        388.83        335.66        27.19 o
   1  21   3         23.09         52.21        20.45 o
   2  21   3        699.63        788.35        41.87 o
   3  21   3        568.04        654.93        44.00 o
   4  21   3        762.73        770.52        53.37 o
   5  21   3        344.11        399.76        34.28 o
   6  21   3        394.16        369.50        39.65 o
   7  21   3        643.29        722.27        53.29 o
   8  21   3        688.47        588.03        83.97 o
   9  21   3       1112.54       1232.53       136.80 o
  10  21   3        587.62        468.63        96.16 o
 -10  22   3         74.31         89.39        75.85 o
  -9  22   3         20.76         13.54        73.14 o
  -8  22   3        166.45        250.57        79.91 o
  -7  22   3          0.39          6.77        65.01 o
  -6  22   3        146.40        178.78        69.08 o
  -5  22   3          0.10         17.13        27.65 o
  -4  22   3         74.50         42.39        28.38 o
  -3  22   3         25.76         49.05        22.96 o
  -2  22   3        674.22        651.93        61.08 o
  -1  22   3         19.76         46.57        22.34 o
   0  22   3         13.97         31.99        20.51 o
   1  22   3         11.96         39.48        25.41 o
   2  22   3        157.34        155.94        26.61 o
   3  22   3         28.29        -10.43        22.08 o
   4  22   3         65.25        112.77        26.58 o
   5  22   3         36.16         62.66        25.65 o
   6  22   3        982.52        895.95        50.61 o
   7  22   3         35.48         45.27        31.40 o
   8  22   3         19.60        105.65        74.49 o
   9  22   3         20.27        -36.57        66.37 o
  -9  23   3        666.62        772.02       109.71 o
  -8  23   3        405.42        461.86        92.10 o
  -7  23   3        449.91        498.43        96.16 o
  -6  23   3        788.31        628.45        96.16 o
  -5  23   3        477.94        491.98        44.09 o
  -4  23   3        572.11        556.00        39.65 o
  -3  23   3          1.39          1.52        22.28 o
  -2  23   3        851.13        843.50        55.54 o
  -1  23   3        144.36        171.34        27.84 o
   0  23   3        350.26        328.25        40.27 o
   1  23   3       1195.63       1256.06        53.96 o
   2  23   3        606.61        601.20        42.23 o
   3  23   3        194.66        199.91        29.54 o
   4  23   3        208.24        193.00        34.77 o
   5  23   3         40.63         57.49        45.19 o
   6  23   3        425.10        425.18       135.44 o
   7  23   3        295.44        220.77        81.27 o
  -7  24   3         18.85         73.14        77.20 o
  -6  24   3         91.68        143.57        75.85 o
  -5  24   3        139.31        171.26        44.81 o
  -4  24   3         63.54         74.89        38.84 o
  -3  24   3        296.64        492.82        66.68 o
  -2  24   3          2.28         45.48        29.18 o
  -1  24   3        678.31        970.84       120.61 o
   0  24   3          1.30         19.45        33.09 o
   1  24   3        109.67        231.63        35.17 o
   2  24   3          3.38         40.15        27.89 o
   3  24   3        240.98        284.19        72.46 o
   4  24   3          0.16          4.03        37.03 o
   5  24   3        243.44        212.64        74.49 o
  -4  25   3       1762.90       1759.26        99.89 o
  -3  25   3          3.13         17.37        38.84 o
  -2  25   3        831.91        891.80       154.40 o
  -1  25   3         13.43        -24.38        40.63 o
   0  25   3        800.24        820.78        92.10 o
   1  25   3          6.09         52.82        74.49 o
   2  25   3        472.46        450.07        55.29 o
   3  25   3          2.31        -44.70        44.70 o
 -20   0   4        442.13        591.88       117.83 o
 -19   0   4        282.24        293.91       102.94 o
 -18   0   4        974.04       1015.82       128.67 o
 -17   0   4        200.92        138.15        85.33 o
 -13   0   4        129.68         95.55        40.63 o
 -12   0   4       1662.92       1747.33        68.99 o
 -11   0   4         96.17         73.65        19.73 o
 -10   0   4       4663.25       4290.44        96.53 o
  -9   0   4         45.53         44.97        18.96 o
  -8   0   4      16362.50      17686.08       585.11 o
  -6   0   4          1.81        -12.19        12.19 o
  -5   0   4          0.02        -10.84        10.84 o
  -4   0   4       1057.61       1278.58        48.76 o
  -3   0   4        112.16         88.04        12.19 o
   1   0   4       4747.62       4989.70       208.58 o
   2   0   4      16480.38      13569.99       442.90 o
   3   0   4       3889.29       3743.63       132.73 o
   4   0   4      33863.79      35042.21       909.50 o
   5   0   4       3530.01       3091.42        69.82 o
   6   0   4      14813.50      12551.06       299.08 o
   7   0   4       5341.01       5103.76       137.45 o
   8   0   4      63918.51      64023.57      1444.53 o
   9   0   4       3409.73       3204.73        69.84 o
  10   0   4      17056.39      16247.00       277.87 o
  11   0   4       2339.47       2240.55        59.33 o
  12   0   4       9743.98       9394.44       194.84 o
  13   0   4       2181.14       2062.94        80.48 o
  14   0   4       4898.12       4787.75       143.62 o
  15   0   4        491.74        493.90        51.72 o
  16   0   4        674.04        608.34        60.49 o
  17   0   4        308.31        285.11        55.53 o
 -20   1   4         43.08         78.83        69.84 o
 -19   1   4         85.73        155.56        68.35 o
 -18   1   4        207.90        206.14        67.02 o
 -17   1   4         73.44        102.94        82.62 o
 -16   1   4        817.77        888.50       105.65 o
 -15   1   4          5.22         46.05        59.59 o
 -14   1   4       4697.10       4654.97       142.20 o
 -13   1   4        378.37        377.93        38.71 o
 -12   1   4       5595.61       5786.82       128.49 o
 -11   1   4          0.73         -0.86        13.81 o
 -10   1   4       7241.94       7223.86       114.25 o
  -9   1   4        125.20        223.54        24.39 o
  -8   1   4      24821.94      24611.37       412.05 o
  -7   1   4      10821.39      11721.20       349.44 o
  -6   1   4      18922.83      19412.97       559.38 o
  -5   1   4         91.94         31.15        12.19 o
  -4   1   4      35425.27      35645.76      1000.92 o
  -3   1   4       1800.01       2353.99        77.20 o
   0   1   4      66443.82      70879.77      2744.07 o
   1   1   4       5810.40       6288.60       261.40 o
   2   1   4       4884.73       4392.54        95.83 o
   3   1   4       1003.58       1209.55        62.30 o
   4   1   4       3296.07       3231.26        71.24 o
   5   1   4         29.77         32.25         9.57 o
   6   1   4       1734.72       1822.28        37.15 o
   7   1   4       2103.23       2011.79        43.57 o
   8   1   4        850.39        861.35        42.39 o
   9   1   4        629.05        592.25        26.07 o
  10   1   4        398.82        443.43        33.94 o
  11   1   4        547.50        509.83        28.04 o
  12   1   4          5.70         11.32        19.75 o
  13   1   4        916.53        826.51        36.56 o
  14   1   4        529.96        512.71        32.79 o
  15   1   4        371.48        383.51        31.62 o
  16   1   4        159.41        216.06        41.68 o
  17   1   4        326.27        307.99        45.72 o
 -20   2   4         82.85        145.70        96.16 o
 -19   2   4        117.27         82.94        66.56 o
 -18   2   4        367.56        610.85       105.65 o
 -17   2   4         35.69         55.53        77.20 o
 -16   2   4        167.84        289.59        49.79 o
 -15   2   4         11.70         45.91        65.01 o
 -14   2   4        721.99        839.58        51.61 o
 -13   2   4        203.56        184.49        34.06 o
 -12   2   4        301.56        309.99        68.40 o
 -11   2   4      11740.99      11070.54       263.04 o
 -10   2   4        601.73        594.08        31.71 o
  -9   2   4       6704.73       7400.42       156.40 o
  -8   2   4         30.66          8.61        11.06 o
  -7   2   4         23.87         74.13        23.03 o
  -6   2   4        241.78        301.91        63.66 o
  -5   2   4       5489.27       5468.19       214.68 o
  -4   2   4       2295.19       2433.90        85.33 o
  -3   2   4        454.45        372.47        23.03 o
  -1   2   4      58786.14      67627.80      2622.17 o
   0   2   4        884.11        903.34        38.78 o
   1   2   4       1930.48       2010.93       121.22 o
   2   2   4       3800.48       3901.98        86.40 o
   3   2   4       2110.66       1989.12        83.97 o
   4   2   4       6001.59       5948.42       142.55 o
   5   2   4        555.49        459.06        20.50 o
   6   2   4       2182.72       2238.17        57.44 o
   7   2   4       5961.05       6018.38        89.98 o
   8   2   4       1696.01       1636.62        35.38 o
   9   2   4         16.87         15.98        12.70 o
  10   2   4        951.63        940.69        30.38 o
  11   2   4       2312.79       2191.22        50.34 o
  12   2   4        573.80        568.28        30.62 o
  13   2   4         91.28         51.00        24.66 o
  14   2   4          7.75         39.91        22.61 o
  15   2   4          2.17         30.25        24.22 o
  16   2   4        151.32        293.89        52.99 o
  17   2   4          0.23         26.19        38.87 o
 -20   3   4         13.64        -68.88        68.88 o
 -19   3   4          6.77        -28.44        89.39 o
 -18   3   4        185.74        295.26        98.87 o
 -17   3   4        118.74        112.52        65.69 o
 -16   3   4       1866.96       1751.76        86.50 o
 -15   3   4        302.56        232.50        41.65 o
 -14   3   4       1506.45       1490.21        73.53 o
 -13   3   4        207.21        130.63        33.43 o
 -12   3   4       5310.62       5096.25       138.98 o
 -11   3   4        870.34        744.93        64.34 o
 -10   3   4      27640.84      26710.28       664.66 o
  -9   3   4         17.16         30.04        14.12 o
  -8   3   4      26124.56      24411.00       375.81 o
  -7   3   4          5.96          5.42        21.67 o
  -6   3   4      48777.29      51502.67      1155.98 o
  -5   3   4        122.94        119.00        18.96 o
  -4   3   4      38198.31      40899.11      1124.17 o
  -2   3   4      40007.45      38106.75      1489.87 o
  -1   3   4       1135.83       1182.38        48.36 o
   0   3   4      29865.62      30673.66      1202.73 o
   1   3   4       1546.54       1582.32        40.39 o
   2   3   4      11422.23      13006.60       307.66 o
   3   3   4       3093.83       2880.16        79.76 o
   4   3   4      17816.09      19022.42       353.79 o
   5   3   4       1248.36       1196.40        27.42 o
   6   3   4        869.35        716.60        45.52 o
   7   3   4        238.18        252.88        18.53 o
   8   3   4        263.98        318.10        21.20 o
   9   3   4          6.36          5.43        12.60 o
  10   3   4       3948.68       3766.72        65.97 o
  11   3   4          2.52          2.80        16.28 o
  12   3   4        330.24        332.91        29.36 o
  13   3   4         84.16         74.71        25.98 o
  14   3   4        269.31        278.12        32.02 o
  15   3   4        199.07        223.41        32.20 o
  16   3   4        932.53       1006.02        62.10 o
  17   3   4        285.97        239.53        44.81 o
 -20   4   4        439.10        594.59       116.48 o
 -19   4   4        214.20        261.92        67.49 o
 -18   4   4        968.82       1017.15       124.83 o
 -17   4   4        453.34        514.80        59.55 o
 -16   4   4       2072.52       2273.37       100.06 o
 -15   4   4        766.50        722.71        59.52 o
 -14   4   4       2637.03       2611.68        98.87 o
 -13   4   4        482.74        493.10        45.51 o
 -12   4   4        135.52        155.76        54.18 o
 -11   4   4        400.79        402.26        58.24 o
 -10   4   4       6479.20       6763.18       180.10 o
  -9   4   4       4154.18       3958.06        97.76 o
  -8   4   4        144.58        256.74        23.46 o
  -7   4   4       2050.94       2181.44        74.84 o
  -6   4   4        402.58        501.14        51.47 o
  -5   4   4        297.50        327.24        45.37 o
  -4   4   4      27076.29      28711.48       648.60 o
  -3   4   4        820.44       1039.28        38.17 o
  -2   4   4       4236.91       4661.93       167.95 o
  -1   4   4      14378.71      15689.66       631.16 o
   0   4   4      18434.71      18812.96       750.35 o
   2   4   4       6865.90       6596.05       223.48 o
   3   4   4       2750.21       2607.34        70.87 o
   4   4   4      44111.26      43970.69      1001.61 o
   5   4   4      10298.71      10005.90       150.51 o
   6   4   4      24450.89      24923.68       333.41 o
   7   4   4       3652.90       3535.67        58.32 o
   8   4   4      21626.44      20490.98       278.95 o
   9   4   4        680.70        626.01        24.84 o
  10   4   4       2429.59       2269.67        46.86 o
  11   4   4        933.61        873.50        34.52 o
  12   4   4       6563.62       6097.76       119.98 o
  13   4   4        848.41        773.75        43.16 o
  14   4   4       1640.39       1653.50        63.34 o
  15   4   4        196.65        213.47        32.51 o
  16   4   4        643.27        656.38        51.86 o
  17   4   4         55.26         63.66        75.85 o
 -20   5   4         66.95        108.35        97.52 o
 -19   5   4        212.71        198.04        51.78 o
 -18   5   4         47.12          1.84        44.44 o
 -17   5   4        104.46        158.66        44.40 o
 -16   5   4         84.82        123.04        38.85 o
 -15   5   4        258.98        284.49        38.34 o
 -14   5   4        108.14        147.79        38.84 o
 -13   5   4       1003.86        763.97        63.42 o
 -12   5   4        158.33        616.26        81.27 o
 -11   5   4        635.07        579.69        45.49 o
 -10   5   4        176.18        267.08        60.95 o
  -9   5   4       1181.39       1030.32        43.18 o
  -8   5   4        275.66        482.72        30.96 o
  -7   5   4        403.83        353.95        17.85 o
  -6   5   4        308.99        338.45        27.33 o
  -5   5   4       3678.02       4315.12       122.44 o
  -4   5   4        924.59        926.43        46.05 o
  -3   5   4       2227.95       2349.93        97.52 o
  -2   5   4        492.43        529.28        37.92 o
  -1   5   4       8491.26      10196.11       421.23 o
   0   5   4       1460.49       1579.26        89.39 o
   1   5   4      10990.51      10601.08       452.38 o
   3   5   4       4344.70       4524.17        75.36 o
   4   5   4       1617.24       1640.15        37.19 o
   5   5   4      13491.99      14248.97       280.91 o
   6   5   4        854.26        844.06        22.42 o
   7   5   4       8632.53       8270.52       111.23 o
   8   5   4        943.07        866.99        31.80 o
   9   5   4       1075.67        991.28        29.92 o
  10   5   4        363.32        369.00        24.35 o
  11   5   4       5253.78       4813.65        98.23 o
  12   5   4        524.92        538.31        34.78 o
  13   5   4       1181.10       1223.67        49.51 o
  14   5   4        178.02        197.72        46.72 o
  15   5   4        716.86        673.82        43.68 o
  16   5   4         88.73         65.34        39.66 o
  17   5   4        420.52        490.30       107.00 o
 -20   6   4        114.67        273.59       100.23 o
 -19   6   4        107.02        131.48        70.21 o
 -18   6   4       1862.09       2108.57        90.08 o
 -17   6   4        192.89        234.86        47.40 o
 -16   6   4       1136.06       1183.31        66.28 o
 -15   6   4        733.77        913.10        57.59 o
 -14   6   4       2741.63       2508.18       123.25 o
 -13   6   4       5129.66       5300.71       250.57 o
 -12   6   4        193.98        289.19        42.01 o
 -11   6   4        644.62        697.44        52.57 o
 -10   6   4       9644.08       9792.51       260.01 o
  -9   6   4       5305.36       5384.77       171.65 o
  -8   6   4         49.45         74.37        11.89 o
  -7   6   4       9673.43      10138.61       162.64 o
  -6   6   4        480.04        518.74        40.63 o
  -5   6   4      27349.65      29525.11       996.86 o
  -4   6   4       9161.63       9489.10       333.19 o
  -3   6   4       5638.92       5542.00       110.61 o
  -2   6   4       2705.07       2721.81        86.22 o
  -1   6   4       8019.13       9193.60       246.89 o
   0   6   4      16715.49      15585.37       659.60 o
   1   6   4       3991.66       3735.50       170.66 o
   2   6   4       8122.37       8054.50       145.94 o
   3   6   4       6368.83       7443.12       150.73 o
   4   6   4      23110.18      22661.54       423.44 o
   5   6   4        373.25        380.47        15.01 o
   6   6   4      14078.52      13179.68       200.04 o
   7   6   4        146.45        162.11        13.13 o
   8   6   4      15578.77      15172.70       232.52 o
   9   6   4        769.61        757.71        27.61 o
  10   6   4        979.02        920.52        39.14 o
  11   6   4        344.04        379.72        30.11 o
  12   6   4       2817.98       2789.50        70.97 o
  13   6   4       1183.08       1083.41        48.20 o
  14   6   4        544.24        580.23        38.95 o
  15   6   4        266.36        234.58        39.15 o
  16   6   4        364.14        399.88        58.43 o
 -20   7   4        263.59        245.15       107.00 o
 -19   7   4         10.55         14.90        93.46 o
 -18   7   4        207.47        240.06        73.03 o
 -17   7   4         51.69        199.91        44.65 o
 -16   7   4        291.44        318.09        47.84 o
 -15   7   4          0.00         19.03        32.96 o
 -14   7   4       1825.22       1672.34       123.25 o
 -13   7   4        111.62        150.81        40.88 o
 -12   7   4       1112.32       1004.43        82.62 o
 -11   7   4          6.68        121.19        31.03 o
 -10   7   4       4293.87       4300.29       130.73 o
  -9   7   4        357.74        411.02        32.79 o
  -8   7   4      21131.53      20180.12       362.41 o
  -7   7   4        144.55        177.91        15.18 o
  -6   7   4      17922.20      18402.21       352.77 o
  -5   7   4         10.59         14.90        14.90 o
  -4   7   4      21909.65      22750.60       602.33 o
  -3   7   4        625.57        659.22        27.09 o
  -2   7   4      12548.16      12138.39       227.69 o
  -1   7   4        613.49        709.34        35.69 o
   0   7   4      14364.49      14033.96       305.39 o
   1   7   4       2486.57       2561.04        78.10 o
   2   7   4       8900.83       9547.02       172.75 o
   3   7   4        114.86        125.76         9.21 o
   4   7   4       4184.14       4119.00        68.17 o
   5   7   4        117.62        164.81        11.82 o
   6   7   4        350.77        327.48        22.05 o
   7   7   4        100.03         92.07        12.63 o
   8   7   4        280.10        287.14        19.64 o
   9   7   4       1792.76       1743.46        48.27 o
  10   7   4        498.53        554.48        33.48 o
  11   7   4        426.50        446.18        36.27 o
  12   7   4         14.76         50.63        53.12 o
  13   7   4        832.33        932.43        53.54 o
  14   7   4        749.51        773.59        53.62 o
  15   7   4        527.09        518.15        46.90 o
  16   7   4        186.91        238.42        53.60 o
 -19   8   4         18.87          2.71        94.81 o
 -18   8   4         30.85         39.65        49.89 o
 -17   8   4       1769.83       1682.43        80.92 o
 -16   8   4         50.68        187.99        41.10 o
 -15   8   4       3226.76       2868.94       187.59 o
 -14   8   4        293.83        582.50       152.37 o
 -13   8   4       5261.27       4918.52       156.57 o
 -12   8   4        421.24        561.15       117.83 o
 -11   8   4       2235.49       2066.16        82.84 o
 -10   8   4          8.18         -6.06        25.26 o
  -9   8   4      13558.77      13535.99       552.61 o
  -8   8   4        481.14        574.62        29.82 o
  -7   8   4      11695.18      11705.73       199.76 o
  -6   8   4        241.81        272.38        21.28 o
  -5   8   4      18432.06      19144.92       671.02 o
  -4   8   4          9.76         17.46         9.77 o
  -3   8   4      19835.11      20893.40       385.13 o
  -2   8   4          6.10         -6.05         6.05 o
  -1   8   4      14120.16      14146.75       260.76 o
   0   8   4       1466.64       1538.79        74.42 o
   1   8   4      10183.54      10687.17       285.39 o
   2   8   4        301.33        221.77        15.75 o
   3   8   4       7215.37       7357.76       115.19 o
   4   8   4        777.40        724.18        23.99 o
   5   8   4       3324.50       3440.81        71.37 o
   6   8   4        425.94        437.07        20.16 o
   7   8   4       3968.71       3880.44        70.90 o
   8   8   4        484.31        455.47        21.61 o
   9   8   4        151.21        112.66        21.10 o
  10   8   4       1047.36        916.95        44.61 o
  11   8   4        951.86        798.34        45.69 o
  12   8   4        224.22        233.84        34.19 o
  13   8   4         45.34         26.70        29.92 o
  14   8   4        146.47        141.63        59.24 o
  15   8   4         84.69         69.54        36.08 o
  16   8   4        160.23        164.89        52.84 o
 -19   9   4       1000.40        980.60       134.09 o
 -18   9   4         92.75        118.84        47.64 o
 -17   9   4        614.79        642.54        58.61 o
 -16   9   4         18.70         -6.54        48.02 o
 -15   9   4        731.72        781.61        74.41 o
 -14   9   4        102.71        129.35        46.93 o
 -13   9   4        761.88        877.02        66.43 o
 -12   9   4        204.36        232.75        42.01 o
 -11   9   4          5.33         18.06        32.51 o
 -10   9   4        178.10        228.64        35.40 o
  -9   9   4       4474.53       4386.83       186.91 o
  -8   9   4       2844.22       2896.59        72.95 o
  -7   9   4        144.34        246.76        39.21 o
  -6   9   4       1878.71       1950.00        65.32 o
  -5   9   4       1173.69       1106.18        39.21 o
  -4   9   4       5129.00       5048.77        99.09 o
  -3   9   4      17099.78      18251.08       299.72 o
  -2   9   4       2300.65       2314.43        48.72 o
  -1   9   4       1788.39       1657.64        47.06 o
   0   9   4       1535.43       1414.33        41.79 o
   1   9   4        543.22        500.83        19.41 o
   2   9   4        378.08        364.40        17.43 o
   3   9   4      19289.60      19685.82       315.10 o
   4   9   4        600.41        597.27        19.66 o
   5   9   4      10206.57       9635.65       159.91 o
   6   9   4        763.66        796.21        34.43 o
   7   9   4      13019.47      12769.31       223.04 o
   8   9   4       1802.05       1716.33        48.68 o
   9   9   4        611.96        563.81        28.19 o
  10   9   4        579.36        537.94        32.74 o
  11   9   4       2827.28       2610.39        61.13 o
  12   9   4       1004.19        911.85        51.30 o
  13   9   4       1106.26       1042.89        56.74 o
  14   9   4        891.43        820.78        56.51 o
  15   9   4        501.63        451.13        58.33 o
 -19  10   4          5.92        105.65       100.23 o
 -18  10   4       1309.32       1484.45       154.40 o
 -17  10   4          7.25         93.27        69.55 o
 -16  10   4        429.36        672.42        76.53 o
 -15  10   4          0.29         18.34        45.49 o
 -14  10   4       1439.42       1340.14        83.70 o
 -13  10   4          6.27        110.50        40.88 o
 -12  10   4       2757.02       2617.38       102.46 o
 -11  10   4         78.16        267.53        38.95 o
 -10  10   4       2663.49       3040.22       105.34 o
  -9  10   4        309.50        652.59        48.47 o
  -8  10   4       1523.20       1537.77        49.31 o
  -7  10   4        529.08        618.76        25.03 o
  -6  10   4       2729.23       2985.88       107.82 o
  -5  10   4        669.60        704.78        28.74 o
  -4  10   4          9.77          2.22         6.37 o
  -3  10   4        598.16        628.09        23.01 o
  -2  10   4       1702.68       1681.49        38.76 o
  -1  10   4        246.77        227.91        15.92 o
   0  10   4      16628.64      16015.88       229.25 o
   1  10   4         31.59         34.84         8.74 o
   2  10   4      14746.20      15272.27       337.75 o
   3  10   4          0.30         18.47         9.52 o
   4  10   4       8276.21       8002.26       136.78 o
   5  10   4        146.63        165.31        15.25 o
   6  10   4       1039.43        895.78        26.42 o
   7  10   4        208.73        251.48        27.99 o
   8  10   4       7334.35       7176.88       158.74 o
   9  10   4        867.54        792.86        36.44 o
  10  10   4       2920.97       2722.95        65.77 o
  11  10   4        217.26        206.00        43.83 o
  12  10   4        672.39        665.78        40.67 o
  13  10   4        139.69        132.98        29.83 o
  14  10   4        273.40        265.11        34.57 o
  15  10   4         40.31         59.63        46.92 o
 -18  11   4          0.00        161.18        97.52 o
 -17  11   4        710.68        784.18       108.54 o
 -16  11   4          5.63        172.80        56.87 o
 -15  11   4        365.23        335.91        56.29 o
 -14  11   4         50.29        114.96        47.63 o
 -13  11   4        451.44        504.43        56.02 o
 -12  11   4        742.50        788.96        95.49 o
 -11  11   4        283.55        395.42        47.63 o
 -10  11   4       2762.12       2489.32        95.26 o
  -9  11   4        128.03        197.36        24.45 o
  -8  11   4          4.49         15.26        13.31 o
  -7  11   4       1738.14       1713.62        41.36 o
  -6  11   4       1861.66       1843.33        42.13 o
  -5  11   4       2454.12       2480.02        52.27 o
  -4  11   4       5445.12       5950.77       158.16 o
  -3  11   4       1966.67       2073.99        50.20 o
  -2  11   4       2924.10       2932.96        56.77 o
  -1  11   4       4003.12       4149.54        69.25 o
   0  11   4       4414.89       4263.69        62.71 o
   1  11   4       6405.51       6425.54       104.48 o
   2  11   4       2280.03       2290.65        81.48 o
   3  11   4       6158.49       6026.18       182.37 o
   4  11   4        146.35        187.89        19.16 o
   5  11   4      10122.10      10030.83       170.54 o
   6  11   4          2.15         -3.95        10.38 o
   7  11   4       8315.54       8073.25       158.27 o
   8  11   4       3827.94       3561.56       119.90 o
   9  11   4       5072.95       5084.27       123.09 o
  10  11   4         34.48         10.81        25.05 o
  11  11   4       3637.31       3296.85       158.15 o
  12  11   4         16.29         67.75        31.35 o
  13  11   4       2504.73       2182.26        68.90 o
  14  11   4         47.91         99.94        37.55 o
  15  11   4        998.65        965.24        66.17 o
 -18  12   4         43.85         21.67        86.68 o
 -17  12   4        978.99        960.09        90.32 o
 -16  12   4        212.84        261.01        60.67 o
 -15  12   4        693.73        617.38        82.62 o
 -14  12   4        223.41        237.00        65.69 o
 -13  12   4       7525.42       7047.45       212.61 o
 -12  12   4        183.74        271.97        44.25 o
 -11  12   4       9590.95       8877.07       200.95 o
 -10  12   4        234.33        285.84        31.89 o
  -9  12   4      22012.36      22287.12       354.25 o
  -8  12   4        145.72        219.92        20.83 o
  -7  12   4      14577.90      14817.39       238.21 o
  -6  12   4          0.49         -6.25        10.88 o
  -5  12   4      15862.03      16181.37       263.73 o
  -4  12   4        373.20        352.48        19.80 o
  -3  12   4      24995.49      25221.16       364.78 o
  -2  12   4         10.94         -8.28         8.28 o
  -1  12   4      30699.31      32568.85       507.07 o
   0  12   4        769.91        699.77        23.83 o
   1  12   4       9591.48       9702.68       153.09 o
   2  12   4        313.93        310.43        23.01 o
   3  12   4       5035.37       5391.21       131.56 o
   4  12   4        568.16        549.41        36.31 o
   5  12   4       3784.61       3742.27        74.64 o
   6  12   4        119.06        113.62        14.33 o
   7  12   4       2649.01       2536.81        73.00 o
   8  12   4        175.65        138.01        22.06 o
   9  12   4          0.48          4.84        22.50 o
  10  12   4         10.41         21.61        26.87 o
  11  12   4          2.80          9.98        27.29 o
  12  12   4         20.35        -13.51        33.19 o
  13  12   4        864.17        932.54        61.42 o
  14  12   4        133.96        112.74        39.55 o
 -17  13   4         91.36         99.80        51.31 o
 -16  13   4        721.47        595.53        55.53 o
 -15  13   4        497.11        580.27        52.22 o
 -14  13   4        353.43        292.46        42.48 o
 -13  13   4        171.89        263.20        38.98 o
 -12  13   4        303.48        299.57        37.73 o
 -11  13   4        498.43        666.88        47.73 o
 -10  13   4         12.37         15.16        24.37 o
  -9  13   4         61.74         98.45        24.69 o
  -8  13   4       1410.22       1280.75        44.82 o
  -7  13   4        118.69         68.58        22.48 o
  -6  13   4         54.67         39.54        17.79 o
  -5  13   4        150.27        193.49        15.62 o
  -4  13   4        422.26        519.27        23.30 o
  -3  13   4         19.26         29.19        10.74 o
  -2  13   4       2002.15       1817.88        39.38 o
  -1  13   4       1922.63       1910.60        44.14 o
   0  13   4         63.37         32.87         9.14 o
   1  13   4       5219.28       5218.27        93.89 o
   2  13   4       4590.20       4395.36       181.42 o
   3  13   4       1883.13       1867.33        50.36 o
   4  13   4        148.83        166.48        17.86 o
   5  13   4       1605.88       1657.25        48.99 o
   6  13   4         93.51         68.65        15.61 o
   7  13   4       1109.08       1147.14        34.64 o
   8  13   4       3143.25       3079.50        77.65 o
   9  13   4       1165.44       1235.42        48.91 o
  10  13   4       2839.21       2745.90        75.35 o
  11  13   4        233.86        280.24        36.28 o
  12  13   4       1124.52       1171.49        63.48 o
  13  13   4        343.16        310.01        43.38 o
  14  13   4        550.42        541.95        51.83 o
 -17  14   4        230.73        324.63        62.61 o
 -16  14   4        372.14        296.50        61.06 o
 -15  14   4        528.00        693.47        94.81 o
 -14  14   4        185.25        142.68        47.10 o
 -13  14   4        535.50        632.75        53.45 o
 -12  14   4        504.69        516.53        59.50 o
 -11  14   4        426.73        533.68        44.23 o
 -10  14   4        923.43        902.58        52.57 o
  -9  14   4       2254.55       2257.09        93.07 o
  -8  14   4       2394.71       1853.16        98.20 o
  -7  14   4       1205.48       1432.89        59.36 o
  -6  14   4        390.97        249.77        40.99 o
  -5  14   4       2913.63       3097.95        64.30 o
  -4  14   4        752.49        703.70        31.28 o
  -3  14   4        822.13        884.42        41.84 o
  -2  14   4        166.01        181.83        16.66 o
  -1  14   4       4253.06       4654.32        79.47 o
   0  14   4       3579.14       3640.13        60.33 o
   1  14   4        295.46        305.23        16.60 o
   2  14   4         82.33         84.65        13.14 o
   3  14   4       1171.90       1230.67        45.16 o
   4  14   4       1875.07       1760.19        51.05 o
   5  14   4        139.23        133.11        20.63 o
   6  14   4        969.54        883.36        37.66 o
   7  14   4        215.46        220.14        21.87 o
   8  14   4         30.20         15.57        20.10 o
   9  14   4         10.20         -5.82        21.05 o
  10  14   4          0.34        -17.21        22.26 o
  11  14   4          0.36        -11.68        23.47 o
  12  14   4          0.31        -23.99        23.99 o
  13  14   4         62.75        102.47        51.61 o
 -16  15   4         39.14         23.16        52.29 o
 -15  15   4        537.45        495.51        66.98 o
 -14  15   4          4.63         34.04        86.68 o
 -13  15   4       2958.52       3138.16       133.13 o
 -12  15   4          8.79        -29.11        29.11 o
 -11  15   4        468.81        497.56        78.42 o
 -10  15   4          0.60        -15.59        28.14 o
  -9  15   4         40.29         35.40        28.54 o
  -8  15   4          1.28         26.85        24.85 o
  -7  15   4        496.79        523.69        33.91 o
  -6  15   4         14.10        -14.80        14.80 o
  -5  15   4         87.63        157.93        19.31 o
  -4  15   4        121.80        141.88        22.80 o
  -3  15   4       4368.33       4143.73        92.78 o
  -2  15   4          1.71        -12.36        12.36 o
  -1  15   4       5388.18       5367.01        90.68 o
   0  15   4         98.31         74.12        12.27 o
   1  15   4       7097.73       7134.73       101.16 o
   2  15   4        345.59        324.20        27.54 o
   3  15   4      11477.69      11127.70       218.96 o
   4  15   4        761.49        791.58        41.27 o
   5  15   4       6343.15       6327.69       135.60 o
   6  15   4        330.20        395.68        29.65 o
   7  15   4       3491.70       3624.37        89.45 o
   8  15   4        404.60        442.27        33.83 o
   9  15   4       6589.79       6512.03       140.23 o
  10  15   4        261.35        278.49        32.67 o
  11  15   4       3838.88       3745.00       116.71 o
  12  15   4        293.23        325.45        36.93 o
  13  15   4        609.61        486.24        82.62 o
 -16  16   4          3.20         57.84        55.10 o
 -15  16   4       1412.41       1530.12        99.82 o
 -14  16   4        426.97        604.44       109.71 o
 -13  16   4       1207.77       1346.30       112.42 o
 -12  16   4        674.21        698.61        65.90 o
 -11  16   4       2421.36       2653.92       140.18 o
 -10  16   4         81.24         32.57        32.52 o
  -9  16   4       3450.01       3790.00       136.99 o
  -8  16   4        150.22        154.41        34.17 o
  -7  16   4       4918.62       5106.66       128.05 o
  -6  16   4       1020.43       1038.43        43.51 o
  -5  16   4      12746.29      12480.74       238.58 o
  -4  16   4         63.65         97.63        34.77 o
  -3  16   4       6168.64       6216.11       131.07 o
  -2  16   4         29.26         11.86        18.18 o
  -1  16   4       4415.54       4373.88        85.20 o
   0  16   4         57.22         50.77        14.06 o
   1  16   4       4279.28       4303.33        84.05 o
   2  16   4        106.92         83.27        21.54 o
   3  16   4       3731.09       3676.42        87.85 o
   4  16   4         89.28         93.00        22.65 o
   5  16   4         77.43        127.42        41.48 o
   6  16   4        186.20        175.51        23.80 o
   7  16   4         82.10         75.40        20.94 o
   8  16   4          1.59        -11.47        25.24 o
   9  16   4         69.00         76.81        29.37 o
  10  16   4         11.85         -6.94        25.22 o
  11  16   4         15.09         16.90        31.67 o
  12  16   4        351.22        351.77        44.17 o
 -15  17   4        100.20        170.66        70.43 o
 -14  17   4        925.36        759.83        98.87 o
 -13  17   4          2.60         75.85        54.18 o
 -12  17   4        615.50        455.09        74.49 o
 -11  17   4         28.75         32.80        32.52 o
 -10  17   4       2428.14       2108.91        97.26 o
  -9  17   4          8.29         67.53        26.16 o
  -8  17   4        935.75        878.77        53.35 o
  -7  17   4          0.22         -0.80        17.96 o
  -6  17   4        698.02        713.98        45.47 o
  -5  17   4         30.55         34.89        17.58 o
  -4  17   4        181.56        164.92        28.17 o
  -3  17   4          0.20          3.93        23.74 o
  -2  17   4       1022.34       1116.70        68.62 o
  -1  17   4         21.13         12.31        15.76 o
   0  17   4        630.27        597.77        28.82 o
   1  17   4        125.92        134.22        17.38 o
   2  17   4        385.00        337.27        23.29 o
   3  17   4         36.65         74.84        19.35 o
   4  17   4       1582.58       1522.13        51.33 o
   5  17   4        162.43        173.92        23.07 o
   6  17   4        983.58        983.88        44.30 o
   7  17   4         95.95        121.20        24.21 o
   8  17   4        719.87        693.86        49.28 o
   9  17   4         87.81        117.10        30.63 o
  10  17   4        161.32        218.90        71.11 o
  11  17   4         17.64         79.77        41.00 o
 -14  18   4         40.02        -25.73        59.59 o
 -13  18   4       2044.96       2226.67       148.99 o
 -12  18   4          0.09        -47.40        47.40 o
 -11  18   4       1087.79        939.97        98.87 o
 -10  18   4        147.49        147.53        56.48 o
  -9  18   4       1813.14       1826.14       124.74 o
  -8  18   4         55.01         28.32        26.50 o
  -7  18   4       2937.32       3113.52       205.34 o
  -6  18   4        390.06        391.25        37.11 o
  -5  18   4       3454.81       3594.37       119.33 o
  -4  18   4        475.62        384.65        35.07 o
  -3  18   4       3222.52       3108.05       116.48 o
  -2  18   4        286.66        320.93        26.27 o
  -1  18   4       2967.48       3003.29        75.61 o
   0  18   4        467.56        503.76        28.09 o
   1  18   4        789.13        799.03        36.15 o
   2  18   4        232.95        220.99        21.44 o
   3  18   4        862.95        886.17        36.07 o
   4  18   4        429.00        488.15        33.67 o
   5  18   4        200.48        228.58        26.10 o
   6  18   4        272.43        296.28        30.07 o
   7  18   4         35.81         32.94        30.30 o
   8  18   4         66.32         44.40        27.49 o
   9  18   4        175.97        155.76        54.18 o
  10  18   4        108.40        132.93        79.23 o
 -14  19   4        301.31        272.24        71.78 o
 -13  19   4       1133.35       1319.21       124.61 o
 -12  19   4        180.40        105.37        47.17 o
 -11  19   4        410.25        475.00        59.01 o
 -10  19   4        187.89        184.35        46.54 o
  -9  19   4        897.48        948.63        59.11 o
  -8  19   4         68.84         91.71        35.76 o
  -7  19   4        479.03        560.29        44.69 o
  -6  19   4        300.67        276.82        33.86 o
  -5  19   4        239.42        226.04        32.01 o
  -4  19   4         31.07         16.27        31.83 o
  -3  19   4        769.15        804.25        46.19 o
  -2  19   4         32.13          0.70        17.31 o
  -1  19   4        286.70        327.96        27.88 o
   0  19   4        133.11        149.73        20.38 o
   1  19   4        725.05        711.54        43.79 o
   2  19   4        434.45        429.90        30.80 o
   3  19   4       1943.76       1960.98        54.27 o
   4  19   4        849.68        870.11        43.28 o
   5  19   4       3889.31       4014.71       167.34 o
   6  19   4        280.63        348.36        34.99 o
   7  19   4       1156.06       1203.00        78.00 o
   8  19   4        498.65        434.42        52.99 o
   9  19   4       1118.28       1088.77        76.79 o
  10  19   4        228.68        102.94        66.37 o
 -13  20   4         14.26        -11.44        47.17 o
 -12  20   4        370.10        478.04        66.30 o
 -11  20   4         96.35         70.11        46.86 o
 -10  20   4         35.72        142.51        48.14 o
  -9  20   4        241.74        365.69        88.04 o
  -8  20   4        591.03        537.60        63.19 o
  -7  20   4        213.60        114.91        39.57 o
  -6  20   4        103.90         73.58        28.17 o
  -5  20   4        362.84        384.20        38.63 o
  -4  20   4        482.66        405.99        36.24 o
  -3  20   4        366.93        418.08        38.12 o
  -2  20   4        109.22         53.83        24.44 o
  -1  20   4        366.02        377.63        26.72 o
   0  20   4        555.68        576.91        36.77 o
   1  20   4        240.03        261.27        26.59 o
   2  20   4        185.64        112.54        22.99 o
   3  20   4         94.61         99.85        22.69 o
   4  20   4        224.43        193.36        24.06 o
   5  20   4        163.23        227.35        28.04 o
   6  20   4        317.21        325.21        60.69 o
   7  20   4         31.92         72.27        30.38 o
   8  20   4       1128.53       1123.59        78.39 o
   9  20   4          4.01         75.85        67.72 o
  10  20   4         70.40        112.42        73.14 o
 -12  21   4         66.76         12.84        51.02 o
 -11  21   4        434.06        383.30        92.10 o
 -10  21   4        731.47        642.00       102.94 o
  -9  21   4        221.48        269.53        83.97 o
  -8  21   4       1087.08       1237.94       130.02 o
  -7  21   4         21.66        -36.57        58.24 o
  -6  21   4       1155.72       1099.94        62.71 o
  -5  21   4         35.66         93.74        36.58 o
  -4  21   4        515.64        484.58        35.13 o
  -3  21   4        590.77        563.57        45.53 o
  -2  21   4        567.62        510.16        44.48 o
  -1  21   4        144.37        120.18        21.92 o
   0  21   4        452.90        439.63        30.70 o
   1  21   4        116.65         95.31        24.10 o
   2  21   4        304.36        279.81        29.26 o
   3  21   4       1329.79       1397.84        54.01 o
   4  21   4        345.71        327.23        32.69 o
   5  21   4        428.10        470.26        37.18 o
   6  21   4         62.45         35.30        28.60 o
   7  21   4       1246.91       1248.16        67.07 o
   8  21   4         12.82          8.13        67.72 o
   9  21   4        412.11        438.83        96.16 o
 -10  22   4         22.76         78.56        78.56 o
  -9  22   4        230.14        302.04        89.39 o
  -8  22   4          1.64        166.59        70.43 o
  -7  22   4       1722.89       1774.30       144.92 o
  -6  22   4          0.01        -39.52        55.53 o
  -5  22   4       1716.56       1603.47        90.02 o
  -4  22   4         72.38         69.43        29.98 o
  -3  22   4       1042.22       1184.14        93.63 o
  -2  22   4          0.58         -1.16        25.49 o
  -1  22   4        294.71        316.41        28.68 o
   0  22   4         39.22         31.98        21.86 o
   1  22   4       1113.81       1227.45        52.29 o
   2  22   4          0.70         22.58        22.13 o
   3  22   4        418.24        468.33        37.55 o
   4  22   4         24.36         28.82        24.75 o
   5  22   4         13.35         21.67        25.08 o
   6  22   4          3.10         30.73        31.57 o
   7  22   4        207.75        206.32        45.23 o
  -9  23   4         76.91         31.15        74.49 o
  -8  23   4        620.29        568.86        97.52 o
  -7  23   4         16.88         47.40        67.72 o
  -6  23   4        939.23        922.36       121.90 o
  -5  23   4        180.27        133.24        33.97 o
  -4  23   4        665.27        676.57        65.28 o
  -3  23   4         10.60        -15.52        25.95 o
  -2  23   4        906.47        840.71        51.81 o
  -1  23   4         61.72        114.72        25.93 o
   0  23   4        530.81        457.14        36.94 o
   1  23   4        215.68        265.05        30.91 o
   2  23   4        482.82        525.92        62.68 o
   3  23   4        139.45        224.20        60.82 o
   4  23   4        331.54        314.84        40.29 o
   5  23   4          4.51         39.02        37.42 o
   6  23   4        283.70        313.53        51.06 o
   7  23   4        107.31        163.89        56.89 o
  -7  24   4         39.51        -37.92        69.08 o
  -6  24   4        559.20        375.18        89.39 o
  -5  24   4        138.60        202.38        46.54 o
  -4  24   4          1.69         -9.48        36.06 o
  -3  24   4          2.23         -4.24        35.05 o
  -2  24   4        203.76        138.24        41.99 o
  -1  24   4         49.10         58.67        47.40 o
   0  24   4        910.17        932.05        86.68 o
   1  24   4         54.71         69.08        36.58 o
   2  24   4        639.40        570.09        60.25 o
   3  24   4          3.12        -35.76        35.76 o
   4  24   4         94.74        130.39        83.97 o
   5  24   4        237.62        251.92        63.66 o
  -3  25   4          2.07         11.05        61.63 o
  -2  25   4        120.76        160.95        42.82 o
  -1  25   4         52.18         74.49        51.47 o
   0  25   4         59.10         47.40        47.40 o
   1  25   4        346.15        542.46        60.76 o
 -20   1   5        832.85        804.32        91.88 o
 -19   1   5         12.79        110.28        67.92 o
 -18   1   5        895.27        778.79       120.54 o
 -17   1   5         60.44        130.02        83.97 o
 -16   1   5       1999.28       2126.45       148.99 o
 -13   1   5          3.57         14.90        41.99 o
 -12   1   5      15976.82      15473.65       374.47 o
 -11   1   5         32.98         64.65        25.37 o
 -10   1   5      11453.22      10916.98       266.25 o
  -9   1   5          8.89         -5.78        10.45 o
  -8   1   5      19253.51      19055.18       291.86 o
  -7   1   5       6068.94       6802.85       105.46 o
  -6   1   5      26584.19      27631.51       431.77 o
  -5   1   5          7.18         48.76        13.54 o
  -4   1   5      13283.76      13355.99       387.37 o
  -1   1   5       7623.85       8954.10       371.11 o
   0   1   5      11719.98      12340.17       498.43 o
   1   1   5       1189.63       1252.49        40.98 o
   2   1   5        292.20        283.07        24.38 o
   3   1   5        149.27        166.32        13.80 o
   4   1   5       3118.90       3311.29        86.68 o
   5   1   5         66.74         98.12        10.00 o
   6   1   5        622.16        458.69        18.91 o
   7   1   5        840.42        739.22        38.36 o
   8   1   5       5561.40       5205.50        89.14 o
   9   1   5        316.39        273.00        24.92 o
  10   1   5       4372.12       4102.55        61.23 o
  11   1   5        169.18        208.29        17.76 o
  12   1   5        793.08        829.07        30.68 o
  13   1   5        292.94        304.92        23.63 o
  14   1   5       1957.99       1912.99        49.98 o
  15   1   5        341.06        367.80        31.77 o
  16   1   5        697.85        741.10        56.50 o
  17   1   5        109.85        104.29        79.91 o
 -20   2   5        870.54        967.85        97.12 o
 -19   2   5        207.03        132.73        94.81 o
 -18   2   5       1013.04       1224.40       138.15 o
 -17   2   5        137.40         89.39        77.20 o
 -16   2   5        105.54         31.15        77.20 o
 -15   2   5         70.02         78.56        65.01 o
 -13   2   5         10.75        -39.28        43.34 o
 -12   2   5        256.83        226.65        73.82 o
 -11   2   5        339.27        382.02        35.44 o
 -10   2   5        424.87        425.41        31.26 o
  -9   2   5        391.41        373.40        22.85 o
  -8   2   5       7226.06       6915.53       139.22 o
  -7   2   5         24.27         21.70        11.19 o
  -6   2   5       8863.00       9585.88       187.86 o
  -5   2   5        537.24        520.10        32.51 o
   1   2   5       1291.49       1314.88        35.30 o
   2   2   5      52375.28      55410.46      1102.06 o
   3   2   5       4014.68       3781.90        72.63 o
   4   2   5      63477.96      59810.76      1456.85 o
   5   2   5        904.33        897.75        26.00 o
   6   2   5       9192.02       8674.97       164.86 o
   7   2   5       4648.69       4353.78        75.54 o
   8   2   5      12726.96      12400.08       189.67 o
   9   2   5       2516.50       2359.39        47.49 o
  10   2   5       3326.79       3308.61        61.04 o
  11   2   5          6.98         -5.50        16.61 o
  12   2   5       3172.36       3068.18        83.07 o
  13   2   5        118.41        164.69        20.86 o
  14   2   5        260.73        261.29        25.74 o
  15   2   5         69.38         97.09        23.83 o
  16   2   5        357.41        401.57        45.98 o
  17   2   5          0.07         56.89        78.56 o
 -20   3   5         68.67        -12.19       100.23 o
 -19   3   5         76.73          9.48        90.75 o
 -18   3   5        354.33        516.04       107.00 o
 -17   3   5         13.62        -17.61        75.85 o
 -16   3   5        571.58        670.44        97.52 o
 -15   3   5         32.97         60.95        66.37 o
 -14   3   5        548.16        672.76        64.34 o
 -13   3   5        101.37        128.88        26.97 o
 -12   3   5        772.83        770.14        54.76 o
 -11   3   5        174.19        192.33        40.63 o
 -10   3   5       5259.33       5227.40       129.13 o
  -9   3   5        562.36        531.43        26.51 o
  -8   3   5       3282.56       3270.73        61.26 o
  -7   3   5        420.34        458.73        50.54 o
  -6   3   5       3644.65       3485.88       107.03 o
  -5   3   5       6302.07       6513.52       156.43 o
  -4   3   5       3647.17       3868.24       127.32 o
  -3   3   5       4641.40       4828.53       172.01 o
  -2   3   5       1714.67       1212.21        56.89 o
   0   3   5       1076.66       1156.68        71.78 o
   1   3   5       1056.42       1469.95       129.35 o
   2   3   5        574.85        661.29        25.22 o
   3   3   5       1654.90       1552.79        36.65 o
   4   3   5        686.43        751.85        32.49 o
   5   3   5        840.72        741.31        27.44 o
   6   3   5        237.13        309.84        18.19 o
   7   3   5       3114.24       3107.33        59.72 o
   8   3   5          5.35          5.67        13.53 o
   9   3   5       6227.87       5832.25        91.94 o
  10   3   5         69.89         75.61        16.17 o
  11   3   5         74.93         84.49        18.66 o
  12   3   5        161.97        156.08        23.38 o
  13   3   5       1164.18       1088.50        48.36 o
  14   3   5         29.93         34.37        24.01 o
  15   3   5        258.02        302.02        30.28 o
  16   3   5        114.52        171.04        40.08 o
 -20   4   5         41.82         88.04        98.87 o
 -19   4   5        303.77        366.63        70.96 o
 -18   4   5        335.85        399.56       104.29 o
 -17   4   5        531.77        681.28       105.65 o
 -16   4   5        436.46        467.28        92.10 o
 -15   4   5        157.18        233.80        42.55 o
 -14   4   5        417.58        499.46        49.09 o
 -13   4   5         93.85        114.70        72.46 o
 -12   4   5       1165.93       1066.46        69.08 o
 -11   4   5       2415.93       2165.44        80.02 o
 -10   4   5         10.48        -23.23        24.03 o
  -9   4   5       5096.32       4749.38        85.80 o
  -8   4   5        787.00        729.52        23.12 o
  -7   4   5       3494.14       3551.54        63.19 o
  -6   4   5       3460.67       3406.25       105.28 o
  -5   4   5          6.49          7.98        13.31 o
  -4   4   5      25241.47      26000.91       494.87 o
  -3   4   5        305.89        583.40        60.95 o
  -2   4   5      23013.10      24672.21       809.95 o
  -1   4   5       4983.10       5440.73       241.09 o
   0   4   5      19210.73      19618.85       785.57 o
   1   4   5       3061.68       3572.36       115.16 o
   2   4   5       3079.76       3015.90        64.97 o
   3   4   5        430.97        355.28        16.10 o
   4   4   5      15886.73      15353.15       235.90 o
   5   4   5          7.03         18.10         8.03 o
   6   4   5       6427.78       6440.28       102.71 o
   7   4   5        975.65        806.74        24.45 o
   8   4   5       6227.93       5915.63        91.78 o
   9   4   5       3810.76       3519.88        62.60 o
  10   4   5        170.41        152.08        18.22 o
  11   4   5        310.60        290.50        23.82 o
  12   4   5        668.70        710.94        40.90 o
  13   4   5         25.23        -24.98        24.98 o
  14   4   5          7.57         18.25        27.29 o
  15   4   5        586.77        533.13        47.16 o
  16   4   5          1.47         21.68        31.89 o
 -20   5   5       1267.86       1349.01       151.70 o
 -19   5   5         10.99        -14.73        61.09 o
 -18   5   5        614.93        431.57        73.67 o
 -17   5   5        118.44        109.59        55.73 o
 -16   5   5       3523.42       3678.26       107.02 o
 -15   5   5        115.03        106.72        33.11 o
 -14   5   5       9169.10       8592.47       345.38 o
 -13   5   5        142.91         97.52        62.30 o
 -12   5   5      16442.08      15746.55       571.57 o
 -11   5   5         51.94         51.28        26.68 o
 -10   5   5       7389.87       6981.44       185.44 o
  -9   5   5         13.87         26.59        16.42 o
  -8   5   5      41095.40      40305.30       548.04 o
  -7   5   5        115.08        132.21        11.81 o
  -6   5   5      51204.47      52179.73      1323.39 o
  -5   5   5       1119.05       1119.57        36.26 o
  -4   5   5       8965.89       9100.38       356.21 o
  -3   5   5        160.03        143.62        21.08 o
  -2   5   5       9885.71      10061.56       222.20 o
  -1   5   5        489.65        600.28        33.49 o
   0   5   5       5218.04       5868.26       252.60 o
   1   5   5        323.01        380.45        18.51 o
   2   5   5        351.76        147.52        16.25 o
   3   5   5        201.85        218.82        12.62 o
   4   5   5       4252.29       4441.62       142.79 o
   5   5   5        124.56        124.70        10.19 o
   6   5   5         56.44         13.50         8.03 o
   7   5   5        202.86        252.77        20.81 o
   8   5   5       1311.37       1276.01        32.83 o
   9   5   5        887.77        799.40        28.74 o
  10   5   5       4468.88       4118.59        84.09 o
  11   5   5        510.52        563.52        31.11 o
  12   5   5       6942.30       6775.26       131.86 o
  13   5   5       1185.72       1220.68        64.12 o
  14   5   5       1325.38       1392.85        55.25 o
  15   5   5        345.87        393.15        38.44 o
  16   5   5        663.95        646.37        52.83 o
 -20   6   5          1.77        189.62        97.52 o
 -19   6   5        337.28        309.76        69.57 o
 -18   6   5        368.16        653.70        77.13 o
 -17   6   5        949.35       1041.50        75.65 o
 -16   6   5         22.49         57.46        37.75 o
 -15   6   5       2519.76       2664.14        86.45 o
 -14   6   5        142.98        262.38        49.69 o
 -13   6   5      10719.31       9704.97       268.64 o
 -12   6   5       1118.14       1100.04        52.54 o
 -11   6   5        759.48        787.32        42.45 o
 -10   6   5        193.09        232.65        26.71 o
  -9   6   5       2384.43       2250.39        68.03 o
  -8   6   5       3536.27       3563.86        60.52 o
  -7   6   5       5559.97       5590.45        95.71 o
  -6   6   5        930.63        783.10        33.82 o
  -5   6   5      19324.38      20440.89       518.38 o
  -4   6   5      25988.41      26551.10       568.98 o
  -3   6   5       1203.99        976.00        25.11 o
  -2   6   5       7106.19       7297.87       140.29 o
  -1   6   5       6177.44       7101.62       210.28 o
   0   6   5      14369.94      14705.57       691.34 o
   1   6   5       3952.00       4406.92       103.77 o
   2   6   5      16423.13      16356.69       243.69 o
   3   6   5       4376.49       4754.02        70.36 o
   4   6   5       6334.20       6101.96        76.04 o
   5   6   5         27.32         45.07         9.13 o
   6   6   5      10057.38       9481.17       149.85 o
   7   6   5        146.76        144.27        13.90 o
   8   6   5       5159.24       4938.72        88.38 o
   9   6   5         41.76         55.67        17.84 o
  10   6   5       2052.90       1866.67        53.33 o
  11   6   5        198.30        187.40        37.47 o
  12   6   5       1716.34       1604.99        63.95 o
  13   6   5        423.21        437.64        41.73 o
  14   6   5        336.51        378.44        69.41 o
  15   6   5        130.73         93.61        65.69 o
  16   6   5        201.52        200.61        53.15 o
 -20   7   5         25.25         93.46       100.23 o
 -19   7   5          0.50        113.77        90.75 o
 -18   7   5         12.24         63.39        44.18 o
 -17   7   5        534.47        583.85        54.74 o
 -16   7   5         18.49         54.12        36.77 o
 -15   7   5        134.99        282.39        59.59 o
 -14   7   5        150.12        182.36        44.74 o
 -13   7   5        354.84        445.40        50.73 o
 -12   7   5        420.01        459.99        60.95 o
 -11   7   5       5021.21       4829.22       116.18 o
 -10   7   5        164.88        195.93        45.37 o
  -9   7   5       4431.88       4705.16       123.75 o
  -8   7   5        268.65        291.29        20.05 o
  -7   7   5      13657.46      13553.74       238.66 o
  -6   7   5        580.32        600.86        36.91 o
  -5   7   5       9756.45      10308.66       244.51 o
  -4   7   5         32.28         38.98        10.07 o
  -3   7   5      10481.84      11088.74       209.88 o
  -2   7   5        125.07        128.83        10.50 o
  -1   7   5      28020.54      29395.18       620.87 o
   0   7   5        708.49        666.37        52.04 o
   1   7   5      69167.21      71324.45      1625.67 o
   2   7   5       1772.09       1729.70        33.82 o
   3   7   5      13141.96      12924.70       194.20 o
   4   7   5       1604.57       1544.15        35.19 o
   5   7   5      11032.37      11205.21       162.49 o
   6   7   5       1811.26       1774.28        36.71 o
   7   7   5       5080.43       4752.33        75.43 o
   8   7   5       2798.12       2664.59        56.39 o
   9   7   5      14053.73      13399.09       211.34 o
  10   7   5       1083.10       1014.05        40.78 o
  11   7   5        340.26        346.87        43.56 o
  12   7   5        865.00        783.63        50.19 o
  13   7   5       1141.16       1000.30        56.41 o
  14   7   5        470.92        481.88        44.97 o
  15   7   5        434.01        442.06        58.21 o
  16   7   5        191.11        222.13        79.91 o
 -19   8   5         10.46          9.48        96.16 o
 -18   8   5        477.16        532.06        56.56 o
 -17   8   5         37.83        151.72        61.93 o
 -16   8   5        868.55       1043.20        81.34 o
 -15   8   5        649.89        871.29       209.94 o
 -14   8   5       1656.51       1794.73        92.77 o
 -13   8   5       1322.44       1649.57        85.39 o
 -12   8   5       1151.68       1262.93        72.32 o
 -11   8   5        572.06        584.49        50.65 o
 -10   8   5        122.58         80.74        30.25 o
  -9   8   5       1612.33       1667.40        53.29 o
  -8   8   5         22.20         30.82        14.92 o
  -7   8   5       1617.73       1535.41        46.30 o
  -6   8   5       4080.16       4370.55        95.22 o
  -5   8   5       2724.79       2930.82        75.44 o
  -4   8   5       2229.29       2167.79        65.60 o
  -3   8   5        161.80        203.40        14.79 o
  -2   8   5       1203.45        933.66        23.57 o
  -1   8   5        248.50        262.36        16.76 o
   0   8   5      22237.44      22225.80       377.73 o
   1   8   5        151.54        192.82        13.53 o
   2   8   5       9597.52       8768.66       287.80 o
   3   8   5       1740.66       1919.31        41.09 o
   4   8   5      13981.53      13759.12       208.22 o
   5   8   5        748.86        647.96        23.31 o
   6   8   5        925.59        937.01        28.96 o
   7   8   5        973.63        913.72        28.41 o
   8   8   5       1122.57        982.35        29.83 o
   9   8   5        297.04        249.06        20.72 o
  10   8   5        635.60        608.44        48.91 o
  11   8   5        689.93        639.82        43.13 o
  12   8   5         28.26         45.72        29.06 o
  13   8   5        120.41        113.06        33.92 o
  14   8   5        205.58        240.29        39.06 o
  15   8   5         63.10         88.91        48.39 o
 -19   9   5         32.07         44.70        96.16 o
 -18   9   5        203.78        236.06        50.36 o
 -17   9   5          0.74         72.70        58.20 o
 -16   9   5        479.24        417.44        63.01 o
 -15   9   5         17.02        190.02        87.36 o
 -14   9   5       2855.14       2788.01       113.92 o
 -13   9   5        394.87        371.76        49.32 o
 -12   9   5       2169.60       2079.02        89.89 o
 -11   9   5        742.72        632.43        60.27 o
 -10   9   5       7826.19       8206.46       319.64 o
  -9   9   5         49.54         45.45        25.38 o
  -8   9   5       3940.54       3798.75        90.17 o
  -7   9   5       1073.82       1148.44        39.64 o
  -6   9   5       4867.49       5030.66        98.37 o
  -5   9   5       3088.87       3180.31        69.40 o
  -4   9   5       7225.22       6914.58       123.19 o
  -3   9   5       5741.61       6416.15       114.44 o
  -2   9   5       8782.26       9339.61       187.54 o
  -1   9   5        609.82        576.23        17.26 o
   0   9   5        409.73        334.15        16.99 o
   1   9   5       1348.38       1416.25        49.01 o
   2   9   5       2231.12       2267.94        73.91 o
   3   9   5       6279.46       6407.94       102.63 o
   4   9   5         50.98        103.49        13.72 o
   5   9   5       3814.80       3610.32        75.06 o
   6   9   5        100.51        127.38        17.20 o
   7   9   5       3504.27       3345.93        73.20 o
   8   9   5       4747.72       4624.87        83.87 o
   9   9   5       1384.58       1278.80        39.28 o
  10   9   5          3.27          6.70        19.86 o
  11   9   5       1959.24       1795.60        57.26 o
  12   9   5        405.27        458.28        36.03 o
  13   9   5        691.03        638.96        41.95 o
  14   9   5        124.16        252.17        74.95 o
  15   9   5        586.24        468.43        49.27 o
 -19  10   5       1760.39       1749.92       166.59 o
 -18  10   5         27.85        162.25        53.70 o
 -17  10   5       4186.15       3856.22       154.11 o
 -16  10   5         64.66         70.81        49.55 o
 -15  10   5       1657.44       1417.06        88.05 o
 -14  10   5         45.74         50.54        45.30 o
 -13  10   5       4337.86       3804.58       190.97 o
 -12  10   5         38.29         27.09        52.82 o
 -11  10   5       6242.56       5792.88       245.15 o
 -10  10   5         14.61        -37.92        41.99 o
  -9  10   5      28493.62      27556.94       635.19 o
  -8  10   5         53.92         69.54        24.85 o
  -7  10   5       8230.34       8402.50       151.04 o
  -6  10   5          2.10         11.22        10.61 o
  -5  10   5       9776.25      10294.15       194.57 o
  -4  10   5          1.57         -7.00         9.40 o
  -3  10   5       3630.70       3973.59        74.77 o
  -2  10   5         17.55         15.83        10.66 o
  -1  10   5      12432.22      12927.73       176.64 o
   0  10   5        307.27        296.66        14.85 o
   1  10   5         27.94         24.28        10.17 o
   2  10   5         45.25         38.90         9.18 o
   3  10   5        846.21        941.91        28.18 o
   4  10   5        156.76        174.26        12.43 o
   5  10   5         23.87         34.90         9.93 o
   6  10   5        138.49        132.75        15.24 o
   7  10   5        993.30       1020.47        43.92 o
   8  10   5       1391.51       1331.25        44.64 o
   9  10   5        347.92        460.59        33.79 o
  10  10   5        298.23        326.47        31.67 o
  11  10   5       1239.09       1162.31        48.51 o
  12  10   5        386.71        377.08        34.96 o
  13  10   5       1182.92       1112.63        52.58 o
  14  10   5        262.80        263.18        42.35 o
  15  10   5        813.14        749.57        72.32 o
 -18  11   5          0.13         77.20        97.52 o
 -17  11   5         11.69         96.16        90.75 o
 -16  11   5          1.65         63.66        77.20 o
 -15  11   5         20.18        186.91        79.91 o
 -14  11   5        146.68         82.62        73.14 o
 -13  11   5          3.63         32.51        58.24 o
 -12  11   5        613.46        732.74        90.75 o
 -11  11   5        755.97        762.54        89.39 o
 -10  11   5       5120.80       4754.03       209.94 o
  -9  11   5       2556.76       2705.19        88.44 o
  -8  11   5         15.97          6.70        22.50 o
  -7  11   5       3503.15       3463.47        72.71 o
  -6  11   5       1710.16       1632.50        96.18 o
  -5  11   5      10797.33      10897.72       166.00 o
  -4  11   5        548.78        589.48        30.57 o
  -3  11   5      14369.09      14679.04       240.12 o
  -2  11   5        289.33        248.05        16.66 o
  -1  11   5      19203.72      19802.89       282.61 o
   0  11   5         34.17          3.33         9.99 o
   1  11   5      12048.61      11855.44       230.44 o
   2  11   5        327.03        376.89        23.76 o
   3  11   5       8405.11       8426.03       145.77 o
   4  11   5       4790.35       4685.28        86.49 o
   5  11   5       5225.17       5177.88        89.75 o
   6  11   5       4430.51       4320.34        84.49 o
   7  11   5      11089.78      10589.47       202.48 o
   8  11   5        382.62        464.21        36.28 o
   9  11   5       1285.65       1146.43        44.64 o
  10  11   5       2004.87       1819.87        57.19 o
  11  11   5        496.71        497.13        42.82 o
  12  11   5       1848.31       1700.77        90.12 o
  13  11   5        370.75        350.64        60.94 o
  14  11   5        695.98        668.61        53.32 o
 -18  12   5        492.99        434.77       108.35 o
 -17  12   5        116.16        116.48        93.46 o
 -16  12   5       1817.21       1894.84       159.82 o
 -15  12   5         49.94        -36.57        79.91 o
 -14  12   5       1289.63       1087.60       125.96 o
 -13  12   5        320.26        614.91        90.75 o
 -12  12   5        631.68        708.36        96.16 o
 -11  12   5        128.35        261.40        63.66 o
 -10  12   5        529.61        476.55        51.02 o
  -9  12   5         78.09        168.63        29.52 o
  -8  12   5       1741.18       1744.02        67.25 o
  -7  12   5        419.31        487.63        31.87 o
  -6  12   5        131.22        163.88        32.25 o
  -5  12   5         62.50         76.92        14.65 o
  -4  12   5        413.89        391.21        20.51 o
  -3  12   5          5.69         10.57         9.37 o
  -2  12   5        152.15        123.71        13.53 o
  -1  12   5        405.27        399.92        16.98 o
   0  12   5       2155.94       2003.46        41.47 o
   1  12   5        195.16        246.55        16.56 o
   2  12   5        260.52        300.45        22.88 o
   3  12   5          1.46          8.47        11.28 o
   4  12   5       1366.54       1329.22        36.07 o
   5  12   5          3.32         11.20        13.76 o
   6  12   5          2.75        -14.24        14.24 o
   7  12   5         93.71         57.81        18.44 o
   8  12   5        333.11        333.97        28.51 o
   9  12   5         52.87         44.48        21.54 o
  10  12   5         27.91          2.16        31.67 o
  11  12   5         16.65         32.45        25.21 o
  12  12   5         16.34         57.09        34.00 o
  13  12   5        170.00        179.98        39.24 o
  14  12   5        165.97        145.53        42.00 o
 -18  13   5         31.77        178.78       108.35 o
 -17  13   5          1.21        -27.63        47.33 o
 -16  13   5          0.09         28.31        46.14 o
 -15  13   5        664.11        616.40       109.03 o
 -14  13   5         11.03         24.70        41.58 o
 -13  13   5        355.66        385.99        58.24 o
 -12  13   5          0.78        -13.07        33.19 o
 -11  13   5         12.88         43.09        35.38 o
 -10  13   5        240.91        250.01        27.35 o
  -9  13   5       1343.19       1206.11        51.02 o
  -8  13   5        479.22        431.83        51.81 o
  -7  13   5       5171.30       4853.37       118.15 o
  -6  13   5        396.71        272.30        34.78 o
  -5  13   5       6028.90       6427.88       144.82 o
  -4  13   5          1.92         -2.25        10.19 o
  -3  13   5       5115.83       4985.46        93.77 o
  -2  13   5       1690.09       1651.54        39.47 o
  -1  13   5       5294.40       5422.08        82.44 o
   0  13   5        530.47        477.21        19.17 o
   1  13   5      30574.97      30368.27       450.53 o
   2  13   5        129.15        110.49        20.14 o
   3  13   5       4300.36       4441.38        97.08 o
   4  13   5        632.42        634.64        46.72 o
   5  13   5       7561.35       7411.38       152.58 o
   6  13   5        195.95        146.49        24.69 o
   7  13   5       4373.47       4102.30       135.99 o
   8  13   5        235.59        266.62        40.61 o
   9  13   5       4942.93       4857.74       129.42 o
  10  13   5         56.40         42.64        27.83 o
  11  13   5       1238.09       1099.29        46.03 o
  12  13   5          7.58        -14.22        32.58 o
  13  13   5        763.40        618.22        67.18 o
 -17  14   5       1140.42       1128.56        89.86 o
 -16  14   5        400.06        377.72        61.10 o
 -15  14   5       2460.49       2457.95       197.07 o
 -14  14   5        177.21        157.29        48.57 o
 -13  14   5       3090.11       3307.96       132.06 o
 -12  14   5        381.25        489.82        58.63 o
 -11  14   5       3649.93       4009.81       143.51 o
 -10  14   5        463.91        515.57        44.48 o
  -9  14   5       9843.17       9811.05       229.39 o
  -8  14   5        242.87        286.53        33.06 o
  -7  14   5       4397.28       4505.41       116.81 o
  -6  14   5        164.58        148.23        19.14 o
  -5  14   5       6176.30       6317.54       144.55 o
  -4  14   5       1306.02       1210.59        39.69 o
  -3  14   5       3606.50       3962.33        86.30 o
  -2  14   5        277.28        272.97        17.52 o
  -1  14   5       4902.45       4925.36        76.91 o
   0  14   5         30.10         28.90        10.58 o
   1  14   5          1.98          7.73        10.49 o
   2  14   5         72.23         60.47        13.04 o
   3  14   5        609.85        570.57        28.94 o
   4  14   5          2.21         -7.51        13.18 o
   5  14   5        560.48        546.88        50.19 o
   6  14   5         40.21          2.11        16.58 o
   7  14   5        827.33        841.44        52.12 o
   8  14   5        366.30        352.06        31.64 o
   9  14   5       1053.37       1073.31        48.56 o
  10  14   5        565.94        573.21        40.34 o
  11  14   5        581.75        686.75        40.25 o
  12  14   5        383.94        354.42        44.42 o
  13  14   5        297.52        274.64        45.39 o
 -16  15   5         11.38         32.52        53.86 o
 -15  15   5          0.07         -1.67        75.85 o
 -14  15   5        110.09        119.23        65.69 o
 -13  15   5          0.24         67.16        33.70 o
 -12  15   5         12.05        -19.36        30.24 o
 -11  15   5          4.15         32.38        28.88 o
 -10  15   5         87.14         74.76        28.24 o
  -9  15   5         39.87          9.83        44.02 o
  -8  15   5         55.68         21.16        33.96 o
  -7  15   5        129.35        110.33        20.60 o
  -6  15   5       2046.29       1920.32        76.83 o
  -5  15   5        788.40        825.27        37.13 o
  -4  15   5        492.70        465.84        41.81 o
  -3  15   5        391.38        377.97        30.91 o
  -2  15   5        307.95        267.30        18.01 o
  -1  15   5        583.53        630.41        28.08 o
   0  15   5       3338.18       3350.57        62.83 o
   1  15   5        572.84        549.84        25.14 o
   2  15   5       1314.91       1344.38        43.56 o
   3  15   5        861.15        845.85        41.77 o
   4  15   5        563.98        421.15        41.97 o
   5  15   5        158.63        223.83        26.30 o
   6  15   5       1320.92       1195.90        52.58 o
   7  15   5         53.86         62.15        21.43 o
   8  15   5        778.33        741.51        48.68 o
   9  15   5         31.53         75.26        25.37 o
  10  15   5        166.38        206.31        31.99 o
  11  15   5         11.55         47.31        34.02 o
  12  15   5        449.18        482.76        41.05 o
  13  15   5          5.78        -67.72        67.72 o
 -16  16   5         53.67         18.69        54.09 o
 -15  16   5       2114.51       2298.38       118.98 o
 -14  16   5        139.26        142.31        98.87 o
 -13  16   5       1505.09       1529.47        90.62 o
 -12  16   5        646.30        598.90        60.94 o
 -11  16   5       2259.96       2457.39       109.61 o
 -10  16   5        315.92        231.86        41.05 o
  -9  16   5       2364.66       2521.66       104.66 o
  -8  16   5         84.95         43.83        26.38 o
  -7  16   5       1048.22       1151.49        46.61 o
  -6  16   5       1422.73       1270.83        47.15 o
  -5  16   5       5000.50       5107.21       134.16 o
  -4  16   5       1293.61       1181.80        51.53 o
  -3  16   5        464.10        567.35        50.16 o
  -2  16   5          8.56          7.79        11.09 o
  -1  16   5        827.71        840.69        31.16 o
   0  16   5         18.19         12.08        10.41 o
   1  16   5        248.95        284.28        32.84 o
   2  16   5       1031.82        899.29        44.57 o
   3  16   5         52.19        102.65        21.57 o
   4  16   5          0.42         28.16        17.03 o
   5  16   5        431.08        415.67        30.93 o
   6  16   5         47.66         18.98        19.86 o
   7  16   5        893.08        846.64        48.53 o
   8  16   5         59.37         28.88        26.50 o
   9  16   5        904.71        945.89        56.58 o
  10  16   5          0.40        -14.29        26.29 o
  11  16   5        477.58        509.50        48.08 o
 -15  17   5        474.04        692.11        97.52 o
 -14  17   5          0.46         89.39        63.66 o
 -13  17   5         63.73         17.61        54.18 o
 -12  17   5          0.02         -3.79        35.68 o
 -11  17   5         44.15         54.23        36.36 o
 -10  17   5         13.21         -3.30        26.42 o
  -9  17   5        453.36        477.62        43.01 o
  -8  17   5         29.82         13.01        24.55 o
  -7  17   5       1432.70       1411.95        81.91 o
  -6  17   5         14.47         -4.92        17.89 o
  -5  17   5       4084.97       4064.29       140.70 o
  -4  17   5          1.26          3.42        20.23 o
  -3  17   5       4143.08       4148.05       115.57 o
  -2  17   5        198.86        205.81        21.02 o
  -1  17   5       9485.49       8913.67       155.34 o
   0  17   5        525.83        484.23        26.95 o
   1  17   5       7977.64       7713.91       250.71 o
   2  17   5        244.37        254.60        24.51 o
   3  17   5       4463.73       4626.71       193.34 o
   4  17   5        640.88        697.28        38.02 o
   5  17   5       6235.60       6082.67       257.29 o
   6  17   5        580.00        663.93        45.69 o
   7  17   5       3993.46       4073.73       117.92 o
   8  17   5        510.86        582.21        55.63 o
   9  17   5       1146.80       1293.06        95.87 o
  10  17   5        155.13        202.18        47.05 o
 -14  18   5       1396.50       1495.29       132.73 o
 -13  18   5        905.03       1228.46       116.48 o
 -12  18   5         66.70        -29.80        48.76 o
 -11  18   5        578.43        600.99        53.02 o
 -10  18   5       2052.06       1992.31        81.51 o
  -9  18   5        841.19        880.11        56.04 o
  -8  18   5        489.37        410.24        40.94 o
  -7  18   5       1696.99       1839.58        80.86 o
  -6  18   5        880.09        794.76        50.10 o
  -5  18   5       1288.76       1479.46        61.81 o
  -4  18   5       1034.93        915.96        61.63 o
  -3  18   5        724.72        753.33        38.92 o
  -2  18   5       1661.14       1523.08        51.24 o
  -1  18   5        671.99        660.67        32.01 o
   0  18   5        845.96        788.44        33.94 o
   1  18   5        128.56        139.38        21.01 o
   2  18   5          7.78         -2.57        14.96 o
   3  18   5         20.64         10.25        18.63 o
   4  18   5        571.58        513.94        40.10 o
   5  18   5          6.52         28.13        23.14 o
   6  18   5       2081.75       2079.46        76.22 o
   7  18   5         10.33         20.03        23.56 o
   8  18   5        853.38        837.03        86.68 o
   9  18   5          3.03         -2.71        48.76 o
  10  18   5        696.70        593.24        86.68 o
 -13  19   5         13.40         69.20        50.43 o
 -12  19   5        517.28        484.65        86.68 o
 -11  19   5          0.04        -58.92        58.92 o
 -10  19   5          6.51        -30.43        39.69 o
  -9  19   5          1.14          2.16        27.21 o
  -8  19   5        289.42        320.37        63.66 o
  -7  19   5         67.71         39.86        27.09 o
  -6  19   5        816.28        841.90        53.30 o
  -5  19   5        448.62        488.34        41.00 o
  -4  19   5         54.55         62.98        33.52 o
  -3  19   5        457.52        477.74        38.21 o
  -2  19   5         43.31         43.86        22.35 o
  -1  19   5        485.22        564.14        30.79 o
   0  19   5         15.11        -15.44        15.44 o
   1  19   5         59.47         64.42        19.53 o
   2  19   5         42.98         39.35        21.57 o
   3  19   5        231.27        258.45        30.89 o
   4  19   5        163.79        141.50        27.58 o
   5  19   5        257.80        311.40        34.27 o
   6  19   5          0.51         -3.38        22.09 o
   7  19   5        228.03        246.31        48.76 o
   8  19   5        183.59        163.89        54.18 o
 -13  20   5        737.91        824.07       207.90 o
 -12  20   5         29.91         60.28        49.46 o
 -11  20   5        853.21        928.87        82.52 o
 -10  20   5         22.39         -8.30        43.28 o
  -9  20   5       4965.54       5375.71       265.47 o
  -8  20   5         48.89          8.27        43.34 o
  -7  20   5       1268.89       1448.35        86.31 o
  -6  20   5        118.41        125.65        30.84 o
  -5  20   5       1870.60       1859.25        89.48 o
  -4  20   5        224.31        266.90        34.04 o
  -3  20   5       1059.20       1253.53        80.59 o
  -2  20   5        146.06        145.18        31.08 o
  -1  20   5        176.01        203.54        23.05 o
   0  20   5         89.45         94.79        24.14 o
   1  20   5          1.30         -4.73        20.46 o
   2  20   5        162.58        195.45        31.51 o
   3  20   5         80.83         78.01        44.56 o
   4  20   5          9.26         27.03        20.53 o
   5  20   5        129.69        153.35        34.48 o
   6  20   5         27.71        -15.68        30.60 o
   7  20   5        134.52        114.49        37.75 o
 -11  21   5        313.97        386.01        65.18 o
 -10  21   5         89.63         93.46        77.20 o
  -9  21   5         64.11         39.28        73.14 o
  -8  21   5         40.62         62.30        67.72 o
  -7  21   5        203.88        188.95        46.09 o
  -6  21   5        496.44        535.29       125.28 o
  -5  21   5        379.54        350.98        49.13 o
  -4  21   5        148.57        150.84        31.43 o
  -3  21   5       1164.22       1204.85        60.73 o
  -2  21   5         83.94         94.77        24.15 o
  -1  21   5       1150.86       1177.96        60.24 o
   0  21   5        240.43        228.78        31.53 o
   1  21   5        505.07        659.51        45.90 o
   2  21   5        152.21        174.11        30.15 o
   3  21   5       1958.41       2097.35        76.82 o
   4  21   5        282.49        351.38        36.49 o
   5  21   5        420.35        471.09        50.50 o
   6  21   5        165.38        210.62        42.11 o
   7  21   5        896.79        969.77       100.23 o
 -10  22   5       1295.56       1097.08       136.80 o
  -9  22   5          5.67        -23.03        66.37 o
  -8  22   5        139.73         58.24        73.14 o
  -7  22   5          5.38          2.71        66.37 o
  -6  22   5       2564.07       2383.42       109.69 o
  -5  22   5         18.06         42.37        29.78 o
  -4  22   5        347.73        280.14        36.99 o
  -3  22   5         32.63         57.59        29.27 o
  -2  22   5       2054.97       1879.35        74.18 o
  -1  22   5         56.07         38.74        23.07 o
   0  22   5        449.14        400.45        72.68 o
   1  22   5         83.22         57.34        26.46 o
   2  22   5       2633.82       2347.53       106.06 o
   3  22   5         40.89         69.30        28.30 o
   4  22   5       1139.62       1077.13        59.86 o
   5  22   5         98.00        121.90        54.18 o
   6  22   5        762.67        845.16        96.16 o
   7  22   5        176.20        238.38        62.30 o
  -8  23   5        231.35        153.05        78.56 o
  -7  23   5        331.09        288.49        83.97 o
  -6  23   5        159.58        164.13        45.80 o
  -5  23   5        264.08        313.96        79.91 o
  -4  23   5        128.93         91.26        31.46 o
  -3  23   5          6.18        -10.04        23.02 o
  -2  23   5         42.84         75.00        25.41 o
  -1  23   5       1135.00       1235.91        71.03 o
   0  23   5         13.68          0.92        25.63 o
   1  23   5        273.99        317.70        51.90 o
   2  23   5          0.98        -26.48        31.56 o
   3  23   5        455.20        612.20        86.68 o
   4  23   5          1.71         28.44        46.05 o
   5  23   5         78.42         62.30        51.47 o
   6  23   5         38.73         66.37        55.53 o
  -6  24   5         41.16         33.27        48.76 o
  -5  24   5       1184.99       1169.81        85.88 o
  -4  24   5          1.00        -19.77        38.32 o
  -3  24   5        105.89        126.51        41.83 o
  -2  24   5          2.75        100.38        40.28 o
  -1  24   5        479.47        555.31        85.33 o
   0  24   5        117.04        196.39        52.82 o
   1  24   5         18.79         36.57        43.34 o
   2  24   5         63.26         -9.48        46.05 o
   3  24   5          0.10         63.66        50.11 o
 -20   0   6          2.65          0.00       101.58 o
 -19   0   6          1.25         35.22        93.46 o
 -18   0   6        152.63        172.01        98.87 o
 -14   0   6        389.62        533.64        75.85 o
 -13   0   6         15.22        -17.61        41.99 o
 -12   0   6      13142.82      12011.04       419.87 o
 -11   0   6         11.89         -6.77        32.51 o
 -10   0   6      26299.04      26112.22       625.12 o
  -9   0   6        129.28        162.07        22.03 o
  -8   0   6      43116.51      41590.50       980.41 o
  -7   0   6        358.69        482.86        23.70 o
  -6   0   6      74871.47      77057.52      1415.39 o
  -5   0   6        590.02        671.72        34.44 o
  -4   0   6      87779.62      86907.75      1589.37 o
   0   0   6      71299.45      72190.86      2295.75 o
   1   0   6       3587.61       3281.77       117.83 o
   2   0   6      70755.75      70428.75      2245.64 o
   3   0   6       3581.23       3331.88        85.62 o
   4   0   6      43944.50      41824.55       961.84 o
   5   0   6       3103.91       2919.80       108.11 o
   6   0   6      13065.78      12509.03       212.69 o
   7   0   6       2008.86       1854.05        46.52 o
   8   0   6       7505.52       6902.93       127.91 o
   9   0   6        410.82        414.92        32.14 o
  10   0   6       1699.17       1665.69        59.82 o
  11   0   6         63.97         43.73        21.05 o
  12   0   6         37.66         24.39        31.60 o
  13   0   6         10.73        -13.81        27.35 o
  14   0   6        307.66        346.43        39.84 o
  15   0   6         16.04         51.47        59.59 o
  16   0   6         17.50         96.16        65.01 o
 -20   1   6        753.64       1057.62       103.42 o
 -19   1   6        639.86        745.84        86.18 o
 -18   1   6        509.34        390.07       109.71 o
 -17   1   6         97.41        100.23        83.97 o
 -14   1   6       3303.89       3377.94       161.18 o
 -13   1   6        694.80        672.45        86.01 o
 -12   1   6       6964.49       6889.37       183.40 o
 -11   1   6        529.64        480.43        39.53 o
 -10   1   6       3797.86       3578.66        85.69 o
  -9   1   6       1901.03       1809.30        45.00 o
  -8   1   6        930.93        871.66        26.27 o
  -7   1   6       2764.62       3329.67        58.59 o
  -6   1   6       6316.77       6635.49       117.69 o
  -5   1   6        769.45        876.88        25.14 o
  -4   1   6         88.48        159.31        31.51 o
   0   1   6         56.12         73.14        14.90 o
   1   1   6        997.79        979.32        32.56 o
   2   1   6       1559.08       1338.68        42.61 o
   3   1   6          3.50         29.28         9.70 o
   4   1   6       6927.79       6647.36       129.95 o
   5   1   6       9091.95       9358.98       132.06 o
   6   1   6       2383.16       2164.39        37.03 o
   7   1   6       1827.33       1575.88        31.69 o
   8   1   6       4127.02       3870.26        60.02 o
   9   1   6       1519.91       1469.09        39.05 o
  10   1   6       3630.72       3622.47        64.10 o
  11   1   6       2391.16       2394.72        50.84 o
  12   1   6       1112.26       1154.08        35.46 o
  13   1   6        597.05        642.52        30.80 o
  14   1   6        457.98        489.56        28.44 o
  15   1   6        160.97        238.51        46.90 o
  16   1   6        311.53        307.11        52.67 o
 -20   2   6         79.11        210.54        75.50 o
 -19   2   6        272.87        242.44       100.23 o
 -18   2   6          0.40         18.96        89.39 o
 -17   2   6        115.54        157.11        86.68 o
 -16   2   6          6.15        -44.70        73.14 o
 -15   2   6        481.42        456.73        54.76 o
 -14   2   6        118.42         50.11        55.53 o
 -13   2   6          3.52         -8.13        40.63 o
 -12   2   6         61.95         60.27        30.65 o
 -11   2   6         78.66         82.60        21.08 o
 -10   2   6        561.68        575.81        37.07 o
  -9   2   6        551.39        561.16        23.36 o
  -8   2   6       1458.25       1521.15        31.83 o
  -7   2   6       2487.57       2180.93        37.91 o
  -6   2   6       3908.74       4076.49        76.76 o
  -5   2   6        337.89        323.85        20.73 o
  -4   2   6       5025.36       5259.95        85.67 o
  -3   2   6       1202.83       1550.93        37.02 o
   0   2   6       2378.62       2171.25        54.80 o
   1   2   6       2093.16       1619.21        36.81 o
   2   2   6       1667.93       1669.36        51.03 o
   3   2   6       1815.82       1821.89        42.10 o
   4   2   6       1655.17       1619.79        29.23 o
   5   2   6       5820.13       5843.04       105.78 o
   6   2   6        134.66        166.20        19.87 o
   7   2   6         73.79         44.04        12.09 o
   8   2   6         42.55         38.60        14.03 o
   9   2   6          6.85         -4.48        16.46 o
  10   2   6        416.06        412.27        25.02 o
  11   2   6       1333.49       1189.11        38.15 o
  12   2   6          0.34         12.29        17.49 o
  13   2   6        383.74        440.51        26.76 o
  14   2   6         49.44         35.01        28.50 o
  15   2   6         59.94        112.33        35.19 o
  16   2   6         18.79         79.79        47.34 o
 -20   3   6        431.90        353.50       109.71 o
 -19   3   6         18.79          8.13        93.46 o
 -18   3   6       4422.30       4284.05       230.25 o
 -17   3   6         53.05         21.67        74.49 o
 -16   3   6       3891.66       3868.24       204.52 o
 -15   3   6         36.42         58.63        58.92 o
 -14   3   6       4679.59       4417.43       141.81 o
 -13   3   6        122.70         54.86        64.34 o
 -12   3   6       2441.62       2247.40        82.35 o
 -11   3   6        434.43        527.33        44.59 o
 -10   3   6      23033.84      22353.99       383.28 o
  -9   3   6         55.25         80.99        15.21 o
  -8   3   6      11052.94      11568.96       179.87 o
  -7   3   6          1.75         14.13         9.30 o
  -6   3   6       2255.85       1796.01        50.03 o
  -5   3   6       1572.17       1657.05        46.63 o
  -4   3   6       1368.26       1286.20        28.89 o
  -3   3   6       1093.36       1077.31        35.40 o
  -2   3   6        625.00        777.81        55.00 o
  -1   3   6        449.16        395.95        28.44 o
   0   3   6       6187.30       5215.07       168.36 o
   1   3   6         35.72         25.16         9.51 o
   2   3   6       5627.57       5617.15       118.67 o
   3   3   6         86.66         69.69         8.05 o
   4   3   6       8218.84       7106.83       107.42 o
   5   3   6       1496.42       1437.26        42.51 o
   6   3   6      10933.77      11218.15       213.11 o
   7   3   6        445.82        408.89        20.08 o
   8   3   6      10280.70       9606.75       151.50 o
   9   3   6       1285.33       1260.46        37.58 o
  10   3   6       1737.69       1629.03        43.75 o
  11   3   6       1325.76       1250.84        41.18 o
  12   3   6       3851.49       3629.74        77.60 o
  13   3   6        504.39        570.97        47.20 o
  14   3   6       1559.86       1586.09        47.54 o
  15   3   6        375.44        384.70        38.71 o
  16   3   6       1213.35       1261.24       112.42 o
 -20   4   6        153.93        174.72       104.29 o
 -19   4   6        397.64        425.18        81.94 o
 -18   4   6          2.94         10.84        89.39 o
 -17   4   6        447.96        474.05        94.81 o
 -16   4   6         72.43         71.78        74.49 o
 -15   4   6          2.04         -8.79        41.05 o
 -14   4   6        520.80        580.36        71.78 o
 -13   4   6          4.33        -35.46        35.46 o
 -12   4   6       9805.26       9233.68       244.19 o
 -11   4   6       1342.95       1275.45        60.74 o
 -10   4   6       6903.86       6995.79       154.10 o
  -9   4   6        199.81        160.77        15.13 o
  -8   4   6      10112.50      10285.62       149.16 o
  -7   4   6       1089.16       1261.98        38.43 o
  -6   4   6      19410.88      19032.31       367.17 o
  -5   4   6        690.66        671.01        33.48 o
  -4   4   6      41920.04      42788.11       753.98 o
  -3   4   6        946.80       1073.67        35.17 o
  -2   4   6      68238.33      70114.86      2291.75 o
  -1   4   6       1485.80       1378.40       135.44 o
   0   4   6      43469.07      43934.31       821.58 o
   1   4   6       1223.08        887.94        50.31 o
   2   4   6      11641.16      11040.06       152.47 o
   3   4   6       2407.05       2416.31        33.57 o
   4   4   6      12790.86      12349.33       137.44 o
   5   4   6        148.87        180.19        15.96 o
   6   4   6       6501.62       6285.64       140.92 o
   7   4   6        110.23        126.40        14.20 o
   8   4   6       6003.37       5572.72       133.47 o
   9   4   6        626.32        576.98        26.91 o
  10   4   6       1188.18       1059.93        42.06 o
  11   4   6        395.77        389.67        31.24 o
  12   4   6         24.14          9.41        22.49 o
  13   4   6        110.81        128.30        29.41 o
  14   4   6          1.57          9.90        22.44 o
  15   4   6        396.87        501.47        41.99 o
  16   4   6         51.32         67.63        49.95 o
 -20   5   6          2.17        188.27       100.23 o
 -19   5   6         40.87        -15.96        96.16 o
 -18   5   6          6.45          5.55        65.01 o
 -17   5   6        819.09        773.67       114.45 o
 -16   5   6          1.63        134.68        66.37 o
 -15   5   6        928.48       1093.76       116.48 o
 -14   5   6         31.35        325.56        82.62 o
 -13   5   6       2821.20       2558.51       148.99 o
 -12   5   6         34.48         76.68        54.85 o
 -11   5   6        321.51        398.65        46.73 o
 -10   5   6         11.39         11.23        29.80 o
  -9   5   6      11050.75      10863.43       174.12 o
  -8   5   6         94.48        118.84        12.94 o
  -7   5   6      11677.51      11530.74       183.37 o
  -6   5   6        438.08        521.30        22.27 o
  -5   5   6      27598.87      29250.61       596.52 o
  -4   5   6        145.93        142.94        12.53 o
  -3   5   6       4750.49       4528.18       101.83 o
  -2   5   6        665.24        681.02        27.62 o
  -1   5   6       4583.84       5174.62       160.35 o
   0   5   6        513.27        555.99        28.74 o
   1   5   6      20839.80      19656.14       302.11 o
   2   5   6         94.16        104.24         7.06 o
   3   5   6      14810.74      15240.62       155.27 o
   4   5   6        663.38        678.84        20.80 o
   5   5   6       5743.77       5180.13        74.75 o
   6   5   6        102.51         97.59        12.11 o
   7   5   6       1954.58       2018.15        46.08 o
   8   5   6        282.41        297.45        21.87 o
   9   5   6        385.38        397.17        25.97 o
  10   5   6          3.89          4.48        19.52 o
  11   5   6       1182.64       1158.95        41.86 o
  12   5   6          0.71         64.56        24.02 o
  13   5   6        281.77        280.36        32.92 o
  14   5   6          1.08         -8.92        32.20 o
  15   5   6         83.50        109.11        47.05 o
  16   5   6          0.21         50.94        48.82 o
  17   5   6         11.40          6.77        71.78 o
 -20   6   6        145.66        284.43       111.06 o
 -19   6   6          9.38        -64.45        82.62 o
 -18   6   6        107.39        135.81        61.81 o
 -17   6   6        237.80        293.48        61.90 o
 -16   6   6          1.56         18.04        48.30 o
 -15   6   6        760.94        702.66       109.71 o
 -14   6   6        108.53         57.71        43.56 o
 -13   6   6       2676.46       2698.53       122.58 o
 -12   6   6       2653.46       2714.27       148.99 o
 -11   6   6        540.63        513.33        67.72 o
 -10   6   6       3016.63       2891.52        95.41 o
  -9   6   6         52.54         40.88        14.81 o
  -8   6   6      10454.53       9928.62       159.59 o
  -7   6   6        174.43        163.72        17.67 o
  -6   6   6       2300.95       2106.96        93.10 o
  -5   6   6        121.21        133.56        14.51 o
  -4   6   6      39373.00      39667.13       784.42 o
  -3   6   6       2740.33       2880.30        70.53 o
  -2   6   6      15132.43      15227.27       279.55 o
  -1   6   6       2803.50       2630.23        92.76 o
   0   6   6      17450.68      16810.05       321.74 o
   1   6   6       2908.34       2454.34        89.42 o
   2   6   6      18619.54      18116.44       259.78 o
   3   6   6       6270.28       6003.51        80.59 o
   4   6   6         22.27         41.19        13.43 o
   5   6   6       3708.51       3575.14        49.47 o
   6   6   6       2168.69       2138.57        36.64 o
   7   6   6       2806.44       2646.75        70.84 o
   8   6   6         83.48        107.56        19.02 o
   9   6   6       2964.53       2766.12        60.55 o
  10   6   6        216.45        271.32        26.80 o
  11   6   6       1498.25       1526.91        52.16 o
  12   6   6        314.09        422.42        53.91 o
  13   6   6        215.76        221.32        39.78 o
  14   6   6        440.93        419.78        44.33 o
  15   6   6         28.13        -43.51        43.51 o
 -20   7   6         13.99        162.53        96.16 o
 -19   7   6         49.00        107.07       100.90 o
 -18   7   6       1771.25       1820.53       114.50 o
 -17   7   6        112.38        265.99        60.76 o
 -16   7   6       1717.85       1704.23       130.70 o
 -15   7   6        236.66        329.13        82.62 o
 -14   7   6       3627.04       3628.50       189.62 o
 -13   7   6        214.37        221.78        45.30 o
 -12   7   6       7920.54       7809.51       212.63 o
 -11   7   6       1114.78       1175.64        96.16 o
 -10   7   6       5452.98       5249.48       202.49 o
  -9   7   6        178.92        196.32        22.85 o
  -8   7   6       2488.94       2425.57        50.96 o
  -7   7   6       1053.82       1124.11        35.66 o
  -6   7   6       6265.66       6104.99       119.60 o
  -5   7   6        270.45        327.94        18.96 o
  -4   7   6       4107.77       3953.74        73.03 o
  -3   7   6       1302.34       1430.24        34.26 o
  -2   7   6         36.28         72.86         8.51 o
  -1   7   6        253.27        265.30        26.46 o
   0   7   6       1273.72       1060.33        56.90 o
   1   7   6       2028.37       2047.16        52.93 o
   2   7   6       2116.60       1698.62        75.59 o
   3   7   6       2941.55       2811.69        47.81 o
   4   7   6       4630.77       4455.70        98.84 o
   5   7   6       2099.34       2016.00        34.54 o
   6   7   6       1500.97       1556.97        30.11 o
   7   7   6       1557.68       1431.50        35.84 o
   8   7   6       5249.23       5157.13        91.12 o
   9   7   6       1928.53       1895.86        48.74 o
  10   7   6       2463.35       2432.11        63.32 o
  11   7   6        820.30        788.11        48.69 o
  12   7   6       1102.77       1121.82        57.50 o
  13   7   6        619.46        688.75        76.45 o
  14   7   6        781.41        701.59        97.52 o
  15   7   6        128.78        109.40        49.36 o
 -19   8   6        943.29        763.90       125.96 o
 -18   8   6          0.93        -56.89        82.62 o
 -17   8   6        107.48         62.49        73.82 o
 -16   8   6          7.43        199.10        78.56 o
 -15   8   6       2893.38       2928.27       181.49 o
 -14   8   6         41.85        -60.95        60.95 o
 -13   8   6       5038.54       4793.31       222.13 o
 -12   8   6        127.75        130.02        56.89 o
 -11   8   6       1751.95       1568.42       107.00 o
 -10   8   6        140.08        113.32        30.53 o
  -9   8   6        497.22        522.91        28.98 o
  -8   8   6        709.96        697.08        31.54 o
  -7   8   6        783.45        649.83        24.87 o
  -6   8   6       2562.26       2595.34        61.62 o
  -5   8   6       5111.67       5960.80       120.63 o
  -4   8   6       1849.63       1747.42        47.44 o
  -3   8   6        923.00       1031.02        48.32 o
  -2   8   6       1219.13       1115.45        24.41 o
  -1   8   6         34.59         57.21         8.24 o
   0   8   6       1924.60       1657.40        81.63 o
   1   8   6        226.37        205.95        14.17 o
   2   8   6       2840.99       2807.78        56.44 o
   3   8   6       4066.97       4432.75       111.81 o
   4   8   6       4924.79       4790.02        73.42 o
   5   8   6       1969.36       1763.63        43.21 o
   6   8   6        868.54        879.60        28.14 o
   7   8   6       1606.08       1449.70        33.82 o
   8   8   6        526.52        503.13        23.80 o
   9   8   6       1713.16       1565.14        44.18 o
  10   8   6        624.35        613.27        32.44 o
  11   8   6       2880.45       2673.76        84.06 o
  12   8   6        390.70        375.11        38.90 o
  13   8   6       1343.46       1294.74        63.45 o
  14   8   6        197.80        203.25        60.27 o
  15   8   6         79.41        128.43        48.73 o
 -19   9   6         22.14         97.52        98.87 o
 -18   9   6        108.53        120.59        69.08 o
 -17   9   6         73.97         60.95        88.04 o
 -16   9   6        109.60        216.71        83.97 o
 -15   9   6         16.84         52.82        71.78 o
 -14   9   6       1301.49       1278.58       117.83 o
 -13   9   6       2971.26       2826.69       157.11 o
 -12   9   6        440.47        571.57        78.56 o
 -11   9   6       3232.15       3037.98       154.40 o
 -10   9   6       3931.28       3884.23       115.30 o
  -9   9   6       3287.40       3144.32        80.25 o
  -8   9   6         35.85         47.00        16.49 o
  -7   9   6      10087.36       9634.99       147.96 o
  -6   9   6         65.59         85.21        18.20 o
  -5   9   6      17957.73      18363.86       333.20 o
  -4   9   6        679.12        705.52        26.56 o
  -3   9   6      12372.55      13351.54       244.70 o
  -2   9   6        241.34        301.51        15.85 o
  -1   9   6      11915.65      11108.85       427.74 o
   0   9   6       4161.06       4261.56        82.67 o
   1   9   6       9682.98      10055.82       251.21 o
   2   9   6       1208.79       1193.10        35.44 o
   3   9   6      11540.40      11581.82       176.84 o
   4   9   6       2459.48       2289.47        44.34 o
   5   9   6       2030.03       1894.19        37.40 o
   6   9   6       1572.00       1491.47        38.39 o
   7   9   6        357.52        353.94        22.55 o
   8   9   6       5134.10       4787.23        99.44 o
   9   9   6        675.20        664.22        39.88 o
  10   9   6        639.41        623.83        45.94 o
  11   9   6        384.40        339.28        36.95 o
  12   9   6        431.37        376.88        34.81 o
  13   9   6         69.27         77.93        42.81 o
  14   9   6          9.93         13.94        35.95 o
  15   9   6         11.99         28.44        79.91 o
 -19  10   6          7.19        273.59       113.77 o
 -18  10   6        337.31        553.35        96.16 o
 -17  10   6         19.06        445.61       101.58 o
 -16  10   6        205.27        255.99        90.75 o
 -15  10   6          8.97         28.44        71.78 o
 -14  10   6         35.29        201.81        75.85 o
 -13  10   6        107.01        262.76        70.43 o
 -12  10   6         23.36         70.43        56.89 o
 -11  10   6         72.60        161.18        54.18 o
 -10  10   6        855.43        691.05        51.74 o
  -9  10   6         42.76        134.13        23.89 o
  -8  10   6      11487.92      11694.31       363.48 o
  -7  10   6         31.70         48.69        15.01 o
  -6  10   6       6267.11       6192.59       123.55 o
  -5  10   6         55.90         54.13        13.14 o
  -4  10   6       2874.78       2619.57        54.66 o
  -3  10   6        173.37        163.71        13.38 o
  -2  10   6       8996.49       8737.46       123.66 o
  -1  10   6       1175.50       1158.35        28.78 o
   0  10   6      10209.18      10048.62       173.98 o
   1  10   6        471.41        418.74        18.38 o
   2  10   6       1875.37       1675.46        64.32 o
   3  10   6        762.46        718.69        24.52 o
   4  10   6       6237.20       6203.32        93.16 o
   5  10   6        377.78        392.69        20.60 o
   6  10   6       1112.07       1113.46        52.43 o
   7  10   6       1341.23       1259.62        51.81 o
   8  10   6          0.02          1.90        20.72 o
   9  10   6          0.80         -3.14        22.09 o
  10  10   6        305.44        268.14        29.72 o
  11  10   6          0.43         34.06        24.71 o
  12  10   6        135.09        135.66        29.49 o
  13  10   6         13.62         37.00        29.62 o
  14  10   6          2.52        -35.27        35.27 o
 -18  11   6        107.67        162.53       101.58 o
 -17  11   6        649.63        713.78       120.54 o
 -16  11   6        144.23        383.30        94.81 o
 -15  11   6        926.62        981.96       124.61 o
 -14  11   6        757.56        578.34        96.16 o
 -12  11   6        361.35        507.91        78.56 o
 -11  11   6       4319.27       4040.25       192.33 o
 -10  11   6       2538.59       2517.66       115.13 o
  -9  11   6       9646.81       9680.09       212.92 o
  -8  11   6        641.23        633.53        47.11 o
  -7  11   6       2400.51       2397.48        59.31 o
  -6  11   6       2353.32       2191.12        63.68 o
  -5  11   6      11109.55      11395.08       191.64 o
  -4  11   6        149.14        134.47        14.48 o
  -3  11   6      17507.63      17942.69       291.83 o
  -2  11   6        751.22        585.43        24.48 o
  -1  11   6      18416.30      19173.09       258.43 o
   0  11   6        221.07        282.25        16.12 o
   1  11   6       9710.14       9547.90       180.29 o
   2  11   6        124.51        159.94        15.43 o
   3  11   6       5246.35       5072.25       103.76 o
   4  11   6        271.76        291.05        21.48 o
   5  11   6       3141.29       3058.01        57.71 o
   6  11   6        111.50        133.41        16.96 o
   7  11   6       7592.07       7497.93       150.99 o
   8  11   6        104.82        125.76        26.78 o
   9  11   6       1883.96       1673.28        53.74 o
  10  11   6         60.11         74.17        51.32 o
  11  11   6        281.10        286.34        43.55 o
  12  11   6        263.07        323.25        41.12 o
  13  11   6        307.22        335.05        43.42 o
  14  11   6         15.34        -35.94        43.07 o
 -18  12   6        123.16        200.45       105.65 o
 -17  12   6       2003.02       2249.70       178.78 o
 -16  12   6        138.19        238.38        94.81 o
 -15  12   6       1269.14       1113.34       131.38 o
 -14  12   6         81.34         85.33        74.49 o
 -13  12   6       5075.85       4974.80       238.38 o
 -12  12   6         26.07         78.56        60.95 o
 -11  12   6       3468.51       3604.13       180.14 o
 -10  12   6          0.08         -9.66        15.86 o
  -9  12   6         50.07         90.16        19.74 o
  -8  12   6         81.25         66.55        18.10 o
  -7  12   6       7751.06       8057.53       137.80 o
  -6  12   6         14.95         13.03        14.22 o
  -5  12   6       1361.26       1565.08        40.19 o
  -4  12   6         16.50          9.86        10.30 o
  -3  12   6       1386.00       1338.83        33.08 o
  -2  12   6         20.96         15.71         9.51 o
  -1  12   6        320.06        326.84        17.52 o
   0  12   6          0.18         -8.04         8.04 o
   1  12   6        906.85        742.27        53.96 o
   2  12   6        987.24        894.91        42.37 o
   3  12   6       7695.22       7607.34       156.46 o
   4  12   6        532.43        499.32        27.96 o
   5  12   6       7433.32       7398.12       131.70 o
   6  12   6        649.55        633.95        29.92 o
   7  12   6        111.72        138.14        22.01 o
   8  12   6        833.48        780.83        40.53 o
   9  12   6       6604.65       6216.89       134.38 o
  10  12   6       1276.07       1290.58        59.87 o
  11  12   6       3295.78       3049.94        93.04 o
  12  12   6        968.82        928.43        60.67 o
  13  12   6        781.25        666.89        56.38 o
 -17  13   6         49.26         37.92        92.10 o
 -16  13   6        212.17        361.63        97.52 o
 -15  13   6          8.93         -1.35        79.91 o
 -14  13   6        201.11        295.26        90.75 o
 -13  13   6        318.34        401.87        53.29 o
 -12  13   6         93.36        107.22        31.06 o
 -11  13   6        603.68        654.06        59.03 o
 -10  13   6       1504.27       1438.47        56.11 o
  -9  13   6       1896.45       1858.81        61.58 o
  -8  13   6       1188.03       1196.24        41.27 o
  -7  13   6       2386.73       2496.94        51.01 o
  -6  13   6       2487.14       2444.21       106.00 o
  -5  13   6       3352.41       3424.19        70.32 o
  -4  13   6        623.00        696.44        36.46 o
  -3  13   6       5478.12       5565.39       112.56 o
  -2  13   6       1120.21       1081.73        32.78 o
  -1  13   6       2299.49       2313.47        47.15 o
   0  13   6       3072.79       3075.68        57.50 o
   1  13   6       3483.90       3402.72        78.19 o
   2  13   6         67.18         94.11        23.26 o
   3  13   6       1779.50       1863.95        55.91 o
   4  13   6       3108.93       2892.20        70.09 o
   5  13   6        881.21        891.49        37.28 o
   6  13   6        216.72        219.13        23.45 o
   7  13   6         97.49        107.51        22.32 o
   8  13   6        904.61        927.59        44.71 o
   9  13   6         89.82         82.54        31.28 o
  10  13   6          1.91         11.80        24.35 o
  11  13   6         96.50         77.81        32.62 o
  12  13   6         65.09        102.58        36.94 o
  13  13   6         61.15        102.64        54.18 o
 -17  14   6        359.64        286.79        64.10 o
 -16  14   6        414.24        408.30        66.00 o
 -15  14   6        416.57        519.90        89.39 o
 -14  14   6         71.29         28.46        50.44 o
 -13  14   6        627.23        745.28        57.35 o
 -12  14   6        359.00        322.20        49.45 o
 -11  14   6        617.92        737.20        51.37 o
 -10  14   6        589.59        430.93        32.10 o
  -9  14   6        586.94        708.92        43.28 o
  -8  14   6          0.46         -3.88        14.20 o
  -7  14   6         25.82         20.15        17.08 o
  -6  14   6        440.47        346.68        44.38 o
  -5  14   6        202.05        214.94        18.89 o
  -4  14   6       2648.80       2460.80        56.07 o
  -3  14   6         67.48         68.79        16.37 o
  -2  14   6        501.75        518.54        22.91 o
  -1  14   6          0.26         19.63        10.90 o
   0  14   6        620.31        605.55        24.45 o
   1  14   6       1320.82       1396.42        39.61 o
   2  14   6         67.32         73.49        17.42 o
   3  14   6        239.81        265.03        25.65 o
   4  14   6          2.03          6.49        16.86 o
   5  14   6        945.96        867.38        43.42 o
   6  14   6          0.01          3.32        16.81 o
   7  14   6       1017.45        913.18        49.78 o
   8  14   6         21.39         -1.19        21.39 o
   9  14   6        939.58        858.64        46.23 o
  10  14   6         94.21         45.00        25.98 o
  11  14   6        452.53        427.39        46.20 o
  12  14   6          3.42         15.33        43.57 o
 -16  15   6          5.64        -33.15        52.50 o
 -15  15   6        515.92        626.14       127.99 o
 -14  15   6          0.48        -26.42        43.03 o
 -13  15   6       1249.76       1348.12        92.05 o
 -12  15   6          0.29         -9.45        38.76 o
 -11  15   6        831.31        963.54        89.20 o
 -10  15   6         14.79          5.91        25.85 o
  -9  15   6       5768.44       5842.12       176.11 o
  -8  15   6         68.22         32.40        15.41 o
  -7  15   6       6857.68       6805.98       132.43 o
  -6  15   6        193.02        151.66        21.97 o
  -5  15   6      23881.92      23468.07       431.66 o
  -4  15   6        357.59        300.47        35.38 o
  -3  15   6        885.86        939.69        52.70 o
  -2  15   6        164.04        110.88        16.76 o
  -1  15   6      18740.62      18114.85       292.52 o
   0  15   6        451.71        401.14        23.55 o
   1  15   6       1032.36       1132.24        81.54 o
   2  15   6        708.39        675.35        33.12 o
   3  15   6      22726.74      22431.21       495.94 o
   4  15   6        299.39        370.34        31.89 o
   5  15   6       1814.07       2054.20       102.91 o
   6  15   6        224.57        259.78        29.85 o
   7  15   6       1467.49       1427.15       116.11 o
   8  15   6         76.80         76.37        28.57 o
   9  15   6        183.61        199.14        31.22 o
  10  15   6          1.97        -20.28        35.79 o
  11  15   6        163.22        114.01        35.70 o
 -16  16   6        506.80        579.00        75.34 o
 -15  16   6       1195.06       1541.57       216.03 o
 -14  16   6        117.96         94.97        50.83 o
 -13  16   6       1279.03       1351.66        93.84 o
 -12  16   6        619.89        646.96        54.64 o
 -11  16   6       1885.22       2057.32        99.31 o
 -10  16   6        570.96        500.25        54.36 o
  -9  16   6       1746.20       1897.66        74.05 o
  -8  16   6          9.84        -14.26        18.74 o
  -7  16   6        421.35        480.81        38.45 o
  -6  16   6         84.14        106.40        35.61 o
  -5  16   6        849.50        862.55        67.04 o
  -4  16   6       2267.51       2276.28        72.12 o
  -3  16   6        269.14        265.44        23.83 o
  -2  16   6        319.38        301.98        21.89 o
  -1  16   6          9.50         -0.71        12.42 o
   0  16   6         35.37         31.95        14.29 o
   1  16   6        369.47        351.54        25.53 o
   2  16   6       1097.83       1089.49        63.93 o
   3  16   6        897.95        915.92        39.54 o
   4  16   6        868.98        853.69        45.79 o
   5  16   6       1354.68       1379.58        57.80 o
   6  16   6        463.16        492.42        39.62 o
   7  16   6       1947.47       1967.69        89.41 o
   8  16   6       1606.04       1556.11        87.14 o
   9  16   6       1192.42       1379.16        67.05 o
  10  16   6        771.02        761.31        68.33 o
  11  16   6        473.90        510.62        96.16 o
 -15  17   6          3.24        130.02        67.72 o
 -14  17   6        767.50        753.06        98.87 o
 -13  17   6          0.93        107.00        60.95 o
 -12  17   6          5.87        -41.99        51.47 o
 -11  17   6         10.43         40.63        51.47 o
 -10  17   6         57.02         55.79        37.42 o
  -9  17   6         17.18         61.58        34.77 o
  -8  17   6         44.42         56.46        30.43 o
  -7  17   6          0.25         31.48        24.55 o
  -6  17   6         42.53         43.02        24.75 o
  -5  17   6         29.82         42.25        28.64 o
  -4  17   6       1230.88       1083.87        51.80 o
  -3  17   6         35.85         53.34        18.57 o
  -2  17   6        269.20        257.17        21.74 o
  -1  17   6         11.55         47.09        15.13 o
   0  17   6         63.86         71.27        15.78 o
   1  17   6          0.65          9.46        16.46 o
   2  17   6          8.66         -4.64        14.74 o
   3  17   6          5.27         18.18        20.94 o
   4  17   6        457.57        424.36        36.74 o
   5  17   6          0.44         23.87        20.84 o
   6  17   6         11.59         16.00        24.00 o
   7  17   6          0.00         30.02        24.95 o
   8  17   6          0.13         20.48        31.03 o
   9  17   6         23.24         19.36        38.40 o
  10  17   6         79.70         84.94        54.85 o
 -14  18   6        381.55        398.20        82.62 o
 -13  18   6       1577.39       1758.04       136.80 o
 -12  18   6         64.99          5.54        40.56 o
 -11  18   6        770.17        826.87       110.39 o
 -10  18   6        640.45        701.85        65.90 o
  -9  18   6        901.53        984.21        74.49 o
  -8  18   6        402.80        362.41        38.71 o
  -7  18   6       1217.72       1356.40        72.30 o
  -6  18   6        431.72        384.29        46.81 o
  -5  18   6        253.65        266.13        54.18 o
  -4  18   6        364.78        324.87        33.03 o
  -3  18   6         14.44         -9.88        17.81 o
  -2  18   6        800.52        748.83        33.98 o
  -1  18   6          0.95         -4.26        15.40 o
   0  18   6        122.58        125.95        20.98 o
   1  18   6        626.86        556.91        38.05 o
   2  18   6         13.62         52.85        21.20 o
   3  18   6       1409.17       1450.31        60.62 o
   4  18   6          8.28         -6.73        21.31 o
   5  18   6       2424.13       2469.81        84.04 o
   6  18   6         78.33         55.05        25.00 o
   7  18   6        546.91        499.16        42.22 o
   8  18   6          0.26        -37.92        43.34 o
   9  18   6        914.19       1091.67       100.23 o
 -13  19   6        294.81        432.39        62.67 o
 -12  19   6          6.70        -20.03        44.07 o
 -11  19   6        444.03        485.77       110.39 o
 -10  19   6        249.34        290.10        54.56 o
  -9  19   6        966.95       1058.59       113.09 o
  -8  19   6         14.83          0.00        56.89 o
  -7  19   6        214.83        210.08        62.30 o
  -6  19   6         28.96          0.80        31.89 o
  -5  19   6       3138.03       3103.24       116.65 o
  -4  19   6         70.10         57.90        27.06 o
  -3  19   6       3391.15       3390.37        86.27 o
  -2  19   6         57.87         22.19        17.36 o
  -1  19   6       4475.30       4457.11       141.93 o
   0  19   6          8.86         25.27        21.28 o
   1  19   6       1346.79       1280.32        78.30 o
   2  19   6        107.49        121.36        26.06 o
   3  19   6       1485.42       1539.81        80.74 o
   4  19   6         72.66        119.17        31.93 o
   5  19   6         81.90         91.69        28.00 o
   6  19   6          0.26         -4.11        24.22 o
   7  19   6        715.25        695.50        61.72 o
   8  19   6        121.82        132.73        54.18 o
 -12  20   6       2128.16       1979.31       109.92 o
 -11  20   6        125.39        143.57        81.27 o
 -10  20   6        234.71        135.71        54.85 o
  -9  20   6        160.80        178.78        73.14 o
  -8  20   6        659.95        563.44        90.75 o
  -7  20   6         63.10         -1.70        36.44 o
  -6  20   6        759.13        664.21        62.05 o
  -5  20   6        155.35        201.74        58.72 o
  -4  20   6       1647.12       1569.86        67.14 o
  -3  20   6         58.44         55.61        23.29 o
  -2  20   6        301.66        303.62        42.49 o
  -1  20   6          5.21         -3.13        19.34 o
   0  20   6        425.00        415.15        42.30 o
   1  20   6          0.90        -15.08        21.59 o
   2  20   6       2307.47       2162.76        91.24 o
   3  20   6          0.31         19.25        24.44 o
   4  20   6        449.81        369.26        32.51 o
   5  20   6          7.79         20.19        31.56 o
   6  20   6        300.62        234.19        42.55 o
   7  20   6         17.09        -37.92        47.40 o
 -11  21   6         85.45        110.49        54.56 o
 -10  21   6          4.63        -20.32        70.43 o
  -9  21   6        557.75        614.91       101.58 o
  -8  21   6         47.91         98.87        70.43 o
  -7  21   6        122.40         84.25        56.21 o
  -6  21   6         12.11         14.93        39.68 o
  -5  21   6        813.85        915.65        57.88 o
  -4  21   6          0.23          7.22        27.00 o
  -3  21   6        348.61        359.17        38.32 o
  -2  21   6        228.96        216.89        27.58 o
  -1  21   6        798.48        869.44        45.74 o
   0  21   6         61.57         41.68        24.33 o
   1  21   6        290.82        372.64        37.25 o
   2  21   6        129.02        184.40        31.20 o
   3  21   6        177.75        242.35        42.44 o
   4  21   6        228.08        193.89        33.46 o
   5  21   6          8.95         44.45        28.62 o
   6  21   6         63.47         78.56        54.18 o
   7  21   6         55.93         66.37        54.18 o
 -10  22   6          0.74         70.43        75.85 o
  -9  22   6       1365.42       1462.78       142.21 o
  -8  22   6          9.28         31.15        67.72 o
  -7  22   6        337.31        448.31        89.39 o
  -6  22   6          0.09         47.55        38.02 o
  -5  22   6         41.43         35.39        29.88 o
  -4  22   6         14.92         45.61        23.75 o
  -3  22   6        324.75        373.04        34.94 o
  -2  22   6         24.76         25.32        26.83 o
  -1  22   6         25.07         69.52        32.67 o
   0  22   6          1.04         22.90        25.49 o
   1  22   6        842.72        940.35        55.45 o
   2  22   6         17.01         63.82        27.88 o
   3  22   6         72.07         78.10        30.05 o
   4  22   6         97.46        132.73        54.18 o
   5  22   6        471.30        564.80        85.33 o
   6  22   6         30.44         28.44        51.47 o
  -8  23   6         55.67        140.86        74.49 o
  -7  23   6        198.94        361.63        88.04 o
  -6  23   6         77.28         85.42        41.96 o
  -5  23   6         47.18         49.66        39.09 o
  -4  23   6          0.13         31.45        36.29 o
  -3  23   6         84.12        127.40        32.63 o
  -2  23   6         43.44         10.52        34.72 o
  -1  23   6        706.73        731.39        88.04 o
   0  23   6        135.91        155.76        55.53 o
   1  23   6         46.63         79.91        51.47 o
   2  23   6        162.78        192.33        56.89 o
   3  23   6        111.08        111.06        56.89 o
   4  23   6          7.86        134.09        52.82 o
   5  23   6        117.78        207.23        65.01 o
  -5  24   6         50.08         31.35        42.26 o
  -4  24   6        637.62        611.72        65.75 o
  -3  24   6         39.12         24.31        36.32 o
  -2  24   6       1157.92       1138.87        80.21 o
  -1  24   6         38.72          9.48        44.70 o
   0  24   6        774.09        873.60        96.16 o
   1  24   6         58.63        112.42        54.18 o
   2  24   6        581.10        654.19        92.10 o
 -20   1   7       1047.42       1187.50       106.26 o
 -19   1   7        100.92        272.24       105.65 o
 -18   1   7        707.91        667.73       117.83 o
 -15   1   7        114.53        124.61        59.59 o
 -14   1   7        686.03        676.44        61.77 o
 -13   1   7         53.62         16.33        44.70 o
 -12   1   7       2512.13       2324.68        85.24 o
 -11   1   7        259.49        248.88        26.27 o
 -10   1   7        684.86        564.81        30.11 o
  -9   1   7       1605.60       1512.08        41.95 o
  -8   1   7       3772.41       3969.58        64.17 o
  -7   1   7          2.03         10.75         8.52 o
  -6   1   7         71.17        115.96        12.87 o
  -5   1   7        515.11        397.54        12.95 o
  -4   1   7      12510.52      11769.76       145.47 o
  -3   1   7        248.07        238.92        12.03 o
  -2   1   7      23531.44      24485.17       401.05 o
  -1   1   7       1265.69       1343.42        38.24 o
   0   1   7      24564.65      24648.97       386.83 o
   1   1   7       1767.29       1624.49        44.77 o
   2   1   7      11215.43      10429.15       252.54 o
   3   1   7       5195.16       5545.46        79.82 o
   4   1   7      19213.92      18274.54       268.73 o
   5   1   7        344.00        318.24        17.29 o
   6   1   7      10897.12      10467.79       146.24 o
   7   1   7       3312.79       3135.81        54.42 o
   8   1   7       8283.12       7799.35       115.06 o
   9   1   7       1645.78       1641.99        39.96 o
  10   1   7       6900.72       6796.55       105.67 o
  11   1   7        580.70        647.42        32.51 o
  12   1   7       1740.60       1898.20        48.14 o
  13   1   7        562.72        527.65        31.12 o
  14   1   7        220.20        262.29        34.30 o
  15   1   7        306.13        413.96        39.73 o
  16   1   7        233.58        306.10        86.68 o
 -20   2   7         37.58        254.63       107.00 o
 -19   2   7          0.20        -88.04        88.04 o
 -18   2   7       1193.13       1048.32       142.21 o
 -17   2   7         17.64          5.42        81.27 o
 -16   2   7       1039.63        956.55        87.36 o
 -15   2   7          8.61         55.53        54.18 o
 -14   2   7       6491.10       6150.44       246.51 o
 -13   2   7         31.83         47.40        32.56 o
 -12   2   7       5377.59       4994.45       141.74 o
 -11   2   7        253.95        261.20        28.68 o
 -10   2   7      19119.02      18427.70       319.73 o
  -9   2   7         91.45         82.23        14.39 o
  -8   2   7      23373.74      23350.41       351.89 o
  -7   2   7        697.67        608.57        18.07 o
  -6   2   7      50013.73      49160.65       840.06 o
  -5   2   7        511.34        553.08        20.97 o
  -4   2   7      30861.66      31473.05       399.49 o
  -3   2   7        917.44        849.27        23.44 o
  -2   2   7       8110.15       7698.56       118.87 o
  -1   2   7         23.05         25.77         7.30 o
   0   2   7      32422.28      30986.81       407.40 o
   1   2   7        495.22        531.43        22.13 o
   2   2   7      11281.41      10954.91       193.14 o
   3   2   7        505.47        566.97        17.79 o
   4   2   7       3076.16       3285.81        58.03 o
   5   2   7        136.28        156.73        13.73 o
   6   2   7         37.46         26.38        10.42 o
   7   2   7         15.26         -7.71        12.61 o
   8   2   7        145.14        180.21        19.38 o
   9   2   7        410.02        443.06        23.67 o
  10   2   7        424.52        444.06        28.70 o
  11   2   7        363.13        384.27        27.57 o
  12   2   7        170.77        218.69        23.79 o
  13   2   7        527.63        597.54        32.57 o
  14   2   7        238.07        276.05        34.54 o
  15   2   7        248.99        332.74        42.99 o
  16   2   7        378.66        316.94        81.27 o
 -20   3   7         79.54         94.81       100.23 o
 -19   3   7        136.29        208.58       104.29 o
 -18   3   7        320.38        651.48       109.71 o
 -17   3   7        337.06        380.59        96.16 o
 -16   3   7        135.74        244.61        55.90 o
 -15   3   7        912.19        769.94        69.31 o
 -14   3   7        258.53        329.53        90.75 o
 -13   3   7         11.50         -2.79        33.48 o
 -12   3   7         93.99         40.07        25.54 o
 -11   3   7       6415.39       6048.27       118.30 o
 -10   3   7        520.36        509.84        40.36 o
  -9   3   7        659.51        689.13        24.19 o
  -8   3   7         74.74         96.91        16.06 o
  -7   3   7         25.44         13.87        11.30 o
  -6   3   7         80.27        100.30        13.01 o
  -5   3   7       2857.10       2552.35        55.41 o
  -4   3   7        266.27        302.04        17.92 o
  -3   3   7       5727.08       6235.33       106.22 o
  -2   3   7        563.14        470.36        19.75 o
  -1   3   7       4911.32       4736.86        96.05 o
   0   3   7       1856.17       1588.98        46.70 o
   1   3   7       1857.05       1878.90        31.83 o
   2   3   7        671.82        743.92        28.54 o
   3   3   7       1051.97       1132.79        21.11 o
   4   3   7       2047.44       1927.79        32.93 o
   5   3   7        200.71        210.96        16.63 o
   6   3   7       1729.77       1713.20        40.49 o
   7   3   7       1949.42       1905.15        43.18 o
   8   3   7       1157.38       1206.50        33.60 o
   9   3   7        332.70        313.75        20.12 o
  10   3   7        288.96        286.96        24.28 o
  11   3   7          6.48          6.57        19.92 o
  12   3   7        204.82        273.82        25.08 o
  13   3   7         19.18        -12.69        21.57 o
  14   3   7        196.31        264.08        39.62 o
  15   3   7        131.77        132.92        38.56 o
  16   3   7        140.78         77.20        74.49 o
 -20   4   7         92.28        232.96       107.00 o
 -19   4   7        331.60        346.73       107.00 o
 -18   4   7        112.05        117.83        97.52 o
 -17   4   7        599.56        537.71       101.58 o
 -16   4   7        441.70        378.87        60.94 o
 -15   4   7          3.16        -56.21        56.21 o
 -14   4   7       1075.18       1190.02        76.71 o
 -13   4   7         49.68         22.14        65.69 o
 -12   4   7       3940.21       3681.00        83.56 o
 -11   4   7       1756.74       1575.00        57.13 o
 -10   4   7       7768.98       7696.15       144.43 o
  -9   4   7        914.78       1016.93        28.25 o
  -8   4   7       5780.64       5981.14       100.25 o
  -7   4   7        247.97        162.18        16.62 o
  -6   4   7       7326.68       7091.88       117.56 o
  -5   4   7        435.23        533.04        22.70 o
  -4   4   7       4998.50       4916.55        98.18 o
  -3   4   7        645.81        743.56        25.21 o
  -2   4   7      14431.98      14273.01       227.66 o
  -1   4   7       6708.58       7341.86       161.44 o
   0   4   7       5078.89       5449.79       108.17 o
   1   4   7       1223.29       1367.67        32.71 o
   2   4   7       2087.69       1980.66        28.94 o
   3   4   7       1923.80       1750.12        27.22 o
   4   4   7          2.49        -11.13        11.13 o
   5   4   7       3684.32       3340.58        53.24 o
   6   4   7        152.29        186.96        15.91 o
   7   4   7        292.74        310.74        23.65 o
   8   4   7        767.51        794.84        29.40 o
   9   4   7        950.16        898.10        35.14 o
  10   4   7          3.69          0.60        17.68 o
  11   4   7          1.51          3.58        20.54 o
  12   4   7        761.96        783.67        37.15 o
  13   4   7          0.73         -5.97        24.18 o
  14   4   7        440.96        540.93        52.16 o
  15   4   7          7.11         -1.94        44.53 o
  16   4   7        159.88        209.94        75.85 o
 -20   5   7        118.14        274.95       105.65 o
 -19   5   7         46.83         37.92        94.81 o
 -18   5   7       1514.89       1464.13       153.05 o
 -17   5   7         17.52         90.75        85.33 o
 -16   5   7       1511.95       1615.83       140.86 o
 -15   5   7          1.91         11.02        45.85 o
 -14   5   7       5917.38       5464.98       167.20 o
 -13   5   7          2.05         87.81        47.40 o
 -12   5   7         12.81        -13.11        28.31 o
 -11   5   7          1.00        -22.38        22.38 o
 -10   5   7         11.61         18.58        15.94 o
  -9   5   7         20.13         41.50        20.14 o
  -8   5   7        752.51        762.74        44.17 o
  -7   5   7         26.67         17.50        12.33 o
  -6   5   7        118.73        212.91        18.47 o
  -5   5   7         63.41         78.86        11.80 o
  -4   5   7      13265.44      12400.25       201.71 o
  -3   5   7        250.38        229.54        15.94 o
  -2   5   7      15836.44      18180.95       376.45 o
  -1   5   7        850.18        725.85        37.06 o
   0   5   7      17539.71      18387.97       450.72 o
   1   5   7       1537.97       1383.31        33.56 o
   2   5   7      16702.93      15276.09       210.75 o
   3   5   7       4693.88       4532.39        57.32 o
   4   5   7      46126.38      44670.80       516.30 o
   5   5   7       2007.89       1844.63        44.65 o
   6   5   7      14628.16      13491.00       195.73 o
   7   5   7       2694.40       2549.39        64.51 o
   8   5   7       3234.94       2936.45        76.23 o
   9   5   7        824.38        813.17        39.24 o
  10   5   7       4679.99       4569.66        96.97 o
  11   5   7       2538.44       2534.83        68.62 o
  12   5   7       3871.43       3846.75       156.45 o
  13   5   7        399.08        449.74        47.55 o
  14   5   7        907.07        996.14       113.82 o
  15   5   7        179.13        323.09        53.10 o
  16   5   7        171.64        132.73        75.85 o
 -20   6   7          2.57        144.92       102.94 o
 -19   6   7          2.13        -88.04        88.04 o
 -18   6   7        376.49        322.35       104.29 o
 -17   6   7         27.18        113.77        88.04 o
 -16   6   7        497.97        551.25        98.87 o
 -15   6   7         68.03         20.32        73.14 o
 -14   6   7       1422.51       1580.38        86.01 o
 -13   6   7         22.18         72.50        40.49 o
 -12   6   7       2433.23       2340.92        92.53 o
 -11   6   7        382.62        374.45        66.37 o
 -10   6   7      10319.48      10104.64       180.44 o
  -9   6   7        593.85        563.08        27.01 o
  -8   6   7       7172.84       6743.96       129.20 o
  -7   6   7        631.75        756.90        41.02 o
  -6   6   7       4246.97       4466.19        91.55 o
  -5   6   7       2920.32       3424.69        82.25 o
  -4   6   7      17363.87      17671.44       280.68 o
  -3   6   7       1507.85       1398.64        53.49 o
  -2   6   7      13789.48      14309.04       228.49 o
  -1   6   7       2664.43       2789.33       102.86 o
   0   6   7       7999.89       7909.25       152.97 o
   1   6   7       3464.45       3001.77        78.59 o
   2   6   7       9140.12       8774.72       135.67 o
   3   6   7       6969.98       7230.18       126.53 o
   4   6   7       1136.67        978.95        40.89 o
   5   6   7       2329.44       2308.35        42.62 o
   6   6   7       1878.79       1910.78        38.48 o
   7   6   7       2310.82       2122.18        86.57 o
   8   6   7          2.82          5.78        13.87 o
   9   6   7       2459.43       2213.85        58.62 o
  10   6   7        813.13        788.55        40.18 o
  11   6   7       4776.41       4678.98       101.74 o
  12   6   7         15.82         66.10        30.11 o
  13   6   7        739.91        637.17        61.32 o
  14   6   7          0.89         83.58        44.34 o
  15   6   7        633.82        680.63        54.64 o
  16   6   7        103.97        185.56        78.56 o
 -19   7   7         80.75        109.71       104.29 o
 -18   7   7        126.73        306.10        97.52 o
 -17   7   7       1473.56       1564.36       146.28 o
 -16   7   7         86.60        140.68        85.33 o
 -15   7   7       2850.69       2915.56       117.63 o
 -14   7   7         64.94        134.68        60.95 o
 -13   7   7       2293.76       2236.16       144.92 o
 -12   7   7        425.69        382.72        46.67 o
 -11   7   7      16524.64      15797.38       394.14 o
 -10   7   7          8.72         26.95        27.37 o
  -9   7   7       4961.76       4648.97        92.95 o
  -8   7   7        173.30        137.03        18.77 o
  -7   7   7      15293.94      15131.26       237.55 o
  -6   7   7         88.21         95.23        16.93 o
  -5   7   7      12523.74      12800.52       265.16 o
  -4   7   7        968.52       1000.41        38.19 o
  -3   7   7      32620.17      33139.34       554.54 o
  -2   7   7       1020.84        912.33        23.35 o
  -1   7   7       2074.39       2008.28        53.48 o
   0   7   7       1833.04       1630.59        40.49 o
   1   7   7        744.55        927.15        34.33 o
   2   7   7       2124.37       2023.52        42.23 o
   3   7   7       8460.64       7753.56       134.01 o
   4   7   7        559.17        458.44        24.60 o
   5   7   7       1431.65       1418.38        33.73 o
   6   7   7        621.50        623.07        24.13 o
   7   7   7         51.67         32.42        13.57 o
   8   7   7         45.08         38.06        13.56 o
   9   7   7          8.61          9.03        17.72 o
  10   7   7        445.01        438.92        28.66 o
  11   7   7         28.43         28.23        22.47 o
  12   7   7         57.33         94.93        32.93 o
  13   7   7        161.69        125.23        36.07 o
  14   7   7         38.05         23.72        44.98 o
  15   7   7        390.47        321.00        83.97 o
  16   7   7         62.51        128.67        74.49 o
 -19   8   7        176.86        192.33        96.16 o
 -18   8   7          2.20         13.54        88.04 o
 -17   8   7         27.51        251.92        93.46 o
 -16   8   7         64.48         48.76        81.27 o
 -15   8   7        130.33        218.06        79.91 o
 -14   8   7        609.14        736.81        97.52 o
 -13   8   7        206.49        243.24        45.42 o
 -12   8   7       3980.44       3782.91       184.20 o
 -11   8   7        185.98        195.04        56.89 o
 -10   8   7        121.57        162.61        32.65 o
  -9   8   7        202.01        198.16        21.41 o
  -8   8   7       9372.99       9124.71       169.35 o
  -7   8   7        378.93        382.69        26.71 o
  -6   8   7      15014.89      14810.28       306.11 o
  -5   8   7        651.42        579.40        34.87 o
  -4   8   7      10546.35      10538.97       218.39 o
  -3   8   7       1647.95       1693.30        38.09 o
  -2   8   7        993.20       1024.58        34.07 o
  -1   8   7       3414.60       3274.25        80.52 o
   0   8   7        346.78        238.63        15.83 o
   1   8   7       1884.89       1910.40        53.84 o
   2   8   7       1551.85       1568.23        40.41 o
   3   8   7       2859.28       2665.59        68.03 o
   4   8   7        669.90        683.14        23.89 o
   5   8   7        953.39        917.84        34.21 o
   6   8   7        689.42        746.09        28.84 o
   7   8   7        802.53        745.34        28.45 o
   8   8   7        233.23        225.85        23.47 o
   9   8   7         23.18         13.12        13.88 o
  10   8   7       1906.52       1893.41        57.57 o
  11   8   7        151.04        141.73        24.79 o
  12   8   7        849.34        855.36        58.05 o
  13   8   7         13.48        -12.90        34.58 o
  14   8   7        485.74        569.25        52.13 o
 -19   9   7        382.49        438.83       119.19 o
 -18   9   7        511.90        467.28       116.48 o
 -17   9   7        402.19        465.92       105.65 o
 -16   9   7        116.86        272.24        86.68 o
 -15   9   7        374.52        558.02        92.10 o
 -14   9   7       1452.62       1445.17       125.96 o
 -13   9   7       1420.37       1491.22       119.19 o
 -12   9   7        511.96        566.15        78.56 o
 -11   9   7        819.58        719.86        53.96 o
 -10   9   7       5141.47       4969.69       139.61 o
  -9   9   7       2612.54       2617.46        72.75 o
  -8   9   7        197.21        235.37        25.18 o
  -7   9   7       2754.07       2736.90        61.84 o
  -6   9   7         67.50         84.85        21.00 o
  -5   9   7       4227.98       4458.49       127.28 o
  -4   9   7       2544.31       2695.83        70.79 o
  -3   9   7        743.68        777.94        24.99 o
  -2   9   7          9.88          8.70         7.52 o
  -1   9   7       4798.12       4717.38        85.77 o
   0   9   7       9479.18       8993.01       203.90 o
   1   9   7       4850.76       4670.93        93.60 o
   2   9   7       1059.09        970.95        40.27 o
   3   9   7       2013.89       2047.69        45.17 o
   4   9   7       2343.50       1990.11        40.87 o
   5   9   7       1742.96       1591.49        39.83 o
   6   9   7       1764.72       1683.72        46.71 o
   7   9   7        192.68        196.59        25.89 o
   8   9   7       5058.25       4522.60       175.11 o
   9   9   7       1184.30        993.67        49.47 o
  10   9   7        622.59        572.12        47.32 o
  11   9   7        118.17        150.59        26.81 o
  12   9   7        721.15        697.27        52.00 o
  13   9   7          2.36          9.26        34.59 o
  14   9   7          2.59        -35.36        35.36 o
 -19  10   7        354.83        270.89       109.71 o
 -18  10   7         46.53        215.35        98.87 o
 -17  10   7       1540.31       1451.94       150.34 o
 -16  10   7         41.60        -10.84        78.56 o
 -15  10   7        397.47        384.66        93.46 o
 -14  10   7         34.43         54.18        70.43 o
 -13  10   7        253.51        398.20        79.91 o
 -12  10   7         48.16         93.46        60.95 o
 -11  10   7        187.71         49.96        33.84 o
 -10  10   7         67.01         71.93        29.81 o
  -9  10   7       1182.41       1177.20        49.45 o
  -8  10   7        378.40        377.00        26.01 o
  -7  10   7       2112.58       2003.02        58.91 o
  -6  10   7        268.11        262.71        30.02 o
  -5  10   7       2878.56       2900.05        65.14 o
  -4  10   7        541.51        569.97        47.83 o
  -3  10   7       2751.19       2561.68        52.78 o
  -2  10   7        765.61        723.19        22.97 o
  -1  10   7      10913.10      10375.92       163.80 o
   0  10   7       1619.38       1526.54        47.07 o
   1  10   7       4643.94       4821.76        96.99 o
   2  10   7       1203.86       1193.70        36.17 o
   3  10   7      12301.65      12084.00       221.98 o
   4  10   7       1600.26       1536.51        39.31 o
   5  10   7       8211.10       7991.73       133.92 o
   6  10   7       1602.39       1539.36        41.06 o
   7  10   7      10214.67       9831.36       179.15 o
   8  10   7        857.92        845.64        46.27 o
   9  10   7       1484.13       1407.16        81.27 o
  10  10   7        624.81        535.09        65.01 o
  11  10   7       1912.17       1779.67        70.85 o
  12  10   7        487.91        502.29        46.99 o
  13  10   7       1153.11        997.88        64.78 o
  14  10   7        155.01         96.65        51.48 o
 -18  11   7        259.89        394.14       109.71 o
 -17  11   7       1110.33       1232.53       146.28 o
 -16  11   7        600.89        700.24       113.77 o
 -15  11   7       1426.56       1225.75       132.73 o
 -14  11   7       1309.00       1286.70       130.02 o
 -13  11   7       2255.69       2238.86       150.34 o
 -12  11   7         49.04         66.37        59.59 o
 -11  11   7       5471.86       5225.74       150.02 o
 -10  11   7         71.09        153.58        33.19 o
  -9  11   7       9640.57       9805.45       245.68 o
  -8  11   7        401.46        500.36        26.85 o
  -7  11   7       4155.17       4156.34        97.51 o
  -6  11   7         87.05         91.38        16.57 o
  -5  11   7       7416.86       7463.13       165.45 o
  -4  11   7       2340.86       2171.87        48.83 o
  -3  11   7      10157.95      10326.66       155.30 o
  -2  11   7       1122.52       1051.38        37.05 o
  -1  11   7       6492.51       6683.81       119.27 o
   0  11   7       2812.41       2634.42        56.74 o
   1  11   7       1862.15       1948.99        45.15 o
   2  11   7       2338.56       2156.49        53.01 o
   3  11   7        738.31        750.33        33.55 o
   4  11   7       1372.46       1385.31        41.62 o
   5  11   7          1.81         -3.63        12.92 o
   6  11   7        285.43        284.34        23.66 o
   7  11   7        417.32        455.97        40.66 o
   8  11   7       1561.20       1485.89        59.36 o
   9  11   7        409.49        499.17        45.51 o
  10  11   7          6.91        -50.60        66.37 o
  11  11   7        168.55        225.81        90.75 o
  12  11   7          0.67         22.36        42.61 o
  13  11   7         54.67         45.10        37.76 o
 -18  12   7        241.72        146.28       108.35 o
 -17  12   7         17.15        463.21       116.48 o
 -16  12   7        128.66        197.75        90.75 o
 -15  12   7         15.97         86.68        78.56 o
 -14  12   7          0.08        140.86        77.20 o
 -13  12   7          6.62        136.80        70.43 o
 -12  12   7         10.31         -8.13        60.95 o
 -11  12   7          0.23         14.67        33.49 o
 -10  12   7        973.85        874.94       105.35 o
  -9  12   7        303.55        285.70        26.00 o
  -8  12   7          7.14         79.15        36.85 o
  -7  12   7         59.45         98.27        20.92 o
  -6  12   7       1114.17       1039.01        37.43 o
  -5  12   7         56.10         73.38        19.02 o
  -4  12   7         61.12         26.42        12.51 o
  -3  12   7        132.77        173.95        14.45 o
  -2  12   7       5268.62       5002.07        92.68 o
  -1  12   7         40.11         51.51        10.78 o
   0  12   7        238.64        237.44        17.79 o
   1  12   7         66.62         77.29        16.18 o
   2  12   7         79.42         91.32        14.65 o
   3  12   7         64.70         98.46        13.94 o
   4  12   7         11.98         13.87        13.11 o
   5  12   7        581.54        574.48        37.05 o
   6  12   7        280.38        295.96        31.01 o
   7  12   7         73.01         63.76        24.45 o
   8  12   7          5.35          8.55        25.13 o
   9  12   7        613.43        684.21        48.59 o
  10  12   7        679.87        726.72        64.22 o
  11  12   7        183.19        196.37        63.66 o
  12  12   7        151.11        241.48        93.46 o
  13  12   7        198.36        207.23        75.85 o
 -17  13   7        652.94        637.93       120.54 o
 -16  13   7        108.42        101.58        92.10 o
 -15  13   7       1702.13       1594.16       150.34 o
 -14  13   7        145.06         97.52        79.91 o
 -13  13   7       2417.40       2333.18       145.60 o
 -12  13   7        151.00        186.05        42.55 o
 -11  13   7       4729.74       4728.31       129.61 o
 -10  13   7        627.39        620.74        62.67 o
  -9  13   7       6482.10       6259.92       125.35 o
  -8  13   7        163.15        143.67        23.60 o
  -7  13   7       4591.33       4578.99       109.38 o
  -6  13   7       1053.34        967.33        43.40 o
  -5  13   7       6349.74       6201.56       143.57 o
  -4  13   7        241.64        187.98        21.11 o
  -3  13   7      13649.98      13603.40       202.54 o
  -2  13   7       1177.09       1117.30        42.23 o
  -1  13   7       3229.58       3128.03        59.22 o
   0  13   7         74.54         54.43        12.26 o
   1  13   7       1947.71       2027.63        71.93 o
   2  13   7        627.34        653.37        26.73 o
   3  13   7       1940.29       1863.07        46.73 o
   4  13   7         42.49         19.20        10.70 o
   5  13   7        845.84        829.75        39.34 o
   6  13   7          3.01         -1.50        26.68 o
   7  13   7         80.32         37.38        27.90 o
   8  13   7          0.18          1.02        57.56 o
   9  13   7        145.98        217.42        52.19 o
  10  13   7          3.73        -10.87        29.09 o
  11  13   7         15.19         84.35        45.48 o
  12  13   7         87.16        174.72        50.76 o
 -17  14   7        608.30        645.60        77.77 o
 -16  14   7         64.77         67.43        53.08 o
 -15  14   7        456.72        477.36        63.12 o
 -14  14   7         45.69         81.99        46.34 o
 -13  14   7        923.36        918.17        76.48 o
 -12  14   7          4.08        -34.25        34.25 o
 -11  14   7       1070.09       1182.33        57.00 o
 -10  14   7          2.26        -16.28        25.49 o
  -9  14   7         29.16         80.67        30.60 o
  -8  14   7        121.77        120.50        22.21 o
  -7  14   7        248.29        202.11        22.91 o
  -6  14   7         23.27        -17.77        17.77 o
  -5  14   7       1505.79       1392.67        44.66 o
  -4  14   7         44.93         34.65        19.66 o
  -3  14   7         35.61         29.51        10.61 o
  -2  14   7       1057.36        952.80        43.96 o
  -1  14   7       8460.32       8146.41       141.03 o
   0  14   7          4.89        -11.67        11.67 o
   1  14   7       4779.91       4809.27        95.47 o
   2  14   7          3.20          5.00        15.37 o
   3  14   7       2725.34       2833.55        83.47 o
   4  14   7       1966.38       2091.94        69.30 o
   5  14   7       2527.28       2449.43       187.59 o
   6  14   7       1913.12       1927.75        81.55 o
   7  14   7       4277.94       4074.70       133.29 o
   8  14   7       1131.73       1160.20        92.78 o
   9  14   7       1270.69       1262.10       102.26 o
  10  14   7        505.44        510.69        62.87 o
  11  14   7        764.98        743.49        69.43 o
 -16  15   7        325.29        429.65        71.78 o
 -15  15   7         54.79         76.16        50.25 o
 -14  15   7        723.54        930.78        80.68 o
 -13  15   7        152.17        301.96        54.96 o
 -12  15   7         94.30         53.06        46.05 o
 -11  15   7        187.93        300.78        36.59 o
 -10  15   7        574.95        569.11        41.68 o
  -9  15   7        466.87        504.01        39.78 o
  -8  15   7        851.02        773.04        39.73 o
  -7  15   7        604.10        676.31        37.27 o
  -6  15   7         33.16         32.25        22.17 o
  -5  15   7        764.22        907.40        39.94 o
  -4  15   7       1177.88       1150.17        43.48 o
  -3  15   7        123.06        131.80        17.96 o
  -2  15   7       2984.54       2770.70        64.20 o
  -1  15   7        763.68        765.15        30.82 o
   0  15   7        113.79        116.90        20.26 o
   1  15   7        106.58        118.05        18.55 o
   2  15   7        825.50        800.18        36.29 o
   3  15   7         21.76         77.29        21.08 o
   4  15   7       1029.62       1032.81        49.32 o
   5  15   7          1.93        -10.83        19.52 o
   6  15   7        516.59        475.76        47.77 o
   7  15   7          3.52        -36.57        37.92 o
   8  15   7         11.53         27.97        35.09 o
   9  15   7          3.20         47.04        50.79 o
  10  15   7         24.74        -12.84        32.88 o
  11  15   7          3.99         22.97        46.90 o
 -16  16   7        380.59        408.13        68.90 o
 -15  16   7        153.69        190.90        65.69 o
 -14  16   7         14.34        -44.91        44.91 o
 -13  16   7        226.39        271.95        55.37 o
 -12  16   7        133.42        253.28        83.97 o
 -11  16   7        201.41        318.29        65.01 o
 -10  16   7        402.14        331.99        74.49 o
  -9  16   7        186.20        258.93        33.77 o
  -8  16   7         33.99         27.07        22.10 o
  -7  16   7        111.88         78.32        27.56 o
  -6  16   7          3.31         -3.00        24.51 o
  -5  16   7        979.16        905.05        51.97 o
  -4  16   7        127.20        129.34        41.84 o
  -3  16   7       2172.02       2105.38        52.66 o
  -2  16   7         71.48         34.99        15.80 o
  -1  16   7        577.04        540.14        28.45 o
   0  16   7         84.80         96.40        18.71 o
   1  16   7       1655.43       1599.86        50.54 o
   2  16   7        151.57        140.01        25.22 o
   3  16   7       3365.76       3385.69        85.04 o
   4  16   7        185.38        231.81        44.10 o
   5  16   7       1614.22       1709.44        66.01 o
   6  16   7         62.85        107.68        31.60 o
   7  16   7       1743.46       1683.55       111.06 o
   8  16   7          0.43         21.67        46.05 o
   9  16   7       1630.57       1576.20        85.80 o
  10  16   7          1.25        150.36       103.61 o
 -15  17   7        869.72       1125.81        94.00 o
 -14  17   7         31.21        172.01        70.43 o
 -13  17   7        884.86       1045.62       111.06 o
 -12  17   7          3.29        -43.34        51.47 o
 -11  17   7       3269.61       3383.24       140.86 o
 -10  17   7         12.18         37.68        36.42 o
  -9  17   7       5668.81       5783.04       179.86 o
  -8  17   7         46.88         75.64        29.64 o
  -7  17   7       4642.54       4720.92       139.37 o
  -6  17   7        116.56        124.41        34.82 o
  -5  17   7       5560.82       5576.05       169.48 o
  -4  17   7        113.88         96.67        22.17 o
  -3  17   7       3404.16       3353.85        73.31 o
  -2  17   7        134.94         98.34        18.64 o
  -1  17   7       4629.27       4482.32       100.48 o
   0  17   7        216.98        207.40        23.68 o
   1  17   7        939.95        995.50        42.42 o
   2  17   7        152.69        132.34        21.93 o
   3  17   7       1991.76       2091.15        63.17 o
   4  17   7          3.49         11.96        21.31 o
   5  17   7          2.10         19.32        23.19 o
   6  17   7          0.81        -14.90        28.54 o
   7  17   7          0.12          1.35        44.70 o
   8  17   7         13.60        -13.54        48.76 o
   9  17   7         11.70        -47.40        47.40 o
 -14  18   7        892.85        963.00       119.19 o
 -13  18   7        148.66        191.69        92.10 o
 -12  18   7        350.98        362.85        56.69 o
 -11  18   7        137.56        299.21        75.85 o
 -10  18   7        689.85        660.81        64.60 o
  -9  18   7        111.24         83.66        38.71 o
  -8  18   7        477.69        514.73        89.40 o
  -7  18   7         37.07         66.61        61.63 o
  -6  18   7        121.95         89.85        36.57 o
  -5  18   7         19.05         45.37        24.51 o
  -4  18   7         98.67         96.87        22.83 o
  -3  18   7        179.66        191.02        21.69 o
  -2  18   7       1141.50       1149.62        51.23 o
  -1  18   7        247.10        314.36        24.68 o
   0  18   7       1167.91       1082.70        43.74 o
   1  18   7        465.58        475.94        32.43 o
   2  18   7        438.55        410.74        31.52 o
   3  18   7        423.63        501.02        41.67 o
   4  18   7        506.19        496.18        41.32 o
   5  18   7        577.73        687.29        63.99 o
   6  18   7        490.11        616.93        56.02 o
   7  18   7        257.80        189.62        58.24 o
   8  18   7        820.39        650.12        85.33 o
 -13  19   7        173.46        219.75        58.43 o
 -12  19   7        155.52         88.54        47.48 o
 -11  19   7         51.53        115.59       124.61 o
 -10  19   7       1057.20        999.14       154.40 o
  -9  19   7        342.31        384.94        53.53 o
  -8  19   7         55.75         38.87        37.74 o
  -7  19   7         50.63         58.99        36.77 o
  -6  19   7        673.60        642.18        94.81 o
  -5  19   7         61.47        131.28        29.88 o
  -4  19   7        289.08        263.14        25.45 o
  -3  19   7         49.90         63.11        21.31 o
  -2  19   7        218.64        210.87        23.00 o
  -1  19   7        291.73        320.95        25.70 o
   0  19   7        607.59        601.72        36.72 o
   1  19   7         36.17         25.10        28.24 o
   2  19   7        411.03        429.59        47.94 o
   3  19   7          4.36         17.24        20.20 o
   4  19   7        562.65        560.34        45.02 o
   5  19   7        417.51        434.27        47.77 o
   6  19   7        282.09        257.87        46.73 o
   7  19   7          2.13        -21.67        47.40 o
 -12  20   7         86.46        161.06        61.63 o
 -11  20   7        241.44        174.17        51.09 o
 -10  20   7         97.97        114.61        47.63 o
  -9  20   7         61.51        445.61        96.16 o
  -8  20   7         16.88         11.77        38.36 o
  -7  20   7          0.38        -17.02        35.09 o
  -6  20   7         94.05         77.84        28.89 o
  -5  20   7          3.92         38.09        25.88 o
  -4  20   7         25.79         43.23        22.28 o
  -3  20   7        267.53        234.10        25.23 o
  -2  20   7         12.85         -0.24        17.99 o
  -1  20   7        843.01        812.87        48.74 o
   0  20   7         10.93         57.59        24.01 o
   1  20   7       1376.82       1373.33        79.16 o
   2  20   7         27.71         69.55        25.97 o
   3  20   7       1345.88       1410.83        63.74 o
   4  20   7        103.45        120.90        37.12 o
   5  20   7       1177.82       1281.20        75.59 o
   6  20   7         38.04         17.61        47.40 o
 -11  21   7        160.50        101.11        57.56 o
 -10  21   7         12.00        -31.15        67.72 o
  -9  21   7       1559.19       1614.47       143.57 o
  -8  21   7        237.76        251.92        78.56 o
  -7  21   7        530.79        555.51        61.32 o
  -6  21   7         82.75        133.91        33.44 o
  -5  21   7       1609.27       1626.40        71.50 o
  -4  21   7          4.54        -22.04        22.04 o
  -3  21   7        601.21        572.81        39.16 o
  -2  21   7         78.43         69.92        35.58 o
  -1  21   7        971.75       1044.07        55.89 o
   0  21   7         11.68          2.58        39.56 o
   1  21   7        597.83        677.45        48.45 o
   2  21   7         65.51        153.82        56.05 o
   3  21   7         39.64         47.10        44.94 o
   4  21   7        154.45        117.02        56.63 o
   5  21   7        107.99         89.39        56.89 o
   6  21   7         96.66        109.71        56.89 o
  -9  22   7          1.21         55.53        71.78 o
  -8  22   7       1110.13        981.96       124.61 o
  -7  22   7         24.87         46.58        86.01 o
  -6  22   7       1169.25       1310.58       115.13 o
  -5  22   7         30.21        -19.74        26.24 o
  -4  22   7       1293.84       1079.50        66.28 o
  -3  22   7         10.82         24.30        24.55 o
  -2  22   7         39.53         18.59        24.13 o
  -1  22   7          0.18        -13.40        24.66 o
   0  22   7        642.47        686.99        51.37 o
   1  22   7        139.23        175.72        43.57 o
   2  22   7        273.12        323.71        66.37 o
   3  22   7          9.11         23.03        47.40 o
   4  22   7        981.57       1128.24       108.35 o
   5  22   7          9.33        -25.73        50.11 o
  -7  23   7        248.62        360.06        57.25 o
  -6  23   7        226.45        180.66        46.79 o
  -5  23   7        444.32        448.65        58.05 o
  -4  23   7        171.04        228.28        96.16 o
  -3  23   7         15.19         45.75        36.83 o
  -2  23   7        421.01        441.54        75.85 o
  -1  23   7        564.81        679.92        89.39 o
   0  23   7        132.15        219.42        56.89 o
   1  23   7        233.83        200.45        60.95 o
   2  23   7        288.54        354.86        67.72 o
   3  23   7         19.72         -4.06        47.40 o
  -4  24   7        132.17        140.56        46.54 o
  -3  24   7          9.47        -15.89        36.51 o
  -2  24   7         33.62         31.15        50.11 o
  -1  24   7        149.74        218.06        62.30 o
   0  24   7         65.25         90.75        55.53 o
 -20   0   8        558.34        795.05       135.44 o
 -19   0   8         37.73        -48.76        96.16 o
 -16   0   8       6469.84       6005.52       253.28 o
 -15   0   8         14.72         -8.13        59.59 o
 -14   0   8      11289.75      10443.97       380.59 o
 -13   0   8          4.21         13.54        46.05 o
 -12   0   8      11417.40      10622.76       377.88 o
 -11   0   8         30.12         47.15        25.81 o
 -10   0   8      28895.79      28851.53       691.04 o
  -9   0   8        310.40        325.83        35.22 o
  -8   0   8       4862.67       3756.93       109.51 o
  -7   0   8          2.13         -6.39        10.27 o
  -6   0   8      15655.95      15073.34       308.90 o
  -5   0   8        813.07        754.47        22.16 o
  -4   0   8      17463.86      16629.49       299.80 o
  -3   0   8        591.12        563.63        21.55 o
  -2   0   8     126026.12     129986.80      2601.18 o
  -1   0   8       1180.03       1098.26        40.34 o
   0   0   8      73349.42      74244.26      2202.08 o
   1   0   8        568.53        546.66        19.70 o
   2   0   8        234.02        454.25        27.66 o
   3   0   8        245.64        291.18        19.94 o
   4   0   8        205.57        316.72        22.65 o
   5   0   8        293.77        258.55        23.59 o
   6   0   8        137.72        239.67        27.47 o
   7   0   8        969.58        957.93        41.56 o
   8   0   8       6876.55       7229.80       154.87 o
   9   0   8       1111.24       1065.50        48.83 o
  10   0   8       2533.52       2387.34        74.45 o
  11   0   8       1052.07       1181.40        56.00 o
  12   0   8       1768.48       1915.09        71.83 o
  13   0   8       1437.27       1413.93        66.36 o
  14   0   8       1591.79       1608.29       121.22 o
  15   0   8        431.32        563.44        89.39 o
  16   0   8        215.16        316.94        88.04 o
 -20   1   8        102.01        256.20        79.01 o
 -19   1   8        334.63        387.37       115.13 o
 -18   1   8         97.32        -67.72        92.10 o
 -15   1   8        227.09        178.78        46.93 o
 -14   1   8        269.00        274.38        58.24 o
 -13   1   8         53.60         77.68        33.91 o
 -12   1   8        210.25        203.16        52.82 o
 -11   1   8        667.29        546.16        36.81 o
 -10   1   8        345.47        402.38        31.05 o
  -9   1   8       3343.73       3479.54        67.48 o
  -8   1   8       7643.12       7655.71       113.59 o
  -7   1   8       1190.53       1446.93        26.63 o
  -6   1   8       4430.16       4523.90        72.32 o
  -5   1   8       1177.45       1636.62        28.32 o
  -4   1   8      10028.02       9268.19       111.68 o
  -3   1   8         54.22         15.48         8.59 o
  -2   1   8       8194.19       8000.15       226.94 o
  -1   1   8      16185.74      15793.88       208.70 o
   0   1   8      39707.59      38679.14       434.03 o
   1   1   8          4.28          0.89         6.15 o
   2   1   8       7552.06       6954.66       113.25 o
   3   1   8        642.10        560.84        20.60 o
   4   1   8       6258.54       5872.89        86.23 o
   5   1   8       1474.12       1494.98        35.75 o
   6   1   8       3276.78       3142.50        59.86 o
   7   1   8        608.01        715.55        26.29 o
   8   1   8       3351.46       3226.06        59.25 o
   9   1   8        315.73        324.01        22.85 o
  10   1   8       2053.01       1980.08        47.78 o
  11   1   8         43.86        107.67        23.42 o
  12   1   8        660.44        733.38        36.40 o
  13   1   8          0.11         20.42        23.74 o
  14   1   8         33.84         89.38        32.33 o
  15   1   8          0.59         32.26        52.82 o
  16   1   8         13.76         50.11        73.14 o
 -20   2   8         26.70        111.06       101.58 o
 -19   2   8         53.55         27.09        96.16 o
 -18   2   8        191.18        189.62       101.58 o
 -17   2   8          8.61         66.56        55.53 o
 -16   2   8        178.09        166.59        69.08 o
 -15   2   8        149.61         77.20        59.59 o
 -14   2   8        515.51        681.75       119.87 o
 -13   2   8         33.72        107.00        48.76 o
 -12   2   8        601.04        646.51        46.72 o
 -11   2   8       4736.80       4791.01       113.25 o
 -10   2   8       1268.37       1292.10        38.26 o
  -9   2   8       4192.46       4288.39        77.70 o
  -8   2   8        427.12        443.90        22.49 o
  -7   2   8        120.39        202.67        14.54 o
  -6   2   8       1920.24       2042.57        42.66 o
  -5   2   8       2956.26       2718.55        48.77 o
  -4   2   8         55.99         43.35         9.56 o
  -3   2   8         16.74         12.71         7.89 o
  -2   2   8          6.42         -5.76        10.78 o
  -1   2   8      21545.58      21697.89       629.88 o
   0   2   8         35.08         36.40        16.13 o
   1   2   8        451.31        435.80        13.97 o
   2   2   8        235.23        233.45        13.04 o
   3   2   8       2508.81       2264.61        45.86 o
   4   2   8        734.74        645.96        27.46 o
   5   2   8         76.16         36.37        16.41 o
   6   2   8        521.91        479.46        23.43 o
   7   2   8       3332.04       3108.30        67.85 o
   8   2   8        551.42        536.92        25.31 o
   9   2   8        528.06        541.39        26.69 o
  10   2   8        593.12        622.38        31.16 o
  11   2   8        220.68        230.47        23.67 o
  12   2   8        357.05        426.05        29.17 o
  13   2   8          0.04        -13.52        22.86 o
  14   2   8         22.23         12.96        46.72 o
  15   2   8          3.63          9.25        47.63 o
  16   2   8        164.15        300.68        82.62 o
 -20   3   8        497.79        338.61       111.06 o
 -19   3   8          1.71        116.48        97.52 o
 -18   3   8        572.97        472.69       109.71 o
 -17   3   8          5.56        -40.49        54.19 o
 -16   3   8         28.90        107.02        53.96 o
 -15   3   8         72.21         92.10        46.82 o
 -14   3   8        518.73        555.31        77.20 o
 -13   3   8          5.96        -34.95        34.95 o
 -12   3   8          6.91        -30.05        30.05 o
 -11   3   8        875.85        843.05        48.67 o
 -10   3   8       2974.45       2979.52        61.79 o
  -9   3   8          0.29         -0.97        21.50 o
  -8   3   8       3069.97       3098.85        59.64 o
  -7   3   8          9.81         16.33        10.36 o
  -6   3   8      12264.12      12336.28       220.01 o
  -5   3   8        278.92        297.05        17.76 o
  -4   3   8      16893.15      17020.68       253.43 o
  -3   3   8        302.26        281.32        14.72 o
  -2   3   8      20963.16      19190.63       420.21 o
  -1   3   8        865.61        746.79        27.05 o
   0   3   8      19291.94      17404.34       257.48 o
   1   3   8       1424.54       1427.41        24.25 o
   2   3   8      11617.54      11722.93       159.35 o
   3   3   8       3551.67       3220.32        49.56 o
   4   3   8      19600.29      19564.00       276.48 o
   5   3   8       2789.17       2699.44        49.49 o
   6   3   8       6933.86       6518.28       100.88 o
   7   3   8       1338.55       1397.18        53.57 o
   8   3   8       5177.58       5069.97        82.24 o
   9   3   8        486.92        521.97        26.79 o
  10   3   8         39.68         39.21        19.03 o
  11   3   8        585.34        601.61        31.05 o
  12   3   8        508.89        545.67        31.75 o
  13   3   8        129.77        135.71        26.92 o
  14   3   8        237.52        279.98        36.13 o
  15   3   8         21.34        128.67        71.78 o
  16   3   8          2.04        -43.34        69.08 o
 -20   4   8        413.21        415.81       112.42 o
 -19   4   8          0.50        -90.75        90.75 o
 -18   4   8       1027.47       1136.36       136.80 o
 -17   4   8         14.16         66.47        92.78 o
 -16   4   8       3131.52       3129.98       213.32 o
 -15   4   8         74.91        107.76        54.18 o
 -14   4   8       5662.66       5360.00       166.53 o
 -13   4   8          2.00        -15.82        60.27 o
 -12   4   8       2985.21       2870.62        84.45 o
 -11   4   8         62.93         84.43        21.06 o
 -10   4   8      15606.44      15431.30       266.37 o
  -9   4   8        415.86        467.22        24.71 o
  -8   4   8      12881.10      12980.62       228.37 o
  -7   4   8        191.41        203.54        18.23 o
  -6   4   8      13209.24      12116.59       313.42 o
  -5   4   8         25.80          7.87         9.69 o
  -4   4   8        828.80        777.45        34.94 o
  -3   4   8         11.56          4.54         6.45 o
  -2   4   8       5781.10       5486.06        98.41 o
  -1   4   8       2317.68       2460.61        65.14 o
   0   4   8       1313.08       1420.70        57.17 o
   1   4   8        152.31        171.42        10.13 o
   2   4   8       2527.29       2571.92        35.93 o
   3   4   8        185.76        195.35        13.05 o
   4   4   8        564.86        470.85        33.21 o
   5   4   8       4038.52       3742.53        72.46 o
   6   4   8       1067.58       1128.02        40.68 o
   7   4   8       1979.09       1833.48        67.22 o
   8   4   8       3120.02       2898.71        78.20 o
   9   4   8        943.97        893.90        40.38 o
  10   4   8         35.03         64.53        21.16 o
  11   4   8        726.14        816.94        39.15 o
  12   4   8       1179.86       1278.11        48.10 o
  13   4   8        915.95        915.54        61.45 o
  14   4   8        366.08        461.68        46.98 o
  15   4   8        419.95        377.88        79.91 o
 -20   5   8          8.96         52.82       101.58 o
 -19   5   8        678.92        643.35       121.90 o
 -18   5   8          3.06         24.38        96.16 o
 -17   5   8        585.30        511.62        71.11 o
 -16   5   8          1.96         62.60        51.29 o
 -15   5   8       1260.29       1208.85        98.87 o
 -14   5   8          0.17         76.81        85.33 o
 -13   5   8       4162.22       3734.24       103.52 o
 -12   5   8         20.84         43.54        28.73 o
 -11   5   8        710.16        688.60        38.27 o
 -10   5   8          0.19         13.93        17.98 o
  -9   5   8       6509.58       6099.39        96.40 o
  -8   5   8          0.55         11.34        16.71 o
  -7   5   8       3872.45       4364.27        88.04 o
  -6   5   8         20.78         41.93        12.43 o
  -5   5   8       2347.82       2143.18        71.75 o
  -4   5   8        138.92        168.51        12.18 o
  -3   5   8       2637.28       3019.63        53.96 o
  -2   5   8          0.06         35.78         9.10 o
  -1   5   8        532.44        455.87        30.30 o
   0   5   8        240.72        266.51        22.05 o
   1   5   8         18.39         30.95         7.61 o
   2   5   8         17.00         24.69         7.58 o
   3   5   8        851.30        827.50        24.75 o
   4   5   8        330.22        412.59        25.99 o
   5   5   8        419.23        414.16        22.86 o
   6   5   8        233.11        262.62        38.28 o
   7   5   8        582.98        587.57        29.07 o
   8   5   8        422.08        422.81        36.64 o
   9   5   8         62.26         47.74        33.28 o
  10   5   8        105.18        108.27        28.87 o
  11   5   8        600.72        715.14        41.98 o
  12   5   8        295.42        350.53        32.25 o
  13   5   8        140.15        171.26        41.05 o
  14   5   8        117.33        173.16        49.32 o
  15   5   8        108.88         74.49        70.43 o
 -20   6   8          1.21         41.99       102.94 o
 -19   6   8          5.44         24.38        94.81 o
 -18   6   8        989.04       1029.76       106.32 o
 -17   6   8          0.49         19.63        80.59 o
 -16   6   8        978.37       1007.66        86.76 o
 -15   6   8         42.62         34.99        47.79 o
 -14   6   8       3307.99       3293.27       122.60 o
 -13   6   8       2177.08       2319.75        92.03 o
 -12   6   8        661.66        647.81        45.74 o
 -11   6   8        182.66        203.08        27.34 o
 -10   6   8      11988.01      11538.17       184.68 o
  -9   6   8       1831.00       1737.83        44.05 o
  -8   6   8       3788.71       3554.95        76.55 o
  -7   6   8       3811.86       3919.20        80.15 o
  -6   6   8       3069.07       3336.50        72.61 o
  -5   6   8      14618.61      15136.60       270.21 o
  -4   6   8        312.32        312.51        18.80 o
  -3   6   8       5833.41       5482.60        88.14 o
  -2   6   8        918.22        779.03        25.23 o
  -1   6   8       7310.72       7211.96       258.05 o
   0   6   8        174.79        192.63        11.65 o
   1   6   8       4655.21       4364.76        80.10 o
   2   6   8         79.73        107.16        12.34 o
   3   6   8       6891.52       6936.81        92.73 o
   4   6   8       2818.53       2906.88        49.48 o
   5   6   8        738.46        671.61        25.11 o
   6   6   8       2323.57       2072.90        50.42 o
   7   6   8        536.72        564.59        53.04 o
   8   6   8       4875.03       4505.36       108.90 o
   9   6   8         44.43         76.10        21.42 o
  10   6   8        682.13        725.19        41.29 o
  11   6   8        768.27        823.94        53.04 o
  12   6   8       1379.24       1498.03        68.95 o
  13   6   8        127.09         93.41        68.40 o
  14   6   8        543.16        540.36        62.30 o
  15   6   8         18.40         48.76        73.14 o
 -19   7   8         19.18         27.09        97.52 o
 -18   7   8        338.45        468.42        75.59 o
 -17   7   8        275.68        379.03        70.43 o
 -16   7   8        436.85        498.43       100.23 o
 -15   7   8        166.21        269.69        55.73 o
 -14   7   8         45.64         37.76        48.08 o
 -13   7   8         60.92         29.51        36.78 o
 -12   7   8        438.60        521.38       106.32 o
 -11   7   8        217.83        247.32        26.40 o
 -10   7   8        161.99        137.56        27.73 o
  -9   7   8        156.95        116.33        20.84 o
  -8   7   8       2990.01       2716.73       102.74 o
  -7   7   8        241.91        236.25        27.33 o
  -6   7   8       2900.74       2841.36        74.11 o
  -5   7   8        626.92        674.95        31.76 o
  -4   7   8       7987.16       7492.57       108.76 o
  -3   7   8       2522.73       2504.20        48.26 o
  -2   7   8       5471.48       4853.66       111.64 o
  -1   7   8        997.46        962.17        26.12 o
   0   7   8       9387.73       8414.06       181.03 o
   1   7   8         84.09         77.42        14.73 o
   2   7   8       7599.27       7524.77       168.40 o
   3   7   8       1811.74       1717.97        34.35 o
   4   7   8       6962.22       6374.69       101.73 o
   5   7   8        824.80        759.72        26.91 o
   6   7   8       2997.21       2786.77        71.45 o
   7   7   8        954.99        958.53        47.31 o
   8   7   8       1275.67       1137.19        44.94 o
   9   7   8          2.29         37.33        18.70 o
  10   7   8        239.71        236.94        25.09 o
  11   7   8         49.95         34.56        25.48 o
  12   7   8        498.08        393.53        74.88 o
  13   7   8          2.40         44.70        59.59 o
  14   7   8          2.26         26.41        45.01 o
  15   7   8         19.79          0.00        71.78 o
 -19   8   8        734.93        877.67       130.02 o
 -18   8   8         71.19         93.46        97.52 o
 -17   8   8         18.42        173.37        98.87 o
 -16   8   8        131.96        174.72        82.62 o
 -15   8   8        210.75         70.43        78.56 o
 -14   8   8        506.84        547.19        93.46 o
 -13   8   8       1018.22       1029.71        85.33 o
 -12   8   8       1204.86       1218.98       108.35 o
 -11   8   8         25.06        -13.15        25.28 o
 -10   8   8        312.79        320.85        31.04 o
  -9   8   8       2078.09       1919.06        66.44 o
  -8   8   8       2544.34       2526.18        83.69 o
  -7   8   8       3161.13       2979.93        95.96 o
  -6   8   8       2212.43       2115.38        66.03 o
  -5   8   8       6328.52       6434.57       144.23 o
  -4   8   8       2591.19       2485.17        59.02 o
  -3   8   8       8770.56       9435.54       144.97 o
  -2   8   8       2180.03       2159.09        47.82 o
  -1   8   8       7140.76       7294.87       135.73 o
   0   8   8        662.74        617.23        25.42 o
   1   8   8       6880.93       6653.90       127.93 o
   2   8   8       1105.25       1145.21        41.27 o
   3   8   8       6511.73       6082.44       106.93 o
   4   8   8        579.28        623.38        40.17 o
   5   8   8       4676.11       4520.23        85.68 o
   6   8   8        355.33        325.38        28.70 o
   7   8   8       6451.30       5720.38       208.60 o
   8   8   8        141.52        128.14        19.78 o
   9   8   8        371.64        297.28        29.05 o
  10   8   8          2.01         19.33        19.12 o
  11   8   8       1726.06       1645.34        59.91 o
  12   8   8         30.53         16.86        34.17 o
  13   8   8        912.86        917.40        74.70 o
  14   8   8          1.90         36.57        62.30 o
 -19   9   8       1036.31       1044.26       142.21 o
 -18   9   8        262.16        488.95       111.06 o
 -17   9   8       1091.55       1055.10       136.80 o
 -16   9   8         42.73         24.38        74.49 o
 -15   9   8       1868.39       1957.14       151.70 o
 -14   9   8         21.62        -17.61        69.08 o
 -13   9   8       2826.21       2699.85       107.36 o
 -12   9   8         19.03         82.62        59.59 o
 -11   9   8       1548.09       1330.31        55.82 o
 -10   9   8         56.58        119.11        25.69 o
  -9   9   8      10212.07       9914.44       207.51 o
  -8   9   8       1216.17       1158.40        50.03 o
  -7   9   8       4833.45       4854.18       142.46 o
  -6   9   8        553.34        575.38        56.77 o
  -5   9   8       3248.44       3315.99       102.36 o
  -4   9   8       2564.14       2729.54        63.55 o
  -3   9   8         81.99         87.57        16.88 o
  -2   9   8       1820.71       1868.83        62.74 o
  -1   9   8        583.57        690.48        20.77 o
   0   9   8       2297.51       2057.11        49.22 o
   1   9   8       2087.16       1927.19        57.19 o
   2   9   8       2149.40       2030.50        50.37 o
   3   9   8        711.68        662.35        30.89 o
   4   9   8        287.10        246.44        17.26 o
   5   9   8        404.82        418.93        23.70 o
   6   9   8         80.31         62.57        15.87 o
   7   9   8       2916.84       2712.71        69.79 o
   8   9   8        100.96        130.68        29.15 o
   9   9   8         22.46          8.28        20.40 o
  10   9   8          4.62         25.85        23.12 o
  11   9   8        481.64        481.70        45.69 o
  12   9   8         88.89         85.69        44.53 o
  13   9   8        280.41        217.30        43.18 o
 -18  10   8        582.61        502.49       117.83 o
 -17  10   8          0.45        177.43        96.16 o
 -16  10   8        164.35        200.45        90.75 o
 -15  10   8          0.47        -62.30        75.85 o
 -14  10   8        879.35        874.96       108.35 o
 -13  10   8          3.99         41.99        65.01 o
 -12  10   8       3077.60       2725.10       157.11 o
 -11  10   8         74.98        100.32        35.32 o
 -10  10   8       5974.92       5902.28       117.06 o
  -9  10   8        144.91        183.03        31.99 o
  -8  10   8         16.80          5.52        20.44 o
  -7  10   8        335.98        295.77        33.51 o
  -6  10   8       5849.38       5758.20       138.68 o
  -5  10   8        734.59        751.06        43.57 o
  -4  10   8       2833.33       3119.77        81.75 o
  -3  10   8       1027.13       1021.96        36.58 o
  -2  10   8       1934.15       1714.62        40.50 o
  -1  10   8        611.01        609.09        24.60 o
   0  10   8        129.10         79.29        13.19 o
   1  10   8         28.05         16.09         9.72 o
   2  10   8       1700.89       1697.36        45.86 o
   3  10   8        127.53        167.96        17.47 o
   4  10   8       1289.90       1222.10        47.11 o
   5  10   8          0.99         18.65        14.59 o
   6  10   8         74.49         64.91        16.50 o
   7  10   8          1.96         56.92        17.03 o
   8  10   8       1146.91       1081.37        86.00 o
   9  10   8        399.54        313.06        45.85 o
  10  10   8       1497.05       1468.75        81.39 o
  11  10   8        128.32        180.66        45.94 o
  12  10   8        504.23        400.14        55.97 o
  13  10   8        141.51        144.95        51.18 o
 -18  11   8        152.92         63.66       101.58 o
 -17  11   8       1512.47       1882.65       167.95 o
 -16  11   8        276.23        281.72        96.16 o
 -15  11   8       1172.14       1302.96       138.15 o
 -13  11   8       2565.50       2196.88       148.99 o
 -12  11   8         73.37         51.47        60.95 o
 -11  11   8       3400.97       3407.28       112.77 o
 -10  11   8        180.33        173.93        30.10 o
  -9  11   8       5683.75       5414.87       153.66 o
  -8  11   8        352.20        378.76        27.23 o
  -7  11   8       1126.80       1054.75        72.23 o
  -6  11   8          3.30          8.66        16.86 o
  -5  11   8       1838.59       1866.50        71.75 o
  -4  11   8        605.84        577.74        29.68 o
  -3  11   8       2323.47       2402.20        60.15 o
  -2  11   8        391.12        345.42        26.55 o
  -1  11   8       1443.55       1476.04        35.74 o
   0  11   8       2098.43       1959.42        97.52 o
   1  11   8        539.10        501.36        26.01 o
   2  11   8       1468.53       1247.35        39.53 o
   3  11   8        137.37        135.86        17.70 o
   4  11   8        386.05        322.22        23.58 o
   5  11   8        106.98         91.68        18.65 o
   6  11   8          2.89         -8.46        14.32 o
   7  11   8        231.75        298.92        27.07 o
   8  11   8       3057.70       2831.23        72.30 o
   9  11   8        169.73        179.61        38.43 o
  10  11   8        127.37        161.77        43.93 o
  11  11   8        406.42        386.23        52.65 o
  12  11   8        120.54         67.72        45.97 o
  13  11   8        499.25        453.73        93.46 o
 -18  12   8         17.82        -40.63        97.52 o
 -17  12   8          2.71         50.11        94.81 o
 -16  12   8          0.91         89.39        85.33 o
 -15  12   8        201.47        216.71        90.75 o
 -14  12   8          2.29         56.89        74.49 o
 -13  12   8        665.69        792.34       109.71 o
 -12  12   8          0.89        -36.77        36.77 o
 -11  12   8       1236.10       1206.53       113.77 o
 -10  12   8          5.57         39.85        29.64 o
  -9  12   8       7062.96       6854.41       154.75 o
  -8  12   8          7.80          8.94        19.87 o
  -7  12   8       5293.87       5161.96       148.92 o
  -6  12   8        131.85        114.14        20.88 o
  -5  12   8       4772.83       4591.73       137.82 o
  -4  12   8        876.06        780.26        34.22 o
  -3  12   8      11033.92      10305.10       195.18 o
  -2  12   8        336.59        306.21        19.41 o
  -1  12   8      19017.99      19445.55       286.79 o
   0  12   8       1751.28       1547.35        42.21 o
   1  12   8      10748.41      10327.80       193.68 o
   2  12   8       1612.11       1567.29        45.77 o
   3  12   8       6852.62       6720.20       186.54 o
   4  12   8       1480.11       1491.78        51.37 o
   5  12   8       5661.55       5491.31       129.38 o
   6  12   8        848.96        820.36        43.70 o
   7  12   8       5019.36       4600.96        98.61 o
   8  12   8       1426.13       1377.72        66.34 o
   9  12   8       1633.19       1509.66        81.88 o
  10  12   8        434.43        308.81        70.43 o
  11  12   8       1076.66       1035.57        78.52 o
  12  12   8        304.50        359.34        57.25 o
 -17  13   8        178.41        264.11       105.65 o
 -16  13   8       1049.63       1185.12       144.92 o
 -15  13   8        764.18        948.10       123.25 o
 -14  13   8        665.35        594.59       104.29 o
 -13  13   8        796.52        897.95        73.87 o
 -12  13   8        868.15        781.11        60.76 o
 -11  13   8       1892.50       1996.97        84.15 o
 -10  13   8        555.06        495.95        47.40 o
  -9  13   8       1783.53       1907.27        65.43 o
  -8  13   8        151.97        136.93        22.69 o
  -7  13   8        668.25        738.68        47.86 o
  -6  13   8        210.74        223.88        33.03 o
  -5  13   8        678.85        734.04        48.36 o
  -4  13   8        206.54        188.73        33.31 o
  -3  13   8       1850.52       1899.65        51.86 o
  -2  13   8        712.06        706.00        43.99 o
  -1  13   8        476.93        476.74        29.76 o
   0  13   8        435.85        396.22        26.40 o
   1  13   8        241.96        203.24        24.01 o
   2  13   8       1415.72       1292.30        41.83 o
   3  13   8         32.98         41.54        12.49 o
   4  13   8        546.68        553.57        50.35 o
   5  13   8         68.48         67.71        19.67 o
   6  13   8        133.87         66.06        33.13 o
   7  13   8          6.80         -4.16        69.75 o
   8  13   8        407.50        398.05        42.11 o
   9  13   8        187.41        299.98        37.39 o
  10  13   8        652.70        638.88        73.14 o
  11  13   8         13.79          9.01        41.15 o
 -17  14   8         10.65        -44.74        52.07 o
 -16  14   8         44.94         28.56        53.62 o
 -15  14   8          9.96        -16.81        45.74 o
 -14  14   8          7.67        -30.34        42.82 o
 -13  14   8          0.89         -4.35        40.83 o
 -12  14   8         75.59         59.30        33.65 o
 -11  14   8          8.90         39.44        32.18 o
 -10  14   8        179.39        276.32        40.19 o
  -9  14   8        406.34        416.29        32.98 o
  -8  14   8       1388.90       1276.21        52.84 o
  -7  14   8        134.94        172.55        31.56 o
  -6  14   8        644.63        594.77        79.23 o
  -5  14   8        822.86        930.97       104.97 o
  -4  14   8         12.26         28.87        17.50 o
  -3  14   8        285.45        275.51        22.77 o
  -2  14   8        166.47        186.26        33.35 o
  -1  14   8       2430.00       2387.51        61.26 o
   0  14   8       2025.91       1909.74        52.69 o
   1  14   8        605.18        598.72        33.04 o
   2  14   8        524.97        458.94        39.74 o
   3  14   8       1012.59        968.21        43.38 o
   4  14   8        199.92        198.99        24.07 o
   5  14   8        683.16        572.46        47.40 o
   6  14   8        516.46        503.85        66.37 o
   7  14   8        829.96        756.27        59.97 o
   8  14   8          0.35        -31.51        32.21 o
   9  14   8        346.14        348.17        41.31 o
  10  14   8         11.71        -30.40        47.40 o
  11  14   8        238.66        165.51        49.95 o
 -16  15   8          2.42        -15.08        55.83 o
 -15  15   8       1139.62       1281.08       138.83 o
 -14  15   8         18.67         63.66        47.33 o
 -13  15   8       4880.85       5149.44       174.63 o
 -12  15   8         10.66          5.52        32.45 o
 -11  15   8       3233.80       3240.74       167.95 o
 -10  15   8        112.46        124.04        29.41 o
  -9  15   8       1805.02       1917.52        60.31 o
  -8  15   8        167.15        169.12        24.94 o
  -7  15   8       5396.73       5401.37       173.65 o
  -6  15   8        183.53        116.48        47.40 o
  -5  15   8       6822.21       6604.95       198.42 o
  -4  15   8          0.65        -18.03        18.03 o
  -3  15   8        739.01        601.03        51.96 o
  -2  15   8        195.75        223.16        32.55 o
  -1  15   8        322.79        336.37        25.42 o
   0  15   8         43.20         47.05        15.40 o
   1  15   8         82.68         94.09        20.78 o
   2  15   8          0.37         -2.96        18.47 o
   3  15   8        255.32        257.45        43.34 o
   4  15   8        199.71        184.83        32.95 o
   5  15   8        248.14        285.50        50.11 o
   6  15   8        122.81        140.86        48.76 o
   7  15   8        135.43        235.67        55.53 o
   8  15   8        140.31        167.89        42.42 o
   9  15   8       1073.76       1113.59        76.46 o
  10  15   8        144.48        190.73        64.34 o
 -15  16   8         81.74        182.67        94.13 o
 -14  16   8          1.13         16.56        50.32 o
 -13  16   8          9.08         -1.22        54.18 o
 -12  16   8         18.87         85.33        54.18 o
 -11  16   8        178.89        175.41        35.03 o
 -10  16   8        203.29        143.39        33.84 o
  -9  16   8        464.98        507.30        54.54 o
  -8  16   8         77.91        100.88        24.50 o
  -7  16   8        816.20        806.28        48.46 o
  -6  16   8         55.07         58.80        60.27 o
  -5  16   8       4888.80       4556.28       105.36 o
  -4  16   8         86.71         62.86        32.69 o
  -3  16   8       3721.02       3613.31       100.85 o
  -2  16   8        612.89        576.49        37.34 o
  -1  16   8       2570.05       2493.32        66.27 o
   0  16   8        464.48        456.48        30.13 o
   1  16   8       3300.17       3266.07        80.13 o
   2  16   8        808.37        785.97        45.01 o
   3  16   8       3943.60       3912.63       130.29 o
   4  16   8        997.20        999.46        61.27 o
   5  16   8       1091.98       1149.94        66.00 o
   6  16   8        264.26        273.50        41.59 o
   7  16   8        647.44        585.11        74.49 o
   8  16   8        463.29        535.00        74.49 o
   9  16   8        645.08        564.80        79.91 o
 -15  17   8         11.12         58.75        56.63 o
 -14  17   8        889.03        743.58       101.58 o
 -13  17   8          5.63         25.73        59.59 o
 -12  17   8        374.46        335.62        54.05 o
 -11  17   8          1.59         49.10        39.92 o
 -10  17   8       2136.99       1929.57        94.04 o
  -9  17   8          0.65         60.76        29.80 o
  -8  17   8       1144.03       1013.96        47.70 o
  -7  17   8         12.36         55.01        23.04 o
  -6  17   8        901.46        906.18        63.68 o
  -5  17   8         69.03         71.96        22.22 o
  -4  17   8        409.46        341.78        30.50 o
  -3  17   8          9.55         20.34        16.58 o
  -2  17   8        811.93        765.14        38.61 o
  -1  17   8         16.64          7.41        17.70 o
   0  17   8        447.84        410.60        30.79 o
   1  17   8        111.85        106.80        22.06 o
   2  17   8        225.11        209.38        25.99 o
   3  17   8         48.48         40.36        24.05 o
   4  17   8        791.84        724.94        56.93 o
   5  17   8        129.15        111.01        39.28 o
   6  17   8        501.94        537.46        52.19 o
   7  17   8        113.27         86.68        51.47 o
   8  17   8        376.50        269.53        65.01 o
 -14  18   8         25.52         10.68        50.52 o
 -13  18   8         98.54         99.47        50.77 o
 -12  18   8         98.01         81.61        47.79 o
 -11  18   8         32.77         18.07        41.00 o
 -10  18   8          4.32         -1.25        42.66 o
  -9  18   8         55.97         85.58        94.81 o
  -8  18   8         31.31         64.38        30.71 o
  -7  18   8        487.22        463.72        59.59 o
  -6  18   8         14.18         48.63        33.87 o
  -5  18   8        973.73        942.71        52.81 o
  -4  18   8         77.17         59.63        22.36 o
  -3  18   8       1846.73       1722.83        50.62 o
  -2  18   8         34.76         14.88        24.52 o
  -1  18   8       2016.67       2116.15        63.77 o
   0  18   8        157.01        153.47        23.57 o
   1  18   8       1031.85       1076.51        46.00 o
   2  18   8         46.41         77.97        22.60 o
   3  18   8       1574.38       1431.13        61.17 o
   4  18   8        221.43        203.22        36.09 o
   5  18   8       1353.47       1315.49       201.13 o
   6  18   8        117.31        122.95        38.27 o
   7  18   8        369.76        216.71        58.24 o
 -13  19   8       1541.61       1485.55        99.26 o
 -12  19   8         61.76         79.60        47.79 o
 -11  19   8        770.20        831.39       130.70 o
 -10  19   8         47.83          8.14        42.94 o
  -9  19   8       2363.79       2484.02       199.10 o
  -8  19   8          2.62          7.86        35.68 o
  -7  19   8       2314.17       2228.93        99.91 o
  -6  19   8         72.92        101.69        30.32 o
  -5  19   8        823.57        900.52        54.30 o
  -4  19   8          1.12          2.25        21.34 o
  -3  19   8        215.10        235.91        25.22 o
  -2  19   8          0.13         -3.94        17.22 o
  -1  19   8        547.11        547.66        36.83 o
   0  19   8          5.23         25.82        20.03 o
   1  19   8        160.58        148.94        25.13 o
   2  19   8         61.76         79.25        24.63 o
   3  19   8          0.22         14.80        24.35 o
   4  19   8        338.10        370.87        51.47 o
   5  19   8        468.30        517.52        53.63 o
   6  19   8        161.07        161.40        55.53 o
 -12  20   8          2.79         51.16        50.52 o
 -11  20   8          0.18          8.39        44.74 o
 -10  20   8        727.59        737.55       101.58 o
  -9  20   8         10.20         78.56        67.72 o
  -8  20   8         15.88        -26.00        77.88 o
  -7  20   8          3.83        -10.72        28.17 o
  -6  20   8        385.21        438.19        60.19 o
  -5  20   8         88.19        108.71        32.01 o
  -4  20   8         10.62         17.98        23.30 o
  -3  20   8         81.36        108.03        22.10 o
  -2  20   8        270.26        331.81        30.95 o
  -1  20   8        124.60        148.18        29.98 o
   0  20   8         17.70         28.96        21.88 o
   1  20   8        141.26        165.32        30.21 o
   2  20   8        109.55        130.89        29.95 o
   3  20   8         35.65         14.61        26.43 o
   4  20   8        161.98        153.43        40.95 o
   5  20   8        151.20        104.29        56.89 o
   6  20   8         64.49         29.80        52.82 o
 -10  21   8        297.47        296.62        85.33 o
  -9  21   8        346.86        354.86        86.68 o
  -8  21   8        705.71        637.93        97.52 o
  -7  21   8         62.70        104.49        54.18 o
  -6  21   8        862.67        806.17        58.04 o
  -5  21   8        285.63        265.23        39.82 o
  -4  21   8        547.41        538.84        47.54 o
  -3  21   8         31.75         43.73        22.22 o
  -2  21   8        494.23        457.91        45.38 o
  -1  21   8          0.22         12.87        25.51 o
   0  21   8        472.77        466.47        42.65 o
   1  21   8         21.65         14.45        26.59 o
   2  21   8        333.93        409.70        41.69 o
   3  21   8        329.94        444.25        73.14 o
   4  21   8        363.19        348.09        70.43 o
   5  21   8        109.92        165.24        60.95 o
   6  21   8        149.55        121.90        60.95 o
  -8  22   8          6.24         31.47        41.96 o
  -7  22   8        321.93        304.23       107.68 o
  -6  22   8          0.05         40.66        51.47 o
  -5  22   8        325.15        383.31        54.76 o
  -4  22   8         89.20        109.63        41.34 o
  -3  22   8        524.97        593.45        49.37 o
  -2  22   8         11.78         -7.24        30.47 o
  -1  22   8        189.63        234.23        81.94 o
   0  22   8         88.49         36.57        47.40 o
   1  22   8       1036.50       1129.59       108.35 o
   2  22   8         37.90         56.89        48.76 o
   3  22   8        779.01       1004.98       104.29 o
   4  22   8         74.63        178.78        62.30 o
  -6  23   8        519.82        465.48       108.35 o
  -5  23   8        432.47        489.04        59.23 o
  -4  23   8        258.79        307.51        51.18 o
  -3  23   8        279.16        307.16        50.43 o
  -2  23   8        596.19        509.26        78.56 o
  -1  23   8         96.07         85.33        51.47 o
   0  23   8        313.97        302.04        69.08 o
   1  23   8          6.59         55.53        54.18 o
   2  23   8        448.61        486.24        82.62 o
 -20   1   9         55.93         90.75       109.71 o
 -19   1   9          0.07         98.87       102.94 o
 -18   1   9         25.70        -92.10        92.10 o
 -17   1   9          4.10         16.25        74.49 o
 -16   1   9         90.89         92.03        52.14 o
 -15   1   9          0.23         32.90        42.55 o
 -14   1   9       2475.53       2360.24       207.90 o
 -13   1   9         13.52          4.06        33.86 o
 -12   1   9       6165.70       5753.14       133.54 o
 -11   1   9          1.83         -4.35        23.43 o
 -10   1   9       5008.96       4900.45       100.73 o
  -9   1   9         20.26         11.29        16.15 o
  -8   1   9      13009.21      12489.36       151.96 o
  -7   1   9       2814.20       3109.47        59.24 o
  -6   1   9      18104.51      18176.47       265.35 o
  -5   1   9        249.25        169.78        11.97 o
  -4   1   9      17626.88      16887.27       216.97 o
  -3   1   9       2917.14       2851.74        42.62 o
  -2   1   9      18304.77      18150.84       239.69 o
  -1   1   9       5411.63       5399.16        72.78 o
   0   1   9      20928.93      20367.18       247.77 o
   1   1   9       2630.31       2666.84        42.04 o
   2   1   9      10115.54       9587.20       154.11 o
   3   1   9       2023.48       1985.17        43.34 o
   4   1   9       3308.84       3018.21        64.79 o
   5   1   9        653.73        635.85        23.17 o
   6   1   9       2507.38       2539.09        53.24 o
   7   1   9       1563.49       1481.93        41.55 o
   8   1   9        311.72        343.77        27.26 o
   9   1   9        144.04        155.59        21.51 o
  10   1   9          4.54         -0.50        19.30 o
  11   1   9         73.31        109.86        25.56 o
  12   1   9        167.53        209.63        27.15 o
  13   1   9          2.57        -27.55        30.01 o
  14   1   9         62.23        107.36        34.57 o
  15   1   9         16.60        130.99        53.53 o
 -20   2   9       1338.87       1453.30       159.82 o
 -19   2   9        101.44        123.25       101.58 o
 -18   2   9       2547.50       2196.88       181.49 o
 -17   2   9         64.31        117.83        89.39 o
 -16   2   9       1874.28       1886.71       135.44 o
 -15   2   9         10.45         34.16        42.55 o
 -14   2   9       3595.44       3540.47       172.01 o
 -13   2   9          0.79        -17.61        34.95 o
 -12   2   9       7583.45       7253.33       161.87 o
 -11   2   9         81.10         97.63        25.49 o
 -10   2   9       6974.10       6636.06       103.45 o
  -9   2   9        142.79        173.24        23.91 o
  -8   2   9       2323.82       2329.05        45.79 o
  -7   2   9         37.18          9.93        11.58 o
  -6   2   9       4301.36       4149.92        86.71 o
  -5   2   9        216.05        241.32        14.54 o
  -4   2   9        535.29        668.93        24.04 o
  -3   2   9         11.45          3.64         9.17 o
  -2   2   9          3.22          9.25         9.15 o
  -1   2   9       1460.30       1430.44        42.90 o
   0   2   9        273.23        237.91        18.71 o
   1   2   9        868.45        886.99        22.45 o
   2   2   9       3455.88       3748.77        74.43 o
   3   2   9       2215.27       2172.87        46.51 o
   4   2   9      11524.04      11031.65       177.49 o
   5   2   9        929.54        981.45        32.14 o
   6   2   9       1961.41       1871.53        55.42 o
   7   2   9       2699.26       2660.93        64.97 o
   8   2   9       3818.17       3820.04        75.13 o
   9   2   9       3113.70       3194.03        62.23 o
  10   2   9       1470.60       1565.22        44.35 o
  11   2   9        288.93        411.93        29.18 o
  12   2   9       1551.25       1569.86        50.88 o
  13   2   9        558.91        642.10        43.79 o
  14   2   9        410.98        437.44        41.79 o
  15   2   9        351.60        483.03        63.64 o
 -20   3   9         11.85         25.73        98.87 o
 -19   3   9         41.78         -9.48        96.16 o
 -18   3   9         19.90         58.24        97.52 o
 -17   3   9         96.75         57.50        67.72 o
 -16   3   9        143.40         30.22        52.38 o
 -15   3   9        440.95        406.86        75.47 o
 -14   3   9         87.39         86.59        43.38 o
 -13   3   9        127.03        117.83        37.35 o
 -12   3   9         22.88         -8.90        26.27 o
 -11   3   9        648.03        618.50        46.50 o
 -10   3   9       1651.87       1673.70        44.29 o
  -9   3   9        302.03        274.73        20.68 o
  -8   3   9       1723.86       1746.86        47.44 o
  -7   3   9       2131.41       2003.04        46.34 o
  -6   3   9       2271.31       2255.56        48.49 o
  -5   3   9         19.96         24.86         8.99 o
  -4   3   9       3385.80       3320.46        71.93 o
  -3   3   9         41.50         53.48         9.10 o
  -2   3   9       1773.91       1851.56        56.50 o
  -1   3   9        413.55        530.82        20.38 o
   0   3   9       2456.60       2336.95        41.07 o
   1   3   9        108.78         89.83        11.56 o
   2   3   9       1906.83       1815.28        37.76 o
   3   3   9          0.38          6.21         9.63 o
   4   3   9       2391.64       2430.92        47.01 o
   5   3   9         24.80         41.82        14.60 o
   6   3   9        224.68        258.89        20.94 o
   7   3   9         60.56         62.37        16.46 o
   8   3   9        486.33        538.29        31.58 o
   9   3   9       1547.88       1494.99        43.12 o
  10   3   9        205.41        220.12        25.94 o
  11   3   9        149.30        159.90        29.68 o
  12   3   9         16.21         19.28        26.19 o
  13   3   9        233.72        260.98        42.42 o
  14   3   9         66.97        282.72        77.66 o
  15   3   9         75.98         81.96        52.65 o
 -20   4   9         92.61        441.54       120.54 o
 -19   4   9         39.39         20.32       100.23 o
 -18   4   9        497.21        545.96        77.42 o
 -17   4   9        241.82        350.81        65.13 o
 -16   4   9       1017.80       1140.33       138.83 o
 -15   4   9         78.79        151.66        50.70 o
 -14   4   9       2237.71       2253.80       101.82 o
 -13   4   9          3.87          9.32        30.58 o
 -12   4   9        128.84        113.90        25.39 o
 -11   4   9        685.53        606.90        42.42 o
 -10   4   9       1572.91       1542.22        42.67 o
  -9   4   9       3488.04       3443.15        67.95 o
  -8   4   9       1235.93       1258.62        40.46 o
  -7   4   9       3591.92       3706.95        63.47 o
  -6   4   9        634.64        675.28        25.90 o
  -5   4   9        439.20        415.64        22.21 o
  -4   4   9       1185.91       1040.66        59.41 o
  -3   4   9        981.37       1134.85        31.32 o
  -2   4   9       2063.92       2051.62        57.66 o
  -1   4   9       4314.01       4310.22        92.22 o
   0   4   9       2826.48       2712.21        45.72 o
   1   4   9          8.46         -9.49         9.49 o
   2   4   9        379.03        343.38        22.83 o
   3   4   9         85.22         91.24        13.14 o
   4   4   9       3880.14       3732.20        60.93 o
   5   4   9        251.39        260.60        20.05 o
   6   4   9       2176.76       2182.38        51.73 o
   7   4   9          0.82         12.70        16.87 o
   8   4   9       3302.90       3240.51        70.49 o
   9   4   9        749.10        691.76        35.17 o
  10   4   9        245.56        251.03        26.74 o
  11   4   9         94.76        147.90        26.18 o
  12   4   9        853.14        899.66        46.85 o
  13   4   9          0.47         -2.02        35.24 o
  14   4   9        168.70        185.54        52.35 o
  15   4   9        171.06        155.76        79.91 o
 -20   5   9        305.55        223.48       112.42 o
 -19   5   9          4.40        239.73       107.00 o
 -18   5   9         31.56         86.68       100.23 o
 -17   5   9          1.94        -24.38        86.68 o
 -16   5   9        279.20        427.39        72.46 o
 -15   5   9          0.06        -33.86        71.78 o
 -14   5   9       1812.05       1819.44        92.18 o
 -13   5   9         82.88        122.47        35.94 o
 -12   5   9       9170.10       8809.71       171.13 o
 -11   5   9          0.23        -18.11        18.11 o
 -10   5   9       2124.75       1967.05        79.46 o
  -9   5   9        115.02        131.81        27.16 o
  -8   5   9      19025.03      17998.67       311.90 o
  -7   5   9        451.43        478.30        31.72 o
  -6   5   9      31022.98      32271.30       962.32 o
  -5   5   9       2984.95       2728.00       117.24 o
  -4   5   9      19638.19      20331.59       369.27 o
  -3   5   9       1232.98       1082.87        27.84 o
  -2   5   9      19693.61      18573.90       293.71 o
  -1   5   9       2094.83       1980.46        39.76 o
   0   5   9      18671.27      17765.18       242.02 o
   1   5   9       2291.68       2198.14        37.22 o
   2   5   9      10282.77       9383.49       132.22 o
   3   5   9       2170.08       2199.15        49.58 o
   4   5   9       2760.68       2541.92        55.50 o
   5   5   9        761.93        737.70        30.21 o
   6   5   9       3604.90       3498.97        89.48 o
   7   5   9        496.90        564.02        34.78 o
   8   5   9       1840.11       1801.14        63.00 o
   9   5   9         43.87         83.41        24.43 o
  10   5   9         56.91         79.46        23.14 o
  11   5   9         51.42         70.27        25.34 o
  12   5   9        211.57        334.08        37.27 o
  13   5   9        139.34        162.24        40.11 o
  14   5   9         26.72        109.48        41.21 o
  15   5   9         18.32        -46.05        69.08 o
 -19   6   9         87.46        -32.51       100.23 o
 -18   6   9        727.32        881.17        87.53 o
 -17   6   9        160.22        349.47        67.27 o
 -16   6   9        853.37        938.74        82.66 o
 -15   6   9        724.75        866.97        78.90 o
 -14   6   9       2475.75       2424.54       136.12 o
 -13   6   9       6543.23       6180.12       151.45 o
 -12   6   9        554.86        481.36        43.29 o
 -11   6   9       1026.67       1049.12        39.10 o
 -10   6   9       3782.88       3773.09        74.85 o
  -9   6   9       1919.51       1949.44        62.33 o
  -8   6   9       1164.64       1092.00        46.34 o
  -7   6   9       3566.43       3446.14        90.91 o
  -6   6   9       4085.63       4033.90       101.58 o
  -5   6   9      13222.11      13332.12       219.39 o
  -4   6   9        145.89        151.58        15.49 o
  -3   6   9       4088.62       3717.64        65.10 o
  -2   6   9        312.86        317.35        18.47 o
  -1   6   9       7954.77       7916.00       135.24 o
   0   6   9          0.16          8.76         9.94 o
   1   6   9       6605.51       6565.05       115.80 o
   2   6   9        897.85        748.46        24.53 o
   3   6   9       7857.48       7787.78       135.24 o
   4   6   9         93.54        137.38        20.19 o
   5   6   9       2228.11       2190.78        59.22 o
   6   6   9        946.67        971.67        35.71 o
   7   6   9       2408.41       2355.45        57.62 o
   8   6   9        466.10        486.58        44.18 o
   9   6   9       1157.65       1074.18        65.56 o
  10   6   9        493.93        418.44        49.14 o
  11   6   9       1593.07       1594.40        52.52 o
  12   6   9        495.25        617.05        51.37 o
  13   6   9        164.51        240.76        45.58 o
  14   6   9        115.59          5.42        70.43 o
 -19   7   9        121.44        181.49       101.58 o
 -18   7   9          6.30          0.00        93.46 o
 -17   7   9       2038.12       2080.40       166.59 o
 -16   7   9          6.66        -43.34        81.27 o
 -15   7   9       1014.38       1078.12       132.73 o
 -14   7   9         17.60          2.52        48.14 o
 -13   7   9       2312.14       2018.93        79.13 o
 -12   7   9         43.84         14.76        31.45 o
 -11   7   9         21.52         36.29        25.57 o
 -10   7   9         64.51         69.42        20.16 o
  -9   7   9        594.37        596.57        46.14 o
  -8   7   9         82.79         72.31        22.48 o
  -7   7   9         28.75         28.53        16.07 o
  -6   7   9        617.68        590.98        47.70 o
  -5   7   9        215.91        309.57        31.77 o
  -4   7   9        134.94        111.59        11.29 o
  -3   7   9         47.22         52.84         9.31 o
  -2   7   9         62.74         61.03         9.24 o
  -1   7   9        699.94        718.30        27.35 o
   0   7   9          4.99          0.13        11.89 o
   1   7   9       9981.30       9225.03       172.01 o
   2   7   9        239.37        239.41        18.25 o
   3   7   9       2000.00       1816.75        59.36 o
   4   7   9        214.07        218.54        18.58 o
   5   7   9       1796.03       1835.02        53.85 o
   6   7   9        330.47        328.85        23.51 o
   7   7   9        510.39        400.34        55.52 o
   8   7   9        771.54        729.43       140.18 o
   9   7   9       4914.26       4389.20       203.24 o
  10   7   9        420.29        379.48        45.55 o
  11   7   9        172.71        149.40        28.03 o
  12   7   9        538.35        620.71        72.46 o
  13   7   9        423.35        444.99        54.73 o
  14   7   9        341.93        377.88        83.97 o
 -19   8   9         15.13         55.53       101.58 o
 -18   8   9        554.72        646.91        97.52 o
 -17   8   9          6.81         44.70        85.33 o
 -16   8   9        908.90       1003.63       131.38 o
 -15   8   9        311.94        333.19        86.68 o
 -14   8   9       2232.20       2075.67       112.42 o
 -13   8   9        784.02        865.56        74.54 o
 -12   8   9       3066.60       3130.68        78.63 o
 -11   8   9        616.67        564.35        32.24 o
 -10   8   9       1214.20       1144.32        77.32 o
  -9   8   9       1309.56       1295.00        52.31 o
  -8   8   9       2304.42       2260.65        58.08 o
  -7   8   9       1693.90       1642.22        49.15 o
  -6   8   9         28.07         26.32        15.51 o
  -5   8   9       3108.81       3332.94        67.20 o
  -4   8   9        119.16        109.76        12.29 o
  -3   8   9       1210.74       1245.77        51.99 o
  -2   8   9        293.94        303.98        21.32 o
  -1   8   9       1299.26       1257.76        37.63 o
   0   8   9       4045.80       3794.85        79.63 o
   1   8   9       1495.26       1482.54        46.82 o
   2   8   9       1359.85       1244.48        44.38 o
   3   8   9         14.51         23.96        12.55 o
   4   8   9       4831.07       4520.00        85.28 o
   5   8   9          4.08         -5.88        15.94 o
   6   8   9       1220.39       1189.19        97.52 o
   7   8   9        134.14        168.33        24.23 o
   8   8   9       1646.04       1613.00        68.61 o
   9   8   9          1.45        -15.08        20.14 o
  10   8   9        790.08        776.33        54.15 o
  11   8   9        257.81        335.88        52.19 o
  12   8   9        459.51        497.31        58.85 o
  13   8   9         67.25         46.05        63.66 o
  14   8   9         25.12        113.77        74.49 o
 -19   9   9        300.41        281.72       112.42 o
 -18   9   9         33.29         86.68        94.81 o
 -17   9   9        272.13        327.77        94.81 o
 -16   9   9          0.06         44.70        77.20 o
 -15   9   9        622.28        577.96        70.43 o
 -14   9   9        237.08        124.02        52.03 o
 -13   9   9        176.74        198.07        79.23 o
 -12   9   9         91.62          8.13        38.02 o
 -11   9   9         77.70         76.58        24.44 o
 -10   9   9       1950.81       1889.23        74.43 o
  -9   9   9       2071.11       2091.82       214.68 o
  -8   9   9       2086.66       2010.94        62.15 o
  -7   9   9        675.07        744.06        79.70 o
  -6   9   9       2373.27       2258.03        66.80 o
  -5   9   9        119.68        138.02        18.20 o
  -4   9   9       4467.52       4308.81        75.95 o
  -3   9   9         54.49         82.20        16.63 o
  -2   9   9       6656.10       6847.95       128.81 o
  -1   9   9        818.02        803.97        33.36 o
   0   9   9       3074.30       2818.19        63.77 o
   1   9   9        176.77        188.37        24.63 o
   2   9   9       4214.91       3929.15        99.68 o
   3   9   9         75.94         94.01        15.90 o
   4   9   9       1601.50       1482.12        61.69 o
   5   9   9        135.89        142.41        25.89 o
   6   9   9       1455.27       1339.06        45.48 o
   7   9   9        315.96        353.80        32.80 o
   8   9   9        137.46        104.80        35.40 o
   9   9   9        158.15         69.75        38.31 o
  10   9   9        372.02        278.23        46.73 o
  11   9   9        406.60        356.21        71.78 o
  12   9   9         27.10        -56.89        56.89 o
 -18  10   9         14.86        128.67       100.23 o
 -17  10   9       1611.47       1753.98       167.95 o
 -16  10   9         10.02         85.33        86.68 o
 -15  10   9        437.30       1006.34       125.96 o
 -14  10   9         60.51        109.71        74.49 o
 -13  10   9       1558.42       1457.36       124.61 o
 -12  10   9         93.23         65.52        39.99 o
 -11  10   9       2210.61       2176.56        84.07 o
 -10  10   9        177.49        270.98        31.21 o
  -9  10   9      15458.71      15114.87       370.21 o
  -8  10   9        412.99        415.24        33.97 o
  -7  10   9       8419.48       8408.98       188.27 o
  -6  10   9        672.07        701.64        39.61 o
  -5  10   9      10834.90      10518.28       197.72 o
  -4  10   9        923.93        837.36        34.18 o
  -3  10   9       8182.21       8402.86       133.84 o
  -2  10   9        931.11        797.33        32.57 o
  -1  10   9      16834.29      16928.02       315.36 o
   0  10   9        423.09        416.04        36.82 o
   1  10   9       3562.85       3458.42        90.47 o
   2  10   9        734.12        630.63        49.42 o
   3  10   9       6052.78       5990.42       121.34 o
   4  10   9        499.22        544.17        40.94 o
   5  10   9       3995.32       3628.74        94.64 o
   6  10   9        594.60        563.26        30.38 o
   7  10   9       1161.97       1129.15        40.44 o
   8  10   9         31.74        -22.09        22.09 o
   9  10   9        708.29        536.87        50.33 o
  10  10   9         33.71        -50.11        50.11 o
  11  10   9        159.74         51.47        59.59 o
  12  10   9          0.14         -2.71        63.66 o
 -18  11   9         72.23        132.73       101.58 o
 -17  11   9        677.77        876.31       125.96 o
 -16  11   9        214.87        116.48        86.68 o
 -15  11   9        469.39        375.18        89.39 o
 -14  11   9         92.38        177.43        77.20 o
 -13  11   9       1251.18       1210.86       119.19 o
 -12  11   9          1.85        -23.06        36.44 o
 -11  11   9        651.47        612.20        74.49 o
 -10  11   9       2491.99       2203.33        86.38 o
  -9  11   9        481.02        513.37        46.09 o
  -8  11   9         78.28         31.32        17.99 o
  -7  11   9        205.42        225.65        28.23 o
  -6  11   9        654.23        549.02        37.17 o
  -5  11   9         71.27         78.12        19.05 o
  -4  11   9        622.85        594.38        37.21 o
  -3  11   9        634.02        592.59        32.15 o
  -2  11   9        597.37        528.35        24.11 o
  -1  11   9       1900.70       1884.93        48.08 o
   0  11   9        380.07        401.82        23.78 o
   1  11   9       1674.46       1604.55        54.74 o
   2  11   9         76.89         59.13        15.70 o
   3  11   9       1374.48       1325.90        42.71 o
   4  11   9        323.17        317.30        24.75 o
   5  11   9        658.77        660.85        60.41 o
   6  11   9       1321.24       1351.04        44.49 o
   7  11   9       3555.03       3187.51        71.13 o
   8  11   9         12.84         32.59        27.27 o
   9  11   9        564.07        620.13        45.40 o
  10  11   9        641.19        592.59        46.44 o
  11  11   9        222.49        159.82        70.43 o
  12  11   9        622.74        461.86        85.33 o
 -17  12   9         29.03        113.77        94.81 o
 -16  12   9        751.12        937.26       123.25 o
 -15  12   9          3.46        -28.44        77.20 o
 -14  12   9       1018.88       1202.73       130.02 o
 -13  12   9        100.35        136.80        69.08 o
 -12  12   9        553.88        540.42        71.78 o
 -11  12   9          3.32         65.01        46.05 o
 -10  12   9        840.01        909.52        50.12 o
  -9  12   9         25.82         57.25        25.21 o
  -8  12   9       2261.39       1979.02       103.94 o
  -7  12   9        185.55        241.90        36.77 o
  -6  12   9        867.29        783.07        51.69 o
  -5  12   9         56.18        115.54        27.28 o
  -4  12   9         65.31         55.91        24.99 o
  -3  12   9          5.41         17.02        14.74 o
  -2  12   9        142.47        129.84        23.28 o
  -1  12   9        211.65        252.02        19.49 o
   0  12   9        170.30        177.63        19.87 o
   1  12   9        511.59        524.41        28.29 o
   2  12   9         48.68         43.45        15.48 o
   3  12   9        101.66         82.79        18.10 o
   4  12   9        493.18        520.53        31.12 o
   5  12   9        203.18        184.97        26.29 o
   6  12   9         91.02         36.74        24.86 o
   7  12   9        193.69        262.71        32.24 o
   8  12   9        209.55        224.31        28.57 o
   9  12   9        107.32        182.16        78.56 o
  10  12   9         87.34        138.13       107.68 o
  11  12   9         93.77        101.75        60.95 o
 -17  13   9        303.40        277.66       111.06 o
 -16  13   9        106.75        150.34        94.81 o
 -15  13   9       2441.83       2656.03       181.49 o
 -14  13   9         88.90         60.95        83.97 o
 -13  13   9        607.97        719.88       104.97 o
 -12  13   9        165.49         94.93        39.13 o
 -11  13   9       2249.00       2256.13       173.37 o
 -10  13   9         47.55         38.57        27.65 o
  -9  13   9       1143.19       1266.82        55.73 o
  -8  13   9          8.74          6.85        24.10 o
  -7  13   9         40.27         45.49        30.24 o
  -6  13   9         23.21          9.71        25.37 o
  -5  13   9          6.73         13.37        17.67 o
  -4  13   9         87.27        129.47        30.84 o
  -3  13   9          6.69         27.98        16.86 o
  -2  13   9        247.09        218.95        22.73 o
  -1  13   9        394.98        404.00        24.70 o
   0  13   9        398.15        347.21        37.56 o
   1  13   9       6384.06       6094.85       149.00 o
   2  13   9         96.90         77.43        17.68 o
   3  13   9        258.02        274.36        24.10 o
   4  13   9        568.94        514.77        34.80 o
   5  13   9       1712.48       1576.42        58.06 o
   6  13   9        161.32        134.33        41.99 o
   7  13   9        704.64        678.45        46.26 o
   8  13   9        363.32        528.58        53.80 o
   9  13   9       1998.45       2002.95       107.68 o
  10  13   9        208.05        165.92        48.84 o
  11  13   9        661.79        509.26        82.62 o
 -16  14   9         95.71         83.29        94.81 o
 -15  14   9        419.86        399.94        63.78 o
 -14  14   9          0.68         23.29        46.09 o
 -13  14   9        857.71       1003.63       104.29 o
 -12  14   9         40.04         84.08        37.60 o
 -11  14   9        999.66       1061.50        79.23 o
 -10  14   9         44.63         54.62        28.32 o
  -9  14   9       5211.60       5102.19       109.55 o
  -8  14   9          0.63         19.36        40.32 o
  -7  14   9       3822.35       3856.05       176.08 o
  -6  14   9         49.11         27.62        29.20 o
  -5  14   9       5800.47       5844.16       144.12 o
  -4  14   9        918.14        878.55        45.80 o
  -3  14   9       3989.55       3913.67       104.71 o
  -2  14   9        907.08        841.18        53.33 o
  -1  14   9       6864.67       6453.63       217.00 o
   0  14   9        626.99        578.89        29.99 o
   1  14   9       2723.16       2693.57        72.92 o
   2  14   9         75.90         82.67        22.35 o
   3  14   9       3309.33       3144.94        77.22 o
   4  14   9        494.89        541.01        37.65 o
   5  14   9        632.54        596.75        41.10 o
   6  14   9        737.35        710.47        53.53 o
   7  14   9        200.15        180.14        55.53 o
   8  14   9        114.15         86.84        40.49 o
   9  14   9         89.18         66.40        49.44 o
  10  14   9          1.30        -43.51        43.51 o
 -16  15   9         44.53         58.87        56.37 o
 -15  15   9         44.05         84.91        52.29 o
 -14  15   9        403.97        376.53        77.20 o
 -13  15   9        103.01        138.15        60.95 o
 -12  15   9        347.57        376.99        49.77 o
 -11  15   9        113.19        132.88        45.37 o
 -10  15   9         37.55          3.87        40.63 o
  -9  15   9        133.98        163.88        27.53 o
  -8  15   9        516.74        428.13        39.15 o
  -7  15   9        115.57        104.29        44.70 o
  -6  15   9        157.91        157.45        37.75 o
  -5  15   9         54.52        120.95        31.38 o
  -4  15   9        326.03        329.59        38.52 o
  -3  15   9          0.06        -22.16        25.74 o
  -2  15   9          4.22        -17.74        17.74 o
  -1  15   9          0.17          9.23        13.49 o
   0  15   9       1838.95       1800.41        49.88 o
   1  15   9         25.53         29.07        18.35 o
   2  15   9        339.47        331.03        31.72 o
   3  15   9        172.66        235.54        35.40 o
   4  15   9         52.96         51.95        22.59 o
   5  15   9         30.44         78.23        33.18 o
   6  15   9        376.31        410.39        63.66 o
   7  15   9          0.19        -18.96        46.05 o
   8  15   9        426.40        346.73        67.72 o
   9  15   9          0.07         -7.57        46.73 o
 -15  16   9        543.99        732.74       101.58 o
 -14  16   9         12.98        -54.18        54.18 o
 -13  16   9        355.67        521.45        82.62 o
 -12  16   9        217.38        278.24        47.86 o
 -11  16   9        786.93        834.02        67.02 o
 -10  16   9         98.33        118.51        40.19 o
  -9  16   9       1338.19       1328.55        91.30 o
  -8  16   9         23.57         -2.41        32.78 o
  -7  16   9        587.99        667.73        81.27 o
  -6  16   9        829.88        654.99        46.31 o
  -5  16   9       3961.75       3828.83       107.58 o
  -4  16   9       1231.49       1010.54        52.38 o
  -3  16   9       1281.71       1391.32        71.59 o
  -2  16   9          4.80        -20.45        20.45 o
  -1  16   9       1941.18       1901.01        57.55 o
   0  16   9         43.42         39.76        18.49 o
   1  16   9       1345.98       1299.24        48.36 o
   2  16   9        628.41        579.30        42.21 o
   3  16   9       1262.81       1394.07        71.66 o
   4  16   9         53.13         62.93        31.03 o
   5  16   9        470.96        475.29        73.82 o
   6  16   9         25.80         52.82        46.05 o
   7  16   9         72.31        108.35        55.53 o
   8  16   9         37.91         47.40        52.82 o
 -14  17   9          0.16        -21.67        59.59 o
 -13  17   9        685.20        788.28       100.23 o
 -12  17   9         11.45         66.02        42.55 o
 -11  17   9       1066.35       1295.09       160.50 o
 -10  17   9          0.93         39.21        51.47 o
  -9  17   9        869.78        908.82        48.69 o
  -8  17   9          2.55         47.87        79.91 o
  -7  17   9        455.00        688.05        83.97 o
  -6  17   9          1.75         29.23        28.96 o
  -5  17   9         82.79        126.00        34.17 o
  -4  17   9          6.23          3.35        23.50 o
  -3  17   9          3.10          3.72        21.35 o
  -2  17   9         44.91         56.03        24.86 o
  -1  17   9        558.47        525.06        34.67 o
   0  17   9        225.40        247.66        26.92 o
   1  17   9       1258.52       1194.16        48.89 o
   2  17   9         83.16         80.68        23.18 o
   3  17   9        318.83        338.49        34.91 o
   4  17   9        373.69        408.50        46.90 o
   5  17   9       1608.11       1743.22        88.71 o
   6  17   9        486.68        595.95        78.56 o
   7  17   9       1412.02       1273.16       109.71 o
 -13  18   9        278.00        337.25        81.27 o
 -12  18   9        197.20        222.13        69.08 o
 -11  18   9        170.97        287.14        69.08 o
 -10  18   9        261.43        226.19        65.01 o
  -9  18   9        262.23        284.25        41.70 o
  -8  18   9          1.67         20.51        36.79 o
  -7  18   9        858.98        948.52        54.97 o
  -6  18   9          3.15        -16.06        60.95 o
  -5  18   9       1037.44       1181.92        59.13 o
  -4  18   9          3.71          6.65        23.81 o
  -3  18   9        881.08        894.24        61.37 o
  -2  18   9         65.36         53.34        22.23 o
  -1  18   9       1084.04       1235.46        49.48 o
   0  18   9         23.45         12.50        22.88 o
   1  18   9        550.30        631.37        38.80 o
   2  18   9        262.03        258.36        29.30 o
   3  18   9        316.93        336.67        36.45 o
   4  18   9         68.64         85.47        29.58 o
   5  18   9        212.14        256.02        43.57 o
   6  18   9        152.96        230.25        63.66 o
 -12  19   9        902.58        819.43       108.35 o
 -11  19   9          4.83         47.40        59.59 o
 -10  19   9        227.00        243.80        65.01 o
  -8  19   9        382.94        414.45        73.14 o
  -7  19   9        138.55        227.95        50.11 o
  -6  19   9       1333.14       1274.23        75.66 o
  -5  19   9         35.35          1.69        26.07 o
  -4  19   9        450.94        421.24        50.76 o
  -3  19   9        104.19         72.31        28.51 o
  -2  19   9        439.02        363.79        39.29 o
  -1  19   9        216.89        230.85        28.03 o
   0  19   9        110.91         94.35        24.52 o
   1  19   9         46.42         49.69        23.18 o
   2  19   9        144.25        140.99        26.78 o
   3  19   9        144.42        165.61        28.39 o
   4  19   9        366.40        400.25        50.27 o
   5  19   9        259.92        229.57        36.87 o
 -11  20   9         15.01         67.72        63.66 o
 -10  20   9          8.42         14.90        62.30 o
  -8  20   9          8.70          6.77        46.05 o
  -7  20   9        653.14        734.67        65.04 o
  -6  20   9         57.04         88.36        37.60 o
  -5  20   9       1313.36       1380.08       182.17 o
  -4  20   9        151.34        110.53        31.85 o
  -3  20   9       1501.81       1610.53       127.41 o
  -2  20   9        125.81        108.46        26.29 o
  -1  20   9        614.68        603.36        40.72 o
   0  20   9         91.76         75.36        25.01 o
   1  20   9        628.86        640.08        41.61 o
   2  20   9        223.26        253.66        31.39 o
   3  20   9        263.28        305.49        47.40 o
   4  20   9         39.23         21.67        50.11 o
   5  20   9        134.14        130.02        58.24 o
  -8  21   9         21.72          1.35        47.40 o
  -6  21   9        507.16        556.67        85.33 o
  -5  21   9        122.66        189.62        55.53 o
  -4  21   9        217.43        138.33        34.23 o
  -3  21   9          0.15        -10.80        28.87 o
  -2  21   9        166.58        137.47        27.66 o
  -1  21   9         29.67         53.45        25.53 o
   0  21   9        274.83        291.44        38.20 o
   1  21   9          3.24         36.69        33.15 o
   2  21   9        327.79        350.80        66.37 o
   3  21   9        368.37        360.28        71.78 o
   4  21   9        369.40        383.30        74.49 o
   5  21   9         68.07         59.59        62.30 o
  -7  22   9          0.47        -33.86        44.70 o
  -6  22   9        227.90        130.02        55.53 o
  -5  22   9         14.22        -40.63        41.99 o
  -4  22   9         39.70         41.99        51.47 o
  -3  22   9         20.43         38.55        38.40 o
  -2  22   9        283.69        316.51        52.07 o
  -1  22   9         12.07         20.32        43.34 o
   0  22   9          7.42        -32.51        47.40 o
   1  22   9         28.36          1.35        48.76 o
   2  22   9        316.91        326.42        67.72 o
   3  22   9         21.31        -14.90        51.47 o
  -4  23   9        281.41        283.07        73.14 o
  -3  23   9         45.48         28.44        50.11 o
  -2  23   9        291.97        299.33        66.37 o
  -1  23   9        246.86        307.45        78.56 o
 -20   0  10        746.65        697.53       135.44 o
 -16   0  10        109.31        208.58        77.20 o
 -15   0  10          9.09          1.35        63.66 o
 -13   0  10          0.00         51.47        52.82 o
 -12   0  10         16.39         62.06        34.95 o
 -11   0  10          0.03        -29.50        29.50 o
 -10   0  10        300.61        468.63        59.59 o
  -9   0  10        242.96        282.76        33.76 o
  -8   0  10       1587.99       1472.75        49.14 o
  -7   0  10        278.38        283.92        40.66 o
  -6   0  10       5731.07       6021.96       113.77 o
  -5   0  10        331.11        333.24        22.53 o
  -4   0  10      12102.52      11118.21       267.83 o
  -3   0  10       1110.52       1164.89        33.83 o
  -2   0  10       7568.36       7292.86       172.93 o
  -1   0  10       4049.54       4005.00        69.59 o
   0   0  10      14811.94      14622.65       450.19 o
   1   0  10       3219.28       3125.64        84.41 o
   2   0  10      17500.61      16948.91       350.30 o
   3   0  10       3021.89       2995.46        78.93 o
   4   0  10      14879.69      14267.67       347.05 o
   5   0  10       3651.21       3639.59       110.54 o
   6   0  10       7538.27       7466.65       198.64 o
   7   0  10       2676.75       2890.64        99.55 o
   8   0  10       5474.30       5451.56       126.37 o
   9   0  10       1769.52       1774.35        66.41 o
  10   0  10       3260.12       3351.17        94.39 o
  11   0  10        869.34        961.25        58.64 o
  12   0  10        308.49        346.51        53.22 o
  13   0  10        299.71        404.25        57.08 o
  14   0  10        712.03        968.41       125.96 o
 -20   1  10        324.80        406.33       125.96 o
 -19   1  10        149.58        167.95       112.42 o
 -18   1  10        242.03        222.13        94.81 o
 -17   1  10         19.99         17.61        78.56 o
 -16   1  10        561.50        600.01        90.75 o
 -15   1  10         65.48         81.27        63.66 o
 -14   1  10       1825.36       1899.58        90.75 o
 -13   1  10          0.59         17.09        37.20 o
 -12   1  10       6060.47       5679.35       137.92 o
 -11   1  10          6.41         -4.39        21.59 o
 -10   1  10       5491.81       5562.26        98.01 o
  -9   1  10         20.29         35.16        15.89 o
  -8   1  10       4457.88       4480.02        73.89 o
  -7   1  10        102.54        157.13        19.58 o
  -6   1  10      11177.42      10926.63       165.81 o
  -5   1  10       1806.96       1759.34        36.00 o
  -4   1  10       5199.46       5002.71        76.85 o
  -3   1  10        132.53         90.54         9.33 o
  -2   1  10       5154.45       4758.80        66.81 o
  -1   1  10       1043.63       1019.77        24.34 o
   0   1  10       5216.43       5067.50        74.26 o
   1   1  10          3.20         -8.17         8.17 o
   2   1  10       1956.55       1990.96        39.27 o
   3   1  10        379.11        466.54        23.56 o
   4   1  10        272.48        282.32        24.71 o
   5   1  10       1045.26       1059.07        35.83 o
   6   1  10        277.69        275.47        25.36 o
   7   1  10         60.49         69.47        19.18 o
   8   1  10         10.84         26.26        16.78 o
   9   1  10        142.26        165.79        22.53 o
  10   1  10         71.66        118.73        23.08 o
  11   1  10        744.01        890.59        42.91 o
  12   1  10         24.78         56.67        32.60 o
  13   1  10        179.12        273.47        48.87 o
  14   1  10          8.95        132.69        79.91 o
 -20   2  10         98.31        241.09       111.06 o
 -19   2  10        329.54        666.38       127.32 o
 -18   2  10        109.07        168.87        68.88 o
 -17   2  10        142.98         42.34        59.17 o
 -16   2  10         72.26        155.76        78.56 o
 -15   2  10        592.67        501.14        83.97 o
 -14   2  10         10.73          9.48        58.24 o
 -13   2  10        147.20        238.54        43.93 o
 -12   2  10         40.35         40.66        39.27 o
 -11   2  10        239.63        213.01        26.49 o
 -10   2  10         20.62         12.33        21.55 o
  -9   2  10       1034.40        932.42        34.29 o
  -8   2  10         20.79         -6.80        13.49 o
  -7   2  10       2309.16       2028.18        45.89 o
  -6   2  10        501.55        452.06        21.71 o
  -5   2  10        603.41        657.10        31.37 o
  -4   2  10       1534.71       1581.93        30.86 o
  -3   2  10        127.88         77.44        11.68 o
  -2   2  10        457.23        419.04        17.86 o
  -1   2  10        306.26        295.99        13.42 o
   0   2  10       1087.83        998.83        30.98 o
   1   2  10          0.03         -8.78         8.78 o
   2   2  10        705.32        673.63        24.18 o
   3   2  10         11.93         32.88        11.12 o
   4   2  10       1278.92       1301.46        50.45 o
   5   2  10        831.03        846.65        32.61 o
   6   2  10        485.09        511.89        28.26 o
   7   2  10          5.21          0.86        17.93 o
   8   2  10        445.78        483.59        30.69 o
   9   2  10        104.68        109.73        24.94 o
  10   2  10         10.77          2.58        23.04 o
  11   2  10        292.54        302.62        31.43 o
  12   2  10         65.22         63.46        37.72 o
  13   2  10         62.83        147.93        52.19 o
  14   2  10          5.68          1.04        81.94 o
 -20   3  10          2.71         69.08       104.29 o
 -19   3  10          3.25        -56.89        93.46 o
 -18   3  10       1337.26       1176.20       103.65 o
 -17   3  10          1.12         65.12        89.39 o
 -16   3  10       1871.54       1848.79       103.92 o
 -15   3  10          1.38         -5.67        48.76 o
 -14   3  10       2686.86       2668.76       105.34 o
 -13   3  10         17.87         20.82        54.85 o
 -12   3  10       1693.13       1525.17        78.05 o
 -11   3  10        321.46        298.81        28.62 o
 -10   3  10      15122.37      14669.87       231.57 o
  -9   3  10        265.90        313.86        23.41 o
  -8   3  10      15390.65      15372.51       269.23 o
  -7   3  10        215.35        231.65        16.42 o
  -6   3  10       9789.70       9248.49       143.24 o
  -5   3  10       1972.24       1924.49        38.17 o
  -4   3  10      10418.07       9671.45       139.58 o
  -3   3  10       1831.55       1759.73        34.83 o
  -2   3  10      10838.58      10498.68       159.53 o
  -1   3  10       1579.44       1438.04        35.58 o
   0   3  10       3138.20       3153.76        46.82 o
   1   3  10        770.30        738.01        23.20 o
   2   3  10       1326.60       1138.87        39.78 o
   3   3  10        772.42        794.81        34.38 o
   4   3  10        436.77        463.99        21.34 o
   5   3  10         12.81          2.26        15.65 o
   6   3  10         21.05        -13.69        16.25 o
   7   3  10         66.07         67.85        19.78 o
   8   3  10        406.70        499.80        31.21 o
   9   3  10         91.90         92.81        24.02 o
  10   3  10         24.92         48.15        27.39 o
  11   3  10        121.08        149.82        29.24 o
  12   3  10        309.08        389.41        46.18 o
  13   3  10         87.80        165.41        40.46 o
  14   3  10        160.29        256.88        58.89 o
 -19   4  10        160.26        110.87        71.75 o
 -18   4  10        723.90        719.58        82.30 o
 -17   4  10        469.30        499.35        70.27 o
 -16   4  10        886.61       1006.34       119.19 o
 -15   4  10         46.43         96.27        41.85 o
 -14   4  10       1626.27       1554.81       166.59 o
 -13   4  10         36.87        -28.19        28.19 o
 -12   4  10        260.52        257.37        34.35 o
 -11   4  10        737.55        659.61        38.45 o
 -10   4  10        221.52        238.04        22.91 o
  -9   4  10        520.38        479.88        27.52 o
  -8   4  10          0.50        -11.70        17.53 o
  -7   4  10       1664.26       1773.58        44.00 o
  -6   4  10        170.43        185.72        15.52 o
  -5   4  10       1534.45       1469.71        39.79 o
  -4   4  10       3443.60       3407.22        67.72 o
  -3   4  10       1364.58       1367.64        32.84 o
  -2   4  10       9432.86       9056.65       151.16 o
  -1   4  10       2515.29       2456.51        49.34 o
   0   4  10       8753.49       8776.99       125.34 o
   1   4  10       2618.77       2449.87        44.34 o
   2   4  10       3655.00       3518.95        78.62 o
   3   4  10       3961.48       3902.01        69.30 o
   4   4  10       4613.76       4328.59        84.24 o
   5   4  10       1854.12       1825.99        62.89 o
   6   4  10       3207.29       3165.19        62.58 o
   7   4  10       1589.17       1693.34        48.62 o
   8   4  10       3300.48       3329.07        74.04 o
   9   4  10         71.60         98.13        26.69 o
  10   4  10       1440.36       1468.58        56.67 o
  11   4  10       1180.66       1339.23        81.83 o
  12   4  10        437.46        727.05       159.82 o
  13   4  10        216.62        294.58        48.04 o
  14   4  10        101.03        110.92        55.01 o
 -19   5  10        174.39        119.19       104.29 o
 -18   5  10         10.98        186.21       146.96 o
 -17   5  10          5.07        -59.85        59.85 o
 -16   5  10          8.55        -22.67        57.56 o
 -15   5  10         30.18         52.02        51.74 o
 -14   5  10         33.96        163.78        40.04 o
 -13   5  10        106.61        138.57        48.43 o
 -12   5  10        124.44        247.39        56.95 o
 -11   5  10        813.33        801.47        36.60 o
 -10   5  10         39.93         72.03        25.94 o
  -9   5  10        642.77        609.78        51.69 o
  -8   5  10        110.66        170.41        21.42 o
  -7   5  10        633.04        641.53        37.99 o
  -6   5  10        586.49        717.29        63.72 o
  -5   5  10       5266.18       5759.47       139.71 o
  -4   5  10        385.09        401.39        31.35 o
  -3   5  10        397.55        393.66        17.77 o
  -2   5  10        882.11        828.05        26.22 o
  -1   5  10        511.90        507.60        25.60 o
   0   5  10        862.76        839.06        30.41 o
   1   5  10       4410.04       4024.50        70.48 o
   2   5  10        293.30        332.84        21.26 o
   3   5  10       3023.21       3157.24        66.52 o
   4   5  10       1193.27       1241.15        39.30 o
   5   5  10       2529.69       2291.46        55.73 o
   6   5  10        454.81        520.25        29.88 o
   7   5  10       1080.21       1120.61        38.34 o
   8   5  10        699.35        770.41        43.04 o
   9   5  10        416.91        442.24        34.65 o
  10   5  10        101.17        142.37        39.10 o
  11   5  10        543.00        720.42        65.90 o
  12   5  10         99.15        102.29        50.11 o
  13   5  10        299.11        306.59        58.75 o
  14   5  10         71.73        144.65        57.37 o
 -19   6  10         38.96         89.21        73.22 o
 -18   6  10        481.66        390.07       116.48 o
 -17   6  10        251.86        251.92       100.23 o
 -16   6  10        485.54        421.89        66.31 o
 -15   6  10        684.73        769.20        86.01 o
 -14   6  10        695.11        762.38        60.38 o
 -13   6  10       3014.51       2815.88        93.75 o
 -12   6  10         13.42         13.33        26.55 o
 -11   6  10       1409.01       1392.53        45.89 o
 -10   6  10         11.18         34.05        21.36 o
  -9   6  10       1469.55       1424.06        64.00 o
  -8   6  10       1064.43        849.94        44.22 o
  -7   6  10       1941.45       1808.66        61.26 o
  -6   6  10         50.02         50.87        19.71 o
  -5   6  10       3244.52       3218.58        83.22 o
  -4   6  10       6806.03       6750.85       136.68 o
  -3   6  10        210.31        192.71        22.87 o
  -2   6  10       4025.08       3884.55        83.09 o
  -1   6  10        102.58        105.58        14.73 o
   0   6  10       5672.81       5255.15        95.38 o
   1   6  10         34.24         48.01        10.96 o
   2   6  10      10106.01       9543.79       146.39 o
   3   6  10        294.56        256.51        20.60 o
   4   6  10       1044.88        924.41        48.31 o
   5   6  10        227.14        266.65        27.96 o
   6   6  10       2299.86       2220.68        63.85 o
   7   6  10        323.03        391.23        35.20 o
   8   6  10        789.34        746.97        37.69 o
   9   6  10        552.32        596.72        35.37 o
  10   6  10       1104.12       1143.15        70.70 o
  11   6  10        434.30        476.25        41.61 o
  12   6  10        136.32        275.02        55.97 o
  13   6  10        143.53        195.32        54.36 o
  14   6  10          5.02         62.51        55.33 o
 -19   7  10          8.03        119.19       101.58 o
 -18   7  10        315.52        300.68       108.35 o
 -17   7  10          4.59        -59.58        59.58 o
 -16   7  10        290.70        427.30        67.82 o
 -15   7  10          5.47         -0.19        40.01 o
 -14   7  10        941.61        842.08        78.49 o
 -13   7  10         80.11         41.04        37.89 o
 -12   7  10       4727.18       4522.26        90.95 o
 -11   7  10         66.45         76.03        24.64 o
 -10   7  10       3620.28       3471.70        80.27 o
  -9   7  10        158.97        148.48        27.17 o
  -8   7  10       4242.03       4141.20       103.28 o
  -7   7  10          0.53         26.54        20.65 o
  -6   7  10       6414.12       5871.68       139.92 o
  -5   7  10        451.16        486.02        30.91 o
  -4   7  10      10002.41       9700.44       188.03 o
  -3   7  10          0.56        -10.68        12.13 o
  -2   7  10       4045.35       3846.34        62.73 o
  -1   7  10        272.09        276.79        22.71 o
   0   7  10       2281.22       2201.12        55.80 o
   1   7  10          1.08          3.24        10.56 o
   2   7  10       1262.20       1251.62        63.92 o
   3   7  10        148.32        173.59        20.07 o
   4   7  10         72.54         96.64        22.51 o
   5   7  10        141.95        141.56        22.58 o
   6   7  10        205.96        214.12        26.86 o
   7   7  10        166.99        118.66        26.89 o
   8   7  10        146.18        107.14        21.93 o
   9   7  10        426.63        484.13        44.47 o
  10   7  10         78.25        109.29        31.51 o
  11   7  10        297.55        378.07        86.88 o
  12   7  10         49.98         59.85        39.77 o
  13   7  10        348.57        403.01        63.19 o
 -19   8  10        561.71        675.86       134.09 o
 -18   8  10        150.63        228.90       108.35 o
 -17   8  10         41.17        -19.69        62.23 o
 -16   8  10        150.01        242.44        86.68 o
 -15   8  10       1561.79       1527.12        77.03 o
 -14   8  10        259.99        394.87        60.81 o
 -13   8  10       4538.06       4071.71       146.03 o
 -12   8  10        364.07        395.59        36.75 o
 -11   8  10       3845.44       3521.43        96.75 o
 -10   8  10        461.38        489.13        37.59 o
  -9   8  10       2009.86       1893.96        65.42 o
  -8   8  10        332.11        338.00        32.53 o
  -7   8  10       2982.09       2697.00        80.68 o
  -6   8  10         37.30         70.27        21.46 o
  -5   8  10      10662.18      11188.47       185.43 o
  -4   8  10         49.65         30.09        14.07 o
  -3   8  10       2347.78       2380.68        45.71 o
  -2   8  10         21.41         17.94         9.49 o
  -1   8  10       2380.87       2347.88        68.22 o
   0   8  10          3.33         -5.87        13.56 o
   1   8  10       5374.84       5048.41       121.93 o
   2   8  10         22.29         25.42        16.29 o
   3   8  10        602.29        490.14        53.99 o
   4   8  10        793.36        770.62        36.68 o
   5   8  10        371.54        370.92        32.96 o
   6   8  10        182.62        215.64        52.15 o
   7   8  10        275.57        234.63        43.77 o
   8   8  10         49.62         41.54        40.63 o
   9   8  10        183.62        146.09        31.63 o
  10   8  10        143.59        186.52        39.69 o
  11   8  10         31.39         35.22        46.93 o
  12   8  10        124.96        204.99        55.01 o
  13   8  10         84.94         44.68        53.95 o
 -18   9  10          0.15         94.81        93.46 o
 -17   9  10        172.37        315.58        96.16 o
 -16   9  10          4.75        -12.19        78.56 o
 -15   9  10        948.47        907.00        83.31 o
 -14   9  10        424.92        403.11        63.68 o
 -13   9  10          0.18        -21.11        37.49 o
 -12   9  10         14.98         30.22        37.42 o
 -11   9  10         28.00         22.93        24.86 o
 -10   9  10       2133.05       2059.87        70.52 o
  -9   9  10          1.63          1.76        24.96 o
  -8   9  10        481.50        535.90        38.78 o
  -7   9  10        747.37        709.06        36.13 o
  -6   9  10        511.57        480.88        31.37 o
  -5   9  10       2281.14       2253.32        56.03 o
  -4   9  10         39.65         36.97        11.78 o
  -3   9  10       2620.76       2716.65        56.50 o
  -2   9  10        692.70        673.73        26.18 o
  -1   9  10       3226.38       3038.74        71.33 o
   0   9  10        282.58        292.40        29.97 o
   1   9  10       2723.41       2686.87       109.71 o
[truncated: 183,955 more chars]
